# Supplementary material for: Comparative cellular analysis of motor cortex in human, marmoset and mouse
Source: Nature. 2021 Oct 6;598(7879):111–9. doi: 10.1038/s41586-021-03465-8 (PMC8494640; doi:10.1038/s41586-021-03465-8)
Supplement: Supplementary file 4 — This zipped folder contains Supplementary Tables 1-23. [file 41586_2021_3465_MOESM4_ESM.zip]

Archive with 46 entries (46 files):
- Supplementary Table 1.xlsx
- __MACOSX/._Supplementary Table 1.xlsx
- Supplementary Table 2.xlsx
- __MACOSX/._Supplementary Table 2.xlsx
- Supplementary Table 3.xlsx
- __MACOSX/._Supplementary Table 3.xlsx
- Supplementary Table 4.csv
- __MACOSX/._Supplementary Table 4.csv
- Supplementary Table 5.csv
- __MACOSX/._Supplementary Table 5.csv
- Supplementary Table 6.csv
- __MACOSX/._Supplementary Table 6.csv
- Supplementary Table 7.csv
- __MACOSX/._Supplementary Table 7.csv
- Supplementary Table 8.csv
- __MACOSX/._Supplementary Table 8.csv
- Supplementary Table 9.csv
- __MACOSX/._Supplementary Table 9.csv
- Supplementary Table 10.csv
- __MACOSX/._Supplementary Table 10.csv
- Supplementary Table 11.csv
- __MACOSX/._Supplementary Table 11.csv
- Supplementary Table 12.xlsx
- __MACOSX/._Supplementary Table 12.xlsx
- Supplementary Table 13.xlsx
- __MACOSX/._Supplementary Table 13.xlsx
- Supplementary Table 14.xlsx
- __MACOSX/._Supplementary Table 14.xlsx
- Supplementary Table 15.xlsx
- __MACOSX/._Supplementary Table 15.xlsx
- Supplementary Table 16.xlsx
- __MACOSX/._Supplementary Table 16.xlsx
- Supplementary Table 17.xlsx
- __MACOSX/._Supplementary Table 17.xlsx
- Supplementary Table 18.csv
- __MACOSX/._Supplementary Table 18.csv
- Supplementary Table 19.csv
- __MACOSX/._Supplementary Table 19.csv
- Supplementary Table 20.xlsx
- __MACOSX/._Supplementary Table 20.xlsx
- Supplementary Table 21.xlsx
- __MACOSX/._Supplementary Table 21.xlsx
- Supplementary Table 22.xlsx
- __MACOSX/._Supplementary Table 22.xlsx
- Supplementary Table 23.tsv
- __MACOSX/._Supplementary Table 23.tsv
