# Supplementary material for: Comparative cellular analysis of motor cortex in human, marmoset and mouse
Source: Nature. 2021 Oct 6;598(7879):111–9. doi: 10.1038/s41586-021-03465-8 (PMC8494640; doi:10.1038/s41586-021-03465-8)
Supplement: Supplementary file 4 — This zipped folder contains Supplementary Tables 1-23. [file 41586_2021_3465_MOESM4_ESM.zip › Supplementary Table 1.xlsx]

## Sheet: Sheet1
pCL_name (or CL_name)	transcriptome data cluster	TDC_id	pCL_id (or CL_id)	definition	part_of (uberon_id)	Species_source	Species_ID	part_of (uberon_name)	is_a (CL or pCL_id)_parent_ID	is_a (CL or pCL_name)_parent_name	cluster_size (number of cells)	f-measure_evidence	marker_gene_evidence	selectively_expresses	selectively_expresses	selectively_expresses	selectively_expresses	selectively_expresses	neuron_type
GABAergic interneuron of the primary motor cortex		Bakken1	pCL98		UBERON_0001384				CL_0010011	cerebral cortex GABAergic interneuron									GABAergic
Glutamatergic neuron of the primary motor cortex		Bakken2	pCL99		UBERON_0001384				CL_0000679	Glutamatergic neuron									Glutamatergic
Layer 2-3 Intratelencephalic neuron		Bakken3	pCL105		UBERON_0001384				CL_0000679	Glutamatergic neuron									Glutamatergic
Layer 5 Extratelencephalic neuron		Bakken4	pCL106		UBERON_0001384				CL_0000679	Glutamatergic neuron									Glutamatergic
Layer 5 Intratelencephalic neuron		Bakken5	pCL107		UBERON_0001384				CL_0000679	Glutamatergic neuron									Glutamatergic
Layer 5-6 near-projecting neuron		Bakken6	pCL108		UBERON_0001384				CL_0000679	Glutamatergic neuron									Glutamatergic
Layer 6 Corticothalamic neuron		Bakken7	pCL109		UBERON_0001384				CL_0000679	Glutamatergic neuron									Glutamatergic
Layer 6 Intratelencephalic neuron that selectively expresses Car3		Bakken8	pCL110		UBERON_0001384				CL_0000679	Glutamatergic neuron									Glutamatergic
Layer 6 Intratelencephalic neuron		Bakken9	pCL111		UBERON_0001384				CL_0000679	Glutamatergic neuron									Glutamatergic
Layer 6b neuron		Bakken10	pCL112		UBERON_0001384				CL_0000679	Glutamatergic neuron									Glutamatergic
LAMP5 expressing GABAergic neuron		Bakken11	pCL113		UBERON_0001384				CL_0010011	cerebral cortex GABAergic interneuron									GABAergic
PVALB expressing GABAergic neuron		Bakken12	pCL114		UBERON_0001384				CL_0010011	cerebral cortex GABAergic interneuron									GABAergic
SNCG expressing GABAergic neuron		Bakken13	pCL115		UBERON_0001384				CL_0010011	cerebral cortex GABAergic interneuron									GABAergic
SST CHODL expressing GABAergic neuron		Bakken14	pCL116		UBERON_0001384				CL_0010011	cerebral cortex GABAergic interneuron									GABAergic
SST expressing GABAergic neuron		Bakken15	pCL117		UBERON_0001384				CL_0010011	cerebral cortex GABAergic interneuron									GABAergic
VIP expressing GABAergic neuron		Bakken16	pCL118		UBERON_0001384				CL_0010011	cerebral cortex GABAergic interneuron									GABAergic
Meis2 expressing glutamatergic neuron		Bakken17	pCL364		UBERON_0001384				CL_0000679	Glutamatergic neuron									Glutamatergic
Vascular smooth muscle cell		Bakken18	pCL365		UBERON_0001384				CL_0000359	vascular associated smooth muscle cell
Pericyte of the primary motor cortex		Bakken19	pCL366		UBERON_0001384				CL_0000669	pericyte cell
Vascular leptomeningeal cells		Bakken20	pCL367		UBERON_0001384				CL_0000708	leptomeningeal cell
Astro L1 FGFR3 SERPINI2	Astro L1 FGFR3 SERPINI2	Bakken21	pCL244	is a human primary motor cortex astrocyte of the cerebral cortex that selectively expresses CFAP47, and WDR49 mRNAs	UBERON_0001384	Human	NCBI:txid9606	primary motor cortex	CL_0002605	astrocyte of the cerebral cortex	72	0.478723	2	CFAP47	WDR49
Astro L1-6 FGFR3 AQP1	Astro L1-6 FGFR3 AQP1	Bakken22	pCL243	is a human primary motor cortex astrocyte of the cerebral cortex that selectively expresses TNC mRNAs	UBERON_0001384	Human	NCBI:txid9606	primary motor cortex	CL_0002605	astrocyte of the cerebral cortex	119	0.82505	1	TNC
Astro L1-6 FGFR3 PLCG1	Astro L1-6 FGFR3 PLCG1	Bakken23	pCL239	is a human primary motor cortex astrocyte of the cerebral cortex that selectively expresses COL5A3, and LOC105376917 mRNAs	UBERON_0001384	Human	NCBI:txid9606	primary motor cortex	CL_0002605	astrocyte of the cerebral cortex	377	0.773766	2	COL5A3	LOC105376917
Endo L2-5 NOSTRIN SRGN	Endo L2-5 NOSTRIN SRGN	Bakken24	pCL246	is a human primary motor cortex cerebral cortex endothelial cell that selectively expresses CLDN5 mRNAs	UBERON_0001384	Human	NCBI:txid9606	primary motor cortex	CL_1001602	cerebral cortex endothelial cell	64	0.923913	1	CLDN5
Exc L2 LAMP5 KCNG3	Exc L2 LAMP5 KCNG3	Bakken25	pCL192	is a Layer 2-3 Intratelencephalic human primary motor cortex Glutamatergic neuron that selectively expresses FAM163A, and LOC101927668, and SAMD3 mRNAs	UBERON_0001384	Human	NCBI:txid9606	primary motor cortex	pCL105	Layer 2-3 Intratelencephalic neuron	261	0.412574	3	FAM163A	LOC101927668	SAMD3			Glutamatergic
Exc L2 LINC00507 ATP7B	Exc L2 LINC00507 ATP7B	Bakken26	pCL193	is a Layer 2-3 Intratelencephalic human primary motor cortex Glutamatergic neuron that selectively expresses ACVR1C, and LOC105377209 mRNAs	UBERON_0001384	Human	NCBI:txid9606	primary motor cortex	pCL105	Layer 2-3 Intratelencephalic neuron	183	0.44	2	ACVR1C	LOC105377209				Glutamatergic
Exc L2 LINC00507 GLRA3	Exc L2 LINC00507 GLRA3	Bakken27	pCL194	is a Layer 2-3 Intratelencephalic human primary motor cortex Glutamatergic neuron that selectively expresses LINC01378, and LOC101928278, and SERPINE2 mRNAs	UBERON_0001384	Human	NCBI:txid9606	primary motor cortex	pCL105	Layer 2-3 Intratelencephalic neuron	12485	0.77316	3	LINC01378	LOC101928278	SERPINE2			Glutamatergic
Exc L2-3 LINC00507 DSG3	Exc L2-3 LINC00507 DSG3	Bakken28	pCL195	is a Layer 2-3 Intratelencephalic human primary motor cortex Glutamatergic neuron that selectively expresses BDNF, and BMPR1B, and LOC105379003 mRNAs	UBERON_0001384	Human	NCBI:txid9606	primary motor cortex	pCL105	Layer 2-3 Intratelencephalic neuron	1088	0.536948	3	BDNF	BMPR1B	LOC105379003			Glutamatergic
Exc L2-3 RORB CCDC68	Exc L2-3 RORB CCDC68	Bakken29	pCL196	is a Layer 2-3 Intratelencephalic human primary motor cortex Glutamatergic neuron that selectively expresses COBLL1, and COL5A2, and PRSS12 mRNAs	UBERON_0001384	Human	NCBI:txid9606	primary motor cortex	pCL105	Layer 2-3 Intratelencephalic neuron	3331	0.786793	3	COBLL1	COL5A2	PRSS12			Glutamatergic
Exc L2-3 RORB PTPN3	Exc L2-3 RORB PTPN3	Bakken30	pCL197	is a Layer 2-3 Intratelencephalic human primary motor cortex Glutamatergic neuron that selectively expresses COL5A2, and LOC105370610, and LOC105378334, and RORB mRNAs	UBERON_0001384	Human	NCBI:txid9606	primary motor cortex	pCL105	Layer 2-3 Intratelencephalic neuron	1628	0.395338	4	COL5A2	LOC105370610	LOC105378334	RORB		Glutamatergic
Exc L2-3 RORB RTKN2	Exc L2-3 RORB RTKN2	Bakken31	pCL198	is a Layer 2-3 Intratelencephalic human primary motor cortex Glutamatergic neuron that selectively expresses LOC101927745, and LOC105376987, and PLCH1, and RMST mRNAs	UBERON_0001384	Human	NCBI:txid9606	primary motor cortex	pCL105	Layer 2-3 Intratelencephalic neuron	1211	0.52191	4	LOC101927745	LOC105376987	PLCH1	RMST		Glutamatergic
Exc L3 LAMP5 CARM1P1	Exc L3 LAMP5 CARM1P1	Bakken32	pCL199	is a Layer 2-3 Intratelencephalic human primary motor cortex Glutamatergic neuron that selectively expresses EPB41L4A, and SV2C, and SYT2 mRNAs	UBERON_0001384	Human	NCBI:txid9606	primary motor cortex	pCL105	Layer 2-3 Intratelencephalic neuron	4044	0.737033	3	EPB41L4A	SV2C	SYT2			Glutamatergic
Exc L3 RORB OTOGL	Exc L3 RORB OTOGL	Bakken33	pCL203	is a Layer 5 Intratelencephalic human primary motor cortex Glutamatergic neuron that selectively expresses COL22A1, and RMST mRNAs	UBERON_0001384	Human	NCBI:txid9606	primary motor cortex	pCL107	Layer 5 Intratelencephalic neuron	2134	0.703101	2	COL22A1	RMST				Glutamatergic
Exc L3 THEMIS ENPEP	Exc L3 THEMIS ENPEP	Bakken34	pCL204	is a Layer 5 Intratelencephalic human primary motor cortex Glutamatergic neuron that selectively expresses FAP, and LAMA2, and LOC101928964, and LOC105376081 mRNAs	UBERON_0001384	Human	NCBI:txid9606	primary motor cortex	pCL107	Layer 5 Intratelencephalic neuron	785	0.43366	4	FAP	LAMA2	LOC101928964	LOC105376081		Glutamatergic
Exc L3-5 FEZF2 ASGR2	Exc L3-5 FEZF2 ASGR2	Bakken35	pCL200	is a Layer 5 Extratelencephalic human primary motor cortex Glutamatergic neuron that selectively expresses LOC105376457, and OR51E2 mRNAs	UBERON_0001384	Human	NCBI:txid9606	primary motor cortex	pCL106	Layer 5 Extratelencephalic neuron	620	0.799528	2	LOC105376457	OR51E2				Glutamatergic
Exc L3-5 FEZF2 LINC01107	Exc L3-5 FEZF2 LINC01107	Bakken36	pCL201	is a Layer 5 Extratelencephalic human primary motor cortex Glutamatergic neuron that selectively expresses BTNL9, and EDNRB mRNAs	UBERON_0001384	Human	NCBI:txid9606	primary motor cortex	pCL106	Layer 5 Extratelencephalic neuron	88	0.8	2	BTNL9	EDNRB				Glutamatergic
Exc L3-5 RORB LAMA4	Exc L3-5 RORB LAMA4	Bakken37	pCL205	is a Layer 5 Intratelencephalic human primary motor cortex Glutamatergic neuron that selectively expresses KCNH8, and LOC100128497, and LOC101927281, and LOC105376081, and TRPC3 mRNAs	UBERON_0001384	Human	NCBI:txid9606	primary motor cortex	pCL107	Layer 5 Intratelencephalic neuron	250	0.489691	5	KCNH8	LOC100128497	LOC101927281	LOC105376081	TRPC3	Glutamatergic
Exc L3-5 RORB LINC01202	Exc L3-5 RORB LINC01202	Bakken38	pCL206	is a Layer 5 Intratelencephalic human primary motor cortex Glutamatergic neuron that selectively expresses LOC101927874, and LOC105374971, and LOC105376081, and LOC105377703 mRNAs	UBERON_0001384	Human	NCBI:txid9606	primary motor cortex	pCL107	Layer 5 Intratelencephalic neuron	640	0.625	4	LOC101927874	LOC105374971	LOC105376081	LOC105377703		Glutamatergic
Exc L3-5 RORB LNX2	Exc L3-5 RORB LNX2	Bakken39	pCL207	is a Layer 5 Intratelencephalic human primary motor cortex Glutamatergic neuron that selectively expresses LOC105374971, and LOC105377703, and TRABD2A mRNAs	UBERON_0001384	Human	NCBI:txid9606	primary motor cortex	pCL107	Layer 5 Intratelencephalic neuron	4631	0.697931	3	LOC105374971	LOC105377703	TRABD2A			Glutamatergic
Exc L3-5 RORB RPRM	Exc L3-5 RORB RPRM	Bakken40	pCL208	is a Layer 5 Intratelencephalic human primary motor cortex Glutamatergic neuron that selectively expresses LOC105374971, and LOC105374973, and RPRM mRNAs	UBERON_0001384	Human	NCBI:txid9606	primary motor cortex	pCL107	Layer 5 Intratelencephalic neuron	1231	0.585187	3	LOC105374971	LOC105374973	RPRM			Glutamatergic
Exc L3-5 RORB TNNT2	Exc L3-5 RORB TNNT2	Bakken41	pCL209	is a Layer 5 Intratelencephalic human primary motor cortex Glutamatergic neuron that selectively expresses FSHR, and LOC100507562, and LOC105376081 mRNAs	UBERON_0001384	Human	NCBI:txid9606	primary motor cortex	pCL107	Layer 5 Intratelencephalic neuron	535	0.443248	3	FSHR	LOC100507562	LOC105376081			Glutamatergic
Exc L5 FEZF2 CSN1S1	Exc L5 FEZF2 CSN1S1	Bakken42	pCL202	is a Layer 5 Extratelencephalic human primary motor cortex Glutamatergic neuron that selectively expresses LOC105373592, and OPN4, and VAT1L mRNAs	UBERON_0001384	Human	NCBI:txid9606	primary motor cortex	pCL106	Layer 5 Extratelencephalic neuron	150	0.731225	3	LOC105373592	OPN4	VAT1L			Glutamatergic
Exc L5 FEZF2 NREP-AS1	Exc L5 FEZF2 NREP-AS1	Bakken43	pCL215	is a Layer 5-6 non-pyramidal human primary motor cortex Glutamatergic neuron that selectively expresses ADAMTS12, and CD36, and LOC105370315 mRNAs	UBERON_0001384	Human	NCBI:txid9606	primary motor cortex	pCL108	Layer 5-6 non-pyramidal neuron	229	0.682968	3	ADAMTS12	CD36	LOC105370315			Glutamatergic
Exc L5 FEZF2 PKD2L1	Exc L5 FEZF2 PKD2L1	Bakken44	pCL216	is a Layer 5-6 non-pyramidal human primary motor cortex Glutamatergic neuron that selectively expresses NPSR1_AS1, and VGLL3 mRNAs	UBERON_0001384	Human	NCBI:txid9606	primary motor cortex	pCL108	Layer 5-6 non-pyramidal neuron	280	0.801991	2	NPSR1_AS1	VGLL3				Glutamatergic
Exc L5 FEZF2 RNF144A-AS1	Exc L5 FEZF2 RNF144A-AS1	Bakken45	pCL217	is a Layer 5-6 non-pyramidal human primary motor cortex Glutamatergic neuron that selectively expresses CD36, and LOC105369818, and LOC105370019 mRNAs	UBERON_0001384	Human	NCBI:txid9606	primary motor cortex	pCL108	Layer 5-6 non-pyramidal neuron	108	0.479651	3	CD36	LOC105369818	LOC105370019			Glutamatergic
Exc L5 RORB MED8	Exc L5 RORB MED8	Bakken46	pCL210	is a Layer 5 Intratelencephalic human primary motor cortex Glutamatergic neuron that selectively expresses COL22A1, and LOC401134, and NPFFR2 mRNAs	UBERON_0001384	Human	NCBI:txid9606	primary motor cortex	pCL107	Layer 5 Intratelencephalic neuron	309	0.589693	3	COL22A1	LOC401134	NPFFR2			Glutamatergic
Exc L5 THEMIS FGF10	Exc L5 THEMIS FGF10	Bakken47	pCL211	is a Layer 5 Intratelencephalic human primary motor cortex Glutamatergic neuron that selectively expresses BDNF, and CRH, and NPFFR2 mRNAs	UBERON_0001384	Human	NCBI:txid9606	primary motor cortex	pCL107	Layer 5 Intratelencephalic neuron	147	0.452489	3	BDNF	CRH	NPFFR2			Glutamatergic
Exc L5 THEMIS LINC01116	Exc L5 THEMIS LINC01116	Bakken48	pCL220	is a Layer 6 Corticothalamic human primary motor cortex Glutamatergic neuron that selectively expresses LOC105369890, and LOC105371663 mRNAs	UBERON_0001384	Human	NCBI:txid9606	primary motor cortex	pCL109	Layer 6 Corticothalamic neuron	151	0.613577	2	LOC105369890	LOC105371663				Glutamatergic
Exc L5 THEMIS RGPD6	Exc L5 THEMIS RGPD6	Bakken49	pCL221	is a Layer 6 Corticothalamic human primary motor cortex Glutamatergic neuron that selectively expresses DDR2, and LOC105371663, and THEMIS mRNAs	UBERON_0001384	Human	NCBI:txid9606	primary motor cortex	pCL109	Layer 6 Corticothalamic neuron	241	0.521368	3	DDR2	LOC105371663	THEMIS			Glutamatergic
Exc L5 THEMIS SLC22A18	Exc L5 THEMIS SLC22A18	Bakken50	pCL212	is a Layer 5 Intratelencephalic human primary motor cortex Glutamatergic neuron that selectively expresses BTNL9, and CCBE1, and LOC401134, and SLC7A11 mRNAs	UBERON_0001384	Human	NCBI:txid9606	primary motor cortex	pCL107	Layer 5 Intratelencephalic neuron	1824	0.773196	4	BTNL9	CCBE1	LOC401134	SLC7A11		Glutamatergic
Exc L5 THEMIS VILL	Exc L5 THEMIS VILL	Bakken51	pCL213	is a Layer 5 Intratelencephalic human primary motor cortex Glutamatergic neuron that selectively expresses DACH1, and LOC101927389, and TNC mRNAs	UBERON_0001384	Human	NCBI:txid9606	primary motor cortex	pCL107	Layer 5 Intratelencephalic neuron	216	0.67029	3	DACH1	LOC101927389	TNC			Glutamatergic
Exc L5-6 FEZF2 C9orf135-AS1	Exc L5-6 FEZF2 C9orf135-AS1	Bakken52	pCL222	is a Layer 6 Corticothalamic human primary motor cortex Glutamatergic neuron that selectively expresses EGFEM1P, and FOXP2, and SEMA5A mRNAs	UBERON_0001384	Human	NCBI:txid9606	primary motor cortex	pCL109	Layer 6 Corticothalamic neuron	2602	0.75186	3	EGFEM1P	FOXP2	SEMA5A			Glutamatergic
Exc L5-6 FEZF2 CFTR	Exc L5-6 FEZF2 CFTR	Bakken53	pCL230	is a Layer 6b human primary motor cortex Glutamatergic neuron that selectively expresses LOC105374392, and NR4A2, and SEMA3D mRNAs	UBERON_0001384	Human	NCBI:txid9606	primary motor cortex	pCL112	Layer 6b neuron	108	0.46371	3	LOC105374392	NR4A2	SEMA3D			Glutamatergic
Exc L5-6 FEZF2 FILIP1L	Exc L5-6 FEZF2 FILIP1L	Bakken54	pCL223	is a Layer 6 Corticothalamic human primary motor cortex Glutamatergic neuron that selectively expresses LOC100128497, and MCTP2, and SEC16B, and SULF1 mRNAs	UBERON_0001384	Human	NCBI:txid9606	primary motor cortex	pCL109	Layer 6 Corticothalamic neuron	318	0.398773	4	LOC100128497	MCTP2	SEC16B	SULF1		Glutamatergic
Exc L5-6 FEZF2 IFNG-AS1	Exc L5-6 FEZF2 IFNG-AS1	Bakken55	pCL218	is a Layer 5-6 non-pyramidal human primary motor cortex Glutamatergic neuron that selectively expresses LOC105369818, and NPSR1_AS1 mRNAs	UBERON_0001384	Human	NCBI:txid9606	primary motor cortex	pCL108	Layer 5-6 non-pyramidal neuron	753	0.696268	2	LOC105369818	NPSR1_AS1				Glutamatergic
Exc L5-6 FEZF2 LPO	Exc L5-6 FEZF2 LPO	Bakken56	pCL219	is a Layer 5-6 non-pyramidal human primary motor cortex Glutamatergic neuron that selectively expresses LOC101928114, and LOC105376372 mRNAs	UBERON_0001384	Human	NCBI:txid9606	primary motor cortex	pCL108	Layer 5-6 non-pyramidal neuron	117	0.760518	2	LOC101928114	LOC105376372				Glutamatergic
Exc L5-6 FEZF2 OR1L8	Exc L5-6 FEZF2 OR1L8	Bakken57	pCL224	is a Layer 6 Corticothalamic human primary motor cortex Glutamatergic neuron that selectively expresses LGR6, and LOC101927439, and LOC105374392, and LOC105377183 mRNAs	UBERON_0001384	Human	NCBI:txid9606	primary motor cortex	pCL109	Layer 6 Corticothalamic neuron	263	0.719424	4	LGR6	LOC101927439	LOC105374392	LOC105377183		Glutamatergic
Exc L5-6 FEZF2 SH2D1B	Exc L5-6 FEZF2 SH2D1B	Bakken58	pCL225	is a Layer 6 Corticothalamic human primary motor cortex Glutamatergic neuron that selectively expresses ADAMTSL1, and MEIS2, and NLGN4Y, and PAPSS2 mRNAs	UBERON_0001384	Human	NCBI:txid9606	primary motor cortex	pCL109	Layer 6 Corticothalamic neuron	159	0.478873	4	ADAMTSL1	MEIS2	NLGN4Y	PAPSS2		Glutamatergic
Exc L5-6 THEMIS SMYD1	Exc L5-6 THEMIS SMYD1	Bakken59	pCL229	is a Layer 6 Intratelencephalic Car3 human primary motor cortex Glutamatergic neuron that selectively expresses ATP10A, and TRPC5 mRNAs	UBERON_0001384	Human	NCBI:txid9606	primary motor cortex	pCL110	Layer 6 Intratelencephalic neuron that selectively expresses Car3	327	0.809674	2	ATP10A	TRPC5				Glutamatergic
Exc L5-6 THEMIS TNFAIP6	Exc L5-6 THEMIS TNFAIP6	Bakken60	pCL214	is a Layer 5 Intratelencephalic human primary motor cortex Glutamatergic neuron that selectively expresses LOC105373893, and LOC105378031, and LTBP1, and TSHZ2 mRNAs	UBERON_0001384	Human	NCBI:txid9606	primary motor cortex	pCL107	Layer 5 Intratelencephalic neuron	1132	0.454866	4	LOC105373893	LOC105378031	LTBP1	TSHZ2		Glutamatergic
Exc L6 FEZF2 FFAR4	Exc L6 FEZF2 FFAR4	Bakken61	pCL231	is a Layer 6b human primary motor cortex Glutamatergic neuron that selectively expresses FER1L6_AS2, and LOC105378486 mRNAs	UBERON_0001384	Human	NCBI:txid9606	primary motor cortex	pCL112	Layer 6b neuron	106	0.589431	2	FER1L6_AS2	LOC105378486				Glutamatergic
Exc L6 FEZF2 KLK7	Exc L6 FEZF2 KLK7	Bakken62	pCL232	is a Layer 6b human primary motor cortex Glutamatergic neuron that selectively expresses LOC101927439, and MDFIC mRNAs	UBERON_0001384	Human	NCBI:txid9606	primary motor cortex	pCL112	Layer 6b neuron	1801	0.841019	2	LOC101927439	MDFIC				Glutamatergic
Exc L6 FEZF2 PDYN	Exc L6 FEZF2 PDYN	Bakken63	pCL233	is a Layer 6b human primary motor cortex Glutamatergic neuron that selectively expresses GBP2, and PDYN mRNAs	UBERON_0001384	Human	NCBI:txid9606	primary motor cortex	pCL112	Layer 6b neuron	22	0.652174	2	GBP2	PDYN				Glutamatergic
Exc L6 FEZF2 POGK	Exc L6 FEZF2 POGK	Bakken64	pCL234	is a Layer 6b human primary motor cortex Glutamatergic neuron that selectively expresses ADD3_AS1, and LOC100132891, and PCOLCE2 mRNAs	UBERON_0001384	Human	NCBI:txid9606	primary motor cortex	pCL112	Layer 6b neuron	127	0.496614	3	ADD3_AS1	LOC100132891	PCOLCE2			Glutamatergic
Exc L6 FEZF2 PROKR2	Exc L6 FEZF2 PROKR2	Bakken65	pCL235	is a Layer 6b human primary motor cortex Glutamatergic neuron that selectively expresses LOC105371310, and SLITRK6 mRNAs	UBERON_0001384	Human	NCBI:txid9606	primary motor cortex	pCL112	Layer 6b neuron	72	0.595238	2	LOC105371310	SLITRK6				Glutamatergic
Exc L6 THEMIS LINC00343	Exc L6 THEMIS LINC00343	Bakken66	pCL226	is a Layer 6 Intratelencephalic human primary motor cortex Glutamatergic neuron that selectively expresses ANKRD30B, and LINC00299, and LINC00343 mRNAs	UBERON_0001384	Human	NCBI:txid9606	primary motor cortex	pCL111	Layer 6 Intratelencephalic neuron	905	0.564329	3	ANKRD30B	LINC00299	LINC00343			Glutamatergic
Exc L6 THEMIS SLN	Exc L6 THEMIS SLN	Bakken67	pCL227	is a Layer 6 Intratelencephalic human primary motor cortex Glutamatergic neuron that selectively expresses FAM163A, and LOC105371832, and LOC105374524 mRNAs	UBERON_0001384	Human	NCBI:txid9606	primary motor cortex	pCL111	Layer 6 Intratelencephalic neuron	436	0.425145	3	FAM163A	LOC105371832	LOC105374524			Glutamatergic
Exc L6 THEMIS SNTG2	Exc L6 THEMIS SNTG2	Bakken68	pCL228	is a Layer 6 Intratelencephalic human primary motor cortex Glutamatergic neuron that selectively expresses LOC101927389, and LOC105371310 mRNAs	UBERON_0001384	Human	NCBI:txid9606	primary motor cortex	pCL111	Layer 6 Intratelencephalic neuron	488	0.634398	2	LOC101927389	LOC105371310				Glutamatergic
Inh L1 LAMP5 BMP2	Inh L1 LAMP5 BMP2	Bakken69	pCL120	is a LAMP5 human primary motor cortex GABAergic interneuron that selectively expresses COL5A2, and FREM1 mRNAs	UBERON_0001384	Human	NCBI:txid9606	primary motor cortex	pCL113	LAMP5 expressing GABAergic neuron	352	0.748208	2	COL5A2	FREM1				GABAergic
Inh L1 LAMP5 NMBR	Inh L1 LAMP5 NMBR	Bakken70	pCL121	is a LAMP5 human primary motor cortex GABAergic interneuron that selectively expresses PCDH18, and RELN mRNAs	UBERON_0001384	Human	NCBI:txid9606	primary motor cortex	pCL113	LAMP5 expressing GABAergic neuron	193	0.639361	2	PCDH18	RELN				GABAergic
Inh L1 LAMP5 PVRL2	Inh L1 LAMP5 PVRL2	Bakken71	pCL122	is a LAMP5 human primary motor cortex GABAergic interneuron that selectively expresses CBLN4, and HS3ST5, and RELN, and TRPC3 mRNAs	UBERON_0001384	Human	NCBI:txid9606	primary motor cortex	pCL113	LAMP5 expressing GABAergic neuron	94	0.467914	4	CBLN4	HS3ST5	RELN	TRPC3		GABAergic
Inh L1 LAMP5 RAB11FIP1	Inh L1 LAMP5 RAB11FIP1	Bakken72	pCL123	is a LAMP5 human primary motor cortex GABAergic interneuron that selectively expresses ADAMTS20, and FREM1, and MYH11 mRNAs	UBERON_0001384	Human	NCBI:txid9606	primary motor cortex	pCL113	LAMP5 expressing GABAergic neuron	246	0.496957	3	ADAMTS20	FREM1	MYH11			GABAergic
Inh L1 PAX6 CHRFAM7A	Inh L1 PAX6 CHRFAM7A	Bakken73	pCL144	is a SNCG human primary motor cortex GABAergic interneuron that selectively expresses CHRNA7, and CNR1, and LINC01539 mRNAs	UBERON_0001384	Human	NCBI:txid9606	primary motor cortex	pCL115	SNCG expressing GABAergic neuron	185	0.518234	3	CHRNA7	CNR1	LINC01539			GABAergic
Inh L1 PAX6 MIR101-1	Inh L1 PAX6 MIR101-1	Bakken74	pCL124	is a LAMP5 human primary motor cortex GABAergic interneuron that selectively expresses RELN, and TGFBR2 mRNAs	UBERON_0001384	Human	NCBI:txid9606	primary motor cortex	pCL113	LAMP5 expressing GABAergic neuron	139	0.81262	2	RELN	TGFBR2				GABAergic
Inh L1 PVALB SST ASIC4	Inh L1 PVALB SST ASIC4	Bakken75	pCL145	is a SNCG human primary motor cortex GABAergic interneuron that selectively expresses ADAM33, and NCKAP5, and PRELID2 mRNAs	UBERON_0001384	Human	NCBI:txid9606	primary motor cortex	pCL115	SNCG expressing GABAergic neuron	186	0.759386	3	ADAM33	NCKAP5	PRELID2			GABAergic
Inh L1 SST DEFB108B	Inh L1 SST DEFB108B	Bakken76	pCL146	is a SNCG human primary motor cortex GABAergic interneuron that selectively expresses NDST4, and SYT10 mRNAs	UBERON_0001384	Human	NCBI:txid9606	primary motor cortex	pCL115	SNCG expressing GABAergic neuron	223	0.519187	2	NDST4	SYT10				GABAergic
Inh L1 SST P4HA3	Inh L1 SST P4HA3	Bakken77	pCL147	is a SNCG human primary motor cortex GABAergic interneuron that selectively expresses ARHGAP42, and FOXO1, and ST8SIA6 mRNAs	UBERON_0001384	Human	NCBI:txid9606	primary motor cortex	pCL115	SNCG expressing GABAergic neuron	38	0.478723	3	ARHGAP42	FOXO1	ST8SIA6			GABAergic
Inh L1 VIP KLHDC8B	Inh L1 VIP KLHDC8B	Bakken78	pCL171	is a VIP human primary motor cortex GABAergic interneuron that selectively expresses ITGBL1, and SLITRK4 mRNAs	UBERON_0001384	Human	NCBI:txid9606	primary motor cortex	pCL118	VIP expressing GABAergic neuron	95	0.645756	2	ITGBL1	SLITRK4				GABAergic
Inh L1-2 PVALB CDK20	Inh L1-2 PVALB CDK20	Bakken79	pCL130	is a PVALB human primary motor cortex GABAergic interneuron that selectively expresses ADAMTS12, and SYT10, and TMEM132C mRNAs	UBERON_0001384	Human	NCBI:txid9606	primary motor cortex	pCL114	PVALB expressing GABAergic neuron	123	0.462046	3	ADAMTS12	SYT10	TMEM132C			GABAergic
Inh L1-2 SST CCNJL	Inh L1-2 SST CCNJL	Bakken80	pCL152	is a SST human primary motor cortex GABAergic interneuron that selectively expresses CALB1, and SPHKAP, and TMEM132C mRNAs	UBERON_0001384	Human	NCBI:txid9606	primary motor cortex	pCL117	SST expressing GABAergic neuron	320	0.53066	3	CALB1	SPHKAP	TMEM132C			GABAergic
Inh L1-2 SST CLIC6	Inh L1-2 SST CLIC6	Bakken81	pCL131	is a PVALB human primary motor cortex GABAergic interneuron that selectively expresses ARHGAP42, and NEDD4, and TAC1 mRNAs	UBERON_0001384	Human	NCBI:txid9606	primary motor cortex	pCL114	PVALB expressing GABAergic neuron	194	0.543071	3	ARHGAP42	NEDD4	TAC1			GABAergic
Inh L1-2 SST PRRT4	Inh L1-2 SST PRRT4	Bakken82	pCL153	is a SST human primary motor cortex GABAergic interneuron that selectively expresses LOC101927843, and LOC101929028 mRNAs	UBERON_0001384	Human	NCBI:txid9606	primary motor cortex	pCL117	SST expressing GABAergic neuron	376	0.697674	2	LOC101927843	LOC101929028				GABAergic
Inh L1-2 VIP EXPH5	Inh L1-2 VIP EXPH5	Bakken83	pCL172	is a VIP human primary motor cortex GABAergic interneuron that selectively expresses SCTR, and ST18 mRNAs	UBERON_0001384	Human	NCBI:txid9606	primary motor cortex	pCL118	VIP expressing GABAergic neuron	509	0.621716	2	SCTR	ST18				GABAergic
Inh L1-2 VIP HTR3A	Inh L1-2 VIP HTR3A	Bakken84	pCL148	is a SNCG human primary motor cortex GABAergic interneuron that selectively expresses HTR3A, and LOC105373642 mRNAs	UBERON_0001384	Human	NCBI:txid9606	primary motor cortex	pCL115	SNCG expressing GABAergic neuron	42	0.745614	2	HTR3A	LOC105373642				GABAergic
Inh L1-2 VIP PTGER3	Inh L1-2 VIP PTGER3	Bakken85	pCL173	is a VIP human primary motor cortex GABAergic interneuron that selectively expresses KCNH8, and PARD3B, and SYT10 mRNAs	UBERON_0001384	Human	NCBI:txid9606	primary motor cortex	pCL118	VIP expressing GABAergic neuron	84	0.5	3	KCNH8	PARD3B	SYT10			GABAergic
Inh L1-2 VIP SCML4	Inh L1-2 VIP SCML4	Bakken86	pCL174	is a VIP human primary motor cortex GABAergic interneuron that selectively expresses ABI3BP, and KCNH8, and LOC100506497 mRNAs	UBERON_0001384	Human	NCBI:txid9606	primary motor cortex	pCL118	VIP expressing GABAergic neuron	128	0.6	3	ABI3BP	KCNH8	LOC100506497			GABAergic
Inh L1-2 VIP WNT4	Inh L1-2 VIP WNT4	Bakken87	pCL149	is a SNCG human primary motor cortex GABAergic interneuron that selectively expresses LOC105379064, and SYT9 mRNAs	UBERON_0001384	Human	NCBI:txid9606	primary motor cortex	pCL115	SNCG expressing GABAergic neuron	52	0.452899	2	LOC105379064	SYT9				GABAergic
Inh L1-3 SST FAM20A	Inh L1-3 SST FAM20A	Bakken88	pCL154	is a SST human primary motor cortex GABAergic interneuron that selectively expresses PCSK5, and TAC1 mRNAs	UBERON_0001384	Human	NCBI:txid9606	primary motor cortex	pCL117	SST expressing GABAergic neuron	1069	0.527268	2	PCSK5	TAC1				GABAergic
Inh L1-3 VIP CBLN1	Inh L1-3 VIP CBLN1	Bakken89	pCL175	is a VIP human primary motor cortex GABAergic interneuron that selectively expresses HTR2C, and LOC284825, and TAC3 mRNAs	UBERON_0001384	Human	NCBI:txid9606	primary motor cortex	pCL118	VIP expressing GABAergic neuron	464	0.6625	3	HTR2C	LOC284825	TAC3			GABAergic
Inh L1-3 VIP CHRNA2	Inh L1-3 VIP CHRNA2	Bakken90	pCL176	is a VIP human primary motor cortex GABAergic interneuron that selectively expresses EYA4, and LOC105373642, and PPP1R1C mRNAs	UBERON_0001384	Human	NCBI:txid9606	primary motor cortex	pCL118	VIP expressing GABAergic neuron	310	0.666969	3	EYA4	LOC105373642	PPP1R1C			GABAergic
Inh L1-3 VIP FNDC1	Inh L1-3 VIP FNDC1	Bakken91	pCL177	is a VIP human primary motor cortex GABAergic interneuron that selectively expresses KCNH8, and LOC101927286, and LOC101928842 mRNAs	UBERON_0001384	Human	NCBI:txid9606	primary motor cortex	pCL118	VIP expressing GABAergic neuron	111	0.457227	3	KCNH8	LOC101927286	LOC101928842			GABAergic
Inh L1-3 VIP HSPB6	Inh L1-3 VIP HSPB6	Bakken92	pCL178	is a VIP human primary motor cortex GABAergic interneuron that selectively expresses CCNG2, and IGFBP5 mRNAs	UBERON_0001384	Human	NCBI:txid9606	primary motor cortex	pCL118	VIP expressing GABAergic neuron	396	0.327061	2	CCNG2	IGFBP5				GABAergic
Inh L1-5 VIP CD27-AS1	Inh L1-5 VIP CD27-AS1	Bakken93	pCL179	is a VIP human primary motor cortex GABAergic interneuron that selectively expresses ANKFN1, and EGFEM1P, and IQGAP2 mRNAs	UBERON_0001384	Human	NCBI:txid9606	primary motor cortex	pCL118	VIP expressing GABAergic neuron	67	0.552764	3	ANKFN1	EGFEM1P	IQGAP2			GABAergic
Inh L1-5 VIP LINC01013	Inh L1-5 VIP LINC01013	Bakken94	pCL180	is a VIP human primary motor cortex GABAergic interneuron that selectively expresses DACH2, and SRGAP1, and THSD7B mRNAs	UBERON_0001384	Human	NCBI:txid9606	primary motor cortex	pCL118	VIP expressing GABAergic neuron	127	0.640327	3	DACH2	SRGAP1	THSD7B			GABAergic
Inh L1-5 VIP PHLDB3	Inh L1-5 VIP PHLDB3	Bakken95	pCL181	is a VIP human primary motor cortex GABAergic interneuron that selectively expresses EGF, and THSD7B mRNAs	UBERON_0001384	Human	NCBI:txid9606	primary motor cortex	pCL118	VIP expressing GABAergic neuron	92	0.503731	2	EGF	THSD7B				GABAergic
Inh L1-5 VIP SMOC1	Inh L1-5 VIP SMOC1	Bakken96	pCL182	is a VIP human primary motor cortex GABAergic interneuron that selectively expresses ANGPT1, and SMOC1, and VIP mRNAs	UBERON_0001384	Human	NCBI:txid9606	primary motor cortex	pCL118	VIP expressing GABAergic neuron	638	0.568966	3	ANGPT1	SMOC1	VIP			GABAergic
Inh L1-6 LAMP5 AARD	Inh L1-6 LAMP5 AARD	Bakken97	pCL125	is a LAMP5 human primary motor cortex GABAergic interneuron that selectively expresses FBXL7, and FREM1, and KIT, and PRELID2 mRNAs	UBERON_0001384	Human	NCBI:txid9606	primary motor cortex	pCL113	LAMP5 expressing GABAergic neuron	1539	0.752309	4	FBXL7	FREM1	KIT	PRELID2		GABAergic
Inh L1-6 LAMP5 CA1	Inh L1-6 LAMP5 CA1	Bakken98	pCL126	is a LAMP5 human primary motor cortex GABAergic interneuron that selectively expresses HS3ST4, and NOS1 mRNAs	UBERON_0001384	Human	NCBI:txid9606	primary motor cortex	pCL113	LAMP5 expressing GABAergic neuron	465	0.741595	2	HS3ST4	NOS1				GABAergic
Inh L1-6 LAMP5 NES	Inh L1-6 LAMP5 NES	Bakken99	pCL127	is a LAMP5 human primary motor cortex GABAergic interneuron that selectively expresses EPHA3, and EYA4, and KIT, and NTNG1, and ROR2 mRNAs	UBERON_0001384	Human	NCBI:txid9606	primary motor cortex	pCL113	LAMP5 expressing GABAergic neuron	419	0.299793	5	EPHA3	EYA4	KIT	NTNG1	ROR2	GABAergic
Inh L1-6 PVALB COL15A1	Inh L1-6 PVALB COL15A1	Bakken100	pCL132	is a PVALB human primary motor cortex GABAergic interneuron that selectively expresses COL15A1, and NPNT mRNAs	UBERON_0001384	Human	NCBI:txid9606	primary motor cortex	pCL114	PVALB expressing GABAergic neuron	288	0.853414	2	COL15A1	NPNT				GABAergic
Inh L1-6 SST NPY	Inh L1-6 SST NPY	Bakken101	pCL170	is a SST CHODL human primary motor cortex GABAergic interneuron that selectively expresses NPY mRNAs	UBERON_0001384	Human	NCBI:txid9606	primary motor cortex	pCL116	SST CHODL expressing GABAergic neuron	67	0.951662	1	NPY					GABAergic
Inh L1-6 VIP SLC7A6OS	Inh L1-6 VIP SLC7A6OS	Bakken102	pCL150	is a SNCG human primary motor cortex GABAergic interneuron that selectively expresses CNR1, and PBX3 mRNAs	UBERON_0001384	Human	NCBI:txid9606	primary motor cortex	pCL115	SNCG expressing GABAergic neuron	61	0.68323	2	CNR1	PBX3				GABAergic
Inh L2 PAX6 FREM2	Inh L2 PAX6 FREM2	Bakken103	pCL151	is a SNCG human primary motor cortex GABAergic interneuron that selectively expresses CILP2, and IGFBP7 mRNAs	UBERON_0001384	Human	NCBI:txid9606	primary motor cortex	pCL115	SNCG expressing GABAergic neuron	108	0.78869	2	CILP2	IGFBP7				GABAergic
Inh L2 PVALB FRZB	Inh L2 PVALB FRZB	Bakken104	pCL133	is a PVALB human primary motor cortex GABAergic interneuron that selectively expresses CBLN4, and RGS5, and SLC9A9 mRNAs	UBERON_0001384	Human	NCBI:txid9606	primary motor cortex	pCL114	PVALB expressing GABAergic neuron	107	0.462555	3	CBLN4	RGS5	SLC9A9			GABAergic
Inh L2 VIP SLC6A16	Inh L2 VIP SLC6A16	Bakken105	pCL183	is a VIP human primary motor cortex GABAergic interneuron that selectively expresses KCNT2, and LOC105370456 mRNAs	UBERON_0001384	Human	NCBI:txid9606	primary motor cortex	pCL118	VIP expressing GABAergic neuron	288	0.578125	2	KCNT2	LOC105370456				GABAergic
Inh L2-3 SST NMU	Inh L2-3 SST NMU	Bakken106	pCL155	is a SST human primary motor cortex GABAergic interneuron that selectively expresses HPSE2, and NOS1, and PIEZO2 mRNAs	UBERON_0001384	Human	NCBI:txid9606	primary motor cortex	pCL117	SST expressing GABAergic neuron	419	0.520548	3	HPSE2	NOS1	PIEZO2			GABAergic
Inh L2-5 PVALB HHIPL1	Inh L2-5 PVALB HHIPL1	Bakken107	pCL134	is a PVALB human primary motor cortex GABAergic interneuron that selectively expresses ADAMTS17, and ADAMTS20, and MDFIC mRNAs	UBERON_0001384	Human	NCBI:txid9606	primary motor cortex	pCL114	PVALB expressing GABAergic neuron	456	0.488683	3	ADAMTS17	ADAMTS20	MDFIC			GABAergic
Inh L2-5 PVALB RPH3AL	Inh L2-5 PVALB RPH3AL	Bakken108	pCL135	is a PVALB human primary motor cortex GABAergic interneuron that selectively expresses ARHGAP42, and MYO5B, and POSTN, and WIF1 mRNAs	UBERON_0001384	Human	NCBI:txid9606	primary motor cortex	pCL114	PVALB expressing GABAergic neuron	3253	0.669113	4	ARHGAP42	MYO5B	POSTN	WIF1		GABAergic
Inh L2-5 VIP BSPRY	Inh L2-5 VIP BSPRY	Bakken109	pCL184	is a VIP human primary motor cortex GABAergic interneuron that selectively expresses LOC101927078, and PDE3A, and ST18 mRNAs	UBERON_0001384	Human	NCBI:txid9606	primary motor cortex	pCL118	VIP expressing GABAergic neuron	85	0.480427	3	LOC101927078	PDE3A	ST18			GABAergic
Inh L2-5 VIP SOX11	Inh L2-5 VIP SOX11	Bakken110	pCL185	is a VIP human primary motor cortex GABAergic interneuron that selectively expresses ADAMTSL1, and HTR2C, and THSD7B mRNAs	UBERON_0001384	Human	NCBI:txid9606	primary motor cortex	pCL118	VIP expressing GABAergic neuron	116	0.708333	3	ADAMTSL1	HTR2C	THSD7B			GABAergic
Inh L3 PVALB SAMD13	Inh L3 PVALB SAMD13	Bakken111	pCL136	is a PVALB human primary motor cortex GABAergic interneuron that selectively expresses LOC101928964, and SULF1 mRNAs	UBERON_0001384	Human	NCBI:txid9606	primary motor cortex	pCL114	PVALB expressing GABAergic neuron	1326	0.746232	2	LOC101928964	SULF1				GABAergic
Inh L3-5 PVALB ISG20	Inh L3-5 PVALB ISG20	Bakken112	pCL137	is a PVALB human primary motor cortex GABAergic interneuron that selectively expresses LOC101926942, and LOC105377862, and SV2C mRNAs	UBERON_0001384	Human	NCBI:txid9606	primary motor cortex	pCL114	PVALB expressing GABAergic neuron	254	0.559299	3	LOC101926942	LOC105377862	SV2C			GABAergic
Inh L3-5 SST CDH3	Inh L3-5 SST CDH3	Bakken113	pCL156	is a SST human primary motor cortex GABAergic interneuron that selectively expresses FREM1, and NPNT, and QRFPR mRNAs	UBERON_0001384	Human	NCBI:txid9606	primary motor cortex	pCL117	SST expressing GABAergic neuron	81	0.477707	3	FREM1	NPNT	QRFPR			GABAergic
Inh L3-5 SST GGTLC3	Inh L3-5 SST GGTLC3	Bakken114	pCL157	is a SST human primary motor cortex GABAergic interneuron that selectively expresses EYS, and RELN mRNAs	UBERON_0001384	Human	NCBI:txid9606	primary motor cortex	pCL117	SST expressing GABAergic neuron	1154	0.609301	2	EYS	RELN				GABAergic
Inh L3-5 SST OR5AH1P	Inh L3-5 SST OR5AH1P	Bakken115	pCL158	is a SST human primary motor cortex GABAergic interneuron that selectively expresses ADAMTS5, and FBXL7, and SST mRNAs	UBERON_0001384	Human	NCBI:txid9606	primary motor cortex	pCL117	SST expressing GABAergic neuron	242	0.384615	3	ADAMTS5	FBXL7	SST			GABAergic
Inh L3-5 VIP HS3ST3A1	Inh L3-5 VIP HS3ST3A1	Bakken116	pCL186	is a VIP human primary motor cortex GABAergic interneuron that selectively expresses ABI3BP, and IQGAP2, and SLC22A3 mRNAs	UBERON_0001384	Human	NCBI:txid9606	primary motor cortex	pCL118	VIP expressing GABAergic neuron	225	0.624152	3	ABI3BP	IQGAP2	SLC22A3			GABAergic
Inh L3-5 VIP IGDCC3	Inh L3-5 VIP IGDCC3	Bakken117	pCL187	is a VIP human primary motor cortex GABAergic interneuron that selectively expresses EREG, and NOX4 mRNAs	UBERON_0001384	Human	NCBI:txid9606	primary motor cortex	pCL118	VIP expressing GABAergic neuron	390	0.595533	2	EREG	NOX4				GABAergic
Inh L3-5 VIP TAC3	Inh L3-5 VIP TAC3	Bakken118	pCL188	is a VIP human primary motor cortex GABAergic interneuron that selectively expresses COL19A1, and SOX2_OT, and TSHZ2 mRNAs	UBERON_0001384	Human	NCBI:txid9606	primary motor cortex	pCL118	VIP expressing GABAergic neuron	367	0.580205	3	COL19A1	SOX2_OT	TSHZ2			GABAergic
Inh L3-6 PAX6 LINC01497	Inh L3-6 PAX6 LINC01497	Bakken119	pCL128	is a LAMP5 human primary motor cortex GABAergic interneuron that selectively expresses PALMD, and RELN mRNAs	UBERON_0001384	Human	NCBI:txid9606	primary motor cortex	pCL113	LAMP5 expressing GABAergic neuron	84	0.833333	2	PALMD	RELN				GABAergic
Inh L3-6 VIP UG0898H09	Inh L3-6 VIP UG0898H09	Bakken120	pCL189	is a VIP human primary motor cortex GABAergic interneuron that selectively expresses GALNT10, and LINC01411, and LOC105373454 mRNAs	UBERON_0001384	Human	NCBI:txid9606	primary motor cortex	pCL118	VIP expressing GABAergic neuron	131	0.507463	3	GALNT10	LINC01411	LOC105373454			GABAergic
Inh L3-6 VIP ZIM2-AS1	Inh L3-6 VIP ZIM2-AS1	Bakken121	pCL190	is a VIP human primary motor cortex GABAergic interneuron that selectively expresses CXCL14, and PENK mRNAs	UBERON_0001384	Human	NCBI:txid9606	primary motor cortex	pCL118	VIP expressing GABAergic neuron	146	0.827138	2	CXCL14	PENK				GABAergic
Inh L5 PVALB LRIG3	Inh L5 PVALB LRIG3	Bakken122	pCL138	is a PVALB human primary motor cortex GABAergic interneuron that selectively expresses CDH6, and GPC5, and PLCE1 mRNAs	UBERON_0001384	Human	NCBI:txid9606	primary motor cortex	pCL114	PVALB expressing GABAergic neuron	631	0.705394	3	CDH6	GPC5	PLCE1			GABAergic
Inh L5 SST RPL35AP11	Inh L5 SST RPL35AP11	Bakken123	pCL159	is a SST human primary motor cortex GABAergic interneuron that selectively expresses EDNRA, and FREM1, and TRHDE mRNAs	UBERON_0001384	Human	NCBI:txid9606	primary motor cortex	pCL117	SST expressing GABAergic neuron	764	0.578387	3	EDNRA	FREM1	TRHDE			GABAergic
Inh L5-6 LAMP5 CRABP1	Inh L5-6 LAMP5 CRABP1	Bakken124	pCL129	is a LAMP5 human primary motor cortex GABAergic interneuron that selectively expresses LOC105379168, and PDGFD mRNAs	UBERON_0001384	Human	NCBI:txid9606	primary motor cortex	pCL113	LAMP5 expressing GABAergic neuron	923	0.792237	2	LOC105379168	PDGFD				GABAergic
Inh L5-6 PVALB FAM150B	Inh L5-6 PVALB FAM150B	Bakken125	pCL139	is a PVALB human primary motor cortex GABAergic interneuron that selectively expresses FAM150B, and MYBPC1, and TNC mRNAs	UBERON_0001384	Human	NCBI:txid9606	primary motor cortex	pCL114	PVALB expressing GABAergic neuron	111	0.584192	3	FAM150B	MYBPC1	TNC			GABAergic
Inh L5-6 PVALB GAPDHP60	Inh L5-6 PVALB GAPDHP60	Bakken126	pCL140	is a PVALB human primary motor cortex GABAergic interneuron that selectively expresses GPC5, and MYBPC1, and SEMA3C mRNAs	UBERON_0001384	Human	NCBI:txid9606	primary motor cortex	pCL114	PVALB expressing GABAergic neuron	138	0.689189	3	GPC5	MYBPC1	SEMA3C			GABAergic
Inh L5-6 PVALB KCNIP2	Inh L5-6 PVALB KCNIP2	Bakken127	pCL141	is a PVALB human primary motor cortex GABAergic interneuron that selectively expresses GPC5, and NPFFR2, and VAV3 mRNAs	UBERON_0001384	Human	NCBI:txid9606	primary motor cortex	pCL114	PVALB expressing GABAergic neuron	108	0.66092	3	GPC5	NPFFR2	VAV3			GABAergic
Inh L5-6 PVALB MEPE	Inh L5-6 PVALB MEPE	Bakken128	pCL142	is a PVALB human primary motor cortex GABAergic interneuron that selectively expresses MEPE, and MYBPC1, and SVIL mRNAs	UBERON_0001384	Human	NCBI:txid9606	primary motor cortex	pCL114	PVALB expressing GABAergic neuron	230	0.594901	3	MEPE	MYBPC1	SVIL			GABAergic
Inh L5-6 PVALB SST CRHR2	Inh L5-6 PVALB SST CRHR2	Bakken129	pCL160	is a SST human primary motor cortex GABAergic interneuron that selectively expresses HPGD, and RGS5, and SPON1 mRNAs	UBERON_0001384	Human	NCBI:txid9606	primary motor cortex	pCL117	SST expressing GABAergic neuron	218	0.670241	3	HPGD	RGS5	SPON1			GABAergic
Inh L5-6 PVALB ZFPM2-AS1	Inh L5-6 PVALB ZFPM2-AS1	Bakken130	pCL143	is a PVALB human primary motor cortex GABAergic interneuron that selectively expresses PCDH15, and SEMA6D, and ZFPM2_AS1 mRNAs	UBERON_0001384	Human	NCBI:txid9606	primary motor cortex	pCL114	PVALB expressing GABAergic neuron	563	0.705244	3	PCDH15	SEMA6D	ZFPM2_AS1			GABAergic
Inh L5-6 SST BEAN1	Inh L5-6 SST BEAN1	Bakken131	pCL161	is a SST human primary motor cortex GABAergic interneuron that selectively expresses ADAMTSL1, and SEMA5A, and THSD7B, and TRHDE mRNAs	UBERON_0001384	Human	NCBI:txid9606	primary motor cortex	pCL117	SST expressing GABAergic neuron	76	0.617089	4	ADAMTSL1	SEMA5A	THSD7B	TRHDE		GABAergic
Inh L5-6 SST C4orf26	Inh L5-6 SST C4orf26	Bakken132	pCL162	is a SST human primary motor cortex GABAergic interneuron that selectively expresses ADAMTS20, and PENK, and SPON1 mRNAs	UBERON_0001384	Human	NCBI:txid9606	primary motor cortex	pCL117	SST expressing GABAergic neuron	93	0.622776	3	ADAMTS20	PENK	SPON1			GABAergic
Inh L5-6 SST DNAJC14	Inh L5-6 SST DNAJC14	Bakken133	pCL163	is a SST human primary motor cortex GABAergic interneuron that selectively expresses HGF, and ITGA1, and STON2 mRNAs	UBERON_0001384	Human	NCBI:txid9606	primary motor cortex	pCL117	SST expressing GABAergic neuron	35	0.492958	3	HGF	ITGA1	STON2			GABAergic
Inh L5-6 SST FBN2	Inh L5-6 SST FBN2	Bakken134	pCL164	is a SST human primary motor cortex GABAergic interneuron that selectively expresses HCRTR2, and KLHL1 mRNAs	UBERON_0001384	Human	NCBI:txid9606	primary motor cortex	pCL117	SST expressing GABAergic neuron	100	0.395833	2	HCRTR2	KLHL1				GABAergic
Inh L5-6 SST ISX	Inh L5-6 SST ISX	Bakken135	pCL165	is a SST human primary motor cortex GABAergic interneuron that selectively expresses COL19A1, and TRPM3 mRNAs	UBERON_0001384	Human	NCBI:txid9606	primary motor cortex	pCL117	SST expressing GABAergic neuron	394	0.563166	2	COL19A1	TRPM3				GABAergic
Inh L5-6 SST KLHL1	Inh L5-6 SST KLHL1	Bakken136	pCL166	is a SST human primary motor cortex GABAergic interneuron that selectively expresses KLHL14, and NDST4, and SLC17A8 mRNAs	UBERON_0001384	Human	NCBI:txid9606	primary motor cortex	pCL117	SST expressing GABAergic neuron	188	0.620301	3	KLHL14	NDST4	SLC17A8			GABAergic
Inh L5-6 SST PAWR	Inh L5-6 SST PAWR	Bakken137	pCL167	is a SST human primary motor cortex GABAergic interneuron that selectively expresses EPB41L4A, and NDST4, and TRHDE mRNAs	UBERON_0001384	Human	NCBI:txid9606	primary motor cortex	pCL117	SST expressing GABAergic neuron	194	0.442387	3	EPB41L4A	NDST4	TRHDE			GABAergic
Inh L5-6 SST PIK3CD	Inh L5-6 SST PIK3CD	Bakken138	pCL168	is a SST human primary motor cortex GABAergic interneuron that selectively expresses KLHL14, and LOC100996671 mRNAs	UBERON_0001384	Human	NCBI:txid9606	primary motor cortex	pCL117	SST expressing GABAergic neuron	129	0.475248	2	KLHL14	LOC100996671				GABAergic
Inh L5-6 VIP COL4A3	Inh L5-6 VIP COL4A3	Bakken139	pCL191	is a VIP human primary motor cortex GABAergic interneuron that selectively expresses ABI3BP, and KCTD12, and PARD3B mRNAs	UBERON_0001384	Human	NCBI:txid9606	primary motor cortex	pCL118	VIP expressing GABAergic neuron	89	0.552995	3	ABI3BP	KCTD12	PARD3B			GABAergic
Inh L6 SST TH	Inh L6 SST TH	Bakken140	pCL169	is a SST human primary motor cortex GABAergic interneuron that selectively expresses LOC100128108, and TH mRNAs	UBERON_0001384	Human	NCBI:txid9606	primary motor cortex	pCL117	SST expressing GABAergic neuron	84	0.714286	2	LOC100128108	TH				GABAergic
Micro L1-6 TYROBP CD74	Micro L1-6 TYROBP CD74	Bakken141	pCL240	is a human primary motor cortex Microglial cell that selectively expresses APBB1IP, and P2RY12 mRNAs	UBERON_0001384	Human	NCBI:txid9606	primary motor cortex	CL_0000129	Microglial cell	108	0.889423	2	APBB1IP	P2RY12
Oligo L2-6 OPALIN FTH1P3	Oligo L2-6 OPALIN FTH1P3	Bakken142	pCL236	is a human primary motor cortex Oligodendrocyte that selectively expresses STK32A, and VCAN mRNAs	UBERON_0001384	Human	NCBI:txid9606	primary motor cortex	CL_0000128	Oligodendrocyte	2300	0.896359	2	STK32A	VCAN
Oligo L2-6 OPALIN MAP6D1	Oligo L2-6 OPALIN MAP6D1	Bakken143	pCL238	is a human primary motor cortex Oligodendrocyte that selectively expresses ENPP2, and LOC101927459 mRNAs	UBERON_0001384	Human	NCBI:txid9606	primary motor cortex	CL_0000128	Oligodendrocyte	101	0.888035	2	ENPP2	LOC101927459
Oligo L3-6 OPALIN ENPP6	Oligo L3-6 OPALIN ENPP6	Bakken144	pCL237	is a human primary motor cortex Oligodendrocyte that selectively expresses ENPP2, and LINC01378, and MBP, and ST18, and mRNAs	UBERON_0001384	Human	NCBI:txid9606	primary motor cortex	CL_0000128	Oligodendrocyte	535	0.539007	4	ENPP2	LINC01378	MBP	ST18
Oligo L5-6 OPALIN LDLRAP1	Oligo L5-6 OPALIN LDLRAP1	Bakken146	pCL245	is a human primary motor cortex Oligodendrocyte that selectively expresses LOC105376917, and OPALIN, and RNF219_AS1 mRNAs	UBERON_0001384	Human	NCBI:txid9606	primary motor cortex	CL_0000128	Oligodendrocyte	6	0.808824	3	LOC105376917	OPALIN	RNF219_AS1
OPC L1-6 PDGFRA COL20A1	OPC L1-6 PDGFRA COL20A1	Bakken147	pCL241	is a human primary motor cortex Oligodendrocyte precursor cell that selectively expresses FAM222A, and KIF25, and TGFA mRNAs	UBERON_0001384	Human	NCBI:txid9606	primary motor cortex	CL_0002453	Oligodendrocyte precursor cell	283	0.714286	3	FAM222A	KIF25	TGFA
VLMC L1-5 PDGFRA COLEC12	VLMC L1-5 PDGFRA COLEC12	Bakken148	pCL247	is a human primary motor cortex Vascular leptomeningeal cells that selectively expresses COL1A2, and COLEC12 mRNAs	UBERON_0001384	Human	NCBI:txid9606	primary motor cortex	pCL367	Vascular leptomeningeal cells	40	0.929487	2	COL1A2	COLEC12
Astro Aqp4_Gfap	Astro Aqp4_Gfap	Bakken148	pCL248	is a mouse primary motor cortex astrocyte of the cerebral cortex that selectively expresses rna_Myoc, and mRNAs	UBERON_0001384	Mouse	NCBI:txid10088	primary motor cortex	CL_0002605	astrocyte of the cerebral cortex	1700	0.979514	1	rna_Myoc
Astro Aqp4_Slc7a10	Astro Aqp4_Slc7a10	Bakken149	pCL249	is a mouse primary motor cortex astrocyte of the cerebral cortex that selectively expresses rna_Phkg1, and rna_Slco1c1 mRNAs	UBERON_0001384	Mouse	NCBI:txid10088	primary motor cortex	CL_0002605	astrocyte of the cerebral cortex	16131	0.956435	2	rna_Phkg1	rna_Slco1c1
Astro_Top2a	Astro_Top2a	Bakken150	pCL250	is a mouse primary motor cortex astrocyte of the cerebral cortex that selectively expresses rna_Clspn, and rna_Lockd mRNAs	UBERON_0001384	Mouse	NCBI:txid10088	primary motor cortex	CL_0002605	astrocyte of the cerebral cortex	81	0.430622	2	rna_Clspn	rna_Lockd
Endo	Endo	Bakken151	pCL251	is a mouse primary motor cortex cerebral cortex endothelial cell that selectively expresses rna_Adgrl4, and rna_Slco1a4 mRNAs	UBERON_0001384	Mouse	NCBI:txid10088	primary motor cortex	CL_1001602	cerebral cortex endothelial cell	3134	0.985103	2	rna_Adgrl4	rna_Slco1a4
L2-3 IT_1	L2-3 IT_1	Bakken152	pCL252	is a Layer 2-3 Intratelencephalic mouse primary motor cortex Glutamatergic neuron that selectively expresses rna_6530403H02Rik, and rna_Adamts2, and rna_Met mRNAs	UBERON_0001384	Mouse	NCBI:txid10088	primary motor cortex	pCL105	Layer 2-3 Intratelencephalic neuron	1410	0.542729	3	rna_6530403H02Rik	rna_Adamts2	rna_Met			Glutamatergic
L2-3 IT_2	L2-3 IT_2	Bakken153	pCL253	is a Layer 2-3 Intratelencephalic mouse primary motor cortex Glutamatergic neuron that selectively expresses rna_Ccdc3, and rna_Cux1, and rna_Meis2, and rna_Otof mRNAs	UBERON_0001384	Mouse	NCBI:txid10088	primary motor cortex	pCL105	Layer 2-3 Intratelencephalic neuron	2004	0.520489	4	rna_Ccdc3	rna_Cux1	rna_Meis2	rna_Otof		Glutamatergic
L2-3 IT_3	L2-3 IT_3	Bakken154	pCL254	is a Layer 2-3 Intratelencephalic mouse primary motor cortex Glutamatergic neuron that selectively expresses rna_Cux2, and rna_Slit3, and rna_Stard8 mRNAs	UBERON_0001384	Mouse	NCBI:txid10088	primary motor cortex	pCL105	Layer 2-3 Intratelencephalic neuron	18685	0.763433	3	rna_Cux2	rna_Slit3	rna_Stard8			Glutamatergic
L5 ET_1	L5 ET_1	Bakken155	pCL255	is a Layer 5 Extratelencephalic mouse primary motor cortex Glutamatergic neuron that selectively expresses rna_Crym, and rna_Gm2164, and rna_Npr3 mRNAs	UBERON_0001384	Mouse	NCBI:txid10088	primary motor cortex	pCL106	Layer 5 Extratelencephalic neuron	2943	0.835526	3	rna_Crym	rna_Gm2164	rna_Npr3			Glutamatergic
L5 ET_2	L5 ET_2	Bakken156	pCL256	is a Layer 5 Extratelencephalic mouse primary motor cortex Glutamatergic neuron that selectively expresses rna_Erg, and rna_Gpc5, and rna_Trpc7 mRNAs	UBERON_0001384	Mouse	NCBI:txid10088	primary motor cortex	pCL106	Layer 5 Extratelencephalic neuron	414	0.693312	3	rna_Erg	rna_Gpc5	rna_Trpc7			Glutamatergic
L5 ET_3	L5 ET_3	Bakken157	pCL257	is a Layer 5 Extratelencephalic mouse primary motor cortex Glutamatergic neuron that selectively expresses rna_6430573F11Rik, and rna_Gpc5, and rna_Reln, and rna_Trpc7 mRNAs	UBERON_0001384	Mouse	NCBI:txid10088	primary motor cortex	pCL106	Layer 5 Extratelencephalic neuron	343	0.506547	4	rna_6430573F11Rik	rna_Gpc5	rna_Reln	rna_Trpc7		Glutamatergic
L5 ET_4	L5 ET_4	Bakken158	pCL258	is a Layer 5 Extratelencephalic mouse primary motor cortex Glutamatergic neuron that selectively expresses rna_Gm2164, and rna_Npsr1 mRNAs	UBERON_0001384	Mouse	NCBI:txid10088	primary motor cortex	pCL106	Layer 5 Extratelencephalic neuron	820	0.713303	2	rna_Gm2164	rna_Npsr1				Glutamatergic
L5 IT Pld5_1	L5 IT Pld5_1	Bakken159	pCL259	is a Layer 5 Intratelencephalic mouse primary motor cortex Glutamatergic neuron that selectively expresses rna_Cadps2, and rna_Enpp2, and rna_Pld5, and rna_Ptprk, and rna_Rxfp1 mRNAs	UBERON_0001384	Mouse	NCBI:txid10088	primary motor cortex	pCL107	Layer 5 Intratelencephalic neuron	1394	0.497551	5	rna_Cadps2	rna_Enpp2	rna_Pld5	rna_Ptprk	rna_Rxfp1	Glutamatergic
L5 IT Pld5_2	L5 IT Pld5_2	Bakken160	pCL260	is a Layer 5 Intratelencephalic mouse primary motor cortex Glutamatergic neuron that selectively expresses rna_Chrm2, and rna_Cwh43, and rna_Pld5 mRNAs	UBERON_0001384	Mouse	NCBI:txid10088	primary motor cortex	pCL107	Layer 5 Intratelencephalic neuron	4040	0.523517	3	rna_Chrm2	rna_Cwh43	rna_Pld5			Glutamatergic
L5 IT Rspo1_1	L5 IT Rspo1_1	Bakken161	pCL261	is a Layer 5 Intratelencephalic mouse primary motor cortex Glutamatergic neuron that selectively expresses rna_Cadps2, and rna_Prr16, and rna_Rorb mRNAs	UBERON_0001384	Mouse	NCBI:txid10088	primary motor cortex	pCL107	Layer 5 Intratelencephalic neuron	11871	0.733776	3	rna_Cadps2	rna_Prr16	rna_Rorb			Glutamatergic
L5 IT Rspo1_2	L5 IT Rspo1_2	Bakken162	pCL262	is a Layer 5 Intratelencephalic mouse primary motor cortex Glutamatergic neuron that selectively expresses rna_Col26a1, and rna_Cpne4, and rna_Il1rapl2 mRNAs	UBERON_0001384	Mouse	NCBI:txid10088	primary motor cortex	pCL107	Layer 5 Intratelencephalic neuron	8232	0.706892	3	rna_Col26a1	rna_Cpne4	rna_Il1rapl2			Glutamatergic
L5 IT S100b_1	L5 IT S100b_1	Bakken163	pCL263	is a Layer 5 Intratelencephalic mouse primary motor cortex Glutamatergic neuron that selectively expresses rna_Deptor, and rna_Il1rapl2 mRNAs	UBERON_0001384	Mouse	NCBI:txid10088	primary motor cortex	pCL107	Layer 5 Intratelencephalic neuron	7421	0.813069	2	rna_Deptor	rna_Il1rapl2				Glutamatergic
L5 IT S100b_2	L5 IT S100b_2	Bakken164	pCL264	is a Layer 5 Intratelencephalic mouse primary motor cortex Glutamatergic neuron that selectively expresses rna_AC129186_1, and rna_Adamts18, and rna_Deptor, and rna_Man1a mRNAs	UBERON_0001384	Mouse	NCBI:txid10088	primary motor cortex	pCL107	Layer 5 Intratelencephalic neuron	282	0.409429	4	rna_AC129186_1	rna_Adamts18	rna_Deptor	rna_Man1a		Glutamatergic
L5-6 NP CT	L5-6 NP CT	Bakken165	pCL265	is a Layer 5-6 non-pyramidal mouse primary motor cortex Glutamatergic neuron that selectively expresses rna_Grp, and rna_Rxfp1, and rna_Tshz2 mRNAs	UBERON_0001384	Mouse	NCBI:txid10088	primary motor cortex	pCL108	Layer 5-6 non-pyramidal neuron	233	0.378422	3	rna_Grp	rna_Rxfp1	rna_Tshz2			Glutamatergic
L5-6 NP_1	L5-6 NP_1	Bakken166	pCL266	is a Layer 5-6 non-pyramidal mouse primary motor cortex Glutamatergic neuron that selectively expresses rna_Cyp7b1, and rna_Dkk2, and rna_Vwc2l mRNAs	UBERON_0001384	Mouse	NCBI:txid10088	primary motor cortex	pCL108	Layer 5-6 non-pyramidal neuron	553	0.611921	3	rna_Cyp7b1	rna_Dkk2	rna_Vwc2l			Glutamatergic
L5-6 NP_2	L5-6 NP_2	Bakken167	pCL267	is a Layer 5-6 non-pyramidal mouse primary motor cortex Glutamatergic neuron that selectively expresses rna_Abi3bp, and rna_Slc17a8 mRNAs	UBERON_0001384	Mouse	NCBI:txid10088	primary motor cortex	pCL108	Layer 5-6 non-pyramidal neuron	674	0.602285	2	rna_Abi3bp	rna_Slc17a8				Glutamatergic
L5-6 NP_3	L5-6 NP_3	Bakken168	pCL268	is a Layer 5-6 non-pyramidal mouse primary motor cortex Glutamatergic neuron that selectively expresses rna_Lypd1, and rna_Tshz2 mRNAs	UBERON_0001384	Mouse	NCBI:txid10088	primary motor cortex	pCL108	Layer 5-6 non-pyramidal neuron	1940	0.817047	2	rna_Lypd1	rna_Tshz2				Glutamatergic
L6 CT Cpa6	L6 CT Cpa6	Bakken169	pCL269	is a Layer 6 Corticothalamic mouse primary motor cortex Glutamatergic neuron that selectively expresses rna_Foxp2, and rna_Hs3st4, and rna_Zfpm2 mRNAs	UBERON_0001384	Mouse	NCBI:txid10088	primary motor cortex	pCL109	Layer 6 Corticothalamic neuron	13388	0.823051	3	rna_Foxp2	rna_Hs3st4	rna_Zfpm2			Glutamatergic
L6 CT Gpr139	L6 CT Gpr139	Bakken170	pCL270	is a Layer 6 Corticothalamic mouse primary motor cortex Glutamatergic neuron that selectively expresses rna_Acaa1b, and rna_Col23a1, and rna_Gpr139 mRNAs	UBERON_0001384	Mouse	NCBI:txid10088	primary motor cortex	pCL109	Layer 6 Corticothalamic neuron	108	0.572034	3	rna_Acaa1b	rna_Col23a1	rna_Gpr139			Glutamatergic
L6 CT Grp	L6 CT Grp	Bakken171	pCL271	is a Layer 6 Corticothalamic mouse primary motor cortex Glutamatergic neuron that selectively expresses rna_Grp, and rna_Meis2, and rna_Pdzrn4, and rna_Plcxd3 mRNAs	UBERON_0001384	Mouse	NCBI:txid10088	primary motor cortex	pCL109	Layer 6 Corticothalamic neuron	595	0.434618	4	rna_Grp	rna_Meis2	rna_Pdzrn4	rna_Plcxd3		Glutamatergic
L6 CT Kit_1	L6 CT Kit_1	Bakken172	pCL272	is a Layer 6 Corticothalamic mouse primary motor cortex Glutamatergic neuron that selectively expresses rna_Gm10635, and rna_Ikzf2 mRNAs	UBERON_0001384	Mouse	NCBI:txid10088	primary motor cortex	pCL109	Layer 6 Corticothalamic neuron	175	0.759369	2	rna_Gm10635	rna_Ikzf2				Glutamatergic
L6 CT Kit_2	L6 CT Kit_2	Bakken173	pCL273	is a Layer 6 Corticothalamic mouse primary motor cortex Glutamatergic neuron that selectively expresses rna_Gm26883, and rna_Nr4a2, and rna_Rxfp1, and rna_Tshz2 mRNAs	UBERON_0001384	Mouse	NCBI:txid10088	primary motor cortex	pCL109	Layer 6 Corticothalamic neuron	29	0.684932	4	rna_Gm26883	rna_Nr4a2	rna_Rxfp1	rna_Tshz2		Glutamatergic
L6 CT Pou3f2	L6 CT Pou3f2	Bakken174	pCL274	is a Layer 6 Corticothalamic mouse primary motor cortex Glutamatergic neuron that selectively expresses rna_Cdh18, and rna_Gm10635, and rna_Satb2 mRNAs	UBERON_0001384	Mouse	NCBI:txid10088	primary motor cortex	pCL109	Layer 6 Corticothalamic neuron	1966	0.721018	3	rna_Cdh18	rna_Gm10635	rna_Satb2			Glutamatergic
L6 IT Car3	L6 IT Car3	Bakken175	pCL275	is a Layer 6 Intratelencephalic Car3 mouse primary motor cortex Glutamatergic neuron that selectively expresses rna_Nr4a2, and rna_Tfap2d mRNAs	UBERON_0001384	Mouse	NCBI:txid10088	primary motor cortex	pCL110	Layer 6 Intratelencephalic neuron that selectively expresses Car3	13	0.689655	2	rna_Nr4a2	rna_Tfap2d				Glutamatergic
L6 IT_1	L6 IT_1	Bakken176	pCL276	is a Layer 6 Intratelencephalic mouse primary motor cortex Glutamatergic neuron that selectively expresses rna_Bmpr1b, and rna_Fst, and rna_Ntng1 mRNAs	UBERON_0001384	Mouse	NCBI:txid10088	primary motor cortex	pCL111	Layer 6 Intratelencephalic neuron	1408	0.614483	3	rna_Bmpr1b	rna_Fst	rna_Ntng1			Glutamatergic
L6 IT_2	L6 IT_2	Bakken177	pCL277	is a Layer 6 Intratelencephalic mouse primary motor cortex Glutamatergic neuron that selectively expresses rna_Bmpr1b, and rna_C1ql3, and rna_Ptpru mRNAs	UBERON_0001384	Mouse	NCBI:txid10088	primary motor cortex	pCL111	Layer 6 Intratelencephalic neuron	2896	0.579235	3	rna_Bmpr1b	rna_C1ql3	rna_Ptpru			Glutamatergic
L6b Col6a1	L6b Col6a1	Bakken178	pCL278	is a Layer 6b mouse primary motor cortex Glutamatergic neuron that selectively expresses rna_Bmpr1b, and rna_Ctgf, and rna_Hs3st2 mRNAs	UBERON_0001384	Mouse	NCBI:txid10088	primary motor cortex	pCL112	Layer 6b neuron	449	0.496672	3	rna_Bmpr1b	rna_Ctgf	rna_Hs3st2			Glutamatergic
L6b Kcnip1	L6b Kcnip1	Bakken179	pCL279	is a Layer 6b mouse primary motor cortex Glutamatergic neuron that selectively expresses rna_Gm42557, and rna_Olfr112, and rna_Rxfp2 mRNAs	UBERON_0001384	Mouse	NCBI:txid10088	primary motor cortex	pCL112	Layer 6b neuron	93	0.532544	3	rna_Gm42557	rna_Olfr112	rna_Rxfp2			Glutamatergic
L6b Ror1	L6b Ror1	Bakken180	pCL280	is a Layer 6b mouse primary motor cortex Glutamatergic neuron that selectively expresses rna_Cplx3, and rna_Ctgf, and rna_Fbxl7 mRNAs	UBERON_0001384	Mouse	NCBI:txid10088	primary motor cortex	pCL112	Layer 6b neuron	596	0.748503	3	rna_Cplx3	rna_Ctgf	rna_Fbxl7			Glutamatergic
L6b Shisa6_1	L6b Shisa6_1	Bakken181	pCL281	is a Layer 6b mouse primary motor cortex Glutamatergic neuron that selectively expresses rna_Cplx3, and rna_Ly6g6e, and rna_Svil mRNAs	UBERON_0001384	Mouse	NCBI:txid10088	primary motor cortex	pCL112	Layer 6b neuron	256	0.42887	3	rna_Cplx3	rna_Ly6g6e	rna_Svil			Glutamatergic
L6b Shisa6_2	L6b Shisa6_2	Bakken182	pCL282	is a Layer 6b mouse primary motor cortex Glutamatergic neuron that selectively expresses rna_Moxd1, and rna_Nr4a2 mRNAs	UBERON_0001384	Mouse	NCBI:txid10088	primary motor cortex	pCL112	Layer 6b neuron	502	0.731638	2	rna_Moxd1	rna_Nr4a2				Glutamatergic
Lamp5 Egln3_1	Lamp5 Egln3_1	Bakken183	pCL283	is a LAMP5 mouse primary motor cortex GABAergic interneuron that selectively expresses rna_Chrna7, and rna_Fam19a1, and rna_Fbn2 mRNAs	UBERON_0001384	Mouse	NCBI:txid10088	primary motor cortex	pCL113	LAMP5 expressing GABAergic neuron	96	0.690789	3	rna_Chrna7	rna_Fam19a1	rna_Fbn2			GABAergic
Lamp5 Egln3_2	Lamp5 Egln3_2	Bakken184	pCL284	is a LAMP5 mouse primary motor cortex GABAergic interneuron that selectively expresses rna_Crim1, and rna_Zfp804b mRNAs	UBERON_0001384	Mouse	NCBI:txid10088	primary motor cortex	pCL113	LAMP5 expressing GABAergic neuron	157	0.607477	2	rna_Crim1	rna_Zfp804b				GABAergic
Lamp5 Egln3_3	Lamp5 Egln3_3	Bakken185	pCL285	is a LAMP5 mouse primary motor cortex GABAergic interneuron that selectively expresses rna_Cxcl14, and rna_Ntn1, and rna_Reln mRNAs	UBERON_0001384	Mouse	NCBI:txid10088	primary motor cortex	pCL113	LAMP5 expressing GABAergic neuron	249	0.483559	3	rna_Cxcl14	rna_Ntn1	rna_Reln			GABAergic
Lamp5 Lhx6	Lamp5 Lhx6	Bakken186	pCL286	is a LAMP5 mouse primary motor cortex GABAergic interneuron that selectively expresses rna_Gm45680, and rna_Nos1 mRNAs	UBERON_0001384	Mouse	NCBI:txid10088	primary motor cortex	pCL113	LAMP5 expressing GABAergic neuron	148	0.694444	2	rna_Gm45680	rna_Nos1				GABAergic
Lamp5 Pax6	Lamp5 Pax6	Bakken187	pCL287	is a LAMP5 mouse primary motor cortex GABAergic interneuron that selectively expresses rna_Pax6, and rna_Pip5k1b mRNAs	UBERON_0001384	Mouse	NCBI:txid10088	primary motor cortex	pCL113	LAMP5 expressing GABAergic neuron	112	0.674157	2	rna_Pax6	rna_Pip5k1b				GABAergic
Lamp5 Pdlim5_1	Lamp5 Pdlim5_1	Bakken188	pCL288	is a LAMP5 mouse primary motor cortex GABAergic interneuron that selectively expresses rna_Dock5, and rna_Ndnf, and rna_Ndst4 mRNAs	UBERON_0001384	Mouse	NCBI:txid10088	primary motor cortex	pCL113	LAMP5 expressing GABAergic neuron	252	0.514706	3	rna_Dock5	rna_Ndnf	rna_Ndst4			GABAergic
Lamp5 Pdlim5_2	Lamp5 Pdlim5_2	Bakken189	pCL289	is a LAMP5 mouse primary motor cortex GABAergic interneuron that selectively expresses rna_Ndnf, and rna_Pde11a mRNAs	UBERON_0001384	Mouse	NCBI:txid10088	primary motor cortex	pCL113	LAMP5 expressing GABAergic neuron	420	0.689576	2	rna_Ndnf	rna_Pde11a				GABAergic
Lamp5 Slc35d3	Lamp5 Slc35d3	Bakken190	pCL290	is a LAMP5 mouse primary motor cortex GABAergic interneuron that selectively expresses rna_Alk, and rna_Sema5a mRNAs	UBERON_0001384	Mouse	NCBI:txid10088	primary motor cortex	pCL113	LAMP5 expressing GABAergic neuron	1044	0.769438	2	rna_Alk	rna_Sema5a				GABAergic
Meis2	Meis2	Bakken191	pCL291	is a Meis2 mouse primary motor cortex Glutamatergic neuron that selectively expresses rna_Meis2, and rna_Tiam2 mRNAs	UBERON_0001384	Mouse	NCBI:txid10088	primary motor cortex	pCL364	Meis2 expressing glutamatergic neuron	49	0.722892	2	rna_Meis2	rna_Tiam2				Glutamatergic
Meis2_Top2a	Meis2_Top2a	Bakken192	pCL292	is a Meis2 mouse primary motor cortex Glutamatergic neuron that selectively expresses rna_Gm17750, and rna_Gm29260, and rna_Igfbpl1 mRNAs	UBERON_0001384	Mouse	NCBI:txid10088	primary motor cortex	pCL364	Meis2 expressing glutamatergic neuron	47	0.481481	3	rna_Gm17750	rna_Gm29260	rna_Igfbpl1			Glutamatergic
Micro	Micro	Bakken193	pCL293	is a mouse primary motor cortex Microglial cell that selectively expresses rna_Hexb mRNAs	UBERON_0001384	Mouse	NCBI:txid10088	primary motor cortex	CL_0000129	Microglial cell	7776	0.980183	1	rna_Hexb
OPC Pdgfra	OPC Pdgfra	Bakken194	pCL294	is a mouse primary motor cortex Oligodendrocyte precursor cell that selectively expresses rna_Pdgfra, and rna_Stk32a mRNAs	UBERON_0001384	Mouse	NCBI:txid10088	primary motor cortex	CL_0002453	Oligodendrocyte precursor cell	4846	0.935196	2	rna_Pdgfra	rna_Stk32a
Oligo Enpp6_1	Oligo Enpp6_1	Bakken195	pCL295	is a mouse primary motor cortex Oligodendrocyte that selectively expresses rna_Bcas1, and rna_Tcf7l2 mRNAs	UBERON_0001384	Mouse	NCBI:txid10088	primary motor cortex	CL_0000128	Oligodendrocyte	117	0.628627	2	rna_Bcas1	rna_Tcf7l2
Oligo Enpp6_2	Oligo Enpp6_2	Bakken196	pCL296	is a mouse primary motor cortex Oligodendrocyte that selectively expresses rna_9630013A20Rik, and rna_Bmp4 mRNAs	UBERON_0001384	Mouse	NCBI:txid10088	primary motor cortex	CL_0000128	Oligodendrocyte	299	0.760784	2	rna_9630013A20Rik	rna_Bmp4
Oligo Enpp6_3	Oligo Enpp6_3	Bakken197	pCL297	is a mouse primary motor cortex Oligodendrocyte that selectively expresses rna_Cnksr3, and rna_Mpzl1, and rna_Nckap5, and rna_Tmem163 mRNAs	UBERON_0001384	Mouse	NCBI:txid10088	primary motor cortex	CL_0000128	Oligodendrocyte	68	0.604167	4	rna_Cnksr3	rna_Mpzl1	rna_Nckap5	rna_Tmem163
Oligo Enpp6_4	Oligo Enpp6_4	Bakken198	pCL298	is a mouse primary motor cortex Oligodendrocyte that selectively expresses rna_9630013A20Rik, and rna_Cnksr3 mRNAs	UBERON_0001384	Mouse	NCBI:txid10088	primary motor cortex	CL_0000128	Oligodendrocyte	131	0.815939	2	rna_9630013A20Rik	rna_Cnksr3
Oligo Opalin_1	Oligo Opalin_1	Bakken199	pCL299	is a mouse primary motor cortex Oligodendrocyte that selectively expresses rna_A330049N07Rik, and rna_Anln, and rna_Rftn1 mRNAs	UBERON_0001384	Mouse	NCBI:txid10088	primary motor cortex	CL_0000128	Oligodendrocyte	3949	0.673464	3	rna_A330049N07Rik	rna_Anln	rna_Rftn1
Oligo Opalin_2	Oligo Opalin_2	Bakken200	pCL300	is a mouse primary motor cortex Oligodendrocyte that selectively expresses rna_Il33, and rna_Prr5l mRNAs	UBERON_0001384	Mouse	NCBI:txid10088	primary motor cortex	CL_0000128	Oligodendrocyte	14454	0.873136	2	rna_Il33	rna_Prr5l
Oligo Opalin_3	Oligo Opalin_3	Bakken201	pCL301	is a mouse primary motor cortex Oligodendrocyte that selectively expresses rna_Cacna2d4, and rna_Mobp, and rna_Nckap5 mRNAs	UBERON_0001384	Mouse	NCBI:txid10088	primary motor cortex	CL_0000128	Oligodendrocyte	779	0.401804	3	rna_Cacna2d4	rna_Mobp	rna_Nckap5
Oligo Opalin_4	Oligo Opalin_4	Bakken202	pCL302	is a mouse primary motor cortex Oligodendrocyte that selectively expresses rna_Kank1, and rna_Prom1, and rna_Sytl2 mRNAs	UBERON_0001384	Mouse	NCBI:txid10088	primary motor cortex	CL_0000128	Oligodendrocyte	486	0.714815	3	rna_Kank1	rna_Prom1	rna_Sytl2
PVM_1	PVM_1	Bakken203	pCL303	is a mouse primary motor cortex perivascular macrophage that selectively expresses rna_Ms4a4a mRNAs	UBERON_0001384	Mouse	NCBI:txid10088	primary motor cortex	CL:0000881	perivascular macrophage	306	0.940492	1	rna_Ms4a4a
PVM_2	PVM_2	Bakken204	pCL304	is a mouse primary motor cortex perivascular macrophage that selectively expresses rna_Cd74, and rna_Klra2 mRNAs	UBERON_0001384	Mouse	NCBI:txid10088	primary motor cortex	CL:0000881	perivascular macrophage	26	0.797872	2	rna_Cd74	rna_Klra2
PVM_3	PVM_3	Bakken205	pCL305	is a mouse primary motor cortex perivascular macrophage that selectively expresses rna_Cd209a mRNAs	UBERON_0001384	Mouse	NCBI:txid10088	primary motor cortex	CL:0000881	perivascular macrophage	21	0.844156	1	rna_Cd209a
Peri	Peri	Bakken206	pCL306	is a brain pericyte mouse primary motor cortex brain pericyte that selectively expresses rna_Abcc9, and rna_Tbx3os1 mRNAs	UBERON_0001384	Mouse	NCBI:txid10088	primary motor cortex	pCL366	brain pericyte	1446	0.94879	2	rna_Abcc9	rna_Tbx3os1
Pvalb Calb1_1	Pvalb Calb1_1	Bakken207	pCL307	is a PVALB mouse primary motor cortex GABAergic interneuron that selectively expresses rna_Cort, and rna_Gm28807, and rna_Nxph2 mRNAs	UBERON_0001384	Mouse	NCBI:txid10088	primary motor cortex	pCL114	PVALB expressing GABAergic neuron	98	0.344828	3	rna_Cort	rna_Gm28807	rna_Nxph2			GABAergic
Pvalb Calb1_2	Pvalb Calb1_2	Bakken208	pCL308	is a PVALB mouse primary motor cortex GABAergic interneuron that selectively expresses rna_Cntnap5c, and rna_Tac1, and rna_Tmem132c mRNAs	UBERON_0001384	Mouse	NCBI:txid10088	primary motor cortex	pCL114	PVALB expressing GABAergic neuron	667	0.427644	3	rna_Cntnap5c	rna_Tac1	rna_Tmem132c			GABAergic
Pvalb Egfem1	Pvalb Egfem1	Bakken209	pCL309	is a PVALB mouse primary motor cortex GABAergic interneuron that selectively expresses rna_9330158H04Rik, and rna_Plch1, and rna_Tac1 mRNAs	UBERON_0001384	Mouse	NCBI:txid10088	primary motor cortex	pCL114	PVALB expressing GABAergic neuron	205	0.450281	3	rna_9330158H04Rik	rna_Plch1	rna_Tac1			GABAergic
Pvalb Gabrg1	Pvalb Gabrg1	Bakken210	pCL310	is a PVALB mouse primary motor cortex GABAergic interneuron that selectively expresses rna_Gabrg1, and rna_Th mRNAs	UBERON_0001384	Mouse	NCBI:txid10088	primary motor cortex	pCL114	PVALB expressing GABAergic neuron	244	0.688131	2	rna_Gabrg1	rna_Th				GABAergic
Pvalb Gpr149	Pvalb Gpr149	Bakken211	pCL311	is a PVALB mouse primary motor cortex GABAergic interneuron that selectively expresses rna_Fzd6, and rna_Slit2, and rna_Syt2 mRNAs	UBERON_0001384	Mouse	NCBI:txid10088	primary motor cortex	pCL114	PVALB expressing GABAergic neuron	734	0.745808	3	rna_Fzd6	rna_Slit2	rna_Syt2			GABAergic
Pvalb Il1rapl2	Pvalb Il1rapl2	Bakken212	pCL312	is a PVALB mouse primary motor cortex GABAergic interneuron that selectively expresses rna_Eya4, and rna_Il1rapl2 mRNAs	UBERON_0001384	Mouse	NCBI:txid10088	primary motor cortex	pCL114	PVALB expressing GABAergic neuron	1475	0.781878	2	rna_Eya4	rna_Il1rapl2				GABAergic
Pvalb Kank4	Pvalb Kank4	Bakken213	pCL313	is a PVALB mouse primary motor cortex GABAergic interneuron that selectively expresses rna_Cacna2d2, and rna_Sema3e, and rna_Syt2, and rna_Tmem132d, and mRNAs	UBERON_0001384	Mouse	NCBI:txid10088	primary motor cortex	pCL114	PVALB expressing GABAergic neuron	609	0.614035	4	rna_Cacna2d2	rna_Sema3e	rna_Syt2	rna_Tmem132d		GABAergic
Pvalb Reln	Pvalb Reln	Bakken214	pCL314	is a PVALB mouse primary motor cortex GABAergic interneuron that selectively expresses rna_Cntnap4, and rna_Gm46102 mRNAs	UBERON_0001384	Mouse	NCBI:txid10088	primary motor cortex	pCL114	PVALB expressing GABAergic neuron	1500	0.570432	2	rna_Cntnap4	rna_Gm46102				GABAergic
Pvalb Vipr2_1	Pvalb Vipr2_1	Bakken215	pCL315	is a PVALB mouse primary motor cortex GABAergic interneuron that selectively expresses rna_Lamb1, and rna_Nkx2_1 mRNAs	UBERON_0001384	Mouse	NCBI:txid10088	primary motor cortex	pCL114	PVALB expressing GABAergic neuron	9	0.606061	2	rna_Lamb1	rna_Nkx2_1				GABAergic
Pvalb Vipr2_2	Pvalb Vipr2_2	Bakken216	pCL316	is a PVALB mouse primary motor cortex GABAergic interneuron that selectively expresses rna_Cntnap5b, and rna_Unc5b mRNAs	UBERON_0001384	Mouse	NCBI:txid10088	primary motor cortex	pCL114	PVALB expressing GABAergic neuron	151	0.831703	2	rna_Cntnap5b	rna_Unc5b				GABAergic
SMC	SMC	Bakken217	pCL317	is a mouse primary motor cortex Vascular smooth muscle cell that selectively expresses rna_Acta2 mRNAs	UBERON_0001384	Mouse	NCBI:txid10088	primary motor cortex	pCL365	Vascular smooth muscle cell	19	0.879121	1	rna_Acta2
Sncg Calb1_1	Sncg Calb1_1	Bakken218	pCL318	is a SNCG mouse primary motor cortex GABAergic interneuron that selectively expresses rna_Krt73, and rna_Sln, and rna_Syt6 mRNAs	UBERON_0001384	Mouse	NCBI:txid10088	primary motor cortex	pCL115	SNCG expressing GABAergic neuron	85	0.577778	3	rna_Krt73	rna_Sln	rna_Syt6			GABAergic
Sncg Calb1_2	Sncg Calb1_2	Bakken219	pCL319	is a SNCG mouse primary motor cortex GABAergic interneuron that selectively expresses rna_Calb1, and rna_Epb41l4a, and rna_Syt6 mRNAs	UBERON_0001384	Mouse	NCBI:txid10088	primary motor cortex	pCL115	SNCG expressing GABAergic neuron	37	0.674157	3	rna_Calb1	rna_Epb41l4a	rna_Syt6			GABAergic
Sncg Col14a1	Sncg Col14a1	Bakken220	pCL320	is a SNCG mouse primary motor cortex GABAergic interneuron that selectively expresses rna_Cdh6, and rna_Col25a1, and rna_Eps8 mRNAs	UBERON_0001384	Mouse	NCBI:txid10088	primary motor cortex	pCL115	SNCG expressing GABAergic neuron	108	0.535714	3	rna_Cdh6	rna_Col25a1	rna_Eps8			GABAergic
Sncg Npy2r	Sncg Npy2r	Bakken221	pCL321	is a SNCG mouse primary motor cortex GABAergic interneuron that selectively expresses rna_Npy2r, and rna_Rgs12 mRNAs	UBERON_0001384	Mouse	NCBI:txid10088	primary motor cortex	pCL115	SNCG expressing GABAergic neuron	151	0.721868	2	rna_Npy2r	rna_Rgs12				GABAergic
Sncg Slc17a8	Sncg Slc17a8	Bakken222	pCL322	is a SNCG mouse primary motor cortex GABAergic interneuron that selectively expresses rna_Slc17a8, and rna_Yjefn3 mRNAs	UBERON_0001384	Mouse	NCBI:txid10088	primary motor cortex	pCL115	SNCG expressing GABAergic neuron	97	0.841751	2	rna_Slc17a8	rna_Yjefn3				GABAergic
Sst C1ql3_1	Sst C1ql3_1	Bakken223	pCL323	is a SST mouse primary motor cortex GABAergic interneuron that selectively expresses rna_Gm48893, and rna_Pard3b mRNAs	UBERON_0001384	Mouse	NCBI:txid10088	primary motor cortex	pCL117	SST expressing GABAergic neuron	189	0.503597	2	rna_Gm48893	rna_Pard3b				GABAergic
Sst C1ql3_2	Sst C1ql3_2	Bakken224	pCL324	is a SST mouse primary motor cortex GABAergic interneuron that selectively expresses rna_Brinp3, and rna_Gxylt2, and rna_Ndnf mRNAs	UBERON_0001384	Mouse	NCBI:txid10088	primary motor cortex	pCL117	SST expressing GABAergic neuron	130	0.684358	3	rna_Brinp3	rna_Gxylt2	rna_Ndnf			GABAergic
Sst Calb2	Sst Calb2	Bakken225	pCL325	is a SST mouse primary motor cortex GABAergic interneuron that selectively expresses rna_Olfm3, and rna_Sst mRNAs	UBERON_0001384	Mouse	NCBI:txid10088	primary motor cortex	pCL117	SST expressing GABAergic neuron	716	0.782143	2	rna_Olfm3	rna_Sst				GABAergic
Sst Chodl	Sst Chodl	Bakken226	pCL326	is a SST CHODL mouse primary motor cortex GABAergic interneuron that selectively expresses rna_Nos1 mRNAs	UBERON_0001384	Mouse	NCBI:txid10088	primary motor cortex	pCL116	SST CHODL expressing GABAergic neuron	164	0.966749	1	rna_Nos1					GABAergic
Sst Crhr2_1	Sst Crhr2_1	Bakken227	pCL327	is a SST mouse primary motor cortex GABAergic interneuron that selectively expresses rna_Eya4, and rna_Nek7, and rna_Trpc6 mRNAs	UBERON_0001384	Mouse	NCBI:txid10088	primary motor cortex	pCL117	SST expressing GABAergic neuron	322	0.581761	3	rna_Eya4	rna_Nek7	rna_Trpc6			GABAergic
Sst Crhr2_2	Sst Crhr2_2	Bakken228	pCL328	is a SST mouse primary motor cortex GABAergic interneuron that selectively expresses rna_Lypd6b, and rna_Trpc6 mRNAs	UBERON_0001384	Mouse	NCBI:txid10088	primary motor cortex	pCL117	SST expressing GABAergic neuron	214	0.479094	2	rna_Lypd6b	rna_Trpc6				GABAergic
Sst Etv1_1	Sst Etv1_1	Bakken229	pCL329	is a SST mouse primary motor cortex GABAergic interneuron that selectively expresses rna_Col19a1, and rna_Fbn2, and rna_Trpc6 mRNAs	UBERON_0001384	Mouse	NCBI:txid10088	primary motor cortex	pCL117	SST expressing GABAergic neuron	65	0.466667	3	rna_Col19a1	rna_Fbn2	rna_Trpc6			GABAergic
Sst Hpse	Sst Hpse	Bakken230	pCL330	is a SST mouse primary motor cortex GABAergic interneuron that selectively expresses rna_Hpse, and rna_Rerg mRNAs	UBERON_0001384	Mouse	NCBI:txid10088	primary motor cortex	pCL117	SST expressing GABAergic neuron	498	0.710383	2	rna_Hpse	rna_Rerg				GABAergic
Sst Htr1a	Sst Htr1a	Bakken231	pCL331	is a SST mouse primary motor cortex GABAergic interneuron that selectively expresses rna_Gm30835, and rna_Pdyn mRNAs	UBERON_0001384	Mouse	NCBI:txid10088	primary motor cortex	pCL117	SST expressing GABAergic neuron	130	0.639535	2	rna_Gm30835	rna_Pdyn				GABAergic
Sst Myh8_1	Sst Myh8_1	Bakken232	pCL332	is a SST mouse primary motor cortex GABAergic interneuron that selectively expresses rna_Il1rapl2, and rna_Reln mRNAs	UBERON_0001384	Mouse	NCBI:txid10088	primary motor cortex	pCL117	SST expressing GABAergic neuron	556	0.810547	2	rna_Il1rapl2	rna_Reln				GABAergic
Sst Myh8_2	Sst Myh8_2	Bakken233	pCL333	is a SST mouse primary motor cortex GABAergic interneuron that selectively expresses rna_Cdh13, and rna_Pld5, and rna_Sox6 mRNAs	UBERON_0001384	Mouse	NCBI:txid10088	primary motor cortex	pCL117	SST expressing GABAergic neuron	116	0.596154	3	rna_Cdh13	rna_Pld5	rna_Sox6			GABAergic
Sst Myh8_3	Sst Myh8_3	Bakken234	pCL334	is a SST mouse primary motor cortex GABAergic interneuron that selectively expresses rna_Cdh9, and rna_Grm1 mRNAs	UBERON_0001384	Mouse	NCBI:txid10088	primary motor cortex	pCL117	SST expressing GABAergic neuron	72	0.454545	2	rna_Cdh9	rna_Grm1				GABAergic
Sst Penk	Sst Penk	Bakken235	pCL335	is a SST mouse primary motor cortex GABAergic interneuron that selectively expresses rna_9530026P05Rik, and rna_Cartpt, and rna_Il1rapl2 mRNAs	UBERON_0001384	Mouse	NCBI:txid10088	primary motor cortex	pCL117	SST expressing GABAergic neuron	97	0.654008	3	rna_9530026P05Rik	rna_Cartpt	rna_Il1rapl2			GABAergic
Sst Pvalb Calb2	Sst Pvalb Calb2	Bakken236	pCL336	is a SST mouse primary motor cortex GABAergic interneuron that selectively expresses rna_Moxd1, and rna_Prkg2 mRNAs	UBERON_0001384	Mouse	NCBI:txid10088	primary motor cortex	pCL117	SST expressing GABAergic neuron	654	0.613048	2	rna_Moxd1	rna_Prkg2				GABAergic
Sst Pvalb Etv1	Sst Pvalb Etv1	Bakken237	pCL337	is a SST mouse primary motor cortex GABAergic interneuron that selectively expresses rna_Edaradd, and rna_Spon1, and rna_Whrn mRNAs	UBERON_0001384	Mouse	NCBI:txid10088	primary motor cortex	pCL117	SST expressing GABAergic neuron	71	0.628415	3	rna_Edaradd	rna_Spon1	rna_Whrn			GABAergic
Sst Tac2	Sst Tac2	Bakken238	pCL338	is a SST mouse primary motor cortex GABAergic interneuron that selectively expresses rna_Cdh13, and rna_Tac2, and rna_Tmtc2 mRNAs	UBERON_0001384	Mouse	NCBI:txid10088	primary motor cortex	pCL117	SST expressing GABAergic neuron	92	0.659722	3	rna_Cdh13	rna_Tac2	rna_Tmtc2			GABAergic
Sst Th_1	Sst Th_1	Bakken239	pCL339	is a SST mouse primary motor cortex GABAergic interneuron that selectively expresses rna_St6galnac5, and rna_St8sia4, and rna_Zfpm2 mRNAs	UBERON_0001384	Mouse	NCBI:txid10088	primary motor cortex	pCL117	SST expressing GABAergic neuron	59	0.512821	3	rna_St6galnac5	rna_St8sia4	rna_Zfpm2			GABAergic
Sst Th_2	Sst Th_2	Bakken240	pCL340	is a SST mouse primary motor cortex GABAergic interneuron that selectively expresses rna_Pard3b, and rna_Pnoc, and rna_Sst mRNAs	UBERON_0001384	Mouse	NCBI:txid10088	primary motor cortex	pCL117	SST expressing GABAergic neuron	21	0.789474	3	rna_Pard3b	rna_Pnoc	rna_Sst			GABAergic
Sst Th_3	Sst Th_3	Bakken241	pCL341	is a SST mouse primary motor cortex GABAergic interneuron that selectively expresses rna_Cort, and rna_Th mRNAs	UBERON_0001384	Mouse	NCBI:txid10088	primary motor cortex	pCL117	SST expressing GABAergic neuron	70	0.608696	2	rna_Cort	rna_Th				GABAergic
Sst_Pappa	Sst_Pappa	Bakken242	pCL342	is a SST mouse primary motor cortex GABAergic interneuron that selectively expresses rna_AC129186_1, and rna_Trpc6 mRNAs	UBERON_0001384	Mouse	NCBI:txid10088	primary motor cortex	pCL117	SST expressing GABAergic neuron	16	0.694444	2	rna_AC129186_1	rna_Trpc6				GABAergic
VLMC_1	VLMC_1	Bakken243	pCL343	is a mouse primary motor cortex Vascular leptomeningeal cells that selectively expresses rna_Col4a6, and rna_Gm30624, and rna_Itih5 mRNAs	UBERON_0001384	Mouse	NCBI:txid10088	primary motor cortex	pCL367	Vascular leptomeningeal cells	156	0.702247	3	rna_Col4a6	rna_Gm30624	rna_Itih5
VLMC_2	VLMC_2	Bakken244	pCL344	is a mouse primary motor cortex Vascular leptomeningeal cells that selectively expresses rna_Aox3, and rna_Lama1 mRNAs	UBERON_0001384	Mouse	NCBI:txid10088	primary motor cortex	pCL367	Vascular leptomeningeal cells	968	0.81262	2	rna_Aox3	rna_Lama1
VLMC_3	VLMC_3	Bakken245	pCL345	is a mouse primary motor cortex Vascular leptomeningeal cells that selectively expresses rna_Pkhd1, and mRNAs	UBERON_0001384	Mouse	NCBI:txid10088	primary motor cortex	pCL367	Vascular leptomeningeal cells	226	0.702417	1	rna_Pkhd1
VLMC_4	VLMC_4	Bakken246	pCL346	is a mouse primary motor cortex Vascular leptomeningeal cells that selectively expresses rna_Prdm6, and rna_Slc6a20a mRNAs	UBERON_0001384	Mouse	NCBI:txid10088	primary motor cortex	pCL367	Vascular leptomeningeal cells	152	0.442308	2	rna_Prdm6	rna_Slc6a20a
VLMC_5	VLMC_5	Bakken247	pCL347	is a mouse primary motor cortex Vascular leptomeningeal cells that selectively expresses rna_Slc47a1, and mRNAs	UBERON_0001384	Mouse	NCBI:txid10088	primary motor cortex	pCL367	Vascular leptomeningeal cells	587	0.849027	1	rna_Slc47a1
VLMC_6	VLMC_6	Bakken248	pCL348	is a mouse primary motor cortex Vascular leptomeningeal cells that selectively expresses rna_Dapl1, and rna_Prg4, and rna_Slc26a7 mRNAs	UBERON_0001384	Mouse	NCBI:txid10088	primary motor cortex	pCL367	Vascular leptomeningeal cells	161	0.746812	3	rna_Dapl1	rna_Prg4	rna_Slc26a7
VLMC_7	VLMC_7	Bakken249	pCL349	is a mouse primary motor cortex Vascular leptomeningeal cells that selectively expresses rna_Dapl1, and rna_Tspan8 mRNAs	UBERON_0001384	Mouse	NCBI:txid10088	primary motor cortex	pCL367	Vascular leptomeningeal cells	79	0.795053	2	rna_Dapl1	rna_Tspan8
Vip C1ql1	Vip C1ql1	Bakken250	pCL350	is a VIP mouse primary motor cortex GABAergic interneuron that selectively expresses rna_Bmper, and rna_Btbd11, and rna_Crh, and rna_Vip mRNAs	UBERON_0001384	Mouse	NCBI:txid10088	primary motor cortex	pCL118	VIP expressing GABAergic neuron	284	0.556358	4	rna_Bmper	rna_Btbd11	rna_Crh	rna_Vip		GABAergic
Vip Chat_1	Vip Chat_1	Bakken251	pCL351	is a VIP mouse primary motor cortex GABAergic interneuron that selectively expresses rna_Chat, and rna_Npy2r mRNAs	UBERON_0001384	Mouse	NCBI:txid10088	primary motor cortex	pCL118	VIP expressing GABAergic neuron	561	0.675079	2	rna_Chat	rna_Npy2r				GABAergic
Vip Chat_2	Vip Chat_2	Bakken252	pCL352	is a VIP mouse primary motor cortex GABAergic interneuron that selectively expresses rna_Grik4, and rna_Htr4 mRNAs	UBERON_0001384	Mouse	NCBI:txid10088	primary motor cortex	pCL118	VIP expressing GABAergic neuron	177	0.420054	2	rna_Grik4	rna_Htr4				GABAergic
Vip Gpc3	Vip Gpc3	Bakken253	pCL353	is a VIP mouse primary motor cortex GABAergic interneuron that selectively expresses rna_Pbx3, and rna_Pde3a, and rna_Vip mRNAs	UBERON_0001384	Mouse	NCBI:txid10088	primary motor cortex	pCL118	VIP expressing GABAergic neuron	229	0.750315	3	rna_Pbx3	rna_Pde3a	rna_Vip			GABAergic
Vip Htr1f_1	Vip Htr1f_1	Bakken254	pCL354	is a VIP mouse primary motor cortex GABAergic interneuron that selectively expresses rna_Nov, and rna_Vip, and rna_Vwc2l mRNAs	UBERON_0001384	Mouse	NCBI:txid10088	primary motor cortex	pCL118	VIP expressing GABAergic neuron	339	0.675082	3	rna_Nov	rna_Vip	rna_Vwc2l			GABAergic
Vip Igfbp6_1	Vip Igfbp6_1	Bakken255	pCL355	is a VIP mouse primary motor cortex GABAergic interneuron that selectively expresses rna_Gm39185, and rna_Thsd7a mRNAs	UBERON_0001384	Mouse	NCBI:txid10088	primary motor cortex	pCL118	VIP expressing GABAergic neuron	185	0.552923	2	rna_Gm39185	rna_Thsd7a				GABAergic
Vip Igfbp6_2	Vip Igfbp6_2	Bakken256	pCL356	is a VIP mouse primary motor cortex GABAergic interneuron that selectively expresses rna_Crh, and rna_Thsd7b mRNAs	UBERON_0001384	Mouse	NCBI:txid10088	primary motor cortex	pCL118	VIP expressing GABAergic neuron	144	0.71281	2	rna_Crh	rna_Thsd7b				GABAergic
Vip Mybpc1_1	Vip Mybpc1_1	Bakken257	pCL357	is a VIP mouse primary motor cortex GABAergic interneuron that selectively expresses rna_Calb2, and rna_Gm2516 mRNAs	UBERON_0001384	Mouse	NCBI:txid10088	primary motor cortex	pCL118	VIP expressing GABAergic neuron	126	0.436242	2	rna_Calb2	rna_Gm2516				GABAergic
Vip Mybpc1_2	Vip Mybpc1_2	Bakken258	pCL358	is a VIP mouse primary motor cortex GABAergic interneuron that selectively expresses rna_5033421B08Rik, and rna_Htr3a mRNAs	UBERON_0001384	Mouse	NCBI:txid10088	primary motor cortex	pCL118	VIP expressing GABAergic neuron	416	0.748547	2	rna_5033421B08Rik	rna_Htr3a				GABAergic
Vip Mybpc1_3	Vip Mybpc1_3	Bakken259	pCL359	is a VIP mouse primary motor cortex GABAergic interneuron that selectively expresses rna_Caln1, and rna_Grm8 mRNAs	UBERON_0001384	Mouse	NCBI:txid10088	primary motor cortex	pCL118	VIP expressing GABAergic neuron	153	0.571096	2	rna_Caln1	rna_Grm8				GABAergic
Vip Serpinf1_1	Vip Serpinf1_1	Bakken260	pCL360	is a VIP mouse primary motor cortex GABAergic interneuron that selectively expresses rna_Rgs16, and rna_Sfrp2 mRNAs	UBERON_0001384	Mouse	NCBI:txid10088	primary motor cortex	pCL118	VIP expressing GABAergic neuron	40	0.535714	2	rna_Rgs16	rna_Sfrp2				GABAergic
Vip Serpinf1_2	Vip Serpinf1_2	Bakken261	pCL361	is a VIP mouse primary motor cortex GABAergic interneuron that selectively expresses rna_Col14a1, and rna_Nov, and rna_Pbx3 mRNAs	UBERON_0001384	Mouse	NCBI:txid10088	primary motor cortex	pCL118	VIP expressing GABAergic neuron	135	0.592334	3	rna_Col14a1	rna_Nov	rna_Pbx3			GABAergic
Vip Serpinf1_3	Vip Serpinf1_3	Bakken262	pCL362	is a VIP mouse primary motor cortex GABAergic interneuron that selectively expresses rna_Enpp2, and rna_Homer2, and rna_Nov, and rna_Plekhg1 mRNAs	UBERON_0001384	Mouse	NCBI:txid10088	primary motor cortex	pCL118	VIP expressing GABAergic neuron	41	0.474453	4	rna_Enpp2	rna_Homer2	rna_Nov	rna_Plekhg1		GABAergic
Vip Sncg	Vip Sncg	Bakken263	pCL363	is a VIP mouse primary motor cortex GABAergic interneuron that selectively expresses rna_Crh, and rna_Nectin3, and rna_Unc5b mRNAs	UBERON_0001384	Mouse	NCBI:txid10088	primary motor cortex	pCL118	VIP expressing GABAergic neuron	81	0.578035	3	rna_Crh	rna_Nectin3	rna_Unc5b			GABAergic
Astro FGFR3 EPHB1	Astro FGFR3 EPHB1	Bakken264	pCL368	is a marmoset primary motor cortex astrocyte of the cerebral cortex that selectively expresses ETNPPL, and MOXD1, and PLEKHA7 mRNAs	UBERON_0001384	Marmoset	NCBI:txid9483	primary motor cortex	CL_0002605	astrocyte of the cerebral cortex	1045	0.428954	3	ETNPPL	MOXD1	PLEKHA7
Astro FGFR3 GFAP	Astro FGFR3 GFAP	Bakken265	pCL369	is a marmoset primary motor cortex astrocyte of the cerebral cortex that selectively expresses GFAP, and mRNAs	UBERON_0001384	Marmoset	NCBI:txid9483	primary motor cortex	CL_0002605	astrocyte of the cerebral cortex	332	0.851403	1	GFAP
Astro FGFR3 NWD1	Astro FGFR3 NWD1	Bakken266	pCL370	is a marmoset primary motor cortex astrocyte of the cerebral cortex that selectively expresses CCDC129, and LOC100406856, and LOC108587679, and NWD1, and SLC1A2 mRNAs	UBERON_0001384	Marmoset	NCBI:txid9483	primary motor cortex	CL_0002605	astrocyte of the cerebral cortex	3471	0.617709	5	CCDC129	LOC100406856	LOC108587679	NWD1	SLC1A2
Astro FGFR3 RCN2	Astro FGFR3 RCN2	Bakken267	pCL371	is a marmoset primary motor cortex astrocyte of the cerebral cortex that selectively expresses BMPR1B, and CCDC129, and FABP7, and MOXD1 mRNAs	UBERON_0001384	Marmoset	NCBI:txid9483	primary motor cortex	CL_0002605	astrocyte of the cerebral cortex	2187	0.51902	4	BMPR1B	CCDC129	FABP7	MOXD1
Endo NOSTRIN CXCL12	Endo NOSTRIN CXCL12	Bakken268	pCL372	is a marmoset primary motor cortex cerebral cortex endothelial cell that selectively expresses MECOM, and SLC7A5 mRNAs	UBERON_0001384	Marmoset	NCBI:txid9483	primary motor cortex	CL_1001602	cerebral cortex endothelial cell	1569	0.822898	2	MECOM	SLC7A5
Endo NOSTRIN IL1R1	Endo NOSTRIN IL1R1	Bakken269	pCL373	is a marmoset primary motor cortex cerebral cortex endothelial cell that selectively expresses ADGRG6, and IL1R1 mRNAs	UBERON_0001384	Marmoset	NCBI:txid9483	primary motor cortex	CL_1001602	cerebral cortex endothelial cell	228	0.690299	2	ADGRG6	IL1R1
Exc FEZF2 ARSJ	Exc FEZF2 ARSJ	Bakken270	pCL374	is a Layer 6b marmoset primary motor cortex Glutamatergic neuron that selectively expresses HS3ST4, and THSD4 mRNAs	UBERON_0001384	Marmoset	NCBI:txid9483	primary motor cortex	pCL112	Layer 6b neuron	890	0.838161	2	HS3ST4	THSD4				Glutamatergic
Exc FEZF2 CRYM	Exc FEZF2 CRYM	Bakken271	pCL375	is a Layer 5-6 non-pyramidal marmoset primary motor cortex Glutamatergic neuron that selectively expresses CHRM2, and HMCN1 mRNAs	UBERON_0001384	Marmoset	NCBI:txid9483	primary motor cortex	pCL108	Layer 5-6 non-pyramidal neuron	1011	0.709812	2	CHRM2	HMCN1				Glutamatergic
Exc FEZF2 NRP1	Exc FEZF2 NRP1	Bakken272	pCL376	is a Layer 6 Corticothalamic marmoset primary motor cortex Glutamatergic neuron that selectively expresses HS3ST4, and NRP1 mRNAs	UBERON_0001384	Marmoset	NCBI:txid9483	primary motor cortex	pCL109	Layer 6 Corticothalamic neuron	1195	0.589325	2	HS3ST4	NRP1				Glutamatergic
Exc FEZF2 PDZRN4	Exc FEZF2 PDZRN4	Bakken273	pCL377	is a Layer 5 Extratelencephalic marmoset primary motor cortex Glutamatergic neuron that selectively expresses ERG, and PDZRN4 mRNAs	UBERON_0001384	Marmoset	NCBI:txid9483	primary motor cortex	pCL106	Layer 5 Extratelencephalic neuron	158	0.529101	2	ERG	PDZRN4				Glutamatergic
Exc FEZF2 PIEZO2	Exc FEZF2 PIEZO2	Bakken274	pCL378	is a Layer 5 Extratelencephalic marmoset primary motor cortex Glutamatergic neuron that selectively expresses FBN2, and LOC103793569 mRNAs	UBERON_0001384	Marmoset	NCBI:txid9483	primary motor cortex	pCL106	Layer 5 Extratelencephalic neuron	337	0.689266	2	FBN2	LOC103793569				Glutamatergic
Exc FEZF2 RGS4	Exc FEZF2 RGS4	Bakken275	pCL379	is a Layer 6 Corticothalamic marmoset primary motor cortex Glutamatergic neuron that selectively expresses BMP5, and HS3ST4 mRNAs	UBERON_0001384	Marmoset	NCBI:txid9483	primary motor cortex	pCL109	Layer 6 Corticothalamic neuron	1809	0.555153	2	BMP5	HS3ST4				Glutamatergic
Exc RORB ACTA2	Exc RORB ACTA2	Bakken276	pCL380	is a Layer 5 Intratelencephalic marmoset primary motor cortex Glutamatergic neuron that selectively expresses FOXP2, and RORB, and VWC2L mRNAs	UBERON_0001384	Marmoset	NCBI:txid9483	primary motor cortex	pCL107	Layer 5 Intratelencephalic neuron	1664	0.595329	3	FOXP2	RORB	VWC2L			Glutamatergic
Exc RORB ANKRD27	Exc RORB ANKRD27	Bakken277	pCL381	is a Layer 5 Intratelencephalic marmoset primary motor cortex Glutamatergic neuron that selectively expresses GRAMD1C, and PLCH1, and POU6F2 mRNAs	UBERON_0001384	Marmoset	NCBI:txid9483	primary motor cortex	pCL107	Layer 5 Intratelencephalic neuron	4037	0.636296	3	GRAMD1C	PLCH1	POU6F2			Glutamatergic
Exc RORB CAV3	Exc RORB CAV3	Bakken278	pCL382	is a Layer 5 Intratelencephalic marmoset primary motor cortex Glutamatergic neuron that selectively expresses LOC100408486 mRNAs	UBERON_0001384	Marmoset	NCBI:txid9483	primary motor cortex	pCL107	Layer 5 Intratelencephalic neuron	450	0.341484	1	LOC100408486					Glutamatergic
Exc RORB CHGA	Exc RORB CHGA	Bakken279	pCL383	is a Layer 5 Intratelencephalic marmoset primary motor cortex Glutamatergic neuron that selectively expresses HS3ST4, and RCSD1, and RORB, and TOX mRNAs	UBERON_0001384	Marmoset	NCBI:txid9483	primary motor cortex	pCL107	Layer 5 Intratelencephalic neuron	2049	0.504934	4	HS3ST4	RCSD1	RORB	TOX		Glutamatergic
Exc RORB HACL1	Exc RORB HACL1	Bakken280	pCL384	is a Layer 5 Intratelencephalic marmoset primary motor cortex Glutamatergic neuron that selectively expresses AMOTL1, and CMTM8, and FAM19A1, and NRG1 mRNAs	UBERON_0001384	Marmoset	NCBI:txid9483	primary motor cortex	pCL107	Layer 5 Intratelencephalic neuron	1857	0.682843	4	AMOTL1	CMTM8	FAM19A1	NRG1		Glutamatergic
Exc RORB KNL1	Exc RORB KNL1	Bakken281	pCL385	is a Layer 5 Intratelencephalic marmoset primary motor cortex Glutamatergic neuron that selectively expresses VAV3 mRNAs	UBERON_0001384	Marmoset	NCBI:txid9483	primary motor cortex	pCL107	Layer 5 Intratelencephalic neuron	396	0.114407	1	VAV3					Glutamatergic
Exc RORB LOC108588466	Exc RORB LOC108588466	Bakken282	pCL386	is a Layer 2-3 Intratelencephalic marmoset primary motor cortex Glutamatergic neuron that selectively expresses ARHGAP10, and LOC108588466, and PDZD2, and RGS6 mRNAs	UBERON_0001384	Marmoset	NCBI:txid9483	primary motor cortex	pCL105	Layer 2-3 Intratelencephalic neuron	6254	0.482238	4	ARHGAP10	LOC108588466	PDZD2	RGS6		Glutamatergic
Exc RORB LOC108593203	Exc RORB LOC108593203	Bakken283	pCL387	is a Layer 5 Intratelencephalic marmoset primary motor cortex Glutamatergic neuron that selectively expresses LOC108593203, and VWC2L mRNAs	UBERON_0001384	Marmoset	NCBI:txid9483	primary motor cortex	pCL107	Layer 5 Intratelencephalic neuron	2104	0.629133	2	LOC108593203	VWC2L				Glutamatergic
Exc RORB NDST3	Exc RORB NDST3	Bakken284	pCL388	is a Layer 2-3 Intratelencephalic marmoset primary motor cortex Glutamatergic neuron that selectively expresses CHST9, and DGKG, and KIAA2012 mRNAs	UBERON_0001384	Marmoset	NCBI:txid9483	primary motor cortex	pCL105	Layer 2-3 Intratelencephalic neuron	4037	0.49179	3	CHST9	DGKG	KIAA2012			Glutamatergic
Exc RORB PPA2	Exc RORB PPA2	Bakken285	pCL389	is a Layer 5 Intratelencephalic marmoset primary motor cortex Glutamatergic neuron that selectively expresses EYA4, and HS3ST4, and LOC108588895 mRNAs	UBERON_0001384	Marmoset	NCBI:txid9483	primary motor cortex	pCL107	Layer 5 Intratelencephalic neuron	1137	0.664051	3	EYA4	HS3ST4	LOC108588895			Glutamatergic
Exc RORB SERPINE2	Exc RORB SERPINE2	Bakken286	pCL390	is a Layer 2-3 Intratelencephalic marmoset primary motor cortex Glutamatergic neuron that selectively expresses CHST8, and PLA2G4A, and SNTB2 mRNAs	UBERON_0001384	Marmoset	NCBI:txid9483	primary motor cortex	pCL105	Layer 2-3 Intratelencephalic neuron	1031	0.32162	3	CHST8	PLA2G4A	SNTB2			Glutamatergic
Exc RORB SLC38A11	Exc RORB SLC38A11	Bakken287	pCL391	is a Layer 5 Intratelencephalic marmoset primary motor cortex Glutamatergic neuron that selectively expresses FOXP2, and SLC38A11, and TOX mRNAs	UBERON_0001384	Marmoset	NCBI:txid9483	primary motor cortex	pCL107	Layer 5 Intratelencephalic neuron	917	0.586745	3	FOXP2	SLC38A11	TOX			Glutamatergic
Exc RORB USH1C	Exc RORB USH1C	Bakken288	pCL392	is a Layer 5 Intratelencephalic marmoset primary motor cortex Glutamatergic neuron that selectively expresses SPON1, and TMEM163, and USH1C mRNAs	UBERON_0001384	Marmoset	NCBI:txid9483	primary motor cortex	pCL107	Layer 5 Intratelencephalic neuron	2716	0.587507	3	SPON1	TMEM163	USH1C			Glutamatergic
Exc THEMIS ANO3	Exc THEMIS ANO3	Bakken289	pCL393	is a Layer 2-3 Intratelencephalic marmoset primary motor cortex Glutamatergic neuron that selectively expresses CHST9, and NPFFR2, and SLC38A11, and SLIT3 mRNAs	UBERON_0001384	Marmoset	NCBI:txid9483	primary motor cortex	pCL105	Layer 2-3 Intratelencephalic neuron	2782	0.529059	4	CHST9	NPFFR2	SLC38A11	SLIT3		Glutamatergic
Exc THEMIS ARL13B	Exc THEMIS ARL13B	Bakken290	pCL394	is a Layer 5 Extratelencephalic marmoset primary motor cortex Glutamatergic neuron that selectively expresses EPB41L4A, and SV2C, and THEMIS mRNAs	UBERON_0001384	Marmoset	NCBI:txid9483	primary motor cortex	pCL106	Layer 5 Extratelencephalic neuron	425	0.570506	3	EPB41L4A	SV2C	THEMIS			Glutamatergic
Exc THEMIS COBL	Exc THEMIS COBL	Bakken291	pCL395	is a Layer 6 Intratelencephalic marmoset primary motor cortex Glutamatergic neuron that selectively expresses CNR1, and GABRG1, and IQGAP2, and NFIA mRNAs	UBERON_0001384	Marmoset	NCBI:txid9483	primary motor cortex	pCL111	Layer 6 Intratelencephalic neuron	809	0.529086	4	CNR1	GABRG1	IQGAP2	NFIA		Glutamatergic
Exc THEMIS KCTD16	Exc THEMIS KCTD16	Bakken292	pCL396	is a Layer 6 Intratelencephalic marmoset primary motor cortex Glutamatergic neuron that selectively expresses CSGALNACT1, and PLXDC2, and PTPRK, and THEMIS mRNAs	UBERON_0001384	Marmoset	NCBI:txid9483	primary motor cortex	pCL111	Layer 6 Intratelencephalic neuron	2788	0.56709	4	CSGALNACT1	PLXDC2	PTPRK	THEMIS		Glutamatergic
Exc THEMIS NTNG2	Exc THEMIS NTNG2	Bakken293	pCL397	is a Layer 6 Intratelencephalic Car3 marmoset primary motor cortex Glutamatergic neuron that selectively expresses NTNG2, and PTPRU mRNAs	UBERON_0001384	Marmoset	NCBI:txid9483	primary motor cortex	pCL110	Layer 6 Intratelencephalic neuron that selectively expresses Car3	728	0.813899	2	NTNG2	PTPRU				Glutamatergic
Glia SLC1A3 FBLN5	Glia SLC1A3 FBLN5	Bakken294	pCL398	is a marmoset primary motor cortex cerebral cortex endothelial cell that selectively expresses FBLN5 mRNAs	UBERON_0001384	Marmoset	NCBI:txid9483	primary motor cortex	CL_1001602	cerebral cortex endothelial cell	54	0.833333	1	FBLN5
Inh GAD1 LOC108589948	Inh GAD1 LOC108589948	Bakken295	pCL399	is a SNCG marmoset primary motor cortex GABAergic interneuron that selectively expresses LOC108589948, and THSD7B mRNAs	UBERON_0001384	Marmoset	NCBI:txid9483	primary motor cortex	pCL115	SNCG expressing GABAergic neuron	332	0.555556	2	LOC108589948	THSD7B				GABAergic
Inh GAD1 NPSR1	Inh GAD1 NPSR1	Bakken296	pCL400	is a VIP marmoset primary motor cortex GABAergic interneuron that selectively expresses ALCAM, and LOC100403193 mRNAs	UBERON_0001384	Marmoset	NCBI:txid9483	primary motor cortex	pCL118	VIP expressing GABAergic neuron	108	0.603448	2	ALCAM	LOC100403193				GABAergic
Inh GAD1 PCP4	Inh GAD1 PCP4	Bakken297	pCL401	is a SNCG marmoset primary motor cortex GABAergic interneuron that selectively expresses PATJ, and THSD7B mRNAs	UBERON_0001384	Marmoset	NCBI:txid9483	primary motor cortex	pCL115	SNCG expressing GABAergic neuron	295	0.523732	2	PATJ	THSD7B				GABAergic
Inh LAMP5 COL5A2	Inh LAMP5 COL5A2	Bakken298	pCL402	is a LAMP5 marmoset primary motor cortex GABAergic interneuron that selectively expresses GLIS3, and TOX3 mRNAs	UBERON_0001384	Marmoset	NCBI:txid9483	primary motor cortex	pCL113	LAMP5 expressing GABAergic neuron	161	0.698603	2	GLIS3	TOX3				GABAergic
Inh LAMP5 LOC108591196	Inh LAMP5 LOC108591196	Bakken299	pCL403	is a LAMP5 marmoset primary motor cortex GABAergic interneuron that selectively expresses COL25A1, and KIT mRNAs	UBERON_0001384	Marmoset	NCBI:txid9483	primary motor cortex	pCL113	LAMP5 expressing GABAergic neuron	435	0.675277	2	COL25A1	KIT				GABAergic
Inh LAMP5 TOX2	Inh LAMP5 TOX2	Bakken300	pCL404	is a LAMP5 marmoset primary motor cortex GABAergic interneuron that selectively expresses ALK, and RELN, and TOX2 mRNAs	UBERON_0001384	Marmoset	NCBI:txid9483	primary motor cortex	pCL113	LAMP5 expressing GABAergic neuron	93	0.6	3	ALK	RELN	TOX2			GABAergic
Inh LAMP5 TRPC6	Inh LAMP5 TRPC6	Bakken301	pCL405	is a LAMP5 marmoset primary motor cortex GABAergic interneuron that selectively expresses TACR1, and TRPC6 mRNAs	UBERON_0001384	Marmoset	NCBI:txid9483	primary motor cortex	pCL113	LAMP5 expressing GABAergic neuron	280	0.780457	2	TACR1	TRPC6				GABAergic
Inh LAMP5 WWP1	Inh LAMP5 WWP1	Bakken302	pCL406	is a LAMP5 marmoset primary motor cortex GABAergic interneuron that selectively expresses KIT, and NTNG1 mRNAs	UBERON_0001384	Marmoset	NCBI:txid9483	primary motor cortex	pCL113	LAMP5 expressing GABAergic neuron	276	0.550948	2	KIT	NTNG1				GABAergic
Inh PAX6 ANKRD6	Inh PAX6 ANKRD6	Bakken303	pCL407	is a SNCG marmoset primary motor cortex GABAergic interneuron that selectively expresses FBN2, and GPRIN3, and SPACA1 mRNAs	UBERON_0001384	Marmoset	NCBI:txid9483	primary motor cortex	pCL115	SNCG expressing GABAergic neuron	63	0.381679	3	FBN2	GPRIN3	SPACA1			GABAergic
Inh PAX6 CDH4	Inh PAX6 CDH4	Bakken304	pCL408	is a SNCG marmoset primary motor cortex GABAergic interneuron that selectively expresses ARHGAP6, and CDH4, and THSD7B mRNAs	UBERON_0001384	Marmoset	NCBI:txid9483	primary motor cortex	pCL115	SNCG expressing GABAergic neuron	61	0.700637	3	ARHGAP6	CDH4	THSD7B			GABAergic
Inh PAX6 HMBOX1	Inh PAX6 HMBOX1	Bakken305	pCL409	is a LAMP5 marmoset primary motor cortex GABAergic interneuron that selectively expresses RELN, and SORCS3 mRNAs	UBERON_0001384	Marmoset	NCBI:txid9483	primary motor cortex	pCL113	LAMP5 expressing GABAergic neuron	229	0.801418	2	RELN	SORCS3				GABAergic
Inh PAX6 MEIS2	Inh PAX6 MEIS2	Bakken306	pCL410	is a Meis2 marmoset primary motor cortex GABAergic interneuron that selectively expresses PBX3 mRNAs	UBERON_0001384	Marmoset	NCBI:txid9483	primary motor cortex	pCL364	Meis2 expressing glutamatergic neuron	20	0.723684	1	PBX3					GABAergic
Inh PVALB ADAMTS3	Inh PVALB ADAMTS3	Bakken307	pCL411	is a PVALB marmoset primary motor cortex GABAergic interneuron that selectively expresses KCNK13, and SYT10, and TMEM132C mRNAs	UBERON_0001384	Marmoset	NCBI:txid9483	primary motor cortex	pCL114	PVALB expressing GABAergic neuron	490	0.588456	3	KCNK13	SYT10	TMEM132C			GABAergic
Inh PVALB C8H7orf62	Inh PVALB C8H7orf62	Bakken308	pCL412	is a PVALB marmoset primary motor cortex GABAergic interneuron that selectively expresses CHST9, and LRRC38, and SULF1 mRNAs	UBERON_0001384	Marmoset	NCBI:txid9483	primary motor cortex	pCL114	PVALB expressing GABAergic neuron	265	0.535939	3	CHST9	LRRC38	SULF1			GABAergic
Inh PVALB FAM19A4	Inh PVALB FAM19A4	Bakken309	pCL413	is a PVALB marmoset primary motor cortex GABAergic interneuron that selectively expresses FAM19A1, and POSTN mRNAs	UBERON_0001384	Marmoset	NCBI:txid9483	primary motor cortex	pCL114	PVALB expressing GABAergic neuron	772	0.752704	2	FAM19A1	POSTN				GABAergic
Inh PVALB GSTK1	Inh PVALB GSTK1	Bakken310	pCL414	is a PVALB marmoset primary motor cortex GABAergic interneuron that selectively expresses EYS, and MYO5B, and POSTN, and SULF1 mRNAs	UBERON_0001384	Marmoset	NCBI:txid9483	primary motor cortex	pCL114	PVALB expressing GABAergic neuron	113	0.331565	4	EYS	MYO5B	POSTN	SULF1		GABAergic
Inh PVALB KLHL29	Inh PVALB KLHL29	Bakken311	pCL415	is a PVALB marmoset primary motor cortex GABAergic interneuron that selectively expresses ABCB4, and RNF144B, and SLIT2 mRNAs	UBERON_0001384	Marmoset	NCBI:txid9483	primary motor cortex	pCL114	PVALB expressing GABAergic neuron	104	0.566038	3	ABCB4	RNF144B	SLIT2			GABAergic
Inh PVALB LOC103789439	Inh PVALB LOC103789439	Bakken312	pCL416	is a PVALB marmoset primary motor cortex GABAergic interneuron that selectively expresses CALN1, and FAM179A, and FILIP1, and SULF1 mRNAs	UBERON_0001384	Marmoset	NCBI:txid9483	primary motor cortex	pCL114	PVALB expressing GABAergic neuron	162	0.403727	4	CALN1	FAM179A	FILIP1	SULF1		GABAergic
Inh PVALB LOC103790362	Inh PVALB LOC103790362	Bakken313	pCL417	is a PVALB marmoset primary motor cortex GABAergic interneuron that selectively expresses COL25A1, and FILIP1, and PRKG1 mRNAs	UBERON_0001384	Marmoset	NCBI:txid9483	primary motor cortex	pCL114	PVALB expressing GABAergic neuron	447	0.616236	3	COL25A1	FILIP1	PRKG1			GABAergic
Inh PVALB OSBP2	Inh PVALB OSBP2	Bakken314	pCL418	is a PVALB marmoset primary motor cortex GABAergic interneuron that selectively expresses B3GLCT, and BTBD11, and MYO5B mRNAs	UBERON_0001384	Marmoset	NCBI:txid9483	primary motor cortex	pCL114	PVALB expressing GABAergic neuron	245	0.255069	3	B3GLCT	BTBD11	MYO5B			GABAergic
Inh PVALB OTOGL	Inh PVALB OTOGL	Bakken315	pCL419	is a PVALB marmoset primary motor cortex GABAergic interneuron that selectively expresses CCDC141, and CHRM2, and POSTN mRNAs	UBERON_0001384	Marmoset	NCBI:txid9483	primary motor cortex	pCL114	PVALB expressing GABAergic neuron	134	0.702703	3	CCDC141	CHRM2	POSTN			GABAergic
Inh PVALB PCDH19	Inh PVALB PCDH19	Bakken316	pCL420	is a PVALB marmoset primary motor cortex GABAergic interneuron that selectively expresses CPNE8, and LOC103788721, and POSTN mRNAs	UBERON_0001384	Marmoset	NCBI:txid9483	primary motor cortex	pCL114	PVALB expressing GABAergic neuron	76	0.522388	3	CPNE8	LOC103788721	POSTN			GABAergic
Inh PVALB SST EYS	Inh PVALB SST EYS	Bakken317	pCL421	is a PVALB marmoset primary motor cortex GABAergic interneuron that selectively expresses EYS, and LOC103788721, and POSTN mRNAs	UBERON_0001384	Marmoset	NCBI:txid9483	primary motor cortex	pCL114	PVALB expressing GABAergic neuron	224	0.544693	3	EYS	LOC103788721	POSTN			GABAergic
Inh PVALB SST LRRC6	Inh PVALB SST LRRC6	Bakken318	pCL422	is a SST marmoset primary motor cortex GABAergic interneuron that selectively expresses COL25A1, and EYS, and NOS1, and TOX2 mRNAs	UBERON_0001384	Marmoset	NCBI:txid9483	primary motor cortex	pCL117	SST expressing GABAergic neuron	149	0.415162	4	COL25A1	EYS	NOS1	TOX2		GABAergic
Inh SNCG CNTN4	Inh SNCG CNTN4	Bakken319	pCL423	is a SNCG marmoset primary motor cortex GABAergic interneuron that selectively expresses ARHGAP18, and PCDH15, and VEGFC mRNAs	UBERON_0001384	Marmoset	NCBI:txid9483	primary motor cortex	pCL115	SNCG expressing GABAergic neuron	49	0.744681	3	ARHGAP18	PCDH15	VEGFC			GABAergic
Inh SNCG LOC108587895	Inh SNCG LOC108587895	Bakken320	pCL424	is a VIP marmoset primary motor cortex GABAergic interneuron that selectively expresses ADARB2, and LOC103793609, and SEMA3C mRNAs	UBERON_0001384	Marmoset	NCBI:txid9483	primary motor cortex	pCL118	VIP expressing GABAergic neuron	260	0.619048	3	ADARB2	LOC103793609	SEMA3C			GABAergic
Inh SNCG PLPPR1	Inh SNCG PLPPR1	Bakken321	pCL425	is a SNCG marmoset primary motor cortex GABAergic interneuron that selectively expresses CNR1, and TRPM3 mRNAs	UBERON_0001384	Marmoset	NCBI:txid9483	primary motor cortex	pCL115	SNCG expressing GABAergic neuron	113	0.747801	2	CNR1	TRPM3				GABAergic
Inh SST ABI3BP	Inh SST ABI3BP	Bakken322	pCL426	is a SST marmoset primary motor cortex GABAergic interneuron that selectively expresses ABI3BP, and LOC100401328 mRNAs	UBERON_0001384	Marmoset	NCBI:txid9483	primary motor cortex	pCL117	SST expressing GABAergic neuron	152	0.335052	2	ABI3BP	LOC100401328				GABAergic
Inh SST AIM1	Inh SST AIM1	Bakken323	pCL427	is a SST marmoset primary motor cortex GABAergic interneuron that selectively expresses NELL1, and TRHDE mRNAs	UBERON_0001384	Marmoset	NCBI:txid9483	primary motor cortex	pCL117	SST expressing GABAergic neuron	255	0.387722	2	NELL1	TRHDE				GABAergic
Inh SST CBLN4	Inh SST CBLN4	Bakken324	pCL428	is a SST marmoset primary motor cortex GABAergic interneuron that selectively expresses CBLN4, and COL24A1 mRNAs	UBERON_0001384	Marmoset	NCBI:txid9483	primary motor cortex	pCL117	SST expressing GABAergic neuron	297	0.561614	2	CBLN4	COL24A1				GABAergic
Inh SST KIRREL3	Inh SST KIRREL3	Bakken325	pCL429	is a SST marmoset primary motor cortex GABAergic interneuron that selectively expresses COL25A1, and PTPRT, and SERPINI1 mRNAs	UBERON_0001384	Marmoset	NCBI:txid9483	primary motor cortex	pCL117	SST expressing GABAergic neuron	185	0.498753	3	COL25A1	PTPRT	SERPINI1			GABAergic
Inh SST LOC103788138	Inh SST LOC103788138	Bakken326	pCL430	is a SST marmoset primary motor cortex GABAergic interneuron that selectively expresses ALK, and GLRA3, and TRHDE mRNAs	UBERON_0001384	Marmoset	NCBI:txid9483	primary motor cortex	pCL117	SST expressing GABAergic neuron	54	0.576923	3	ALK	GLRA3	TRHDE			GABAergic
Inh SST LOC103788660	Inh SST LOC103788660	Bakken327	pCL431	is a SST marmoset primary motor cortex GABAergic interneuron that selectively expresses COL24A1, and COL25A1, and NXPH1 mRNAs	UBERON_0001384	Marmoset	NCBI:txid9483	primary motor cortex	pCL117	SST expressing GABAergic neuron	323	0.462304	3	COL24A1	COL25A1	NXPH1			GABAergic
Inh SST LOC108588801	Inh SST LOC108588801	Bakken328	pCL432	is a SST marmoset primary motor cortex GABAergic interneuron that selectively expresses COL25A1, and LOC108588801, and PCDH11X mRNAs	UBERON_0001384	Marmoset	NCBI:txid9483	primary motor cortex	pCL117	SST expressing GABAergic neuron	186	0.735931	3	COL25A1	LOC108588801	PCDH11X			GABAergic
Inh SST LOC108589054	Inh SST LOC108589054	Bakken329	pCL433	is a SST marmoset primary motor cortex GABAergic interneuron that selectively expresses SULF1, and THSD7B mRNAs	UBERON_0001384	Marmoset	NCBI:txid9483	primary motor cortex	pCL117	SST expressing GABAergic neuron	113	0.755149	2	SULF1	THSD7B				GABAergic
Inh SST LTBP1	Inh SST LTBP1	Bakken330	pCL434	is a SST marmoset primary motor cortex GABAergic interneuron that selectively expresses COL12A1, and TRHDE mRNAs	UBERON_0001384	Marmoset	NCBI:txid9483	primary motor cortex	pCL117	SST expressing GABAergic neuron	209	0.627401	2	COL12A1	TRHDE				GABAergic
Inh SST MPP5	Inh SST MPP5	Bakken331	pCL435	is a SST marmoset primary motor cortex GABAergic interneuron that selectively expresses ARHGAP24, and SYT9, and TAC1 mRNAs	UBERON_0001384	Marmoset	NCBI:txid9483	primary motor cortex	pCL117	SST expressing GABAergic neuron	48	0.46875	3	ARHGAP24	SYT9	TAC1			GABAergic
Inh SST NPY	Inh SST NPY	Bakken332	pCL436	is a SST CHODL marmoset primary motor cortex GABAergic interneuron that selectively expresses NPY mRNAs	UBERON_0001384	Marmoset	NCBI:txid9483	primary motor cortex	pCL116	SST CHODL expressing GABAergic neuron	19	0.818182	1	NPY					GABAergic
Inh SST P4HA1	Inh SST P4HA1	Bakken333	pCL437	is a SST marmoset primary motor cortex GABAergic interneuron that selectively expresses ABI3BP, and COL19A1, and KCTD8 mRNAs	UBERON_0001384	Marmoset	NCBI:txid9483	primary motor cortex	pCL117	SST expressing GABAergic neuron	375	0.501931	3	ABI3BP	COL19A1	KCTD8			GABAergic
Inh SST PCSK5	Inh SST PCSK5	Bakken334	pCL438	is a SST marmoset primary motor cortex GABAergic interneuron that selectively expresses NCKAP5, and RELN, and UNC13C mRNAs	UBERON_0001384	Marmoset	NCBI:txid9483	primary motor cortex	pCL117	SST expressing GABAergic neuron	541	0.620155	3	NCKAP5	RELN	UNC13C			GABAergic
Inh SST TMEFF2	Inh SST TMEFF2	Bakken335	pCL439	is a SST marmoset primary motor cortex GABAergic interneuron that selectively expresses ANKRD55, and LOC100384959, and MAN1A1 mRNAs	UBERON_0001384	Marmoset	NCBI:txid9483	primary motor cortex	pCL117	SST expressing GABAergic neuron	134	0.269841	3	ANKRD55	LOC100384959	MAN1A1			GABAergic
Inh SST VAPA	Inh SST VAPA	Bakken336	pCL440	is a SST marmoset primary motor cortex GABAergic interneuron that selectively expresses EYS, and LOC103793609 mRNAs	UBERON_0001384	Marmoset	NCBI:txid9483	primary motor cortex	pCL117	SST expressing GABAergic neuron	153	0.523691	2	EYS	LOC103793609				GABAergic
Inh VIP CIT	Inh VIP CIT	Bakken337	pCL441	is a VIP marmoset primary motor cortex GABAergic interneuron that selectively expresses ARHGAP18, and EGFR, and FREM1 mRNAs	UBERON_0001384	Marmoset	NCBI:txid9483	primary motor cortex	pCL118	VIP expressing GABAergic neuron	304	0.639706	3	ARHGAP18	EGFR	FREM1			GABAergic
Inh VIP CYP19A1	Inh VIP CYP19A1	Bakken338	pCL442	is a SNCG marmoset primary motor cortex GABAergic interneuron that selectively expresses LOC103795617, and SKAP1 mRNAs	UBERON_0001384	Marmoset	NCBI:txid9483	primary motor cortex	pCL115	SNCG expressing GABAergic neuron	49	0.53719	2	LOC103795617	SKAP1				GABAergic
Inh VIP FIGN	Inh VIP FIGN	Bakken339	pCL443	is a VIP marmoset primary motor cortex GABAergic interneuron that selectively expresses CALB2, and PCSK6, and UNC13C mRNAs	UBERON_0001384	Marmoset	NCBI:txid9483	primary motor cortex	pCL118	VIP expressing GABAergic neuron	551	0.608856	3	CALB2	PCSK6	UNC13C			GABAergic
Inh VIP GPR149	Inh VIP GPR149	Bakken340	pCL444	is a VIP marmoset primary motor cortex GABAergic interneuron that selectively expresses CREB5, and CRH mRNAs	UBERON_0001384	Marmoset	NCBI:txid9483	primary motor cortex	pCL118	VIP expressing GABAergic neuron	218	0.580247	2	CREB5	CRH				GABAergic
Inh VIP LOC100397259	Inh VIP LOC100397259	Bakken341	pCL445	is a VIP marmoset primary motor cortex GABAergic interneuron that selectively expresses CRH, and MYO16 mRNAs	UBERON_0001384	Marmoset	NCBI:txid9483	primary motor cortex	pCL118	VIP expressing GABAergic neuron	256	0.547753	2	CRH	MYO16				GABAergic
Inh VIP LOC108588071	Inh VIP LOC108588071	Bakken342	pCL446	is a VIP marmoset primary motor cortex GABAergic interneuron that selectively expresses LOC103791740, and THSD4 mRNAs	UBERON_0001384	Marmoset	NCBI:txid9483	primary motor cortex	pCL118	VIP expressing GABAergic neuron	364	0.54402	2	LOC103791740	THSD4				GABAergic
Inh VIP LOC108588539	Inh VIP LOC108588539	Bakken343	pCL447	is a VIP marmoset primary motor cortex GABAergic interneuron that selectively expresses LOC103787232, and LOC108588539 mRNAs	UBERON_0001384	Marmoset	NCBI:txid9483	primary motor cortex	pCL118	VIP expressing GABAergic neuron	102	0.60219	2	LOC103787232	LOC108588539				GABAergic
Inh VIP LOC108589153	Inh VIP LOC108589153	Bakken344	pCL448	is a VIP marmoset primary motor cortex GABAergic interneuron that selectively expresses ANO1, and KCNK13, and THSD7A mRNAs	UBERON_0001384	Marmoset	NCBI:txid9483	primary motor cortex	pCL118	VIP expressing GABAergic neuron	173	0.520607	3	ANO1	KCNK13	THSD7A			GABAergic
Inh VIP THSD7B	Inh VIP THSD7B	Bakken345	pCL449	is a VIP marmoset primary motor cortex GABAergic interneuron that selectively expresses LOC103788553, and THSD7B mRNAs	UBERON_0001384	Marmoset	NCBI:txid9483	primary motor cortex	pCL118	VIP expressing GABAergic neuron	91	0.564263	2	LOC103788553	THSD7B				GABAergic
Inh VIP VAT1L	Inh VIP VAT1L	Bakken346	pCL450	is a VIP marmoset primary motor cortex GABAergic interneuron that selectively expresses LOC103795407, and TRPC4, and VIP mRNAs	UBERON_0001384	Marmoset	NCBI:txid9483	primary motor cortex	pCL118	VIP expressing GABAergic neuron	201	0.369261	3	LOC103795407	TRPC4	VIP			GABAergic
Micro TYROBP LOC103788313	Micro TYROBP LOC103788313	Bakken347	pCL451	is a marmoset primary motor cortex Microglial cell that selectively expresses FYB, and LOC103788313 mRNAs	UBERON_0001384	Marmoset	NCBI:txid9483	primary motor cortex	CL_0000129	Microglial cell	1065	0.923999	2	FYB	LOC103788313
OPC PDGFRA VCAN	OPC PDGFRA VCAN	Bakken348	pCL452	is a marmoset primary motor cortex Oligodendrocyte precursor cell that selectively expresses PDGFRA, and VCAN mRNAs	UBERON_0001384	Marmoset	NCBI:txid9483	primary motor cortex	CL_0002453	Oligodendrocyte precursor cell	2256	0.934487	2	PDGFRA	VCAN
Oligo OPALIN LOC103790018	Oligo OPALIN LOC103790018	Bakken349	pCL453	is a marmoset primary motor cortex Oligodendrocyte that selectively expresses LOC103789268, and MOG mRNAs	UBERON_0001384	Marmoset	NCBI:txid9483	primary motor cortex	CL_0000128	Oligodendrocyte	5857	0.79804	2	LOC103789268	MOG
Oligo OPALIN MOBP	Oligo OPALIN MOBP	Bakken350	pCL454	is a marmoset primary motor cortex Oligodendrocyte that selectively expresses ANLN, and MOBP, and SEPP1, and SLC5A11 mRNAs	UBERON_0001384	Marmoset	NCBI:txid9483	primary motor cortex	CL_0000128	Oligodendrocyte	2162	0.60385	4	ANLN	MOBP	SEPP1	SLC5A11
Oligo SLC1A3 LOC103793418	Oligo SLC1A3 LOC103793418	Bakken351	pCL455	is a marmoset primary motor cortex Oligodendrocyte that selectively expresses CEMIP, and LAMA2 mRNAs	UBERON_0001384	Marmoset	NCBI:txid9483	primary motor cortex	CL_0000128	Oligodendrocyte	161	0.180587	2	CEMIP	LAMA2
Peri SLC1A3 CHST3	Peri SLC1A3 CHST3	Bakken352	pCL456	is a marmoset primary motor cortex brain pericyte that selectively expresses CPM, and LOC100405319, and NOTCH3 mRNAs	UBERON_0001384	Marmoset	NCBI:txid9483	primary motor cortex	pCL366	brain pericyte	163	0.503876	3	CPM	LOC100405319	NOTCH3
Peri SLC1A3 EPSTI1	Peri SLC1A3 EPSTI1	Bakken353	pCL457	is a marmoset primary motor cortex brain pericyte that selectively expresses COL4A3, and PLXDC1 mRNAs	UBERON_0001384	Marmoset	NCBI:txid9483	primary motor cortex	pCL366	brain pericyte	212	0.533405	2	COL4A3	PLXDC1
VLMC PDGFRA C7	VLMC PDGFRA C7	Bakken354	pCL458	is a marmoset primary motor cortex Vascular leptomeningeal cells that selectively expresses C7, and DCN mRNAs	UBERON_0001384	Marmoset	NCBI:txid9483	primary motor cortex	pCL367	Vascular leptomeningeal cells	143	0.848485	2	C7	DCN
VLMC SLC1A3 CEMIP	VLMC SLC1A3 CEMIP	Bakken355	pCL459	is a marmoset primary motor cortex Vascular leptomeningeal cells that selectively expresses LOC103789461, and SLC9A2 mRNAs	UBERON_0001384	Marmoset	NCBI:txid9483	primary motor cortex	pCL367	Vascular leptomeningeal cells	56	0.643939	2	LOC103789461	SLC9A2
VLMC SLC1A3 SLC13A3	VLMC SLC1A3 SLC13A3	Bakken356	pCL460	is a marmoset primary motor cortex Vascular leptomeningeal cells that selectively expresses CARD11, and SLC13A3 mRNAs	UBERON_0001384	Marmoset	NCBI:txid9483	primary motor cortex	pCL367	Vascular leptomeningeal cells	40	0.803571	2	CARD11	SLC13A3
VLMC SLC1A3 SLC47A1	VLMC SLC1A3 SLC47A1	Bakken357	pCL461	is a marmoset primary motor cortex Vascular leptomeningeal cells that selectively expresses SLC47A1 mRNAs	UBERON_0001384	Marmoset	NCBI:txid9483	primary motor cortex	pCL367	Vascular leptomeningeal cells	224	0.889262	1	SLC47A1
