# Supplementary material for: Comparative cellular analysis of motor cortex in human, marmoset and mouse
Source: Nature. 2021 Oct 6;598(7879):111–9. doi: 10.1038/s41586-021-03465-8 (PMC8494640; doi:10.1038/s41586-021-03465-8)
Supplement: Supplementary file 4 — This zipped folder contains Supplementary Tables 1-23. [file 41586_2021_3465_MOESM4_ESM.zip › Supplementary Table 2.xlsx]

## Sheet: Human
cluster_label	cluster_size	class	subclass	cross-species cluster	DNAm_cluster_label	ATAC_cluster_label
Astro L1-6 FGFR3 AQP1	119	Non-neuronal	Astro	Astro_1	Astro L1-6 FGFR3 RNF219-AS1	Astro L1-6 FGFR3 AQP1
Astro L1 FGFR3 SERPINI2	72	Non-neuronal	Astro	Astro_1	Astro L1-6 FGFR3 RNF219-AS1	Astro L1 FGFR3 SERPINI2
Astro L1-6 FGFR3 PLCG1	377	Non-neuronal	Astro	Astro_2	Astro L1-6 FGFR3 RNF219-AS1	Astro L1-6 FGFR3 PLCG1
Inh L1-6 PVALB COL15A1	288	GABAergic	Pvalb	Chandelier	Inh L1-6 PVALB COL15A1	Inh L1-6 PVALB COL15A1
Endo L2-5 NOSTRIN SRGN	64	Non-neuronal	Endo	Endo	Glia L1-5 NOSTRIN MECOM	Glia L1-5 NOSTRIN MECOM
Exc L2 LAMP5 KCNG3	261	Glutamatergic	L2/3 IT	L2/3 IT	Exc L1-3 LAMP5 LINC00507	Exc L2 LAMP5 KCNG3
Exc L2 LINC00507 ATP7B	183	Glutamatergic	L2/3 IT	L2/3 IT	Exc L1-3 LAMP5 LINC00507	Exc L2 LINC00507 ATP7B
Exc L2 LINC00507 GLRA3	12485	Glutamatergic	L2/3 IT	L2/3 IT	Exc L1-3 LAMP5 LINC00507	Exc L2 LINC00507 GLRA3
Exc L2-3 RORB RTKN2	1211	Glutamatergic	L2/3 IT	L2/3 IT	Exc L1-3 LAMP5 LINC00507	Exc L2-3 RORB RTKN2
Exc L2-3 LINC00507 DSG3	1088	Glutamatergic	L2/3 IT	L2/3 IT	Exc L1-3 LAMP5 LINC00507	Exc L2-3 LINC00507 DSG3
Exc L3 LAMP5 CARM1P1	4044	Glutamatergic	L2/3 IT	L2/3 IT	Exc L1-3 LAMP5 LINC00507	Exc L3 LAMP5 MIR3976HG
Exc L5 FEZF2 CSN1S1	150	Glutamatergic	L5 ET	L5 ET_1	Exc L3-5 FEZF2 LOC101929352	Exc L3-5 FEZF2 LOC101929352
Exc L3-5 FEZF2 ASGR2	620	Glutamatergic	L5 ET	L5 ET_1	Exc L3-5 FEZF2 LOC101929352	Exc L3-5 FEZF2 LOC101929352
Exc L3-5 FEZF2 LINC01107	88	Glutamatergic	L5 ET	L5 ET_2	Exc L3-5 FEZF2 LOC101929352	Exc L3-5 FEZF2 LOC101929352
Exc L2-3 RORB CCDC68	3331	Glutamatergic	L2/3 IT	L5 IT_1	Exc L2-3 RORB LOC101927281	Exc L2-3 RORB VIPR2
Exc L2-3 RORB PTPN3	1628	Glutamatergic	L2/3 IT	L5 IT_1	Exc L2-3 RORB LOC101927281	Exc L2-3 RORB VIPR2
Exc L3 THEMIS ENPEP	785	Glutamatergic	L5 IT	L5 IT_1	Exc L1-3 LAMP5 LINC00507	Exc L3 LAMP5 MIR3976HG
Exc L3-5 RORB TNNT2	535	Glutamatergic	L5 IT	L5 IT_1	Exc L3-5 RORB COL22A1	Exc L3-5 RORB COL22A1
Exc L3-5 RORB LAMA4	250	Glutamatergic	L5 IT	L5 IT_1	Exc L3-5 RORB COL22A1	Exc L2-3 RORB VIPR2
Exc L5 THEMIS VILL	216	Glutamatergic	L5 IT	L5 IT_1	Exc L5-6 THEMIS SERPINF1	Exc L5-6 THEMIS TMEM18
Exc L3 RORB OTOGL	2134	Glutamatergic	L5 IT	L5 IT_1	Exc L3-5 RORB COL22A1	Exc L3-5 RORB COL22A1
Exc L3-5 RORB LINC01202	640	Glutamatergic	L5 IT	L5 IT_1	Exc L3-5 RORB COL22A1	Exc L3-5 RORB COL22A1
Exc L5 THEMIS SLC22A18	1824	Glutamatergic	L5 IT	L5 IT_2	Exc L3-5 RORB LOC105374972	Exc L3-5 RORB LOC105374972
Exc L3-5 RORB LNX2	4631	Glutamatergic	L5 IT	L5 IT_2	Exc L3-5 RORB LOC105374972	Exc L3-5 RORB LOC105374972
Exc L3-5 RORB RPRM	1231	Glutamatergic	L5 IT	L5 IT_2	Exc L3-5 RORB LOC105374972	Exc L3-5 RORB LOC105374972
Exc L5 RORB MED8	309	Glutamatergic	L5 IT	L5 IT_3	Exc L3-5 RORB COL22A1	Exc L3-5 RORB COL22A1
Exc L5 THEMIS FGF10	147	Glutamatergic	L5 IT	L5 IT_3	Exc L5-6 THEMIS SERPINF1	Exc L5-6 THEMIS TMEM18
Exc L5 FEZF2 PKD2L1	280	Glutamatergic	L5/6 NP	L5/6 NP	Exc L5-6 FEZF2 NPSR1-AS1	Exc L5-6 FEZF2 NPSR1-AS1
Exc L5 FEZF2 NREP-AS1	229	Glutamatergic	L5/6 NP	L5/6 NP	Exc L5-6 FEZF2 NPSR1-AS1	Exc L5-6 FEZF2 NPSR1-AS1
Exc L5 FEZF2 RNF144A-AS1	108	Glutamatergic	L5/6 NP	L5/6 NP	Exc L5-6 FEZF2 NPSR1-AS1	Exc L5-6 FEZF2 NPSR1-AS1
Exc L5-6 FEZF2 IFNG-AS1	753	Glutamatergic	L5/6 NP	L5/6 NP	Exc L5-6 FEZF2 NPSR1-AS1	Exc L5-6 FEZF2 NPSR1-AS1
Exc L5-6 FEZF2 LPO	117	Glutamatergic	L5/6 NP	L5/6 NP	Exc L5-6 FEZF2 NPSR1-AS1	Exc L5-6 FEZF2 NPSR1-AS1
Exc L5-6 FEZF2 OR1L8	263	Glutamatergic	L6 CT	L6 CT_1	Exc L5-6 FEZF2 LOC105371833	Exc L5-6 FEZF2 LOC105376596
Exc L5 THEMIS LINC01116	151	Glutamatergic	L6 CT	L6 CT_1	Exc L5-6 FEZF2 LOC105371833	Exc L5-6 FEZF2 LOC105376596
Exc L5 THEMIS RGPD6	241	Glutamatergic	L6 CT	L6 CT_1	Exc L5-6 FEZF2 LOC105371833	Exc L5-6 FEZF2 LOC105376596
Exc L5-6 FEZF2 FILIP1L	318	Glutamatergic	L6 CT	L6 CT_1	Exc L5-6 FEZF2 LOC105371833	Exc L5-6 FEZF2 LOC105376596
Exc L5-6 FEZF2 SH2D1B	159	Glutamatergic	L6 CT	L6 CT_1	Exc L5-6 FEZF2 LOC105371833	Exc L5-6 FEZF2 LOC105376596
Exc L5-6 FEZF2 C9orf135-AS1	2602	Glutamatergic	L6 CT	L6 CT_2	Exc L5-6 FEZF2 LOC105371833	Exc L5-6 FEZF2 C9orf135-AS1
Exc L6 THEMIS LINC00343	905	Glutamatergic	L6 IT	L6 IT_1	Exc L5-6 THEMIS SERPINF1	Exc L6 THEMIS LINC00343
Exc L6 THEMIS SLN	436	Glutamatergic	L6 IT	L6 IT_1	Exc L5-6 THEMIS SERPINF1	Exc L6 THEMIS LINC00343
Exc L5-6 THEMIS TNFAIP6	1132	Glutamatergic	L5 IT	L6 IT_2	Exc L5-6 THEMIS SERPINF1	Exc L5-6 THEMIS TMEM18
Exc L6 THEMIS SNTG2	488	Glutamatergic	L6 IT	L6 IT_2	Exc L5-6 THEMIS SERPINF1	Exc L6 THEMIS LINC00343
Exc L5-6 THEMIS SMYD1	327	Glutamatergic	L6 IT Car3	L6 IT_3	Exc L5-6 THEMIS SMYD1	Exc L5-6 THEMIS SMYD1
Exc L6 FEZF2 PDYN	22	Glutamatergic	L6b	L6b	Exc L6 FEZF2 NPFFR2	Exc L6 FEZF2 NPFFR2
Exc L6 FEZF2 FFAR4	106	Glutamatergic	L6b	L6b	Exc L6 FEZF2 NPFFR2	Exc L6 FEZF2 NPFFR2
Exc L6 FEZF2 PROKR2	72	Glutamatergic	L6b	L6b	Exc L6 FEZF2 NPFFR2	Exc L6 FEZF2 NPFFR2
Exc L5-6 FEZF2 CFTR	108	Glutamatergic	L6b	L6b	Exc L6 FEZF2 NPFFR2	Exc L6 FEZF2 NPFFR2
Exc L6 FEZF2 KLK7	1801	Glutamatergic	L6b	L6b	Exc L6 FEZF2 NPFFR2	Exc L6 FEZF2 NPFFR2
Exc L6 FEZF2 POGK	127	Glutamatergic	L6b	L6b	Exc L6 FEZF2 NPFFR2	Exc L6 FEZF2 NPFFR2
Inh L1 LAMP5 PVRL2	94	GABAergic	Lamp5	Lamp5_1	Inh L1 LAMP5 LOC101927870	Inh L1-6 LAMP5 KIRREL
Inh L1 LAMP5 RAB11FIP1	246	GABAergic	Lamp5	Lamp5_2	Inh L1-6 LAMP5 CPLX3	Inh L1-6 LAMP5 KIRREL
Inh L1-6 LAMP5 AARD	1539	GABAergic	Lamp5	Lamp5_2	Inh L1-6 LAMP5 CPLX3	Inh L1-6 LAMP5 KIRREL
Inh L1-6 LAMP5 NES	419	GABAergic	Lamp5	Lamp5_2	Inh L1-6 LAMP5 CPLX3	Inh L1-6 LAMP5 KIRREL
Inh L1-6 LAMP5 CA1	465	GABAergic	Lamp5	Lamp5_3	Inh L1-6 LAMP5 SFRP1	Inh L1-6 LAMP5 KIRREL
Inh L5-6 LAMP5 CRABP1	923	GABAergic	Lamp5	Lamp5_3	Inh L1-6 LAMP5 SFRP1	Inh L1-6 LAMP5 KIRREL
Inh L3-6 PAX6 LINC01497	84	GABAergic	Lamp5	Lamp5_4	Inh L1 GAD1 SP8	Inh L1 GAD1 SP8
Inh L1 PAX6 MIR101-1	139	GABAergic	Lamp5	Lamp5_4	Inh L1 GAD1 SP8	Inh L1 GAD1 SP8
Inh L1 LAMP5 BMP2	352	GABAergic	Lamp5	Lamp5_5	Inh L1 LAMP5 LOC101927870	Inh L1 LAMP5 NDNF
Inh L1 LAMP5 NMBR	193	GABAergic	Lamp5	Lamp5_5	Inh L1 LAMP5 LOC101927870	Inh L1 LAMP5 NDNF
Micro L1-6 TYROBP CD74	108	Non-neuronal	Micro-PVM	Microglia/PVM	Micro L1-6 TYROBP CD74	Micro L1-6 TYROBP CD74
Oligo L2-6 OPALIN MAP6D1	101	Non-neuronal	Oligo	NA	Oligo-OPC L1-6 OPALIN PLP1	Oligo L2-6 OPALIN LOC101927459
Oligo L3-6 OPALIN ENPP6	535	Non-neuronal	Oligo	Oligo_1	Oligo-OPC L1-6 OPALIN PLP1	Oligo L3-6 SLC1A3 LOC100506725
Oligo L2-6 OPALIN FTH1P3	2300	Non-neuronal	Oligo	Oligo_2	Oligo-OPC L1-6 OPALIN PLP1	Oligo L2-6 OPALIN LOC101927459
Oligo L5-6 OPALIN LDLRAP1	6	Non-neuronal	Oligo	Oligo_2	Oligo-OPC L1-6 OPALIN PLP1	Oligo L3-6 SLC1A3 LOC100506725
OPC L1-6 PDGFRA COL20A1	283	Non-neuronal	OPC	OPC	Oligo-OPC L1-6 OPALIN PLP1	OPC L1-6 PDGFRA COL20A1
Inh L5-6 PVALB KCNIP2	108	GABAergic	Pvalb	Pvalb_1	Inh L2-6 PVALB SIAH3	Inh L5-6 PVALB GULP1
Inh L5-6 PVALB ZFPM2-AS1	563	GABAergic	Pvalb	Pvalb_1	Inh L2-6 PVALB SIAH3	Inh L5-6 PVALB LINC01057
Inh L3-5 PVALB ISG20	254	GABAergic	Pvalb	Pvalb_1	Inh L2-6 PVALB SIAH3	Inh L3-5 PVALB ISG20
Inh L5 PVALB LRIG3	631	GABAergic	Pvalb	Pvalb_1	Inh L5-6 PVALB WNT16	Inh L5-6 PVALB LINC01057
Inh L2-5 PVALB HHIPL1	456	GABAergic	Pvalb	Pvalb_1	Inh L2-6 PVALB SIAH3	Inh L2-5 PVALB LOC105376919
Inh L2-5 PVALB RPH3AL	3253	GABAergic	Pvalb	Pvalb_1	Inh L2-6 PVALB SIAH3	Inh L2-5 PVALB LOC105376919
Inh L3 PVALB SAMD13	1326	GABAergic	Pvalb	Pvalb_1	Inh L2-6 PVALB SIAH3	Inh L2-5 PVALB LOC105376919
Inh L1-2 PVALB CDK20	123	GABAergic	Pvalb	Pvalb_1	Inh L2-6 PVALB SIAH3	Inh L2-5 PVALB LOC105376919
Inh L2 PVALB FRZB	107	GABAergic	Pvalb	Pvalb_1	Inh L2-6 PVALB SIAH3	Inh L2-5 PVALB LOC105376919
Inh L1-2 SST CLIC6	194	GABAergic	Pvalb	Pvalb_1	Inh L1-5 SST AHR	Inh L1-3 SST LOC392232
Inh L5-6 PVALB GAPDHP60	138	GABAergic	Pvalb	Pvalb_2	Inh L5-6 PVALB WNT16	Inh L5-6 PVALB GULP1
Inh L5-6 PVALB FAM150B	111	GABAergic	Pvalb	Pvalb_2	Inh L5-6 PVALB WNT16	Inh L5-6 PVALB GULP1
Inh L5-6 PVALB MEPE	230	GABAergic	Pvalb	Pvalb_2	Inh L5-6 PVALB WNT16	Inh L5-6 PVALB GULP1
Inh L1 PAX6 CHRFAM7A	185	GABAergic	Sncg	Sncg_1	Inh L1 GAD1 SP8	Inh L1 GAD1 SP8
Inh L1-6 VIP SLC7A6OS	61	GABAergic	Sncg	Sncg_1	Inh L1 GAD1 SP8	Inh L1 GAD1 SP8
Inh L2 PAX6 FREM2	108	GABAergic	Sncg	Sncg_2	Inh L1 GAD1 SP8	Inh L1 GAD1 SP8
Inh L1-2 VIP HTR3A	42	GABAergic	Sncg	Sncg_3	Inh L1 GAD1 SP8	Inh L1 GAD1 SP8
Inh L1-2 VIP WNT4	52	GABAergic	Sncg	Sncg_3	Inh L1 GAD1 SP8	Inh L1 GAD1 SP8
Inh L1 PVALB SST ASIC4	186	GABAergic	Sncg	Sncg_4	Inh L1 GAD1 NDST4	Inh L1 GAD1 NDST4
Inh L1 SST P4HA3	38	GABAergic	Sncg	Sncg_4	Inh L1 GAD1 NDST4	Inh L1 GAD1 NDST4
Inh L1 SST DEFB108B	223	GABAergic	Sncg	Sncg_4	Inh L1 GAD1 NDST4	Inh L1 GAD1 NDST4
Inh L1-6 SST NPY	67	GABAergic	Sst Chodl	Sst Chodl	Inh L1-5 SST AHR	Inh L1-6 SST NPY
Inh L3-5 SST CDH3	81	GABAergic	Sst	Sst_1	Inh L5-6 SST DCN	Inh L3-5 SST EDNRA
Inh L5 SST RPL35AP11	764	GABAergic	Sst	Sst_1	Inh L5-6 SST DCN	Inh L3-5 SST EDNRA
Inh L5-6 SST ISX	394	GABAergic	Sst	Sst_2	Inh L5-6 SST DCN	Inh L5-6 SST LOC101929667
Inh L5-6 PVALB SST CRHR2	218	GABAergic	Sst	Sst_2	Inh L5-6 SST DCN	Inh L3-5 SST EDNRA
Inh L3-5 SST OR5AH1P	242	GABAergic	Sst	Sst_2	Inh L5-6 SST DCN	Inh L3-5 SST EDNRA
Inh L3-5 SST GGTLC3	1154	GABAergic	Sst	Sst_3	Inh L1-5 SST AHR	Inh L3-5 SST EDNRA
Inh L2-3 SST NMU	419	GABAergic	Sst	Sst_3	Inh L1-5 SST AHR	Inh L1-3 SST LOC392232
Inh L1-2 SST CCNJL	320	GABAergic	Sst	Sst_3	Inh L1-5 SST AHR	Inh L1-3 SST LOC105379168
Inh L1-3 SST FAM20A	1069	GABAergic	Sst	Sst_3	Inh L1-5 SST AHR	Inh L1-3 SST LOC105379168
Inh L1-2 SST PRRT4	376	GABAergic	Sst	Sst_3	Inh L1-5 SST AHR	Inh L1-3 SST LOC105379168
Inh L5-6 SST PAWR	194	GABAergic	Sst	Sst_4	Inh L5-6 SST KIAA1644	Inh L5-6 SST LOC101929667
Inh L5-6 SST PIK3CD	129	GABAergic	Sst	Sst_4	Inh L5-6 SST KIAA1644	Inh L3-5 SST EDNRA
Inh L5-6 SST BEAN1	76	GABAergic	Sst	Sst_5	Inh L5-6 SST KIAA1644	Inh L5-6 SST EBPL
Inh L5-6 SST DNAJC14	35	GABAergic	Sst	Sst_5	Inh L5-6 SST KIAA1644	Inh L5-6 SST EBPL
Inh L5-6 SST C4orf26	93	GABAergic	Sst	Sst_6	Inh L5-6 SST KIAA1644	Inh L5-6 SST LOC101929667
Inh L5-6 SST FBN2	100	GABAergic	Sst	Sst_6	Inh L5-6 SST KIAA1644	Inh L5-6 SST LOC101929667
Inh L5-6 SST KLHL1	188	GABAergic	Sst	Sst_6	Inh L5-6 SST KIAA1644	Inh L5-6 SST LOC101929667
Inh L6 SST TH	84	GABAergic	Sst	Sst_7	Inh L5-6 SST KIAA1644	Inh L5-6 SST EBPL
Inh L1-3 VIP CBLN1	464	GABAergic	Vip	Vip_1	Inh L1-3 VIP CCDC184	Inh L1-5 VIP KCNJ2
Inh L1-2 VIP EXPH5	509	GABAergic	Vip	Vip_1	Inh L1-3 VIP CCDC184	Inh L1-5 VIP KCNJ2
Inh L1-3 VIP HSPB6	396	GABAergic	Vip	Vip_1	Inh L1-3 VIP CCDC184	Inh L1-6 VIP IQGAP2
Inh L1-2 VIP PTGER3	84	GABAergic	Vip	Vip_2	Inh L1-3 VIP NPR3	Inh L1-3 VIP NPR3
Inh L1-2 VIP SCML4	128	GABAergic	Vip	Vip_2	Inh L1-3 VIP NPR3	Inh L1-3 VIP NPR3
Inh L1-3 VIP FNDC1	111	GABAergic	Vip	Vip_2	Inh L1-3 VIP NPR3	Inh L1-3 VIP NPR3
Inh L1-3 VIP CHRNA2	310	GABAergic	Vip	Vip_2	Inh L1-3 VIP NPR3	Inh L1-3 VIP NPR3
Inh L2 VIP SLC6A16	288	GABAergic	Vip	Vip_2	Inh L1-3 VIP NPR3	Inh L1-3 VIP NPR3
Inh L1 VIP KLHDC8B	95	GABAergic	Vip	Vip_2	Inh L1-5 VIP NOX4	Inh L1-6 VIP IQGAP2
Inh L3-5 VIP IGDCC3	390	GABAergic	Vip	Vip_2	Inh L1-5 VIP NOX4	Inh L1-6 VIP IQGAP2
Inh L3-5 VIP TAC3	367	GABAergic	Vip	Vip_2	Inh L3-5 VIP LOC101929231	Inh L1-5 VIP KCNJ2
Inh L1-5 VIP SMOC1	638	GABAergic	Vip	Vip_3	Inh L1-6 VIP ABI3BP	Inh L1-6 VIP IQGAP2
Inh L3-5 VIP HS3ST3A1	225	GABAergic	Vip	Vip_3	Inh L1-6 VIP ABI3BP	Inh L1-6 VIP IQGAP2
Inh L5-6 VIP COL4A3	89	GABAergic	Vip	Vip_3	Inh L1-6 VIP ABI3BP	Inh L1-6 VIP IQGAP2
Inh L1-5 VIP CD27-AS1	67	GABAergic	Vip	Vip_3	Inh L1-6 VIP ABI3BP	Inh L1-6 VIP IQGAP2
Inh L2-5 VIP BSPRY	85	GABAergic	Vip	Vip_3	Inh L1-6 VIP ABI3BP	Inh L1-6 VIP IQGAP2
Inh L2-5 VIP SOX11	116	GABAergic	Vip	Vip_4	Inh L2-6 VIP PENK	Inh L1-6 VIP IQGAP2
Inh L3-6 VIP ZIM2-AS1	146	GABAergic	Vip	Vip_4	Inh L2-6 VIP PENK	Inh L1-6 VIP IQGAP2
Inh L1-5 VIP PHLDB3	92	GABAergic	Vip	Vip_4	Inh L3-5 VIP LOC101929231	Inh L1-6 VIP IQGAP2
Inh L1-5 VIP LINC01013	127	GABAergic	Vip	Vip_4	Inh L3-5 VIP LOC101929231	Inh L1-6 VIP IQGAP2
Inh L3-6 VIP UG0898H09	131	GABAergic	Vip	Vip_4	Inh L3-5 VIP LOC101929231	Inh L1-6 VIP IQGAP2
VLMC L1-5 PDGFRA COLEC12	40	Non-neuronal	VLMC	VLMC	Glia L1-5 NOSTRIN MECOM	Glia L1-5 NOSTRIN MECOM

## Sheet: Marmoset
cluster_label	cluster_size	class	subclass	cross-species cluster	DNAm_cluster_label	ATAC_cluster_label
Astro FGFR3 GFAP	332	Non-neuronal	Astro	Astro_1	Glia RORB SLC1A2	Astro RORB SLC1A2
Astro FGFR3 EPHB1	1045	Non-neuronal	Astro	Astro_2	Glia RORB SLC1A2	Astro RORB SLC1A2
Astro FGFR3 NWD1	3471	Non-neuronal	Astro	Astro_2	Glia RORB SLC1A2	Astro RORB SLC1A2
Astro FGFR3 RCN2	2187	Non-neuronal	Astro	Astro_2	Glia RORB SLC1A2	Astro RORB SLC1A2
Inh PVALB FAM19A4	772	GABAergic	Pvalb	Chandelier	Inh PVALB FAM19A4	Inh PVALB FAM19A4
Endo NOSTRIN IL1R1	228	Non-neuronal	Endo	Endo	Glia RORB SLC1A2	Glia SLC1A3 FLT1
Endo NOSTRIN CXCL12	1569	Non-neuronal	Endo	Endo	Glia RORB SLC1A2	Glia SLC1A3 FLT1
Glia SLC1A3 FBLN5	54	Non-neuronal	Endo	Endo	Glia RORB SLC1A2	Glia SLC1A3 FLT1
Exc THEMIS ANO3	2782	Glutamatergic	L2/3 IT	L2/3 IT	Exc THEMIS ACTN2	Exc RORB NDST3
Exc RORB LOC108588466	6254	Glutamatergic	L2/3 IT	L2/3 IT	Exc RORB LOC108588466	Exc RORB LOC108588466
Exc RORB SERPINE2	1031	Glutamatergic	L2/3 IT	L2/3 IT	Exc RORB LOC108588466	Exc RORB NDST3
Exc RORB NDST3	4037	Glutamatergic	L2/3 IT	L2/3 IT	Exc RORB LOC108588466	Exc RORB NDST3
Exc THEMIS ARL13B	425	Glutamatergic	L5 ET	L5 ET_1	Exc FEZF2 PIEZO2	Exc FEZF2 PIEZO2
Exc FEZF2 PIEZO2	337	Glutamatergic	L5 ET	L5 ET_1	Exc FEZF2 PIEZO2	Exc FEZF2 PIEZO2
Exc FEZF2 PDZRN4	158	Glutamatergic	L5 ET	L5 ET_2	Exc FEZF2 PIEZO2	Exc FEZF2 PIEZO2
Exc RORB KNL1	396	Glutamatergic	L5 IT	L5 IT_1	Exc THEMIS HS3ST5	NA
Exc RORB CAV3	450	Glutamatergic	L5 IT	L5 IT_1	Exc THEMIS HS3ST5	Exc THEMIS HS3ST5
Exc RORB LOC108593203	2104	Glutamatergic	L5 IT	L5 IT_1	Exc RORB LOC108593203	Exc RORB LOC108593203
Exc RORB ANKRD27	4037	Glutamatergic	L5 IT	L5 IT_1	Exc RORB ANTXR2	Exc RORB ANKRD27
Exc RORB ACTA2	1664	Glutamatergic	L5 IT	L5 IT_1	Exc RORB LOC108593203	Exc RORB DCC
Exc RORB USH1C	2716	Glutamatergic	L5 IT	L5 IT_1	Exc RORB ANTXR2	Exc RORB USH1C
Exc RORB PPA2	1137	Glutamatergic	L5 IT	L5 IT_2	Exc RORB TLL1	Exc RORB TLL1
Exc RORB CHGA	2049	Glutamatergic	L5 IT	L5 IT_2	Exc RORB TLL1	Exc RORB TLL1
Exc RORB HACL1	1857	Glutamatergic	L5 IT	L5 IT_2	Exc RORB PCED1B	Exc RORB HACL1
Exc RORB SLC38A11	917	Glutamatergic	L5 IT	L5 IT_3	Exc RORB PAPSS2	Exc RORB DCC
Exc FEZF2 CRYM	1011	Glutamatergic	L5/6 NP	L5/6 NP	Exc FEZF2 TSHZ2	Exc FEZF2 CRYM
Exc FEZF2 RGS4	1809	Glutamatergic	L6 CT	L6 CT_1	Exc FEZF2 BMP5	Exc FEZF2 NRP1
Exc FEZF2 NRP1	1195	Glutamatergic	L6 CT	L6 CT_2	Exc FEZF2 NRP1	Exc FEZF2 NRP1
Exc THEMIS COBL	809	Glutamatergic	L6 IT	L6 IT_1	Exc THEMIS HS3ST5	Exc THEMIS HS3ST5
Exc THEMIS KCTD16	2788	Glutamatergic	L6 IT	L6 IT_2	Exc THEMIS HS3ST5	Exc THEMIS HS3ST5
Exc THEMIS NTNG2	728	Glutamatergic	L6 IT Car3	L6 IT_3	Exc THEMIS CENPP	Exc THEMIS NTNG2
Exc FEZF2 ARSJ	890	Glutamatergic	L6b	L6b	Exc FEZF2 ARSJ	Exc FEZF2 ARSJ
Inh LAMP5 TOX2	93	GABAergic	Lamp5	Lamp5_1	Inh LAMP5 COL5A2	Inh LAMP5 KIT
Inh LAMP5 WWP1	276	GABAergic	Lamp5	Lamp5_2	Inh LAMP5 PBX3	Inh LAMP5 KIT
Inh LAMP5 LOC108591196	435	GABAergic	Lamp5	Lamp5_2	Inh LAMP5 PBX3	Inh LAMP5 KIT
Inh LAMP5 TRPC6	280	GABAergic	Lamp5	Lamp5_3	Inh LAMP5 CTTNBP2	Inh LAMP5 KIT
Inh PAX6 HMBOX1	229	GABAergic	Lamp5	Lamp5_4	Inh GAD1 ZC4H2	Inh GAD1 THSD7B
Inh LAMP5 COL5A2	161	GABAergic	Lamp5	Lamp5_5	Inh LAMP5 COL5A2	Inh LAMP5 KIT
Micro TYROBP LOC103788313	1065	Non-neuronal	Micro-PVM	Microglia/PVM	Glia SLC1A3 LOC103788313	Glia SLC1A3 FLT1
Inh PAX6 MEIS2	20	GABAergic	Meis2	NA	Inh GAD1 ZC4H2	Inh VIP LOC103791740
Oligo SLC1A3 LOC103793418	161	Non-neuronal	Oligo	NA	Glia SLC1A3 LOC103788313	Oligo OPALIN ST18
Peri SLC1A3 CHST3	163	Non-neuronal	Peri	NA	Glia OPALIN ST18	Glia SLC1A3 FLT1
Peri SLC1A3 EPSTI1	212	Non-neuronal	Peri	NA	Glia OPALIN ST18	Glia SLC1A3 FLT1
VLMC SLC1A3 SLC47A1	224	Non-neuronal	VLMC	NA	Glia OPALIN ST18	Glia SLC1A3 FLT1
Oligo OPALIN MOBP	2162	Non-neuronal	Oligo	Oligo_1	Glia OPALIN ST18	Oligo OPALIN ST18
Oligo OPALIN LOC103790018	5857	Non-neuronal	Oligo	Oligo_2	Glia OPALIN ST18	Oligo OPALIN ST18
OPC PDGFRA VCAN	2256	Non-neuronal	OPC	OPC	Glia OPALIN ST18	OPC PDGFRA VCAN
Inh PVALB OTOGL	134	GABAergic	Pvalb	Pvalb_1	Inh PVALB CDON	Inh PVALB MYO5B
Inh PVALB LOC103790362	447	GABAergic	Pvalb	Pvalb_1	Inh PVALB IGF2BP2	Inh PVALB MYO5B
Inh PVALB OSBP2	245	GABAergic	Pvalb	Pvalb_1	Inh PVALB IGF2BP2	Inh PVALB MYO5B
Inh PVALB LOC103789439	162	GABAergic	Pvalb	Pvalb_1	Inh PVALB IGF2BP2	Inh PVALB MYO5B
Inh PVALB GSTK1	113	GABAergic	Pvalb	Pvalb_1	Inh PVALB CDON	Inh PVALB MYO5B
Inh PVALB C8H7orf62	265	GABAergic	Pvalb	Pvalb_1	Inh PVALB CDON	Inh PVALB MYO5B
Inh PVALB ADAMTS3	490	GABAergic	Pvalb	Pvalb_1	Inh PVALB EYS	Inh PVALB MYO5B
Inh PVALB SST EYS	224	GABAergic	Pvalb	Pvalb_1	Inh PVALB EYS	Inh PVALB MYO5B
Inh PVALB PCDH19	76	GABAergic	Pvalb	Pvalb_1	Inh PVALB EYS	Inh PVALB MYO5B
Inh PVALB KLHL29	104	GABAergic	Pvalb	Pvalb_2	Inh PVALB CDON	Inh PVALB MYO5B
Inh PAX6 ANKRD6	63	GABAergic	Sncg	Sncg_1	Inh GAD1 ZC4H2	Inh GAD1 THSD7B
Inh PAX6 CDH4	61	GABAergic	Sncg	Sncg_1	Inh GAD1 ZC4H2	Inh GAD1 THSD7B
Inh SNCG PLPPR1	113	GABAergic	Sncg	Sncg_2	Inh GAD1 ZC4H2	Inh GAD1 THSD7B
Inh VIP CYP19A1	49	GABAergic	Sncg	Sncg_3	Inh GAD1 ZC4H2	Inh GAD1 THSD7B
Inh SNCG CNTN4	49	GABAergic	Sncg	Sncg_3	Inh GAD1 ZC4H2	Inh GAD1 THSD7B
Inh GAD1 PCP4	295	GABAergic	Sncg	Sncg_4	Inh GAD1 THSD7B	Inh GAD1 THSD7B
Inh GAD1 LOC108589948	332	GABAergic	Sncg	Sncg_4	Inh GAD1 THSD7B	Inh GAD1 THSD7B
Inh SST NPY	19	GABAergic	Sst Chodl	Sst Chodl	Inh SST ABI3BP	Inh SST ABI3BP
Inh SST MPP5	48	GABAergic	Sst	Sst Chodl	Inh SST ABI3BP	Inh SST ABI3BP
Inh SST AIM1	255	GABAergic	Sst	Sst_1	Inh SST AKAP2	Inh SST ABI3BP
Inh SST VAPA	153	GABAergic	Sst	Sst_2	Inh SST AKAP2	Inh SST ABI3BP
Inh SST KIRREL3	185	GABAergic	Sst	Sst_3	Inh SST ABI3BP	Inh SST ABI3BP
Inh SST LOC103788660	323	GABAergic	Sst	Sst_3	Inh SST ABI3BP	Inh SST ABI3BP
Inh SST CBLN4	297	GABAergic	Sst	Sst_3	Inh SST ABI3BP	Inh SST ABI3BP
Inh SST ABI3BP	152	GABAergic	Sst	Sst_3	Inh SST ABI3BP	Inh SST ABI3BP
Inh SST TMEFF2	134	GABAergic	Sst	Sst_3	Inh SST ABI3BP	Inh SST ABI3BP
Inh SST P4HA1	375	GABAergic	Sst	Sst_3	Inh SST ABI3BP	Inh SST ABI3BP
Inh SST PCSK5	541	GABAergic	Sst	Sst_3	Inh SST COL11A1	Inh SST ABI3BP
Inh PVALB SST LRRC6	149	GABAergic	Sst	Sst_3	Inh SST ABI3BP	Inh SST ABI3BP
Inh SST LTBP1	209	GABAergic	Sst	Sst_4	Inh SST COL11A1	Inh SST ABI3BP
Inh SST LOC108589054	113	GABAergic	Sst	Sst_5	Inh SST COL11A1	Inh SST ABI3BP
Inh SST LOC108588801	186	GABAergic	Sst	Sst_6	Inh SST COL11A1	Inh SST ABI3BP
Inh SST LOC103788138	54	GABAergic	Sst	Sst_7	Inh SST COL11A1	Inh SST ABI3BP
Inh VIP LOC108589153	173	GABAergic	Vip	Vip_1	Inh VIP FIGN	Inh VIP LOC103791740
Inh VIP FIGN	551	GABAergic	Vip	Vip_1	Inh VIP FIGN	Inh VIP LOC103791740
Inh VIP LOC100397259	256	GABAergic	Vip	Vip_2	Inh VIP LOC100397259	Inh VIP LOC103791740
Inh GAD1 NPSR1	108	GABAergic	Vip	Vip_2	Inh VIP LOC100397259	Inh VIP LOC103791740
Inh SNCG LOC108587895	260	GABAergic	Vip	Vip_2	Inh VIP FIGN	Inh VIP LOC103791740
Inh VIP CIT	304	GABAergic	Vip	Vip_2	Inh VIP ARHGAP18	Inh VIP LOC103791740
Inh VIP GPR149	218	GABAergic	Vip	Vip_3	Inh VIP DACH2	Inh VIP LOC103791740
Inh VIP LOC108588071	364	GABAergic	Vip	Vip_3	Inh VIP DACH2	Inh VIP LOC103791740
Inh VIP VAT1L	201	GABAergic	Vip	Vip_3	Inh VIP DACH2	Inh VIP LOC103791740
Inh VIP THSD7B	91	GABAergic	Vip	Vip_4	Inh VIP ARHGAP18	Inh GAD1 THSD7B
Inh VIP LOC108588539	102	GABAergic	Vip	Vip_4	Inh VIP ARHGAP18	Inh VIP LOC103791740
VLMC PDGFRA C7	143	Non-neuronal	VLMC	VLMC	Glia OPALIN ST18	Glia SLC1A3 FLT1
VLMC SLC1A3 CEMIP	56	Non-neuronal	VLMC	VLMC	Glia OPALIN ST18	Glia SLC1A3 FLT1
VLMC SLC1A3 SLC13A3	40	Non-neuronal	VLMC	VLMC	Glia OPALIN ST18	Glia SLC1A3 FLT1

## Sheet: Mouse
cluster_label	cluster_size	class	subclass	cross-species cluster	DNAm_cluster_label	ATAC_cluster_label
Astro Aqp4_Gfap	1700	Non-neuronal	Astro	Astro_1	Astro Rorb Prex2	Astro
Astro Aqp4_Slc7a10	16131	Non-neuronal	Astro	Astro_2	Astro Rorb Prex2	Astro
Pvalb Vipr2_1	9	GABAergic	Pvalb	Chandelier	Pvalb Vipr2	Pvalb Vipr2
Pvalb Vipr2_2	151	GABAergic	Pvalb	Chandelier	Pvalb Vipr2	Pvalb Vipr2
Endo	3134	Non-neuronal	Endo	Endo	NA	Endo
L2/3 IT_1	1410	Glutamatergic	L2/3 IT	L2/3 IT	L2/3 IT Greb1l	L2/3_1
L2/3 IT_2	2004	Glutamatergic	L2/3 IT	L2/3 IT	L2/3 IT Greb1l	L2/3_1
L2/3 IT_3	18685	Glutamatergic	L2/3 IT	L2/3 IT	L2/3 IT Greb1l	L2/3_2
L5 PT_1	2943	Glutamatergic	L5 ET	L5 ET_1	L5 ET	L5 ET
L5 PT_3	343	Glutamatergic	L5 ET	L5 ET_1	L5 ET	L5 ET
L5 PT_4	820	Glutamatergic	L5 ET	L5 ET_1	L5 ET	L5 ET
L5 PT_2	414	Glutamatergic	L5 ET	L5 ET_2	L5 ET	L5 ET
L4/5 IT_1	11871	Glutamatergic	L5 IT	L5 IT_1	L5 IT Rspo1_1	L4
L4/5 IT_2	8232	Glutamatergic	L5 IT	L5 IT_1	L5 IT Rspo1_2	L5 IT_1
L5 IT_3	1394	Glutamatergic	L5 IT	L5 IT_1	L5/6 IT Arhgap15	L5 IT_2
L5 IT_1	7421	Glutamatergic	L5 IT	L5 IT_2	L5 IT S100b	L5 IT_2
L5 IT_2	282	Glutamatergic	L5 IT	L5 IT_3	L5 IT S100b	L5 IT_2
L5/6 NP CT	233	Glutamatergic	L5/6 NP	L5 IT_3	L5/6 NP CT Cdh18	L5/6 NP
L5/6 NP_1	553	Glutamatergic	L5/6 NP	L5/6 NP	L5/6 NP Lypd1	L5/6 NP
L5/6 NP_2	674	Glutamatergic	L5/6 NP	L5/6 NP	L5/6 NP Lypd1	L5/6 NP
L5/6 NP_3	1940	Glutamatergic	L5/6 NP	L5/6 NP	L5/6 NP Lypd1	L5/6 NP
L6b Kcnip1	93	Glutamatergic	L6b	L5/6 NP	L6b Ctgf	NA
L6 CT Gpr139	108	Glutamatergic	L6 CT	L6 CT_1	L6 CT Gpr139	L6 CT
L6 CT Grp	595	Glutamatergic	L6 CT	L6 CT_1	L6 CT Grp	L6 CT
L6 CT Pou3f2	1966	Glutamatergic	L6 CT	L6 CT_1	L6 CT Pou3f2	L6 CT
L6 CT Kit_1	175	Glutamatergic	L6 CT	L6 CT_1	L5/6 NP CT Cdh18	L6 CT
L6 CT Kit_2	29	Glutamatergic	L6 CT	L6 CT_1	L5/6 NP CT Cdh18	L6 CT
L6b Col6a1	449	Glutamatergic	L6b	L6 CT_1	L6b Ctgf	L6 CT
L6 CT Cpa6	13388	Glutamatergic	L6 CT	L6 CT_2	L6 CT Cpa6	L6 CT
L6 IT_1	1408	Glutamatergic	L6 IT	L6 IT_1	L5/6 IT Arhgap15	L6 IT
L5 IT_4	4040	Glutamatergic	L5 IT	L6 IT_2	L5 IT Pld5_2	L6 IT
L6 IT_2	2896	Glutamatergic	L6 IT	L6 IT_2	L6 IT_2	L6 IT
L6 IT Car3	13	Glutamatergic	L6 IT Car3	L6 IT_3	L6 IT Car3	NA
L6b Shisa6_1	256	Glutamatergic	L6b	L6b	L6b Ctgf	NA
L6b Shisa6_2	502	Glutamatergic	L6b	L6b	L6b Ctgf	NA
L6b Ror1	596	Glutamatergic	L6b	L6b	L6b Ctgf	NA
Lamp5 Pdlim5_1	252	GABAergic	Lamp5	Lamp5_1	Lamp5 Ndnf	Lamp5 Ndnf
Lamp5 Pdlim5_2	420	GABAergic	Lamp5	Lamp5_2	Lamp5 Ndnf	Lamp5 Arhgdib
Lamp5 Slc35d3	1044	GABAergic	Lamp5	Lamp5_2	Lamp5 Asph	Lamp5 Slc35d3
Lamp5 Lhx6	148	GABAergic	Lamp5	Lamp5_3	Lamp5 Asph	Lamp5 Lhx6
Lamp5 Pax6	112	GABAergic	Lamp5	Lamp5_4	Lamp5 Chrna7	Lamp5 Ndnf
Lamp5 Egln3_2	157	GABAergic	Lamp5	Lamp5_5	Lamp5 Chrna7	Lamp5 Ndnf
Lamp5 Egln3_3	249	GABAergic	Lamp5	Lamp5_5	Lamp5 Ndnf	Lamp5 Ndnf
Micro	7776	Non-neuronal	Micro-PVM	Microglia/PVM	Micro-PVM Inpp5d	Micro-PVM
PVM_1	306	Non-neuronal	Micro-PVM	Microglia/PVM	NA	Micro-PVM
PVM_2	26	Non-neuronal	Micro-PVM	Microglia/PVM	Micro-PVM Inpp5d	Micro-PVM
PVM_3	21	Non-neuronal	Micro-PVM	Microglia/PVM	Micro-PVM Inpp5d	Micro-PVM
Meis2	49	GABAergic	Meis2	NA	NA	NA
Meis2_Top2a	47	GABAergic	Meis2	NA	NA	NA
Astro_Top2a	81	Non-neuronal	Astro	NA	Astro Rorb Prex2	Astro
Oligo Enpp6_1	117	Non-neuronal	Oligo	NA	Oligo Plp1	Oligo
Oligo Enpp6_2	299	Non-neuronal	Oligo	NA	NA	Oligo
Oligo Enpp6_3	68	Non-neuronal	Oligo	NA	Oligo Plp1	Oligo
VLMC_5	587	Non-neuronal	VLMC	NA	VLMC Bnc2	VLMC
VLMC_6	161	Non-neuronal	VLMC	NA	VLMC Bnc2	VLMC
SMC	19	Non-neuronal	SMC	NA	SMC-Peri	SMC-Peri
Peri	1446	Non-neuronal	Peri	NA	SMC-Peri	SMC-Peri
Oligo Opalin_1	3949	Non-neuronal	Oligo	Oligo_1	Oligo Plp1	Oligo
Oligo Enpp6_4	131	Non-neuronal	Oligo	Oligo_2	Oligo Plp1	Oligo
Oligo Opalin_2	14454	Non-neuronal	Oligo	Oligo_2	Oligo Plp1	Oligo
Oligo Opalin_3	779	Non-neuronal	Oligo	Oligo_2	Oligo Plp1	Oligo
Oligo Opalin_4	486	Non-neuronal	Oligo	Oligo_2	Oligo Plp1	Oligo
OPC Pdgfra	4846	Non-neuronal	OPC	OPC	OPC Pdgfra	OPC
Sst Th_2	21	GABAergic	Sst	Pvalb_1	Sst Rbp4	Sst Stk33
Pvalb Gpr149	734	GABAergic	Pvalb	Pvalb_1	Pvalb Gpr149	Pvalb Ntf3
Pvalb Kank4	609	GABAergic	Pvalb	Pvalb_1	Pvalb Tac1	Pvalb Ntf3
Pvalb Calb1_1	98	GABAergic	Pvalb	Pvalb_1	Pvalb Tac1	Pvalb Ntf3
Pvalb Calb1_2	667	GABAergic	Pvalb	Pvalb_1	Pvalb Tac1	Pvalb Ntf3
Pvalb Reln	1500	GABAergic	Pvalb	Pvalb_1	Pvalb Plxnc1	Pvalb Tac1
Pvalb Il1rapl2	1475	GABAergic	Pvalb	Pvalb_1	Pvalb Plxnc1	Pvalb Tac1
Pvalb Gabrg1	244	GABAergic	Pvalb	Pvalb_2	Pvalb Tac1	Pvalb Ntf3
Pvalb Egfem1	205	GABAergic	Pvalb	Pvalb_2	Pvalb Tac1	Pvalb Ntf3
Vip Sncg	81	GABAergic	Sncg	Sncg_1	Sncg Frem1	Sncg
Vip Serpinf1_2	135	GABAergic	Vip	Sncg_1	Vip Tac2	Vip Hcls1
Sncg Col14a1	108	GABAergic	Sncg	Sncg_2	Sncg Frem1	Sncg
Sncg Slc17a8	97	GABAergic	Sncg	Sncg_2	Sncg Frem1	Sncg
Sncg Calb1_1	85	GABAergic	Sncg	Sncg_3	Sncg Frem1	Sncg
Sncg Calb1_2	37	GABAergic	Sncg	Sncg_3	Sncg Frem1	Sncg
Sncg Npy2r	151	GABAergic	Sncg	Sncg_3	Sncg Frem1	Sncg
Lamp5 Egln3_1	96	GABAergic	Lamp5	Sncg_4	Lamp5 Chrna7	Lamp5 Ndnf
Sst Chodl	164	GABAergic	Sst Chodl	Sst Chodl	Sst Chodl	Sst Chodl
Sst Myh8_2	116	GABAergic	Sst	Sst_1	Sst Scg5	Sst Myh8
Sst Myh8_3	72	GABAergic	Sst	Sst_1	Sst Scg5	Sst Myh8
Sst Htr1a	130	GABAergic	Sst	Sst_1	Sst Htr1a	Sst Myh8
Sst Penk	97	GABAergic	Sst	Sst_2	Sst Scg5	Sst Myh8
Sst Myh8_1	556	GABAergic	Sst	Sst_2	Sst Scg5	Sst Myh8
Sst Etv1	65	GABAergic	Sst	Sst_2	Sst Kirrel3	Sst Man1a
Sst Pvalb Etv1	71	GABAergic	Sst	Sst_3	Sst Kirrel3	Sst Man1a
Sst Crhr2_1	322	GABAergic	Sst	Sst_3	Sst Rbp4	Sst Stk33
Sst Hpse	498	GABAergic	Sst	Sst_3	Sst Pcdh11x	Sst Man1a
Sst Calb2	716	GABAergic	Sst	Sst_3	Sst Pcdh11x	Sst Man1a
Sst Pvalb Calb2	654	GABAergic	Sst	Sst_3	Sst Scg5	Sst Man1a
Sst Pappa	16	GABAergic	Sst	Sst_3	Sst Pcdh11x	Sst Man1a
Sst Crhr2_2	214	GABAergic	Sst	Sst_4	Sst Rbp4	Sst Stk33
Sst C1ql3_1	189	GABAergic	Sst	Sst_5	Sst 9630002D21Rik	Sst Stk33
Sst C1ql3_2	130	GABAergic	Sst	Sst_6	Sst 9630002D21Rik	Sst Stk33
Sst Tac2	92	GABAergic	Sst	Sst_6	Sst 9630002D21Rik	Sst Stk33
Sst Th_1	59	GABAergic	Sst	Sst_6	Sst 9630002D21Rik	Sst Stk33
Sst Th_3	70	GABAergic	Sst	Sst_7	Sst Rbp4	Sst Stk33
Vip Mybpc1_3	153	GABAergic	Vip	Vip_1	Vip Wnt5b	Vip Chat
Vip Chat_1	561	GABAergic	Vip	Vip_1	Vip Wnt5b	Vip Chat
Vip Chat_2	177	GABAergic	Vip	Vip_1	Vip Wnt5b	Vip Chat
Vip Serpinf1_3	41	GABAergic	Vip	Vip_2	Vip Tac2	Vip Hcls1
Vip Htr1f	339	GABAergic	Vip	Vip_2	Vip Tac2	Vip Hcls1
Vip C1ql1	284	GABAergic	Vip	Vip_2	Vip Crh	Vip Lipg
Vip Mybpc1_2	416	GABAergic	Vip	Vip_2	Vip Wnt5b	Vip Gcnt4
Vip Serpinf1_1	40	GABAergic	Vip	Vip_3	Vip Wnt5b	Vip Hcls1
Vip Gpc3	229	GABAergic	Vip	Vip_3	Vip Crh	Vip Lipg
Vip Mybpc1_1	126	GABAergic	Vip	Vip_3	Vip Wnt5b	Vip Gcnt4
Vip Igfbp6_1	185	GABAergic	Vip	Vip_4	Vip Crh	Vip Lipg
Vip Igfbp6_2	144	GABAergic	Vip	Vip_4	Vip Crh	Vip Lipg
VLMC_1	156	Non-neuronal	VLMC	VLMC	VLMC Lama1	VLMC
VLMC_2	968	Non-neuronal	VLMC	VLMC	VLMC Lama1	VLMC
VLMC_3	226	Non-neuronal	VLMC	VLMC	VLMC Bnc2	VLMC
VLMC_4	152	Non-neuronal	VLMC	VLMC	VLMC Lama1	VLMC
VLMC_7	79	Non-neuronal	VLMC	VLMC	VLMC Bnc2	VLMC
