# Supplementary material for: Comparative cellular analysis of motor cortex in human, marmoset and mouse
Source: Nature. 2021 Oct 6;598(7879):111–9. doi: 10.1038/s41586-021-03465-8 (PMC8494640; doi:10.1038/s41586-021-03465-8)
Supplement: Supplementary file 4 — This zipped folder contains Supplementary Tables 1-23. [file 41586_2021_3465_MOESM4_ESM.zip › Supplementary Table 3.xlsx]

## Sheet: taxonomy_ids
taxonomy_id (CCNYYYYMMDD#)	Brief description (optional)	See tab:
CCN201912131	M1: Human transcriptomics taxonomy using 10X and SS4	Human
CCN201912132	M1: Marmoset transcriptomics taxonomy using 10X	Marmoset
CCN202002013	M1: Mouse transcriptomics taxonomy using 10X	Mouse
CCN202002270	M1: Cross species (integrated) transcriptomics taxonomy	Integrated
CCN202002271	M1: Macaque transcriptomics taxonomy, layer 5/6 only	Macaque
CCN202002272	M1: Human DNA methylation taxonomy	Human
CCN202002273	M1: Human ATAC-seq taxonomy	Human
CCN202002274	M1: Marmoset DNA methylation taxonomy	Marmoset
CCN202002275	M1: Marmoset ATAC-seq taxonomy	Marmoset
CCN202002276	M1: Mouse DNA methylation taxonomy	Mouse
CCN202002277	M1: Mouse ATAC-seq taxonomy	Mouse

## Sheet: aligned_aliases
Preferred aliases	Alternative aliases / Description / Notes
Lamp5
Lamp5 Lhx6	A distinct Lamp5 type also expressing the MGE marker Lhx6
Sncg
Vip
Sst Chodl	A very distinct Sst type expressing the gene Chodl in mouse; the only reported long-range projecting GABAergic type
Sst
Pvalb	Includes basket and chandelier cells
Chandelier
Meis2	A very distict GABAergic type expressing the gene Meis2 in mouse
CR	Cajal Retzius
L2/3 IT	Intratelencephalic
L4	Intratelencephalic; sparsely present in M1
L5 IT	Intratelencephalic
L6 IT	Intratelencephalic
L6 IT Car3	Intratelencephalic, a specific cell type expressing the gene Car3 in mouse
L5 ET	Extratelencephalic; also known as CF (cortofugal), PT (pyramidal tract), or SC (subcortical)
L5/6 NP	Near-projecting
L6 CT	Corticothalamic
L6b
OPC	Oligodendrocyte precursor cell
Astrocyte	Astrocyte (often abbreviated “Astro”)
Oligodendrocyte	Oligodendrocyte (often abbreviated "Oligo")
Endothelial	Endothelial cell (often abbreviated "Endo")
VLMC	Vascular leptomeningeal cell
SMC	Smooth muscle cell
Pericyte	Pericyte (often abbreviated "Peri")
Microglia-PVM	Microglia (often abbreviated "Micro") / Peri-vascular macrophage
GABAergic	Typically inhibitory
Glutamatergic	Typically excitatory
Non-RNAseqal
CGE/PoA	Caudal ganglionic eminence / Preoptic area
MGE	Medial ganglionic eminence
IT projecting
Non-IT projecting
Oligodendrocyte-OPC	Oligodendrocyte (often abbreviated “Oligo”) / Oligodendrocyte precursor cell
Other NN	(Non-RNAseqal) cells other than RNAseqs, astrocytes, OPCs, or oligodendrocytes

## Sheet: Human
tree_ order	cell_set_preferred_alias	cell_set_ label	cell_set_ accession	cell_set_ aligned_alias	cell_set_alias_ integrated	cell_set_ labels_ CCN201912131	cell_set_ descriptor	cell_set_ alias_assignee	cell_set_ alias_citation	cell_set_ structure	cell_set_ ontology_tag	taxonomy_id
1	Inh L1 LAMP5 PVRL2	RNAseq 001	CS201912131_1		Lamp5_1		cluster	Nikolas Jorstad	(this manuscript)	primary motor cortex	UBERON:0001384	CCN201912131
2	Inh L1 LAMP5 RAB11FIP1	RNAseq 002	CS201912131_2				cluster	Nikolas Jorstad	(this manuscript)	primary motor cortex	UBERON:0001384	CCN201912131
3	Inh L1-6 LAMP5 AARD	RNAseq 003	CS201912131_3				cluster	Nikolas Jorstad	(this manuscript)	primary motor cortex	UBERON:0001384	CCN201912131
4	Inh L1-6 LAMP5 NES	RNAseq 004	CS201912131_4				cluster	Nikolas Jorstad	(this manuscript)	primary motor cortex	UBERON:0001384	CCN201912131
5	Inh L1-6 LAMP5 CA1	RNAseq 005	CS201912131_5				cluster	Nikolas Jorstad	(this manuscript)	primary motor cortex	UBERON:0001384	CCN201912131
6	Inh L5-6 LAMP5 CRABP1	RNAseq 006	CS201912131_6				cluster	Nikolas Jorstad	(this manuscript)	primary motor cortex	UBERON:0001384	CCN201912131
7	Inh L3-6 PAX6 LINC01497	RNAseq 007	CS201912131_7				cluster	Nikolas Jorstad	(this manuscript)	primary motor cortex	UBERON:0001384	CCN201912131
8	Inh L1 PAX6 MIR101-1	RNAseq 008	CS201912131_8				cluster	Nikolas Jorstad	(this manuscript)	primary motor cortex	UBERON:0001384	CCN201912131
9	Inh L1 PAX6 CHRFAM7A	RNAseq 009	CS201912131_9				cluster	Nikolas Jorstad	(this manuscript)	primary motor cortex	UBERON:0001384	CCN201912131
10	Inh L1-6 VIP SLC7A6OS	RNAseq 010	CS201912131_10				cluster	Nikolas Jorstad	(this manuscript)	primary motor cortex	UBERON:0001384	CCN201912131
11	Inh L2 PAX6 FREM2	RNAseq 011	CS201912131_11		Sncg_2		cluster	Nikolas Jorstad	(this manuscript)	primary motor cortex	UBERON:0001384	CCN201912131
12	Inh L1-2 VIP HTR3A	RNAseq 012	CS201912131_12				cluster	Nikolas Jorstad	(this manuscript)	primary motor cortex	UBERON:0001384	CCN201912131
13	Inh L1-2 VIP WNT4	RNAseq 013	CS201912131_13				cluster	Nikolas Jorstad	(this manuscript)	primary motor cortex	UBERON:0001384	CCN201912131
14	Inh L1 LAMP5 BMP2	RNAseq 014	CS201912131_14				cluster	Nikolas Jorstad	(this manuscript)	primary motor cortex	UBERON:0001384	CCN201912131
15	Inh L1 LAMP5 NMBR	RNAseq 015	CS201912131_15				cluster	Nikolas Jorstad	(this manuscript)	primary motor cortex	UBERON:0001384	CCN201912131
16	Inh L1 PVALB SST ASIC4	RNAseq 016	CS201912131_16				cluster	Nikolas Jorstad	(this manuscript)	primary motor cortex	UBERON:0001384	CCN201912131
17	Inh L1 SST P4HA3	RNAseq 017	CS201912131_17				cluster	Nikolas Jorstad	(this manuscript)	primary motor cortex	UBERON:0001384	CCN201912131
18	Inh L1 SST DEFB108B	RNAseq 018	CS201912131_18				cluster	Nikolas Jorstad	(this manuscript)	primary motor cortex	UBERON:0001384	CCN201912131
19	Inh L1-3 VIP CBLN1	RNAseq 019	CS201912131_19				cluster	Nikolas Jorstad	(this manuscript)	primary motor cortex	UBERON:0001384	CCN201912131
20	Inh L1-2 VIP EXPH5	RNAseq 020	CS201912131_20				cluster	Nikolas Jorstad	(this manuscript)	primary motor cortex	UBERON:0001384	CCN201912131
21	Inh L1-3 VIP HSPB6	RNAseq 021	CS201912131_21				cluster	Nikolas Jorstad	(this manuscript)	primary motor cortex	UBERON:0001384	CCN201912131
22	Inh L1-2 VIP PTGER3	RNAseq 022	CS201912131_22				cluster	Nikolas Jorstad	(this manuscript)	primary motor cortex	UBERON:0001384	CCN201912131
23	Inh L1-2 VIP SCML4	RNAseq 023	CS201912131_23				cluster	Nikolas Jorstad	(this manuscript)	primary motor cortex	UBERON:0001384	CCN201912131
24	Inh L1-3 VIP FNDC1	RNAseq 024	CS201912131_24				cluster	Nikolas Jorstad	(this manuscript)	primary motor cortex	UBERON:0001384	CCN201912131
25	Inh L1-3 VIP CHRNA2	RNAseq 025	CS201912131_25				cluster	Nikolas Jorstad	(this manuscript)	primary motor cortex	UBERON:0001384	CCN201912131
26	Inh L2 VIP SLC6A16	RNAseq 026	CS201912131_26				cluster	Nikolas Jorstad	(this manuscript)	primary motor cortex	UBERON:0001384	CCN201912131
27	Inh L1 VIP KLHDC8B	RNAseq 027	CS201912131_27				cluster	Nikolas Jorstad	(this manuscript)	primary motor cortex	UBERON:0001384	CCN201912131
28	Inh L3-5 VIP IGDCC3	RNAseq 028	CS201912131_28				cluster	Nikolas Jorstad	(this manuscript)	primary motor cortex	UBERON:0001384	CCN201912131
29	Inh L1-5 VIP SMOC1	RNAseq 029	CS201912131_29				cluster	Nikolas Jorstad	(this manuscript)	primary motor cortex	UBERON:0001384	CCN201912131
30	Inh L3-5 VIP HS3ST3A1	RNAseq 030	CS201912131_30				cluster	Nikolas Jorstad	(this manuscript)	primary motor cortex	UBERON:0001384	CCN201912131
31	Inh L5-6 VIP COL4A3	RNAseq 031	CS201912131_31				cluster	Nikolas Jorstad	(this manuscript)	primary motor cortex	UBERON:0001384	CCN201912131
32	Inh L1-5 VIP CD27-AS1	RNAseq 032	CS201912131_32				cluster	Nikolas Jorstad	(this manuscript)	primary motor cortex	UBERON:0001384	CCN201912131
33	Inh L2-5 VIP BSPRY	RNAseq 033	CS201912131_33				cluster	Nikolas Jorstad	(this manuscript)	primary motor cortex	UBERON:0001384	CCN201912131
34	Inh L2-5 VIP SOX11	RNAseq 034	CS201912131_34				cluster	Nikolas Jorstad	(this manuscript)	primary motor cortex	UBERON:0001384	CCN201912131
35	Inh L3-6 VIP ZIM2-AS1	RNAseq 035	CS201912131_35				cluster	Nikolas Jorstad	(this manuscript)	primary motor cortex	UBERON:0001384	CCN201912131
36	Inh L1-5 VIP PHLDB3	RNAseq 036	CS201912131_36				cluster	Nikolas Jorstad	(this manuscript)	primary motor cortex	UBERON:0001384	CCN201912131
37	Inh L1-5 VIP LINC01013	RNAseq 037	CS201912131_37				cluster	Nikolas Jorstad	(this manuscript)	primary motor cortex	UBERON:0001384	CCN201912131
38	Inh L3-6 VIP UG0898H09	RNAseq 038	CS201912131_38				cluster	Nikolas Jorstad	(this manuscript)	primary motor cortex	UBERON:0001384	CCN201912131
39	Inh L3-5 VIP TAC3	RNAseq 039	CS201912131_39				cluster	Nikolas Jorstad	(this manuscript)	primary motor cortex	UBERON:0001384	CCN201912131
40	Inh L1-6 SST NPY	RNAseq 040	CS201912131_40	Sst Chodl	Sst Chodl		cluster	Nikolas Jorstad	(this manuscript)	primary motor cortex	UBERON:0001384	CCN201912131
41	Inh L3-5 SST CDH3	RNAseq 041	CS201912131_41				cluster	Nikolas Jorstad	(this manuscript)	primary motor cortex	UBERON:0001384	CCN201912131
42	Inh L5 SST RPL35AP11	RNAseq 042	CS201912131_42				cluster	Nikolas Jorstad	(this manuscript)	primary motor cortex	UBERON:0001384	CCN201912131
43	Inh L5-6 SST ISX	RNAseq 043	CS201912131_43				cluster	Nikolas Jorstad	(this manuscript)	primary motor cortex	UBERON:0001384	CCN201912131
44	Inh L5-6 PVALB SST CRHR2	RNAseq 044	CS201912131_44				cluster	Nikolas Jorstad	(this manuscript)	primary motor cortex	UBERON:0001384	CCN201912131
45	Inh L3-5 SST OR5AH1P	RNAseq 045	CS201912131_45				cluster	Nikolas Jorstad	(this manuscript)	primary motor cortex	UBERON:0001384	CCN201912131
46	Inh L3-5 SST GGTLC3	RNAseq 046	CS201912131_46				cluster	Nikolas Jorstad	(this manuscript)	primary motor cortex	UBERON:0001384	CCN201912131
47	Inh L2-3 SST NMU	RNAseq 047	CS201912131_47				cluster	Nikolas Jorstad	(this manuscript)	primary motor cortex	UBERON:0001384	CCN201912131
48	Inh L5-6 SST PAWR	RNAseq 048	CS201912131_48				cluster	Nikolas Jorstad	(this manuscript)	primary motor cortex	UBERON:0001384	CCN201912131
49	Inh L5-6 SST PIK3CD	RNAseq 049	CS201912131_49				cluster	Nikolas Jorstad	(this manuscript)	primary motor cortex	UBERON:0001384	CCN201912131
50	Inh L1-2 SST CCNJL	RNAseq 050	CS201912131_50				cluster	Nikolas Jorstad	(this manuscript)	primary motor cortex	UBERON:0001384	CCN201912131
51	Inh L1-3 SST FAM20A	RNAseq 051	CS201912131_51				cluster	Nikolas Jorstad	(this manuscript)	primary motor cortex	UBERON:0001384	CCN201912131
52	Inh L1-2 SST PRRT4	RNAseq 052	CS201912131_52				cluster	Nikolas Jorstad	(this manuscript)	primary motor cortex	UBERON:0001384	CCN201912131
53	Inh L5-6 SST BEAN1	RNAseq 053	CS201912131_53				cluster	Nikolas Jorstad	(this manuscript)	primary motor cortex	UBERON:0001384	CCN201912131
54	Inh L5-6 SST DNAJC14	RNAseq 054	CS201912131_54				cluster	Nikolas Jorstad	(this manuscript)	primary motor cortex	UBERON:0001384	CCN201912131
55	Inh L5-6 SST C4orf26	RNAseq 055	CS201912131_55				cluster	Nikolas Jorstad	(this manuscript)	primary motor cortex	UBERON:0001384	CCN201912131
56	Inh L5-6 SST FBN2	RNAseq 056	CS201912131_56				cluster	Nikolas Jorstad	(this manuscript)	primary motor cortex	UBERON:0001384	CCN201912131
57	Inh L5-6 SST KLHL1	RNAseq 057	CS201912131_57				cluster	Nikolas Jorstad	(this manuscript)	primary motor cortex	UBERON:0001384	CCN201912131
58	Inh L6 SST TH	RNAseq 058	CS201912131_58		Sst_7		cluster	Nikolas Jorstad	(this manuscript)	primary motor cortex	UBERON:0001384	CCN201912131
59	Inh L5-6 PVALB KCNIP2	RNAseq 059	CS201912131_59				cluster	Nikolas Jorstad	(this manuscript)	primary motor cortex	UBERON:0001384	CCN201912131
60	Inh L5-6 PVALB ZFPM2-AS1	RNAseq 060	CS201912131_60				cluster	Nikolas Jorstad	(this manuscript)	primary motor cortex	UBERON:0001384	CCN201912131
61	Inh L3-5 PVALB ISG20	RNAseq 061	CS201912131_61				cluster	Nikolas Jorstad	(this manuscript)	primary motor cortex	UBERON:0001384	CCN201912131
62	Inh L5 PVALB LRIG3	RNAseq 062	CS201912131_62				cluster	Nikolas Jorstad	(this manuscript)	primary motor cortex	UBERON:0001384	CCN201912131
63	Inh L2-5 PVALB HHIPL1	RNAseq 063	CS201912131_63				cluster	Nikolas Jorstad	(this manuscript)	primary motor cortex	UBERON:0001384	CCN201912131
64	Inh L2-5 PVALB RPH3AL	RNAseq 064	CS201912131_64				cluster	Nikolas Jorstad	(this manuscript)	primary motor cortex	UBERON:0001384	CCN201912131
65	Inh L3 PVALB SAMD13	RNAseq 065	CS201912131_65				cluster	Nikolas Jorstad	(this manuscript)	primary motor cortex	UBERON:0001384	CCN201912131
66	Inh L1-2 PVALB CDK20	RNAseq 066	CS201912131_66				cluster	Nikolas Jorstad	(this manuscript)	primary motor cortex	UBERON:0001384	CCN201912131
67	Inh L2 PVALB FRZB	RNAseq 067	CS201912131_67				cluster	Nikolas Jorstad	(this manuscript)	primary motor cortex	UBERON:0001384	CCN201912131
68	Inh L1-2 SST CLIC6	RNAseq 068	CS201912131_68				cluster	Nikolas Jorstad	(this manuscript)	primary motor cortex	UBERON:0001384	CCN201912131
69	Inh L5-6 PVALB GAPDHP60	RNAseq 069	CS201912131_69				cluster	Nikolas Jorstad	(this manuscript)	primary motor cortex	UBERON:0001384	CCN201912131
70	Inh L5-6 PVALB FAM150B	RNAseq 070	CS201912131_70				cluster	Nikolas Jorstad	(this manuscript)	primary motor cortex	UBERON:0001384	CCN201912131
71	Inh L5-6 PVALB MEPE	RNAseq 071	CS201912131_71				cluster	Nikolas Jorstad	(this manuscript)	primary motor cortex	UBERON:0001384	CCN201912131
72	Inh L1-6 PVALB COL15A1	RNAseq 072	CS201912131_72	Chandelier	Chandelier		cluster	Nikolas Jorstad	(this manuscript)	primary motor cortex	UBERON:0001384	CCN201912131
73	Exc L2 LAMP5 KCNG3	RNAseq 073	CS201912131_73				cluster	Nikolas Jorstad	(this manuscript)	primary motor cortex	UBERON:0001384	CCN201912131
74	Exc L2 LINC00507 ATP7B	RNAseq 074	CS201912131_74				cluster	Nikolas Jorstad	(this manuscript)	primary motor cortex	UBERON:0001384	CCN201912131
75	Exc L2 LINC00507 GLRA3	RNAseq 075	CS201912131_75				cluster	Nikolas Jorstad	(this manuscript)	primary motor cortex	UBERON:0001384	CCN201912131
76	Exc L2-3 RORB RTKN2	RNAseq 076	CS201912131_76				cluster	Nikolas Jorstad	(this manuscript)	primary motor cortex	UBERON:0001384	CCN201912131
77	Exc L2-3 LINC00507 DSG3	RNAseq 077	CS201912131_77				cluster	Nikolas Jorstad	(this manuscript)	primary motor cortex	UBERON:0001384	CCN201912131
78	Exc L3 LAMP5 CARM1P1	RNAseq 078	CS201912131_78				cluster	Nikolas Jorstad	(this manuscript)	primary motor cortex	UBERON:0001384	CCN201912131
79	Oligo L2-6 OPALIN MAP6D1	RNAseq 117	CS201912131_79				cluster	Nikolas Jorstad	(this manuscript)	primary motor cortex	UBERON:0001384	CCN201912131
80	Exc L2-3 RORB CCDC68	RNAseq 079	CS201912131_80				cluster	Nikolas Jorstad	(this manuscript)	primary motor cortex	UBERON:0001384	CCN201912131
81	Exc L2-3 RORB PTPN3	RNAseq 080	CS201912131_81				cluster	Nikolas Jorstad	(this manuscript)	primary motor cortex	UBERON:0001384	CCN201912131
82	Exc L3 THEMIS ENPEP	RNAseq 081	CS201912131_82				cluster	Nikolas Jorstad	(this manuscript)	primary motor cortex	UBERON:0001384	CCN201912131
83	Exc L3-5 RORB TNNT2	RNAseq 082	CS201912131_83				cluster	Nikolas Jorstad	(this manuscript)	primary motor cortex	UBERON:0001384	CCN201912131
84	Exc L3-5 RORB LAMA4	RNAseq 083	CS201912131_84				cluster	Nikolas Jorstad	(this manuscript)	primary motor cortex	UBERON:0001384	CCN201912131
85	Exc L5 THEMIS VILL	RNAseq 084	CS201912131_85				cluster	Nikolas Jorstad	(this manuscript)	primary motor cortex	UBERON:0001384	CCN201912131
86	Exc L3 RORB OTOGL	RNAseq 085	CS201912131_86				cluster	Nikolas Jorstad	(this manuscript)	primary motor cortex	UBERON:0001384	CCN201912131
87	Exc L3-5 RORB LINC01202	RNAseq 086	CS201912131_87				cluster	Nikolas Jorstad	(this manuscript)	primary motor cortex	UBERON:0001384	CCN201912131
88	Exc L5 THEMIS SLC22A18	RNAseq 087	CS201912131_88				cluster	Nikolas Jorstad	(this manuscript)	primary motor cortex	UBERON:0001384	CCN201912131
89	Exc L5-6 THEMIS TNFAIP6	RNAseq 088	CS201912131_89				cluster	Nikolas Jorstad	(this manuscript)	primary motor cortex	UBERON:0001384	CCN201912131
90	Exc L3-5 RORB LNX2	RNAseq 089	CS201912131_90				cluster	Nikolas Jorstad	(this manuscript)	primary motor cortex	UBERON:0001384	CCN201912131
91	Exc L3-5 RORB RPRM	RNAseq 090	CS201912131_91				cluster	Nikolas Jorstad	(this manuscript)	primary motor cortex	UBERON:0001384	CCN201912131
92	Exc L5 RORB MED8	RNAseq 091	CS201912131_92				cluster	Nikolas Jorstad	(this manuscript)	primary motor cortex	UBERON:0001384	CCN201912131
93	Exc L5 THEMIS FGF10	RNAseq 092	CS201912131_93				cluster	Nikolas Jorstad	(this manuscript)	primary motor cortex	UBERON:0001384	CCN201912131
94	Exc L6 THEMIS LINC00343	RNAseq 093	CS201912131_94				cluster	Nikolas Jorstad	(this manuscript)	primary motor cortex	UBERON:0001384	CCN201912131
95	Exc L6 THEMIS SLN	RNAseq 094	CS201912131_95				cluster	Nikolas Jorstad	(this manuscript)	primary motor cortex	UBERON:0001384	CCN201912131
96	Exc L6 THEMIS SNTG2	RNAseq 095	CS201912131_96				cluster	Nikolas Jorstad	(this manuscript)	primary motor cortex	UBERON:0001384	CCN201912131
97	Exc L5-6 THEMIS SMYD1	RNAseq 096	CS201912131_97	L6 IT Car3	L6 IT_3		cluster	Nikolas Jorstad	(this manuscript)	primary motor cortex	UBERON:0001384	CCN201912131
98	Exc L5-6 FEZF2 OR1L8	RNAseq 097	CS201912131_98				cluster	Nikolas Jorstad	(this manuscript)	primary motor cortex	UBERON:0001384	CCN201912131
99	Exc L5 THEMIS LINC01116	RNAseq 098	CS201912131_99				cluster	Nikolas Jorstad	(this manuscript)	primary motor cortex	UBERON:0001384	CCN201912131
100	Exc L5 THEMIS RGPD6	RNAseq 099	CS201912131_100				cluster	Nikolas Jorstad	(this manuscript)	primary motor cortex	UBERON:0001384	CCN201912131
101	Exc L5-6 FEZF2 C9orf135-AS1	RNAseq 100	CS201912131_101		L6 CT_2		cluster	Nikolas Jorstad	(this manuscript)	primary motor cortex	UBERON:0001384	CCN201912131
102	Exc L5-6 FEZF2 FILIP1L	RNAseq 101	CS201912131_102				cluster	Nikolas Jorstad	(this manuscript)	primary motor cortex	UBERON:0001384	CCN201912131
103	Exc L5-6 FEZF2 SH2D1B	RNAseq 102	CS201912131_103				cluster	Nikolas Jorstad	(this manuscript)	primary motor cortex	UBERON:0001384	CCN201912131
104	Exc L6 FEZF2 PDYN	RNAseq 103	CS201912131_104				cluster	Nikolas Jorstad	(this manuscript)	primary motor cortex	UBERON:0001384	CCN201912131
105	Exc L6 FEZF2 FFAR4	RNAseq 104	CS201912131_105				cluster	Nikolas Jorstad	(this manuscript)	primary motor cortex	UBERON:0001384	CCN201912131
106	Exc L6 FEZF2 PROKR2	RNAseq 105	CS201912131_106				cluster	Nikolas Jorstad	(this manuscript)	primary motor cortex	UBERON:0001384	CCN201912131
107	Exc L5-6 FEZF2 CFTR	RNAseq 106	CS201912131_107				cluster	Nikolas Jorstad	(this manuscript)	primary motor cortex	UBERON:0001384	CCN201912131
108	Exc L6 FEZF2 KLK7	RNAseq 107	CS201912131_108				cluster	Nikolas Jorstad	(this manuscript)	primary motor cortex	UBERON:0001384	CCN201912131
109	Exc L6 FEZF2 POGK	RNAseq 108	CS201912131_109				cluster	Nikolas Jorstad	(this manuscript)	primary motor cortex	UBERON:0001384	CCN201912131
110	Exc L5 FEZF2 CSN1S1	RNAseq 109	CS201912131_110				cluster	Nikolas Jorstad	(this manuscript)	primary motor cortex	UBERON:0001384	CCN201912131
111	Exc L3-5 FEZF2 ASGR2	RNAseq 110	CS201912131_111				cluster	Nikolas Jorstad	(this manuscript)	primary motor cortex	UBERON:0001384	CCN201912131
112	Exc L3-5 FEZF2 LINC01107	RNAseq 111	CS201912131_112		L5 ET_2		cluster	Nikolas Jorstad	(this manuscript)	primary motor cortex	UBERON:0001384	CCN201912131
113	Exc L5 FEZF2 PKD2L1	RNAseq 112	CS201912131_113				cluster	Nikolas Jorstad	(this manuscript)	primary motor cortex	UBERON:0001384	CCN201912131
114	Exc L5 FEZF2 NREP-AS1	RNAseq 113	CS201912131_114				cluster	Nikolas Jorstad	(this manuscript)	primary motor cortex	UBERON:0001384	CCN201912131
115	Exc L5 FEZF2 RNF144A-AS1	RNAseq 114	CS201912131_115				cluster	Nikolas Jorstad	(this manuscript)	primary motor cortex	UBERON:0001384	CCN201912131
116	Exc L5-6 FEZF2 IFNG-AS1	RNAseq 115	CS201912131_116				cluster	Nikolas Jorstad	(this manuscript)	primary motor cortex	UBERON:0001384	CCN201912131
117	Exc L5-6 FEZF2 LPO	RNAseq 116	CS201912131_117				cluster	Nikolas Jorstad	(this manuscript)	primary motor cortex	UBERON:0001384	CCN201912131
118	OPC L1-6 PDGFRA COL20A1	RNAseq 118	CS201912131_118	OPC	OPC		cluster	Nikolas Jorstad	(this manuscript)	primary motor cortex	UBERON:0001384	CCN201912131
119	Oligo L3-6 OPALIN ENPP6	RNAseq 119	CS201912131_119		Oligo_1		cluster	Nikolas Jorstad	(this manuscript)	primary motor cortex	UBERON:0001384	CCN201912131
120	Oligo L2-6 OPALIN FTH1P3	RNAseq 120	CS201912131_120				cluster	Nikolas Jorstad	(this manuscript)	primary motor cortex	UBERON:0001384	CCN201912131
121	Oligo L5-6 OPALIN LDLRAP1	RNAseq 121	CS201912131_121				cluster	Nikolas Jorstad	(this manuscript)	primary motor cortex	UBERON:0001384	CCN201912131
122	Astro L1-6 FGFR3 AQP1	RNAseq 122	CS201912131_122				cluster	Nikolas Jorstad	(this manuscript)	primary motor cortex	UBERON:0001384	CCN201912131
123	Astro L1 FGFR3 SERPINI2	RNAseq 123	CS201912131_123				cluster	Nikolas Jorstad	(this manuscript)	primary motor cortex	UBERON:0001384	CCN201912131
124	Astro L1-6 FGFR3 PLCG1	RNAseq 124	CS201912131_124		Astro_2		cluster	Nikolas Jorstad	(this manuscript)	primary motor cortex	UBERON:0001384	CCN201912131
125	Endo L2-5 NOSTRIN SRGN	RNAseq 125	CS201912131_125	Endothelial	Endo		cluster	Nikolas Jorstad	(this manuscript)	primary motor cortex	UBERON:0001384	CCN201912131
126	VLMC L1-5 PDGFRA COLEC12	RNAseq 126	CS201912131_126	VLMC	VLMC		cluster	Nikolas Jorstad	(this manuscript)	primary motor cortex	UBERON:0001384	CCN201912131
127	Micro L1-6 TYROBP CD74	RNAseq 127	CS201912131_127	Microglia-PVM	Microglia/PVM		cluster	Nikolas Jorstad	(this manuscript)	primary motor cortex	UBERON:0001384	CCN201912131
NA	Lamp5	RNAseq 001-008, 014-015	CS201912131_128	Lamp5			subclass	Nikolas Jorstad	(this manuscript)	primary motor cortex	UBERON:0001384	CCN201912131
NA	Sncg	RNAseq 009-013, 016-018	CS201912131_129	Sncg			subclass	Nikolas Jorstad	(this manuscript)	primary motor cortex	UBERON:0001384	CCN201912131
NA	Vip	RNAseq 019-039	CS201912131_130	Vip			subclass	Nikolas Jorstad	(this manuscript)	primary motor cortex	UBERON:0001384	CCN201912131
NA	Sst	RNAseq 041-058	CS201912131_131	Sst			subclass	Nikolas Jorstad	(this manuscript)	primary motor cortex	UBERON:0001384	CCN201912131
NA	Pvalb	RNAseq 059-072	CS201912131_132	Pvalb			subclass	Nikolas Jorstad	(this manuscript)	primary motor cortex	UBERON:0001384	CCN201912131
NA	L2/3 IT	RNAseq 073-081	CS201912131_133	L2/3 IT			subclass	Nikolas Jorstad	(this manuscript)	primary motor cortex	UBERON:0001384	CCN201912131
NA	L5 IT	RNAseq 081-092	CS201912131_134	L5 IT			subclass	Nikolas Jorstad	(this manuscript)	primary motor cortex	UBERON:0001384	CCN201912131
NA	L6 IT	RNAseq 093-095	CS201912131_135	L6 IT			subclass	Nikolas Jorstad	(this manuscript)	primary motor cortex	UBERON:0001384	CCN201912131
NA	L6 CT	RNAseq 097-102	CS201912131_136	L6 CT			subclass	Nikolas Jorstad	(this manuscript)	primary motor cortex	UBERON:0001384	CCN201912131
NA	L6b	RNAseq 103-108	CS201912131_137	L6b	L6b		subclass	Nikolas Jorstad	(this manuscript)	primary motor cortex	UBERON:0001384	CCN201912131
NA	L5 ET	RNAseq 109-111	CS201912131_138	L5 ET			subclass	Nikolas Jorstad	(this manuscript)	primary motor cortex	UBERON:0001384	CCN201912131
NA	L5/6 NP	RNAseq 112-116	CS201912131_139	L5/6 NP	L5/6 NP		subclass	Nikolas Jorstad	(this manuscript)	primary motor cortex	UBERON:0001384	CCN201912131
NA	Oligo	RNAseq 117, 119-121	CS201912131_140	Oligodendrocyte			subclass	Nikolas Jorstad	(this manuscript)	primary motor cortex	UBERON:0001384	CCN201912131
NA	OPC	RNAseq 118	CS201912131_141	OPC			subclass	Nikolas Jorstad	(this manuscript)	primary motor cortex	UBERON:0001384	CCN201912131
NA	Astro	RNAseq 122-124	CS201912131_142	Astrocyte			subclass	Nikolas Jorstad	(this manuscript)	primary motor cortex	UBERON:0001384	CCN201912131
NA	CGE/PoA	RNAseq 001-039	CS201912131_143	CGE/PoA			level2	Nikolas Jorstad	(this manuscript)	primary motor cortex	UBERON:0001384	CCN201912131
NA	MGE	RNAseq 040-072	CS201912131_144	MGE			level2	Nikolas Jorstad	(this manuscript)	primary motor cortex	UBERON:0001384	CCN201912131
NA	IT projecting	RNAseq 073-096	CS201912131_145	IT projecting			level2	Nikolas Jorstad	(this manuscript)	primary motor cortex	UBERON:0001384	CCN201912131
NA	Non-IT projecting	RNAseq 097-116	CS201912131_146	Non-IT projecting			level2	Nikolas Jorstad	(this manuscript)	primary motor cortex	UBERON:0001384	CCN201912131
NA	Oligo-OPC	RNAseq 116-120	CS201912131_147	Oligodendrocyte-OPC			level2	Nikolas Jorstad	(this manuscript)	primary motor cortex	UBERON:0001384	CCN201912131
NA	Other NN	RNAseq 125-126	CS201912131_148	Other NN			level2	Nikolas Jorstad	(this manuscript)	primary motor cortex	UBERON:0001384	CCN201912131
NA	GABAergic	RNAseq 001-072	CS201912131_149	GABAergic			class	Nikolas Jorstad	(this manuscript)	primary motor cortex	UBERON:0001384	CCN201912131
NA	Glutamatergic	RNAseq 073-116	CS201912131_150	Glutamatergic			class	Nikolas Jorstad	(this manuscript)	primary motor cortex	UBERON:0001384	CCN201912131
NA	Non-RNAseqal	RNAseq 117-126	CS201912131_151	Non-RNAseqal			class	Nikolas Jorstad	(this manuscript)	primary motor cortex	UBERON:0001384	CCN201912131
NA	Lamp5_2	RNAseq 002-004	CS201912131_152		Lamp5_2		integrated_cluster	Nikolas Jorstad	(this manuscript)	primary motor cortex	UBERON:0001384	CCN201912131
NA	Lamp5_3	RNAseq 005-006	CS201912131_153	Lamp5 Lhx6	Lamp5_3		integrated_cluster	Nikolas Jorstad	(this manuscript)	primary motor cortex	UBERON:0001384	CCN201912131
NA	Lamp5_4	RNAseq 007-008	CS201912131_154		Lamp5_4		integrated_cluster	Nikolas Jorstad	(this manuscript)	primary motor cortex	UBERON:0001384	CCN201912131
NA	Sncg_1	RNAseq 009-010	CS201912131_155		Sncg_1		integrated_cluster	Nikolas Jorstad	(this manuscript)	primary motor cortex	UBERON:0001384	CCN201912131
NA	Sncg_3	RNAseq 012-013	CS201912131_156		Sncg_3		integrated_cluster	Nikolas Jorstad	(this manuscript)	primary motor cortex	UBERON:0001384	CCN201912131
NA	Lamp5_5	RNAseq 014-015	CS201912131_157		Lamp5_5		integrated_cluster	Nikolas Jorstad	(this manuscript)	primary motor cortex	UBERON:0001384	CCN201912131
NA	Sncg_4	RNAseq 016-018	CS201912131_158		Sncg_4		integrated_cluster	Nikolas Jorstad	(this manuscript)	primary motor cortex	UBERON:0001384	CCN201912131
NA	Vip_1	RNAseq 019-021	CS201912131_159		Vip_1		integrated_cluster	Nikolas Jorstad	(this manuscript)	primary motor cortex	UBERON:0001384	CCN201912131
NA	Vip_2	RNAseq 022-028, 039	CS201912131_160		Vip_2		integrated_cluster	Nikolas Jorstad	(this manuscript)	primary motor cortex	UBERON:0001384	CCN201912131
NA	Vip_3	RNAseq 029-033	CS201912131_161		Vip_3		integrated_cluster	Nikolas Jorstad	(this manuscript)	primary motor cortex	UBERON:0001384	CCN201912131
NA	Vip_4	RNAseq 034-038	CS201912131_162		Vip_4		integrated_cluster	Nikolas Jorstad	(this manuscript)	primary motor cortex	UBERON:0001384	CCN201912131
NA	Sst_1	RNAseq 041-042	CS201912131_163		Sst_1		integrated_cluster	Nikolas Jorstad	(this manuscript)	primary motor cortex	UBERON:0001384	CCN201912131
NA	Sst_2	RNAseq 043-045	CS201912131_164		Sst_2		integrated_cluster	Nikolas Jorstad	(this manuscript)	primary motor cortex	UBERON:0001384	CCN201912131
NA	Sst_3	RNAseq 046-047, 050-052	CS201912131_165		Sst_3		integrated_cluster	Nikolas Jorstad	(this manuscript)	primary motor cortex	UBERON:0001384	CCN201912131
NA	Sst_4	RNAseq 048-049	CS201912131_166		Sst_4		integrated_cluster	Nikolas Jorstad	(this manuscript)	primary motor cortex	UBERON:0001384	CCN201912131
NA	Sst_5	RNAseq 053-054	CS201912131_167		Sst_5		integrated_cluster	Nikolas Jorstad	(this manuscript)	primary motor cortex	UBERON:0001384	CCN201912131
NA	Sst_6	RNAseq 055-057	CS201912131_168		Sst_6		integrated_cluster	Nikolas Jorstad	(this manuscript)	primary motor cortex	UBERON:0001384	CCN201912131
NA	Pvalb_1	RNAseq 059-068	CS201912131_169		Pvalb_1		integrated_cluster	Nikolas Jorstad	(this manuscript)	primary motor cortex	UBERON:0001384	CCN201912131
NA	Pvalb_2	RNAseq 069-071	CS201912131_170		Pvalb_2		integrated_cluster	Nikolas Jorstad	(this manuscript)	primary motor cortex	UBERON:0001384	CCN201912131
NA	L2/3 IT(i)	RNAseq 073-78	CS201912131_171		L2/3 IT(i)		integrated_cluster	Nikolas Jorstad	(this manuscript)	primary motor cortex	UBERON:0001384	CCN201912131
NA	L5 IT_1	RNAseq 079-086	CS201912131_172		L5 IT_1		integrated_cluster	Nikolas Jorstad	(this manuscript)	primary motor cortex	UBERON:0001384	CCN201912131
NA	L5 IT_2	RNAseq 087, 089-090	CS201912131_173		L5 IT_2		integrated_cluster	Nikolas Jorstad	(this manuscript)	primary motor cortex	UBERON:0001384	CCN201912131
NA	L6 IT_2	RNAseq 088, 095	CS201912131_174		L6 IT_2		integrated_cluster	Nikolas Jorstad	(this manuscript)	primary motor cortex	UBERON:0001384	CCN201912131
NA	L5 IT_3	RNAseq 091-092	CS201912131_175		L5 IT_3		integrated_cluster	Nikolas Jorstad	(this manuscript)	primary motor cortex	UBERON:0001384	CCN201912131
NA	L6 IT_1	RNAseq 093-094	CS201912131_176		L6 IT_1		integrated_cluster	Nikolas Jorstad	(this manuscript)	primary motor cortex	UBERON:0001384	CCN201912131
NA	L6 CT_1	RNAseq 097-099, 101-102	CS201912131_177		L6 CT_1		integrated_cluster	Nikolas Jorstad	(this manuscript)	primary motor cortex	UBERON:0001384	CCN201912131
NA	L5 ET_1	RNAseq 109-110	CS201912131_178		L5 ET_1		integrated_cluster	Nikolas Jorstad	(this manuscript)	primary motor cortex	UBERON:0001384	CCN201912131
NA	Oligo_2	RNAseq 120-121	CS201912131_179		Oligo_2		integrated_cluster	Nikolas Jorstad	(this manuscript)	primary motor cortex	UBERON:0001384	CCN201912131
NA	Astro_1	RNAseq 122-123	CS201912131_180		Astro_1		integrated_cluster	Nikolas Jorstad	(this manuscript)	primary motor cortex	UBERON:0001384	CCN201912131
1	Inh L1 LAMP5 LOC101927870	DNAm 01	CS202002272_1			RNAseq 001, 114-115	DNAm_cluster	Blue Lake	(this manuscript)	primary motor cortex	UBERON:0001384	CCN202002272
2	Inh L1-6 LAMP5 CPLX3	DNAm 02	CS202002272_2			RNAseq 002-004	DNAm_cluster	Blue Lake	(this manuscript)	primary motor cortex	UBERON:0001384	CCN202002272
3	Inh L1-6 LAMP5 SFRP1	DNAm 03	CS202002272_3	Lamp5_3		RNAseq 005-006	DNAm_cluster	Blue Lake	(this manuscript)	primary motor cortex	UBERON:0001384	CCN202002272
4	Inh L1 GAD1 SP8	DNAm 04	CS202002272_4			RNAseq 007-013	DNAm_cluster	Blue Lake	(this manuscript)	primary motor cortex	UBERON:0001384	CCN202002272
5	Inh L1 GAD1 NDST4	DNAm 05	CS202002272_5	Sncg_4		RNAseq 016-018	DNAm_cluster	Blue Lake	(this manuscript)	primary motor cortex	UBERON:0001384	CCN202002272
6	Inh L1-3 VIP CCDC184	DNAm 06	CS202002272_6			RNAseq 019-021	DNAm_cluster	Blue Lake	(this manuscript)	primary motor cortex	UBERON:0001384	CCN202002272
7	Inh L1-3 VIP NPR3	DNAm 07	CS202002272_7			RNAseq 022-026	DNAm_cluster	Blue Lake	(this manuscript)	primary motor cortex	UBERON:0001384	CCN202002272
8	Inh L1-5 VIP NOX4	DNAm 08	CS202002272_8			RNAseq 027-028	DNAm_cluster	Blue Lake	(this manuscript)	primary motor cortex	UBERON:0001384	CCN202002272
9	Inh L1-6 VIP ABI3BP	DNAm 09	CS202002272_9	Vip_3		RNAseq 029-033	DNAm_cluster	Blue Lake	(this manuscript)	primary motor cortex	UBERON:0001384	CCN202002272
10	Inh L2-6 VIP PENK	DNAm 10	CS202002272_10			RNAseq 034-035	DNAm_cluster	Blue Lake	(this manuscript)	primary motor cortex	UBERON:0001384	CCN202002272
11	Inh L3-5 VIP LOC101929231	DNAm 11	CS202002272_11			RNAseq 036-039	DNAm_cluster	Blue Lake	(this manuscript)	primary motor cortex	UBERON:0001384	CCN202002272
12	Inh L1-5 SST AHR	DNAm 12	CS202002272_12			RNAseq 040, 046-047, 050-052, 068	DNAm_cluster	Blue Lake	(this manuscript)	primary motor cortex	UBERON:0001384	CCN202002272
13	Inh L5-6 SST DCN	DNAm 13	CS202002272_13			RNAseq 041-045	DNAm_cluster	Blue Lake	(this manuscript)	primary motor cortex	UBERON:0001384	CCN202002272
14	Inh L5-6 SST KIAA1644	DNAm 14	CS202002272_14			RNAseq 048-049, 053-058	DNAm_cluster	Blue Lake	(this manuscript)	primary motor cortex	UBERON:0001384	CCN202002272
15	Inh L2-6 PVALB SIAH3	DNAm 15	CS202002272_15			RNAseq 059-061, 063-067	DNAm_cluster	Blue Lake	(this manuscript)	primary motor cortex	UBERON:0001384	CCN202002272
16	Inh L5-6 PVALB WNT16	DNAm 16	CS202002272_16			RNAseq 062, 069-071	DNAm_cluster	Blue Lake	(this manuscript)	primary motor cortex	UBERON:0001384	CCN202002272
17	Inh L1-6 PVALB COL15A1	DNAm 17	CS202002272_17	Chandelier		RNAseq 072	DNAm_cluster	Blue Lake	(this manuscript)	primary motor cortex	UBERON:0001384	CCN202002272
18	Exc L1-3 LAMP5 LINC00507	DNAm 18	CS202002272_18	L2/3 IT		RNAseq 073-081	DNAm_cluster	Blue Lake	(this manuscript)	primary motor cortex	UBERON:0001384	CCN202002272
19	Exc L2-3 RORB LOC101927281	DNAm 19	CS202002272_19			RNAseq 079-080	DNAm_cluster	Blue Lake	(this manuscript)	primary motor cortex	UBERON:0001384	CCN202002272
20	Exc L3-5 RORB COL22A1	DNAm 20	CS202002272_20			RNAseq 082-086, 091	DNAm_cluster	Blue Lake	(this manuscript)	primary motor cortex	UBERON:0001384	CCN202002272
21	Exc L5-6 THEMIS SERPINF1	DNAm 21	CS202002272_21			RNAseq 084, 088, 092-095	DNAm_cluster	Blue Lake	(this manuscript)	primary motor cortex	UBERON:0001384	CCN202002272
22	Exc L3-5 RORB LOC105374972	DNAm 22	CS202002272_22			RNAseq 087, 089-090	DNAm_cluster	Blue Lake	(this manuscript)	primary motor cortex	UBERON:0001384	CCN202002272
23	Exc L5-6 THEMIS SMYD1	DNAm 23	CS202002272_23	L6 IT Car3		RNAseq 096	DNAm_cluster	Blue Lake	(this manuscript)	primary motor cortex	UBERON:0001384	CCN202002272
24	Exc L5-6 FEZF2 LOC105371833	DNAm 24	CS202002272_24	L6 CT		RNAseq 097-102	DNAm_cluster	Blue Lake	(this manuscript)	primary motor cortex	UBERON:0001384	CCN202002272
25	Exc L6 FEZF2 NPFFR2	DNAm 25	CS202002272_25	L6b		RNAseq 103-108	DNAm_cluster	Blue Lake	(this manuscript)	primary motor cortex	UBERON:0001384	CCN202002272
26	Exc L3-5 FEZF2 LOC101929352	DNAm 26	CS202002272_26	L5 ET		RNAseq 109-111	DNAm_cluster	Blue Lake	(this manuscript)	primary motor cortex	UBERON:0001384	CCN202002272
27	Exc L5-6 FEZF2 NPSR1-AS1	DNAm 27	CS202002272_27	L5/6 NP		RNAseq 112-116	DNAm_cluster	Blue Lake	(this manuscript)	primary motor cortex	UBERON:0001384	CCN202002272
28	Oligo-OPC L1-6 OPALIN PLP1	DNAm 28	CS202002272_28	Oligodendrocyte-OPC		RNAseq 117-121	DNAm_cluster	Blue Lake	(this manuscript)	primary motor cortex	UBERON:0001384	CCN202002272
29	Astro L1-6 FGFR3 RNF219-AS1	DNAm 29	CS202002272_29	Astrocyte		RNAseq 122-124	DNAm_cluster	Blue Lake	(this manuscript)	primary motor cortex	UBERON:0001384	CCN202002272
30	Glia L1-5 NOSTRIN MECOM	DNAm 30	CS202002272_30	Other NN		RNAseq 125-126	DNAm_cluster	Blue Lake	(this manuscript)	primary motor cortex	UBERON:0001384	CCN202002272
31	Micro L1-6 TYROBP CD74	DNAm 31	CS202002272_31	Microglia-PVM		RNAseq 127	DNAm_cluster	Blue Lake	(this manuscript)	primary motor cortex	UBERON:0001384	CCN202002272
1	Inh L1-6 LAMP5 KIRREL	ATACseq 01	CS202002273_1			RNAseq 001-006	ATACseq_cluster	Wei Tian	(this manuscript)	primary motor cortex	UBERON:0001384	CCN202002273
2	Inh L1 GAD1 SP8	ATACseq 02	CS202002273_2			RNAseq 007-013	ATACseq_cluster	Wei Tian	(this manuscript)	primary motor cortex	UBERON:0001384	CCN202002273
3	Inh L1 LAMP5 NDNF	ATACseq 03	CS202002273_3	Lamp5_5		RNAseq 014-015	ATACseq_cluster	Wei Tian	(this manuscript)	primary motor cortex	UBERON:0001384	CCN202002273
4	Inh L1 GAD1 NDST4	ATACseq 04	CS202002273_4	Sncg_4		RNAseq 016-018	ATACseq_cluster	Wei Tian	(this manuscript)	primary motor cortex	UBERON:0001384	CCN202002273
5	Inh L1-5 VIP KCNJ2	ATACseq 05	CS202002273_5			RNAseq 019-020, 039	ATACseq_cluster	Wei Tian	(this manuscript)	primary motor cortex	UBERON:0001384	CCN202002273
6	Inh L1-6 VIP IQGAP2	ATACseq 06	CS202002273_6			RNAseq 021, 027-038	ATACseq_cluster	Wei Tian	(this manuscript)	primary motor cortex	UBERON:0001384	CCN202002273
7	Inh L1-3 VIP NPR3	ATACseq 07	CS202002273_7			RNAseq 022-026	ATACseq_cluster	Wei Tian	(this manuscript)	primary motor cortex	UBERON:0001384	CCN202002273
8	Inh L1-6 SST NPY	ATACseq 08	CS202002273_8	Sst Chodl		RNAseq 040	ATACseq_cluster	Wei Tian	(this manuscript)	primary motor cortex	UBERON:0001384	CCN202002273
9	Inh L3-5 SST EDNRA	ATACseq 09	CS202002273_9			RNAseq 041-042, 044-046, 049	ATACseq_cluster	Wei Tian	(this manuscript)	primary motor cortex	UBERON:0001384	CCN202002273
10	Inh L5-6 SST LOC101929667	ATACseq 10	CS202002273_10			RNAseq 043, 048, 055-057	ATACseq_cluster	Wei Tian	(this manuscript)	primary motor cortex	UBERON:0001384	CCN202002273
11	Inh L1-3 SST LOC392232	ATACseq 11	CS202002273_11			RNAseq 047, 068	ATACseq_cluster	Wei Tian	(this manuscript)	primary motor cortex	UBERON:0001384	CCN202002273
12	Inh L1-3 SST LOC105379168	ATACseq 12	CS202002273_12			RNAseq 050-052	ATACseq_cluster	Wei Tian	(this manuscript)	primary motor cortex	UBERON:0001384	CCN202002273
13	Inh L5-6 SST EBPL	ATACseq 13	CS202002273_13			RNAseq 053-054, 058	ATACseq_cluster	Wei Tian	(this manuscript)	primary motor cortex	UBERON:0001384	CCN202002273
14	Inh L5-6 PVALB GULP1	ATACseq 14	CS202002273_14			RNAseq 059, 069-071	ATACseq_cluster	Wei Tian	(this manuscript)	primary motor cortex	UBERON:0001384	CCN202002273
15	Inh L5-6 PVALB LINC01057	ATACseq 15	CS202002273_15			RNAseq 060, 062	ATACseq_cluster	Wei Tian	(this manuscript)	primary motor cortex	UBERON:0001384	CCN202002273
16	Inh L3-5 PVALB ISG20	ATACseq 16	CS202002273_16			RNAseq 061	ATACseq_cluster	Wei Tian	(this manuscript)	primary motor cortex	UBERON:0001384	CCN202002273
17	Inh L2-5 PVALB LOC105376919	ATACseq 17	CS202002273_17			RNAseq 063-067	ATACseq_cluster	Wei Tian	(this manuscript)	primary motor cortex	UBERON:0001384	CCN202002273
18	Inh L1-6 PVALB COL15A1	ATACseq 18	CS202002273_18	Chandelier		RNAseq 072	ATACseq_cluster	Wei Tian	(this manuscript)	primary motor cortex	UBERON:0001384	CCN202002273
19	Exc L2 LAMP5 KCNG3	ATACseq 19	CS202002273_19			RNAseq 073	ATACseq_cluster	Wei Tian	(this manuscript)	primary motor cortex	UBERON:0001384	CCN202002273
20	Exc L2 LINC00507 ATP7B	ATACseq 20	CS202002273_20			RNAseq 074	ATACseq_cluster	Wei Tian	(this manuscript)	primary motor cortex	UBERON:0001384	CCN202002273
21	Exc L2 LINC00507 GLRA3	ATACseq 21	CS202002273_21			RNAseq 075	ATACseq_cluster	Wei Tian	(this manuscript)	primary motor cortex	UBERON:0001384	CCN202002273
22	Exc L2-3 RORB RTKN2	ATACseq 22	CS202002273_22			RNAseq 076	ATACseq_cluster	Wei Tian	(this manuscript)	primary motor cortex	UBERON:0001384	CCN202002273
23	Exc L2-3 LINC00507 DSG3	ATACseq 23	CS202002273_23			RNAseq 077	ATACseq_cluster	Wei Tian	(this manuscript)	primary motor cortex	UBERON:0001384	CCN202002273
24	Exc L3 LAMP5 MIR3976HG	ATACseq 24	CS202002273_24			RNAseq 078, 081	ATACseq_cluster	Wei Tian	(this manuscript)	primary motor cortex	UBERON:0001384	CCN202002273
25	Exc L2-3 RORB VIPR2	ATACseq 25	CS202002273_25			RNAseq 079-080, 083	ATACseq_cluster	Wei Tian	(this manuscript)	primary motor cortex	UBERON:0001384	CCN202002273
26	Exc L3-5 RORB COL22A1	ATACseq 26	CS202002273_26			RNAseq 082, 085-086, 091	ATACseq_cluster	Wei Tian	(this manuscript)	primary motor cortex	UBERON:0001384	CCN202002273
27	Exc L5-6 THEMIS TMEM18	ATACseq 27	CS202002273_27			RNAseq 084, 088, 092	ATACseq_cluster	Wei Tian	(this manuscript)	primary motor cortex	UBERON:0001384	CCN202002273
28	Exc L3-5 RORB LOC105374972	ATACseq 28	CS202002273_28			RNAseq 087, 089-090	ATACseq_cluster	Wei Tian	(this manuscript)	primary motor cortex	UBERON:0001384	CCN202002273
29	Exc L6 THEMIS LINC00343	ATACseq 29	CS202002273_29	L6 IT		RNAseq 093-095	ATACseq_cluster	Wei Tian	(this manuscript)	primary motor cortex	UBERON:0001384	CCN202002273
30	Exc L5-6 THEMIS SMYD1	ATACseq 30	CS202002273_30	L6 IT Car3		RNAseq 096	ATACseq_cluster	Wei Tian	(this manuscript)	primary motor cortex	UBERON:0001384	CCN202002273
31	Exc L5-6 FEZF2 LOC105376596	ATACseq 31	CS202002273_31	L6 CT		RNAseq 097-099, 101-102	ATACseq_cluster	Wei Tian	(this manuscript)	primary motor cortex	UBERON:0001384	CCN202002273
32	Exc L5-6 FEZF2 C9orf135-AS1	ATACseq 32	CS202002273_32	L6 CT_2		RNAseq 100	ATACseq_cluster	Wei Tian	(this manuscript)	primary motor cortex	UBERON:0001384	CCN202002273
33	Exc L6 FEZF2 NPFFR2	ATACseq 33	CS202002273_33	L6b		RNAseq 103-108	ATACseq_cluster	Wei Tian	(this manuscript)	primary motor cortex	UBERON:0001384	CCN202002273
34	Exc L3-5 FEZF2 LOC101929352	ATACseq 34	CS202002273_34	L5 ET		RNAseq 109-111	ATACseq_cluster	Wei Tian	(this manuscript)	primary motor cortex	UBERON:0001384	CCN202002273
35	Exc L5-6 FEZF2 NPSR1-AS1	ATACseq 35	CS202002273_35	L5/6 NP		RNAseq 112-116	ATACseq_cluster	Wei Tian	(this manuscript)	primary motor cortex	UBERON:0001384	CCN202002273
37	OPC L1-6 PDGFRA COL20A1	ATACseq 36	CS202002273_36	OPC		RNAseq 118	ATACseq_cluster	Wei Tian	(this manuscript)	primary motor cortex	UBERON:0001384	CCN202002273
36	Oligo L2-6 OPALIN LOC101927459	ATACseq 37	CS202002273_37			RNAseq 117, 120	ATACseq_cluster	Wei Tian	(this manuscript)	primary motor cortex	UBERON:0001384	CCN202002273
38	Oligo L3-6 SLC1A3 LOC100506725	ATACseq 38	CS202002273_38			RNAseq 119, 121	ATACseq_cluster	Wei Tian	(this manuscript)	primary motor cortex	UBERON:0001384	CCN202002273
39	Astro L1-6 FGFR3 AQP1	ATACseq 39	CS202002273_39			RNAseq 122, 124	ATACseq_cluster	Wei Tian	(this manuscript)	primary motor cortex	UBERON:0001384	CCN202002273
40	Astro L1 FGFR3 SERPINI2	ATACseq 40	CS202002273_40			RNAseq 123	ATACseq_cluster	Wei Tian	(this manuscript)	primary motor cortex	UBERON:0001384	CCN202002273
41	Glia L1-5 NOSTRIN MECOM	ATACseq 41	CS202002273_41	Other NN		RNAseq 125-126	ATACseq_cluster	Wei Tian	(this manuscript)	primary motor cortex	UBERON:0001384	CCN202002273
42	Micro L1-6 TYROBP CD74	ATACseq 42	CS202002273_42	Microglia-PVM		RNAseq 127	ATACseq_cluster	Wei Tian	(this manuscript)	primary motor cortex	UBERON:0001384	CCN202002273

## Sheet: Marmoset
tree_ order	cell_set_ preferred_alias	cell_set_ label	cell_set_ accession	cell_set_ aligned_alias	cell_set_ alias_integrated	cell_set_labels_ CCN201912132	cell_set_ descriptor	cell_set_ alias_assignee	cell_set_ alias_citation	cell_set_ structure	cell_set_ ontology_tag	taxonomy_id
1	Inh SST NPY	RNAseq 01	CS201912132_1	Sst Chodl			cluster	Fenna Krienen	(this manuscript)	primary motor cortex	UBERON:0001384	CCN201912132
2	Inh LAMP5 COL5A2	RNAseq 02	CS201912132_2		Lamp5_5		cluster	Fenna Krienen	(this manuscript)	primary motor cortex	UBERON:0001384	CCN201912132
3	Inh LAMP5 TOX2	RNAseq 03	CS201912132_3		Lamp5_1		cluster	Fenna Krienen	(this manuscript)	primary motor cortex	UBERON:0001384	CCN201912132
4	Inh LAMP5 TRPC6	RNAseq 04	CS201912132_4	Lamp5 Lhx6	Lamp5_3		cluster	Fenna Krienen	(this manuscript)	primary motor cortex	UBERON:0001384	CCN201912132
5	Inh LAMP5 WWP1	RNAseq 05	CS201912132_5				cluster	Fenna Krienen	(this manuscript)	primary motor cortex	UBERON:0001384	CCN201912132
6	Inh LAMP5 LOC108591196	RNAseq 06	CS201912132_6				cluster	Fenna Krienen	(this manuscript)	primary motor cortex	UBERON:0001384	CCN201912132
7	Inh PAX6 HMBOX1	RNAseq 07	CS201912132_7		Lamp5_4		cluster	Fenna Krienen	(this manuscript)	primary motor cortex	UBERON:0001384	CCN201912132
8	Inh SNCG PLPPR1	RNAseq 08	CS201912132_8		Sncg_2		cluster	Fenna Krienen	(this manuscript)	primary motor cortex	UBERON:0001384	CCN201912132
9	Inh PAX6 ANKRD6	RNAseq 09	CS201912132_9				cluster	Fenna Krienen	(this manuscript)	primary motor cortex	UBERON:0001384	CCN201912132
10	Inh VIP CYP19A1	RNAseq 10	CS201912132_10				cluster	Fenna Krienen	(this manuscript)	primary motor cortex	UBERON:0001384	CCN201912132
11	Inh SNCG CNTN4	RNAseq 11	CS201912132_11				cluster	Fenna Krienen	(this manuscript)	primary motor cortex	UBERON:0001384	CCN201912132
12	Inh PAX6 CDH4	RNAseq 12	CS201912132_12				cluster	Fenna Krienen	(this manuscript)	primary motor cortex	UBERON:0001384	CCN201912132
13	Inh GAD1 PCP4	RNAseq 13	CS201912132_13				cluster	Fenna Krienen	(this manuscript)	primary motor cortex	UBERON:0001384	CCN201912132
14	Inh GAD1 LOC108589948	RNAseq 14	CS201912132_14				cluster	Fenna Krienen	(this manuscript)	primary motor cortex	UBERON:0001384	CCN201912132
15	Inh VIP THSD7B	RNAseq 15	CS201912132_15				cluster	Fenna Krienen	(this manuscript)	primary motor cortex	UBERON:0001384	CCN201912132
16	Inh VIP LOC100397259	RNAseq 16	CS201912132_16				cluster	Fenna Krienen	(this manuscript)	primary motor cortex	UBERON:0001384	CCN201912132
17	Inh GAD1 NPSR1	RNAseq 17	CS201912132_17				cluster	Fenna Krienen	(this manuscript)	primary motor cortex	UBERON:0001384	CCN201912132
18	Inh SNCG LOC108587895	RNAseq 18	CS201912132_18				cluster	Fenna Krienen	(this manuscript)	primary motor cortex	UBERON:0001384	CCN201912132
19	Inh VIP LOC108589153	RNAseq 19	CS201912132_19				cluster	Fenna Krienen	(this manuscript)	primary motor cortex	UBERON:0001384	CCN201912132
20	Inh VIP FIGN	RNAseq 20	CS201912132_20				cluster	Fenna Krienen	(this manuscript)	primary motor cortex	UBERON:0001384	CCN201912132
21	Inh VIP GPR149	RNAseq 21	CS201912132_21				cluster	Fenna Krienen	(this manuscript)	primary motor cortex	UBERON:0001384	CCN201912132
22	Inh VIP LOC108588071	RNAseq 22	CS201912132_22				cluster	Fenna Krienen	(this manuscript)	primary motor cortex	UBERON:0001384	CCN201912132
23	Inh VIP VAT1L	RNAseq 23	CS201912132_23				cluster	Fenna Krienen	(this manuscript)	primary motor cortex	UBERON:0001384	CCN201912132
24	Inh VIP CIT	RNAseq 24	CS201912132_24				cluster	Fenna Krienen	(this manuscript)	primary motor cortex	UBERON:0001384	CCN201912132
25	Inh VIP LOC108588539	RNAseq 25	CS201912132_25				cluster	Fenna Krienen	(this manuscript)	primary motor cortex	UBERON:0001384	CCN201912132
26	Inh PAX6 MEIS2	RNAseq 26	CS201912132_26	Meis2			cluster	Fenna Krienen	(this manuscript)	primary motor cortex	UBERON:0001384	CCN201912132
27	Inh SST LOC108589054	RNAseq 27	CS201912132_27		Sst_5		cluster	Fenna Krienen	(this manuscript)	primary motor cortex	UBERON:0001384	CCN201912132
28	Inh SST LOC108588801	RNAseq 28	CS201912132_28		Sst_6		cluster	Fenna Krienen	(this manuscript)	primary motor cortex	UBERON:0001384	CCN201912132
29	Inh SST LOC103788138	RNAseq 29	CS201912132_29		Sst_7		cluster	Fenna Krienen	(this manuscript)	primary motor cortex	UBERON:0001384	CCN201912132
30	Inh SST MPP5	RNAseq 30	CS201912132_30				cluster	Fenna Krienen	(this manuscript)	primary motor cortex	UBERON:0001384	CCN201912132
31	Inh SST KIRREL3	RNAseq 31	CS201912132_31				cluster	Fenna Krienen	(this manuscript)	primary motor cortex	UBERON:0001384	CCN201912132
32	Inh SST LOC103788660	RNAseq 32	CS201912132_32				cluster	Fenna Krienen	(this manuscript)	primary motor cortex	UBERON:0001384	CCN201912132
33	Inh SST CBLN4	RNAseq 33	CS201912132_33				cluster	Fenna Krienen	(this manuscript)	primary motor cortex	UBERON:0001384	CCN201912132
34	Inh SST ABI3BP	RNAseq 34	CS201912132_34				cluster	Fenna Krienen	(this manuscript)	primary motor cortex	UBERON:0001384	CCN201912132
35	Inh SST TMEFF2	RNAseq 35	CS201912132_35				cluster	Fenna Krienen	(this manuscript)	primary motor cortex	UBERON:0001384	CCN201912132
36	Inh SST P4HA1	RNAseq 36	CS201912132_36				cluster	Fenna Krienen	(this manuscript)	primary motor cortex	UBERON:0001384	CCN201912132
37	Inh SST LTBP1	RNAseq 37	CS201912132_37		Sst_4		cluster	Fenna Krienen	(this manuscript)	primary motor cortex	UBERON:0001384	CCN201912132
38	Inh SST AIM1	RNAseq 38	CS201912132_38		Sst_1		cluster	Fenna Krienen	(this manuscript)	primary motor cortex	UBERON:0001384	CCN201912132
39	Inh SST VAPA	RNAseq 39	CS201912132_39		Sst_2		cluster	Fenna Krienen	(this manuscript)	primary motor cortex	UBERON:0001384	CCN201912132
40	Inh SST PCSK5	RNAseq 40	CS201912132_40				cluster	Fenna Krienen	(this manuscript)	primary motor cortex	UBERON:0001384	CCN201912132
41	Inh PVALB OTOGL	RNAseq 41	CS201912132_41				cluster	Fenna Krienen	(this manuscript)	primary motor cortex	UBERON:0001384	CCN201912132
42	Inh PVALB LOC103790362	RNAseq 42	CS201912132_42				cluster	Fenna Krienen	(this manuscript)	primary motor cortex	UBERON:0001384	CCN201912132
43	Inh PVALB OSBP2	RNAseq 43	CS201912132_43				cluster	Fenna Krienen	(this manuscript)	primary motor cortex	UBERON:0001384	CCN201912132
44	Inh PVALB LOC103789439	RNAseq 44	CS201912132_44				cluster	Fenna Krienen	(this manuscript)	primary motor cortex	UBERON:0001384	CCN201912132
45	Inh PVALB GSTK1	RNAseq 45	CS201912132_45				cluster	Fenna Krienen	(this manuscript)	primary motor cortex	UBERON:0001384	CCN201912132
46	Inh PVALB C8H7orf62	RNAseq 46	CS201912132_46				cluster	Fenna Krienen	(this manuscript)	primary motor cortex	UBERON:0001384	CCN201912132
47	Inh PVALB SST LRRC6	RNAseq 47	CS201912132_47				cluster	Fenna Krienen	(this manuscript)	primary motor cortex	UBERON:0001384	CCN201912132
48	Inh PVALB ADAMTS3	RNAseq 48	CS201912132_48				cluster	Fenna Krienen	(this manuscript)	primary motor cortex	UBERON:0001384	CCN201912132
49	Inh PVALB SST EYS	RNAseq 49	CS201912132_49				cluster	Fenna Krienen	(this manuscript)	primary motor cortex	UBERON:0001384	CCN201912132
50	Inh PVALB PCDH19	RNAseq 50	CS201912132_50				cluster	Fenna Krienen	(this manuscript)	primary motor cortex	UBERON:0001384	CCN201912132
51	Inh PVALB KLHL29	RNAseq 51	CS201912132_51		Pvalb_2		cluster	Fenna Krienen	(this manuscript)	primary motor cortex	UBERON:0001384	CCN201912132
52	Inh PVALB FAM19A4	RNAseq 52	CS201912132_52	Chandelier	Chandelier		cluster	Fenna Krienen	(this manuscript)	primary motor cortex	UBERON:0001384	CCN201912132
53	Exc THEMIS ANO3	RNAseq 53	CS201912132_53				cluster	Fenna Krienen	(this manuscript)	primary motor cortex	UBERON:0001384	CCN201912132
54	Exc RORB LOC108588466	RNAseq 54	CS201912132_54				cluster	Fenna Krienen	(this manuscript)	primary motor cortex	UBERON:0001384	CCN201912132
55	Exc RORB SERPINE2	RNAseq 55	CS201912132_55				cluster	Fenna Krienen	(this manuscript)	primary motor cortex	UBERON:0001384	CCN201912132
56	Exc RORB NDST3	RNAseq 56	CS201912132_56				cluster	Fenna Krienen	(this manuscript)	primary motor cortex	UBERON:0001384	CCN201912132
57	Exc RORB KNL1	RNAseq 57	CS201912132_57				cluster	Fenna Krienen	(this manuscript)	primary motor cortex	UBERON:0001384	CCN201912132
58	Exc RORB CAV3	RNAseq 58	CS201912132_58				cluster	Fenna Krienen	(this manuscript)	primary motor cortex	UBERON:0001384	CCN201912132
59	Exc THEMIS KCTD16	RNAseq 59	CS201912132_59		L6 IT_2		cluster	Fenna Krienen	(this manuscript)	primary motor cortex	UBERON:0001384	CCN201912132
60	Exc THEMIS COBL	RNAseq 60	CS201912132_60		L6 IT_1		cluster	Fenna Krienen	(this manuscript)	primary motor cortex	UBERON:0001384	CCN201912132
61	Exc RORB LOC108593203	RNAseq 61	CS201912132_61				cluster	Fenna Krienen	(this manuscript)	primary motor cortex	UBERON:0001384	CCN201912132
62	Exc RORB ANKRD27	RNAseq 62	CS201912132_62				cluster	Fenna Krienen	(this manuscript)	primary motor cortex	UBERON:0001384	CCN201912132
63	Exc RORB ACTA2	RNAseq 63	CS201912132_63				cluster	Fenna Krienen	(this manuscript)	primary motor cortex	UBERON:0001384	CCN201912132
64	Exc RORB USH1C	RNAseq 64	CS201912132_64				cluster	Fenna Krienen	(this manuscript)	primary motor cortex	UBERON:0001384	CCN201912132
65	Exc RORB SLC38A11	RNAseq 65	CS201912132_65		L5 IT_3		cluster	Fenna Krienen	(this manuscript)	primary motor cortex	UBERON:0001384	CCN201912132
66	Exc RORB PPA2	RNAseq 66	CS201912132_66				cluster	Fenna Krienen	(this manuscript)	primary motor cortex	UBERON:0001384	CCN201912132
67	Exc RORB CHGA	RNAseq 67	CS201912132_67				cluster	Fenna Krienen	(this manuscript)	primary motor cortex	UBERON:0001384	CCN201912132
68	Exc RORB HACL1	RNAseq 68	CS201912132_68				cluster	Fenna Krienen	(this manuscript)	primary motor cortex	UBERON:0001384	CCN201912132
69	Oligo SLC1A3 LOC103793418	RNAseq 77	CS201912132_69				cluster	Fenna Krienen	(this manuscript)	primary motor cortex	UBERON:0001384	CCN201912132
70	Exc THEMIS ARL13B	RNAseq 69	CS201912132_70				cluster	Fenna Krienen	(this manuscript)	primary motor cortex	UBERON:0001384	CCN201912132
71	Exc FEZF2 PIEZO2	RNAseq 70	CS201912132_71				cluster	Fenna Krienen	(this manuscript)	primary motor cortex	UBERON:0001384	CCN201912132
72	Exc FEZF2 PDZRN4	RNAseq 71	CS201912132_72		L5 ET_2		cluster	Fenna Krienen	(this manuscript)	primary motor cortex	UBERON:0001384	CCN201912132
73	Exc FEZF2 RGS4	RNAseq 72	CS201912132_73		L6 CT_1		cluster	Fenna Krienen	(this manuscript)	primary motor cortex	UBERON:0001384	CCN201912132
74	Exc FEZF2 NRP1	RNAseq 73	CS201912132_74		L6 CT_2		cluster	Fenna Krienen	(this manuscript)	primary motor cortex	UBERON:0001384	CCN201912132
75	Exc FEZF2 ARSJ	RNAseq 74	CS201912132_75	L6b	L6b		cluster	Fenna Krienen	(this manuscript)	primary motor cortex	UBERON:0001384	CCN201912132
76	Exc THEMIS NTNG2	RNAseq 75	CS201912132_76	L6 IT Car3	L6 IT_3		cluster	Fenna Krienen	(this manuscript)	primary motor cortex	UBERON:0001384	CCN201912132
77	Exc FEZF2 CRYM	RNAseq 76	CS201912132_77	L5/6 NP	L5/6 NP		cluster	Fenna Krienen	(this manuscript)	primary motor cortex	UBERON:0001384	CCN201912132
78	OPC PDGFRA VCAN	RNAseq 78	CS201912132_78	OPC	OPC		cluster	Fenna Krienen	(this manuscript)	primary motor cortex	UBERON:0001384	CCN201912132
79	Astro FGFR3 EPHB1	RNAseq 79	CS201912132_79				cluster	Fenna Krienen	(this manuscript)	primary motor cortex	UBERON:0001384	CCN201912132
80	Astro FGFR3 NWD1	RNAseq 80	CS201912132_80				cluster	Fenna Krienen	(this manuscript)	primary motor cortex	UBERON:0001384	CCN201912132
81	Astro FGFR3 RCN2	RNAseq 81	CS201912132_81				cluster	Fenna Krienen	(this manuscript)	primary motor cortex	UBERON:0001384	CCN201912132
82	Astro FGFR3 GFAP	RNAseq 82	CS201912132_82		Astro_1		cluster	Fenna Krienen	(this manuscript)	primary motor cortex	UBERON:0001384	CCN201912132
83	Oligo OPALIN LOC103790018	RNAseq 83	CS201912132_83		Oligo_2		cluster	Fenna Krienen	(this manuscript)	primary motor cortex	UBERON:0001384	CCN201912132
84	Oligo OPALIN MOBP	RNAseq 84	CS201912132_84		Oligo_1		cluster	Fenna Krienen	(this manuscript)	primary motor cortex	UBERON:0001384	CCN201912132
85	Endo NOSTRIN IL1R1	RNAseq 85	CS201912132_85				cluster	Fenna Krienen	(this manuscript)	primary motor cortex	UBERON:0001384	CCN201912132
86	Endo NOSTRIN CXCL12	RNAseq 86	CS201912132_86				cluster	Fenna Krienen	(this manuscript)	primary motor cortex	UBERON:0001384	CCN201912132
87	Glia SLC1A3 FBLN5	RNAseq 87	CS201912132_87				cluster	Fenna Krienen	(this manuscript)	primary motor cortex	UBERON:0001384	CCN201912132
88	Peri SLC1A3 CHST3	RNAseq 88	CS201912132_88				cluster	Fenna Krienen	(this manuscript)	primary motor cortex	UBERON:0001384	CCN201912132
89	Peri SLC1A3 EPSTI1	RNAseq 89	CS201912132_89				cluster	Fenna Krienen	(this manuscript)	primary motor cortex	UBERON:0001384	CCN201912132
90	VLMC PDGFRA C7	RNAseq 90	CS201912132_90				cluster	Fenna Krienen	(this manuscript)	primary motor cortex	UBERON:0001384	CCN201912132
91	VLMC SLC1A3 CEMIP	RNAseq 91	CS201912132_91				cluster	Fenna Krienen	(this manuscript)	primary motor cortex	UBERON:0001384	CCN201912132
92	VLMC SLC1A3 SLC13A3	RNAseq 92	CS201912132_92				cluster	Fenna Krienen	(this manuscript)	primary motor cortex	UBERON:0001384	CCN201912132
93	VLMC SLC1A3 SLC47A1	RNAseq 93	CS201912132_93				cluster	Fenna Krienen	(this manuscript)	primary motor cortex	UBERON:0001384	CCN201912132
94	Micro TYROBP LOC103788313	RNAseq 94	CS201912132_94	Microglia-PVM			cluster	Fenna Krienen	(this manuscript)	primary motor cortex	UBERON:0001384	CCN201912132
NA	Lamp5	RNAseq 02-07	CS201912132_95	Lamp5			subclass	Fenna Krienen	(this manuscript)	primary motor cortex	UBERON:0001384	CCN201912132
NA	Sncg	RNAseq 08-14	CS201912132_96	Sncg			subclass	Fenna Krienen	(this manuscript)	primary motor cortex	UBERON:0001384	CCN201912132
NA	Vip	RNAseq 15-25	CS201912132_97	Vip			subclass	Fenna Krienen	(this manuscript)	primary motor cortex	UBERON:0001384	CCN201912132
NA	Sst	RNAseq 27-40, 47	CS201912132_98	Sst			subclass	Fenna Krienen	(this manuscript)	primary motor cortex	UBERON:0001384	CCN201912132
NA	Pvalb	RNAseq 41-46, 48-52	CS201912132_99	Pvalb			subclass	Fenna Krienen	(this manuscript)	primary motor cortex	UBERON:0001384	CCN201912132
NA	L2/3 IT	RNAseq 53-56	CS201912132_100	L2/3 IT	L2/3 IT		subclass	Fenna Krienen	(this manuscript)	primary motor cortex	UBERON:0001384	CCN201912132
NA	L5 IT	RNAseq 57-58, 61-68	CS201912132_101	L5 IT			subclass	Fenna Krienen	(this manuscript)	primary motor cortex	UBERON:0001384	CCN201912132
NA	L6 IT	RNAseq 59-60	CS201912132_102	L6 IT			subclass	Fenna Krienen	(this manuscript)	primary motor cortex	UBERON:0001384	CCN201912132
NA	L5 ET	RNAseq 69-71	CS201912132_103	L5 ET			subclass	Fenna Krienen	(this manuscript)	primary motor cortex	UBERON:0001384	CCN201912132
NA	L6 CT	RNAseq 72-73	CS201912132_104	L6 CT			subclass	Fenna Krienen	(this manuscript)	primary motor cortex	UBERON:0001384	CCN201912132
NA	Oligo	RNAseq 77, 83-84	CS201912132_105	Oligodendrocyte			subclass	Fenna Krienen	(this manuscript)	primary motor cortex	UBERON:0001384	CCN201912132
NA	Astro	RNAseq 79-82	CS201912132_106	Astrocyte			subclass	Fenna Krienen	(this manuscript)	primary motor cortex	UBERON:0001384	CCN201912132
NA	Endo	RNAseq 85-87	CS201912132_107	Endothelial	Endo		subclass	Fenna Krienen	(this manuscript)	primary motor cortex	UBERON:0001384	CCN201912132
NA	Peri	RNAseq 88-89	CS201912132_108	Peri			subclass	Fenna Krienen	(this manuscript)	primary motor cortex	UBERON:0001384	CCN201912132
NA	VLMC	RNAseq 90-93	CS201912132_109	VLMC			subclass	Fenna Krienen	(this manuscript)	primary motor cortex	UBERON:0001384	CCN201912132
NA	MGE	RNAseq 01, 27-52	CS201912132_110	MGE			level2	Fenna Krienen	(this manuscript)	primary motor cortex	UBERON:0001384	CCN201912132
NA	CGE/PoA	RNAseq 02-26	CS201912132_111	CGE/PoA			level2	Fenna Krienen	(this manuscript)	primary motor cortex	UBERON:0001384	CCN201912132
NA	IT projecting	RNAseq 53-68, 75	CS201912132_112	IT projecting			level2	Fenna Krienen	(this manuscript)	primary motor cortex	UBERON:0001384	CCN201912132
NA	Non-IT projecting	RNAseq 69-76	CS201912132_113	Non-IT projecting			level2	Fenna Krienen	(this manuscript)	primary motor cortex	UBERON:0001384	CCN201912132
NA	Oligo-OPC	RNAseq 77-78, 83-84	CS201912132_114	Oligodendrocyte-OPC			level2	Fenna Krienen	(this manuscript)	primary motor cortex	UBERON:0001384	CCN201912132
NA	Other NN	RNAseq 85-93	CS201912132_115	Other NN			level2	Fenna Krienen	(this manuscript)	primary motor cortex	UBERON:0001384	CCN201912132
NA	GABAergic	RNAseq 01-52	CS201912132_116	GABAergic			class	Fenna Krienen	(this manuscript)	primary motor cortex	UBERON:0001384	CCN201912132
NA	Glutamatergic	RNAseq 53-76	CS201912132_117	Glutamatergic			class	Fenna Krienen	(this manuscript)	primary motor cortex	UBERON:0001384	CCN201912132
NA	Non-RNAseqal	RNAseq 77-94	CS201912132_118	Non-neuronal			class	Fenna Krienen	(this manuscript)	primary motor cortex	UBERON:0001384	CCN201912132
NA	Sst Chodl(i)	RNAseq 01, 30	CS201912132_119		Sst Chodl(i)		integrated_cluster	Nikolas Jorstad	(this manuscript)	primary motor cortex	UBERON:0001384	CCN201912132
NA	Lamp5_2	RNAseq 05-06	CS201912132_120		Lamp5_2		integrated_cluster	Nikolas Jorstad	(this manuscript)	primary motor cortex	UBERON:0001384	CCN201912132
NA	Sncg_1	RNAseq 09, 12	CS201912132_121		Sncg_1		integrated_cluster	Nikolas Jorstad	(this manuscript)	primary motor cortex	UBERON:0001384	CCN201912132
NA	Sncg_3	RNAseq 10-11	CS201912132_122		Sncg_3		integrated_cluster	Nikolas Jorstad	(this manuscript)	primary motor cortex	UBERON:0001384	CCN201912132
NA	Sncg_4	RNAseq 13-14	CS201912132_123		Sncg_4		integrated_cluster	Nikolas Jorstad	(this manuscript)	primary motor cortex	UBERON:0001384	CCN201912132
NA	Vip_4	RNAseq 15, 25	CS201912132_124		Vip_4		integrated_cluster	Nikolas Jorstad	(this manuscript)	primary motor cortex	UBERON:0001384	CCN201912132
NA	Vip_2	RNAseq 16-18, 24	CS201912132_125		Vip_2		integrated_cluster	Nikolas Jorstad	(this manuscript)	primary motor cortex	UBERON:0001384	CCN201912132
NA	Vip_1	RNAseq 19-20	CS201912132_126		Vip_1		integrated_cluster	Nikolas Jorstad	(this manuscript)	primary motor cortex	UBERON:0001384	CCN201912132
NA	Vip_3	RNAseq 21-23	CS201912132_127		Vip_3		integrated_cluster	Nikolas Jorstad	(this manuscript)	primary motor cortex	UBERON:0001384	CCN201912132
NA	Sst_3	RNAseq 31-36, 40, 47	CS201912132_128		Sst_3		integrated_cluster	Nikolas Jorstad	(this manuscript)	primary motor cortex	UBERON:0001384	CCN201912132
NA	Pvalb_1	RNAseq 41-46, 48-50	CS201912132_129		Pvalb_1		integrated_cluster	Nikolas Jorstad	(this manuscript)	primary motor cortex	UBERON:0001384	CCN201912132
NA	L5 IT_1	RNAseq 57-58, 61-64	CS201912132_130		L5 IT_1		integrated_cluster	Nikolas Jorstad	(this manuscript)	primary motor cortex	UBERON:0001384	CCN201912132
NA	L5 IT_2	RNAseq 66-68	CS201912132_131		L5 IT_2		integrated_cluster	Nikolas Jorstad	(this manuscript)	primary motor cortex	UBERON:0001384	CCN201912132
NA	L5 ET_1	RNAseq 69-70	CS201912132_132		L5 ET_1		integrated_cluster	Nikolas Jorstad	(this manuscript)	primary motor cortex	UBERON:0001384	CCN201912132
NA	Astro_2	RNAseq 79-81	CS201912132_133		Astro_2		integrated_cluster	Nikolas Jorstad	(this manuscript)	primary motor cortex	UBERON:0001384	CCN201912132
NA	VLMC(i)	RNAseq 90-92	CS201912132_134		VLMC(i)		integrated_cluster	Nikolas Jorstad	(this manuscript)	primary motor cortex	UBERON:0001384	CCN201912132
1	Inh LAMP5 COL5A2	DNAm 01	CS202002274_1			RNAseq 02-03	DNAm_cluster	Blue Lake	(this manuscript)	primary motor cortex	UBERON:0001384	CCN202002274
2	Inh LAMP5 CTTNBP2	DNAm 02	CS202002274_2			RNAseq 04	DNAm_cluster	Blue Lake	(this manuscript)	primary motor cortex	UBERON:0001384	CCN202002274
3	Inh LAMP5 PBX3	DNAm 03	CS202002274_3			RNAseq 05-06	DNAm_cluster	Blue Lake	(this manuscript)	primary motor cortex	UBERON:0001384	CCN202002274
4	Inh GAD1 ZC4H2	DNAm 04	CS202002274_4			RNAseq 07-12, 26	DNAm_cluster	Blue Lake	(this manuscript)	primary motor cortex	UBERON:0001384	CCN202002274
5	Inh GAD1 THSD7B	DNAm 05	CS202002274_5			RNAseq 13-14	DNAm_cluster	Blue Lake	(this manuscript)	primary motor cortex	UBERON:0001384	CCN202002274
6	Inh VIP ARHGAP18	DNAm 06	CS202002274_6			RNAseq 15, 24-25	DNAm_cluster	Blue Lake	(this manuscript)	primary motor cortex	UBERON:0001384	CCN202002274
7	Inh VIP LOC100397259	DNAm 07	CS202002274_7			RNAseq 16-17	DNAm_cluster	Blue Lake	(this manuscript)	primary motor cortex	UBERON:0001384	CCN202002274
8	Inh VIP FIGN	DNAm 08	CS202002274_8			RNAseq 18-20	DNAm_cluster	Blue Lake	(this manuscript)	primary motor cortex	UBERON:0001384	CCN202002274
9	Inh VIP DACH2	DNAm 09	CS202002274_9			RNAseq 21-23	DNAm_cluster	Blue Lake	(this manuscript)	primary motor cortex	UBERON:0001384	CCN202002274
10	Inh SST ABI3BP	DNAm 10	CS202002274_10			RNAseq 01, 30-36, 47	DNAm_cluster	Blue Lake	(this manuscript)	primary motor cortex	UBERON:0001384	CCN202002274
11	Inh SST COL11A1	DNAm 11	CS202002274_11			RNAseq 27-29, 37, 40	DNAm_cluster	Blue Lake	(this manuscript)	primary motor cortex	UBERON:0001384	CCN202002274
12	Inh SST AKAP2	DNAm 12	CS202002274_12			RNAseq 38-39	DNAm_cluster	Blue Lake	(this manuscript)	primary motor cortex	UBERON:0001384	CCN202002274
13	Inh PVALB CDON	DNAm 13	CS202002274_13			RNAseq 41, 45-46, 51	DNAm_cluster	Blue Lake	(this manuscript)	primary motor cortex	UBERON:0001384	CCN202002274
14	Inh PVALB IGF2BP2	DNAm 14	CS202002274_14			RNAseq 42-44	DNAm_cluster	Blue Lake	(this manuscript)	primary motor cortex	UBERON:0001384	CCN202002274
15	Inh PVALB EYS	DNAm 15	CS202002274_15			RNAseq 48-50	DNAm_cluster	Blue Lake	(this manuscript)	primary motor cortex	UBERON:0001384	CCN202002274
16	Inh PVALB FAM19A4	DNAm 16	CS202002274_16	Chandelier		RNAseq 52	DNAm_cluster	Blue Lake	(this manuscript)	primary motor cortex	UBERON:0001384	CCN202002274
17	Exc THEMIS ACTN2	DNAm 17	CS202002274_17			RNAseq 53	DNAm_cluster	Blue Lake	(this manuscript)	primary motor cortex	UBERON:0001384	CCN202002274
18	Exc RORB LOC108588466	DNAm 18	CS202002274_18	L2/3 IT		RNAseq 54-56	DNAm_cluster	Blue Lake	(this manuscript)	primary motor cortex	UBERON:0001384	CCN202002274
19	Exc THEMIS HS3ST5	DNAm 19	CS202002274_19	L6 IT		RNAseq 57-60	DNAm_cluster	Blue Lake	(this manuscript)	primary motor cortex	UBERON:0001384	CCN202002274
20	Exc RORB LOC108593203	DNAm 20	CS202002274_20			RNAseq 61, 63	DNAm_cluster	Blue Lake	(this manuscript)	primary motor cortex	UBERON:0001384	CCN202002274
21	Exc RORB ANTXR2	DNAm 21	CS202002274_21			RNAseq 62, 64	DNAm_cluster	Blue Lake	(this manuscript)	primary motor cortex	UBERON:0001384	CCN202002274
22	Exc RORB PAPSS2	DNAm 22	CS202002274_22			RNAseq 65	DNAm_cluster	Blue Lake	(this manuscript)	primary motor cortex	UBERON:0001384	CCN202002274
23	Exc RORB TLL1	DNAm 23	CS202002274_23			RNAseq 66-67	DNAm_cluster	Blue Lake	(this manuscript)	primary motor cortex	UBERON:0001384	CCN202002274
24	Exc RORB PCED1B	DNAm 24	CS202002274_24			RNAseq 68	DNAm_cluster	Blue Lake	(this manuscript)	primary motor cortex	UBERON:0001384	CCN202002274
25	Exc FEZF2 PIEZO2	DNAm 25	CS202002274_25	L5 ET		RNAseq 69-71	DNAm_cluster	Blue Lake	(this manuscript)	primary motor cortex	UBERON:0001384	CCN202002274
26	Exc FEZF2 BMP5	DNAm 26	CS202002274_26			RNAseq 72	DNAm_cluster	Blue Lake	(this manuscript)	primary motor cortex	UBERON:0001384	CCN202002274
27	Exc FEZF2 NRP1	DNAm 27	CS202002274_27			RNAseq 73	DNAm_cluster	Blue Lake	(this manuscript)	primary motor cortex	UBERON:0001384	CCN202002274
28	Exc FEZF2 ARSJ	DNAm 28	CS202002274_28	L6b		RNAseq 74	DNAm_cluster	Blue Lake	(this manuscript)	primary motor cortex	UBERON:0001384	CCN202002274
29	Exc THEMIS CENPP	DNAm 29	CS202002274_29	L6 IT Car3		RNAseq 75	DNAm_cluster	Blue Lake	(this manuscript)	primary motor cortex	UBERON:0001384	CCN202002274
30	Exc FEZF2 TSHZ2	DNAm 30	CS202002274_30	L5/6 NP		RNAseq 76	DNAm_cluster	Blue Lake	(this manuscript)	primary motor cortex	UBERON:0001384	CCN202002274
31	Glia SLC1A3 LOC103788313	DNAm 31	CS202002274_31			Non-RNAseq 01, 18	DNAm_cluster	Blue Lake	(this manuscript)	primary motor cortex	UBERON:0001384	CCN202002274
32	Glia OPALIN ST18	DNAm 32	CS202002274_32			Non-RNAseq 02, 07-08, 12-17	DNAm_cluster	Blue Lake	(this manuscript)	primary motor cortex	UBERON:0001384	CCN202002274
33	Glia RORB SLC1A2	DNAm 33	CS202002274_33	Astrocyte | Endothelial		Non-RNAseq 03-11	DNAm_cluster	Blue Lake	(this manuscript)	primary motor cortex	UBERON:0001384	CCN202002274
1	Inh LAMP5 KIT	ATACseq 01	CS202002275_1			RNAseq 02-06	ATACseq_cluster	Wei Tian	(this manuscript)	primary motor cortex	UBERON:0001384	CCN202002275
2	Inh GAD1 THSD7B	ATACseq 02	CS202002275_2			RNAseq 07-15	ATACseq_cluster	Wei Tian	(this manuscript)	primary motor cortex	UBERON:0001384	CCN202002275
3	Inh VIP LOC103791740	ATACseq 03	CS202002275_3			RNAseq 16-26	ATACseq_cluster	Wei Tian	(this manuscript)	primary motor cortex	UBERON:0001384	CCN202002275
4	Inh SST ABI3BP	ATACseq 04	CS202002275_4			RNAseq 01, 27-40, 47	ATACseq_cluster	Wei Tian	(this manuscript)	primary motor cortex	UBERON:0001384	CCN202002275
5	Inh PVALB MYO5B	ATACseq 05	CS202002275_5			RNAseq 41-46, 48-51	ATACseq_cluster	Wei Tian	(this manuscript)	primary motor cortex	UBERON:0001384	CCN202002275
6	Inh PVALB FAM19A4	ATACseq 06	CS202002275_6	Chandelier		RNAseq 52	ATACseq_cluster	Wei Tian	(this manuscript)	primary motor cortex	UBERON:0001384	CCN202002275
7	Exc RORB NDST3	ATACseq 07	CS202002275_7			RNAseq 53, 55-56	ATACseq_cluster	Wei Tian	(this manuscript)	primary motor cortex	UBERON:0001384	CCN202002275
8	Exc RORB LOC108588466	ATACseq 08	CS202002275_8			RNAseq 54, 61	ATACseq_cluster	Wei Tian	(this manuscript)	primary motor cortex	UBERON:0001384	CCN202002275
9	Exc THEMIS HS3ST5	ATACseq 09	CS202002275_9	L6 IT		RNAseq 58-60	ATACseq_cluster	Wei Tian	(this manuscript)	primary motor cortex	UBERON:0001384	CCN202002275
10	Exc RORB ANKRD27	ATACseq 10	CS202002275_10			RNAseq 62	ATACseq_cluster	Wei Tian	(this manuscript)	primary motor cortex	UBERON:0001384	CCN202002275
11	Exc RORB DCC	ATACseq 11	CS202002275_11			RNAseq 63, 65	ATACseq_cluster	Wei Tian	(this manuscript)	primary motor cortex	UBERON:0001384	CCN202002275
12	Exc RORB USH1C	ATACseq 12	CS202002275_12			RNAseq 64	ATACseq_cluster	Wei Tian	(this manuscript)	primary motor cortex	UBERON:0001384	CCN202002275
13	Exc RORB TLL1	ATACseq 13	CS202002275_13			RNAseq 66-67	ATACseq_cluster	Wei Tian	(this manuscript)	primary motor cortex	UBERON:0001384	CCN202002275
14	Exc RORB HACL1	ATACseq 14	CS202002275_14			RNAseq 68	ATACseq_cluster	Wei Tian	(this manuscript)	primary motor cortex	UBERON:0001384	CCN202002275
15	Exc FEZF2 PIEZO2	ATACseq 15	CS202002275_15	L5 ET		RNAseq 69-71	ATACseq_cluster	Wei Tian	(this manuscript)	primary motor cortex	UBERON:0001384	CCN202002275
16	Exc FEZF2 NRP1	ATACseq 16	CS202002275_16	L6 CT		RNAseq 72-73	ATACseq_cluster	Wei Tian	(this manuscript)	primary motor cortex	UBERON:0001384	CCN202002275
17	Exc FEZF2 ARSJ	ATACseq 17	CS202002275_17	L6b		RNAseq 74	ATACseq_cluster	Wei Tian	(this manuscript)	primary motor cortex	UBERON:0001384	CCN202002275
18	Exc THEMIS NTNG2	ATACseq 18	CS202002275_18	L6 IT Car3		RNAseq 75	ATACseq_cluster	Wei Tian	(this manuscript)	primary motor cortex	UBERON:0001384	CCN202002275
19	Exc FEZF2 CRYM	ATACseq 19	CS202002275_19	L5/6 NP		RNAseq 76	ATACseq_cluster	Wei Tian	(this manuscript)	primary motor cortex	UBERON:0001384	CCN202002275
20	Oligo OPALIN ST18	ATACseq 20	CS202002275_20	Oligodendrocyte		Non-RNAseq 01, 07-08	ATACseq_cluster	Wei Tian	(this manuscript)	primary motor cortex	UBERON:0001384	CCN202002275
21	OPC PDGFRA VCAN	ATACseq 21	CS202002275_21	OPC		Non-RNAseq 02	ATACseq_cluster	Wei Tian	(this manuscript)	primary motor cortex	UBERON:0001384	CCN202002275
22	Astro RORB SLC1A2	ATACseq 22	CS202002275_22	Astrocyte		Non-RNAseq 03-06	ATACseq_cluster	Wei Tian	(this manuscript)	primary motor cortex	UBERON:0001384	CCN202002275
23	Glia SLC1A3 FLT1	ATACseq 23	CS202002275_23	Other NN		Non-RNAseq 09-18	ATACseq_cluster	Wei Tian	(this manuscript)	primary motor cortex	UBERON:0001384	CCN202002275

## Sheet: Mouse
tree_ order	cell_set_ preferred_alias	cell_set label	cell_set_ accession	cell_set_ aligned_alias	cell_set_alias_ integrated	cell_set_labels_ CCN202002013	cell_set_ descriptor	cell_set_ alias_assignee	cell_set_ alias_citation	cell_set_ structure	cell_set_ ontology_tag	taxonomy_id
1	Lamp5 Pax6	RNAseq 001	CS202002013_1		Lamp5_4		cluster	Zizhen Yao	10.1101/2020.02.29.970558	primary motor cortex	UBERON:0001384	CCN202002013
2	Lamp5 Egln3_1	RNAseq 002	CS202002013_2		Sncg_4		cluster	Zizhen Yao	10.1101/2020.02.29.970558	primary motor cortex	UBERON:0001384	CCN202002013
3	Lamp5 Egln3_2	RNAseq 003	CS202002013_3				cluster	Zizhen Yao	10.1101/2020.02.29.970558	primary motor cortex	UBERON:0001384	CCN202002013
4	Lamp5 Egln3_3	RNAseq 004	CS202002013_4				cluster	Zizhen Yao	10.1101/2020.02.29.970558	primary motor cortex	UBERON:0001384	CCN202002013
5	Lamp5 Pdlim5_1	RNAseq 005	CS202002013_5		Lamp5_1		cluster	Zizhen Yao	10.1101/2020.02.29.970558	primary motor cortex	UBERON:0001384	CCN202002013
6	Lamp5 Pdlim5_2	RNAseq 006	CS202002013_6				cluster	Zizhen Yao	10.1101/2020.02.29.970558	primary motor cortex	UBERON:0001384	CCN202002013
7	Lamp5 Slc35d3	RNAseq 007	CS202002013_7				cluster	Zizhen Yao	10.1101/2020.02.29.970558	primary motor cortex	UBERON:0001384	CCN202002013
8	Lamp5 Lhx6	RNAseq 008	CS202002013_8	Lamp5 Lhx6	Lamp5_3		cluster	Zizhen Yao	10.1101/2020.02.29.970558	primary motor cortex	UBERON:0001384	CCN202002013
9	Sncg Col14a1	RNAseq 009	CS202002013_9				cluster	Zizhen Yao	10.1101/2020.02.29.970558	primary motor cortex	UBERON:0001384	CCN202002013
10	Sncg Slc17a8	RNAseq 010	CS202002013_10				cluster	Zizhen Yao	10.1101/2020.02.29.970558	primary motor cortex	UBERON:0001384	CCN202002013
11	Sncg Calb1_1	RNAseq 011	CS202002013_11				cluster	Zizhen Yao	10.1101/2020.02.29.970558	primary motor cortex	UBERON:0001384	CCN202002013
12	Sncg Calb1_2	RNAseq 012	CS202002013_12				cluster	Zizhen Yao	10.1101/2020.02.29.970558	primary motor cortex	UBERON:0001384	CCN202002013
13	Sncg Npy2r	RNAseq 013	CS202002013_13				cluster	Zizhen Yao	10.1101/2020.02.29.970558	primary motor cortex	UBERON:0001384	CCN202002013
14	Vip Sncg	RNAseq 014	CS202002013_14				cluster	Zizhen Yao	10.1101/2020.02.29.970558	primary motor cortex	UBERON:0001384	CCN202002013
15	Vip Serpinf1_1	RNAseq 015	CS202002013_15				cluster	Zizhen Yao	10.1101/2020.02.29.970558	primary motor cortex	UBERON:0001384	CCN202002013
16	Vip Serpinf1_2	RNAseq 016	CS202002013_16				cluster	Zizhen Yao	10.1101/2020.02.29.970558	primary motor cortex	UBERON:0001384	CCN202002013
17	Vip Serpinf1_3	RNAseq 017	CS202002013_17				cluster	Zizhen Yao	10.1101/2020.02.29.970558	primary motor cortex	UBERON:0001384	CCN202002013
18	Vip Htr1f	RNAseq 018	CS202002013_18				cluster	Zizhen Yao	10.1101/2020.02.29.970558	primary motor cortex	UBERON:0001384	CCN202002013
19	Vip Gpc3	RNAseq 019	CS202002013_19				cluster	Zizhen Yao	10.1101/2020.02.29.970558	primary motor cortex	UBERON:0001384	CCN202002013
20	Vip C1ql1	RNAseq 020	CS202002013_20				cluster	Zizhen Yao	10.1101/2020.02.29.970558	primary motor cortex	UBERON:0001384	CCN202002013
21	Vip Mybpc1_2	RNAseq 021	CS202002013_21				cluster	Zizhen Yao	10.1101/2020.02.29.970558	primary motor cortex	UBERON:0001384	CCN202002013
22	Vip Mybpc1_1	RNAseq 022	CS202002013_22				cluster	Zizhen Yao	10.1101/2020.02.29.970558	primary motor cortex	UBERON:0001384	CCN202002013
23	Vip Chat_1	RNAseq 023	CS202002013_23				cluster	Zizhen Yao	10.1101/2020.02.29.970558	primary motor cortex	UBERON:0001384	CCN202002013
24	Vip Mybpc1_3	RNAseq 024	CS202002013_24				cluster	Zizhen Yao	10.1101/2020.02.29.970558	primary motor cortex	UBERON:0001384	CCN202002013
25	Vip Chat_2	RNAseq 025	CS202002013_25				cluster	Zizhen Yao	10.1101/2020.02.29.970558	primary motor cortex	UBERON:0001384	CCN202002013
26	Vip Igfbp6_1	RNAseq 026	CS202002013_26				cluster	Zizhen Yao	10.1101/2020.02.29.970558	primary motor cortex	UBERON:0001384	CCN202002013
27	Vip Igfbp6_2	RNAseq 027	CS202002013_27				cluster	Zizhen Yao	10.1101/2020.02.29.970558	primary motor cortex	UBERON:0001384	CCN202002013
28	Sst Chodl	RNAseq 028	CS202002013_28	Sst Chodl	Sst Chodl		cluster	Zizhen Yao	10.1101/2020.02.29.970558	primary motor cortex	UBERON:0001384	CCN202002013
29	Sst Penk	RNAseq 029	CS202002013_29				cluster	Zizhen Yao	10.1101/2020.02.29.970558	primary motor cortex	UBERON:0001384	CCN202002013
30	Sst Myh8_1	RNAseq 030	CS202002013_30				cluster	Zizhen Yao	10.1101/2020.02.29.970558	primary motor cortex	UBERON:0001384	CCN202002013
31	Sst Myh8_2	RNAseq 031	CS202002013_31				cluster	Zizhen Yao	10.1101/2020.02.29.970558	primary motor cortex	UBERON:0001384	CCN202002013
32	Sst Myh8_3	RNAseq 032	CS202002013_32				cluster	Zizhen Yao	10.1101/2020.02.29.970558	primary motor cortex	UBERON:0001384	CCN202002013
33	Sst Htr1a	RNAseq 033	CS202002013_33				cluster	Zizhen Yao	10.1101/2020.02.29.970558	primary motor cortex	UBERON:0001384	CCN202002013
34	Sst Etv1	RNAseq 034	CS202002013_34				cluster	Zizhen Yao	10.1101/2020.02.29.970558	primary motor cortex	UBERON:0001384	CCN202002013
35	Sst Pvalb Etv1	RNAseq 035	CS202002013_35				cluster	Zizhen Yao	10.1101/2020.02.29.970558	primary motor cortex	UBERON:0001384	CCN202002013
36	Sst Crhr2_1	RNAseq 036	CS202002013_36				cluster	Zizhen Yao	10.1101/2020.02.29.970558	primary motor cortex	UBERON:0001384	CCN202002013
37	Sst Crhr2_2	RNAseq 037	CS202002013_37		Sst_4		cluster	Zizhen Yao	10.1101/2020.02.29.970558	primary motor cortex	UBERON:0001384	CCN202002013
38	Sst Hpse	RNAseq 038	CS202002013_38				cluster	Zizhen Yao	10.1101/2020.02.29.970558	primary motor cortex	UBERON:0001384	CCN202002013
39	Sst Calb2	RNAseq 039	CS202002013_39				cluster	Zizhen Yao	10.1101/2020.02.29.970558	primary motor cortex	UBERON:0001384	CCN202002013
40	Sst Pappa	RNAseq 040	CS202002013_40				cluster	Zizhen Yao	10.1101/2020.02.29.970558	primary motor cortex	UBERON:0001384	CCN202002013
41	Sst Pvalb Calb2	RNAseq 041	CS202002013_41				cluster	Zizhen Yao	10.1101/2020.02.29.970558	primary motor cortex	UBERON:0001384	CCN202002013
42	Sst C1ql3_1	RNAseq 042	CS202002013_42		Sst_5		cluster	Zizhen Yao	10.1101/2020.02.29.970558	primary motor cortex	UBERON:0001384	CCN202002013
43	Sst C1ql3_2	RNAseq 043	CS202002013_43				cluster	Zizhen Yao	10.1101/2020.02.29.970558	primary motor cortex	UBERON:0001384	CCN202002013
44	Sst Tac2	RNAseq 044	CS202002013_44				cluster	Zizhen Yao	10.1101/2020.02.29.970558	primary motor cortex	UBERON:0001384	CCN202002013
45	Sst Th_1	RNAseq 045	CS202002013_45				cluster	Zizhen Yao	10.1101/2020.02.29.970558	primary motor cortex	UBERON:0001384	CCN202002013
46	Sst Th_2	RNAseq 046	CS202002013_46				cluster	Zizhen Yao	10.1101/2020.02.29.970558	primary motor cortex	UBERON:0001384	CCN202002013
47	Sst Th_3	RNAseq 047	CS202002013_47		Sst_7		cluster	Zizhen Yao	10.1101/2020.02.29.970558	primary motor cortex	UBERON:0001384	CCN202002013
48	Pvalb Gabrg1	RNAseq 048	CS202002013_48				cluster	Zizhen Yao	10.1101/2020.02.29.970558	primary motor cortex	UBERON:0001384	CCN202002013
49	Pvalb Egfem1	RNAseq 049	CS202002013_49				cluster	Zizhen Yao	10.1101/2020.02.29.970558	primary motor cortex	UBERON:0001384	CCN202002013
50	Pvalb Gpr149	RNAseq 050	CS202002013_50				cluster	Zizhen Yao	10.1101/2020.02.29.970558	primary motor cortex	UBERON:0001384	CCN202002013
51	Pvalb Kank4	RNAseq 051	CS202002013_51				cluster	Zizhen Yao	10.1101/2020.02.29.970558	primary motor cortex	UBERON:0001384	CCN202002013
52	Pvalb Calb1_1	RNAseq 052	CS202002013_52				cluster	Zizhen Yao	10.1101/2020.02.29.970558	primary motor cortex	UBERON:0001384	CCN202002013
53	Pvalb Calb1_2	RNAseq 053	CS202002013_53				cluster	Zizhen Yao	10.1101/2020.02.29.970558	primary motor cortex	UBERON:0001384	CCN202002013
54	Pvalb Reln	RNAseq 054	CS202002013_54				cluster	Zizhen Yao	10.1101/2020.02.29.970558	primary motor cortex	UBERON:0001384	CCN202002013
55	Pvalb Il1rapl2	RNAseq 055	CS202002013_55				cluster	Zizhen Yao	10.1101/2020.02.29.970558	primary motor cortex	UBERON:0001384	CCN202002013
56	Pvalb Vipr2_1	RNAseq 056	CS202002013_56				cluster	Zizhen Yao	10.1101/2020.02.29.970558	primary motor cortex	UBERON:0001384	CCN202002013
57	Pvalb Vipr2_2	RNAseq 057	CS202002013_57				cluster	Zizhen Yao	10.1101/2020.02.29.970558	primary motor cortex	UBERON:0001384	CCN202002013
58	L2/3 IT_1	RNAseq 058	CS202002013_58				cluster	Zizhen Yao	10.1101/2020.02.29.970558	primary motor cortex	UBERON:0001384	CCN202002013
59	L2/3 IT_2	RNAseq 059	CS202002013_59				cluster	Zizhen Yao	10.1101/2020.02.29.970558	primary motor cortex	UBERON:0001384	CCN202002013
60	L2/3 IT_3	RNAseq 060	CS202002013_60				cluster	Zizhen Yao	10.1101/2020.02.29.970558	primary motor cortex	UBERON:0001384	CCN202002013
61	L4/5 IT_1	RNAseq 061	CS202002013_61				cluster	Zizhen Yao	10.1101/2020.02.29.970558	primary motor cortex	UBERON:0001384	CCN202002013
62	L4/5 IT_2	RNAseq 062	CS202002013_62				cluster	Zizhen Yao	10.1101/2020.02.29.970558	primary motor cortex	UBERON:0001384	CCN202002013
63	L5 IT_1	RNAseq 063	CS202002013_63				cluster	Zizhen Yao	10.1101/2020.02.29.970558	primary motor cortex	UBERON:0001384	CCN202002013
64	L5 IT_2	RNAseq 064	CS202002013_64				cluster	Zizhen Yao	10.1101/2020.02.29.970558	primary motor cortex	UBERON:0001384	CCN202002013
66	L5 IT_3	RNAseq 065	CS202002013_65				cluster	Zizhen Yao	10.1101/2020.02.29.970558	primary motor cortex	UBERON:0001384	CCN202002013
67	L5 IT_4	RNAseq 066	CS202002013_66				cluster	Zizhen Yao	10.1101/2020.02.29.970558	primary motor cortex	UBERON:0001384	CCN202002013
68	L6 IT_1	RNAseq 067	CS202002013_67		L6 IT_1		cluster	Zizhen Yao	10.1101/2020.02.29.970558	primary motor cortex	UBERON:0001384	CCN202002013
69	L6 IT_2	RNAseq 068	CS202002013_68				cluster	Zizhen Yao	10.1101/2020.02.29.970558	primary motor cortex	UBERON:0001384	CCN202002013
70	L6 IT Car3	RNAseq 069	CS202002013_69	L6 IT Car3	L6 IT_3		cluster	Zizhen Yao	10.1101/2020.02.29.970558	primary motor cortex	UBERON:0001384	CCN202002013
71	L5 PT_1	RNAseq 070	CS202002013_70				cluster	Zizhen Yao	10.1101/2020.02.29.970558	primary motor cortex	UBERON:0001384	CCN202002013
72	L5 PT_2	RNAseq 071	CS202002013_71		L5 ET_2		cluster	Zizhen Yao	10.1101/2020.02.29.970558	primary motor cortex	UBERON:0001384	CCN202002013
73	L5 PT_3	RNAseq 072	CS202002013_72				cluster	Zizhen Yao	10.1101/2020.02.29.970558	primary motor cortex	UBERON:0001384	CCN202002013
74	L5 PT_4	RNAseq 073	CS202002013_73				cluster	Zizhen Yao	10.1101/2020.02.29.970558	primary motor cortex	UBERON:0001384	CCN202002013
75	L5/6 NP CT	RNAseq 074	CS202002013_74		L5 IT_3		cluster	Zizhen Yao	10.1101/2020.02.29.970558	primary motor cortex	UBERON:0001384	CCN202002013
76	L6 CT Gpr139	RNAseq 075	CS202002013_75				cluster	Zizhen Yao	10.1101/2020.02.29.970558	primary motor cortex	UBERON:0001384	CCN202002013
77	L6 CT Cpa6	RNAseq 076	CS202002013_76		L6 CT_2		cluster	Zizhen Yao	10.1101/2020.02.29.970558	primary motor cortex	UBERON:0001384	CCN202002013
78	L6 CT Grp	RNAseq 077	CS202002013_77				cluster	Zizhen Yao	10.1101/2020.02.29.970558	primary motor cortex	UBERON:0001384	CCN202002013
79	L6 CT Pou3f2	RNAseq 078	CS202002013_78				cluster	Zizhen Yao	10.1101/2020.02.29.970558	primary motor cortex	UBERON:0001384	CCN202002013
80	L6 CT Kit_1	RNAseq 079	CS202002013_79				cluster	Zizhen Yao	10.1101/2020.02.29.970558	primary motor cortex	UBERON:0001384	CCN202002013
81	L6 CT Kit_2	RNAseq 080	CS202002013_80				cluster	Zizhen Yao	10.1101/2020.02.29.970558	primary motor cortex	UBERON:0001384	CCN202002013
82	L6b Col6a1	RNAseq 081	CS202002013_81				cluster	Zizhen Yao	10.1101/2020.02.29.970558	primary motor cortex	UBERON:0001384	CCN202002013
83	L6b Shisa6_1	RNAseq 082	CS202002013_82				cluster	Zizhen Yao	10.1101/2020.02.29.970558	primary motor cortex	UBERON:0001384	CCN202002013
84	L6b Shisa6_2	RNAseq 083	CS202002013_83				cluster	Zizhen Yao	10.1101/2020.02.29.970558	primary motor cortex	UBERON:0001384	CCN202002013
85	L6b Ror1	RNAseq 084	CS202002013_84				cluster	Zizhen Yao	10.1101/2020.02.29.970558	primary motor cortex	UBERON:0001384	CCN202002013
86	L6b Kcnip1	RNAseq 085	CS202002013_85				cluster	Zizhen Yao	10.1101/2020.02.29.970558	primary motor cortex	UBERON:0001384	CCN202002013
87	L5/6 NP_1	RNAseq 086	CS202002013_86				cluster	Zizhen Yao	10.1101/2020.02.29.970558	primary motor cortex	UBERON:0001384	CCN202002013
88	L5/6 NP_2	RNAseq 087	CS202002013_87				cluster	Zizhen Yao	10.1101/2020.02.29.970558	primary motor cortex	UBERON:0001384	CCN202002013
89	L5/6 NP_3	RNAseq 088	CS202002013_88				cluster	Zizhen Yao	10.1101/2020.02.29.970558	primary motor cortex	UBERON:0001384	CCN202002013
90	Meis2	RNAseq 089	CS202002013_89				cluster	Zizhen Yao	10.1101/2020.02.29.970558	primary motor cortex	UBERON:0001384	CCN202002013
91	Meis2_Top2a	RNAseq 090	CS202002013_90				cluster	Zizhen Yao	10.1101/2020.02.29.970558	primary motor cortex	UBERON:0001384	CCN202002013
92	OPC Pdgfra	RNAseq 091	CS202002013_91	OPC	OPC		cluster	Zizhen Yao	10.1101/2020.02.29.970558	primary motor cortex	UBERON:0001384	CCN202002013
93	Astro_Top2a	RNAseq 092	CS202002013_92				cluster	Zizhen Yao	10.1101/2020.02.29.970558	primary motor cortex	UBERON:0001384	CCN202002013
94	Astro Aqp4_Gfap	RNAseq 093	CS202002013_93				cluster	Zizhen Yao	10.1101/2020.02.29.970558	primary motor cortex	UBERON:0001384	CCN202002013
95	Astro Aqp4_Slc7a10	RNAseq 094	CS202002013_94				cluster	Zizhen Yao	10.1101/2020.02.29.970558	primary motor cortex	UBERON:0001384	CCN202002013
96	Oligo Enpp6_1	RNAseq 095	CS202002013_95				cluster	Zizhen Yao	10.1101/2020.02.29.970558	primary motor cortex	UBERON:0001384	CCN202002013
97	Oligo Enpp6_2	RNAseq 096	CS202002013_96				cluster	Zizhen Yao	10.1101/2020.02.29.970558	primary motor cortex	UBERON:0001384	CCN202002013
98	Oligo Enpp6_3	RNAseq 097	CS202002013_97				cluster	Zizhen Yao	10.1101/2020.02.29.970558	primary motor cortex	UBERON:0001384	CCN202002013
99	Oligo Enpp6_4	RNAseq 098	CS202002013_98				cluster	Zizhen Yao	10.1101/2020.02.29.970558	primary motor cortex	UBERON:0001384	CCN202002013
100	Oligo Opalin_1	RNAseq 099	CS202002013_99		Oligo_1		cluster	Zizhen Yao	10.1101/2020.02.29.970558	primary motor cortex	UBERON:0001384	CCN202002013
101	Oligo Opalin_2	RNAseq 100	CS202002013_100				cluster	Zizhen Yao	10.1101/2020.02.29.970558	primary motor cortex	UBERON:0001384	CCN202002013
102	Oligo Opalin_3	RNAseq 101	CS202002013_101				cluster	Zizhen Yao	10.1101/2020.02.29.970558	primary motor cortex	UBERON:0001384	CCN202002013
103	Oligo Opalin_4	RNAseq 102	CS202002013_102				cluster	Zizhen Yao	10.1101/2020.02.29.970558	primary motor cortex	UBERON:0001384	CCN202002013
104	Endo	RNAseq 103	CS202002013_103	Endothelial	Endo		cluster	Zizhen Yao	10.1101/2020.02.29.970558	primary motor cortex	UBERON:0001384	CCN202002013
105	VLMC_1	RNAseq 104	CS202002013_104				cluster	Zizhen Yao	10.1101/2020.02.29.970558	primary motor cortex	UBERON:0001384	CCN202002013
106	VLMC_2	RNAseq 105	CS202002013_105				cluster	Zizhen Yao	10.1101/2020.02.29.970558	primary motor cortex	UBERON:0001384	CCN202002013
107	VLMC_3	RNAseq 106	CS202002013_106				cluster	Zizhen Yao	10.1101/2020.02.29.970558	primary motor cortex	UBERON:0001384	CCN202002013
108	VLMC_4	RNAseq 107	CS202002013_107				cluster	Zizhen Yao	10.1101/2020.02.29.970558	primary motor cortex	UBERON:0001384	CCN202002013
109	VLMC_5	RNAseq 108	CS202002013_108				cluster	Zizhen Yao	10.1101/2020.02.29.970558	primary motor cortex	UBERON:0001384	CCN202002013
110	VLMC_6	RNAseq 109	CS202002013_109				cluster	Zizhen Yao	10.1101/2020.02.29.970558	primary motor cortex	UBERON:0001384	CCN202002013
111	VLMC_7	RNAseq 110	CS202002013_110				cluster	Zizhen Yao	10.1101/2020.02.29.970558	primary motor cortex	UBERON:0001384	CCN202002013
112	SMC	RNAseq 111	CS202002013_111	SMC			cluster	Zizhen Yao	10.1101/2020.02.29.970558	primary motor cortex	UBERON:0001384	CCN202002013
113	Peri	RNAseq 112	CS202002013_112	Pericyte			cluster	Zizhen Yao	10.1101/2020.02.29.970558	primary motor cortex	UBERON:0001384	CCN202002013
114	Micro	RNAseq 113	CS202002013_113	Microglia			cluster	Zizhen Yao	10.1101/2020.02.29.970558	primary motor cortex	UBERON:0001384	CCN202002013
115	PVM_1	RNAseq 114	CS202002013_114				cluster	Zizhen Yao	10.1101/2020.02.29.970558	primary motor cortex	UBERON:0001384	CCN202002013
116	PVM_2	RNAseq 115	CS202002013_115				cluster	Zizhen Yao	10.1101/2020.02.29.970558	primary motor cortex	UBERON:0001384	CCN202002013
117	PVM_3	RNAseq 116	CS202002013_116				cluster	Zizhen Yao	10.1101/2020.02.29.970558	primary motor cortex	UBERON:0001384	CCN202002013
NA	Lamp5	RNAseq 001-008	CS202002013_125	Lamp5			subclass	Zizhen Yao	10.1101/2020.02.29.970558	primary motor cortex	UBERON:0001384	CCN202002013
NA	Sncg	RNAseq 009-014	CS202002013_133	Sncg			subclass	Zizhen Yao	10.1101/2020.02.29.970558	primary motor cortex	UBERON:0001384	CCN202002013
NA	Vip	RNAseq 015-027	CS202002013_138	Vip			subclass	Zizhen Yao	10.1101/2020.02.29.970558	primary motor cortex	UBERON:0001384	CCN202002013
NA	Sst	RNAseq 029-047	CS202002013_232	Sst			subclass	Zizhen Yao	10.1101/2020.02.29.970558	primary motor cortex	UBERON:0001384	CCN202002013
NA	Pvalb	RNAseq 048-057	CS202002013_233	Pvalb			subclass	Zizhen Yao	10.1101/2020.02.29.970558	primary motor cortex	UBERON:0001384	CCN202002013
NA	L2/3 IT	RNAseq 058-060	CS202002013_183	L2/3 IT	L2/3 IT		subclass	Zizhen Yao	10.1101/2020.02.29.970558	primary motor cortex	UBERON:0001384	CCN202002013
NA	L5 IT	RNAseq 061-066	CS202002013_189	L5 IT			subclass	Zizhen Yao	10.1101/2020.02.29.970558	primary motor cortex	UBERON:0001384	CCN202002013
NA	L6 IT	RNAseq 067-068	CS202002013_192	L6 IT			subclass	Zizhen Yao	10.1101/2020.02.29.970558	primary motor cortex	UBERON:0001384	CCN202002013
NA	L5 ET	RNAseq 070-073	CS202002013_193	L5 ET			subclass	Zizhen Yao	10.1101/2020.02.29.970558	primary motor cortex	UBERON:0001384	CCN202002013
NA	L5/6 NP	RNAseq 086-088	CS202002013_207	L5/6 NP	L5/6 NP		subclass	Zizhen Yao	10.1101/2020.02.29.970558	primary motor cortex	UBERON:0001384	CCN202002013
NA	L6 CT	RNAseq 074-080	CS202002013_127	L6 CT			subclass	Zizhen Yao	10.1101/2020.02.29.970558	primary motor cortex	UBERON:0001384	CCN202002013
NA	L6b	RNAseq 081-085	CS202002013_197	L6b	L6b		subclass	Zizhen Yao	10.1101/2020.02.29.970558	primary motor cortex	UBERON:0001384	CCN202002013
NA	Meis2	RNAseq 089-090	CS202002013_209	Meis2			subclass	Zizhen Yao	10.1101/2020.02.29.970558	primary motor cortex	UBERON:0001384	CCN202002013
NA	Astro	RNAseq 092-094	CS202002013_210	Astrocyte			subclass	Zizhen Yao	10.1101/2020.02.29.970558	primary motor cortex	UBERON:0001384	CCN202002013
NA	Oligo	RNAseq 095-102	CS202002013_212	Oligodendrocyte			subclass	Zizhen Yao	10.1101/2020.02.29.970558	primary motor cortex	UBERON:0001384	CCN202002013
NA	VLMC	RNAseq 104-110	CS202002013_222	VLMC			subclass	Zizhen Yao	10.1101/2020.02.29.970558	primary motor cortex	UBERON:0001384	CCN202002013
NA	Micro-PVM	RNAseq 113-116	CS202002013_229	Microglia-PVM	Microglia/PVM		subclass	Zizhen Yao	10.1101/2020.02.29.970558	primary motor cortex	UBERON:0001384	CCN202002013
NA	CGE/PoA	RNAseq 001-027, 089-090	CS202002013_124	CGE/PoA			level2	Zizhen Yao	10.1101/2020.02.29.970558	primary motor cortex	UBERON:0001384	CCN202002013
NA	MGE	RNAseq 028-057	CS202002013_150	MGE			level2	Zizhen Yao	10.1101/2020.02.29.970558	primary motor cortex	UBERON:0001384	CCN202002013
NA	IT projecting	RNAseq 058-069	CS202002013_182	IT projecting			level2	Zizhen Yao	10.1101/2020.02.29.970558	primary motor cortex	UBERON:0001384	CCN202002013
NA	Non-IT projecting	RNAseq 070-088	CS202002013_234	Non-IT projecting			level2	Zizhen Yao	10.1101/2020.02.29.970558	primary motor cortex	UBERON:0001384	CCN202002013
NA	Oligo-OPC	RNAseq 091,095-102	CS202002013_236	Oligodendrocyte-OPC			level2	Zizhen Yao	10.1101/2020.02.29.970558	primary motor cortex	UBERON:0001384	CCN202002013
NA	Other NN	RNAseq 103-112	CS202002013_238	Other NN			level2	Zizhen Yao	10.1101/2020.02.29.970558	primary motor cortex	UBERON:0001384	CCN202002013
NA	Micro-PVM	RNAseq 113-116	CS202002013_229	Microglia-PVM			level2	Zizhen Yao	10.1101/2020.02.29.970558	primary motor cortex	UBERON:0001384	CCN202002013
NA	GABAergic	RNAseq 001-057, 089-090	CS202002013_123	GABAergic			class	Zizhen Yao	10.1101/2020.02.29.970558	primary motor cortex	UBERON:0001384	CCN202002013
NA	Glutamatergic	RNAseq 058-088	CS202002013_179	Glutamatergic			class	Zizhen Yao	10.1101/2020.02.29.970558	primary motor cortex	UBERON:0001384	CCN202002013
NA	Non-RNAseqal	RNAseq 091-116	CS202002013_235	Non-RNAseqal			class	Zizhen Yao	10.1101/2020.02.29.970558	primary motor cortex	UBERON:0001384	CCN202002013
NA	Lamp5_5	RNAseq 003-004	CS202002013_128		Lamp5_5		integrated_cluster	Nikolas Jorstad	(this manuscript)	primary motor cortex	UBERON:0001384	CCN202002013
NA	Lamp5_2	RNAseq 006-007	CS202002013_239		Lamp5_2		integrated_cluster	Nikolas Jorstad	(this manuscript)	primary motor cortex	UBERON:0001384	CCN202002013
NA	Sncg_2	RNAseq 009-010	CS202002013_134		Sncg_2		integrated_cluster	Nikolas Jorstad	(this manuscript)	primary motor cortex	UBERON:0001384	CCN202002013
NA	Sncg_3	RNAseq 011-013	CS202002013_240		Sncg_3		integrated_cluster	Nikolas Jorstad	(this manuscript)	primary motor cortex	UBERON:0001384	CCN202002013
NA	Sncg_1	RNAseq 014, 016	CS202002013_241		Sncg_1		integrated_cluster	Nikolas Jorstad	(this manuscript)	primary motor cortex	UBERON:0001384	CCN202002013
NA	Vip_3	RNAseq 015, 019, 022	CS202002013_242		Vip_3		integrated_cluster	Nikolas Jorstad	(this manuscript)	primary motor cortex	UBERON:0001384	CCN202002013
NA	Vip_2	RNAseq 017-018, 020-021	CS202002013_243		Vip_2		integrated_cluster	Nikolas Jorstad	(this manuscript)	primary motor cortex	UBERON:0001384	CCN202002013
NA	Vip_1	RNAseq 023-025	CS202002013_244		Vip_1		integrated_cluster	Nikolas Jorstad	(this manuscript)	primary motor cortex	UBERON:0001384	CCN202002013
NA	Vip_4	RNAseq 026-027	CS202002013_149		Vip_4		integrated_cluster	Nikolas Jorstad	(this manuscript)	primary motor cortex	UBERON:0001384	CCN202002013
NA	Sst_2	RNAseq 029-030, 034	CS202002013_245		Sst_2		integrated_cluster	Nikolas Jorstad	(this manuscript)	primary motor cortex	UBERON:0001384	CCN202002013
NA	Sst_1	RNAseq 031-033	CS202002013_156		Sst_1		integrated_cluster	Nikolas Jorstad	(this manuscript)	primary motor cortex	UBERON:0001384	CCN202002013
NA	Sst_3	RNAseq 035-036, 038-041	CS202002013_246		Sst_3		integrated_cluster	Nikolas Jorstad	(this manuscript)	primary motor cortex	UBERON:0001384	CCN202002013
NA	Sst_6	RNAseq 043-045	CS202002013_247		Sst_6		integrated_cluster	Nikolas Jorstad	(this manuscript)	primary motor cortex	UBERON:0001384	CCN202002013
NA	Pvalb_1	RNAseq 046, 050-055	CS202002013_248		Pvalb_1		integrated_cluster	Nikolas Jorstad	(this manuscript)	primary motor cortex	UBERON:0001384	CCN202002013
NA	Pvalb_2	RNAseq 048-049	CS202002013_249		Pvalb_2		integrated_cluster	Nikolas Jorstad	(this manuscript)	primary motor cortex	UBERON:0001384	CCN202002013
NA	Chandelier	RNAseq 056-057	CS202002013_178	Chandelier	Chandelier		integrated_cluster	Nikolas Jorstad	(this manuscript)	primary motor cortex	UBERON:0001384	CCN202002013
NA	L5 IT_1	RNAseq 061-062, 065	CS202002013_250		L5 IT_1		integrated_cluster	Nikolas Jorstad	(this manuscript)	primary motor cortex	UBERON:0001384	CCN202002013
NA	L5 IT_2	RNAseq 063-064	CS202002013_190		L5 IT_2		integrated_cluster	Nikolas Jorstad	(this manuscript)	primary motor cortex	UBERON:0001384	CCN202002013
NA	L6 IT_2	RNAseq 066, 068	CS202002013_251		L6 IT_2		integrated_cluster	Nikolas Jorstad	(this manuscript)	primary motor cortex	UBERON:0001384	CCN202002013
NA	L5 ET_1	RNAseq 070, 072-073	CS202002013_252		L5 ET_1		integrated_cluster	Nikolas Jorstad	(this manuscript)	primary motor cortex	UBERON:0001384	CCN202002013
NA	L6 CT_1	RNAseq 075, 077-081	CS202002013_253		L6 CT_1		integrated_cluster	Nikolas Jorstad	(this manuscript)	primary motor cortex	UBERON:0001384	CCN202002013
NA	Astro_1	RNAseq 93-94	CS202002013_211		Astro_1		integrated_cluster	Nikolas Jorstad	(this manuscript)	primary motor cortex	UBERON:0001384	CCN202002013
NA	Oligo_2	RNAseq 98, 110-112	CS202002013_254		Oligo_2		integrated_cluster	Nikolas Jorstad	(this manuscript)	primary motor cortex	UBERON:0001384	CCN202002013
NA	VLMC(i)	RNAseq 104-107, 110	CS202002013_255		VLMC(i)		integrated_cluster	Nikolas Jorstad	(this manuscript)	primary motor cortex	UBERON:0001384	CCN202002013
1	Lamp5 Chrna7	DNAm 01	CS202002276_1			RNAseq 001-003	DNAm_cluster	Hanqing Liu	10.1101/2020.02.29.970558	primary motor cortex	UBERON:0001384	CCN202002276
2	Lamp5 Ndnf	DNAm 02	CS202002276_2			RNAseq 004-006	DNAm_cluster	Hanqing Liu	10.1101/2020.02.29.970558	primary motor cortex	UBERON:0001384	CCN202002276
3	Lamp5 Ndnf	DNAm 03	CS202002276_3			RNAseq 005	DNAm_cluster	Hanqing Liu	10.1101/2020.02.29.970558	primary motor cortex	UBERON:0001384	CCN202002276
4	Lamp5 Asph	DNAm 04	CS202002276_4			RNAseq 007-008	DNAm_cluster	Hanqing Liu	10.1101/2020.02.29.970558	primary motor cortex	UBERON:0001384	CCN202002276
5	Sncg Frem1	DNAm 05	CS202002276_5	Sncg		RNAseq 009-014	DNAm_cluster	Hanqing Liu	10.1101/2020.02.29.970558	primary motor cortex	UBERON:0001384	CCN202002276
6	Vip Wnt5b	DNAm 06	CS202002276_6			RNAseq 015, 021-025	DNAm_cluster	Hanqing Liu	10.1101/2020.02.29.970558	primary motor cortex	UBERON:0001384	CCN202002276
7	Vip Tac2	DNAm 07	CS202002276_7			RNAseq 016-018	DNAm_cluster	Hanqing Liu	10.1101/2020.02.29.970558	primary motor cortex	UBERON:0001384	CCN202002276
8	Vip Crh	DNAm 08	CS202002276_8			RNAseq 019-020, 026-027	DNAm_cluster	Hanqing Liu	10.1101/2020.02.29.970558	primary motor cortex	UBERON:0001384	CCN202002276
9	Sst Chodl	DNAm 09	CS202002276_9	Sst Chodl		RNAseq 028	DNAm_cluster	Hanqing Liu	10.1101/2020.02.29.970558	primary motor cortex	UBERON:0001384	CCN202002276
10	Sst Scg5	DNAm 10	CS202002276_10			RNAseq 029-032, 041	DNAm_cluster	Hanqing Liu	10.1101/2020.02.29.970558	primary motor cortex	UBERON:0001384	CCN202002276
11	Sst Htr1a	DNAm 11	CS202002276_11			RNAseq 033	DNAm_cluster	Hanqing Liu	10.1101/2020.02.29.970558	primary motor cortex	UBERON:0001384	CCN202002276
12	Sst Kirrel3	DNAm 12	CS202002276_12			RNAseq 034-035	DNAm_cluster	Hanqing Liu	10.1101/2020.02.29.970558	primary motor cortex	UBERON:0001384	CCN202002276
13	Sst Rbp4	DNAm 13	CS202002276_13			RNAseq 036-037, 046-047	DNAm_cluster	Hanqing Liu	10.1101/2020.02.29.970558	primary motor cortex	UBERON:0001384	CCN202002276
14	Sst Pcdh11x	DNAm 14	CS202002276_14			RNAseq 038-040	DNAm_cluster	Hanqing Liu	10.1101/2020.02.29.970558	primary motor cortex	UBERON:0001384	CCN202002276
15	Sst 9630002D21Rik	DNAm 15	CS202002276_15			RNAseq 042-045	DNAm_cluster	Hanqing Liu	10.1101/2020.02.29.970558	primary motor cortex	UBERON:0001384	CCN202002276
16	Pvalb Tac1	DNAm 16	CS202002276_16			RNAseq 048-053	DNAm_cluster	Hanqing Liu	10.1101/2020.02.29.970558	primary motor cortex	UBERON:0001384	CCN202002276
17	Pvalb Gpr149	DNAm 17	CS202002276_17			RNAseq 050	DNAm_cluster	Hanqing Liu	10.1101/2020.02.29.970558	primary motor cortex	UBERON:0001384	CCN202002276
18	Pvalb Plxnc1	DNAm 18	CS202002276_18			RNAseq 054-055	DNAm_cluster	Hanqing Liu	10.1101/2020.02.29.970558	primary motor cortex	UBERON:0001384	CCN202002276
19	Pvalb Vipr2	DNAm 19	CS202002276_19	Chandelier		RNAseq 056-057	DNAm_cluster	Hanqing Liu	10.1101/2020.02.29.970558	primary motor cortex	UBERON:0001384	CCN202002276
20	L2/3 IT Greb1l	DNAm 20	CS202002276_20	L2/3 IT		RNAseq 058-060	DNAm_cluster	Hanqing Liu	10.1101/2020.02.29.970558	primary motor cortex	UBERON:0001384	CCN202002276
21	L5 IT Rspo1_1	DNAm 21	CS202002276_21			RNAseq 061	DNAm_cluster	Hanqing Liu	10.1101/2020.02.29.970558	primary motor cortex	UBERON:0001384	CCN202002276
22	L5 IT Rspo1_2	DNAm 22	CS202002276_22			RNAseq 062	DNAm_cluster	Hanqing Liu	10.1101/2020.02.29.970558	primary motor cortex	UBERON:0001384	CCN202002276
23	L5 IT S100b	DNAm 23	CS202002276_23			RNAseq 063-064	DNAm_cluster	Hanqing Liu	10.1101/2020.02.29.970558	primary motor cortex	UBERON:0001384	CCN202002276
24	L5/6 IT Arhgap15	DNAm 24	CS202002276_24			RNAseq 065, 067	DNAm_cluster	Hanqing Liu	10.1101/2020.02.29.970558	primary motor cortex	UBERON:0001384	CCN202002276
25	L5 IT Pld5_2	DNAm 25	CS202002276_25			RNAseq 066	DNAm_cluster	Hanqing Liu	10.1101/2020.02.29.970558	primary motor cortex	UBERON:0001384	CCN202002276
26	L6 IT_2	DNAm 26	CS202002276_26			RNAseq 068	DNAm_cluster	Hanqing Liu	10.1101/2020.02.29.970558	primary motor cortex	UBERON:0001384	CCN202002276
27	L6 IT Car3	DNAm 27	CS202002276_27	L6 IT Car3		RNAseq 069	DNAm_cluster	Hanqing Liu	10.1101/2020.02.29.970558	primary motor cortex	UBERON:0001384	CCN202002276
28	L5 ET	DNAm 28	CS202002276_28	L5 ET		RNAseq 070-073	DNAm_cluster	Hanqing Liu	10.1101/2020.02.29.970558	primary motor cortex	UBERON:0001384	CCN202002276
29	L5/6 NP CT Cdh18	DNAm 29	CS202002276_29	L5/6 NP		RNAseq 074, 079-080	DNAm_cluster	Hanqing Liu	10.1101/2020.02.29.970558	primary motor cortex	UBERON:0001384	CCN202002276
30	L6 CT Gpr139	DNAm 30	CS202002276_30			RNAseq 075	DNAm_cluster	Hanqing Liu	10.1101/2020.02.29.970558	primary motor cortex	UBERON:0001384	CCN202002276
31	L6 CT Cpa6	DNAm 31	CS202002276_31			RNAseq 076	DNAm_cluster	Hanqing Liu	10.1101/2020.02.29.970558	primary motor cortex	UBERON:0001384	CCN202002276
32	L6 CT Grp	DNAm 32	CS202002276_32			RNAseq 077	DNAm_cluster	Hanqing Liu	10.1101/2020.02.29.970558	primary motor cortex	UBERON:0001384	CCN202002276
33	L6 CT Pou3f2	DNAm 33	CS202002276_33			RNAseq 078	DNAm_cluster	Hanqing Liu	10.1101/2020.02.29.970558	primary motor cortex	UBERON:0001384	CCN202002276
34	L6b Ctgf	DNAm 34	CS202002276_34	L6b		RNAseq 081-085	DNAm_cluster	Hanqing Liu	10.1101/2020.02.29.970558	primary motor cortex	UBERON:0001384	CCN202002276
35	L5/6 NP Lypd1	DNAm 35	CS202002276_35			RNAseq 086-088	DNAm_cluster	Hanqing Liu	10.1101/2020.02.29.970558	primary motor cortex	UBERON:0001384	CCN202002276
36	OPC Pdgfra	DNAm 36	CS202002276_36	OPC		RNAseq 091	DNAm_cluster	Hanqing Liu	10.1101/2020.02.29.970558	primary motor cortex	UBERON:0001384	CCN202002276
37	Astro Rorb Prex2	DNAm 37	CS202002276_37	Astrocyte		RNAseq 92-94	DNAm_cluster	Hanqing Liu	10.1101/2020.02.29.970558	primary motor cortex	UBERON:0001384	CCN202002276
38	Oligo Plp1	DNAm 38	CS202002276_38	Oligodendrocyte		RNAseq 095, 097-102	DNAm_cluster	Hanqing Liu	10.1101/2020.02.29.970558	primary motor cortex	UBERON:0001384	CCN202002276
39	VLMC Lama1	DNAm 39	CS202002276_39			RNAseq 104-105, 107	DNAm_cluster	Hanqing Liu	10.1101/2020.02.29.970558	primary motor cortex	UBERON:0001384	CCN202002276
40	VLMC Bnc2	DNAm 40	CS202002276_40			RNAseq 106, 108-110	DNAm_cluster	Hanqing Liu	10.1101/2020.02.29.970558	primary motor cortex	UBERON:0001384	CCN202002276
41	SMC-Peri	DNAm 41	CS202002276_41	SMC		RNAseq 111-112	DNAm_cluster	Hanqing Liu	10.1101/2020.02.29.970558	primary motor cortex	UBERON:0001384	CCN202002276
42	Micro-PVM Inpp5d	DNAm 42	CS202002276_42	Microglia-PVM		RNAseq 113, 115-116	DNAm_cluster	Hanqing Liu	10.1101/2020.02.29.970558	primary motor cortex	UBERON:0001384	CCN202002276
NA	VLMC	DNAm 43	CS202002276_43	VLMC		RNAseq 104-110	DNAm_cluster	Hanqing Liu	10.1101/2020.02.29.970558	primary motor cortex	UBERON:0001384	CCN202002276
1	Lamp5 Ndnf	ATACseq 01	CS202002277_1	Lamp5		RNAseq 001-005	ATACseq_cluster	Fangming Xie	10.1101/2020.02.29.970558	primary motor cortex	UBERON:0001384	CCN202002277
2	Lamp5 Arhgdib	ATACseq 02	CS202002277_2			RNAseq 006	ATACseq_cluster	Fangming Xie	10.1101/2020.02.29.970558	primary motor cortex	UBERON:0001384	CCN202002277
3	Lamp5 Slc35d3	ATACseq 03	CS202002277_3			RNAseq 007	ATACseq_cluster	Fangming Xie	10.1101/2020.02.29.970558	primary motor cortex	UBERON:0001384	CCN202002277
4	Lamp5 Lhx6	ATACseq 04	CS202002277_4	Lamp5 Lhx6		RNAseq 008	ATACseq_cluster	Fangming Xie	10.1101/2020.02.29.970558	primary motor cortex	UBERON:0001384	CCN202002277
5	Sncg	ATACseq 05	CS202002277_5	Sncg		RNAseq 009-014	ATACseq_cluster	Fangming Xie	10.1101/2020.02.29.970558	primary motor cortex	UBERON:0001384	CCN202002277
6	Vip Hcls1	ATACseq 06	CS202002277_6			RNAseq 015-018	ATACseq_cluster	Fangming Xie	10.1101/2020.02.29.970558	primary motor cortex	UBERON:0001384	CCN202002277
7	Vip Lipg	ATACseq 07	CS202002277_7			RNAseq 019-020, 026-027	ATACseq_cluster	Fangming Xie	10.1101/2020.02.29.970558	primary motor cortex	UBERON:0001384	CCN202002277
8	Vip Gcnt4	ATACseq 08	CS202002277_8			RNAseq 021-022	ATACseq_cluster	Fangming Xie	10.1101/2020.02.29.970558	primary motor cortex	UBERON:0001384	CCN202002277
9	Vip Chat	ATACseq 09	CS202002277_9			RNAseq 023-025	ATACseq_cluster	Fangming Xie	10.1101/2020.02.29.970558	primary motor cortex	UBERON:0001384	CCN202002277
10	Sst Chodl	ATACseq 10	CS202002277_10	Sst Chodl		RNAseq 028	ATACseq_cluster	Fangming Xie	10.1101/2020.02.29.970558	primary motor cortex	UBERON:0001384	CCN202002277
11	Sst Myh8	ATACseq 11	CS202002277_11			RNAseq 029-033	ATACseq_cluster	Fangming Xie	10.1101/2020.02.29.970558	primary motor cortex	UBERON:0001384	CCN202002277
12	Sst Man1a	ATACseq 12	CS202002277_12			RNAseq 034-035, 038-041	ATACseq_cluster	Fangming Xie	10.1101/2020.02.29.970558	primary motor cortex	UBERON:0001384	CCN202002277
13	Sst Stk33	ATACseq 13	CS202002277_13			RNAseq 036-037, 042-047	ATACseq_cluster	Fangming Xie	10.1101/2020.02.29.970558	primary motor cortex	UBERON:0001384	CCN202002277
14	Pvalb Ntf3	ATACseq 14	CS202002277_14			RNAseq 048-053	ATACseq_cluster	Fangming Xie	10.1101/2020.02.29.970558	primary motor cortex	UBERON:0001384	CCN202002277
15	Pvalb Tac1	ATACseq 15	CS202002277_15			RNAseq 054-055	ATACseq_cluster	Fangming Xie	10.1101/2020.02.29.970558	primary motor cortex	UBERON:0001384	CCN202002277
16	Pvalb Vipr2	ATACseq 16	CS202002277_16	Chandelier		RNAseq 056-057	ATACseq_cluster	Fangming Xie	10.1101/2020.02.29.970558	primary motor cortex	UBERON:0001384	CCN202002277
17	L2/3_1	ATACseq 17	CS202002277_17	L2/3 IT		RNAseq 058-060	ATACseq_cluster	Fangming Xie	10.1101/2020.02.29.970558	primary motor cortex	UBERON:0001384	CCN202002277
18	L4	ATACseq 18	CS202002277_18			RNAseq 061	ATACseq_cluster	Fangming Xie	10.1101/2020.02.29.970558	primary motor cortex	UBERON:0001384	CCN202002277
19	L5 IT_1	ATACseq 19	CS202002277_19			RNAseq 062	ATACseq_cluster	Fangming Xie	10.1101/2020.02.29.970558	primary motor cortex	UBERON:0001384	CCN202002277
20	L5 IT_2	ATACseq 20	CS202002277_20			RNAseq 063-065	ATACseq_cluster	Fangming Xie	10.1101/2020.02.29.970558	primary motor cortex	UBERON:0001384	CCN202002277
21	L6 IT	ATACseq 21	CS202002277_21	L6 IT		RNAseq 066-068	ATACseq_cluster	Fangming Xie	10.1101/2020.02.29.970558	primary motor cortex	UBERON:0001384	CCN202002277
22	L5 ET	ATACseq 22	CS202002277_22	L5 ET		RNAseq 070-073	ATACseq_cluster	Fangming Xie	10.1101/2020.02.29.970558	primary motor cortex	UBERON:0001384	CCN202002277
23	L5/6 NP	ATACseq 23	CS202002277_23	L5/6 NP		RNAseq 074, 086-088	ATACseq_cluster	Fangming Xie	10.1101/2020.02.29.970558	primary motor cortex	UBERON:0001384	CCN202002277
24	L6 CT	ATACseq 24	CS202002277_24	L6 CT		RNAseq 075-081	ATACseq_cluster	Fangming Xie	10.1101/2020.02.29.970558	primary motor cortex	UBERON:0001384	CCN202002277
25	OPC	ATACseq 25	CS202002277_25	OPC		RNAseq 091	ATACseq_cluster	Fangming Xie	10.1101/2020.02.29.970558	primary motor cortex	UBERON:0001384	CCN202002277
26	Astro	ATACseq 26	CS202002277_26	Astrocyte		RNAseq 092-094	ATACseq_cluster	Fangming Xie	10.1101/2020.02.29.970558	primary motor cortex	UBERON:0001384	CCN202002277
27	Oligo	ATACseq 27	CS202002277_27	Oligodendrocyte		RNAseq 095-012	ATACseq_cluster	Fangming Xie	10.1101/2020.02.29.970558	primary motor cortex	UBERON:0001384	CCN202002277
28	Endo	ATACseq 28	CS202002277_28	Endo		RNAseq 103	ATACseq_cluster	Fangming Xie	10.1101/2020.02.29.970558	primary motor cortex	UBERON:0001384	CCN202002277
29	VLMC	ATACseq 29	CS202002277_29	VLMC		RNAseq 104-110	ATACseq_cluster	Fangming Xie	10.1101/2020.02.29.970558	primary motor cortex	UBERON:0001384	CCN202002277
30	SMC-Peri	ATACseq 30	CS202002277_30	SMC-Pericyte		RNAseq 111-112	ATACseq_cluster	Fangming Xie	10.1101/2020.02.29.970558	primary motor cortex	UBERON:0001384	CCN202002277
31	Micro-PVM	ATACseq 31	CS202002277_31	Microglia-PVM		RNAseq 113-116	ATACseq_cluster	Fangming Xie	10.1101/2020.02.29.970558	primary motor cortex	UBERON:0001384	CCN202002277

## Sheet: Macaque
tree_ order	cell_set_ preferred_alias	cell_set_ label	cell_set_ accession	cell_set_ aligned_alias	cell_set_ descriptor	cell_set_ alias_assignee	cell_set_ alias_citation	cell_set_ structure	cell_set_ ontology_tag	taxonomy_id
1	Exc L5 FEZF2 LOC106993015	RNAseq 001	CS202002271_1		cluster	Nikolas Jorstad	(this manuscript)	primary motor cortex	UBERON:0001384	CCN202002271
2	Exc L5 FEZF2 LOC114676463	RNAseq 002	CS202002271_2		cluster	Nikolas Jorstad	(this manuscript)	primary motor cortex	UBERON:0001384	CCN202002271
3	Exc L5 RORB LOC106992498	RNAseq 003	CS202002271_3		cluster	Nikolas Jorstad	(this manuscript)	primary motor cortex	UBERON:0001384	CCN202002271
4	Exc L5 RORB COL13A1	RNAseq 004	CS202002271_4		cluster	Nikolas Jorstad	(this manuscript)	primary motor cortex	UBERON:0001384	CCN202002271
5	Exc L5 RORB LOC106992627	RNAseq 005	CS202002271_5		cluster	Nikolas Jorstad	(this manuscript)	primary motor cortex	UBERON:0001384	CCN202002271
6	Exc L5 THEMIS THEMIS	RNAseq 006	CS202002271_6	L6 IT	cluster	Nikolas Jorstad	(this manuscript)	primary motor cortex	UBERON:0001384	CCN202002271
7	Exc L5 SLC17A7 NTNG2	RNAseq 007	CS202002271_7	L6 IT Car3	cluster	Nikolas Jorstad	(this manuscript)	primary motor cortex	UBERON:0001384	CCN202002271
8	Exc L5 SLC17A7 CCDC60	RNAseq 008	CS202002271_8	L6 CT	cluster	Nikolas Jorstad	(this manuscript)	primary motor cortex	UBERON:0001384	CCN202002271
9	Exc L5 SLC17A7 LOC114676287	RNAseq 009	CS202002271_9		cluster	Nikolas Jorstad	(this manuscript)	primary motor cortex	UBERON:0001384	CCN202002271
10	Exc L5 SLC17A7 OTOGL	RNAseq 010	CS202002271_10		cluster	Nikolas Jorstad	(this manuscript)	primary motor cortex	UBERON:0001384	CCN202002271
11	Exc L5 SLC17A7 LOC114680213	RNAseq 011	CS202002271_11		cluster	Nikolas Jorstad	(this manuscript)	primary motor cortex	UBERON:0001384	CCN202002271
12	Exc L5 SLC17A7 CORIN	RNAseq 012	CS202002271_12		cluster	Nikolas Jorstad	(this manuscript)	primary motor cortex	UBERON:0001384	CCN202002271
13	Exc L5 SLC17A7 TLL1	RNAseq 013	CS202002271_13		cluster	Nikolas Jorstad	(this manuscript)	primary motor cortex	UBERON:0001384	CCN202002271
NA	L5 ET	RNAseq 001-002	CS202002271_14	L5 ET	subclass	Nikolas Jorstad	(this manuscript)	primary motor cortex	UBERON:0001384	CCN202002271
NA	L5 IT	RNAseq 003-005	CS202002271_15	L5 IT	subclass	Nikolas Jorstad	(this manuscript)	primary motor cortex	UBERON:0001384	CCN202002271
NA	L6b	RNAseq 009-010	CS202002271_16	L6b	subclass	Nikolas Jorstad	(this manuscript)	primary motor cortex	UBERON:0001384	CCN202002271
NA	L5/6 NP	RNAseq 011-013	CS202002271_17	L5/6 NP	subclass	Nikolas Jorstad	(this manuscript)	primary motor cortex	UBERON:0001384	CCN202002271
NA	Non-IT projecting	RNAseq 001-002, 008-013	CS202002271_18	Non-IT projecting	level2	Nikolas Jorstad	(this manuscript)	primary motor cortex	UBERON:0001384	CCN202002271
NA	IT projecting	RNAseq 003-007	CS202002271_19	IT projecting	level2	Nikolas Jorstad	(this manuscript)	primary motor cortex	UBERON:0001384	CCN202002271
NA	Glutamatergic	RNAseq 001-013	CS202002271_20	Glutamatergic	class	Nikolas Jorstad	(this manuscript)	primary motor cortex	UBERON:0001384	CCN202002271

## Sheet: Integrated
tree_ order	cell_set_ preferred_alias	cell_set label	cell_set_ accession	cell_set_ aligned_alias	cell_set_ additional_aliases	cell_set_ descriptor	cell_set_ alias_assignee	cell_set_ alias_citation	cell_set_ structure	cell_set_ ontology_tag	taxonomy_id
1	Lamp5_1	Integrated 01	CS202002270_1			integrated_cluster	Nikolas Jorstad	(this manuscript)	primary motor cortex	UBERON:0001384	CCN202002270
2	Lamp5_5	Integrated 02	CS202002270_2			integrated_cluster	Nikolas Jorstad	(this manuscript)	primary motor cortex	UBERON:0001384	CCN202002270
3	Lamp5_2	Integrated 03	CS202002270_3		Rosehip	integrated_cluster	Nikolas Jorstad	(this manuscript)	primary motor cortex	UBERON:0001384	CCN202002270
4	Lamp5_3	Integrated 04	CS202002270_4	Lamp5 Lhx6		integrated_cluster	Nikolas Jorstad	(this manuscript)	primary motor cortex	UBERON:0001384	CCN202002270
5	Sncg_1	Integrated 05	CS202002270_5			integrated_cluster	Nikolas Jorstad	(this manuscript)	primary motor cortex	UBERON:0001384	CCN202002270
6	Sncg_2	Integrated 06	CS202002270_6			integrated_cluster	Nikolas Jorstad	(this manuscript)	primary motor cortex	UBERON:0001384	CCN202002270
7	Lamp5_4	Integrated 07	CS202002270_7			integrated_cluster	Nikolas Jorstad	(this manuscript)	primary motor cortex	UBERON:0001384	CCN202002270
8	Sncg_3	Integrated 08	CS202002270_8			integrated_cluster	Nikolas Jorstad	(this manuscript)	primary motor cortex	UBERON:0001384	CCN202002270
9	Sncg_4	Integrated 09	CS202002270_9			integrated_cluster	Nikolas Jorstad	(this manuscript)	primary motor cortex	UBERON:0001384	CCN202002270
10	Vip_1	Integrated 10	CS202002270_10			integrated_cluster	Nikolas Jorstad	(this manuscript)	primary motor cortex	UBERON:0001384	CCN202002270
11	Vip_2	Integrated 11	CS202002270_11			integrated_cluster	Nikolas Jorstad	(this manuscript)	primary motor cortex	UBERON:0001384	CCN202002270
12	Vip_3	Integrated 12	CS202002270_12			integrated_cluster	Nikolas Jorstad	(this manuscript)	primary motor cortex	UBERON:0001384	CCN202002270
13	Vip_4	Integrated 13	CS202002270_13			integrated_cluster	Nikolas Jorstad	(this manuscript)	primary motor cortex	UBERON:0001384	CCN202002270
14	Sst Chodl	Integrated 14	CS202002270_14	Sst Chodl	Long-range projecting Sst	integrated_cluster	Nikolas Jorstad	(this manuscript)	primary motor cortex	UBERON:0001384	CCN202002270
15	Sst_1	Integrated 15	CS202002270_15			integrated_cluster	Nikolas Jorstad	(this manuscript)	primary motor cortex	UBERON:0001384	CCN202002270
16	Sst_2	Integrated 16	CS202002270_16			integrated_cluster	Nikolas Jorstad	(this manuscript)	primary motor cortex	UBERON:0001384	CCN202002270
17	Sst_4	Integrated 17	CS202002270_17			integrated_cluster	Nikolas Jorstad	(this manuscript)	primary motor cortex	UBERON:0001384	CCN202002270
18	Sst_3	Integrated 18	CS202002270_18			integrated_cluster	Nikolas Jorstad	(this manuscript)	primary motor cortex	UBERON:0001384	CCN202002270
19	Sst_5	Integrated 19	CS202002270_19			integrated_cluster	Nikolas Jorstad	(this manuscript)	primary motor cortex	UBERON:0001384	CCN202002270
20	Sst_6	Integrated 20	CS202002270_20			integrated_cluster	Nikolas Jorstad	(this manuscript)	primary motor cortex	UBERON:0001384	CCN202002270
21	Sst_7	Integrated 21	CS202002270_21			integrated_cluster	Nikolas Jorstad	(this manuscript)	primary motor cortex	UBERON:0001384	CCN202002270
22	Pvalb_1	Integrated 22	CS202002270_22			integrated_cluster	Nikolas Jorstad	(this manuscript)	primary motor cortex	UBERON:0001384	CCN202002270
23	Pvalb_2	Integrated 23	CS202002270_23			integrated_cluster	Nikolas Jorstad	(this manuscript)	primary motor cortex	UBERON:0001384	CCN202002270
24	Chandelier	Integrated 24	CS202002270_24	Chandelier		integrated_cluster	Nikolas Jorstad	(this manuscript)	primary motor cortex	UBERON:0001384	CCN202002270
25	L2/3 IT	Integrated 25	CS202002270_25	L2/3 IT		integrated_cluster	Nikolas Jorstad	(this manuscript)	primary motor cortex	UBERON:0001384	CCN202002270
26	L6 IT_1	Integrated 26	CS202002270_26			integrated_cluster	Nikolas Jorstad	(this manuscript)	primary motor cortex	UBERON:0001384	CCN202002270
27	L6 IT_2	Integrated 27	CS202002270_27			integrated_cluster	Nikolas Jorstad	(this manuscript)	primary motor cortex	UBERON:0001384	CCN202002270
28	L5 IT_1	Integrated 28	CS202002270_28			integrated_cluster	Nikolas Jorstad	(this manuscript)	primary motor cortex	UBERON:0001384	CCN202002270
29	L5 IT_2	Integrated 29	CS202002270_29			integrated_cluster	Nikolas Jorstad	(this manuscript)	primary motor cortex	UBERON:0001384	CCN202002270
30	L5 IT_3	Integrated 30	CS202002270_30			integrated_cluster	Nikolas Jorstad	(this manuscript)	primary motor cortex	UBERON:0001384	CCN202002270
31	L6 IT_3	Integrated 31	CS202002270_31			integrated_cluster	Nikolas Jorstad	(this manuscript)	primary motor cortex	UBERON:0001384	CCN202002270
32	L5 ET_1	Integrated 32	CS202002270_32			integrated_cluster	Nikolas Jorstad	(this manuscript)	primary motor cortex	UBERON:0001384	CCN202002270
33	L5 ET_2	Integrated 33	CS202002270_33			integrated_cluster	Nikolas Jorstad	(this manuscript)	primary motor cortex	UBERON:0001384	CCN202002270
34	L6 CT_1	Integrated 34	CS202002270_34			integrated_cluster	Nikolas Jorstad	(this manuscript)	primary motor cortex	UBERON:0001384	CCN202002270
35	L6 CT_2	Integrated 35	CS202002270_35			integrated_cluster	Nikolas Jorstad	(this manuscript)	primary motor cortex	UBERON:0001384	CCN202002270
36	L6b	Integrated 36	CS202002270_36	L6b		integrated_cluster	Nikolas Jorstad	(this manuscript)	primary motor cortex	UBERON:0001384	CCN202002270
37	L5/6 NP	Integrated 37	CS202002270_37	L5/6 NP		integrated_cluster	Nikolas Jorstad	(this manuscript)	primary motor cortex	UBERON:0001384	CCN202002270
38	OPC	Integrated 38	CS202002270_38	OPC		integrated_cluster	Nikolas Jorstad	(this manuscript)	primary motor cortex	UBERON:0001384	CCN202002270
39	Astro_1	Integrated 39	CS202002270_39		ILA / fibrous astrocyte	integrated_cluster	Nikolas Jorstad	(this manuscript)	primary motor cortex	UBERON:0001384	CCN202002270
40	Astro_2	Integrated 40	CS202002270_40		Protoplasmic astrocyte	integrated_cluster	Nikolas Jorstad	(this manuscript)	primary motor cortex	UBERON:0001384	CCN202002270
41	Oligo_1	Integrated 41	CS202002270_41			integrated_cluster	Nikolas Jorstad	(this manuscript)	primary motor cortex	UBERON:0001384	CCN202002270
42	Oligo_2	Integrated 42	CS202002270_42			integrated_cluster	Nikolas Jorstad	(this manuscript)	primary motor cortex	UBERON:0001384	CCN202002270
43	Endo	Integrated 43	CS202002270_43	Endothelial		integrated_cluster	Nikolas Jorstad	(this manuscript)	primary motor cortex	UBERON:0001384	CCN202002270
44	VLMC	Integrated 44	CS202002270_44	VLMC		integrated_cluster	Nikolas Jorstad	(this manuscript)	primary motor cortex	UBERON:0001384	CCN202002270
45	Microglia/PVM	Integrated 45	CS202002270_45	Microglia-PVM		integrated_cluster	Nikolas Jorstad	(this manuscript)	primary motor cortex	UBERON:0001384	CCN202002270
NA	Lamp5	Integrated 01-04, 07	CS202002270_46	Lamp5		subclass	Nikolas Jorstad	(this manuscript)	primary motor cortex	UBERON:0001384	CCN202002270
NA	Sncg	Integrated 05-06, 08-09	CS202002270_47	Sncg		subclass	Nikolas Jorstad	(this manuscript)	primary motor cortex	UBERON:0001384	CCN202002270
NA	Vip	Integrated 10-13	CS202002270_48	Vip		subclass	Nikolas Jorstad	(this manuscript)	primary motor cortex	UBERON:0001384	CCN202002270
NA	Sst	Integrated 14-21	CS202002270_49	Sst		subclass	Nikolas Jorstad	(this manuscript)	primary motor cortex	UBERON:0001384	CCN202002270
NA	Pvalb	Integrated 22-24	CS202002270_50	Pvalb		subclass	Nikolas Jorstad	(this manuscript)	primary motor cortex	UBERON:0001384	CCN202002270
NA	L6 IT	Integrated 26-27, 31	CS202002270_51	L6 IT		subclass	Nikolas Jorstad	(this manuscript)	primary motor cortex	UBERON:0001384	CCN202002270
NA	L5 IT	Integrated 28-30	CS202002270_52	L5 IT		subclass	Nikolas Jorstad	(this manuscript)	primary motor cortex	UBERON:0001384	CCN202002270
NA	L5 ET	Integrated 32-33	CS202002270_53	L5 ET	Betz|L5 PT	subclass	Nikolas Jorstad	(this manuscript)	primary motor cortex	UBERON:0001384	CCN202002270
NA	L6 CT	Integrated 34-35	CS202002270_54	L6 CT		subclass	Nikolas Jorstad	(this manuscript)	primary motor cortex	UBERON:0001384	CCN202002270
NA	Astro	Integrated 39-40	CS202002270_55	Astrocyte		subclass	Nikolas Jorstad	(this manuscript)	primary motor cortex	UBERON:0001384	CCN202002270
NA	Oligo	Integrated 41-42	CS202002270_56	Oligodendrocyte		subclass	Nikolas Jorstad	(this manuscript)	primary motor cortex	UBERON:0001384	CCN202002270
NA	CGE/PoA	Integrated 01-13	CS202002270_57	CGE/PoA		level2	Nikolas Jorstad	(this manuscript)	primary motor cortex	UBERON:0001384	CCN202002270
NA	MGE	Integrated 14-24	CS202002270_58	MGE		level2	Nikolas Jorstad	(this manuscript)	primary motor cortex	UBERON:0001384	CCN202002270
NA	IT projecting	Integrated 25-31	CS202002270_59	IT projecting		level2	Nikolas Jorstad	(this manuscript)	primary motor cortex	UBERON:0001384	CCN202002270
NA	Non-IT projecting	Integrated 32-37	CS202002270_60	Non-IT projecting		level2	Nikolas Jorstad	(this manuscript)	primary motor cortex	UBERON:0001384	CCN202002270
NA	Oligo-OPC	Integrated 38, 41-42	CS202002270_61	Oligodendrocyte-OPC		level2	Nikolas Jorstad	(this manuscript)	primary motor cortex	UBERON:0001384	CCN202002270
NA	Other NN	Integrated 43-44	CS202002270_62	Other NN		level2	Nikolas Jorstad	(this manuscript)	primary motor cortex	UBERON:0001384	CCN202002270
NA	GABAergic	Integrated 01-24	CS202002270_63	GABAergic	Inhibitory	class	Nikolas Jorstad	(this manuscript)	primary motor cortex	UBERON:0001384	CCN202002270
NA	Glutamatergic	Integrated 25-37	CS202002270_64	Glutamatergic	Excitatory	class	Nikolas Jorstad	(this manuscript)	primary motor cortex	UBERON:0001384	CCN202002270
NA	Non-RNAseqal	Integrated 38-45	CS202002270_65	Non-RNAseqal		class	Nikolas Jorstad	(this manuscript)	primary motor cortex	UBERON:0001384	CCN202002270

## Sheet: Cell class hierarchy
subclass_order	subclass	subclass_color	level2	level2_color	class	class_color
1	Lamp5	#DA808C	CGE/PoA	#C456AA	GABAergic	#C95170
2	Sncg	#D633FF	CGE/PoA	#C456AA	GABAergic	#C95170
3	Vip	#B864CC	CGE/PoA	#C456AA	GABAergic	#C95170
4	Sst Chodl	#FFEA00	MGE	#CE4D36	GABAergic	#C95170
5	Sst	#FF9900	MGE	#CE4D36	GABAergic	#C95170
6	Pvalb	#D93137	MGE	#CE4D36	GABAergic	#C95170
7	Meis2	#FF0000	CGE/PoA	#C456AA	GABAergic	#C95170
8	CR	#00FF66	Non-IT projecting	#3ECB88	Glutamatergic	#3EA185
9	L2/3 IT	#C4EC04	IT projecting	#3ECB88	Glutamatergic	#3EA185
10	L5 IT	#50B2AD	IT projecting	#3ECB88	Glutamatergic	#3EA185
11	L6 IT	#A19922	IT projecting	#3ECB88	Glutamatergic	#3EA185
12	L6 IT Car3	#5100FF	IT projecting	#3ECB88	Glutamatergic	#3EA185
13	L5 ET	#0D5B78	Non-IT projecting	#3E7782	Glutamatergic	#3EA185
14	L5/6 NP	#3E9E64	Non-IT projecting	#3ECB88	Glutamatergic	#3EA185
15	L6 CT	#2D8CB8	Non-IT projecting	#3E7782	Glutamatergic	#3EA185
16	L6b	#53377D	Non-IT projecting	#3E7782	Glutamatergic	#3EA185
17	OPC	#486159	Oligo-OPC	#598077	Non-RNAseqal	#6D7A67
18	Astro	#665C47	Astrocyte	#696E50	Non-RNAseqal	#6D7A67
19	Oligo	#2E3E39	Oligo-OPC	#598077	Non-RNAseqal	#6D7A67
20	Endo	#8D6C62	Other NN	#99796B	Non-RNAseqal	#6D7A67
21	VLMC	#697255	Other NN	#99796B	Non-RNAseqal	#6D7A67
22	SMC	#807059	Other NN	#99796B	Non-RNAseqal	#6D7A67
23	Peri	#665547	Other NN	#99796B	Non-RNAseqal	#6D7A67
24	Micro-PVM	#94AF97	Micro-PVM	#598069	Non-RNAseqal	#6D7A67
