# Supplementary material for: Comparative cellular analysis of motor cortex in human, marmoset and mouse
Source: Nature. 2021 Oct 6;598(7879):111–9. doi: 10.1038/s41586-021-03465-8 (PMC8494640; doi:10.1038/s41586-021-03465-8)
Supplement: Supplementary file 4 — This zipped folder contains Supplementary Tables 1-23. [file 41586_2021_3465_MOESM4_ESM.zip › Supplementary Table 4.csv]

clusterName	markerCount	f-measure	True Negative	False Positive	False Negative	True Positive	Marker 1	Marker 2	Marker 3	Marker 4	Marker 5
GABAergic	1	0.970437672	52030	599	1092	22900	GAD1
Glutamatergic	2	0.989133387	27923	162	1913	46623	SATB2	SV2B
Non-Neuronal	1	0.919345742	72496	32	1159	2934	ST18
Astro	1	0.864946889	75992	61	112	456	RNF219_AS1
Endo	1	0.923913043	76555	2	13	51	CLDN5
L2-3 IT	2	0.94565095	51421	969	2398	21833	CUX2	FAM19A1
L5 ET	2	0.9	75757	6	291	567	LOC105376457	OR51E2
L5 IT	2	0.825020189	62667	120	6887	6947	LOC105374971	RORB
L5-6 NP	1	0.927147766	75036	98	138	1349	NPSR1_AS1
L6 CT	3	0.909253689	72869	18	1195	2539	EGFEM1P	HS3ST4	SEMA5A
L6 IT Car3	2	0.815602837	76290	4	166	161	ATP10A	RGS12
L6 IT	3	0.684065302	74757	35	1234	595	LINC00343	LOC101928278	THEMIS
L6b	2	0.883896569	74372	13	855	1381	MDFIC	SEMA3D
LAMP5	2	0.911380261	72151	16	1414	3040	EYA4	MYO16
PVALB	2	0.880051683	68723	116	2878	4904	ADAMTS17	LOC101929680
SNCG	3	0.653061224	75628	98	543	352	ADARB2	CNR1	CXCL14
SST CHODL	1	0.951661631	76551	3	4	63	NPY
SST	3	0.888260371	70404	281	1602	4334	NXPH1	SOX6	SST
VIP	1	0.88590604	71350	413	898	3960	VIP
VLMC	2	0.929487179	76581	0	11	29	COL1A2	COLEC12
Micro-PVM	1	0.9375	76510	3	18	90	DOCK8
Oligo	1	0.964617513	73270	38	385	2928	ST18
Astro L1 FGFR3 SERPINI2	2	0.478723404	76538	11	54	18	CFAP47	WDR49
Astro L1-6 FGFR3 AQP1	1	0.825049702	76489	13	36	83	TNC
Astro L1-6 FGFR3 PLCG1	2	0.77376566	76209	35	167	210	COL5A3	LOC105376917
Endo L2-5 NOSTRIN SRGN	1	0.923913043	76555	2	13	51	CLDN5
Exc L2 LAMP5 KCNG3	3	0.412573674	76340	20	219	42	FAM163A	LOC101927668	SAMD3
Exc L2 LINC00507 ATP7B	2	0.44	76423	15	150	33	ACVR1C	LOC105377209
Exc L2 LINC00507 GLRA3	3	0.77315952	63336	800	6127	6358	LINC01378	LOC101928278	SERPINE2
Exc L2-3 LINC00507 DSG3	3	0.536947514	75392	141	777	311	BDNF	BMPR1B	LOC105379003
Exc L2-3 RORB CCDC68	3	0.786792959	73086	204	1570	1761	COBLL1	COL5A2	PRSS12
Exc L2-3 RORB PTPN3	4	0.395338208	74652	341	1282	346	COL5A2	LOC105370610	LOC105378334	RORB
Exc L2-3 RORB RTKN2	4	0.521909512	75304	106	918	293	LOC101927745	LOC105376987	PLCH1	RMST
Exc L3 LAMP5 CARM1P1	3	0.737033343	72148	429	1975	2069	EPB41L4A	SV2C	SYT2
Exc L3 RORB OTOGL	2	0.703101013	74308	179	1218	916	COL22A1	RMST
Exc L3 THEMIS ENPEP	4	0.433660299	75716	120	617	168	FAP	LAMA2	LOC101928964	LOC105376081
Exc L3-5 FEZF2 ASGR2	2	0.799528302	75965	36	281	339	LOC105376457	OR51E2
Exc L3-5 FEZF2 LINC01107	2	0.8	76528	5	40	48	BTNL9	EDNRB
Exc L3-5 RORB LAMA4	5	0.489690722	76345	26	193	57	KCNH8	LOC100128497	LOC101927281	LOC105376081	TRPC3
Exc L3-5 RORB LINC01202	4	0.625	75925	56	424	216	LOC101927874	LOC105374971	LOC105376081	LOC105377703
Exc L3-5 RORB LNX2	3	0.697930555	71243	747	2223	2408	LOC105374971	LOC105377703	TRABD2A
Exc L3-5 RORB RPRM	3	0.585186785	75082	308	689	542	LOC105374971	LOC105374973	RPRM
Exc L3-5 RORB TNNT2	3	0.443247722	76025	61	428	107	FSHR	LOC100507562	LOC105376081
Exc L5 FEZF2 CSN1S1	3	0.731225296	76456	15	76	74	LOC105373592	OPN4	VAT1L
Exc L5 FEZF2 NREP-AS1	3	0.68296796	76382	10	148	81	ADAMTS12	CD36	LOC105370315
Exc L5 FEZF2 PKD2L1	2	0.80199115	76330	11	135	145	NPSR1_AS1	VGLL3
Exc L5 FEZF2 RNF144A-AS1	3	0.479651163	76487	26	75	33	CD36	LOC105369818	LOC105370019
Exc L5 RORB MED8	3	0.589692765	76256	56	190	119	COL22A1	LOC401134	NPFFR2
Exc L5 THEMIS FGF10	3	0.452488688	76405	69	87	60	BDNF	CRH	NPFFR2
Exc L5 THEMIS LINC01116	2	0.613577023	76459	11	104	47	LOC105369890	LOC105371663
Exc L5 THEMIS RGPD6	3	0.521367521	76355	25	180	61	DDR2	LOC105371663	THEMIS
Exc L5 THEMIS SLC22A18	4	0.773195876	74735	62	984	840	BTNL9	CCBE1	LOC401134	SLC7A11
Exc L5 THEMIS VILL	3	0.670289855	76395	10	142	74	DACH1	LOC101927389	TNC
Exc L5-6 FEZF2 C9orf135-AS1	3	0.751859724	73732	287	1187	1415	EGFEM1P	FOXP2	SEMA5A
Exc L5-6 FEZF2 CFTR	3	0.463709677	76501	12	85	23	LOC105374392	NR4A2	SEMA3D
Exc L5-6 FEZF2 FILIP1L	4	0.398773006	76216	87	240	78	LOC100128497	MCTP2	SEC16B	SULF1
Exc L5-6 FEZF2 IFNG-AS1	2	0.696267696	75626	242	212	541	LOC105369818	NPSR1_AS1
Exc L5-6 FEZF2 LPO	2	0.760517799	76503	1	70	47	LOC101928114	LOC105376372
Exc L5-6 FEZF2 OR1L8	4	0.71942446	76350	8	163	100	LGR6	LOC101927439	LOC105374392	LOC105377183
Exc L5-6 FEZF2 SH2D1B	4	0.478873239	76447	15	125	34	ADAMTSL1	MEIS2	NLGN4Y	PAPSS2
Exc L5-6 THEMIS SMYD1	2	0.809674027	76292	2	173	154	ATP10A	TRPC5
Exc L5-6 THEMIS TNFAIP6	4	0.454866008	75321	168	874	258	LOC105373893	LOC105378031	LTBP1	TSHZ2
Exc L6 FEZF2 FFAR4	2	0.589430894	76509	6	77	29	FER1L6_AS2	LOC105378486
Exc L6 FEZF2 KLK7	2	0.841019228	74747	73	725	1076	LOC101927439	MDFIC
Exc L6 FEZF2 PDYN	2	0.652173913	76599	0	16	6	GBP2	PDYN
Exc L6 FEZF2 POGK	3	0.496613995	76459	35	83	44	ADD3_AS1	LOC100132891	PCOLCE2
Exc L6 FEZF2 PROKR2	2	0.595238095	76545	4	52	20	LOC105371310	SLITRK6
Exc L6 THEMIS LINC00343	3	0.564328843	75647	69	662	243	ANKRD30B	LINC00299	LINC00343
Exc L6 THEMIS SLN	3	0.425145349	76067	118	319	117	FAM163A	LOC105371832	LOC105374524
Exc L6 THEMIS SNTG2	2	0.634398496	76124	9	353	135	LOC101927389	LOC105371310
Inh L1 LAMP5 BMP2	2	0.748207885	76245	24	185	167	COL5A2	FREM1
Inh L1 LAMP5 NMBR	2	0.639360639	76354	74	65	128	PCDH18	RELN
Inh L1 LAMP5 PVRL2	4	0.467914439	76492	35	59	35	CBLN4	HS3ST5	RELN	TRPC3
Inh L1 LAMP5 RAB11FIP1	3	0.496957404	76288	87	148	98	ADAMTS20	FREM1	MYH11
Inh L1 PAX6 CHRFAM7A	3	0.518234165	76406	30	131	54	CHRNA7	CNR1	LINC01539
Inh L1 PAX6 MIR101-1	2	0.812619503	76471	11	54	85	RELN	TGFBR2
Inh L1 PVALB SST ASIC4	3	0.759385666	76424	11	97	89	ADAM33	NCKAP5	PRELID2
Inh L1 SST DEFB108B	2	0.519187359	76389	9	177	46	NDST4	SYT10
Inh L1 SST P4HA3	3	0.478723404	76578	5	29	9	ARHGAP42	FOXO1	ST8SIA6
Inh L1 VIP KLHDC8B	2	0.645756458	76517	9	60	35	ITGBL1	SLITRK4
Inh L1-2 PVALB CDK20	3	0.462046205	76481	17	95	28	ADAMTS12	SYT10	TMEM132C
Inh L1-2 SST CCNJL	3	0.530660377	76259	42	230	90	CALB1	SPHKAP	TMEM132C
Inh L1-2 SST CLIC6	3	0.543071161	76400	27	136	58	ARHGAP42	NEDD4	TAC1
Inh L1-2 SST PRRT4	2	0.697674419	76206	39	208	168	LOC101927843	LOC101929028
Inh L1-2 VIP EXPH5	2	0.621716287	76024	88	296	213	SCTR	ST18
Inh L1-2 VIP HTR3A	2	0.745614035	76578	1	25	17	HTR3A	LOC105373642
Inh L1-2 VIP PTGER3	3	0.5	76525	12	62	22	KCNH8	PARD3B	SYT10
Inh L1-2 VIP SCML4	3	0.6	76486	7	92	36	ABI3BP	KCNH8	LOC100506497
Inh L1-2 VIP WNT4	2	0.452898551	76538	31	27	25	LOC105379064	SYT9
Inh L1-3 SST FAM20A	2	0.527268028	75260	292	661	408	PCSK5	TAC1
Inh L1-3 VIP CBLN1	3	0.6625	76132	25	305	159	HTR2C	LOC284825	TAC3
Inh L1-3 VIP CHRNA2	3	0.666969147	76260	51	163	147	EYA4	LOC105373642	PPP1R1C
Inh L1-3 VIP FNDC1	3	0.457227139	76484	26	80	31	KCNH8	LOC101927286	LOC101928842
Inh L1-3 VIP HSPB6	2	0.327060932	76118	107	323	73	CCNG2	IGFBP5
Inh L1-5 VIP CD27-AS1	3	0.552763819	76543	11	45	22	ANKFN1	EGFEM1P	IQGAP2
Inh L1-5 VIP LINC01013	3	0.640326975	76481	13	80	47	DACH2	SRGAP1	THSD7B
Inh L1-5 VIP PHLDB3	2	0.503731343	76512	17	65	27	EGF	THSD7B
Inh L1-5 VIP SMOC1	3	0.568965517	75866	117	407	231	ANGPT1	SMOC1	VIP
Inh L1-6 LAMP5 AARD	4	0.752308984	74874	208	643	896	FBXL7	FREM1	KIT	PRELID2
Inh L1-6 LAMP5 CA1	2	0.741595254	76118	38	240	225	HS3ST4	NOS1
Inh L1-6 LAMP5 NES	5	0.299793246	76031	171	332	87	EPHA3	EYA4	KIT	NTNG1	ROR2
Inh L1-6 PVALB COL15A1	2	0.853413655	76326	7	118	170	COL15A1	NPNT
Inh L1-6 SST NPY	1	0.951661631	76551	3	4	63	NPY
Inh L1-6 VIP SLC7A6OS	2	0.683229814	76557	3	39	22	CNR1	PBX3
Inh L2 PAX6 FREM2	2	0.788690476	76509	4	55	53	CILP2	IGFBP7
Inh L2 PVALB FRZB	3	0.462555066	76505	9	86	21	CBLN4	RGS5	SLC9A9
Inh L2 VIP SLC6A16	2	0.578125	76319	14	214	74	KCNT2	LOC105370456
Inh L2-3 SST NMU	3	0.520547945	76147	55	305	114	HPSE2	NOS1	PIEZO2
Inh L2-5 PVALB HHIPL1	3	0.488683128	76131	34	361	95	ADAMTS17	ADAMTS20	MDFIC
Inh L2-5 PVALB RPH3AL	4	0.669112984	72899	469	1776	1477	ARHGAP42	MYO5B	POSTN	WIF1
Inh L2-5 VIP BSPRY	3	0.480427046	76514	22	58	27	LOC101927078	PDE3A	ST18
Inh L2-5 VIP SOX11	3	0.708333333	76495	10	65	51	ADAMTSL1	HTR2C	THSD7B
Inh L3 PVALB SAMD13	2	0.746232377	75212	83	712	614	LOC101928964	SULF1
Inh L3-5 PVALB ISG20	3	0.559299191	76328	39	171	83	LOC101926942	LOC105377862	SV2C
Inh L3-5 SST CDH3	3	0.477707006	76536	4	66	15	FREM1	NPNT	QRFPR
Inh L3-5 SST GGTLC3	2	0.609300747	75378	89	795	359	EYS	RELN
Inh L3-5 SST OR5AH1P	3	0.384615385	76336	43	196	46	ADAMTS5	FBXL7	SST
Inh L3-5 VIP HS3ST3A1	3	0.624151967	76360	36	133	92	ABI3BP	IQGAP2	SLC22A3
Inh L3-5 VIP IGDCC3	2	0.595533499	76223	8	294	96	EREG	NOX4
Inh L3-5 VIP TAC3	3	0.580204778	76228	26	265	102	COL19A1	SOX2_OT	TSHZ2
Inh L3-6 PAX6 LINC01497	2	0.833333333	76534	3	36	48	PALMD	RELN
Inh L3-6 VIP UG0898H09	3	0.507462687	76473	17	97	34	GALNT10	LINC01411	LOC105373454
Inh L3-6 VIP ZIM2-AS1	2	0.827137546	76466	9	57	89	CXCL14	PENK
Inh L5 PVALB LRIG3	3	0.705394191	75964	26	393	238	CDH6	GPC5	PLCE1
Inh L5 SST RPL35AP11	3	0.578386606	75695	162	460	304	EDNRA	FREM1	TRHDE
Inh L5-6 LAMP5 CRABP1	2	0.792236717	75641	57	425	498	LOC105379168	PDGFD
Inh L5-6 PVALB FAM150B	3	0.58419244	76499	11	77	34	FAM150B	MYBPC1	TNC
Inh L5-6 PVALB GAPDHP60	3	0.689189189	76476	7	87	51	GPC5	MYBPC1	SEMA3C
Inh L5-6 PVALB KCNIP2	3	0.66091954	76499	14	62	46	GPC5	NPFFR2	VAV3
Inh L5-6 PVALB MEPE	3	0.59490085	76356	35	146	84	MEPE	MYBPC1	SVIL
Inh L5-6 PVALB SST CRHR2	3	0.670241287	76371	32	118	100	HPGD	RGS5	SPON1
Inh L5-6 PVALB ZFPM2-AS1	3	0.705244123	76018	40	329	234	PCDH15	SEMA6D	ZFPM2_AS1
Inh L5-6 SST BEAN1	4	0.617088608	76524	21	37	39	ADAMTSL1	SEMA5A	THSD7B	TRHDE
Inh L5-6 SST C4orf26	3	0.622775801	76516	12	58	35	ADAMTS20	PENK	SPON1
Inh L5-6 SST DNAJC14	3	0.492957746	76584	2	28	7	HGF	ITGA1	STON2
Inh L5-6 SST FBN2	2	0.395833333	76505	16	81	19	HCRTR2	KLHL1
Inh L5-6 SST ISX	2	0.563165906	76145	82	246	148	COL19A1	TRPM3
Inh L5-6 SST KLHL1	3	0.620300752	76413	20	122	66	KLHL14	NDST4	SLC17A8
Inh L5-6 SST PAWR	3	0.442386831	76397	30	151	43	EPB41L4A	NDST4	TRHDE
Inh L5-6 SST PIK3CD	2	0.475247525	76446	46	81	48	KLHL14	LOC100996671
Inh L5-6 VIP COL4A3	3	0.552995392	76524	8	65	24	ABI3BP	KCTD12	PARD3B
Inh L6 SST TH	2	0.714285714	76537	0	56	28	LOC100128108	TH
Micro L1-6 TYROBP CD74	2	0.889423077	76510	3	34	74	APBB1IP	P2RY12
OPC L1-6 PDGFRA COL20A1	2	0.896358543	76333	5	91	192	STK32A	VCAN
Oligo L2-6 OPALIN FTH1P3	2	0.888034509	74124	197	406	1894	ENPP2	LOC101927459
Oligo L2-6 OPALIN MAP6D1	4	0.539007092	76445	75	25	76	ENPP2	LINC01378	MBP	ST18
Oligo L3-6 OPALIN ENPP6	5	0.637963545	76025	61	332	203	CDK18	LOC101927199	LRRC63	S100B	ST18
Oligo L5-6 OPALIN LDLRAP1	3	0.714285714	76615	0	4	2	FAM222A	KIF25	TGFA
VLMC L1-5 PDGFRA COLEC12	2	0.929487179	76581	0	11	29	COL1A2	COLEC12
