# Supplementary material for: Comparative cellular analysis of motor cortex in human, marmoset and mouse
Source: Nature. 2021 Oct 6;598(7879):111–9. doi: 10.1038/s41586-021-03465-8 (PMC8494640; doi:10.1038/s41586-021-03465-8)
Supplement: Supplementary file 4 — This zipped folder contains Supplementary Tables 1-23. [file 41586_2021_3465_MOESM4_ESM.zip › Supplementary Table 5.csv]

clusterName	markerCount	f-measure	True Negative	False Positive	False Negative	True Positive	Marker1	Marker2	Marker3	Marker4	Marker5
GABAergic	2	0.939796431	143730	101	3553	12354	rna_Gad1	rna_Dlx6os1
Glutamatergic	2	0.988920549	73613	392	3063	82670	rna_Sv2b	rna_Arpp21
Non-Neuronal	1	0.957947172	100194	1446	5714	52384	rna_Qk
Astro	2	0.963341804	141792	34	2749	15163	rna_Gli3	rna_Slc39a12
Endo	2	0.985102671	156598	6	198	2936	rna_Adgrl4	rna_Slco1a4
L2-3 IT	3	0.842101815	136938	701	9246	12853	rna_Calb1	rna_Fam19a1	rna_Rasgrf2
L5 ET	2	0.887669963	154941	277	1073	3447	rna_Gm2164	rna_Npr3
L5 IT	3	0.799873775	122826	3672	11948	21292	rna_Cdh12	rna_Pdzrn3	rna_St6galnac5
L5-6 NP	2	0.857866413	156197	141	1232	2168	rna_Etv1	rna_Tshz2
L6 CT	2	0.913592473	142379	1098	2239	14022	rna_Foxp2	rna_Hs3st4
L6 IT Car3	2	0.689655172	159725	0	9	4	rna_Nr4a2	rna_Tfap2d
L6 IT	3	0.759441708	155315	119	2454	1850	rna_Bmpr1b	rna_Il1rapl2	rna_Sulf1
L6b	2	0.822975852	157835	7	969	927	rna_Cplx3	rna_Ctgf
Lamp5	2	0.792566275	157210	50	1318	1160	rna_Npy	rna_Pde11a
Meis2	2	0.782828283	159629	13	34	62	rna_Igfbpl1	rna_Tiam2
Micro-PVM	1	0.983747538	151505	104	236	7893	rna_Inpp5d
Oligo	1	0.968032112	134246	363	2315	22814	rna_Gjc3
Peri	2	0.964252117	158289	3	216	1230	rna_Abcc9	rna_Atp13a5
Pvalb	2	0.866939774	154029	17	2433	3259	rna_Cntnap4	rna_Pvalb
SMC	1	0.879120879	159717	2	3	16	rna_Acta2
Sncg	2	0.819339896	159170	9	276	283	rna_Cnr1	rna_Col25a1
Sst Chodl	1	0.966748768	159569	5	7	157	rna_Nos1
Sst	2	0.88986014	155642	8	1543	2545	rna_Reln	rna_Sst
VLMC	2	0.860724958	157392	17	1004	1325	rna_Eya2	rna_Foxd1
Vip	1	0.894014775	156671	237	458	2372	rna_Vip
Astro Aqp4_Gfap	1	0.97951423	158022	16	103	1597	rna_Myoc
Astro Aqp4_Slc7a10	2	0.956435458	143261	346	1865	14266	rna_Phkg1	rna_Slco1c1
Astro_Top2a	2	0.43062201	159643	14	63	18	rna_Clspn	rna_Lockd
Endo	2	0.985102671	156598	6	198	2936	rna_Adgrl4	rna_Slco1a4
L2-3 IT_1	3	0.542729152	158270	58	1095	315	rna_6530403H02Rik	rna_Adamts2	rna_Met
L2-3 IT_2	4	0.520489095	157352	382	1374	630	rna_Ccdc3	rna_Cux1	rna_Meis2	rna_Otof
L2-3 IT_3	3	0.763433413	138558	2495	7441	11244	rna_Cux2	rna_Slit3	rna_Stard8
L5 ET_1	3	0.835525821	156428	367	720	2223	rna_Crym	rna_Gm2164	rna_Npr3
L5 ET_2	3	0.693311582	159291	33	244	170	rna_Erg	rna_Gpc5	rna_Trpc7
L5 ET_3	4	0.506547209	159265	130	196	147	rna_6430573F11Rik	rna_Gpc5	rna_Reln	rna_Trpc7
L5 ET_4	2	0.713302752	158889	29	509	311	rna_Gm2164	rna_Npsr1
L5 IT Pld5_1	5	0.497550521	158201	143	1069	325	rna_Cadps2	rna_Enpp2	rna_Pld5	rna_Ptprk	rna_Rxfp1
L5 IT Pld5_2	3	0.523516643	154700	998	2593	1447	rna_Chrm2	rna_Cwh43	rna_Pld5
L5 IT Rspo1_1	3	0.733776479	146843	1024	6197	5674	rna_Cadps2	rna_Prr16	rna_Rorb
L5 IT Rspo1_2	3	0.706892034	151077	429	4995	3237	rna_Col26a1	rna_Cpne4	rna_Il1rapl2
L5 IT S100b_1	2	0.81306901	151955	362	3295	4126	rna_Deptor	rna_Il1rapl2
L5 IT S100b_2	4	0.40942928	159391	65	216	66	rna_AC129186_1	rna_Adamts18	rna_Deptor	rna_Man1a
L5-6 NP CT	3	0.3784219	159455	50	186	47	rna_Grp	rna_Rxfp1	rna_Tshz2
L5-6 NP_1	3	0.61192137	159122	63	360	193	rna_Cyp7b1	rna_Dkk2	rna_Vwc2l
L5-6 NP_2	2	0.602284528	158983	81	442	232	rna_Abi3bp	rna_Slc17a8
L5-6 NP_3	2	0.817046688	157645	153	736	1204	rna_Lypd1	rna_Tshz2
L6 CT Cpa6	3	0.823050986	145088	1262	4503	8885	rna_Foxp2	rna_Hs3st4	rna_Zfpm2
L6 CT Gpr139	3	0.572033898	159625	5	81	27	rna_Acaa1b	rna_Col23a1	rna_Gpr139
L6 CT Grp	4	0.434618292	159076	67	480	115	rna_Grp	rna_Meis2	rna_Pdzrn4	rna_Plcxd3
L6 CT Kit_1	2	0.759368836	159557	6	98	77	rna_Gm10635	rna_Ikzf2
L6 CT Kit_2	4	0.684931507	159708	1	19	10	rna_Gm26883	rna_Nr4a2	rna_Rxfp1	rna_Tshz2
L6 CT Pou3f2	3	0.721017908	157590	182	1048	918	rna_Cdh18	rna_Gm10635	rna_Satb2
L6 IT Car3	2	0.689655172	159725	0	9	4	rna_Nr4a2	rna_Tfap2d
L6 IT_1	3	0.614483173	158259	71	999	409	rna_Bmpr1b	rna_Fst	rna_Ntng1
L6 IT_2	3	0.579234973	156584	258	2048	848	rna_Bmpr1b	rna_C1ql3	rna_Ptpru
L6b Col6a1	3	0.496671787	159107	182	255	194	rna_Bmpr1b	rna_Ctgf	rna_Hs3st2
L6b Kcnip1	3	0.532544379	159644	1	75	18	rna_Gm42557	rna_Olfr112	rna_Rxfp2
L6b Ror1	3	0.748502994	159090	52	296	300	rna_Cplx3	rna_Ctgf	rna_Fbxl7
L6b Shisa6_1	3	0.428870293	159389	93	174	82	rna_Cplx3	rna_Ly6g6e	rna_Svil
L6b Shisa6_2	2	0.731638418	159178	58	243	259	rna_Moxd1	rna_Nr4a2
Lamp5 Egln3_1	3	0.690789474	159632	10	54	42	rna_Chrna7	rna_Fam19a1	rna_Fbn2
Lamp5 Egln3_2	2	0.607476636	159579	2	118	39	rna_Crim1	rna_Zfp804b
Lamp5 Egln3_3	3	0.483558994	159472	17	199	50	rna_Cxcl14	rna_Ntn1	rna_Reln
Lamp5 Lhx6	2	0.694444444	159579	11	88	60	rna_Gm45680	rna_Nos1
Lamp5 Pax6	2	0.674157303	159613	13	64	48	rna_Pax6	rna_Pip5k1b
Lamp5 Pdlim5_1	3	0.514705882	159469	17	196	56	rna_Dock5	rna_Ndnf	rna_Ndst4
Lamp5 Pdlim5_2	2	0.689575646	159180	138	121	299	rna_Ndnf	rna_Pde11a
Lamp5 Slc35d3	2	0.769438445	158599	95	474	570	rna_Alk	rna_Sema5a
Meis2	2	0.722891566	159675	14	13	36	rna_Meis2	rna_Tiam2
Meis2_Top2a	3	0.481481481	159682	9	34	13	rna_Gm17750	rna_Gm29260	rna_Igfbpl1
Micro	1	0.980182605	151861	101	347	7429	rna_Hexb
OPC Pdgfra	2	0.935195763	154891	1	1244	3602	rna_Pdgfra	rna_Stk32a
Oligo Enpp6_1	2	0.628626692	159586	35	52	65	rna_Bcas1	rna_Tcf7l2
Oligo Enpp6_2	2	0.760784314	159389	50	105	194	rna_9630013A20Rik	rna_Bmp4
Oligo Enpp6_3	4	0.604166667	159656	14	39	29	rna_Cnksr3	rna_Mpzl1	rna_Nckap5	rna_Tmem163
Oligo Enpp6_4	2	0.815939279	159594	13	45	86	rna_9630013A20Rik	rna_Cnksr3
Oligo Opalin_1	3	0.673463628	155142	647	2040	1909	rna_A330049N07Rik	rna_Anln	rna_Rftn1
Oligo Opalin_2	2	0.873136368	143933	1351	2952	11502	rna_Il33	rna_Prr5l
Oligo Opalin_3	3	0.401804018	158740	219	583	196	rna_Cacna2d4	rna_Mobp	rna_Nckap5
Oligo Opalin_4	3	0.714814815	159229	23	293	193	rna_Kank1	rna_Prom1	rna_Sytl2
PVM_1	1	0.940492476	159418	14	31	275	rna_Ms4a4a
PVM_2	2	0.79787234	159710	2	11	15	rna_Cd74	rna_Klra2
PVM_3	1	0.844155844	159716	1	8	13	rna_Cd209a
Peri	2	0.948790189	158290	2	301	1145	rna_Abcc9	rna_Tbx3os1
Pvalb Calb1_1	3	0.344827586	159633	7	86	12	rna_Cort	rna_Gm28807	rna_Nxph2
Pvalb Calb1_2	3	0.427644139	158807	264	443	224	rna_Cntnap5c	rna_Tac1	rna_Tmem132c
Pvalb Egfem1	3	0.450281426	159499	34	157	48	rna_9330158H04Rik	rna_Plch1	rna_Tac1
Pvalb Gabrg1	2	0.688131313	159466	28	135	109	rna_Gabrg1	rna_Th
Pvalb Gpr149	3	0.74580759	158959	45	396	338	rna_Fzd6	rna_Slit2	rna_Syt2
Pvalb Il1rapl2	2	0.781878401	158236	27	814	661	rna_Eya4	rna_Il1rapl2
Pvalb Kank4	4	0.614035088	159071	58	406	203	rna_Cacna2d2	rna_Sema3e	rna_Syt2	rna_Tmem132d
Pvalb Reln	2	0.570432043	158009	229	993	507	rna_Cntnap4	rna_Gm46102
Pvalb Vipr2_1	2	0.606060606	159727	2	5	4	rna_Lamb1	rna_Nkx2_1
Pvalb Vipr2_2	2	0.831702544	159582	5	66	85	rna_Cntnap5b	rna_Unc5b
SMC	1	0.879120879	159717	2	3	16	rna_Acta2
Sncg Calb1_1	3	0.577777778	159644	9	59	26	rna_Krt73	rna_Sln	rna_Syt6
Sncg Calb1_2	3	0.674157303	159700	1	25	12	rna_Calb1	rna_Epb41l4a	rna_Syt6
Sncg Col14a1	3	0.535714286	159629	1	87	21	rna_Cdh6	rna_Col25a1	rna_Eps8
Sncg Npy2r	2	0.721868365	159575	12	83	68	rna_Npy2r	rna_Rgs12
Sncg Slc17a8	2	0.841750842	159641	0	47	50	rna_Slc17a8	rna_Yjefn3
Sst C1ql3_1	2	0.503597122	159534	15	147	42	rna_Gm48893	rna_Pard3b
Sst C1ql3_2	3	0.684357542	159600	8	81	49	rna_Brinp3	rna_Gxylt2	rna_Ndnf
Sst Calb2	2	0.782142857	158939	83	278	438	rna_Olfm3	rna_Sst
Sst Chodl	1	0.966748768	159569	5	7	157	rna_Nos1
Sst Crhr2_1	3	0.581761006	159369	47	211	111	rna_Eya4	rna_Nek7	rna_Trpc6
Sst Crhr2_2	2	0.479094077	159489	35	159	55	rna_Lypd6b	rna_Trpc6
Sst Etv1_1	3	0.466666667	159654	19	44	21	rna_Col19a1	rna_Fbn2	rna_Trpc6
Sst Hpse	2	0.710382514	159167	73	238	260	rna_Hpse	rna_Rerg
Sst Htr1a	2	0.639534884	159588	20	75	55	rna_Gm30835	rna_Pdyn
Sst Myh8_1	2	0.810546875	159096	86	141	415	rna_Il1rapl2	rna_Reln
Sst Myh8_2	3	0.596153846	159617	5	85	31	rna_Cdh13	rna_Pld5	rna_Sox6
Sst Myh8_3	2	0.454545455	159656	10	56	16	rna_Cdh9	rna_Grm1
Sst Penk	3	0.654008439	159637	4	66	31	rna_9530026P05Rik	rna_Cartpt	rna_Il1rapl2
Sst Pvalb Calb2	2	0.613048369	159021	63	436	218	rna_Moxd1	rna_Prkg2
Sst Pvalb Etv1	3	0.628415301	159662	5	48	23	rna_Edaradd	rna_Spon1	rna_Whrn
Sst Tac2	3	0.659722222	159635	11	54	38	rna_Cdh13	rna_Tac2	rna_Tmtc2
Sst Th_1	3	0.512820513	159665	14	39	20	rna_St6galnac5	rna_St8sia4	rna_Zfpm2
Sst Th_2	3	0.789473684	159717	0	12	9	rna_Pard3b	rna_Pnoc	rna_Sst
Sst Th_3	2	0.608695652	159656	12	42	28	rna_Cort	rna_Th
Sst_Pappa	2	0.694444444	159722	0	11	5	rna_AC129186_1	rna_Trpc6
VLMC_1	3	0.702247191	159582	0	106	50	rna_Col4a6	rna_Gm30624	rna_Itih5
VLMC_2	2	0.812619503	158646	124	288	680	rna_Aox3	rna_Lama1
VLMC_3	1	0.702416918	159496	16	133	93	rna_Pkhd1
VLMC_4	2	0.442307692	159498	88	83	69	rna_Prdm6	rna_Slc6a20a
VLMC_5	1	0.849027478	159038	113	37	550	rna_Slc47a1
VLMC_6	3	0.746812386	159562	15	79	82	rna_Dapl1	rna_Prg4	rna_Slc26a7
VLMC_7	2	0.795053004	159653	6	34	45	rna_Dapl1	rna_Tspan8
Vip C1ql1	4	0.556358382	159429	25	207	77	rna_Bmper	rna_Btbd11	rna_Crh	rna_Vip
Vip Chat_1	2	0.675078864	159135	42	347	214	rna_Chat	rna_Npy2r
Vip Chat_2	2	0.420054201	159544	17	146	31	rna_Grik4	rna_Htr4
Vip Gpc3	3	0.750315259	159487	22	110	119	rna_Pbx3	rna_Pde3a	rna_Vip
Vip Htr1f_1	3	0.675082327	159379	20	216	123	rna_Nov	rna_Vip	rna_Vwc2l
Vip Igfbp6_1	2	0.552922591	159511	42	115	70	rna_Gm39185	rna_Thsd7a
Vip Igfbp6_2	2	0.712809917	159578	16	75	69	rna_Crh	rna_Thsd7b
Vip Mybpc1_1	2	0.436241611	159595	17	100	26	rna_Calb2	rna_Gm2516
Vip Mybpc1_2	2	0.748546512	159288	34	210	206	rna_5033421B08Rik	rna_Htr3a
Vip Mybpc1_3	2	0.571095571	159565	20	104	49	rna_Caln1	rna_Grm8
Vip Serpinf1_1	2	0.535714286	159692	6	28	12	rna_Rgs16	rna_Sfrp2
Vip Serpinf1_2	3	0.592334495	159599	4	101	34	rna_Col14a1	rna_Nov	rna_Pbx3
Vip Serpinf1_3	4	0.474452555	159686	11	28	13	rna_Enpp2	rna_Homer2	rna_Nov	rna_Plekhg1
Vip Sncg	3	0.578034682	159654	3	61	20	rna_Crh	rna_Nectin3	rna_Unc5b
