# Supplementary material for: Comparative cellular analysis of motor cortex in human, marmoset and mouse
Source: Nature. 2021 Oct 6;598(7879):111–9. doi: 10.1038/s41586-021-03465-8 (PMC8494640; doi:10.1038/s41586-021-03465-8)
Supplement: Supplementary file 4 — This zipped folder contains Supplementary Tables 1-23. [file 41586_2021_3465_MOESM4_ESM.zip › Supplementary Table 6.csv]

clusterName	markerCount	f-measure	True Negative	False Positive	False Negative	True Positive	Marker1	Marker2	Marker3	Marker4	Marker5
GABAergic	2	0.874978512	62579	227	4183	7126	NHS	ZNF385D
Glutamatergic	2	0.951600426	31897	637	6399	35182	SV2B	ARPP21
Non-Neuronal	2	0.910156778	52660	230	6398	14827	NCKAP5	ZBTB20
Astro	2	0.961855318	66985	95	847	6188	CCDC129	GLI3
Endo	2	0.908182208	72248	16	579	1272	CLDN5	MECOM
L2-3 IT	2	0.838184604	59236	775	5350	8754	CHST9	FAM19A1
L5 ET	2	0.634881423	73176	19	663	257	FBN2	PIEZO2
L5 IT	3	0.788594705	55456	1332	7647	9680	HTR2A	POU6F2	RORB
L5-6 NP	2	0.677015955	73091	13	697	314	CHRM2	PHLDB2
L6 CT	2	0.759294697	70426	685	782	2222	HS3ST4	SEMA3E
L6 IT CAr3	2	0.813899254	73382	5	379	349	NTNG2	PTPRU
L6 IT	4	0.583469413	70356	162	2668	929	CLSTN2	HS3ST5	PDE7B	SLIT3
L6b	2	0.808586185	73174	51	389	501	ARSJ	THSD4
LAMP5	1	0.725806452	72470	171	727	747	KIT
MEIS2	1	0.723684211	74092	3	9	11	PBX3
Micro-PVM	2	0.923999095	73028	22	248	817	FYB	LOC103788313
Oligo	1	0.925488637	63512	167	2519	7917	ST18
PVALB	2	0.77908869	70915	168	1500	1532	BTBD11	LOC100392984
Peri	2	0.7227388	73709	31	204	171	CPM	LOC100405319
SNCG	3	0.654803041	73049	104	583	379	ADARB2	CNR1	LUZP2
SST CHODL	2	0.847457627	74096	0	9	10	CHODL	NOS1
SST	2	0.778415614	70913	28	1818	1356	ABI3BP	NXPH1
VIP	2	0.746118844	71391	96	1513	1115	LOC103791740	LOC108588071
VLMC	1	0.790527018	73630	22	226	237	SLC47A1
Astro FGFR3 EPHB1	3	0.428954424	72535	535	629	416	ETNPPL	MOXD1	PLEKHA7
Astro FGFR3 GFAP	1	0.851403061	73741	42	65	267	GFAP
Astro FGFR3 NWD1	5	0.617709319	68704	1940	728	2743	CCDC129	LOC100406856	LOC108587679	NWD1	SLC1A2
Astro FGFR3 RCN2	4	0.519019987	71341	587	1382	805	BMPR1B	CCDC129	FABP7	MOXD1
Endo NOSTRIN CXCL12	2	0.822898032	72413	133	557	1012	MECOM	SLC7A5
Endo NOSTRIN IL1R1	2	0.690298507	73884	3	154	74	ADGRG6	IL1R1
Exc FEZF2 ARSJ	2	0.838160753	73220	5	427	463	HS3ST4	THSD4
Exc FEZF2 CRYM	2	0.709812109	73098	6	671	340	CHRM2	HMCN1
Exc FEZF2 NRP1	2	0.589325426	72684	236	718	477	HS3ST4	NRP1
Exc FEZF2 PDZRN4	2	0.529100529	73942	15	118	40	ERG	PDZRN4
Exc FEZF2 PIEZO2	2	0.689265537	73763	15	215	122	FBN2	LOC103793569
Exc FEZF2 RGS4	2	0.555153052	71991	315	1196	613	BMP5	HS3ST4
Exc RORB ACTA2	3	0.59532925	72183	268	1042	622	FOXP2	RORB	VWC2L
Exc RORB ANKRD27	3	0.636296021	69437	641	2326	1711	GRAMD1C	PLCH1	POU6F2
Exc RORB CAV3	1	0.34148398	73562	103	369	81	LOC100408486
Exc RORB CHGA	4	0.504934433	71476	590	1302	747	HS3ST4	RCSD1	RORB	TOX
Exc RORB HACL1	4	0.682843032	72194	64	1221	636	AMOTL1	CMTM8	FAM19A1	NRG1
Exc RORB KNL1	1	0.11440678	73550	169	369	27	VAV3
Exc RORB LOC108588466	4	0.48223814	65223	2638	3615	2639	ARHGAP10	LOC108588466	PDZD2	RGS6
Exc RORB LOC108593203	2	0.62913299	71861	150	1419	685	LOC108593203	VWC2L
Exc RORB NDST3	3	0.491789614	69268	810	2857	1180	CHST9	DGKG	KIAA2012
Exc RORB PPA2	3	0.664050709	72874	104	697	440	EYA4	HS3ST4	LOC108588895
Exc RORB SERPINE2	3	0.321620012	73030	54	923	108	CHST8	PLA2G4A	SNTB2
Exc RORB SLC38A11	3	0.586744639	73087	111	616	301	FOXP2	SLC38A11	TOX
Exc RORB USH1C	3	0.587506521	71062	337	1815	901	SPON1	TMEM163	USH1C
Exc THEMIS ANO3	4	0.529059161	70922	411	1970	812	CHST9	NPFFR2	SLC38A11	SLIT3
Exc THEMIS ARL13B	3	0.57050592	73670	20	319	106	EPB41L4A	SV2C	THEMIS
Exc THEMIS COBL	4	0.529085873	73248	58	618	191	CNR1	GABRG1	IQGAP2	NFIA
Exc THEMIS KCTD16	4	0.567090395	71057	270	1985	803	CSGALNACT1	PLXDC2	PTPRK	THEMIS
Exc THEMIS NTNG2	2	0.813899254	73382	5	379	349	NTNG2	PTPRU
Glia SLC1A3 FBLN5	1	0.833333333	74053	8	11	43	FBLN5
Inh GAD1 LOC108589948	2	0.555555556	73746	37	236	96	LOC108589948	THSD7B
Inh GAD1 NPSR1	2	0.603448276	74004	3	80	28	ALCAM	LOC100403193
Inh GAD1 PCP4	2	0.523731588	73805	15	231	64	PATJ	THSD7B
Inh LAMP5 COL5A2	2	0.698602794	73939	15	91	70	GLIS3	TOX3
Inh LAMP5 LOC108591196	2	0.675276753	73633	47	252	183	COL25A1	KIT
Inh LAMP5 TOX2	3	0.6	74016	6	66	27	ALK	RELN	TOX2
Inh LAMP5 TRPC6	2	0.780456853	73831	4	157	123	TACR1	TRPC6
Inh LAMP5 WWP1	2	0.550947867	73790	49	183	93	KIT	NTNG1
Inh PAX6 ANKRD6	3	0.381679389	74045	7	53	10	FBN2	GPRIN3	SPACA1
Inh PAX6 CDH4	3	0.700636943	74052	2	39	22	ARHGAP6	CDH4	THSD7B
Inh PAX6 HMBOX1	2	0.80141844	73880	6	116	113	RELN	SORCS3
Inh PAX6 MEIS2	1	0.723684211	74092	3	9	11	PBX3
Inh PVALB ADAMTS3	3	0.588455772	73571	54	333	157	KCNK13	SYT10	TMEM132C
Inh PVALB C8H7orf62	3	0.53593947	73803	47	180	85	CHST9	LRRC38	SULF1
Inh PVALB FAM19A4	2	0.752704327	73205	138	271	501	FAM19A1	POSTN
Inh PVALB GSTK1	4	0.331564987	73961	41	88	25	EYS	MYO5B	POSTN	SULF1
Inh PVALB KLHL29	3	0.566037736	74008	3	80	24	ABCB4	RNF144B	SLIT2
Inh PVALB LOC103789439	4	0.403726708	73939	14	136	26	CALN1	FAM179A	FILIP1	SULF1
Inh PVALB LOC103790362	3	0.616236162	73608	60	280	167	COL25A1	FILIP1	PRKG1
Inh PVALB OSBP2	3	0.255068672	73627	243	167	78	B3GLCT	BTBD11	MYO5B
Inh PVALB OTOGL	3	0.702702703	73974	7	82	52	CCDC141	CHRM2	POSTN
Inh PVALB PCDH19	3	0.52238806	74019	20	48	28	CPNE8	LOC103788721	POSTN
Inh PVALB SST EYS	3	0.544692737	73846	45	146	78	EYS	LOC103788721	POSTN
Inh PVALB SST LRRC6	4	0.415162455	73957	9	126	23	COL25A1	EYS	NOS1	TOX2
Inh SNCG CNTN4	3	0.744680851	74064	2	28	21	ARHGAP18	PCDH15	VEGFC
Inh SNCG LOC108587895	3	0.619047619	73814	41	156	104	ADARB2	LOC103793609	SEMA3C
Inh SNCG PLPPR1	2	0.747800587	73996	6	62	51	CNR1	TRPM3
Inh SST ABI3BP	2	0.335051546	73930	33	126	26	ABI3BP	LOC100401328
Inh SST AIM1	2	0.387722132	73817	43	207	48	NELL1	TRHDE
Inh SST CBLN4	2	0.561613959	73766	52	194	103	CBLN4	COL24A1
Inh SST KIRREL3	3	0.498753117	73916	14	145	40	COL25A1	PTPRT	SERPINI1
Inh SST LOC103788138	3	0.576923077	74057	4	39	15	ALK	GLRA3	TRHDE
Inh SST LOC103788660	3	0.46230441	73762	30	258	65	COL24A1	COL25A1	NXPH1
Inh SST LOC108588801	3	0.735930736	73928	1	118	68	COL25A1	LOC108588801	PCDH11X
Inh SST LOC108589054	2	0.755148741	73987	15	47	66	SULF1	THSD7B
Inh SST LTBP1	2	0.627400768	73861	45	111	98	COL12A1	TRHDE
Inh SST MPP5	3	0.46875	74064	3	39	9	ARHGAP24	SYT9	TAC1
Inh SST NPY	1	0.818181818	74096	0	10	9	NPY
Inh SST P4HA1	3	0.501930502	73640	100	245	130	ABI3BP	COL19A1	KCTD8
Inh SST PCSK5	3	0.620155039	73498	76	333	208	NCKAP5	RELN	UNC13C
Inh SST TMEFF2	3	0.26984127	73891	90	100	34	ANKRD55	LOC100384959	MAN1A1
Inh SST VAPA	2	0.523690773	73942	20	111	42	EYS	LOC103793609
Inh VIP CIT	3	0.639705882	73804	7	217	87	ARHGAP18	EGFR	FREM1
Inh VIP CYP19A1	2	0.537190083	74061	5	36	13	LOC103795617	SKAP1
Inh VIP FIGN	3	0.608856089	73528	36	386	165	CALB2	PCSK6	UNC13C
Inh VIP GPR149	2	0.580246914	73843	54	124	94	CREB5	CRH
Inh VIP LOC100397259	2	0.547752809	73823	36	178	78	CRH	MYO16
Inh VIP LOC108588071	2	0.544019934	73672	79	233	131	LOC103791740	THSD4
Inh VIP LOC108588539	2	0.602189781	74003	10	69	33	LOC103787232	LOC108588539
Inh VIP LOC108589153	3	0.520607375	73918	24	125	48	ANO1	KCNK13	THSD7A
Inh VIP THSD7B	2	0.564263323	74003	21	55	36	LOC103788553	THSD7B
Inh VIP VAT1L	3	0.369261477	73876	38	164	37	LOC103795407	TRPC4	VIP
Micro TYROBP LOC103788313	2	0.923999095	73028	22	248	817	FYB	LOC103788313
OPC PDGFRA VCAN	2	0.934487292	71847	12	550	1706	PDGFRA	VCAN
Oligo OPALIN LOC103790018	2	0.798040162	67287	971	1557	4300	LOC103789268	MOG
Oligo OPALIN MOBP	4	0.603849736	71661	292	1384	778	ANLN	MOBP	SEPP1	SLC5A11
Oligo SLC1A3 LOC103793418	2	0.180586907	73710	244	113	48	CEMIP	LAMA2
Peri SLC1A3 CHST3	3	0.503875969	73935	17	124	39	CPM	LOC100405319	NOTCH3
Peri SLC1A3 EPSTI1	2	0.533405172	73823	80	113	99	COL4A3	PLXDC1
VLMC PDGFRA C7	2	0.848484848	73968	4	59	84	C7	DCN
VLMC SLC1A3 CEMIP	2	0.643939394	74057	2	39	17	LOC103789461	SLC9A2
VLMC SLC1A3 SLC13A3	2	0.803571429	74075	0	22	18	CARD11	SLC13A3
VLMC SLC1A3 SLC47A1	1	0.889261745	73861	30	12	212	SLC47A1
