# Supplementary material for: Comparative cellular analysis of motor cortex in human, marmoset and mouse
Source: Nature. 2021 Oct 6;598(7879):111–9. doi: 10.1038/s41586-021-03465-8 (PMC8494640; doi:10.1038/s41586-021-03465-8)
Supplement: Supplementary file 4 — This zipped folder contains Supplementary Tables 1-23. [file 41586_2021_3465_MOESM4_ESM.zip › Supplementary Table 7.csv]

	conservation	cluster	gene	human_AUC	marmoset_AUC	mouse_AUC	human_power	marmoset_power	mouse_power	human_avg.1	human_avg.2	marmoset_avg.1	marmoset_avg.2	mouse_avg.1	mouse_avg.2	human_prop.1	human_prop.2	marmoset_prop.1	marmoset_prop.2	mouse_prop.1	mouse_prop.2
PPARGC1A	human_marmoset_mouse	Pvalb	PPARGC1A	0.959	0.894	0.85	0.918	0.788	0.7	3.90842332588965	2.08826962326798	3.29240787555804	1.9750648011431	1.39705788445161	0.488200321154192	1	0.918823529411765	0.99883855981417	0.897682119205298	0.932448733413752	0.465828750981932
FGF12	human_marmoset_mouse	Pvalb	FGF12	0.94	0.875	0.89	0.88	0.75	0.78	3.94027406864083	3.10162885647819	3.27714170044628	2.59658966391546	3.71248313876658	2.77708898494432	1	0.999764705882353	0.99883855981417	0.998344370860927	1	0.991830322073841
ADAMTS17	human	Pvalb	ADAMTS17	0.902	NA	NA	0.804	NA	NA	2.19144937892345	0.576255104308054	0.290338931956769	0.0866051258466473	0.841519613010601	0.753609514174016	0.95380092398152	0.429411764705882	0.322880371660859	0.106953642384106	0.732810615199035	0.557894736842105
SLIT2	human_marmoset_mouse	Pvalb	SLIT2	0.894	0.805	0.937	0.788	0.61	0.874	2.94736595218791	0.98275274059331	1.78432350897447	0.705203467798812	1.9633563625836	0.150453747400255	0.98740025199496	0.516588235294118	0.947154471544715	0.447350993377483	0.918576598311218	0.135428122545169
DLGAP2	human_marmoset_mouse	Pvalb	DLGAP2	0.89	0.804	0.808	0.78	0.608	0.616	2.60703078841887	1.55025860740962	2.18781215372002	1.40454204238896	3.28940102329907	2.45601651965417	0.999580008399832	0.916470588235294	0.991289198606272	0.884933774834437	1	0.989787902592302
FAM19A2	human_marmoset_mouse	Pvalb	FAM19A2	0.88	0.919	0.816	0.76	0.838	0.632	3.09276478619938	1.60976814943046	2.91304305930164	1.23689535415771	2.30279062169564	0.979840143397435	0.99790004199916	0.780235294117647	0.994192799070848	0.736920529801324	0.940892641737033	0.55490966221524
TENM1	human	Pvalb	TENM1	0.868	NA	NA	0.736	NA	NA	2.57983868126886	1.27313002692003	0.576774722399826	0.251569159153219	1.96122201027446	1.76594495007151	0.997060058798824	0.770941176470588	0.576655052264808	0.266059602649007	0.899276236429433	0.928043990573449
SPARCL1	human_marmoset_mouse	Pvalb	SPARCL1	0.866	0.839	0.775	0.732	0.678	0.55	2.54708722736013	1.10242488027168	1.46554270551438	0.520610738773361	1.62747449591304	0.904932999047844	0.99370012599748	0.645882352941176	0.910569105691057	0.487086092715232	0.960193003618818	0.720974076983504
BTBD11	human_marmoset_mouse	Pvalb	BTBD11	0.865	0.854	0.779	0.73	0.708	0.558	2.07111341268334	0.913159030481382	1.82458647779617	0.672279947703886	1.99584849892389	1.09770889493054	0.979420411591768	0.679294117647059	0.957026713124274	0.528807947019868	0.913148371531966	0.75553809897879
PLCXD3	human_mouse	Pvalb	PLCXD3	0.861	NA	0.899	0.722	NA	0.798	1.75715705487208	0.465771764831197	0.671979351918718	0.48161840469117	1.5861739829724	0.260106130639137	0.910541789164217	0.339058823529412	0.5534262485482	0.360927152317881	0.910132689987937	0.234564021995287
TMEM132C	human_marmoset_mouse	Pvalb	TMEM132C	0.857	0.806	0.805	0.714	0.612	0.61	1.87535632500834	0.566894642825793	0.844134019451083	0.11602115305804	1.13743984216768	0.247718475460205	0.910961780764385	0.441529411764706	0.708478513356562	0.119039735099338	0.768395657418577	0.208798114689709
SLC9A9	human	Pvalb	SLC9A9	0.854	NA	NA	0.708	NA	NA	1.67182590282285	0.379045201653519	0.795541129003685	0.361077159000838	0.788632270250365	0.624673444751132	0.856782864342713	0.349882352941176	0.639953542392567	0.358443708609272	0.669481302774427	0.526944226237235
MAGI1	human_marmoset	Pvalb	MAGI1	0.848	0.899	NA	0.696	0.798	NA	2.93192544568453	2.31897638450733	2.66360118218958	1.79864013581575	2.28639974571638	1.94295032462308	1	0.998235294117647	0.996515679442509	0.984271523178808	0.999396863691194	0.982875098193244
RUNX2	human_marmoset_mouse	Pvalb	RUNX2	0.842	0.764	0.727	0.684	0.528	0.454	1.30171728799824	0.363664374515643	0.877858430680939	0.296398504024276	1.28024546707242	0.615036977249304	0.893742125157497	0.347764705882353	0.781068524970964	0.300993377483444	0.819662243667069	0.513432835820895
ADCY1	human	Pvalb	ADCY1	0.84	NA	NA	0.68	NA	NA	1.41018915873856	0.594639235189321	0.909419551613615	0.485338081036809	0.750187316633067	0.575480171819505	0.954220915581688	0.580823529411765	0.801974448315912	0.494701986754967	0.721954161640531	0.551924587588374
HCN1	human_mouse	Pvalb	HCN1	0.839	NA	0.854	0.678	NA	0.708	2.89860401347473	2.17523423631834	2.02474193172216	1.69752665734541	2.95342050482337	2.04504431914264	1	0.970352941176471	0.988966318234611	0.945695364238411	0.999396863691194	0.94344069128044
DTNA	human_marmoset	Pvalb	DTNA	0.838	0.74	NA	0.676	0.48	NA	2.75689130116035	1.94738109796385	1.72245656531506	1.14795630263753	1.42449096548335	1.19625788880262	0.999160016799664	0.960470588235294	0.978513356562137	0.825496688741722	0.94270205066345	0.885624509033778
KLF12	human_marmoset_mouse	Pvalb	KLF12	0.836	0.818	0.772	0.672	0.636	0.544	2.67854053526252	1.67644814684945	1.91293743814404	1.09164400911173	2.30075990686557	1.68999579603215	0.99790004199916	0.882941176470588	0.984901277584204	0.787417218543046	0.998190591073583	0.958523173605656
ATRNL1	human_marmoset_mouse	Pvalb	ATRNL1	0.836	0.77	0.836	0.672	0.54	0.672	3.45497493614246	2.54923075225413	2.61547107882315	1.91868839193692	2.3019160035095	1.46611368062582	1	0.986470588235294	0.993031358885017	0.974834437086093	0.994571773220748	0.915475255302435
ZNF804A	human_marmoset	Pvalb	ZNF804A	0.834	0.763	NA	0.668	0.526	NA	2.85177749609468	1.37027888709438	1.92233534953554	1.05391936146154	2.13961206322576	1.41484134646889	0.988660226795464	0.686117647058823	0.965156794425087	0.685099337748344	0.94270205066345	0.755695208169678
CPLX1	human_marmoset_mouse	Pvalb	CPLX1	0.83	0.748	0.792	0.66	0.496	0.584	1.24083123992127	0.458585808075599	0.917239010469646	0.389404782585919	1.34664898220491	0.642975957294903	0.916841663166737	0.482823529411765	0.806620209059233	0.431953642384106	0.911942098914355	0.62560879811469
FMN1	human_marmoset_mouse	Pvalb	FMN1	0.83	0.754	0.707	0.66	0.508	0.414	2.18103596402438	1.21844028856484	1.46987996700917	0.812381538314902	1.19805210530236	0.638116797821787	0.992020159596808	0.804941176470588	0.885017421602787	0.66705298013245	0.807599517490953	0.547368421052632
GAS2	human	Pvalb	GAS2	0.829	NA	NA	0.658	NA	NA	1.50570338830342	0.611302139460256	0.149618742961843	0.0560928018019959	0.441427867010564	0.330311330953593	0.928601427971441	0.560470588235294	0.184668989547038	0.0688741721854305	0.492762364294331	0.380204241948154
CADPS	human	Pvalb	CADPS	0.829	NA	NA	0.658	NA	NA	3.21150635929796	2.5665992611933	2.32152807444295	1.95226624285722	2.87598498324882	2.65610401244436	1	0.998941176470588	0.997677119628339	0.98658940397351	1	1
NAV3	human	Pvalb	NAV3	0.827	NA	NA	0.654	NA	NA	2.90444324161042	2.15952847389213	2.09159782333345	1.90663231879363	2.76199371341533	2.4541576847517	1	0.978705882352941	0.991869918699187	0.97864238410596	0.999396863691194	0.984131971720346
FHIT	human	Pvalb	FHIT	0.826	NA	NA	0.652	NA	NA	2.44575179570814	1.47821650504512	1.39814823660184	1.08554370715386	0.909159068754467	0.692074501265137	0.984460310793784	0.866705882352941	0.894889663182346	0.775331125827815	0.735826296743064	0.619167321288295
SOX6	human_marmoset_mouse	Pvalb	SOX6	0.825	0.816	0.768	0.65	0.632	0.536	2.44511557968616	0.892090311225546	1.93296763413591	0.766957720661353	2.07805322799942	0.892935826840724	0.9685006299874	0.433411764705882	0.974448315911731	0.454801324503311	0.955367913148372	0.436449332285939
RNF144B	human_marmoset_mouse	Pvalb	RNF144B	0.824	0.779	0.826	0.648	0.558	0.652	1.23257792562055	0.330179385234267	0.868953100512326	0.207320023056143	1.35426212138356	0.476627834620108	0.858042839143217	0.275764705882353	0.725900116144019	0.225993377483444	0.919179734620024	0.416653574234093
ERC2	human	Pvalb	ERC2	0.82	NA	NA	0.64	NA	NA	2.75980335665762	2.06843863022451	1.69628205963168	1.67293062360999	2.20316018036909	2.39530400377812	1	0.987764705882353	0.979674796747967	0.96523178807947	0.996984318455971	0.998743126472899
PRKG1	human_marmoset_mouse	Pvalb	PRKG1	0.816	0.883	0.724	0.632	0.766	0.448	2.43522360730831	0.927723693863268	2.0851822508207	0.662187753038425	1.45678656279675	0.670766903554949	0.888282234355313	0.486705882352941	0.955865272938444	0.508112582781457	0.819662243667069	0.458915946582875
FSTL4	human_marmoset	Pvalb	FSTL4	0.815	0.746	NA	0.63	0.492	NA	1.07654353304027	0.234338509952431	0.866100448369689	0.259719473850066	0.367119072049679	0.940229269877836	0.791684166316674	0.242470588235294	0.698025551684088	0.275331125827815	0.358866103739445	0.553181461115475
CLEC16A	human	Pvalb	CLEC16A	0.814	NA	NA	0.628	NA	NA	1.45298515308105	0.743798537543715	0.698776677321877	0.382813382968987	1.08777590220661	0.676031604263526	0.952120957580848	0.712352941176471	0.686411149825784	0.43046357615894	0.876357056694813	0.666771406127258
SUPT3H	human_marmoset	Pvalb	SUPT3H	0.814	0.745	NA	0.628	0.49	NA	2.28112415708703	1.65113273804116	1.44298982878978	0.879116771719676	1.04302925750678	0.738172848520959	0.994960100797984	0.967764705882353	0.937282229965157	0.74817880794702	0.842581423401689	0.682639434406913
ERBB4	human_marmoset_mouse	Pvalb	ERBB4	0.813	0.865	0.848	0.626	0.73	0.696	5.03850517770274	3.59593087975737	4.52311501765466	2.95513541640864	5.00208429980964	3.50786776837767	0.999580008399832	0.894823529411765	1	0.866059602649007	0.999396863691194	0.916575019638649
SLC4A4	human_marmoset_mouse	Pvalb	SLC4A4	0.812	0.784	0.824	0.624	0.568	0.648	1.26542412651265	0.423484326552974	0.809502276082336	0.161327364618186	1.42406556699823	0.487707909242298	0.880302393952121	0.368941176470588	0.700348432055749	0.175	0.902895054282268	0.392930086410055
OSBPL3	human_marmoset	Pvalb	OSBPL3	0.811	0.71	NA	0.622	0.42	NA	2.01772982905078	1.19034159049486	0.902077448696294	0.434207472484068	1.56521140256981	1.085506206579	0.99790004199916	0.790352941176471	0.779907084785134	0.430132450331126	0.966827503015682	0.794658287509819
ESRRG	human_marmoset_mouse	Pvalb	ESRRG	0.81	0.768	0.888	0.62	0.536	0.776	2.44436587556641	1.51161962021836	1.42137337191188	0.700983452011204	2.09462783668577	0.767569980174665	0.988660226795464	0.883882352941176	0.901277584204414	0.602152317880795	0.960796139927624	0.621052631578947
ETV6	human_marmoset_mouse	Pvalb	ETV6	0.81	0.83	0.737	0.62	0.66	0.474	1.31546528921496	0.479142032591075	1.32001042249183	0.392533434790879	1.01572930648072	0.410835551249591	0.890382192356153	0.431176470588235	0.868176538908246	0.372185430463576	0.772014475271411	0.408012568735271
TRPC5	human	Pvalb	TRPC5	0.809	NA	NA	0.618	NA	NA	1.09588237894825	0.261067290519629	0.828198646007981	0.439319893317708	0.141414297381801	0.78124356810857	0.790004199916002	0.239058823529412	0.700929152148664	0.445198675496689	0.140530759951749	0.526787117046347
MMP16	human_marmoset	Pvalb	MMP16	0.809	0.748	NA	0.618	0.496	NA	2.16048107848656	1.29385191290297	1.63917789351991	0.998843296905011	1.83605833136326	1.51342644394644	0.969340613187736	0.851529411764706	0.935540069686411	0.75364238410596	0.965018094089264	0.91516103692066
TRPC4	human_marmoset	Pvalb	TRPC4	0.809	0.719	NA	0.618	0.438	NA	1.43340076984154	0.556195237964776	0.698446798002117	0.240862212771554	1.31639032404878	0.833642528362408	0.936161276774464	0.438705882352941	0.652148664343786	0.203145695364238	0.863691194209891	0.604084838963079
GHR	human	Pvalb	GHR	0.808	NA	NA	0.616	NA	NA	1.32697625672475	0.393457683624002	0.15504491704117	0.243715837022627	0.158612219726681	0.473179886748893	0.840823183536329	0.323411764705882	0.187572590011614	0.237417218543046	0.187575392038601	0.424194815396701
MYO5B	human_marmoset_mouse	Pvalb	MYO5B	0.804	0.839	0.788	0.608	0.678	0.576	1.10485024150262	0.260402642106578	0.943815319040422	0.0845624719210603	0.691190598807322	0.078719232617312	0.785384292314154	0.213058823529412	0.740418118466899	0.0913907284768212	0.647165259348613	0.0823252160251375
AGBL4	human	Pvalb	AGBL4	0.804	NA	NA	0.608	NA	NA	2.68841325259743	2.11884009872806	2.09991500490646	1.83059267486721	2.21009446616985	1.80097214320026	1	0.991058823529412	0.994773519163763	0.978973509933775	0.996984318455971	0.959465828750982
FAM78B	human	Pvalb	FAM78B	0.803	NA	NA	0.606	NA	NA	1.16142757573211	0.394987081643473	0.518101334307971	0.24727860522596	0.302065559638307	0.309291126314578	0.844603107937841	0.419176470588235	0.523809523809524	0.28112582781457	0.369119420989144	0.363707776904949
ST8SIA4	human	Pvalb	ST8SIA4	0.803	NA	NA	0.606	NA	NA	1.1007409667345	0.300365412839137	0.5495954031724	0.183890126527582	0.82452851095018	0.421377596675004	0.823183536329273	0.248588235294118	0.539488966318235	0.184933774834437	0.730398069963812	0.391673212882954
TRPS1	human_marmoset_mouse	Pvalb	TRPS1	0.801	0.792	0.736	0.602	0.584	0.472	1.48626760396816	0.541825557723679	1.29188785407968	0.484718022792096	1.29235550278123	0.436998304458991	0.888282234355313	0.447058823529412	0.887921022067364	0.429470198675497	0.737032569360676	0.389945011783189
KCNC2	human_marmoset_mouse	Pvalb	KCNC2	0.801	0.723	0.875	0.602	0.446	0.75	3.43312922565695	2.76528396967144	2.51831670493874	1.93089939312116	3.66571200063357	2.26653625615584	1	0.987764705882353	0.995354239256678	0.947682119205298	0.997587454764777	0.894736842105263
PLCL1	human_marmoset	Pvalb	PLCL1	0.799	0.752	NA	0.598	0.504	NA	1.45417494996777	0.374033669830611	0.860958907967371	0.191300161472317	1.18108190224375	0.715240644576219	0.773204535909282	0.313647058823529	0.650406504065041	0.203973509933775	0.708082026537998	0.519088766692852
AFF1	human	Pvalb	AFF1	0.799	NA	NA	0.598	NA	NA	0.835846836706181	0.177632132902145	0.573289213328843	0.316879732524128	0.314252404354375	0.06714452827318	0.745485090298194	0.201411764705882	0.596399535423926	0.357781456953642	0.366103739445115	0.0889238020424195
VWC2	human_marmoset_mouse	Pvalb	VWC2	0.799	0.726	0.766	0.598	0.452	0.532	2.20633566338232	1.3441241487339	1.20792373014393	0.653635711923892	1.47666652290446	0.679956041861796	0.993280134397312	0.810117647058823	0.887340301974448	0.572350993377483	0.895657418576598	0.509033778476041
PVALB	human_marmoset_mouse	Pvalb	PVALB	0.798	0.753	0.896	0.596	0.506	0.792	0.699389881086714	0.0228362720733578	0.563268199423507	0.0711197202079914	1.40852985109809	0.0928410306417646	0.615707685846283	0.0302352941176471	0.5801393728223	0.0917218543046358	0.835946924004825	0.115003927729772
MEF2C	human_marmoset_mouse	Pvalb	MEF2C	0.798	0.804	0.822	0.596	0.608	0.644	2.85264833958	2.13566416270947	2.459575250416	1.80696504990659	2.61360444098673	1.79598241854187	0.999580008399832	0.959764705882353	0.999419279907085	0.968708609271523	0.999396863691194	0.947054202670856
SASH1	human_marmoset	Pvalb	SASH1	0.792	0.73	NA	0.584	0.46	NA	1.38610361178441	0.529602358135558	2.81238299822807	1.81962158949884	0.40571515579247	0.350043043575529	0.908861822763545	0.390352941176471	0.970383275261324	0.791721854304636	0.443305186972256	0.335428122545169
CACNB4	human_marmoset	Pvalb	CACNB4	0.791	0.74	NA	0.582	0.48	NA	2.4083482722249	1.79005401564867	1.73705981346481	1.13550999017499	1.94101367007777	1.69568776031255	1	0.965882352941177	0.966318234610918	0.818543046357616	0.990952955367913	0.965121759622938
DOCK11	human	Pvalb	DOCK11	0.788	NA	NA	0.576	NA	NA	1.23019888756355	0.500133295600523	0.435018873167145	0.20297247584993	0.573199092372053	0.646182270446807	0.874002519949601	0.484705882352941	0.469802555168409	0.240066225165563	0.57599517490953	0.584131971720346
RASAL2	human_marmoset	Pvalb	RASAL2	0.786	0.729	NA	0.572	0.458	NA	2.23579121126295	1.7068356052238	2.12960492738198	1.65315396293081	1.95922112663451	1.77758356898504	0.99790004199916	0.976705882352941	0.992450638792102	0.963245033112583	0.990952955367913	0.973919874312647
SETBP1	human_marmoset	Pvalb	SETBP1	0.784	0.739	NA	0.568	0.478	NA	2.52445772645864	1.97071177959991	2.01420163867716	1.48059392112363	2.08067218168289	1.77218984160058	1	0.983764705882353	0.992450638792102	0.924668874172185	0.994571773220748	0.97643362136685
ADARB1	human	Pvalb	ADARB1	0.777	NA	NA	0.554	NA	NA	1.1208957772223	0.508831865617649	0.68952864818306	0.341359210397102	1.1776456414763	0.852073798385118	0.875262494750105	0.547294117647059	0.70267131242741	0.393211920529801	0.893848009650181	0.755852317360566
KCNAB3	human_mouse	Pvalb	KCNAB3	0.777	NA	0.706	0.554	NA	0.412	0.740059110200959	0.196842505451157	0.26668024670357	0.107909104303915	0.476878331477343	0.110186967156187	0.73372532549349	0.246117647058824	0.342624854819977	0.145033112582781	0.538600723763571	0.144854673998429
SLC26A4	human_marmoset	Pvalb	SLC26A4	0.776	0.81	NA	0.552	0.62	NA	0.901831033118158	0.244303933217669	1.36398300582474	0.464071725018717	0.0213854012289474	0.00659786715712249	0.742965140697186	0.270352941176471	0.86527293844367	0.400993377483444	0.0271411338962606	0.00769835035349568
MAGI2	human_marmoset_mouse	Pvalb	MAGI2	0.776	0.727	0.852	0.552	0.454	0.704	3.96827110095333	3.5010136498299	3.05101838107835	2.61457473290821	3.72555295543674	3.08056770867027	1	1	0.998257839721254	0.997350993377483	1	0.999371563236449
KIAA1217	human_marmoset	Pvalb	KIAA1217	0.775	0.709	NA	0.55	0.418	NA	3.29885185349368	2.04590037731278	2.52072444293322	1.73225131554229	2.75534138099891	2.60378685751432	0.994960100797984	0.844941176470588	0.984901277584204	0.862086092715232	0.958986731001206	0.965435978004713
DPP10	human	Pvalb	DPP10	0.773	NA	NA	0.546	NA	NA	3.71070857221208	1.81815288669873	1.96570431166928	1.72507992895604	1.79964050068163	2.20378168226197	0.834943301133977	0.761058823529412	0.883855981416957	0.823013245033113	0.876357056694813	0.885310290652003
DLC1	human	Pvalb	DLC1	0.77	NA	NA	0.54	NA	NA	1.53039734239793	0.860570669712254	1.11628663156205	0.715652534781182	1.74365866577487	1.43013070228334	0.949181016379672	0.703294117647059	0.853077816492451	0.621026490066225	0.97708082026538	0.923173605655931
LRRFIP1	human	Pvalb	LRRFIP1	0.77	NA	NA	0.54	NA	NA	1.80738075994738	1.28710623705337	0.885350276558956	0.666417364741126	1.48382975982834	1.2521827698997	0.9895002099958	0.925647058823529	0.813008130081301	0.652980132450331	0.968636911942099	0.909033778476041
ANK1	human_marmoset_mouse	Pvalb	ANK1	0.769	0.774	0.767	0.538	0.548	0.534	1.54740472928931	0.897700125296627	1.39916456975376	0.772805068735985	1.27553345266235	0.654752479102951	0.954640907181856	0.744235294117647	0.937862950058072	0.700827814569536	0.904704463208685	0.624666142969364
LRRTM4	human	Pvalb	LRRTM4	0.769	NA	NA	0.538	NA	NA	3.95262080910285	2.98245246031311	2.2876504887599	2.02798579873116	3.71363957323087	3.06924079125187	0.99580008399832	0.931294117647059	0.90650406504065	0.857450331125828	0.957780458383595	0.940298507462687
LUZP1	human_marmoset_mouse	Pvalb	LUZP1	0.766	0.732	0.748	0.532	0.464	0.496	1.24203734351131	0.654175912361073	1.23903982523961	0.734845592480956	1.3502681838206	0.790887482440602	0.917681646367073	0.638941176470588	0.909988385598142	0.673509933774834	0.927623642943305	0.705577376276512
SLC4A10	human	Pvalb	SLC4A10	0.766	NA	NA	0.532	NA	NA	2.50594153446314	2.06817593211054	1.56656235226682	1.34646299819903	1.41306243155124	1.37458206025306	1	0.995294117647059	0.977351916376307	0.940894039735099	0.949939686369119	0.942183817753339
HS6ST3	human_marmoset	Pvalb	HS6ST3	0.765	0.782	NA	0.53	0.564	NA	3.01834292261517	1.7867335972897	2.46568758631277	1.28213428667621	0.851189996654047	1.75596766407099	0.98110037799244	0.746941176470588	0.949477351916376	0.696026490066225	0.492159227985525	0.741869599371563
KLHL5	human_marmoset	Pvalb	KLHL5	0.765	0.787	NA	0.53	0.574	NA	1.63890276947464	0.886446862339598	1.11376574288389	0.445073270361095	0.301429573837837	0.231163057519772	0.972280554388912	0.649647058823529	0.862369337979094	0.45976821192053	0.369119420989144	0.27541241162608
LANCL1	human_marmoset	Pvalb	LANCL1	0.764	0.719	NA	0.528	0.438	NA	1.49796536954696	0.894671598903613	0.770616606890754	0.307848979291586	1.0066533000421	0.657609205166558	0.949181016379672	0.772941176470588	0.707897793263647	0.357284768211921	0.846200241254524	0.636135113904163
MYO16	human_marmoset	Pvalb	MYO16	0.764	0.724	NA	0.528	0.448	NA	2.16881329732537	0.934669528442148	1.18945685056952	0.536992412641768	1.29438975688864	0.803980825995215	0.963040739185216	0.460470588235294	0.808943089430894	0.378476821192053	0.870325693606755	0.665828750981932
KHDRBS3	human	Pvalb	KHDRBS3	0.763	NA	NA	0.526	NA	NA	1.70536461200257	0.984426369211343	1.24258993455863	0.867186867863232	1.45839893177146	1.48106895629916	0.968920621587568	0.734941176470588	0.882113821138211	0.694205298013245	0.951145958986731	0.924273369992144
SH3GL2	human	Pvalb	SH3GL2	0.763	NA	NA	0.526	NA	NA	1.38392706040661	0.758221517531538	1.08008953901284	0.827216498736171	1.15029237534216	0.980062473629415	0.940361192776144	0.673529411764706	0.854239256678281	0.719701986754967	0.879975874547648	0.801728201099764
LPP	human_marmoset_mouse	Pvalb	LPP	0.763	0.751	0.758	0.526	0.502	0.516	1.68274453969348	1.04501170717341	1.2175613851002	0.648388882138327	1.02409552715318	0.441968731460337	0.973120537589248	0.790823529411765	0.90418118466899	0.612251655629139	0.841375150784077	0.448075412411626
FBLN7	human	Pvalb	FBLN7	0.761	NA	NA	0.522	NA	NA	0.631942877036038	0.140437259238948	0.315686589589794	0.456375418413696	0.0012541866958262	0.00616226798630713	0.665686686266275	0.173294117647059	0.344947735191638	0.386092715231788	0.00180940892641737	0.00785545954438335
PAM	human	Pvalb	PAM	0.76	NA	NA	0.52	NA	NA	2.4419721552182	1.7499823652103	1.63020109281927	1.28666129308615	2.33596191122105	2.11054484512123	1	0.916588235294118	0.971544715447154	0.857284768211921	0.999396863691194	0.975805184603299
SAT1	human	Pvalb	SAT1	0.759	NA	NA	0.518	NA	NA	0.987344572092389	0.385312510828874	0.492667290408364	0.357337588587116	0.205010960285032	0.174750812160437	0.802183956320874	0.411882352941176	0.534262485481998	0.368708609271523	0.2708082026538	0.224351924587588
PLXNA4	human_marmoset_mouse	Pvalb	PLXNA4	0.759	0.827	0.844	0.518	0.654	0.688	1.93709287112624	1.11753528464465	1.85559483622581	0.913297236443888	2.31922567052477	1.35372934334756	0.979420411591768	0.716823529411765	0.977351916376307	0.689900662251656	0.998793727382388	0.846818538884525
FRMD5	human	Pvalb	FRMD5	0.759	NA	NA	0.518	NA	NA	2.68842625980547	1.98215529996687	2.12259589136213	2.22536771608617	2.79549037620308	2.52066315621316	0.999580008399832	0.937764705882353	0.994192799070848	0.990562913907285	1	0.995758051846033
OSBPL6	human_marmoset	Pvalb	OSBPL6	0.759	0.715	NA	0.518	0.43	NA	2.19189311547971	1.64263167939681	1.50862328793136	1.05941443766788	1.43681077456125	1.22514157049956	0.99790004199916	0.945294117647059	0.963995354239257	0.842715231788079	0.947527141133896	0.878711704634721
FAM135B	human_marmoset_mouse	Pvalb	FAM135B	0.758	0.711	0.874	0.516	0.422	0.748	1.7853601403642	1.10453341985599	1.28072255806259	0.760750781969447	2.05969826432521	0.807839237372893	0.97480050398992	0.786941176470588	0.893728222996516	0.643708609271523	0.981905910735826	0.56700706991359
KHDRBS2	human	Pvalb	KHDRBS2	0.757	NA	NA	0.514	NA	NA	2.87106349690144	2.0150546853179	1.91083951897365	1.60177737428962	0.250240443169449	0.57626331724952	0.99790004199916	0.922235294117647	0.937282229965157	0.896854304635762	0.249698431845597	0.47336999214454
DECR1	human	Pvalb	DECR1	0.757	NA	NA	0.514	NA	NA	0.824581627668271	0.289574921913409	0.250828501298417	0.0950933619786442	0.0573141319488721	0.039822798126279	0.770684586308274	0.321294117647059	0.315331010452962	0.124834437086093	0.0796139927623643	0.0540455616653574
DLGAP1	human_mouse	Pvalb	DLGAP1	0.757	NA	0.819	0.514	NA	0.638	4.25854931575903	3.75411200386672	3.81723922763017	3.58007610228408	4.06773281561163	3.53180429132748	1	1	0.998257839721254	0.999668874172185	1	1
RYR2	human	Pvalb	RYR2	0.755	NA	NA	0.51	NA	NA	2.75571626769642	2.00484529420784	1.37377995145734	1.3719260847715	1.71728984066787	1.692503549188	0.985720285594288	0.954352941176471	0.902439024390244	0.829801324503311	0.928226779252111	0.963236449332286
TAC1	human_mouse	Pvalb	TAC1	0.755	NA	0.814	0.51	NA	0.628	0.966744341314014	0.295342232988587	0.326786837860375	0.138755914093071	1.19212918132987	0.0305826739904401	0.720285594288114	0.189058823529412	0.367595818815331	0.149668874172185	0.647768395657419	0.0340926944226237
TM6SF1	human_mouse	Pvalb	TM6SF1	0.755	NA	0.823	0.51	NA	0.646	0.545442817600961	0.0763456913889164	0.265244425489987	0.169534133318081	1.25888285232568	0.501441470515654	0.591768164636707	0.0987058823529412	0.340882694541231	0.217384105960265	0.925211097708082	0.500392772977219
SLC24A2	human_marmoset_mouse	Pvalb	SLC24A2	0.754	0.74	0.768	0.508	0.48	0.536	2.59044992738615	1.65466209567394	2.17723590736401	1.4932203112269	2.45245295148931	1.70728756001203	0.995380092398152	0.824823529411765	0.984320557491289	0.864569536423841	0.992762364294331	0.901178318931657
KCNC1	human_marmoset_mouse	Pvalb	KCNC1	0.754	0.736	0.868	0.508	0.472	0.736	1.28595470933418	0.727894381812695	0.890286405788905	0.387131033755428	2.03232265513756	1.12289943015052	0.922721545569089	0.695294117647059	0.788037166085947	0.423675496688742	0.98854041013269	0.86598586017282
ACYP2	human	Pvalb	ACYP2	0.753	NA	NA	0.506	NA	NA	1.37734339260571	0.753124077354803	0.654579071877663	0.311591662322508	0.845359956433096	0.744533436977609	0.898362032759345	0.667882352941176	0.610336817653891	0.326655629139073	0.742460796139928	0.672898664571877
TDRD3	human	Pvalb	TDRD3	0.751	NA	NA	0.502	NA	NA	1.33814426686538	0.783777332128123	0.599784223619632	0.424776556811592	0.5516231685184	0.444344404871645	0.929441411171777	0.715411764705882	0.616724738675958	0.44635761589404	0.590470446320869	0.486410054988217
CDK6	human	Pvalb	CDK6	0.75	NA	NA	0.5	NA	NA	0.869766877156275	0.275145460919787	0.219564061528538	0.403755124357639	0.0455769564019375	0.0196063979702949	0.72742545149097	0.252352941176471	0.244483159117305	0.38476821192053	0.0597104945717732	0.024037706205813
KCNAB1	human_marmoset_mouse	Pvalb	KCNAB1	0.75	0.852	0.738	0.5	0.704	0.476	2.4618521227916	1.75524626141538	1.78293325612829	0.787623657620871	2.06361802114972	1.38999552326828	0.984040319193616	0.904470588235294	0.958188153310105	0.671523178807947	0.94692400482509	0.852788688138256
ADCY8	human	Pvalb	ADCY8	0.749	NA	NA	0.498	NA	NA	1.86078722018601	1.17478950389144	1.18651848951272	1.02459625742172	1.25467958566504	0.879771393511453	0.971860562788744	0.802352941176471	0.873983739837398	0.811258278145695	0.903498190591074	0.691437549096622
SATB1	human	Pvalb	SATB1	0.749	NA	NA	0.498	NA	NA	1.89209453387105	0.974958121604439	1.2008666244465	0.76083351977877	1.43223646068701	0.898315927079796	0.935321293574129	0.601294117647059	0.825783972125436	0.546688741721854	0.876357056694813	0.52458758837392
WIF1	human	Pvalb	WIF1	0.747	NA	NA	0.494	NA	NA	0.819877815679435	0.217596366083463	0.0936211792689811	0.0595516023868439	0.111923799717894	0.0293025961196691	0.668206635867283	0.179529411764706	0.117886178861789	0.0652317880794702	0.139324487334138	0.0337784760408484
MDGA2	human_mouse	Pvalb	MDGA2	0.747	NA	0.745	0.494	NA	0.49	3.20450266612672	2.77412496667412	2.61497952645791	2.27085733421979	3.33462578476479	2.93673579093095	1	0.997411764705882	0.99883855981417	0.989735099337748	1	0.999214454045562
CLEC2L	human	Pvalb	CLEC2L	0.746	NA	NA	0.492	NA	NA	0.816879462832974	0.27123897134097	0.475858837123849	0.241961778967427	0.422957903829045	0.216806551324838	0.717765644687106	0.319411764705882	0.537166085946574	0.290397350993377	0.489143546441496	0.273212882953653
RHOBTB3	human_marmoset	Pvalb	RHOBTB3	0.745	0.758	NA	0.49	0.516	NA	0.823889864905837	0.295093282851538	0.799716436172325	0.265257072712104	0.332396829540376	0.318419487129947	0.745485090298194	0.323647058823529	0.757839721254355	0.299668874172185	0.408926417370326	0.373134328358209
SNCG	human	Pvalb	SNCG	0.744	NA	NA	0.488	NA	NA	0.615526064534894	0.152416606047163	0.343375623128322	0.218231707373717	0.000836124463884132	0.0378159180107786	0.645947081058379	0.175529411764706	0.403600464576074	0.265728476821192	0.00120627261761158	0.0399057344854674
GOLIM4	human	Pvalb	GOLIM4	0.744	NA	NA	0.488	NA	NA	0.885359391622228	0.336506264468686	0.445595985811449	0.105632347414397	0.355062055596273	0.230145017768746	0.77362452750945	0.265411764705882	0.481997677119628	0.12682119205298	0.396260554885404	0.256873527101335
KIF26B	human_marmoset	Pvalb	KIF26B	0.743	0.756	NA	0.486	0.512	NA	1.81293789966569	1.03995957641535	2.15655703675821	1.36010604921784	0.483217398698172	0.708575608177035	0.956320873582528	0.680117647058823	0.991289198606272	0.789403973509934	0.445717732207479	0.555223880597015
TRIO	human_mouse	Pvalb	TRIO	0.741	NA	0.723	0.482	NA	0.446	2.2923357517925	1.91036558927466	1.07979559497994	0.925196098021123	1.73018133827702	1.33901982559367	1	0.994705882352941	0.89198606271777	0.810430463576159	0.984318455971049	0.944854673998429
ASTN2	human	Pvalb	ASTN2	0.74	NA	NA	0.48	NA	NA	3.03053165020299	2.17946602729655	2.19288086338529	1.84954718624596	2.32463581099387	2.23212826204592	0.999160016799664	0.918117647058823	0.989547038327526	0.933940397350993	0.981302774427021	0.950981932443048
MYH10	human	Pvalb	MYH10	0.74	NA	NA	0.48	NA	NA	1.42333054639327	0.929873907257684	0.938497793247169	0.669112398704998	0.909897623912185	0.652416726160406	0.955060898782024	0.811764705882353	0.825783972125436	0.662748344370861	0.804583835946924	0.65388845247447
CAPS2	human	Pvalb	CAPS2	0.739	NA	NA	0.478	NA	NA	1.13587603861218	0.60491247101815	0.153363045253028	0.0499488428332362	0.0435180782947839	0.00937569906719131	0.894162116757665	0.582117647058824	0.199767711962834	0.0663907284768212	0.060313630880579	0.0128829536527887
PDGFC	human	Pvalb	PDGFC	0.738	NA	NA	0.476	NA	NA	0.691366535319985	0.11989159933099	0.108985743354373	0.468211551585205	0.0675689163118312	0.0452937900222119	0.575808483830323	0.114941176470588	0.114982578397213	0.407615894039735	0.0868516284680338	0.0589159465828751
RSPO2	human	Pvalb	RSPO2	0.738	NA	NA	0.476	NA	NA	0.983660600177776	0.345192689812901	0.476157616662845	0.376859765248312	0.330772971913277	0.122722727436784	0.730785384292314	0.260588235294118	0.47212543554007	0.347019867549669	0.335343787696019	0.124430479183032
RAPGEF5	human_marmoset_mouse	Pvalb	RAPGEF5	0.738	0.779	0.886	0.476	0.558	0.772	1.52336378572971	0.827889922133781	1.48920139656541	0.734834274295613	1.35679765846579	0.326945309564865	0.913901721965561	0.598588235294118	0.939605110336818	0.587086092715232	0.929433051869723	0.332600157109191
PLOD2	human	Pvalb	PLOD2	0.738	NA	NA	0.476	NA	NA	0.740216598016681	0.243215337767907	0.218118272155215	0.150769706308866	0.0912099670835249	0.151428877972966	0.701805963880722	0.258235294117647	0.26945412311266	0.182119205298013	0.12183353437877	0.177847604084839
VAV3	human	Pvalb	VAV3	0.737	NA	NA	0.474	NA	NA	0.891878051009561	0.245709509047301	0.218789344221572	0.252421940037143	0.0499072875204332	0.209980515710497	0.651826963460731	0.197882352941176	0.253774680603949	0.253145695364238	0.0615199034981906	0.220267085624509
WDPCP	human	Pvalb	WDPCP	0.737	NA	NA	0.474	NA	NA	1.76621916006281	1.27021288716939	0.286033555248152	0.15172600772739	0.403754624718203	0.289836894976453	0.982780344393112	0.905411764705882	0.340882694541231	0.187086092715232	0.44270205066345	0.32725844461901
PCCA	human	Pvalb	PCCA	0.737	NA	NA	0.474	NA	NA	1.50365078311194	1.00650482929054	0.847551885202903	0.523045663993722	1.18381148208567	0.893656355642226	0.97060058798824	0.825411764705882	0.779326364692218	0.534105960264901	0.905910735826297	0.758523173605656
MDH1	human_mouse	Pvalb	MDH1	0.735	NA	0.72	0.47	NA	0.44	1.3137853899429	0.821914735378422	0.647637018985992	0.356687330628913	2.14381840839329	1.60563779142811	0.939521209575809	0.748823529411765	0.685830429732869	0.412086092715232	0.994571773220748	0.955380989787903
PPP2R2B	human	Pvalb	PPP2R2B	0.735	NA	NA	0.47	NA	NA	2.82426806446788	2.39485091232443	1.94952392550766	1.587586689419	2.45303392977015	2.10153860548551	1	0.997764705882353	0.991869918699187	0.952483443708609	0.993968636911942	0.973291437549097
ARHGAP20	human	Pvalb	ARHGAP20	0.734	NA	NA	0.468	NA	NA	1.46257068405128	0.881623172342655	0.673240481544635	0.596407258742294	0.792787350419915	0.506192664496246	0.935321293574129	0.707882352941177	0.682346109175377	0.58046357615894	0.75211097708082	0.529615082482325
XYLT1	human_marmoset	Pvalb	XYLT1	0.733	0.764	NA	0.466	0.528	NA	0.880382815166413	0.335688405415244	1.11366257445969	0.451207732298662	0.724655170635495	0.449108830612342	0.739605207895842	0.314117647058824	0.83855981416957	0.409105960264901	0.666465621230398	0.400314218381775
KCND2	human	Pvalb	KCND2	0.733	NA	NA	0.466	NA	NA	3.19647877960421	2.457340468277	2.29868505703324	2.22433723189216	2.19843789145606	2.53554798183505	0.999160016799664	0.947294117647059	0.952380952380952	0.952152317880795	0.86670687575392	0.963236449332286
SULF1	human_marmoset	Pvalb	SULF1	0.732	0.702	NA	0.464	0.404	NA	0.766843729240765	0.0825966652362135	0.8455145446981	0.205273878930411	0.0188838396627587	0.0205557227204704	0.530029399412012	0.0869411764705882	0.540650406504065	0.151986754966887	0.0265379975874548	0.0271798900235664
PKD2	human	Pvalb	PKD2	0.732	NA	NA	0.464	NA	NA	1.42091155661169	0.941029628150315	0.854748025505825	0.61246679299661	0.519658806225765	0.410586499593111	0.952960940781184	0.815647058823529	0.777584204413473	0.601158940397351	0.576598311218335	0.461115475255302
IDH3A	human_marmoset	Pvalb	IDH3A	0.731	0.707	NA	0.462	0.414	NA	0.808285313960839	0.359524156289804	0.79300904577226	0.384239676699945	0.762829783557852	0.469585088842807	0.786644267114658	0.418470588235294	0.768873403019744	0.426490066225166	0.723160434258142	0.513904163393558
TAOK3	human	Pvalb	TAOK3	0.73	NA	NA	0.46	NA	NA	1.43048965348715	0.949000761090121	0.793304378464909	0.544493659950822	0.760551887608319	0.614398481001627	0.946661066778664	0.815058823529412	0.734030197444832	0.547682119205298	0.743667068757539	0.622309505106049
GRIK3	human	Pvalb	GRIK3	0.729	NA	NA	0.458	NA	NA	1.06808446537568	0.465048383814874	0.305095695876377	0.149526125084084	0.340574075241036	0.648729492947062	0.811423771524569	0.352470588235294	0.366434378629501	0.175662251655629	0.353437876960193	0.42560879811469
GABRD	human_marmoset_mouse	Pvalb	GABRD	0.729	0.761	0.834	0.458	0.522	0.668	0.603169559705011	0.170015420203329	0.585875149097462	0.0962846595533848	0.984340896108536	0.212134752208569	0.636707265854683	0.189764705882353	0.624854819976771	0.124337748344371	0.824487334137515	0.232207384131972
FHOD3	human	Pvalb	FHOD3	0.727	NA	NA	0.454	NA	NA	1.56045812187603	0.916072508287946	0.795292636339026	0.633091173535764	0.780695144335889	0.453004904664006	0.922721545569089	0.696588235294118	0.713704994192799	0.555298013245033	0.700844390832328	0.456402199528672
LHX6	human_marmoset	Pvalb	LHX6	0.727	0.73	NA	0.454	0.46	NA	0.724038811819333	0.267316120408724	0.730382545450398	0.264949654883381	0.526875310644167	0.267816552248951	0.718185636287274	0.259882352941176	0.720673635307782	0.26705298013245	0.585042219541616	0.277140612725844
SFXN5	human_mouse	Pvalb	SFXN5	0.726	NA	0.736	0.452	NA	0.472	0.8034549287721	0.335458348997193	0.592133453151776	0.316159047631093	0.936997416399531	0.420934244775947	0.745485090298194	0.379058823529412	0.626596980255517	0.360927152317881	0.803377563329312	0.455145326001571
FASTKD1	human	Pvalb	FASTKD1	0.726	NA	NA	0.452	NA	NA	1.05615776660663	0.58455303433506	0.496744664615263	0.23079545912327	0.270701900599519	0.164713871653983	0.874002519949601	0.601647058823529	0.564459930313589	0.285761589403974	0.344390832328106	0.213825608798115
INPP5J	human_mouse	Pvalb	INPP5J	0.725	NA	0.74	0.45	NA	0.48	0.487159959845838	0.0949043674573664	0.290505460247165	0.0422749719510149	0.543714372765423	0.101996897222011	0.560268794624108	0.127058823529412	0.366434378629501	0.0582781456953642	0.588661037394451	0.136370777690495
HS6ST2	human_marmoset	Pvalb	HS6ST2	0.724	0.703	NA	0.448	0.406	NA	0.749901150409206	0.249707766210216	0.668103526141626	0.233706398619043	0.339651245958675	0.458274852751392	0.670726585468291	0.257176470588235	0.626596980255517	0.25	0.372135102533173	0.425294579732914
SCN1B	human_mouse	Pvalb	SCN1B	0.723	NA	0.745	0.446	NA	0.49	0.748172077747506	0.263821829109332	0.625196094493558	0.434612742107159	1.39888129917051	0.821193139879233	0.678286434271315	0.314941176470588	0.628919860627178	0.465066225165563	0.925814234016888	0.736213668499607
TEAD1	human_marmoset	Pvalb	TEAD1	0.723	0.739	NA	0.446	0.478	NA	1.15280633001568	0.617881657606413	0.890120012458217	0.325443993740109	0.172308487683275	0.269985659500817	0.857202855942881	0.576	0.734030197444832	0.344701986754967	0.205066344993969	0.292380204241948
SERPINI1	human	Pvalb	SERPINI1	0.723	NA	NA	0.446	NA	NA	1.73651105210631	1.14145088952885	0.786295913138906	0.411970119046339	1.29920640891446	1.4011671014976	0.965980680386392	0.808470588235294	0.682926829268293	0.412086092715232	0.835946924004825	0.827179890023566
GRIA4	human_marmoset_mouse	Pvalb	GRIA4	0.723	0.833	0.79	0.446	0.666	0.58	2.90735005347589	1.89914864752307	2.46849113875608	1.28244577630755	2.97294905626837	2.32093097722148	0.994540109197816	0.837529411764706	0.994773519163763	0.761754966887417	0.996381182147165	0.994972505891595
TMEM108	human_marmoset_mouse	Pvalb	TMEM108	0.722	0.78	0.793	0.444	0.56	0.586	2.27136427348664	1.68921064251042	1.70570812225749	0.997725591045911	1.5965192791113	0.535033629889913	0.986560268794624	0.927529411764706	0.952961672473868	0.77682119205298	0.823281061519904	0.475569520816968
MPC1	human	Pvalb	MPC1	0.722	NA	NA	0.444	NA	NA	0.952578264637247	0.493001843845191	0.325501942438331	0.154803518113552	1.2851826566351	0.960171459118532	0.827383452330953	0.533764705882353	0.403019744483159	0.203476821192053	0.923401688781665	0.823723487824038
NDST3	human	Pvalb	NDST3	0.72	NA	NA	0.44	NA	NA	1.32529762211925	0.59757556710251	0.61831893571874	0.275107828522722	0.969058658244428	0.336330716675212	0.761444771104578	0.464352941176471	0.54006968641115	0.296026490066225	0.560916767189385	0.279497250589159
MYO1B	human	Pvalb	MYO1B	0.72	NA	NA	0.44	NA	NA	0.662364593795185	0.173031081904782	0.196543374375938	0.248596865807703	0.559430301123767	0.23694626154765	0.598908021839563	0.178588235294118	0.217770034843206	0.265397350993377	0.553679131483715	0.247918303220738
ATP2B2	human_marmoset	Pvalb	ATP2B2	0.72	0.728	NA	0.44	0.456	NA	1.72320545595419	1.30247575252984	1.54884917380208	1.10135753482275	2.09255209918456	1.87476232354686	0.989080218395632	0.927176470588235	0.979674796747967	0.879801324503311	0.998190591073583	0.989159465828751
OSBPL10	human	Pvalb	OSBPL10	0.719	NA	NA	0.438	NA	NA	1.23959095011166	0.721228322297568	0.588329374673302	0.464583941000214	0.5817900564358	0.371591223466726	0.913901721965561	0.628470588235294	0.606271777003484	0.446192052980132	0.613992762364294	0.4114689709348
TBC1D5	human	Pvalb	TBC1D5	0.719	NA	NA	0.438	NA	NA	2.06214762586513	1.67425606795136	1.38025839478821	1.06702935082224	1.22101131136149	0.922323664259828	0.997480050398992	0.979529411764706	0.937282229965157	0.859437086092715	0.887816646562123	0.775962293794187
LDB2	human	Pvalb	LDB2	0.718	NA	NA	0.436	NA	NA	1.33597098214541	0.481399637815246	0.176066143105046	0.246534657647721	0.303160748360416	0.510275988037193	0.693406131877362	0.395058823529412	0.212543554006969	0.253807947019868	0.291917973462002	0.408798114689709
CALN1	human_marmoset	Pvalb	CALN1	0.718	0.862	NA	0.436	0.724	NA	1.60093655265651	0.812031605643081	1.4186134497157	0.315979913708603	0.607878744947409	0.859259409225479	0.814363712725745	0.539294117647059	0.890243902439024	0.270860927152318	0.468033775633293	0.453731343283582
PLCE1	human	Pvalb	PLCE1	0.718	NA	NA	0.436	NA	NA	1.05022756896103	0.390093103614174	0.336489664586148	0.245556168457996	0.0321812934536476	0.0877833203244707	0.694246115077698	0.290705882352941	0.381533101045296	0.275662251655629	0.0434258142340169	0.0991358994501178
GRK4	human	Pvalb	GRK4	0.718	NA	NA	0.436	NA	NA	0.929504979356357	0.468271911727129	0.440917347506481	0.394395200518876	0.142736816479899	0.143502291726612	0.808903821923562	0.507411764705882	0.517421602787456	0.443708609271523	0.17913148371532	0.176276512175962
UGP2	human	Pvalb	UGP2	0.718	NA	NA	0.436	NA	NA	0.972044991614124	0.521615034677342	0.388026099874453	0.272230494987857	0.384560990022857	0.309609782173858	0.840403191936161	0.552941176470588	0.45876887340302	0.327483443708609	0.463811821471653	0.364650432050275
LRRC4C	human_mouse	Pvalb	LRRC4C	0.718	NA	0.785	0.436	NA	0.57	3.3258228708632	2.56028889648872	1.47626194355308	1.03207517613799	3.73627131253158	2.69409829117949	0.99580008399832	0.929058823529412	0.912891986062718	0.710761589403973	0.996381182147165	0.918303220738413
POSTN	human_marmoset	Pvalb	POSTN	0.716	0.805	NA	0.432	0.61	NA	0.525141271565276	0.0312673177983541	1.01215368475517	0.0502487565258469	0.00717809716838085	0.00747920509359023	0.45695086098278	0.0252941176470588	0.643437862950058	0.0448675496688742	0.00904704463208685	0.0100549882168107
RGS5	human	Pvalb	RGS5	0.716	NA	NA	0.432	NA	NA	0.846378220429621	0.290604700431897	0.484768553380172	0.0967378095992581	0.00902385759943728	0.0151539788908484	0.658126837463251	0.282352941176471	0.462833914053426	0.107119205298013	0.0120627261761158	0.0172820109976434
PRKAG2	human	Pvalb	PRKAG2	0.716	NA	NA	0.432	NA	NA	1.02899875833608	0.558959039210855	0.442366344290119	0.24493400118729	0.804250256601219	0.396179431308073	0.845443091138177	0.572352941176471	0.505807200929152	0.291059602649007	0.750301568154403	0.438334642576591
TSPAN9	human_mouse	Pvalb	TSPAN9	0.716	NA	0.788	0.432	NA	0.576	0.693154471454371	0.272117067415369	0.449763542171427	0.14218916574264	0.670416279141997	0.0952163071421143	0.697606047879042	0.319647058823529	0.484901277584204	0.182284768211921	0.670084439083233	0.116103692065986
CUX2	human_mouse	Pvalb	CUX2	0.714	NA	0.732	0.428	NA	0.464	0.8974616466454	0.238791055669434	0.463076150694303	0.277729301635816	1.34900901426098	0.761959698796053	0.586728265434691	0.186941176470588	0.397212543554007	0.253311258278146	0.908926417370326	0.627494108405342
MITF	human_mouse	Pvalb	MITF	0.714	NA	0.872	0.428	NA	0.744	1.24404079006004	0.6666684822198	0.868550048596816	0.476880935691889	1.22643119388528	0.249944744973917	0.853422931541369	0.536117647058823	0.742160278745645	0.435596026490066	0.881182147165259	0.275883739198743
KCNS3	human	Pvalb	KCNS3	0.714	NA	NA	0.428	NA	NA	0.433040467422378	0.0648827765206956	0.0634396768231115	0.0169932164300316	0.874703907708728	0.438423138163828	0.503989920201596	0.0834117647058824	0.0871080139372822	0.0240066225165563	0.758745476477684	0.404084838963079
UNC5D	human	Pvalb	UNC5D	0.714	NA	NA	0.428	NA	NA	2.63231406774968	1.76968407588299	1.78710393010181	1.50937008384486	1.6283497410851	0.966435478153114	0.973960520789584	0.827411764705882	0.926248548199768	0.803476821192053	0.808805790108565	0.538884524744698
TTLL11	human	Pvalb	TTLL11	0.714	NA	NA	0.428	NA	NA	1.4128197792455	0.943267680004182	1.14685344251784	0.731351694563476	1.11313653315246	0.778101037530254	0.950020999580008	0.787529411764706	0.889663182346109	0.676986754966887	0.878769601930036	0.704477611940298
CLIP4	human	Pvalb	CLIP4	0.714	NA	NA	0.428	NA	NA	1.34286461428978	0.908062179537274	0.705114237372472	0.491054877415338	0.904875248459719	0.484552275780898	0.939521209575809	0.801882352941176	0.698025551684088	0.518046357615894	0.796743063932449	0.513589945011783
MEIKIN	human	Pvalb	MEIKIN	0.713	NA	NA	0.426	NA	NA	0.767888604524055	0.269538844972765	0.16181737035089	0.16790732714346	0.00919736910272545	0.00811214736031525	0.656026879462411	0.290941176470588	0.196283391405343	0.199668874172185	0.0132689987937274	0.011311861743912
RAB3IP	human	Pvalb	RAB3IP	0.713	NA	NA	0.426	NA	NA	1.45383144481941	0.952828378099996	0.438660141494491	0.2258223516732	0.287858900215985	0.228536929017833	0.952960940781184	0.752941176470588	0.5	0.277152317880795	0.36670687575392	0.286095836606442
MYRFL	human	Pvalb	MYRFL	0.712	NA	NA	0.424	NA	NA	0.975183949598409	0.408780874359431	0.00748090264703088	0.00500178706493142	0.00609742197584282	0.00633469277425502	0.716505669886602	0.357764705882353	0.0104529616724739	0.00711920529801325	0.00844390832328106	0.00895522388059702
RASGRF2	human	Pvalb	RASGRF2	0.711	NA	NA	0.422	NA	NA	2.11043732102483	1.36229905886141	1.4244478565284	0.900773833784469	1.04850743303822	1.17133048094797	0.994960100797984	0.749529411764706	0.913472706155633	0.622019867549669	0.77503015681544	0.800157109190888
GNAL	human_marmoset	Pvalb	GNAL	0.711	0.771	NA	0.422	0.542	NA	1.24339936399315	0.726344478478359	1.19650407349345	0.54566039141402	1.01279081127281	0.666831534870248	0.897522049559009	0.608470588235294	0.89198606271777	0.51705298013245	0.834137515078408	0.636763550667714
SLIT1	human_marmoset	Pvalb	SLIT1	0.71	0.707	NA	0.42	0.414	NA	0.604448808845339	0.180848602627705	0.758948202946965	0.319408184622652	0.314729888093789	0.157445281866399	0.596808063838723	0.185882352941176	0.703252032520325	0.340397350993377	0.356453558504222	0.186645718774548
ANO4	human_mouse	Pvalb	ANO4	0.71	NA	0.703	0.42	NA	0.406	2.49924925203939	1.96029350927688	1.23456875262754	1.12320475099794	1.65165051926192	1.00574680179579	0.999160016799664	0.938705882352941	0.914634146341463	0.810264900662252	0.949939686369119	0.632050274941084
IL1RAP	human	Pvalb	IL1RAP	0.709	NA	NA	0.418	NA	NA	0.776220439273637	0.255765804022162	0.572562871470469	0.313923323689382	0.527475434241624	0.648448562174689	0.627047459050819	0.258235294117647	0.572009291521487	0.314403973509934	0.481302774427021	0.446347211311862
NXPH1	human	Pvalb	NXPH1	0.709	NA	NA	0.418	NA	NA	3.36368227888099	2.0579013374125	2.64318520033565	1.82905923288537	3.21040376487462	2.00210437307007	0.991180176396472	0.707294117647059	0.992450638792102	0.741390728476821	1	0.72254516889238
KCNMA1	human_mouse	Pvalb	KCNMA1	0.709	NA	0.894	0.418	NA	0.788	2.56892849080636	2.09403554799492	2.19325148195918	1.86819511340331	2.79443030306777	1.84379856786719	1	0.976470588235294	0.991869918699187	0.982450331125828	0.998793727382388	0.963079340141398
FAM155A	human	Pvalb	FAM155A	0.709	NA	NA	0.418	NA	NA	3.72845562302543	3.40498484148964	3.18000908316917	2.88582080798498	2.95675757696017	2.934409886502	1	1	0.99883855981417	0.999172185430464	0.998190591073583	0.999057344854674
NT5DC1	human	Pvalb	NT5DC1	0.708	NA	NA	0.416	NA	NA	0.909342487447147	0.432957146244334	0.332689705965195	0.157634606744638	0.362643574441636	0.326199759701497	0.763964720705586	0.435411764705882	0.383275261324042	0.189900662251656	0.430639324487334	0.379575805184603
MROH1	human	Pvalb	MROH1	0.708	NA	NA	0.416	NA	NA	0.838865320955928	0.431916536440188	0.681518953672508	0.468136577940113	0.631455317436004	0.359050595972357	0.800503989920202	0.487294117647059	0.679442508710801	0.504801324503311	0.659831121833534	0.42152395915161
PIP4K2A	human	Pvalb	PIP4K2A	0.707	NA	NA	0.414	NA	NA	0.827225254204274	0.364505491460574	0.734327085800493	0.413504341717033	0.417547071402647	0.26493480612297	0.724905501889962	0.392823529411765	0.706155632984901	0.436920529801325	0.472255729794934	0.31044776119403
LPCAT4	human	Pvalb	LPCAT4	0.707	NA	NA	0.414	NA	NA	0.775269204588254	0.35453771809847	0.420931916214267	0.215187804658422	0.2329650755455	0.139733842346865	0.73792524149517	0.413294117647059	0.484901277584204	0.266390728476821	0.30940892641737	0.187117046347211
STK39	human	Pvalb	STK39	0.707	NA	NA	0.414	NA	NA	1.34249835035938	0.889395878397948	0.739887205597506	0.457337278548905	1.0045277999143	0.696772352342335	0.906761864762705	0.780235294117647	0.698606271777004	0.464569536423841	0.834740651387214	0.663000785545954
ACSL6	human	Pvalb	ACSL6	0.707	NA	NA	0.414	NA	NA	1.1878529682518	0.764894795582953	0.64035258131196	0.302945285454995	0.704574639561536	0.393940834480315	0.927761444771105	0.718588235294118	0.672473867595819	0.364569536423841	0.708685162846803	0.45655930871956
BEND6	human	Pvalb	BEND6	0.706	NA	NA	0.412	NA	NA	1.20968369417157	0.74935998354331	0.748327684594412	0.630703041167514	1.22034176863139	0.816182287260402	0.904241915161697	0.680823529411765	0.70150987224158	0.608774834437086	0.90108564535585	0.733699921445405
NTRK3	human_mouse	Pvalb	NTRK3	0.706	NA	0.834	0.412	NA	0.668	1.8855310224246	1.33424359251218	1.49135509085328	1.27853202394364	2.36214679808807	1.25936156041877	0.98740025199496	0.847176470588235	0.939605110336818	0.869039735099338	0.981905910735826	0.766535742340927
HTR4	human_marmoset	Pvalb	HTR4	0.705	0.737	NA	0.41	0.474	NA	0.688403988652296	0.168856748264221	0.767244460215844	0.207583030020864	0.167414279767009	0.24211320262313	0.54304913901722	0.139882352941176	0.647502903600465	0.215397350993377	0.181544028950543	0.208798114689709
KATNAL2	human	Pvalb	KATNAL2	0.705	NA	NA	0.41	NA	NA	0.660217059843599	0.230053517661862	0.0183490640146955	0.0219603027469604	0.0613294158852569	0.0935934364511718	0.634187316253675	0.265176470588235	0.0261324041811847	0.0301324503311258	0.0790108564535585	0.1172034564022
ZNF804B	human	Pvalb	ZNF804B	0.704	NA	NA	0.408	NA	NA	1.76866727723859	0.859306803250492	1.77118203555641	1.05647875936692	2.02738734733026	1.25391221105586	0.776984460310794	0.483411764705882	0.753774680603949	0.566887417218543	0.794330518697226	0.546739984289081
SPATS2L	human_marmoset	Pvalb	SPATS2L	0.704	0.739	NA	0.408	0.478	NA	1.43749384316022	0.86525165400942	1.29598669042915	0.70500508900399	0.541228903844919	0.685230420327658	0.910541789164217	0.647176470588235	0.887340301974448	0.620364238410596	0.542822677925211	0.593872741555381
GALNT7	human_marmoset	Pvalb	GALNT7	0.704	0.785	NA	0.408	0.57	NA	1.49349790987834	1.01512165409414	1.03600868251697	0.357453893976721	0.673104051219337	0.720184889741546	0.956740865182696	0.795058823529412	0.824622531939605	0.368708609271523	0.640530759951749	0.63770620581304
SCN8A	human_marmoset_mouse	Pvalb	SCN8A	0.704	0.723	0.76	0.408	0.446	0.52	1.81272060128493	1.45003567000429	1.53763247107097	1.10803176587232	1.77144313904775	1.27754004592648	0.988660226795464	0.960470588235294	0.977932636469222	0.889403973509934	0.987334137515078	0.925844461901021
CEMIP	human_marmoset_mouse	Pvalb	CEMIP	0.702	0.713	0.891	0.404	0.426	0.782	0.567242217288966	0.0866238984192469	0.651551296099292	0.134552268913326	1.59220819493066	0.242456465018771	0.489710205795884	0.106941176470588	0.549361207897793	0.150827814569536	0.876357056694813	0.238020424194815
FAM13A	human	Pvalb	FAM13A	0.702	NA	NA	0.404	NA	NA	0.740496895420702	0.304605959484662	0.286581500482191	0.231661071093482	0.572398412826791	0.266915366172916	0.68332633347333	0.346	0.337979094076655	0.276655629139073	0.57599517490953	0.3057344854674
FLRT3	human	Pvalb	FLRT3	0.702	NA	NA	0.404	NA	NA	0.647741836361841	0.226224383073324	0.336356631315672	0.188599029933255	0.418615586105383	0.55000186351863	0.625367492650147	0.256941176470588	0.382694541231127	0.232119205298013	0.466224366706876	0.563864886095837
SPATA6	human	Pvalb	SPATA6	0.702	NA	NA	0.404	NA	NA	0.622444921103366	0.211627891366874	0.140064653550441	0.101610822874091	0.0332086009469637	0.0301675488706777	0.614027719445611	0.244588235294118	0.185249709639954	0.131622516556291	0.0440289505428227	0.0405341712490181
COL4A2	human	Pvalb	COL4A2	0.701	NA	NA	0.402	NA	NA	0.625794725628484	0.225591531965574	0.20483417571537	0.222656144206421	0.216204341389797	0.302173750331452	0.622007559848803	0.217764705882353	0.256678281068525	0.267715231788079	0.272617611580217	0.354124116260801
MICAL2	human_marmoset	Pvalb	MICAL2	0.701	0.766	NA	0.402	0.532	NA	1.11590124759937	0.680566892016169	1.04695882889244	0.448171099511415	1.08065316890473	0.830968873526286	0.897102057958841	0.636	0.844947735191638	0.46953642384106	0.859469240048251	0.675726630007855
NHS	human	Pvalb	NHS	0.701	NA	NA	0.402	NA	NA	1.82149810923759	1.40753511994101	1.23809221756503	1.15283258418811	1.34359718129867	1.43135017258745	0.989080218395632	0.930235294117647	0.912891986062718	0.847847682119205	0.907117008443908	0.89630793401414
SORBS1	human	Pvalb	SORBS1	0.701	NA	NA	0.402	NA	NA	1.92164103452853	1.53072292811592	1.84629867323447	1.63575464879454	2.07783195747046	1.90765450053131	0.99370012599748	0.955529411764706	0.992450638792102	0.970860927152318	0.996381182147165	0.99057344854674
GRM7	human_marmoset	Vip	GRM7	0.922	0.818	NA	0.844	0.636	NA	3.25655793734783	1.52078583677404	2.47922940097328	1.35019698241906	2.77372559070874	1.9798454581438	0.99641810485184	0.779897567221511	0.978632478632479	0.760950764006791	0.946026986506747	0.836267020923281
DSCAM.1	human_marmoset_mouse	Vip	DSCAM	0.922	0.91	0.738	0.844	0.82	0.476	3.29066003918276	1.58063565295594	2.64798757038157	1.14767921624906	2.46939301005876	1.63619238241315	0.997394985346793	0.769654289372599	0.998931623931624	0.73276740237691	0.984007996001999	0.776154101627366
GALNT13	human_marmoset	Vip	GALNT13	0.915	0.909	NA	0.83	0.818	NA	2.60385728147508	1.19893042472216	2.26813115826737	0.863783428400211	1.3458379703815	1.11143789666876	0.995766851188538	0.786171574903969	0.989316239316239	0.670797962648557	0.870064967516242	0.809531717037529
RGS12.1	human	Vip	RGS12	0.909	NA	NA	0.818	NA	NA	2.27437091935433	0.679357843617907	0.695861698520018	0.319903417524844	0.752775227646128	0.295343656917132	0.995766851188538	0.482330345710627	0.549145299145299	0.281324278438031	0.590204897551224	0.21504483560279
VIP	human_mouse	Vip	VIP	0.905	NA	0.912	0.81	NA	0.824	1.58988485608028	0.0442717090683042	0.429016180482592	0.0191137151697662	3.32832745117587	0.189587372242125	0.830348420709866	0.0405889884763124	0.407051282051282	0.0249575551782683	0.869565217391304	0.112089006974427
PROX1.1	human_marmoset_mouse	Vip	PROX1	0.895	0.756	0.837	0.79	0.512	0.674	1.44965646640335	0.247171926320745	0.688654697528772	0.139046985122694	1.27668071300991	0.278386997333242	0.916313904265711	0.210243277848912	0.642628205128205	0.149235993208829	0.84007996001999	0.223181667220193
MAPK4.1	human	Vip	MAPK4	0.882	NA	NA	0.764	NA	NA	1.31933820855418	0.245644751570798	0.255519667788931	0.129195583804938	0.401742137988434	0.330278396437162	0.89482253337675	0.237772087067862	0.296474358974359	0.154329371816638	0.387806096951524	0.330454998339422
KCNT2.1	human_marmoset_mouse	Vip	KCNT2	0.872	0.917	0.905	0.744	0.834	0.81	2.36694035029204	0.758999785953595	2.08392975990648	0.396908718070783	2.22193369457735	0.757758523715116	0.949527841094106	0.468629961587708	0.955128205128205	0.295585738539898	0.980009995002499	0.584357356360013
SOBP	human_marmoset_mouse	Vip	SOBP	0.86	0.86	0.86	0.72	0.72	0.72	2.23880827821148	1.44787204178647	1.77786932076031	0.881888954291397	2.34114410346541	1.4394583073678	0.997720612178444	0.956466069142126	0.97542735042735	0.784889643463497	0.999500249875062	0.944702756559283
SEZ6L	human	Vip	SEZ6L	0.857	NA	NA	0.714	NA	NA	1.85017013017925	0.711658891246002	0.636657133841465	0.276557544998101	0.782109470873255	0.74692649963207	0.982741777922501	0.53943661971831	0.591880341880342	0.307130730050934	0.657671164417791	0.653105280637662
PLD5	human	Vip	PLD5	0.85	NA	NA	0.7	NA	NA	2.50229443090598	1.14949616730095	0.527049248074705	0.557841964228653	0.489909781635241	0.64248880761542	0.993813090198632	0.663636363636364	0.387286324786325	0.371816638370119	0.402298850574713	0.441713716373298
GALNTL6	human_marmoset	Vip	GALNTL6	0.846	0.809	NA	0.692	0.618	NA	4.09696129508832	2.20073988304314	3.61728838430324	1.86909519082662	4.08522512225083	4.16655028599538	1	0.75685019206146	0.998931623931624	0.723599320882852	0.994502748625687	0.981899701095981
SLC24A3.1	human_marmoset_mouse	Vip	SLC24A3	0.845	0.818	0.801	0.69	0.636	0.602	2.41922590173261	1.21109927316692	1.90093673715382	0.877223610937224	2.60783770110924	1.65325932572021	0.989905568218821	0.7348271446863	0.965277777777778	0.627164685908319	0.996501749125437	0.872965792095649
NRXN1.1	human_marmoset_mouse	Vip	NRXN1	0.845	0.773	0.923	0.69	0.546	0.846	4.2667055155571	3.15353243187599	3.38071328607314	2.6218948171557	4.4669710384722	3.51758860071311	1	0.99449423815621	1	0.991001697792869	1	1
PTPRE	human_marmoset	Vip	PTPRE	0.837	0.719	NA	0.674	0.438	NA	1.8696530245047	0.992919249331898	1.12054995248859	0.570024677975488	0.88297613558339	0.489785276672737	0.974601107131228	0.768245838668374	0.809294871794872	0.528353140916808	0.694652673663168	0.401693789438725
CSMD1	human_marmoset	Vip	CSMD1	0.835	0.853	NA	0.67	0.706	NA	4.62370554752125	3.73710093491322	4.03067075966672	3.29656538248204	3.52881295758781	3.56574485477906	1	0.974647887323944	0.998931623931624	0.996264855687606	0.974012993503248	0.988874128196612
ARPP21.1	human_marmoset_mouse	Vip	ARPP21	0.834	0.81	0.761	0.668	0.62	0.522	1.69062167056942	0.330430971568532	1.22204183321973	0.299647545318	1.54947681459899	0.672179907429868	0.81406707912732	0.227784891165173	0.795405982905983	0.272835314091681	0.870064967516242	0.475589505147791
NLGN1	human	Vip	NLGN1	0.829	NA	NA	0.658	NA	NA	3.82036622781846	2.84857546607738	3.0656529805773	2.64755134211607	3.04571246703767	2.28079534831499	1	0.955569782330346	0.998397435897436	0.967402376910017	0.995002498750625	0.89256061109266
CDH10.1	human_marmoset	Vip	CDH10	0.828	0.78	NA	0.656	0.56	NA	2.110321518697	1.02232647387116	1.33222118924723	0.529861035986353	1.7370585150213	1.34526932250145	0.989254314555519	0.648271446862996	0.861111111111111	0.437691001697793	0.940529735132434	0.830454998339422
AK5	human	Vip	AK5	0.827	NA	NA	0.654	NA	NA	1.83202716068442	0.86921219384227	0.927857772863222	0.606648996567933	0.347927736851627	0.818343750496207	0.953760989905568	0.704097311139565	0.740384615384615	0.549066213921902	0.328335832083958	0.682497509133178
CLVS1	human_marmoset	Vip	CLVS1	0.82	0.78	NA	0.64	0.56	NA	1.66994704758344	0.922453585590756	1.7698260244794	1.1047950306566	1.33399378661682	1.13861979599461	0.974275480299577	0.798847631241997	0.979166666666667	0.845500848896435	0.909045477261369	0.870807040850216
NEDD4L.1	human_marmoset	Vip	NEDD4L	0.813	0.724	NA	0.626	0.448	NA	1.86263204955163	0.976496240228668	1.28865656834801	0.70128869364563	1.31973987729025	1.28943609265272	0.989254314555519	0.678745198463508	0.876602564102564	0.598132427843803	0.888555722138931	0.883593490534706
OLFM3	human_marmoset	Vip	OLFM3	0.811	0.742	NA	0.622	0.484	NA	1.83937637203646	0.474510930914426	1.14041982346994	0.363814513922748	0.987644490221437	0.533197795378638	0.798436991208076	0.38169014084507	0.702991452991453	0.320543293718166	0.67616191904048	0.356526071072733
THSD7A	human_marmoset	Vip	THSD7A	0.81	0.857	NA	0.62	0.714	NA	2.65044524400283	1.25980912234625	2.1949335813406	0.672202986638252	1.57753672561583	1.166165266978	0.944969065450993	0.651216389244558	0.923076923076923	0.466893039049236	0.750624687656172	0.633842577216871
SYNPR.1	human_marmoset_mouse	Vip	SYNPR	0.81	0.785	0.784	0.62	0.57	0.568	3.05076902450176	1.66234233162307	2.11839232563371	1.16634051124151	2.83818689754484	1.52411224083383	0.996743731683491	0.689756722151088	0.989850427350427	0.678777589134126	0.993003498250875	0.639986715376951
NCAM1.1	human	Vip	NCAM1	0.81	NA	NA	0.62	NA	NA	2.5484653561111	1.9632369091418	1.12468495222177	0.787763413766992	2.20832929729464	1.9081307904266	0.999674373168349	0.989372599231754	0.86698717948718	0.722410865874363	0.9960019990005	0.983726336765194
LRFN2	human_marmoset_mouse	Vip	LRFN2	0.808	0.789	0.771	0.616	0.578	0.542	1.14028185706469	0.36206178575771	0.944898661693887	0.245362343138444	1.2511012299964	0.561406429738898	0.846629762292413	0.37797695262484	0.760149572649573	0.270118845500849	0.866566716641679	0.526735303885752
L3MBTL4.1	human_marmoset	Vip	L3MBTL4	0.805	0.758	NA	0.61	0.516	NA	1.82030893860754	0.704978320545033	1.17200686206084	0.443831250291923	0.0715091657180928	0.111017929563167	0.915988277434061	0.438028169014085	0.810363247863248	0.346859083191851	0.0804597701149425	0.114745931584191
NKAIN3.1	human	Vip	NKAIN3	0.796	NA	NA	0.592	NA	NA	1.61304729412574	0.509848563037178	0.71274062385518	0.226720093824997	1.00756069176247	0.899318977257239	0.839465971996093	0.329577464788732	0.488247863247863	0.172495755517827	0.674662668665667	0.479076718698107
SNTG1	human	Vip	SNTG1	0.796	NA	NA	0.592	NA	NA	3.70058855716822	2.76748982964002	1.99534247440181	1.7704200023278	3.13638908875975	2.85506299341403	1	0.952112676056338	0.977564102564103	0.893718166383701	0.999500249875062	0.998837595483228
SCG2.1	human	Vip	SCG2	0.782	NA	NA	0.564	NA	NA	1.50371917804517	0.664812189901123	0.349030879734925	0.262115418920434	1.62629125529504	1.08561488157078	0.894171279713448	0.557874519846351	0.383012820512821	0.297623089983022	0.928535732133933	0.760378611756891
FIGN	human_marmoset	Vip	FIGN	0.78	0.705	NA	0.56	0.41	NA	1.30322061788589	0.46927772194019	0.806184275556162	0.277183297425542	0.0220586729224898	0.0615016254676943	0.836209703679583	0.40550576184379	0.631944444444444	0.268251273344652	0.0289855072463768	0.0727333111922949
CALB2	human_marmoset	Vip	CALB2	0.78	0.806	NA	0.56	0.612	NA	0.647429657922137	0.0427879797433757	0.810690546972955	0.094122456190944	0.496876798831383	0.0459602571644352	0.599804623901009	0.0481434058898848	0.689636752136752	0.103056027164686	0.366816591704148	0.0461640650946529
CHRNA2	human	Vip	CHRNA2	0.777	NA	NA	0.554	NA	NA	0.601060886527368	0.0287262509633506	0.0443489923417609	0.00282436881722219	0	0.00911490556846071	0.581895148160208	0.0331626120358515	0.0571581196581197	0.00407470288624788	0	0.0116240451677184
SHISA8	human	Vip	SHISA8	0.776	NA	NA	0.552	NA	NA	0.747471156423837	0.0773053511818554	0.159081040231258	0.020909708506237	0.213191131405727	0.0784452215722069	0.616085965483556	0.0923175416133163	0.181089743589744	0.0293718166383701	0.228885557221389	0.0855197608767851
B4GALT6	human	Vip	B4GALT6	0.775	NA	NA	0.55	NA	NA	1.33813673647123	0.667817560603364	0.356002039514095	0.321436968324878	0.42227570041639	0.508947898795483	0.905893845652882	0.628681177976953	0.41025641025641	0.378777589134126	0.434782608695652	0.563932248422451
ADARB2.1	human_marmoset_mouse	Vip	ADARB2	0.774	0.795	0.843	0.548	0.59	0.686	4.09324565592174	1.54912650402318	3.64561688888532	1.33631472528951	4.94022325621685	1.59068596796399	1	0.484122919334187	0.999465811965812	0.47402376910017	1	0.418299568249751
ADAMTS6	human	Vip	ADAMTS6	0.771	NA	NA	0.542	NA	NA	1.14362604064563	0.321199589410191	0.614033953193324	0.318069939310927	0.100389910498325	0.395502368850309	0.741126668837512	0.271318822023047	0.504273504273504	0.305432937181664	0.108945527236382	0.375954832281634
VWC2L	human_marmoset_mouse	Vip	VWC2L	0.769	0.849	0.729	0.538	0.698	0.458	1.41817005689198	0.548328199103647	1.24745565565244	0.191254642449702	0.908410247349066	0.135389545102381	0.840768479322696	0.411523687580026	0.80715811965812	0.171137521222411	0.546726636681659	0.115244104948522
NR3C2	human_marmoset_mouse	Vip	NR3C2	0.769	0.763	0.744	0.538	0.526	0.488	2.01774939410197	1.33550961197787	1.59017485987482	0.9115265380043	1.84351316285567	1.14564466367576	0.958971019211983	0.88719590268886	0.943910256410256	0.747877758913413	0.95552223888056	0.800730654267685
NELL2	human_mouse	Vip	NELL2	0.768	NA	0.742	0.536	NA	0.484	1.38159828106907	0.469706383049676	0.664803961981817	0.411510008003103	1.21140923696297	0.562565685380102	0.787365678931944	0.387836107554417	0.585470085470085	0.372665534804754	0.833083458270865	0.489040185984723
KCNH7	human	Vip	KCNH7	0.764	NA	NA	0.528	NA	NA	2.22150715776604	1.35256572562282	1.74924672430178	1.53655509129521	1.55989593155695	2.01716166822891	0.950179094757408	0.79078104993598	0.956196581196581	0.89660441426146	0.875062468765617	0.851046164065095
FRMD4A	human	Vip	FRMD4A	0.762	NA	NA	0.524	NA	NA	3.61593686060223	3.19579900668439	2.83618239337555	2.71587679280462	3.07058391297165	2.72498329965957	1	0.999487836107554	0.998397435897436	0.994057724957555	1	0.993191630687479
SORCS3	human_marmoset_mouse	Vip	SORCS3	0.759	0.743	0.934	0.518	0.486	0.868	1.81554094651192	0.894084848132989	1.28645174491984	0.514427515137231	2.82888142358148	0.859316885283387	0.942689677629437	0.528553137003841	0.77724358974359	0.386757215619694	0.996501749125437	0.529392228495516
TAC3	human	Vip	TAC3	0.757	NA	NA	0.514	NA	NA	0.873996548934451	0.0715252231420393	0.010060233392508	0.000588410170254623	0.926381263780881	0.162198886834859	0.563334418756105	0.0661971830985915	0.0128205128205128	0.000848896434634975	0.432283858070965	0.0918299568249751
ADRA1B	human_mouse	Vip	ADRA1B	0.757	NA	0.715	0.514	NA	0.43	0.811477135184606	0.177335870391413	0.479858111214008	0.147017685933352	0.967170340224948	0.342749316353213	0.657766199934875	0.169014084507042	0.480235042735043	0.149745331069609	0.668665667166417	0.314845566257057
KIAA1456	human	Vip	KIAA1456	0.755	NA	NA	0.51	NA	NA	1.3106004115757	0.71133060803382	0.202280946605142	0.121946798963524	0.157030438558883	0.256420421211924	0.929338977531749	0.638924455825864	0.244123931623932	0.156536502546689	0.172913543228386	0.29757555629359
KMO	human	Vip	KMO	0.75	NA	NA	0.5	NA	NA	0.778583176507619	0.0886293741131402	0.0494644367856412	0.0269276543858595	0.0334049787304273	0.0453550680373224	0.567241940735917	0.0798975672215109	0.0598290598290598	0.0354838709677419	0.0449775112443778	0.0619395549651279
PPP1R1C	human	Vip	PPP1R1C	0.749	NA	NA	0.498	NA	NA	0.643811123470849	0.0384549322803237	0.312216971930948	0.0200946010235561	0.00473244526232197	0.0165294240244003	0.531748616085965	0.0399487836107554	0.293803418803419	0.0234295415959253	0.00499750124937531	0.0197608767851212
CNTN6	human	Vip	CNTN6	0.744	NA	NA	0.488	NA	NA	1.04773763836668	0.361752969977379	0.762106289891331	0.497299543511785	1.79425738433846	1.23433317543333	0.732334744382937	0.327656850192061	0.601495726495726	0.423938879456706	0.947526236881559	0.714878777814679
FAT4	human	Vip	FAT4	0.744	NA	NA	0.488	NA	NA	0.838237105644446	0.221082698462822	0.367934191280582	0.110366717440886	0.366667578792378	0.129665251413748	0.663627482904591	0.200640204865557	0.373397435897436	0.130390492359932	0.375312343828086	0.150282298239787
NFIB.1	human_marmoset_mouse	Vip	NFIB	0.744	0.798	0.747	0.488	0.596	0.494	2.12530592168442	0.994244460709174	1.52715955552007	0.609535534214383	1.86861975545714	0.871440803440062	0.98599804623901	0.456978233034571	0.94017094017094	0.430220713073005	0.969515242378811	0.437728329458652
EGFR.1	human_marmoset_mouse	Vip	EGFR	0.742	0.751	0.79	0.484	0.502	0.58	1.27512523487949	0.561868793757936	1.12230821885562	0.400071498370507	1.43509125359832	0.320454229015364	0.85965483555845	0.378617157490397	0.767628205128205	0.303565365025467	0.742628685657171	0.18365991364995
PTPRZ1	human_marmoset_mouse	Vip	PTPRZ1	0.741	0.709	0.76	0.482	0.418	0.52	0.992952691769529	0.313064696137764	0.883976858268941	0.364556320754894	1.42690574318778	0.537439983393869	0.693585151416477	0.285403329065301	0.701923076923077	0.352122241086587	0.793103448275862	0.445865161076054
CPE	human	Vip	CPE	0.741	NA	NA	0.482	NA	NA	1.46019714270599	0.860737552820599	0.762092552211964	0.507721488852599	1.53567462193864	1.38086999367931	0.931292738521654	0.711267605633803	0.683760683760684	0.516298811544991	0.958020989505247	0.941049485220857
PDE3A	human	Vip	PDE3A	0.74	NA	NA	0.48	NA	NA	1.14002737913677	0.318366370133653	0.634030764778428	0.262880293736658	0.238842892000292	0.0434903210937734	0.665581243894497	0.234955185659411	0.503205128205128	0.21358234295416	0.182908545727136	0.0380272334772501
CCNG2	human	Vip	CCNG2	0.74	NA	NA	0.48	NA	NA	0.676904235223785	0.133206847426786	0.208299112034559	0.0937181233451477	0.0818228984080762	0.0996706341762743	0.606317160534028	0.174519846350832	0.253739316239316	0.122920203735144	0.108445777111444	0.136499501826636
CACNA1D	human	Vip	CACNA1D	0.739	NA	NA	0.478	NA	NA	2.18948598190482	1.73462730978918	1.67445148195689	1.63257805536509	1.98894583266976	1.88647349265755	0.998371865841745	0.9797695262484	0.976495726495726	0.976740237691002	0.994502748625687	0.984058452341415
MARCH1	human	Vip	MARCH1	0.737	NA	NA	0.474	NA	NA	1.97042584353909	1.04818530814057	0.446485691697142	0.38072059212889	1.84197736389219	1.10361439490389	0.939433409312927	0.571318822023047	0.420940170940171	0.341595925297114	0.874062968515742	0.644304217867818
PLXNA4.1	human	Vip	PLXNA4	0.737	NA	NA	0.474	NA	NA	1.83948356832353	1.0835101161728	1.35260057938101	1.04916491196955	1.72229772404302	1.49708496949969	0.974926733962879	0.69539052496799	0.884615384615385	0.712054329371817	0.932533733133433	0.860179342411159
SDK1	human_marmoset_mouse	Vip	SDK1	0.736	0.731	0.85	0.472	0.462	0.7	2.45836565822167	1.47082727585371	2.26850618299947	1.38105731178582	2.20227023146702	0.847733616263214	0.970367958319766	0.738028169014085	0.947649572649573	0.719524617996604	0.941029485257371	0.594154765858519
CIT	human_mouse	Vip	CIT	0.735	NA	0.729	0.47	NA	0.458	1.41835964686904	0.867293264234194	1.32969358502271	0.841011260796701	1.91517848524041	1.30245139392964	0.88082057961576	0.774519846350832	0.864316239316239	0.731239388794567	0.951024487756122	0.876619063434075
CNTN4	human_mouse	Vip	CNTN4	0.733	NA	0.747	0.466	NA	0.494	3.1223384028929	2.39760768148849	2.24273649559139	1.92785401934108	3.40969188048856	2.23508424573804	0.997394985346793	0.938924455825864	0.988247863247863	0.915449915110357	0.982008995502249	0.832779807372966
SLC22A3	human	Vip	SLC22A3	0.732	NA	NA	0.464	NA	NA	0.689976735479101	0.0190931426626924	0.0828512899231394	0.00728743789364645	0.0174377436778161	0.0214872978623008	0.479973949853468	0.0212548015364917	0.0865384615384615	0.0100169779286927	0.023488255872064	0.0298904018598472
ZBTB20	human_mouse	Vip	ZBTB20	0.731	NA	0.74	0.462	NA	0.48	2.33356193495603	1.18171851383196	1.42794166191531	0.776948040169033	2.13987774626365	1.29472575698049	0.890589384565288	0.756466069142125	0.803418803418803	0.63786078098472	0.950024987506247	0.880106276984391
OSBPL1A	human	Vip	OSBPL1A	0.73	NA	NA	0.46	NA	NA	1.54590327483675	1.05614817156092	0.933184304610923	0.754331491840516	0.560263488275004	0.872318217101285	0.954086616737219	0.846606914212548	0.768696581196581	0.673344651952462	0.550224887556222	0.751245433410827
CADM2	human	Vip	CADM2	0.73	NA	NA	0.46	NA	NA	4.35607286600117	3.93241390212995	3.5822599945176	3.31768937653332	3.75945489762323	3.61445309703444	1	0.998847631241997	1	0.999660441426146	1	1
NRG3	human	Vip	NRG3	0.728	NA	NA	0.456	NA	NA	4.1578265012398	3.77721088965186	3.46289402794626	3.24943150483511	4.00099774575938	3.91407632109353	1	1	1	0.999490662139219	0.999500249875062	0.999169711059449
GLRA2	human	Vip	GLRA2	0.727	NA	NA	0.454	NA	NA	1.09392179675916	0.511658771145618	0.417843543435885	0.23288527671568	0.684287964573333	0.218535412970339	0.804298274177792	0.461587708066581	0.420940170940171	0.251612903225806	0.56471764117941	0.249418797741614
HTR1F	human	Vip	HTR1F	0.725	NA	NA	0.45	NA	NA	1.16232729461232	0.278298784313413	0.024039770691911	0.00867962518245171	0.546400852039457	0.849937336003294	0.596873982416151	0.184891165172855	0.0325854700854701	0.0120543293718166	0.428785607196402	0.629857190302225
CALN1.1	human_mouse	Vip	CALN1	0.725	NA	0.793	0.45	NA	0.586	1.54584644309352	0.763995410128184	0.69427895477821	0.518112196242038	1.68121562047542	0.516927373343014	0.849560403777271	0.501152368758003	0.543269230769231	0.365365025466893	0.812593703148426	0.338425772168715
CXCL14.1	human	Vip	CXCL14	0.723	NA	NA	0.446	NA	NA	1.42590492187665	0.63852695714079	0.338280636700377	0.223281593534666	1.24152337347512	0.524289498924733	0.795831976554868	0.281818181818182	0.348290598290598	0.212733446519525	0.60519740129935	0.267020923281302
AKT3	human_marmoset_mouse	Vip	AKT3	0.722	0.729	0.729	0.444	0.458	0.458	2.46714175753574	2.13136800742218	2.18385110187109	1.78189951624815	1.8675873789196	1.43014921039161	0.999674373168349	0.997055057618438	0.997863247863248	0.986247877758913	0.988005997001499	0.951012952507473
BRINP1	human	Vip	BRINP1	0.719	NA	NA	0.438	NA	NA	1.53766593134644	0.973310301916879	1.1926669407812	0.991727067605342	1.57713490371976	1.38776253460107	0.924128948225334	0.767477592829706	0.849358974358974	0.781494057724958	0.899050474762619	0.894885420126204
ASIC4	human	Vip	ASIC4	0.716	NA	NA	0.432	NA	NA	0.447869858145197	0.0491974883292693	0.227673606675152	0.0268428442641027	0.453294344939725	0.0761295595801463	0.485835232823185	0.058898847631242	0.281517094017094	0.0368421052631579	0.465267366316842	0.091165725672534
N4BP2	human	Vip	N4BP2	0.716	NA	NA	0.432	NA	NA	0.863241671383711	0.391170183352749	0.317441324373477	0.163338549156977	0.1717081532368	0.149285628561015	0.757082383588408	0.420998719590269	0.363782051282051	0.204923599320883	0.204897551224388	0.190800398538691
PDE4B.1	human_marmoset_mouse	Vip	PDE4B	0.716	0.79	0.78	0.432	0.58	0.56	2.54498770507027	1.55466139542096	1.84385594412226	0.854493835621957	1.55729864817381	0.628495298031697	0.980136763269293	0.6898847631242	0.941773504273504	0.563497453310696	0.88055972013993	0.431584191298572
DLG2	human	Vip	DLG2	0.716	NA	NA	0.432	NA	NA	4.03527690097636	3.67629006338492	3.12795319822968	3.02699092176181	4.23594743780333	4.0287603575406	1	1	1	0.998981324278438	1	1
LRP1B	human_marmoset	Vip	LRP1B	0.715	0.837	NA	0.43	0.674	NA	3.93471071176483	3.25585630976635	3.64123351992209	2.52902888879442	3.31473406607543	2.9220151956996	0.968739824161511	0.971318822023047	1	0.954499151103565	0.997501249375312	0.942377947525739
ZBTB16	human_mouse	Vip	ZBTB16	0.715	NA	0.739	0.43	NA	0.478	1.34478867442507	0.820396816694486	1.23208705004625	0.81275328851554	1.99320872117426	1.36783415576244	0.923152067730381	0.680281690140845	0.879807692307692	0.697962648556876	0.987006496751624	0.880604450348721
NFIX.1	human_mouse	Vip	NFIX	0.714	NA	0.716	0.428	NA	0.432	0.699927657793346	0.248222128118051	0.432638039951467	0.209154145001448	0.95396273201381	0.408106468974334	0.66297622924129	0.244686299615877	0.459935897435897	0.215959252971138	0.745127436281859	0.337097309863833
RGS6.1	human	Vip	RGS6	0.712	NA	NA	0.424	NA	NA	1.82947709444986	0.904353395216888	1.43068414769372	1.07621498492466	1.44106105781587	1.36181161845463	0.804949527841094	0.494622279129321	0.778311965811966	0.583361629881154	0.79960019990005	0.616572567253404
TSPAN7	human	Vip	TSPAN7	0.712	NA	NA	0.424	NA	NA	1.89616555277824	1.47264173255241	0.87036368150488	0.777854826915503	1.59979991284485	1.5011578195684	0.987951807228916	0.951856594110115	0.753205128205128	0.723429541595925	0.939530234882559	0.951012952507473
RYR3	human	Vip	RYR3	0.71	NA	NA	0.42	NA	NA	1.28010399541806	0.43053780454817	0.447778783000948	0.343620281531821	0.821818628965542	0.347404022700376	0.643438619342234	0.326376440460947	0.348824786324786	0.28811544991511	0.534232883558221	0.295084689471936
ARHGAP28	human_marmoset	Vip	ARHGAP28	0.71	0.72	NA	0.42	0.44	NA	0.748451788978664	0.225924419809312	0.598777122138804	0.11049668339188	0.00421566676780396	0.0178978738958024	0.605340280039075	0.220614596670935	0.543269230769231	0.120543293718166	0.00549725137431284	0.0222517436067752
CHD7	human	Vip	CHD7	0.709	NA	NA	0.418	NA	NA	0.506536275107062	0.0683599043504682	0.339599696914567	0.134119393347235	0.167676523076334	0.0443955053523286	0.48778899381309	0.081562099871959	0.361645299145299	0.162648556876061	0.190404797601199	0.057622052474261
ZBTB18	human	Vip	ZBTB18	0.709	NA	NA	0.418	NA	NA	0.531476547173223	0.105375092459324	0.31860561289354	0.139206226652826	0.361060437799702	0.116626038478167	0.52979485509606	0.142509603072983	0.358974358974359	0.17741935483871	0.380809595202399	0.155596147459316
MAGI3.1	human_marmoset_mouse	Vip	MAGI3	0.709	0.791	0.85	0.418	0.582	0.7	1.22165299511336	0.69103659806643	1.46166781105895	0.698268780221066	1.80163131095863	0.746633734680383	0.885704982090524	0.545582586427657	0.916666666666667	0.611375212224109	0.958520739630185	0.626203918963799
DOCK10.1	human	Vip	DOCK10	0.709	NA	NA	0.418	NA	NA	1.84126912291781	1.07767482882934	0.615918455357833	0.677152536543856	0.688398879688815	0.428636232862688	0.987626180397265	0.620998719590269	0.564102564102564	0.581663837011885	0.572713643178411	0.36051145798738
ZNF804A.1	human_mouse	Vip	ZNF804A	0.708	NA	0.749	0.416	NA	0.498	2.38345224145882	1.4235430121618	1.75389392603431	1.08533870723119	2.2862360826858	1.32483951671347	0.957668511885379	0.67157490396927	0.91292735042735	0.694567062818336	0.927536231884058	0.750083028894055
FRMPD4	human	Vip	FRMPD4	0.708	NA	NA	0.416	NA	NA	2.84024001185631	2.38820612949661	2.13694680745289	1.86836105620803	3.11637848140908	2.72021809878161	0.999023119505047	0.98898847631242	0.995192307692308	0.9723259762309	0.980009995002499	0.964961806708735
DPF3	human_marmoset_mouse	Vip	DPF3	0.707	0.782	0.706	0.414	0.564	0.412	0.526139245364433	0.083560989183378	0.751099821228545	0.0876040186708788	0.557524514593189	0.0785112535060435	0.495929664604363	0.08898847631242	0.637820512820513	0.0972835314091681	0.485257371314343	0.0860179342411159
CHRM3.1	human	Vip	CHRM3	0.707	NA	NA	0.414	NA	NA	2.85119304674271	1.96470262196209	2.14133416859645	1.67849490638816	2.29270361544675	1.91062626641341	0.991859329208727	0.788348271446863	0.981303418803419	0.879966044142615	0.975512243878061	0.872301560943208
PARP8	human	Vip	PARP8	0.707	NA	NA	0.414	NA	NA	1.44421603769619	0.95762901791504	0.654561429493283	0.70534410876368	0.583318257540472	0.544798275027013	0.933897753174862	0.767989756722151	0.623931623931624	0.62088285229202	0.558220889555222	0.564430421786782
ZFPM2	human	Vip	ZFPM2	0.706	NA	NA	0.412	NA	NA	1.42374384598135	0.659633897861817	0.79431718994223	0.272623253114126	0.593023279130866	0.413689436851876	0.760338651904917	0.449295774647887	0.558760683760684	0.254668930390492	0.414292853573213	0.300066423115244
ROBO1.1	human	Vip	ROBO1	0.706	NA	NA	0.412	NA	NA	3.60576027364288	2.72135385866688	2.90454195303384	2.25722131056457	2.72687812406028	2.85240439380104	0.998046239010094	0.891421254801536	0.993055555555556	0.888455008488964	0.963018490754623	0.979574892062438
LHFP	human_marmoset	Vip	LHFP	0.705	0.8	NA	0.41	0.6	NA	0.799401442202817	0.134813937224281	1.12911690215153	0.208200345481841	0.0933094577797155	0.347910818913066	0.503744708563986	0.122791293213828	0.723290598290598	0.210356536502547	0.0964517741129435	0.338757887744935
FAT3.1	human	Vip	FAT3	0.705	NA	NA	0.41	NA	NA	1.44933890600379	0.722238291309156	1.28371476862157	0.78990437212679	0.796921040324133	1.19237074469543	0.768804949527841	0.543021766965429	0.779380341880342	0.578438030560272	0.627686156921539	0.781800066423115
NR2F2	human	Vip	NR2F2	0.705	NA	NA	0.41	NA	NA	0.63906305385641	0.188988110013769	0.219714624462375	0.0974743711291876	0.664206948621381	0.39655575991353	0.583848909150114	0.188604353393086	0.259615384615385	0.114091680814941	0.536731634182909	0.31650614413816
REV3L	human	Vip	REV3L	0.704	NA	NA	0.408	NA	NA	2.13344629479435	1.7818636505899	1.45330891599478	1.34109809635296	1.69653265438071	1.52375899411183	0.998697492673396	0.988220230473752	0.951388888888889	0.934634974533107	0.980509745127436	0.963135171039522
B3GAT1	human	Vip	B3GAT1	0.703	NA	NA	0.406	NA	NA	0.629761712587458	0.236910195267748	0.370973791826183	0.162658781332238	0.725760130567096	0.330125695703208	0.647346141322045	0.280793854033291	0.424145299145299	0.205432937181664	0.625187406296852	0.349219528395882
TSHZ2	human	Vip	TSHZ2	0.702	NA	NA	0.404	NA	NA	0.825813799332483	0.12482686584155	0.590455410731584	0.126028294745129	0.0810054972972312	0.0927471260876522	0.489091501139694	0.102176696542894	0.461004273504274	0.126825127334465	0.0809595202398801	0.0999667884423779
ENC1	human	Vip	ENC1	0.702	NA	NA	0.404	NA	NA	0.600514130748375	0.148799394605712	0.290824102880107	0.240253918386163	0.420220801797891	0.24772775081973	0.548355584500163	0.182074263764405	0.337606837606838	0.292529711375212	0.419790104947526	0.302225174360678
LRRC3B	human	Vip	LRRC3B	0.701	NA	NA	0.402	NA	NA	0.769412561981214	0.251267154159666	0.512031451037232	0.107185428733601	0.619810803303491	0.52791720062417	0.604363399544122	0.231754161331626	0.483440170940171	0.125466893039049	0.549225387306347	0.51262039189638
STXBP6.1	human_marmoset_mouse	Sst	STXBP6	0.941	0.754	0.845	0.882	0.508	0.69	2.14655052986044	0.495249373142054	1.11154869130796	0.449226344109695	1.60292807282185	0.425160345658303	0.989208633093525	0.386495494383409	0.818374259102456	0.377407407407407	0.895189003436426	0.313784021071115
TRHDE	human_marmoset_mouse	Sst	TRHDE	0.94	0.848	0.871	0.88	0.696	0.742	2.64411027747829	0.37983640180345	1.66975287015324	0.40196538477671	2.48654593250464	0.870435878987182	0.955755395683453	0.315516602888532	0.864944961896698	0.368518518518519	0.951890034364261	0.581035996488148
PDE1A	human	Sst	PDE1A	0.9	NA	NA	0.8	NA	NA	2.07393253976354	0.232251939877551	0.717905229889005	0.262557908018529	1.22662062942446	0.582850080796443	0.875179856115108	0.193186026416492	0.480524978831499	0.25462962962963	0.68298969072165	0.373661106233538
GRIK1.1	human_marmoset	Sst	GRIK1	0.899	0.842	NA	0.798	0.684	NA	4.21699039092811	2.1609326421247	2.94580550342637	1.51833454103716	2.61607577588279	1.80717104550738	0.989208633093525	0.799037155906678	0.989415749364945	0.787962962962963	0.985824742268041	0.833187006145742
SST	human_marmoset_mouse	Sst	SST	0.89	0.778	0.958	0.78	0.556	0.916	1.69856050022778	0.182335761418929	0.699095046535387	0.0640811901681079	3.20690766465241	0.381018030810269	0.85431654676259	0.147389211208493	0.611346316680779	0.0735185185185185	0.981958762886598	0.300790166812994
ST6GALNAC5.1	human_marmoset	Sst	ST6GALNAC5	0.886	0.798	NA	0.772	0.596	NA	2.59851238672216	0.891821120962881	1.406046363161	0.466158205096188	1.23004238336699	0.607001563263818	0.961151079136691	0.542895938772991	0.847586790855207	0.356666666666667	0.650773195876289	0.396312554872695
GRIA3.1	human_marmoset_mouse	Sst	GRIA3	0.875	0.887	0.776	0.75	0.774	0.552	2.46304474021403	1.34282321223037	2.31547523041013	1.17020981019658	2.20324990783632	1.30493620111687	1	0.81693618071843	0.998306519898391	0.794814814814815	0.953178694158076	0.77910447761194
RBFOX1.1	human_marmoset_mouse	Sst	RBFOX1	0.873	0.842	0.758	0.746	0.684	0.516	4.92953833522659	3.83452149481819	4.73548379938043	3.51768041473098	4.56885143828646	3.79090857268202	1	0.981236884335267	1	0.956296296296296	1	0.983669885864794
KIAA1217.2	human_marmoset_mouse	Sst	KIAA1217	0.871	0.85	0.89	0.742	0.7	0.78	3.51227487884235	1.91094868622955	2.76953137910807	1.52997265169502	3.64890472667132	2.22068641862758	1	0.835822737933588	0.995766299745978	0.842777777777778	0.997422680412371	0.950482879719052
WLS.1	human	Sst	WLS	0.868	NA	NA	0.736	NA	NA	1.65510249813014	0.55876896886807	0.168786557387925	0.203417990590658	0.169292549309853	0.277921335859714	0.959352517985611	0.464510554252561	0.204911092294666	0.244814814814815	0.20446735395189	0.298156277436348
XKR4.1	human_mouse	Sst	XKR4	0.868	NA	0.769	0.736	NA	0.538	3.29589175731846	2.39691073658091	2.73291050781701	2.24799388187957	3.46706106549666	2.9503349037258	1	0.981977533637822	0.997036409822185	0.97962962962963	0.999570446735395	0.998770851624232
PLCH1	human_marmoset	Sst	PLCH1	0.866	0.761	NA	0.732	0.522	NA	1.72215857647401	0.410023728370974	0.819970970378792	0.16564524122229	0.0958778130415467	0.128977727699368	0.883093525179856	0.324280952968769	0.651566469093988	0.179259259259259	0.106958762886598	0.140122914837577
SATB1.2	human_marmoset_mouse	Sst	SATB1	0.863	0.822	0.906	0.726	0.644	0.812	2.16772840971586	0.835197647176223	1.5187471758052	0.569638140279396	2.03982727352438	0.587130998229529	0.986330935251799	0.567337365757314	0.925910245554615	0.469814814814815	0.979810996563574	0.440913081650571
SLC8A1.2	human_mouse	Sst	SLC8A1	0.851	NA	0.8	0.702	NA	0.6	3.0061462627289	1.50261707547854	2.35518461648652	1.69036824708144	2.23210677442935	1.33394609409633	0.993525179856115	0.741513393408221	0.988569009314141	0.861851851851852	0.986683848797251	0.830377524143986
RALYL.2	human_marmoset_mouse	Sst	RALYL	0.845	0.865	0.823	0.69	0.73	0.646	2.71382793499846	0.856824055742605	2.42813628057568	0.620835309307575	3.11562095676491	1.48494926518589	0.916187050359712	0.492778669300086	0.917442845046571	0.418518518518519	0.956615120274914	0.791044776119403
SPOCK3.1	human_marmoset	Sst	SPOCK3	0.844	0.771	NA	0.688	0.542	NA	3.41213527000556	2.31590689790308	2.90299907992366	2.20512625755309	2.0027566447991	2.00596513653189	1	0.893099617331194	0.999153259949196	0.97462962962963	0.960910652920962	0.958208955223881
NETO1.1	human_mouse	Sst	NETO1	0.838	NA	0.858	0.676	NA	0.716	2.32003469414982	1.21871861965219	1.68271555620671	1.24106301395542	2.28359836522948	1.16142607766625	0.996402877697842	0.757313911862733	0.960626587637595	0.852037037037037	0.995704467353952	0.79315188762072
CTNND2.1	human_marmoset_mouse	Sst	CTNND2	0.838	0.738	0.838	0.676	0.476	0.676	3.31310951192292	2.71059291974069	2.78186181598105	2.4080034850237	3.49429815350821	2.93146763876119	1	0.999259350697445	0.998306519898391	0.997592592592593	0.999570446735395	0.999473222124671
GRIK3.2	human_mouse	Sst	GRIK3	0.826	NA	0.904	0.652	NA	0.808	1.2603191726878	0.369378234096263	0.356681050674085	0.108524433724964	1.50100084535858	0.210624244313061	0.889568345323741	0.303049006295519	0.414055884843353	0.132222222222222	0.890463917525773	0.214574187884109
SLC24A2.1	human_marmoset_mouse	Sst	SLC24A2	0.823	0.754	0.728	0.646	0.508	0.456	2.71353169682523	1.56633390608082	2.16786198810667	1.41625201784877	2.3480697040074	1.66229078878255	0.998920863309352	0.815207999012468	0.995342929720576	0.845555555555556	0.996993127147766	0.888674275680421
MAP3K5	human	Sst	MAP3K5	0.821	NA	NA	0.642	NA	NA	1.76667711881963	0.742645541766499	0.634928207172753	0.25820338259572	0.37978517277121	0.249432258235033	0.940287769784173	0.572645352425626	0.477561388653683	0.258518518518519	0.428694158075601	0.28990342405619
FLT3.1	human	Sst	FLT3	0.818	NA	NA	0.636	NA	NA	1.00231645004061	0.21653492785322	0.444511640675372	0.360882057362217	0.28012899793141	0.311771527187653	0.796402877697842	0.212196025182076	0.461049957662997	0.355925925925926	0.32860824742268	0.321510096575944
RUNX1T1	human_marmoset_mouse	Sst	RUNX1T1	0.812	0.763	0.899	0.624	0.526	0.798	2.275974797556	1.35196904217375	1.60133533433819	0.934646335440558	2.0293024741073	0.827985089133066	0.99568345323741	0.79718553265029	0.953005927180356	0.745185185185185	0.990979381443299	0.657243195785777
PCDH11X	human_marmoset_mouse	Sst	PCDH11X	0.807	0.756	0.732	0.614	0.512	0.464	2.28350078446834	0.967052567423178	1.21245226207743	0.268695360672464	1.43080639384628	0.510521476131338	0.913669064748201	0.538328601407234	0.655376799322608	0.225185185185185	0.718213058419244	0.350834064969271
DAPK1	human	Sst	DAPK1	0.805	NA	NA	0.61	NA	NA	1.63498170784579	0.835630123557594	0.830522231641417	0.718765055326863	1.41012405020601	0.948293326238382	0.955035971223022	0.689544500678928	0.740897544453853	0.664444444444444	0.909364261168385	0.753116769095698
COL19A1	human_marmoset	Sst	COL19A1	0.804	0.738	NA	0.608	0.476	NA	1.58893832671696	0.473173768347943	1.43956711361454	0.647190871983165	1.53465061907588	0.883597656049476	0.811151079136691	0.424392050364153	0.812870448772227	0.533148148148148	0.804553264604811	0.59315188762072
OXR1	human_marmoset_mouse	Sst	OXR1	0.804	0.707	0.741	0.608	0.414	0.482	3.51624882255691	2.76488290860696	2.23211664152758	1.71774159431345	3.13681730830759	2.35877048774905	1	0.990001234415504	0.997036409822185	0.933148148148148	0.997852233676976	0.954345917471466
COL25A1.1	human	Sst	COL25A1	0.803	NA	NA	0.606	NA	NA	1.88225828772857	0.550870553841634	1.11971634781897	0.807720297386928	0.404204828579395	0.598524967296269	0.812589928057554	0.383903221824466	0.63844199830652	0.517962962962963	0.268470790378007	0.301843722563652
NRXN3	human_marmoset	Sst	NRXN3	0.803	0.822	NA	0.606	0.644	NA	4.77392341541044	4.24902546328979	4.22435693550256	3.36252743297351	4.84501930659836	4.45125115735879	1	1	1	0.967777777777778	1	1
CDH9	human_marmoset_mouse	Sst	CDH9	0.795	0.729	0.731	0.59	0.458	0.462	2.61695988318446	1.40658522404518	1.83995352009308	1.05208159042489	1.63935489145043	0.650387754983909	0.964748201438849	0.72299716084434	0.930567315834039	0.672222222222222	0.748281786941581	0.467076382791923
TSHZ3	human_mouse	Sst	TSHZ3	0.791	NA	0.831	0.582	NA	0.662	1.13255340622438	0.390281281414905	0.0831319446240546	0.0385543094949398	1.2659238216804	0.423846818010935	0.835611510791367	0.377731144303172	0.113886536833192	0.0537037037037037	0.914948453608247	0.394029850746269
CHN1	human	Sst	CHN1	0.791	NA	NA	0.582	NA	NA	1.35303176966487	0.654899553288507	0.797879379984626	0.573260661307132	1.45035701676963	1.21421202187085	0.924820143884892	0.613134180965313	0.725232853513971	0.578888888888889	0.962199312714777	0.891659350307287
CACNA2D3.1	human_marmoset_mouse	Sst	CACNA2D3	0.785	0.741	0.708	0.57	0.482	0.416	2.61120646919436	1.46621487538861	2.07485175405124	1.19698679759379	2.50764453009984	1.6965078050386	0.946762589928058	0.720034563634119	0.945385266723116	0.686481481481481	0.969072164948454	0.784547848990342
RAPGEF5.2	human	Sst	RAPGEF5	0.785	NA	NA	0.57	NA	NA	1.60984114051949	0.763959405174095	1.12005719243312	0.806894209834089	0.516804014009002	0.549158501932169	0.941007194244604	0.573756326379459	0.82303132938188	0.596296296296296	0.512886597938144	0.432660228270413
GRID2.1	human	Sst	GRID2	0.784	NA	NA	0.568	NA	NA	3.25890804428443	1.8754903747457	3.15234088919872	2.30853790159078	2.75999613953505	2.00793804101142	0.939928057553957	0.762745340081471	0.982218458933108	0.821666666666667	0.98926116838488	0.878489903424056
SOX6.2	human_marmoset_mouse	Sst	SOX6	0.784	0.768	0.782	0.568	0.536	0.564	2.23084436576672	0.88912979926162	1.71725294672343	0.72311915529923	2.02224115811285	0.776325087581653	0.901438848920863	0.430070361683743	0.903048264182896	0.424444444444444	0.882731958762887	0.405092186128183
NXPH1.2	human_marmoset_mouse	Sst	NXPH1	0.782	0.817	0.807	0.564	0.634	0.614	3.53785924130394	1.93381560093781	3.00148608479077	1.57584676839439	3.43582981626432	1.76780192528352	1	0.690285149981484	0.999153259949196	0.708703703703704	1	0.68990342405619
BCL11A	human_marmoset_mouse	Sst	BCL11A	0.781	0.765	0.758	0.562	0.53	0.516	1.43747250452275	0.60773927140262	1.19878456358721	0.503461102424469	1.40025837235128	0.657019192149528	0.88273381294964	0.497839772867547	0.838696020321761	0.461111111111111	0.875	0.512203687445127
LIMCH1	human	Sst	LIMCH1	0.781	NA	NA	0.562	NA	NA	2.60592188222652	1.97696525074164	2.22612602841711	2.10162904028584	1.88533564840014	1.85870968874369	1	0.957289223552648	0.997036409822185	0.990555555555556	0.990549828178694	0.943810359964881
ASTN2.1	human_mouse	Sst	ASTN2	0.779	NA	0.762	0.558	NA	0.524	3.06677472989746	2.12511089273414	2.14777013751283	1.82858755312403	2.84465086857734	2.00867345750694	1	0.91383779780274	0.988992379339543	0.927592592592593	0.995704467353952	0.941527655838455
ELAVL2.1	human_marmoset_mouse	Sst	ELAVL2	0.778	0.745	0.703	0.556	0.49	0.406	2.28503369844229	1.57215655349183	1.71558165374525	1.09236667763811	2.34781913172206	1.83140544734661	0.997841726618705	0.910751759042094	0.969093988145639	0.803518518518519	0.998281786941581	0.943985952589991
GPM6A	human_marmoset_mouse	Sst	GPM6A	0.778	0.727	0.716	0.556	0.454	0.432	2.76619018821729	2.19594189195805	2.14267624125549	1.67584445312714	2.35150549657365	1.93155205572241	1	0.981977533637822	0.995342929720576	0.967222222222222	1	0.979806848112379
ROBO2.1	human_marmoset	Sst	ROBO2	0.776	0.915	NA	0.552	0.83	NA	4.62242213886966	3.59630881520539	4.16463720808633	2.78362688263427	2.44009962266456	2.31750391773817	0.992805755395683	0.932971238118751	1	0.974074074074074	0.996993127147766	0.975943810359965
PAWR.1	human	Sst	PAWR	0.772	NA	NA	0.544	NA	NA	0.887063562261473	0.185779240367308	0.136941257272084	0.0831237909959238	0.0478647139433486	0.0697128569899652	0.681654676258993	0.188989013702012	0.162574089754445	0.103148148148148	0.0605670103092784	0.0846356453028973
CRB1	human	Sst	CRB1	0.769	NA	NA	0.538	NA	NA	1.41571568602558	0.713986301989521	0.0296123857869588	0.0303390338715978	0.0366000804156934	0.0433527633670123	0.904676258992806	0.628194050117269	0.0372565622353937	0.0375925925925926	0.0511168384879725	0.0581211589113257
GPC6.1	human_marmoset	Sst	GPC6	0.768	0.837	NA	0.536	0.674	NA	2.18340975071953	0.886304767200664	2.22948716048296	0.946501495980568	1.19524949283184	0.81084214785228	0.867625899280576	0.452413282310826	0.957239627434378	0.619074074074074	0.631872852233677	0.460579455662862
GRM1.1	human_marmoset_mouse	Sst	GRM1	0.768	0.883	0.924	0.536	0.766	0.848	1.67193421815591	0.632338412141083	1.69081574233081	0.479968955361516	2.45833209693137	0.715766877211964	0.822661870503597	0.400691272682385	0.941151566469094	0.408148148148148	0.970360824742268	0.505355575065847
KIF26B.2	human_marmoset_mouse	Sst	KIF26B	0.768	0.758	0.744	0.536	0.516	0.488	1.84879144642333	0.989584164618898	2.10609058944982	1.28778625598016	1.12752816540865	0.471707221074102	0.940287769784173	0.672015800518455	0.990685859441152	0.765740740740741	0.795962199312715	0.424934152765584
RASGRF2.2	human_marmoset	Sst	RASGRF2	0.766	0.755	NA	0.532	0.51	NA	2.18537060775852	1.29973620196438	1.53844860865661	0.788843990991319	1.14946524990679	1.14451075213839	0.977338129496403	0.743488458215035	0.917019475021169	0.585925925925926	0.846219931271478	0.774012291483758
SPATS2L.2	human	Sst	SPATS2L	0.762	NA	NA	0.524	NA	NA	1.53495898818592	0.803620036105135	0.922589866284241	0.798289361914765	0.988136178737302	0.519485184172067	0.937769784172662	0.624861128255771	0.725656223539373	0.659444444444444	0.804123711340206	0.493064091308165
RYR2.2	human_marmoset	Sst	RYR2	0.76	0.746	NA	0.52	0.492	NA	2.75198131879131	1.96914422514652	1.84885499399225	1.1639050245592	1.95216766462903	1.59357424462734	1	0.947907665720281	0.964436917866215	0.794074074074074	0.991838487972509	0.941352063213345
PCLO.1	human	Sst	PCLO	0.76	NA	NA	0.52	NA	NA	2.8084417468894	2.36455613447097	2.07744075014871	2.00687882222274	2.33881995503144	2.1041709475698	1	0.997407727441057	0.994919559695174	0.994444444444444	0.998281786941581	0.994907813871817
RIMS2	human	Sst	RIMS2	0.759	NA	NA	0.518	NA	NA	3.31464340358716	2.874152359244	2.39476071127607	2.42825450737124	2.47116043055798	2.44601224538285	1	1	0.997883149872989	0.998333333333333	1	0.998946444249342
GAB1	human	Sst	GAB1	0.757	NA	NA	0.514	NA	NA	0.927542057945947	0.269095078689336	0.10332542879262	0.164711084299078	0.0352631445068315	0.0549294672712214	0.711870503597122	0.271571410936921	0.129974597798476	0.18462962962963	0.0472508591065292	0.0695346795434592
AUTS2	human	Sst	AUTS2	0.757	NA	NA	0.514	NA	NA	3.474111522069	3.04817131405564	2.58848513328314	2.51347351049368	2.80257624138929	3.09891037276986	1	1	0.997883149872989	0.997407407407407	0.997422680412371	0.999297629499561
CDH2.1	human_marmoset	Sst	CDH2	0.756	0.743	NA	0.512	0.486	NA	1.80348008270251	1.08817100666794	1.28933644113472	0.65534530942826	1.38442958041973	1.14882451450495	0.964748201438849	0.791136896679422	0.870448772226926	0.597037037037037	0.890463917525773	0.831606672519754
TENM3	human	Sst	TENM3	0.755	NA	NA	0.51	NA	NA	2.64181870803319	1.80779882195146	2.35207171138358	1.87799380921273	0.645474791082525	0.962844928283156	0.977338129496403	0.88334773484755	0.985605419136325	0.879444444444444	0.482388316151203	0.638279192273924
GALNT14	human	Sst	GALNT14	0.752	NA	NA	0.504	NA	NA	1.11825993715558	0.43013267881931	0.54599907611966	0.39452744721454	1.01572954673264	0.985836406744731	0.784172661870504	0.393531662757684	0.463590177815411	0.37037037037037	0.743986254295533	0.626514486391572
FARP1.1	human	Sst	FARP1	0.751	NA	NA	0.502	NA	NA	1.61666474943566	1.02148641436829	1.01983605269977	0.864000581538641	1.23262460780565	1.15519462830331	0.968345323741007	0.803974817923713	0.814140558848434	0.742777777777778	0.915378006872852	0.869710272168569
MAN1A1	human_marmoset	Sst	MAN1A1	0.749	0.732	NA	0.498	0.464	NA	1.03933388841567	0.25043962141666	0.824294485134886	0.184275717890024	0.868473720989374	0.347392967865416	0.65863309352518	0.202691025799284	0.602032176121931	0.184444444444444	0.518900343642612	0.256014047410009
SYNPR.2	human_mouse	Sst	SYNPR	0.747	NA	0.744	0.494	NA	0.488	2.96795005751236	1.74063746751472	1.86023947900624	1.19286859173815	2.71973781021688	1.4970792404045	0.997482014388489	0.700530798666831	0.959356477561389	0.663888888888889	0.994845360824742	0.618964003511853
EPHB6	human	Sst	EPHB6	0.746	NA	NA	0.492	NA	NA	0.766645206603459	0.248582305871196	0.472611912441695	0.195278937168013	0.302969593240008	0.101391030749595	0.714748201438849	0.278360696210344	0.51354784081287	0.243703703703704	0.375429553264605	0.135733099209833
ZNF704.1	human	Sst	ZNF704	0.746	NA	NA	0.492	NA	NA	1.56228839360365	0.943675632629289	1.31684538147983	0.964341982661856	0.764694552047459	0.704277971086081	0.943165467625899	0.746697938526108	0.912362404741744	0.787407407407407	0.731529209621993	0.642844600526778
SPARCL1.2	human	Sst	SPARCL1	0.745	NA	NA	0.49	NA	NA	2.16135072829362	1.16364290161678	0.579781108532263	0.796057485691421	1.02518428530922	1.06613208726312	0.963669064748201	0.639056906554746	0.532176121930567	0.602407407407407	0.798539518900344	0.75891132572432
FRMD3.1	human	Sst	FRMD3	0.742	NA	NA	0.484	NA	NA	1.09432028825987	0.493663627154282	0.416078226252947	0.28560258089996	0.720785965089052	0.623648542036076	0.816187050359712	0.464633995802987	0.413632514817951	0.316666666666667	0.668814432989691	0.588762071992976
AAK1	human	Sst	AAK1	0.742	NA	NA	0.484	NA	NA	2.01915007293509	1.59289242164947	1.75970948793616	1.48091621840905	1.71299601569167	1.77007303639889	0.998561151079137	0.973460066658437	0.989839119390347	0.959814814814815	0.985824742268041	0.990166812993854
IQSEC1	human_mouse	Sst	IQSEC1	0.741	NA	0.818	0.482	NA	0.636	1.34276633131629	0.82561255844836	0.162505019322256	0.121776190183811	2.25051087224568	1.51822876298637	0.940647482014389	0.753610665349957	0.214648602878916	0.16462962962963	0.993127147766323	0.947497805092186
GAP43	human	Sst	GAP43	0.74	NA	NA	0.48	NA	NA	1.029232419376	0.422396811905025	0.557667256368772	0.201718223305539	0.850883084736398	0.593865872716281	0.771942446043165	0.410936921367732	0.558001693480102	0.238703703703704	0.731529209621993	0.539771729587357
SHISA6.1	human_mouse	Sst	SHISA6	0.739	NA	0.732	0.478	NA	0.464	1.70488278186511	0.923556164743151	1.25588537791235	0.815136900022199	1.58284752108585	0.741539075264876	0.922302158273381	0.606962103444019	0.772226926333616	0.501851851851852	0.840635738831615	0.444951712028095
KLHL5.1	human	Sst	KLHL5	0.739	NA	NA	0.478	NA	NA	1.55256617845712	0.879013930119107	0.537335202035665	0.617955817596083	0.277031868679608	0.232869693459238	0.946402877697842	0.642636711517097	0.542760372565622	0.551851851851852	0.34020618556701	0.276207199297629
CELF2	human_marmoset_mouse	Sst	CELF2	0.738	0.702	0.798	0.476	0.404	0.596	2.58872473814609	2.09075241851372	1.94727473336587	1.52429755549415	3.10165114892625	2.43454837183951	1	0.980002468831008	0.99237933954276	0.946296296296296	1	0.985776997366111
CADPS.2	human	Sst	CADPS	0.736	NA	NA	0.472	NA	NA	3.05997445917312	2.58683636157637	2.21080405710497	1.95693338299379	2.64723517486782	2.7237439252577	1	0.998889026046167	0.99618966977138	0.985925925925926	1	1
TRPC6	human_mouse	Sst	TRPC6	0.735	NA	0.737	0.47	NA	0.474	0.893909506398968	0.175490354231705	0.275044202329336	0.136640076061691	1.06642496452167	0.300649573016563	0.588129496402878	0.144673497099124	0.282387806943268	0.139259259259259	0.662371134020619	0.249692712906058
PRKG2.1	human	Sst	PRKG2	0.735	NA	NA	0.47	NA	NA	0.985304026103894	0.332525146825799	0.330640734967144	0.142867252431256	0.287065813111674	0.0528655561067582	0.696762589928058	0.304653746451055	0.312023708721423	0.15037037037037	0.256013745704467	0.0663740122914838
SNAP25	human	Sst	SNAP25	0.731	NA	NA	0.462	NA	NA	2.4620298125469	2.07295853817272	1.75783958970414	1.61018952963795	2.62684745645151	2.53637576568174	0.999640287769784	0.996667078138501	0.991532599491956	0.973703703703704	1	0.999648814749781
SEPT11	human	Sst	SEPT11	0.73	NA	NA	0.46	NA	NA	1.3618637928804	0.842411723683837	0.753163488878835	0.394467493926062	0.825150460149937	0.701763100496721	0.930935251798561	0.734600666584372	0.667654530059272	0.428888888888889	0.760309278350515	0.670061457418788
KCNMB2	human	Sst	KCNMB2	0.728	NA	NA	0.456	NA	NA	2.85089110175753	1.92396060432081	1.63000761569352	1.41623991496342	2.01701374364489	1.94425375355512	0.939568345323741	0.778175533884706	0.841659610499577	0.805740740740741	0.920962199312715	0.86180860403863
TANC1	human	Sst	TANC1	0.727	NA	NA	0.454	NA	NA	0.770056988426096	0.195811324958931	0.0822870925809217	0.122535542781478	0.146156663607065	0.141933553792925	0.610791366906475	0.192692260214788	0.104572396274344	0.148333333333333	0.172680412371134	0.167866549604917
RSPO2.2	human_marmoset	Sst	RSPO2	0.725	0.707	NA	0.45	0.414	NA	0.952135848730827	0.324564386243827	0.742339209589533	0.248661330544952	0.171464150687084	0.163368429283197	0.682374100719425	0.254042710776447	0.62701100762066	0.264444444444444	0.177835051546392	0.164003511852502
PAN3	human	Sst	PAN3	0.725	NA	NA	0.45	NA	NA	1.49211915621134	1.01557051454514	1.05992834300883	0.898429190101973	1.13572300651289	1.12868360557383	0.965827338129496	0.844710529564251	0.849703640982219	0.787222222222222	0.894759450171821	0.87603160667252
DMD	human_marmoset	Sst	DMD	0.724	0.803	NA	0.448	0.606	NA	2.71189961980454	2.08894968310624	2.25203687085481	1.34456537226864	2.28696264121395	1.9962672421969	0.933093525179856	0.94556227626219	0.958933107535986	0.84462962962963	0.978092783505155	0.960842844600527
DLG2.1	human_marmoset_mouse	Sst	DLG2	0.724	0.751	0.722	0.448	0.502	0.444	4.06234312288495	3.67989715792057	3.42291003952234	2.88881322276135	4.37690111250326	3.9592449352496	1	1	0.999153259949196	0.999259259259259	1	1
VSNL1	human	Sst	VSNL1	0.721	NA	NA	0.442	NA	NA	1.7008333410311	1.17886179301739	1.07103984761404	0.872785131717194	1.9088068658743	1.72357289217678	0.973381294964029	0.848290334526602	0.85393734123624	0.761296296296296	0.987542955326461	0.946268656716418
LHX6.2	human_mouse	Sst	LHX6	0.72	NA	0.736	0.44	NA	0.472	0.710513566425246	0.249462500895419	0.617627012523277	0.259107343552079	0.644166917554243	0.189392631439214	0.676978417266187	0.251450438217504	0.615580016934801	0.259259259259259	0.666666666666667	0.207550482879719
ARHGAP32	human	Sst	ARHGAP32	0.718	NA	NA	0.436	NA	NA	1.75739622549229	1.34518857856022	0.94791026314185	0.817525394608429	1.11031205691696	0.974346264576041	0.986330935251799	0.940130848043451	0.825571549534293	0.753148148148148	0.884020618556701	0.830201931518876
KCNA3	human	Sst	KCNA3	0.717	NA	NA	0.434	NA	NA	0.932270198093509	0.454784006687148	0.362524767625993	0.176418745761589	0.04307745968353	0.0292314497576898	0.785611510791367	0.48907542278731	0.414902624894157	0.222222222222222	0.0601374570446735	0.0419666374012291
EXOC6	human	Sst	EXOC6	0.717	NA	NA	0.434	NA	NA	1.21735915916824	0.725528832746033	0.71655759771298	0.689711423943818	0.433899466842536	0.369883414223555	0.890287769784173	0.678558202691026	0.67696867061812	0.660185185185185	0.490549828178694	0.420017559262511
PAM.1	human_marmoset	Sst	PAM	0.717	0.75	NA	0.434	0.5	NA	2.34895181263785	1.74782122783963	1.79733316286949	1.17284065951432	2.44842184113437	2.03805386160497	0.997122302158273	0.913467473151463	0.976714648602879	0.841481481481481	0.99914089347079	0.973134328358209
NTM.1	human_mouse	Sst	NTM	0.717	NA	0.863	0.434	NA	0.726	2.91135526718679	2.24425274367549	2.41001866144076	1.89162598915034	3.68036573724947	2.35603481111215	0.99136690647482	0.92013331687446	0.980101608806097	0.91537037037037	0.99914089347079	0.932045654082528
GRIN3A.2	human_mouse	Sst	GRIN3A	0.716	NA	0.922	0.432	NA	0.844	1.66948109626687	0.893203182598945	0.928474189339716	0.411397107943624	2.43705412236807	0.591163212478259	0.855035971223022	0.580792494753734	0.660033869602032	0.31	0.973367697594502	0.4071992976295
FRMD6	human	Sst	FRMD6	0.715	NA	NA	0.43	NA	NA	0.553051438858131	0.117279228297147	0.394040886568794	0.182411154148511	0.315864958114974	0.15803048763802	0.551438848920863	0.141957782989754	0.409822184589331	0.20462962962963	0.347938144329897	0.192098331870061
UST	human	Sst	UST	0.714	NA	NA	0.428	NA	NA	0.646108765684095	0.15378632883557	0.442371710066567	0.0788004256128313	0.388270496803605	0.717326892809788	0.563309352517986	0.157881742994692	0.391617273497036	0.0896296296296296	0.35180412371134	0.520105355575066
MGAT4C.2	human_mouse	Sst	MGAT4C	0.714	NA	0.869	0.428	NA	0.738	3.26059625708843	2.20673349162391	0.717443076016592	0.730482027726642	3.72147434389572	1.74239865493451	0.97841726618705	0.823725465991853	0.429720575783235	0.451666666666667	0.9553264604811	0.81404741000878
DTNA.2	human	Sst	DTNA	0.714	NA	NA	0.428	NA	NA	2.54001868387675	1.98193378343145	1.56837441684772	1.14726405570534	1.08887605920027	1.30659947623912	0.999640287769784	0.958400197506481	0.955122777307367	0.817592592592593	0.862542955326461	0.911676909569798
NTRK2.1	human	Sst	NTRK2	0.714	NA	NA	0.428	NA	NA	2.84508837146034	2.41490276118815	2.16168967350568	1.75537623959381	2.33312392084132	2.49838178420786	0.999640287769784	0.995309221083817	0.995766299745978	0.967407407407407	0.99914089347079	0.998946444249342
PTPRT.1	human	Sst	PTPRT	0.713	NA	NA	0.426	NA	NA	2.32011247360283	1.18641706541327	1.4375226061718	1.04080971424183	1.58145785372973	1.20816159974031	0.856834532374101	0.55190717195408	0.712108382726503	0.530925925925926	0.633591065292096	0.605267778753292
LRFN5	human	Sst	LRFN5	0.713	NA	NA	0.426	NA	NA	2.51255285560536	1.96947817675427	1.70635445828295	1.63125000557238	2.80222522949246	2.38944785511377	0.997122302158273	0.949635847426244	0.969093988145639	0.916851851851852	1	0.956101843722564
TIAM1	human	Sst	TIAM1	0.712	NA	NA	0.424	NA	NA	1.91380634465291	1.37547429863742	1.68818754208305	1.35010799275567	1.02698927718292	1.13432488870057	0.964748201438849	0.869028514998148	0.974174428450466	0.907592592592593	0.815721649484536	0.797014925373134
PTPRG	human	Sst	PTPRG	0.708	NA	NA	0.416	NA	NA	2.59126522260367	2.04905123713047	1.78427299224139	1.63716203296945	1.63079274440924	1.84883219715045	0.996402877697842	0.958893963708184	0.948772226926334	0.935185185185185	0.892182130584192	0.925197541703248
FAM155A.1	human	Sst	FAM155A	0.708	NA	NA	0.416	NA	NA	3.71944511926856	3.39214498944809	3.11429315802383	2.87969868188783	3.18972461166076	2.83654856790852	1	1	1	0.998703703703704	1	0.998419666374012
TRIM9	human	Sst	TRIM9	0.707	NA	NA	0.414	NA	NA	2.22266695726467	1.74732227538603	1.42135272675048	1.03552165986196	1.29891604030382	1.22216875800707	0.999280575539568	0.924824095790643	0.956816257408975	0.814259259259259	0.913230240549828	0.894820017559263
DNM3	human	Sst	DNM3	0.705	NA	NA	0.41	NA	NA	2.56327069601335	2.21565449451032	1.76468459094547	1.38153331597258	2.02203326579181	1.75088155309455	1	0.99642019503765	0.987722269263336	0.936111111111111	0.996134020618557	0.976294995610184
THRB.1	human	Sst	THRB	0.703	NA	NA	0.406	NA	NA	2.68004032964834	2.24553261834643	2.05354412480598	1.79654594246126	2.47616888499142	2.28109715294472	0.997841726618705	0.988519935810394	0.990685859441152	0.980740740740741	0.992697594501718	0.966286215978929
KCNB2.1	human_marmoset	Sst	KCNB2	0.702	0.747	NA	0.404	0.494	NA	1.8445570549235	1.14927660072871	1.08169612941995	0.308430368869453	1.58512741993306	1.6611686331433	0.915467625899281	0.67275644982101	0.686706181202371	0.246481481481481	0.864690721649485	0.817734855136084
DKK2	human	Sst	DKK2	0.701	NA	NA	0.402	NA	NA	0.621902169497509	0.119110646230057	0.253144959661208	0.0770264133103372	0.0061290415460941	0.011500946457065	0.5	0.105048759412418	0.247248094834886	0.0931481481481481	0.00816151202749141	0.0136962247585601
LHFPL3	human_marmoset	Sst	LHFPL3	0.701	0.701	NA	0.402	0.402	NA	1.5783246892051	0.835984260143034	1.24762947038723	0.651153813700712	0.90505234639208	0.708450774862538	0.812589928057554	0.522034316751018	0.797205757832345	0.486666666666667	0.656786941580756	0.526777875329236
MYO16.3	human_marmoset	Lamp5	MYO16	0.955	0.781	NA	0.91	0.562	NA	2.98819676929964	0.872186127705551	1.4193176884431	0.565849437301426	0.637046512431535	0.957823264315707	0.998830409356725	0.490568095082325	0.88899430740038	0.408765652951699	0.57958872810358	0.733233979135618
FGF13.1	human_mouse	Lamp5	FGF13	0.942	NA	0.885	0.884	NA	0.77	2.89106866441501	0.759394616048922	0.389279844687754	0.0951342500043651	3.14059913988369	1.47115498212631	0.981286549707602	0.573110893032385	0.393738140417457	0.121645796064401	0.985529322162985	0.836959761549925
FGF14.1	human_marmoset	Lamp5	FGF14	0.936	0.881	NA	0.872	0.762	NA	4.43976405727619	3.64189242231988	3.96071228330268	3.15585950041389	3.80351596363321	3.51728715131701	1	1	1	0.999850924269529	1	1
FBXL7	human_marmoset	Lamp5	FBXL7	0.932	0.833	NA	0.864	0.666	NA	2.50240878851377	0.243504881747524	1.97850913680571	0.625731711264962	0.137456279414319	0.132407316503988	0.923391812865497	0.166612146985062	0.870967741935484	0.480471079308289	0.160700685453161	0.163934426229508
ALK.1	human_marmoset_mouse	Lamp5	ALK	0.926	0.858	0.734	0.852	0.716	0.468	2.54645012672286	0.877015257778648	1.96485542568058	0.732353544497632	1.95516949198845	1.11797732472877	0.989473684210526	0.615963362773961	0.968690702087287	0.540995825879547	0.892612338156893	0.728017883755589
NYAP2.2	human_marmoset_mouse	Lamp5	NYAP2	0.924	0.872	0.86	0.848	0.744	0.72	2.48213791371756	0.958695753945789	1.96995997882898	0.720578860333169	2.24501135557258	0.897116945938922	0.995321637426901	0.676262130629157	0.959203036053131	0.600178890876565	0.968012185833968	0.701192250372578
GRIA2.1	human_marmoset	Lamp5	GRIA2	0.921	0.728	NA	0.842	0.456	NA	3.19175168027501	2.33477546153276	2.63704956538808	2.22523223391515	2.29537603170868	2.43299369793337	1	0.99956384254716	0.999051233396584	0.998509242695289	0.998476770753998	0.999254843517139
SV2C	human_marmoset_mouse	Lamp5	SV2C	0.918	0.867	0.826	0.836	0.734	0.652	1.74303498777279	0.060584546138483	1.26352809533625	0.0366661057160708	1.09764849709764	0.0556893958357299	0.854385964912281	0.059644531675935	0.752371916508539	0.0456171735241503	0.683929931454684	0.0657228017883756
MGAT4C.3	human	Lamp5	MGAT4C	0.904	NA	NA	0.808	NA	NA	3.96382161258378	2.19856838434551	0.36050426687331	0.784023851817326	1.36999019157504	2.50190096734774	0.997076023391813	0.838294624359394	0.270398481973435	0.47242098986285	0.814166031987814	0.863040238450074
NFIB.3	human_marmoset_mouse	Lamp5	NFIB	0.901	0.819	0.895	0.802	0.638	0.79	2.76754255272963	1.04234717680339	1.70762191685734	0.693078933227291	2.47125501529436	0.855762565410485	0.999415204678363	0.532984407371061	0.964895635673624	0.488521168753727	0.994668697638995	0.487332339791356
GRIN2A	human_marmoset	Lamp5	GRIN2A	0.899	0.9	NA	0.798	0.8	NA	3.41280483290517	1.87771974560368	3.20349627046812	1.87646642609488	2.50197229201127	1.763200403782	0.976023391812865	0.902409769926944	1	0.937388193202147	0.944402132520944	0.793740685543964
CACNA2D1.1	human_marmoset_mouse	Lamp5	CACNA2D1	0.884	0.836	0.952	0.768	0.672	0.904	2.87027226300626	0.873891242188013	1.75812085371403	0.415191362543142	2.45642696698243	0.5527793356887	0.89766081871345	0.573874168574856	0.838709677419355	0.380441264162194	0.988575780654989	0.421907600596125
DOCK10.3	human_marmoset_mouse	Lamp5	DOCK10	0.884	0.708	0.716	0.768	0.416	0.432	2.42536257657401	1.08208569225779	1.09929581931302	0.593734346320403	1.00012426984057	0.394272784836925	0.994736842105263	0.674081343364955	0.833017077798861	0.53726893261777	0.712871287128713	0.354843517138599
PDZD2.1	human_marmoset	Lamp5	PDZD2	0.878	0.883	NA	0.756	0.766	NA	1.68871277292052	0.536679819819142	1.64988000929762	0.364170219622572	0.426414828229673	0.802068796025596	0.950292397660819	0.483480536473667	0.90607210626186	0.339892665474061	0.416603198781417	0.623248882265276
SLC6A1	human_marmoset_mouse	Lamp5	SLC6A1	0.878	0.75	0.772	0.756	0.5	0.544	2.41109981283276	1.39013087805289	1.00608102696073	0.385864539104643	1.93076173230071	1.30175089581391	0.994152046783626	0.923127248936866	0.759013282732448	0.419499105545617	0.982482863670982	0.910879284649776
EYA4	human	Lamp5	EYA4	0.876	NA	NA	0.752	NA	NA	1.83748516923763	0.17163322904134	0.0221983919376117	0.0144684192474315	0.131049781046182	0.484173082347333	0.810526315789474	0.123432559153855	0.0303605313092979	0.0198270721526535	0.11957349581112	0.310730253353204
SPHKAP	human	Lamp5	SPHKAP	0.876	NA	NA	0.752	NA	NA	1.77154141924587	0.310603281321137	0.561088217934573	0.215615071768055	1.05284801539433	0.633361986248379	0.886549707602339	0.206302475193545	0.503795066413662	0.224955277280859	0.778370144706778	0.513263785394933
SGK1.1	human_marmoset	Lamp5	SGK1	0.876	0.865	NA	0.752	0.73	NA	2.15372965248295	0.976288450154219	2.07686502413879	0.971908851832647	1.18925133637019	0.949282374627853	0.994736842105263	0.673209028459274	0.987666034155598	0.718097793679189	0.862909367859863	0.763487332339791
SPOCK1	human_mouse	Lamp5	SPOCK1	0.874	NA	0.799	0.748	NA	0.598	2.51137664350162	1.24123340573376	2.05024966019586	1.52953614079887	2.46602025787461	1.63567302600961	0.985380116959064	0.756733180678225	0.99146110056926	0.89773404889684	0.993907083015994	0.898509687034277
LAMP5	human_marmoset_mouse	Lamp5	LAMP5	0.869	0.718	0.875	0.738	0.436	0.75	1.09514893524783	0.0216671059272904	0.423655671085675	0.0215378423766099	1.18687760946957	0.0793584993307004	0.749122807017544	0.029331588703522	0.461100569259962	0.0299642218246869	0.791317593297791	0.106259314456036
MCTP1.1	human_marmoset_mouse	Lamp5	MCTP1	0.868	0.764	0.796	0.736	0.528	0.592	2.64596226219656	1.47631356753363	1.8311657728551	1.01667681980164	2.01809622101599	1.1507441903107	0.983625730994152	0.851052229854978	0.917457305502846	0.741055456171735	0.983244478293983	0.797168405365127
BCL11B.1	human_marmoset_mouse	Lamp5	BCL11B	0.867	0.811	0.837	0.734	0.622	0.674	1.51575812767833	0.493865845425169	1.15017414398969	0.334760576411321	1.37654700009812	0.495500277326542	0.946198830409357	0.460582270199542	0.824478178368121	0.351669648181276	0.918507235338919	0.470938897168405
UNC5D.2	human	Lamp5	UNC5D	0.866	NA	NA	0.732	NA	NA	3.2738282415045	1.71318374739338	1.72838874707285	1.5462532102927	1.76179290694271	0.974356423598795	0.998245614035088	0.833605931741359	0.825426944971537	0.83154442456768	0.833968012185834	0.547839046199702
IL1RAPL1.1	human_marmoset	Lamp5	IL1RAPL1	0.861	0.778	NA	0.722	0.556	NA	4.11301990404282	3.2717820786051	3.09233047750705	2.38956682767054	3.01167824314286	2.90190577676284	1	0.992694362664922	0.997153700189753	0.978085867620751	0.984006092916984	0.98107302533532
RGS7	human_marmoset	Lamp5	RGS7	0.859	0.82	NA	0.718	0.64	NA	3.40475666045122	2.73286253376248	2.68804640393805	1.90698519147122	2.10768536402964	1.6787811680567	1	0.996946897830117	0.999051233396584	0.954531902206321	0.976389946686976	0.941281669150522
MACROD2.1	human_marmoset	Lamp5	MACROD2	0.858	0.931	NA	0.716	0.862	NA	3.54333299064182	2.54009646350939	3.47592090819083	2.35130038426496	2.63109065329182	2.59994906004423	1	0.973285356013521	1	0.995229576624926	0.998476770753998	0.995081967213115
PTCHD4.1	human_marmoset	Lamp5	PTCHD4	0.856	0.754	NA	0.712	0.508	NA	2.69347655823565	1.28554748318509	1.77843832066788	0.719631001253677	1.70531541744171	1.78630493272606	0.923976608187134	0.782248391669393	0.796015180265655	0.60629099582588	0.875856816450876	0.906706408345753
PTPRT.2	human_marmoset	Lamp5	PTPRT	0.856	0.807	NA	0.712	0.614	NA	3.07372666796876	1.17817083429312	2.46354145937246	0.956951126193371	1.82748951312081	1.21648591106949	0.946783625730994	0.570712027041762	0.844402277039848	0.545468097793679	0.772277227722772	0.582414307004471
JAM2	human_marmoset	Lamp5	JAM2	0.856	0.721	NA	0.712	0.442	NA	1.10894508018646	0.154318206259029	0.671984071137112	0.131839344931032	0.493322501441032	0.132993215587087	0.810526315789474	0.171191800239887	0.557874762808349	0.163387000596303	0.468392993145468	0.122503725782414
GRM5.1	human_mouse	Lamp5	GRM5	0.856	NA	0.749	0.712	NA	0.498	3.2887335895327	2.30252723594773	2.41020887319734	2.02768966777358	3.20808428748766	2.65351769469932	1	0.918547595682041	0.985768500948767	0.959451401311866	0.994668697638995	0.97973174366617
PDGFD	human	Lamp5	PDGFD	0.855	NA	NA	0.71	NA	NA	1.55347389246951	0.0719212338398825	0.0719566003083263	0.0633935833323198	0.00791866542909305	0.0163517579271032	0.742105263157895	0.0613891614872969	0.0759013282732448	0.0673822301729279	0.0114242193450114	0.0175856929955291
RIMS1.1	human_marmoset_mouse	Lamp5	RIMS1	0.855	0.735	0.835	0.71	0.47	0.67	2.78865826646077	2.12047479749268	2.16137453601188	1.72690757849071	3.29412547538928	2.62195096088125	1	0.995202268018755	0.998102466793169	0.981216457960644	0.999238385376999	0.999403874813711
NXPH2	human	Lamp5	NXPH2	0.85	NA	NA	0.7	NA	NA	1.71427690307988	0.413186456989467	0.690840396215491	0.255991705605865	0.0107376311367187	0.150611970587575	0.866666666666667	0.32079380656417	0.584440227703985	0.257751937984496	0.0114242193450114	0.14575260804769
GRIA4.2	human_marmoset	Lamp5	GRIA4	0.845	0.833	NA	0.69	0.666	NA	3.31821552686607	1.89630524810065	2.64763997911903	1.3724063345027	2.38305430230619	2.46988448679281	0.971929824561404	0.85323301711918	0.983870967741935	0.786672629695885	0.999238385376999	0.994485842026826
DNER.1	human_mouse	Lamp5	DNER	0.845	NA	0.827	0.69	NA	0.654	2.37393361245004	1.46685047424155	1.36086699921901	1.20754470962325	2.34457814881365	1.57165281326921	0.997076023391813	0.912005233889434	0.926944971537002	0.849284436493739	0.998476770753998	0.942324888226528
TRPC3	human	Lamp5	TRPC3	0.841	NA	NA	0.682	NA	NA	1.43795552781607	0.0832889976629252	0.400906058776871	0.0432997468561664	0.217136949297294	0.18205653059957	0.726315789473684	0.0905026714643987	0.390891840607211	0.0560524746571258	0.24980959634425	0.203874813710879
TMEM132D	human_marmoset	Lamp5	TMEM132D	0.841	0.736	NA	0.682	0.472	NA	2.79532129514987	1.40754335293731	2.08167089989796	1.13587965371733	0.736834412392796	0.890420960333957	0.945029239766082	0.760658597753789	0.85673624288425	0.728980322003578	0.493526275704494	0.536959761549926
GAD2.1	human_mouse	Lamp5	GAD2	0.84	NA	0.853	0.68	NA	0.706	2.19774987863868	1.21720012376971	1.36027006014259	0.951431497027495	2.47282005747912	1.56665296717307	0.967836257309941	0.840584450986806	0.907020872865275	0.732409063804413	0.996953541507997	0.947242921013413
CDHR3	human	Lamp5	CDHR3	0.839	NA	NA	0.678	NA	NA	1.26644024256004	0.282142816414035	0.0846865638413814	0.0431479392517296	0.044484244658956	0.0217127037237889	0.841520467836257	0.262675825973176	0.110056925996205	0.0579904591532499	0.0601675552170602	0.029806259314456
MAML3	human_marmoset	Lamp5	MAML3	0.839	0.725	NA	0.678	0.45	NA	1.80668103978877	0.557850424265135	1.27359678658197	0.566380354064504	1.4345456974012	0.836412965641397	0.931578947368421	0.35764911132919	0.781783681214421	0.395497912939773	0.848438690022848	0.586587183308495
ATP11C	human_mouse	Lamp5	ATP11C	0.834	NA	0.769	0.668	NA	0.538	0.839751180378178	0.0962034021777142	0.54344414345067	0.174385863644981	1.02616137692896	0.372936356247165	0.749707602339181	0.103478355686403	0.55123339658444	0.214669051878354	0.798933739527799	0.405365126676602
DGKB.1	human_mouse	Lamp5	DGKB	0.833	NA	0.769	0.666	NA	0.538	2.95089007231493	1.96567303478252	1.97604400127442	1.75648725556909	2.11843261470192	1.23593674603759	0.999415204678363	0.924326681932177	0.986717267552182	0.945736434108527	0.990860624523991	0.757228017883756
ADARB2.3	human_marmoset_mouse	Lamp5	ADARB2	0.831	0.844	0.723	0.662	0.688	0.446	4.21444092783704	1.90408258850237	3.85932846039292	1.58434054124843	4.46625622247992	2.02687082185588	0.990643274853801	0.562425035437793	0.995256166982922	0.538759689922481	0.994668697638995	0.478986587183308
KIT	human_marmoset_mouse	Lamp5	KIT	0.828	0.835	0.784	0.656	0.67	0.568	1.53183599837684	0.209250661656019	1.31366172201544	0.178650551735938	1.49917222396775	0.438580133626072	0.748538011695906	0.185694035546832	0.760910815939279	0.175760286225403	0.782178217821782	0.292846497764531
IGSF11.1	human_marmoset_mouse	Lamp5	IGSF11	0.827	0.776	0.891	0.654	0.552	0.782	1.62543824814086	0.574722849314474	1.2101557881343	0.437286143344181	1.48291060024352	0.301493899776701	0.87953216374269	0.526005888125613	0.796015180265655	0.433064997018485	0.913937547600914	0.287481371087928
PRELID2	human	Lamp5	PRELID2	0.825	NA	NA	0.65	NA	NA	2.48208474078028	0.592055466392392	0.405349430197652	0.070778255983598	0.0379302094425271	0.012536501632257	0.821052631578947	0.395049612910261	0.392789373814042	0.0819916517590936	0.0495049504950495	0.0165424739195231
COBL.2	human	Lamp5	COBL	0.824	NA	NA	0.648	NA	NA	1.51427817449591	0.602883483924829	0.501622208111538	0.195973886659477	0.203133545026048	0.206384915173297	0.956140350877193	0.489477701450224	0.500948766603416	0.205277280858676	0.233815689261234	0.240387481371088
TMEM132B	human	Lamp5	TMEM132B	0.822	NA	NA	0.644	NA	NA	2.58096424422011	1.75836970815636	0.811119349796996	0.666742166348514	1.78670785813843	1.57511770462125	1	0.927706902191691	0.71157495256167	0.626267143709004	0.980959634424981	0.936363636363636
CDK14	human	Lamp5	CDK14	0.819	NA	NA	0.638	NA	NA	2.44541260863757	1.67659085489005	1.47691755621004	1.20300306664653	1.3007815326085	1.28066060058268	0.991812865497076	0.965761639952023	0.876660341555977	0.877310673822302	0.91012947448591	0.853651266766021
PIP5K1B	human_mouse	Lamp5	PIP5K1B	0.819	NA	0.924	0.638	NA	0.848	2.04988263537563	1.22534909715889	1.11139042346522	0.776115822596239	2.11221469366796	0.628276823687864	0.984210526315789	0.855849961836223	0.828273244781784	0.685748360166965	0.983244478293983	0.513114754098361
TPD52L1	human_marmoset	Lamp5	TPD52L1	0.818	0.831	NA	0.636	0.662	NA	1.07979986029248	0.168900361942516	1.0980112801356	0.130071719410683	0.0895766444559301	0.108147295071171	0.743859649122807	0.162250572456657	0.738140417457306	0.150268336314848	0.118811881188119	0.138450074515648
UNC5C	human_marmoset_mouse	Lamp5	UNC5C	0.818	0.742	0.789	0.636	0.484	0.578	2.47515545371446	1.38689217912113	1.61986407159635	0.922867539618023	2.47973384193298	1.22355096692034	0.962573099415205	0.843528513793479	0.939278937381404	0.685152057245081	0.943640517897944	0.733084947839046
RIMBP2.1	human_marmoset_mouse	Lamp5	RIMBP2	0.818	0.78	0.811	0.636	0.56	0.622	1.82136579292442	1.10638315005432	1.59741670449594	0.888539528508652	1.71769057219556	0.922503429351238	0.987134502923977	0.853996292661651	0.937381404174573	0.764907573047108	0.964965727341965	0.740983606557377
ZNF536.1	human_marmoset_mouse	Lamp5	ZNF536	0.815	0.805	0.724	0.63	0.61	0.448	2.67283745462491	1.77144756968532	2.30349619575832	1.3762181965064	2.23626529459987	1.52264086515857	1	0.849634718133246	0.998102466793169	0.800834824090638	0.99009900990099	0.812667660208644
PID1	human_marmoset	Lamp5	PID1	0.814	0.829	NA	0.628	0.658	NA	1.72514439930476	0.743498688595258	1.49494147263094	0.410828419198993	1.3863566494797	1.0220441753019	0.949707602339181	0.584778104895867	0.864326375711575	0.320960047704234	0.888042650418888	0.747988077496274
FREM1	human	Lamp5	FREM1	0.812	NA	NA	0.624	NA	NA	1.69686082301763	0.447374807601548	0.369581573177495	0.0669370539984042	0.258509681768837	0.19305492442271	0.809356725146199	0.363428197579326	0.34819734345351	0.0693202146690519	0.198019801980198	0.116691505216095
RAB3C.1	human_marmoset_mouse	Lamp5	RAB3C	0.81	0.764	0.874	0.62	0.528	0.748	2.61696503183432	1.90225520344581	2.01568739958279	1.39058013797615	2.7549529429655	1.83699786432948	0.999415204678363	0.976556536909824	0.98292220113852	0.931425163983304	0.999238385376999	0.960953800298063
GRIP1.1	human	Lamp5	GRIP1	0.808	NA	NA	0.616	NA	NA	4.15968971151695	3.55649805115629	2.38753088384043	2.11759110288396	3.80171904177394	3.6205288059498	1	0.999127685094319	0.996204933586338	0.986583184257603	1	1
ST6GAL2	human	Lamp5	ST6GAL2	0.806	NA	NA	0.612	NA	NA	1.01102245669738	0.215292496350091	0.523964201771665	0.103069699223567	0.384492480796091	0.45246501609281	0.766666666666667	0.198778759132047	0.476280834914611	0.121794871794872	0.423457730388423	0.476005961251863
HOMER2	human_mouse	Lamp5	HOMER2	0.806	NA	0.772	0.612	NA	0.544	0.870910838915039	0.212382337152409	0.451609658050839	0.108695994144219	1.32393475656804	0.584003398284406	0.778362573099415	0.262784865336386	0.492409867172676	0.143261776982707	0.881949733434882	0.538748137108793
AP1S2.2	human	Lamp5	AP1S2	0.802	NA	NA	0.604	NA	NA	1.25917618032853	0.494189297482439	0.526289257193526	0.153383518167239	0.513998672544877	0.514726075653892	0.917543859649123	0.443790208265184	0.558823529411765	0.18515205724508	0.5003808073115	0.445454545454545
ABI1	human	Lamp5	ABI1	0.801	NA	NA	0.602	NA	NA	1.58500516509523	0.811637274227314	0.668121353561889	0.46929546670002	0.811248821166363	0.741039428171589	0.946783625730994	0.749863700795987	0.648007590132827	0.5	0.755521706016756	0.723099850968703
DPY19L1	human	Lamp5	DPY19L1	0.801	NA	NA	0.602	NA	NA	0.910504776410866	0.214201601840482	0.459585851607313	0.179617526962761	0.261583146068826	0.168638631952219	0.767836257309942	0.235525024533857	0.501897533206831	0.210196779964222	0.245239908606245	0.179284649776453
FAM110B.1	human	Lamp5	FAM110B	0.801	NA	NA	0.602	NA	NA	1.78220339386018	0.978665628938174	0.957487445650252	0.553731246268026	0.919027137401638	0.770544925029064	0.973099415204678	0.760004361574528	0.763757115749526	0.517292784734645	0.785986290936786	0.699254843517139
EXT1.1	human	Lamp5	EXT1	0.799	NA	NA	0.598	NA	NA	2.50969516125879	1.61284270954678	0.171384762916349	0.0952494160960228	1.03485471340996	0.998305583809183	0.969005847953216	0.911023879620543	0.22011385199241	0.122391174716756	0.802741812642803	0.777049180327869
GRIK4	human	Lamp5	GRIK4	0.799	NA	NA	0.598	NA	NA	0.973325553335238	0.232283164902974	0.0699950989043495	0.0785903843789046	0.451743783103708	0.606924674451489	0.773684210526316	0.230509213826191	0.0920303605313093	0.0888491353607633	0.444021325209444	0.420566318926975
CCDC85A.1	human_marmoset	Lamp5	CCDC85A	0.797	0.867	NA	0.594	0.734	NA	1.8629533583067	0.762679284819874	1.62161610483081	0.363372075724355	1.31423966379508	1.25034910161306	0.912865497076023	0.487624032275651	0.868121442125237	0.328413834227788	0.891850723533892	0.866766020864381
RNF150.1	human_marmoset	Lamp5	RNF150	0.797	0.74	NA	0.594	0.48	NA	1.78436581190875	1.02051682458419	1.49426800152226	0.840631377558134	0.990790614118441	0.777720141343709	0.982456140350877	0.77963144695235	0.924098671726755	0.659063804412642	0.813404417364813	0.683755588673621
B3GALT1.1	human	Lamp5	B3GALT1	0.795	NA	NA	0.59	NA	NA	2.94484963299036	2.08237071907034	2.20675904699282	1.74159125554947	1.72961566979877	1.56796269197786	0.997076023391813	0.953113073819649	0.980075901328273	0.951848539057841	0.909367859862909	0.918032786885246
HS3ST5.1	human_marmoset_mouse	Lamp5	HS3ST5	0.794	0.76	0.759	0.588	0.52	0.518	1.84826895101522	0.591744654450342	0.99776782236239	0.322419892366923	1.16383493493197	0.460392358769319	0.836842105263158	0.423836004797732	0.75426944971537	0.283989266547406	0.82025894897182	0.391654247391952
FAT1	human	Lamp5	FAT1	0.794	NA	NA	0.588	NA	NA	0.871623683152195	0.173832134513674	0.298572506793272	0.0989462848957248	0.269754786671799	0.208537497805989	0.727485380116959	0.190382728164868	0.358633776091082	0.119558735837806	0.297029702970297	0.221758569299553
GRIN3A.3	human_marmoset	Lamp5	GRIN3A	0.792	0.791	NA	0.584	0.582	NA	1.94926890897371	0.931604688203134	1.30890018392291	0.452447767480804	0.673572578864073	1.21545986525903	0.953801169590643	0.594373568858358	0.85673624288425	0.347346451997615	0.494287890327494	0.586587183308495
RBMS3.1	human	Lamp5	RBMS3	0.791	NA	NA	0.582	NA	NA	2.76487114052314	1.9064949449048	1.43480232373994	1.17600750903579	1.78088237894923	1.93128208195352	0.980701754385965	0.904481517827936	0.911764705882353	0.829904591532499	0.974866717440975	0.963338301043219
EGFR.3	human_marmoset_mouse	Lamp5	EGFR	0.789	0.727	0.746	0.578	0.454	0.492	1.5311526062091	0.619979709840467	1.19350028776237	0.476957782915696	1.35939324103322	0.449554342787504	0.905847953216374	0.441391342274561	0.741935483870968	0.364192009540847	0.736481340441737	0.242175856929955
LSAMP	human	Lamp5	LSAMP	0.788	NA	NA	0.576	NA	NA	3.83359484545477	3.30633155373082	3.11062477392489	2.73739170188007	3.77569825711091	4.31561588183813	0.999415204678363	0.999127685094319	1	0.996422182468694	0.999238385376999	0.998956780923994
CTNNA2.1	human_marmoset	Lamp5	CTNNA2	0.786	0.806	NA	0.572	0.612	NA	3.25778910729302	2.48943621944841	3.00040578807121	2.14750376205097	2.72370797465217	2.8321987095116	0.99766081871345	0.990295496674299	0.999051233396584	0.97242098986285	1	0.998956780923994
RPH3A.1	human_marmoset	Lamp5	RPH3A	0.784	0.807	NA	0.568	0.614	NA	1.36475282732677	0.624515898786073	1.44504212309949	0.647858213521736	1.27977037835767	0.834636530782624	0.893567251461988	0.560462326900011	0.925996204933586	0.575879546809779	0.910891089108911	0.666766020864382
EEPD1	human	Lamp5	EEPD1	0.783	NA	NA	0.566	NA	NA	1.22925548173473	0.55529958513333	0.51040545747364	0.196290820949627	0.723889184586998	0.344316477971996	0.903508771929825	0.544215461781703	0.536053130929791	0.238223017292785	0.67022086824067	0.369448584202683
KCNIP1.1	human	Lamp5	KCNIP1	0.783	NA	NA	0.566	NA	NA	1.96500476689592	1.10133163296516	1.47650245042888	1.1140115313696	2.41466572582314	2.10952285239829	0.984210526315789	0.703085813978846	0.930740037950664	0.761329755515802	0.974105102817974	0.945305514157973
NRG1	human_marmoset	Lamp5	NRG1	0.782	0.759	NA	0.564	0.518	NA	2.23767356907598	0.54287695725668	1.565480150929	0.609003833347281	2.32797719835919	1.40524409748827	0.749707602339181	0.355686402791408	0.819734345351044	0.367918902802624	0.901751713632902	0.843666169895678
SCAI	human	Lamp5	SCAI	0.781	NA	NA	0.562	NA	NA	1.75397901446958	1.08987497525683	1.34802476045933	1.02024383166806	1.19712574242024	0.932376243627377	0.983040935672515	0.844618907425581	0.915559772296015	0.80113297555158	0.887281035795887	0.795827123695976
GRID1.1	human_marmoset	Lamp5	GRID1	0.781	0.732	NA	0.562	0.464	NA	2.06515724446193	1.4676291828411	1.64902988403346	1.09478466119739	1.53036755475987	1.65838914847715	0.995906432748538	0.937084287427761	0.969639468690702	0.824090638044126	0.926123381568926	0.940983606557377
SGCZ	human_marmoset_mouse	Lamp5	SGCZ	0.78	0.727	0.861	0.56	0.454	0.722	3.70896985127506	2.13566381567981	3.16560483725426	2.3268750693708	3.05928682304616	1.26144485123688	0.908771929824561	0.72434848980482	0.933586337760911	0.888491353607633	0.977151561309977	0.629359165424739
TOX2.1	human_marmoset	Lamp5	TOX2	0.777	0.746	NA	0.554	0.492	NA	1.05108672924663	0.354946555463865	1.05397040003636	0.41794924267658	0.602962836426563	0.345684499724568	0.804678362573099	0.334750845055065	0.772296015180266	0.395497912939773	0.528560548362529	0.373621460506706
TNR.1	human	Lamp5	TNR	0.777	NA	NA	0.554	NA	NA	1.73842893010532	0.974019131063434	0.961072477345727	0.889697426504779	0.53572770308456	1.37069233709928	0.973099415204678	0.71562534074801	0.776091081593928	0.667412045319022	0.45011424219345	0.814754098360656
PMEPA1	human	Lamp5	PMEPA1	0.776	NA	NA	0.552	NA	NA	0.778604432915793	0.178795501173507	0.225113040716501	0.0784894740308379	0.174320172031215	0.337349473885041	0.705847953216374	0.213826191255043	0.283681214421252	0.105247465712582	0.222391469916222	0.37645305514158
GPR158.1	human_mouse	Lamp5	GPR158	0.776	NA	0.736	0.552	NA	0.472	2.18852366482988	1.55765777496361	1.04711983887168	0.895099150112341	2.13277957015782	1.57565367190092	0.99766081871345	0.936648129974921	0.833965844402277	0.749105545617174	0.995430312261995	0.934873323397914
EPHA3	human_mouse	Lamp5	EPHA3	0.773	NA	0.717	0.546	NA	0.434	1.29663122651168	0.319918554648286	0.786893302669181	0.977179129261422	1.44839234305148	0.786540138679347	0.721637426900585	0.250572456656853	0.629981024667932	0.621198568872988	0.883472962680883	0.567064083457526
KIAA1109	human	Lamp5	KIAA1109	0.772	NA	NA	0.544	NA	NA	1.93965546118543	1.41294710761414	1.44232442566352	1.1574605033968	1.20802493299503	1.12769783611002	0.987134502923977	0.96368989205103	0.952561669829222	0.905336911150865	0.916222391469916	0.893889716840537
CDH20	human_mouse	Lamp5	CDH20	0.77	NA	0.711	0.54	NA	0.422	1.37954811529608	0.439580864159676	0.963699370753092	0.426492774709114	1.295902115959	0.611877424955342	0.791812865497076	0.272598408025297	0.686907020872865	0.33154442456768	0.780654988575781	0.406408345752608
MTUS2.1	human	Lamp5	MTUS2	0.77	NA	NA	0.54	NA	NA	2.82731208735591	2.0650717493482	2.12319816496118	1.80055587442899	1.67348042097934	1.43640445963562	0.958479532163743	0.904590557191146	0.866223908918406	0.914877757901014	0.976389946686976	0.922950819672131
NTNG1	human_marmoset	Lamp5	NTNG1	0.769	0.734	NA	0.538	0.468	NA	1.55281947253569	0.166366438317402	1.07074506111844	0.122382139513953	0.0660814154163525	0.247805136543008	0.608771929824561	0.135754007196598	0.546489563567362	0.138342277877162	0.0609291698400609	0.204172876304024
ATP8A2	human	Lamp5	ATP8A2	0.769	NA	NA	0.538	NA	NA	2.78151786152579	2.26340490431575	1.93248744824616	1.52741287468146	1.32560261827934	1.25039888677988	1	0.999127685094319	0.976280834914611	0.962134764460346	0.921553693830922	0.907302533532042
CHST11.2	human_marmoset	Lamp5	CHST11	0.767	0.747	NA	0.534	0.494	NA	1.4689295544188	0.723099543376584	1.25201623612044	0.604841862920658	0.231246622293779	0.275679338788723	0.93625730994152	0.565805255697307	0.86527514231499	0.5123732856291	0.247524752475248	0.318777943368107
SIPA1L1	human_marmoset_mouse	Lamp5	SIPA1L1	0.764	0.76	0.809	0.528	0.52	0.618	2.34840744739819	1.75929954582696	2.09363438669591	1.46107991369127	1.77049612105824	1.04986853619133	0.982456140350877	0.960091593065097	0.933586337760911	0.927549194991055	0.981721249047982	0.823845007451565
CSMD3.1	human	Lamp5	CSMD3	0.763	NA	NA	0.526	NA	NA	3.20947671779861	2.45640698419028	2.56415456255632	1.96808029649162	2.90320850991541	2.24897809115905	0.999415204678363	0.961945262239668	0.988614800759013	0.912343470483005	0.999238385376999	0.906259314456036
KCNAB1.2	human	Lamp5	KCNAB1	0.761	NA	NA	0.522	NA	NA	2.58012315136527	1.78489287292148	1.21217037714134	0.976420748595123	1.50041672495035	1.53483651636498	0.999415204678363	0.907425580634609	0.887096774193548	0.711240310077519	0.933739527798934	0.860208643815201
BCL2	human	Lamp5	BCL2	0.76	NA	NA	0.52	NA	NA	1.37180824276404	0.67392578723379	0.506747456969115	0.478398964557617	0.336286542609301	0.447640067509895	0.895321637426901	0.583469632537346	0.5	0.464370900417412	0.353389185072353	0.456929955290611
GOLIM4.1	human	Lamp5	GOLIM4	0.759	NA	NA	0.518	NA	NA	1.1083704870343	0.335081280842624	0.240879290496487	0.171653084938427	0.184691239850444	0.269905563092854	0.719883040935673	0.312615854323411	0.281783681214421	0.193649373881932	0.226199543031226	0.297317436661699
GABRB3	human	Lamp5	GABRB3	0.759	NA	NA	0.518	NA	NA	2.01826067250011	1.52121163807521	0.428267472457804	0.312759092662739	2.16584455645983	1.93142103223696	0.99766081871345	0.961291026060408	0.494307400379507	0.373285629099583	0.999238385376999	0.993144560357675
SEMA6D	human_marmoset	Lamp5	SEMA6D	0.758	0.728	NA	0.516	0.456	NA	2.17147934355209	1.07386957562945	1.57139703467008	0.845085107713504	0.790845645272804	1.28138108488955	0.908187134502924	0.616617598953222	0.866223908918406	0.604353011329755	0.607768469154608	0.695976154992548
KIRREL3	human	Lamp5	KIRREL3	0.758	NA	NA	0.516	NA	NA	2.35886357269506	1.11888446518495	1.81398641374867	1.21602162894798	1.67554427772881	1.32826666629585	0.882456140350877	0.527859557300185	0.883301707779886	0.583631484794276	0.829398324447829	0.593293591654247
RELN.1	human_mouse	Lamp5	RELN	0.757	NA	0.781	0.514	NA	0.562	2.57314247769705	0.535468188903805	1.76905289867387	0.717473143742292	2.40509297488765	0.977347143244781	0.664912280701754	0.300948642459928	0.606261859582543	0.428443649373882	0.827875095201828	0.486438152011923
HECW2	human	Lamp5	HECW2	0.757	NA	NA	0.514	NA	NA	2.20790380315424	1.68391125807313	1.59835652810505	1.29672970360333	2.02388095000591	1.6791944676934	0.997076023391813	0.977537891178715	0.947817836812144	0.92397137745975	0.992383853769992	0.979135618479881
MTSS1.1	human_marmoset	Lamp5	MTSS1	0.756	0.761	NA	0.512	0.522	NA	1.77144664737408	1.23598388848815	1.56727523154612	0.947127185025235	0.81778067933717	0.766282525426281	0.985964912280702	0.89892051030422	0.955407969639469	0.779218843172332	0.747905559786748	0.695230998509687
CNTNAP4.2	human	Lamp5	CNTNAP4	0.755	NA	NA	0.51	NA	NA	2.34408136442276	1.32165732148604	1.49420994718298	1.09375181890312	0.397911141267079	1.13875507900956	0.94327485380117	0.695889216006979	0.823529411764706	0.687686344663089	0.318354912414318	0.675856929955291
LUZP2	human_marmoset	Lamp5	LUZP2	0.754	0.888	NA	0.508	0.776	NA	2.04509615405879	0.962839837966442	2.82617885071044	1.13641640831998	1.78992787635841	1.36807917112288	0.900584795321637	0.510413259186566	0.992409867172676	0.656380441264162	0.768469154607768	0.680476900149031
LINGO2.1	human_mouse	Lamp5	LINGO2	0.754	NA	0.754	0.508	NA	0.508	3.43516006026353	1.9271535015122	0.964813708361207	1.31345290639886	3.42098682090842	2.18680224550004	0.992397660818714	0.673318067822484	0.582542694497154	0.699314251639833	0.967250571210967	0.78822652757079
GPR63	human_mouse	Lamp5	GPR63	0.753	NA	0.759	0.506	NA	0.518	0.627715636579631	0.0758016121862427	0.0789290443079429	0.0533446530021023	0.845035192099016	0.245155996856086	0.57719298245614	0.0946461672663832	0.106261859582543	0.0720035778175313	0.715156130997715	0.279582712369598
PAPSS2	human	Lamp5	PAPSS2	0.752	NA	NA	0.504	NA	NA	0.739906700421103	0.106493245080872	0.11516126628642	0.129974170332445	0.0842172900604561	0.0967975385877693	0.590643274853801	0.114055173917784	0.154648956356736	0.17128801431127	0.10967250571211	0.126676602086438
KCNH5	human	Lamp5	KCNH5	0.75	NA	NA	0.5	NA	NA	1.16421323995088	0.318424613588067	0.148542663546288	0.28060657403552	0.0399521482746546	0.314955566323126	0.691812865497076	0.309017555337477	0.169829222011385	0.290995825879547	0.0517897943640518	0.319672131147541
GABBR2	human_mouse	Lamp5	GABBR2	0.749	NA	0.791	0.498	NA	0.582	2.26633004736132	1.78482944186599	1.7370585037725	1.35391910984698	2.35848682710908	1.69669873078998	0.993567251461988	0.983098898702432	0.943074003795066	0.93649373881932	0.996191926884996	0.966766020864382
DOCK9	human	Lamp5	DOCK9	0.749	NA	NA	0.498	NA	NA	1.73268665025611	1.22604235609246	1.27631458199871	0.853761192263334	0.82388880292372	0.734421666792066	0.983040935672515	0.904808635917566	0.910815939278937	0.765951103160405	0.753998476770754	0.687183308494784
SLC35F1	human	Lamp5	SLC35F1	0.748	NA	NA	0.496	NA	NA	2.4610256442073	1.97043246404334	1.35689182438274	1.49675203579695	1.50524171115713	1.7650802850704	1	0.985715843419474	0.913662239089184	0.939624329159213	0.884996191926885	0.942921013412817
PRKCB	human_marmoset	Lamp5	PRKCB	0.747	0.726	NA	0.494	0.452	NA	2.15600815786014	1.40028022992019	1.85423418418095	1.30419557446515	1.7368514881012	1.66285321732166	0.886549707602339	0.881365172827391	0.954459203036053	0.880292188431723	0.978674790555979	0.957228017883756
DSCAML1	human_marmoset_mouse	Lamp5	DSCAML1	0.747	0.775	0.865	0.494	0.55	0.73	1.82248609299467	1.24111602358026	1.87229659135829	1.24791189564909	2.40282525926245	1.43700141885682	0.98187134502924	0.859884418274997	0.99146110056926	0.889236732259988	0.996953541507997	0.899105812220566
PHACTR1	human_mouse	Lamp5	PHACTR1	0.746	NA	0.93	0.492	NA	0.86	2.61333542152686	1.98228465777138	0.555096671888578	0.339817665384556	3.42744590432002	2.04435674326921	0.998830409356725	0.953549231272489	0.590132827324478	0.379099582587955	0.999238385376999	0.973621460506706
KIAA1211.1	human_marmoset	Lamp5	KIAA1211	0.743	0.812	NA	0.486	0.624	NA	1.98826493369691	1.40860080216769	1.88991183267415	1.12694221808123	1.45548578024255	1.25639853942096	0.982456140350877	0.906335187002508	0.981973434535104	0.844663088849135	0.95049504950495	0.903576751117735
GNG4	human	Lamp5	GNG4	0.742	NA	NA	0.484	NA	NA	0.83847860645367	0.285716991562844	0.0228560268337786	0.0537117249514986	0.18472215637517	0.225684106516612	0.721637426900585	0.29386108385127	0.0313092979127135	0.069469290399523	0.220868240670221	0.252011922503726
ARID5B	human	Lamp5	ARID5B	0.741	NA	NA	0.482	NA	NA	1.60933642943445	1.03512707805732	1.16876421252496	0.801785743684829	0.989893936293144	0.549278706075504	0.949707602339181	0.809072075019082	0.86527514231499	0.705724508050089	0.772277227722772	0.521907600596125
DOCK3	human	Lamp5	DOCK3	0.739	NA	NA	0.478	NA	NA	2.88824967218852	2.59824088428557	2.47795455472629	2.30944939476734	2.4602160710341	2.16592053630042	1	1	0.997153700189753	0.997614788312463	1	0.998509687034277
ETV1	human	Lamp5	ETV1	0.738	NA	NA	0.476	NA	NA	0.791130792135514	0.160682124713586	0.205547329755169	0.103695960683081	0.065987205061998	0.120792646141119	0.602923976608187	0.165739832079381	0.240986717267552	0.127310673822302	0.0822543792840823	0.135469448584203
BRINP2.1	human	Lamp5	BRINP2	0.738	NA	NA	0.476	NA	NA	1.38997421186743	0.752142740880078	0.860548442590454	0.475962109462595	1.22838004128588	0.722002711397977	0.904093567251462	0.627739614000654	0.667931688804554	0.450059630292188	0.780654988575781	0.600596125186289
PBX1.1	human_marmoset	Lamp5	PBX1	0.738	0.801	NA	0.476	0.602	NA	2.2740294087852	1.60064020342313	1.75980254599454	0.901655750846937	1.46107355277292	1.39335061638386	0.985380116959064	0.892814305964453	0.947817836812144	0.711985688729875	0.886519421172887	0.831147540983607
TOX	human	Lamp5	TOX	0.735	NA	NA	0.47	NA	NA	1.34199877076056	0.208730252148826	0.761126457182045	0.175699813812895	0.651983650850198	0.487685749714653	0.564327485380117	0.129429724130411	0.489563567362429	0.150268336314848	0.463061690784463	0.281520119225037
CHSY3	human_marmoset_mouse	Lamp5	CHSY3	0.735	0.821	0.72	0.47	0.642	0.44	2.30772304712769	1.4459241748701	2.54096477154202	1.30420339644459	1.83887636164783	0.996555611320042	0.971345029239766	0.780503761858031	0.970588235294118	0.800089445438283	0.908606245239909	0.592995529061103
KCNN2.1	human_marmoset_mouse	Lamp5	KCNN2	0.734	0.778	0.841	0.468	0.556	0.682	1.21811244315743	0.639620633372022	1.60862250990273	0.864569768206983	2.2542258961716	1.0750361929326	0.887719298245614	0.565696216334097	0.944971537001898	0.706618962432916	0.993145468392993	0.684053651266766
SGMS1	human	Lamp5	SGMS1	0.733	NA	NA	0.466	NA	NA	1.29656802867796	0.755015015876757	0.371520807876517	0.217718682377047	1.07054058730007	0.735097481407434	0.909356725146199	0.704176207610948	0.419354838709677	0.268336314847943	0.829398324447829	0.697913561847988
ADAMTSL3.1	human	Lamp5	ADAMTSL3	0.732	NA	NA	0.464	NA	NA	1.12129193041948	0.451182311393441	0.224889600139515	0.357313533224784	0.101271790686971	0.0450588127133459	0.754385964912281	0.371169992367245	0.266603415559772	0.353160405485987	0.125666412795126	0.0621460506706408
FLRT2	human	Lamp5	FLRT2	0.732	NA	NA	0.464	NA	NA	2.22159523001254	1.55052711191068	1.33693775417278	0.780477359141452	1.16920899323492	1.22304222069941	0.956140350877193	0.883764038818013	0.859582542694497	0.642367322599881	0.846153846153846	0.836065573770492
B3GALT2	human	Lamp5	B3GALT2	0.732	NA	NA	0.464	NA	NA	0.669165489095485	0.187856219610293	0.176123527944407	0.148328813142661	0.391873743090544	0.422707141711247	0.64327485380117	0.225275324392106	0.227703984819734	0.195140131186643	0.450875856816451	0.460208643815201
FMNL2	human	Lamp5	FMNL2	0.732	NA	NA	0.464	NA	NA	2.03624880014571	1.51282431196873	0.497041864960079	0.249734985226485	0.957683113744774	0.951209536141796	0.981286549707602	0.941009704503326	0.493358633776091	0.294126416219439	0.783701447067784	0.757824143070045
PDGFRA	human	Lamp5	PDGFRA	0.73	NA	NA	0.46	NA	NA	0.555956181953493	0.0254239021295961	0.0299782620809352	0.0141216241341919	0.0141242001815104	0.0147819437210089	0.484210526315789	0.0318394940573547	0.0426944971537002	0.018783542039356	0.015993907083016	0.0192250372578241
ANKRD55.1	human	Lamp5	ANKRD55	0.728	NA	NA	0.456	NA	NA	1.25671070540458	0.704249174333065	0.0360087247571172	0.339049269784963	0.466332448864399	0.649247831247329	0.892982456140351	0.638752589684876	0.0493358633776091	0.329904591532499	0.507235338918507	0.619225037257824
GAS7.1	human_marmoset_mouse	Lamp5	GAS7	0.728	0.726	0.726	0.456	0.452	0.452	1.18862921012612	0.625917102206285	1.12569111693391	0.573272671718272	1.46846793667159	0.882046524919622	0.865497076023392	0.568204121687929	0.849146110056926	0.524299344066786	0.948210205635948	0.666915052160954
ANKRD6.1	human	Lamp5	ANKRD6	0.727	NA	NA	0.454	NA	NA	0.989640825763218	0.465073654443058	0.34716768313145	0.177288052361751	0.347269081660954	0.185757145781419	0.822222222222222	0.443681168901974	0.392789373814042	0.203786523553965	0.387661843107388	0.213859910581222
PTPRM.1	human_mouse	Lamp5	PTPRM	0.727	NA	0.863	0.454	NA	0.726	2.81431629858423	2.09374105950756	2.05170061986934	1.72114339784044	3.19374998004402	1.93984832525182	1	0.93555773634282	0.921252371916509	0.862254025044723	0.993907083015994	0.853800298062593
GABRB2.1	human_mouse	Lamp5	GABRB2	0.727	NA	0.82	0.454	NA	0.64	2.84755029839498	2.3328880668573	2.17298898018798	1.74976209459795	2.36543032956985	1.43915074716238	1	0.960745829244357	0.996204933586338	0.946481812760883	0.988575780654989	0.841728763040238
SNCAIP	human	Lamp5	SNCAIP	0.726	NA	NA	0.452	NA	NA	0.952869165640102	0.367189287705061	0.230589043122509	0.302895014298558	0.310217494072202	0.398878967360026	0.71812865497076	0.361465489041544	0.263757115749526	0.322599880739416	0.303122619954303	0.407600596125186
DDR2	human	Lamp5	DDR2	0.724	NA	NA	0.448	NA	NA	0.775855497323135	0.153233215400011	0.0645621098266514	0.00910295452054153	0.224344041142532	0.0420340465125387	0.569590643274854	0.148402573328972	0.0777988614800759	0.0125223613595707	0.268088347296268	0.053204172876304
TACR1	human_marmoset	Lamp5	TACR1	0.724	0.763	NA	0.448	0.526	NA	0.970076725978987	0.30476824645524	1.10000860575727	0.193583609013816	0.0695969430068268	0.0747193717207359	0.652631578947368	0.277505179369752	0.642314990512334	0.206022659511032	0.0715917745620716	0.0561847988077496
ARHGAP31	human	Lamp5	ARHGAP31	0.724	NA	NA	0.448	NA	NA	0.559402366475624	0.019662865719634	0.122715554461145	0.0584766116331136	0.0761763293105623	0.139746165262271	0.467251461988304	0.0237705811798059	0.155597722960152	0.075134168157424	0.0883472962680883	0.151266766020864
FSTL5.1	human	Lamp5	FSTL5	0.724	NA	NA	0.448	NA	NA	2.66811585861672	1.65662263969733	1.52268439262857	1.00072561726993	1.06084170889094	1.55227606805079	0.965497076023392	0.72445752916803	0.761859582542694	0.605396541443053	0.678598629093679	0.804769001490313
OCA2	human	Lamp5	OCA2	0.724	NA	NA	0.448	NA	NA	0.882903344585649	0.281695123937778	0.253532175726952	0.162200265637615	0.0286866061093296	0.019145721978376	0.657894736842105	0.257660015265511	0.307400379506641	0.190816935002982	0.0388423457730388	0.027123695976155
PHYHIPL	human	Lamp5	PHYHIPL	0.724	NA	NA	0.448	NA	NA	1.6473871697766	1.07915434522423	0.915730844410951	0.502811575473121	0.968472918044684	0.971828392132082	0.957894736842105	0.803292988768946	0.742884250474383	0.495229576624925	0.812642802741813	0.795529061102832
LRRC7.1	human	Lamp5	LRRC7	0.723	NA	NA	0.446	NA	NA	3.19385490529424	2.71215875700739	2.37659253679366	2.01122446845738	1.83045189921057	2.33719483683265	1	0.983316977428852	0.999051233396584	0.951103160405486	0.977151561309977	0.987928464977645
DAB1	human_marmoset_mouse	Lamp5	DAB1	0.723	0.723	0.788	0.446	0.446	0.576	3.35252827159654	2.75416408249576	1.58032961564689	0.916117357198659	3.40666241953962	2.49474487969603	1	0.969250899574747	0.907969639468691	0.658616577221228	1	0.922801788375559
UNC13C	human	Lamp5	UNC13C	0.722	NA	NA	0.444	NA	NA	1.90007615532432	0.904597221850993	1.20361474546843	0.548426597398591	0.0620761174869622	0.548308834432389	0.749122807017544	0.534838076545633	0.614800759013283	0.379099582587955	0.0761614623000762	0.27451564828614
GABRA5	human	Lamp5	GABRA5	0.722	NA	NA	0.444	NA	NA	0.496460147672291	0.0924495335492472	0.213214380592007	0.0591977432248193	0.495889219347177	0.155458819812365	0.546198830409357	0.115145567549886	0.266603415559772	0.0791592128801431	0.482863670982483	0.19016393442623
DGKD	human	Lamp5	DGKD	0.721	NA	NA	0.442	NA	NA	1.33543968842675	0.769315025643142	0.887480730452092	0.635532927005797	0.863134299628909	0.90524454122837	0.863742690058479	0.710827608766765	0.719165085388994	0.585271317829457	0.779131759329779	0.786140089418778
HAPLN1	human_mouse	Lamp5	HAPLN1	0.72	NA	0.76	0.44	NA	0.52	0.678709297779266	0.157162244347434	0.23026699265109	0.0615299640935116	0.765068240459546	0.090160693935684	0.576608187134503	0.180678224839167	0.264705882352941	0.0793082886106142	0.598629093678599	0.111475409836066
FUT9	human	Lamp5	FUT9	0.72	NA	NA	0.44	NA	NA	1.86966789579021	1.2739144087913	0.981761521740939	0.904514016825317	0.715843471359099	1.25613316229553	0.969590643274854	0.845491222331262	0.756166982922201	0.71690518783542	0.618431073876618	0.850670640834575
ID2	human_mouse	Lamp5	ID2	0.72	NA	0.838	0.44	NA	0.676	0.470057729289193	0.0463766824288151	0.456926333786297	0.116099560402795	1.15403618441106	0.219783599261001	0.491228070175439	0.0597535710391451	0.49146110056926	0.14922480620155	0.815689261233816	0.234724292101341
AMMECR1	human	Lamp5	AMMECR1	0.718	NA	NA	0.436	NA	NA	1.25768786312118	0.728743107307575	0.5663962074388	0.375954177416479	0.446416276862967	0.450132411972292	0.896491228070175	0.644858794024643	0.591081593927894	0.411747167561121	0.47981721249048	0.476602086438152
MPPED1.1	human	Lamp5	MPPED1	0.718	NA	NA	0.436	NA	NA	0.921847995149067	0.425874292501083	0.950913230202788	0.460805433896856	1.06438302799169	0.645533771322727	0.770760233918129	0.424926398429833	0.743833017077799	0.442605843768634	0.747905559786748	0.537853949329359
CCSER1.1	human	Lamp5	CCSER1	0.718	NA	NA	0.436	NA	NA	3.50327053729425	3.18208810808755	2.30657309138945	2.65770022819397	2.7924383654647	3.0165450770415	1	1	0.997153700189753	0.998509242695289	1	0.999552906110283
FNBP1L.1	human_marmoset	Lamp5	FNBP1L	0.717	0.719	NA	0.434	0.438	NA	1.30388902601843	0.769358213631847	1.2793345495524	0.783064334593737	1.16234999339849	0.842748536001324	0.91812865497076	0.650855959001199	0.907020872865275	0.699016100178891	0.876618431073877	0.722652757078987
PKP2	human	Lamp5	PKP2	0.716	NA	NA	0.432	NA	NA	0.938737581825947	0.253961919453652	0.268905555005911	0.0391830289308517	0.0127906605968129	0.0481823695646103	0.595321637426901	0.236397339439538	0.261859582542694	0.0487477638640429	0.015993907083016	0.0566318926974665
SLC8A1.3	human_marmoset	Lamp5	SLC8A1	0.715	0.812	NA	0.43	0.624	NA	2.72685474813732	1.73011295600516	2.80741300130307	1.74894473688245	1.85932509509637	1.54275316347072	0.99766081871345	0.770145022353069	0.99146110056926	0.886106141920095	0.968012185833968	0.857675111773472
GABRB1.1	human_marmoset	Lamp5	GABRB1	0.714	0.805	NA	0.428	0.61	NA	2.50287874597693	2.0565267379988	2.19880762165392	1.48360108323039	1.91815053903774	1.6797383021371	0.993567251461988	0.97208592301821	0.997153700189753	0.914281454979129	0.96039603960396	0.901043219076006
DCAF6	human_marmoset	Lamp5	DCAF6	0.713	0.703	NA	0.426	0.406	NA	1.16437366117192	0.685446095994303	0.967844463852814	0.491845057202435	1.00743653604957	0.908351527489198	0.880701754385965	0.66961072947334	0.767552182163188	0.519528920691711	0.850723533891851	0.790611028315946
NFIX.3	human_marmoset_mouse	Lamp5	NFIX	0.713	0.736	0.855	0.426	0.472	0.71	0.753408950630048	0.305284413052885	0.687200784056982	0.196408273472214	1.34939238412661	0.386698119607279	0.712865497076023	0.297459382837204	0.659392789373814	0.214370900417412	0.924600152322925	0.34381520119225
NECAB2	human	Lamp5	NECAB2	0.713	NA	NA	0.426	NA	NA	0.587215944319423	0.185912774555302	0.115423494052865	0.0527580979903751	0.249287835554757	0.156707074193089	0.621052631578947	0.205648239014284	0.150853889943074	0.0690220632081097	0.277989337395278	0.175260804769001
PKNOX2	human	Lamp5	PKNOX2	0.712	NA	NA	0.424	NA	NA	1.36720419830248	0.85595372332178	1.33348196012465	0.861142536925464	1.35691725679232	1.06136279567097	0.919883040935673	0.714098789663068	0.916508538899431	0.709749552772809	0.918507235338919	0.809090909090909
TENM4.1	human	Lamp5	TENM4	0.712	NA	NA	0.424	NA	NA	1.87450705227388	1.33865112266681	1.41697033826078	1.57685496873803	1.68315700259784	1.54573267934418	0.970760233918129	0.870243157779959	0.946869070208729	0.96138938580799	0.97029702970297	0.883159463487332
SEPT7	human	Lamp5	SEPT7	0.71	NA	NA	0.42	NA	NA	1.82999289514542	1.39829881388624	0.990594998849864	0.853772894205347	1.3034365396417	1.20491516334392	0.977777777777778	0.953113073819649	0.827324478178368	0.775491949910555	0.923838537699924	0.900745156482861
LTBP1	human	Lamp5	LTBP1	0.709	NA	NA	0.418	NA	NA	0.718673709314811	0.189128929268458	0.187546693356157	0.42187941369385	0.61779125954386	0.156889017407619	0.562573099415205	0.160942100098135	0.191650853889943	0.358378056052475	0.498095963442498	0.153800298062593
ADAM22	human_marmoset	Lamp5	ADAM22	0.709	0.711	NA	0.418	0.422	NA	1.97458880436719	1.60522290983493	1.71944014369493	1.26358597375341	1.6324863242555	1.56480275531202	0.995906432748538	0.973394395376731	0.976280834914611	0.913088849135361	0.979436405178979	0.976602086438152
TMTC2	human	Lamp5	TMTC2	0.708	NA	NA	0.416	NA	NA	2.19366566390665	1.35771017383727	1.53494883263074	0.990972636445105	0.881419922148963	0.985819217174925	0.93859649122807	0.692072838294624	0.908918406072106	0.663834227787716	0.591012947448591	0.591654247391952
UBASH3B	human	Lamp5	UBASH3B	0.707	NA	NA	0.414	NA	NA	1.47392298246482	0.94935330807391	1.66829145487264	1.23188902081574	1.60737502684526	1.50514183467496	0.91812865497076	0.774942754334315	0.955407969639469	0.881782945736434	0.95963442498096	0.908941877794337
GRIK2.1	human_marmoset_mouse	Lamp5	GRIK2	0.707	0.792	0.782	0.414	0.584	0.564	4.13895716483425	3.59340327694138	3.84744004315475	3.04941907094712	3.86700324357371	3.11306233232685	1	0.999454803183949	1	0.994335122242099	1	0.997317436661699
SEMA6A	human	Lamp5	SEMA6A	0.706	NA	NA	0.412	NA	NA	0.926713874147588	0.377676161819349	0.371430331060403	0.165619698444258	0.804785864499765	0.547639541170419	0.696491228070175	0.329735034347399	0.377609108159393	0.19335122242099	0.593297791317593	0.478837555886736
SH3RF3.1	human_marmoset	Lamp5	SH3RF3	0.706	0.732	NA	0.412	0.464	NA	1.49553422466704	0.976291746277255	1.40935079158707	0.80850563110907	1.87965774708767	1.5417309262243	0.952046783625731	0.741576709192018	0.9146110056926	0.644752534287418	0.982482863670982	0.889120715350224
ATXN7L1	human	Lamp5	ATXN7L1	0.706	NA	NA	0.412	NA	NA	1.14957159501067	0.707533330363363	0.839795695960877	0.631268206173088	0.929599653252972	0.825945425925908	0.895321637426901	0.676916366808418	0.749525616698292	0.611359570661896	0.811119573495811	0.754545454545455
SYT1.1	human_mouse	Lamp5	SYT1	0.706	NA	0.736	0.412	NA	0.472	3.94219795019852	3.58434754922457	3.21560070185207	2.99626007777184	3.83152218477692	3.39118428388242	0.995906432748538	0.995638425471595	0.999051233396584	0.998956469886702	1	0.997019374068554
PDE8B.1	human	Lamp5	PDE8B	0.705	NA	NA	0.41	NA	NA	1.95732476044727	1.44938201211185	1.06311594500621	0.897906022171892	0.492087804297336	1.15651734590544	0.987134502923977	0.891941991058772	0.830170777988615	0.736732259988074	0.479055597867479	0.82682563338301
DNAH6	human	Lamp5	DNAH6	0.704	NA	NA	0.408	NA	NA	0.677592671724111	0.213418438688123	0.117618825266919	0.0899521656072437	0.00633493234327444	0.00673209385574558	0.601169590643275	0.237487733071639	0.152751423149905	0.117918902802624	0.00913937547600914	0.00938897168405365
BMPER	human	Lamp5	BMPER	0.704	NA	NA	0.408	NA	NA	1.17799345336951	0.631816078389196	0.51111676140188	0.214254084069135	0.196601313367941	0.233369000596706	0.846783625730994	0.531566895649329	0.486717267552182	0.210047704233751	0.208682406702209	0.226527570789866
CACNA1B.1	human_marmoset	Lamp5	CACNA1B	0.704	0.716	NA	0.408	0.432	NA	2.16569940436362	1.79678605046418	1.75071596771772	1.30743897181192	1.33234037346109	1.32711631930555	1	0.987024315777996	0.987666034155598	0.920542635658915	0.934501142421934	0.936214605067064
NRCAM	human	Lamp5	NRCAM	0.704	NA	NA	0.408	NA	NA	2.20801907584731	1.87297018986123	1.56883539360966	1.46432526207308	1.65618940324197	1.47994085502249	0.998245614035088	0.992912441391342	0.976280834914611	0.950805008944544	0.95963442498096	0.939791356184799
SYN2.1	human_marmoset	Lamp5	SYN2	0.703	0.734	NA	0.406	0.468	NA	2.41949610992058	2.00651049903129	2.38453091531832	1.83351178478865	2.11763345109946	1.95476031130943	0.99766081871345	0.988005670046887	0.993358633776091	0.973166368515206	0.996191926884996	0.986438152011923
PKP4	human	Lamp5	PKP4	0.702	NA	NA	0.404	NA	NA	1.83790056115787	1.40606057270903	0.936922054112255	0.900405801402244	0.735696821461987	1.01492668398292	0.988888888888889	0.925853233017119	0.804554079696395	0.778771615980918	0.626808834729627	0.79806259314456
KCNC2.2	human	Lamp5	KCNC2	0.702	NA	NA	0.404	NA	NA	3.28445888720793	2.84186781500064	1.86428610090626	2.09216102415043	1.37030701208733	2.78763646208817	1	0.988659906226148	0.896584440227704	0.967948717948718	0.754760091393755	0.947540983606557
MSI2	human	Lamp5	MSI2	0.701	NA	NA	0.402	NA	NA	1.50893079196078	1.04810150611019	1.03781771612741	0.898671888171988	1.26526912919955	1.39089395126354	0.939181286549708	0.826300294406281	0.833965844402277	0.765354800238521	0.918507235338919	0.923695976154993
SLC1A1	human	Lamp5	SLC1A1	0.701	NA	NA	0.402	NA	NA	0.849011293683026	0.425094229697139	0.638925924485196	0.373945429013171	0.813721594470419	0.702914970581734	0.76374269005848	0.45872860102497	0.620493358633776	0.42262969588551	0.754760091393755	0.667064083457526
CNR1.1	human_marmoset_mouse	Sncg	CNR1	0.946	0.892	0.985	0.892	0.784	0.97	3.15379015283273	0.81356448218957	1.62856126597647	0.303948540546098	3.57044545156189	1.09070613531702	0.996559633027523	0.555599960035968	0.903137789904502	0.29449423815621	1	0.677786709539121
CXCL14.3	human_marmoset_mouse	Sncg	CXCL14	0.883	0.71	0.884	0.766	0.42	0.768	2.5008450672322	0.717865186504777	0.706422359635036	0.203525728867521	2.37651494821007	0.577852060128487	0.987385321100917	0.378059746228394	0.598908594815825	0.208564518423673	0.973166368515206	0.304796355841372
SHISA9.1	human_marmoset_mouse	Sncg	SHISA9	0.88	0.804	0.889	0.76	0.608	0.778	2.94056639563615	1.58857053597332	2.1588958725125	1.07593384513575	2.82904024802481	1.25355865359453	1	0.772105105405135	0.993178717598909	0.639493526817471	0.996422182468694	0.656350482315113
MAML3.1	human_marmoset_mouse	Sncg	MAML3	0.877	0.857	0.824	0.754	0.714	0.648	2.14712262580368	0.632748515263622	1.82493051105932	0.541183150308095	1.86167624461912	0.864846259297898	0.965596330275229	0.402737536217404	0.916780354706685	0.39906103286385	0.983899821109123	0.602893890675241
NRXN1.2	human_marmoset_mouse	Sncg	NRXN1	0.876	0.874	0.708	0.752	0.748	0.416	4.5169735340484	3.37629533515206	3.69053697081986	2.71254689784678	4.18903916839412	3.72181869056068	1	0.995703866520132	1	0.992459809361218	1	1
FSTL5.2	human_mouse	Sncg	FSTL5	0.875	NA	0.726	0.75	NA	0.452	3.28784895270926	1.68731742033532	1.67873811029616	1.00828876876228	2.18458945164898	1.41847160730478	0.998853211009174	0.741732440803277	0.783083219645293	0.610328638497653	0.992844364937388	0.768488745980707
CNTN5	human_marmoset	Sncg	CNTN5	0.873	0.756	NA	0.746	0.512	NA	4.55523404625535	2.85713684243923	3.55954865222719	2.50129516579716	2.03448937811528	2.26261375978731	1	0.881706464182236	0.995907230559345	0.912932138284251	0.889087656529517	0.836414790996785
NPAS3.1	human_marmoset_mouse	Sncg	NPAS3	0.872	0.886	0.871	0.744	0.772	0.742	4.20010322976662	2.76697157607964	3.65630734184706	2.34329628024382	4.07557370219739	2.68324051069658	1	0.960135877710061	1	0.958457817612747	1	0.911575562700965
PCSK2.2	human_marmoset_mouse	Sncg	PCSK2	0.863	0.716	0.723	0.726	0.432	0.446	2.15193921069329	0.977058136700806	0.996152723702263	0.409080803437716	1.63556437678176	0.997088234328984	0.990825688073395	0.69297632131082	0.717598908594816	0.39635794565372	0.9695885509839	0.715300107181136
ADARB2.4	human_marmoset_mouse	Sncg	ADARB2	0.837	0.847	0.958	0.674	0.694	0.916	4.40395570636321	2.08100569785269	3.98362579220711	1.67527256256378	5.75442747473161	2.17681841859514	1	0.59746228394445	0.998635743519782	0.559254517000996	1	0.530680600214362
GRIK2.2	human_marmoset	Sncg	GRIK2	0.837	0.81	NA	0.674	0.62	NA	4.4119421017068	3.61529670216881	3.91725536274006	3.0785825512178	3.46385057530006	3.21941734152368	1	0.999500449595364	1	0.994593825579741	1	0.997588424437299
RGS12.3	human_marmoset_mouse	Sncg	RGS12	0.835	0.834	0.874	0.67	0.668	0.748	2.337479653216	1.02428770050841	1.27076409999032	0.320872690789288	1.62321040498856	0.318527346742533	0.998853211009174	0.594864621840344	0.855388813096862	0.292787025181391	0.883720930232558	0.265541264737406
CHRNA7	human_marmoset_mouse	Sncg	CHRNA7	0.833	0.748	0.711	0.666	0.496	0.422	1.30729739366631	0.277275007054	0.823888693440712	0.213877110723917	1.18590774236639	0.588668904929253	0.82454128440367	0.251973224098312	0.665757162346521	0.222506757718025	0.821109123434705	0.445069667738478
LINGO2.2	human	Sncg	LINGO2	0.832	NA	NA	0.664	NA	NA	3.74890446023958	2.02607690839144	1.63475246548647	1.22766854282753	3.14188480603904	2.33238011208228	0.987385321100917	0.700469577380358	0.858117326057299	0.665243989187651	0.994633273703041	0.804260450160772
CCDC85A.2	human	Sncg	CCDC85A	0.831	NA	NA	0.662	NA	NA	2.10284109362662	0.833899943065755	0.535399816728297	0.534106585970812	1.06621233470863	1.27537867836072	0.964449541284404	0.518733140173844	0.421555252387449	0.399630103855456	0.833631484794276	0.873660235798499
ARPP21.3	human_marmoset_mouse	Sncg	ARPP21	0.827	0.704	0.808	0.654	0.408	0.616	1.91590111635028	0.609641249356734	1.08264558920914	0.463651605750476	1.85926010179592	0.818467860617823	0.935779816513762	0.345988610250774	0.702592087312415	0.367193057333902	0.966010733452594	0.544614147909968
PID1.1	human_marmoset	Sncg	PID1	0.827	0.865	NA	0.654	0.73	NA	1.88729175144132	0.811560094780845	1.69338294655863	0.439643711525449	1.29744529805633	1.0655051949932	0.94954128440367	0.615346188430413	0.919508867667121	0.340019917484706	0.880143112701252	0.762727759914255
INPP4B.1	human_marmoset_mouse	Sncg	INPP4B	0.827	0.827	0.741	0.654	0.654	0.482	3.24265406082639	1.98023974462849	2.48652221435192	1.31812058419632	1.55611055167904	0.591017779793179	0.996559633027523	0.890798281546608	0.987721691678035	0.765258215962441	0.769230769230769	0.378215434083601
CCK.1	human_mouse	Sncg	CCK	0.823	NA	0.951	0.646	NA	0.902	2.38199271805387	0.649017639054879	0.395245677075531	0.267395201194784	3.17043454694792	1.00131884987461	0.833715596330275	0.438205614946548	0.437926330150068	0.31654573908095	0.998211091234347	0.746382636655949
ADRA1A.1	human	Sncg	ADRA1A	0.819	NA	NA	0.638	NA	NA	1.85082852625385	0.869680421248935	0.555735031115753	0.528455932517532	0.926977779624162	1.11862582829774	0.965596330275229	0.609951044060346	0.547066848567531	0.48712476881491	0.729874776386404	0.705519828510182
ASIC2.1	human_mouse	Sncg	ASIC2	0.818	NA	0.752	0.636	NA	0.504	3.20586755828364	1.8976837822535	2.55444900287639	2.02510187469861	3.52715139396929	2.63813163506449	0.985091743119266	0.8304525926666	0.954979536152797	0.927727984066012	1	0.944801714898178
SYN3.1	human_marmoset	Sncg	SYN3	0.818	0.767	NA	0.636	0.534	NA	2.07506833788268	1.10813594187701	1.43596670714247	0.727469981978563	0.680661962230732	0.674066758997976	0.980504587155963	0.731941252872415	0.911323328785812	0.620287380850761	0.629695885509839	0.609994640943194
CAMK4	human_mouse	Sncg	CAMK4	0.817	NA	0.785	0.634	NA	0.57	1.93119494935973	0.977663743568418	1.14518114837339	0.659928943019383	1.37006242706893	0.595471366689695	0.980504587155963	0.711159956039564	0.814461118690314	0.58073694693413	0.901610017889088	0.527063236870311
CNTNAP4.3	human	Sncg	CNTNAP4	0.813	NA	NA	0.626	NA	NA	2.65433361879847	1.38022974452184	1.27083278139676	1.13533419501625	1.49628083041584	0.981656340358439	0.961009174311927	0.715056449195724	0.713506139154161	0.705363494095888	0.889087656529517	0.596998928188639
KCNQ5	human_marmoset_mouse	Sncg	KCNQ5	0.81	0.722	0.884	0.62	0.444	0.768	3.39680924492247	2.14547315150333	3.1156902402155	2.49211856537867	3.67709598027893	2.15317214408591	0.982798165137615	0.857028674193226	0.978171896316507	0.955896998150519	1	0.885182207931404
SORCS3.2	human_mouse	Sncg	SORCS3	0.8	NA	0.833	0.6	NA	0.666	2.24527990789531	1.05909130092637	0.995165962957717	0.669904549694159	2.7600911468958	1.24497683020478	0.972477064220184	0.616944749725247	0.61118690313779	0.467349551856594	0.998211091234347	0.619506966773848
CHL1	human	Sncg	CHL1	0.796	NA	NA	0.592	NA	NA	2.45165955869426	1.6079945778967	1.51267106986817	0.985383784359347	1.65149265557162	1.45690176911344	0.996559633027523	0.889299630332701	0.915416098226467	0.744344857020913	0.95169946332737	0.882904608788853
EPS8	human_mouse	Sncg	EPS8	0.794	NA	0.871	0.588	NA	0.742	1.11575762265049	0.242747872635067	0.616867882773474	0.18532961429047	1.62694911820806	0.310439162846209	0.743119266055046	0.225097412328904	0.567530695770805	0.210413999146393	0.880143112701252	0.309753483386924
DGKB.2	human_mouse	Sncg	DGKB	0.794	NA	0.89	0.588	NA	0.78	2.90991743156692	2.05172958590493	1.84128058091526	1.7805673953464	2.63390344250775	1.28647984521089	1	0.93056249375562	0.971350613915416	0.949210413999146	0.998211091234347	0.780278670953912
KCNJ3.1	human_mouse	Sncg	KCNJ3	0.785	NA	0.738	0.57	NA	0.476	2.52657260495358	1.89324141678623	1.76836560814741	1.48513116735778	2.26332460400159	1.60231233860809	0.997706422018349	0.974722749525427	0.96862210095498	0.926305306586997	0.989266547406082	0.909833869239014
SIPA1L2	human	Sncg	SIPA1L2	0.78	NA	NA	0.56	NA	NA	1.42649145498555	0.703489902122641	0.519278416444943	0.596304276693909	0.240206869512436	0.316923350471886	0.918577981651376	0.620941152962334	0.518417462482947	0.57888746621141	0.304114490161002	0.359592711682744
ZNF385B.1	human_mouse	Sncg	ZNF385B	0.778	NA	0.789	0.556	NA	0.578	2.47932619513223	1.55454973427341	1.31150667143627	1.0254152583126	2.46688054994465	1.70451047805617	0.990825688073395	0.814666799880108	0.858117326057299	0.688149096599801	1	0.921489817792069
HS3ST5.2	human	Sncg	HS3ST5	0.778	NA	NA	0.556	NA	NA	1.67779538667572	0.711798636728837	0.821132507838694	0.371681575547237	0.323493759973537	0.59438839564344	0.897935779816514	0.453092217004696	0.673942701227831	0.313842651870821	0.330948121645796	0.471596998928189
GAS7.2	human_mouse	Sncg	GAS7	0.777	NA	0.891	0.554	NA	0.782	1.33238994773181	0.660505311142717	0.975361732798467	0.614177175841977	2.08819235321276	0.894872864096274	0.938073394495413	0.586771905285243	0.765347885402456	0.547873097168872	0.996422182468694	0.691720257234727
DAB1.1	human_marmoset_mouse	Sncg	DAB1	0.775	0.79	0.817	0.55	0.58	0.634	3.50827663131951	2.790692868667	1.78169732481454	0.925451487820655	3.54202830935245	2.57672723401497	1	0.971825357178539	0.971350613915416	0.663394508464931	1	0.930600214362272
SEMA6D.1	human_marmoset	Sncg	SEMA6D	0.774	0.768	NA	0.548	0.536	NA	2.27820330866899	1.15646860529647	1.71985325721066	0.862772932074127	1.48809839927671	1.17960884333554	0.961009174311927	0.636427215506045	0.926330150068213	0.61004410300185	0.87298747763864	0.667202572347267
KCNQ3.1	human	Sncg	KCNQ3	0.769	NA	NA	0.538	NA	NA	2.63604325050069	1.89242963223266	2.06528906458244	1.82288785965659	1.67184678349029	1.8751720530808	0.997706422018349	0.927864921570586	0.994542974079127	0.971261914923887	0.953488372093023	0.931270096463023
PRR16.1	human_marmoset	Sncg	PRR16	0.761	0.738	NA	0.522	0.476	NA	2.01963679505581	1.02039153112063	1.45633406021245	0.684518818853903	0.151846473067371	0.707533335004437	0.943807339449541	0.59146767908882	0.859481582537517	0.468487693839807	0.159212880143113	0.454046087888532
DSCAM.3	human_marmoset_mouse	Sncg	DSCAM	0.761	0.804	0.704	0.522	0.608	0.408	3.10853840576927	1.97219861525477	2.52411185828484	1.40371166927564	2.50541208247969	1.79446417281798	1	0.819462483764612	1	0.775786029307156	0.994633273703041	0.815514469453376
MAGI3.2	human_marmoset_mouse	Sncg	MAGI3	0.756	0.744	0.742	0.512	0.488	0.484	1.50355704616946	0.783054294598096	1.4592891983877	0.822220269652348	1.65582295876971	0.961372932679709	0.928899082568807	0.616545109401539	0.948158253751705	0.657561530800967	0.967799642218247	0.689710610932476
PHACTR1.1	human	Sncg	PHACTR1	0.75	NA	NA	0.5	NA	NA	2.65734137505084	2.03128529205593	0.501408246140554	0.355247765990773	2.16865463525307	2.27834837601851	0.99197247706422	0.957937855929663	0.522510231923602	0.395788874662114	0.974955277280859	0.978027867095391
PLCB4	human	Sncg	PLCB4	0.744	NA	NA	0.488	NA	NA	1.59491359055783	0.902469047477046	0.763948511635212	0.452394994074539	1.12791526631	0.849616728907126	0.917431192660551	0.737935857728045	0.665757162346521	0.437188789301465	0.881932021466905	0.741559485530547
ARHGAP21.1	human_marmoset	Sncg	ARHGAP21	0.744	0.723	NA	0.488	0.446	NA	1.70128949637964	1.167510717816	1.57948682357076	1.09795419531704	1.23369119802035	1.0041642369735	0.970183486238532	0.881007093615746	0.96862210095498	0.868971404182672	0.926654740608229	0.836146838156484
WWP1	human	Sncg	WWP1	0.732	NA	NA	0.464	NA	NA	1.47122841479742	0.834038465541549	0.491063092806026	0.501983322214978	0.519057961054281	0.659257013725904	0.870412844036697	0.7116595064442	0.52387448840382	0.510029876227059	0.588550983899821	0.646570203644159
FNBP1L.2	human	Sncg	FNBP1L	0.732	NA	NA	0.464	NA	NA	1.37886347781693	0.80757972415355	1.20945292851209	0.813015389825535	1.0767841227335	0.881442375843134	0.919724770642202	0.673094215206314	0.916780354706685	0.707497510314412	0.874776386404293	0.738344051446945
PDE3A.2	human	Sncg	PDE3A	0.731	NA	NA	0.462	NA	NA	1.33663084314424	0.481758750809386	0.842570142171479	0.301275659064225	0.0250102444487572	0.097245794998986	0.725917431192661	0.324308122689579	0.495225102319236	0.261345852895149	0.0322003577817531	0.0773043944265809
COBL.3	human	Sncg	COBL	0.731	NA	NA	0.462	NA	NA	1.33110410569421	0.695148099640061	0.419357729775235	0.218510943681331	0.147372828260707	0.210232544806308	0.901376146788991	0.53332001198921	0.3806275579809	0.231327358087921	0.182468694096601	0.243569131832797
PRELID2.1	human	Sncg	PRELID2	0.73	NA	NA	0.46	NA	NA	1.97507267936321	0.794469198982341	0.210671200004563	0.10635892032479	0.0648069829325418	0.0130888514859582	0.775229357798165	0.434708762114097	0.203274215552524	0.115948214539764	0.0840787119856887	0.0172829581993569
DOCK10.4	human	Sncg	DOCK10	0.73	NA	NA	0.46	NA	NA	2.02205035805328	1.22968827829106	0.832865402219982	0.644606266730114	0.698914502891614	0.478033272433017	0.948394495412844	0.70496553102208	0.701227830832196	0.564518423673353	0.636851520572451	0.396704180064309
CACNA1B.2	human_mouse	Sncg	CACNA1B	0.73	NA	0.784	0.46	NA	0.568	2.24397995347591	1.82085326514514	1.73183355408082	1.32965162295455	1.81584125097047	1.29143330032184	0.997706422018349	0.988310520531522	0.982264665757162	0.924171290368473	0.992844364937388	0.931672025723473
PLS3	human	Sncg	PLS3	0.729	NA	NA	0.458	NA	NA	1.05151146729006	0.446389406239263	0.407890206739722	0.239078528073567	0.656938388646192	0.405414900495513	0.763761467889908	0.420321710460585	0.392905866302865	0.279698392374449	0.626118067978533	0.438906752411576
KCND3	human_mouse	Sncg	KCND3	0.729	NA	0.771	0.458	NA	0.542	1.30651592641663	0.742188586875394	0.718177790820716	0.472871436019684	1.87683325151323	1.08516031873585	0.89105504587156	0.654111299830153	0.649386084583902	0.478161900697112	0.966010733452594	0.741157556270096
NECAB2.1	human	Sncg	NECAB2	0.727	NA	NA	0.454	NA	NA	0.678745486268177	0.211537541833054	0.245672206005876	0.0420372680393867	0.564597097903915	0.1424450185143	0.659403669724771	0.237086622040164	0.304229195088677	0.0567648314127187	0.520572450805009	0.167470525187567
TMEFF2.1	human	Sncg	TMEFF2	0.726	NA	NA	0.452	NA	NA	2.36082076287818	1.62020632637593	1.61022934996246	1.2595031846358	1.66492620118986	1.45001306309192	0.997706422018349	0.849935058447397	0.946793997271487	0.814056053492673	0.919499105545617	0.793810289389068
BICD1	human	Sncg	BICD1	0.726	NA	NA	0.452	NA	NA	2.15591614333976	1.75401471199566	1.39969103181994	1.53903839055256	1.49060772677259	1.56455217796434	1	0.983714656808872	0.95225102319236	0.964859866268317	0.973166368515206	0.971596998928189
COL12A1	human	Sncg	COL12A1	0.723	NA	NA	0.446	NA	NA	0.876568173632926	0.2603761837453	0.35539942546793	0.310646177892143	0.163298509105442	0.0189292105223355	0.63302752293578	0.223698671195924	0.339699863574352	0.303314838526106	0.182468694096601	0.0242497320471597
SLCO5A1	human	Sncg	SLCO5A1	0.722	NA	NA	0.444	NA	NA	0.81985364587999	0.289902163621308	0.273918033622531	0.0901150733432423	0.197583816315713	0.0431529356986622	0.681192660550459	0.285942651613548	0.281036834924966	0.107838952909375	0.241502683363148	0.0557341907824223
CHST11.3	human	Sncg	CHST11	0.72	NA	NA	0.44	NA	NA	1.45529029144272	0.786732172667084	1.06593314294132	0.653802153302996	0.276553897618283	0.267797635259303	0.850917431192661	0.604256169447497	0.735334242837653	0.542040119504908	0.311270125223614	0.306806002143623
SYT17	human	Sncg	SYT17	0.719	NA	NA	0.438	NA	NA	0.708578907767288	0.24596645020109	0.596952153875808	0.184481675342058	0.112232064169488	0.205810704841581	0.663990825688073	0.264961534618843	0.567530695770805	0.206003698961445	0.141323792486583	0.234056806002144
AKAP6	human	Sncg	AKAP6	0.719	NA	NA	0.438	NA	NA	2.72273361681848	2.43342042621882	1.63593234217284	1.55327850163771	2.00118531206117	2.07951553265414	1	0.999900089919073	0.984993178717599	0.970977379428084	0.996422182468694	0.997454448017149
GABRA2	human_marmoset_mouse	Sncg	GABRA2	0.717	0.711	0.805	0.434	0.422	0.61	1.49029791656616	0.900650030005433	0.975212961726826	0.472091272062528	1.56914048433417	0.659453169432817	0.904816513761468	0.704166250374663	0.766712141882674	0.45411865130175	0.935599284436494	0.52558949624866
ANK2	human	Sncg	ANK2	0.717	NA	NA	0.434	NA	NA	3.16630445108891	2.87211208915607	2.0225159285958	1.74800222312572	3.19943283301715	2.97591403543809	1	0.999900089919073	0.995907230559345	0.98620002845355	1	0.99986602357985
KIAA1549L	human_marmoset	Sncg	KIAA1549L	0.716	0.767	NA	0.432	0.534	NA	1.76849021301056	1.28880590756101	1.84130576716608	1.23061533154719	1.06122147757987	1.20277338715461	0.975917431192661	0.904985513038266	0.980900409276944	0.881917769241713	0.771019677996422	0.831457663451233
GNG2.1	human_mouse	Sncg	GNG2	0.715	NA	0.894	0.43	NA	0.788	1.14244573933464	0.588105191034817	0.571866441844319	0.300670375135262	2.00010673717278	0.972990343207579	0.815366972477064	0.535817764012389	0.553888130968622	0.330630246123204	0.989266547406082	0.787513397642015
NCKAP5	human	Sncg	NCKAP5	0.714	NA	NA	0.428	NA	NA	0.989850692444326	0.309174684620844	0.663549002424133	0.429336707365573	0.346715705179866	0.203454104305882	0.630733944954128	0.237486262363873	0.57162346521146	0.353535353535354	0.377459749552773	0.208601286173633
NCAM1.3	human	Sncg	NCAM1	0.711	NA	NA	0.422	NA	NA	2.49372128852219	2.09658231645752	1.07564285880362	0.84747339908149	2.11140016050477	1.97338663640318	0.998853211009174	0.991707463283045	0.869031377899045	0.745625266752027	0.996422182468694	0.986066452304394
LRRC39	human	Sncg	LRRC39	0.709	NA	NA	0.418	NA	NA	1.08036795968667	0.528297038852681	0.0175745079920698	0.0186880304784178	0.0577642851768616	0.0812453363013695	0.778669724770642	0.505844739734239	0.0245566166439291	0.0264618011096884	0.0822898032200358	0.110262593783494
COL16A1	human	Sncg	COL16A1	0.708	NA	NA	0.416	NA	NA	0.55200851030749	0.0863437340058379	0.00717257213100652	0.00678009054230201	0.0180850190267395	0.0162532566494331	0.501146788990826	0.101109001898292	0.00954979536152797	0.00938967136150235	0.0250447227191413	0.0223740621650589
CACNA1D.1	human	Sncg	CACNA1D	0.708	NA	NA	0.416	NA	NA	2.27793480444547	1.82685498955005	1.49652461566914	1.65791796514983	1.89510912168657	1.91329822949265	0.993119266055046	0.984314117294435	0.946793997271487	0.97979797979798	0.989266547406082	0.986468381564845
NFIB.4	human_mouse	Sncg	NFIB	0.708	NA	0.736	0.416	NA	0.472	2.17784043313696	1.2381643386888	1.25295538125815	0.786824682030748	1.99515143219557	1.05461347781197	0.987385321100917	0.573084224198222	0.894952251023192	0.517570066865842	0.989266547406082	0.538987138263666
ZBTB16.2	human_marmoset	Sncg	ZBTB16	0.708	0.712	NA	0.416	0.424	NA	1.43879940303312	0.92741653293022	1.37029719321369	0.866290508524336	1.92396245506654	1.49383881627664	0.934633027522936	0.732640623438905	0.930422919508868	0.722151088348271	0.973166368515206	0.902197213290461
EGFR.4	human	Sncg	EGFR	0.707	NA	NA	0.414	NA	NA	1.34825621256022	0.712201564413232	0.766333181935624	0.554226758961618	0.0670056348858121	0.638255200385799	0.856651376146789	0.484563892496753	0.551159618008186	0.401337316830275	0.0644007155635063	0.342443729903537
KCNT2.3	human_marmoset	Sncg	KCNT2	0.707	0.718	NA	0.414	0.436	NA	1.99156454614768	1.14497131179975	1.52626371418438	0.728433284604457	1.39547709435723	1.1025240429952	0.969036697247706	0.572584673793586	0.829467939972715	0.41556409162043	0.903398926654741	0.666532690246517
FAM19A1	human_mouse	Sncg	FAM19A1	0.706	NA	0.706	0.412	NA	0.412	1.10482109975744	0.189399697414647	0.168713799263332	0.167177794128789	0.769744989378912	0.167483816360718	0.514908256880734	0.142471775402138	0.173260572987722	0.145966709346991	0.547406082289803	0.172829581993569
CEP112	human_marmoset	Sncg	CEP112	0.706	0.766	NA	0.412	0.532	NA	1.37130001883119	0.810924315996646	1.69868825346839	1.03274758555971	0.10156468479098	0.455726792947488	0.864678899082569	0.65491058047757	0.972714870395634	0.78076540048371	0.119856887298748	0.372454448017149
NYAP2.3	human	Sncg	NYAP2	0.705	NA	NA	0.41	NA	NA	1.79383495089918	1.14621146115593	1.35508896737283	0.841755669329406	0.878987068761682	1.13558425049293	0.94151376146789	0.707663103207114	0.869031377899045	0.625978090766823	0.706618962432916	0.747722400857449
TSPAN5.1	human	Sncg	TSPAN5	0.704	NA	NA	0.408	NA	NA	1.92298732619057	1.35519442484023	1.43476645434986	1.08058523830311	1.93700200715842	1.95154251658309	0.965596330275229	0.870216804875612	0.918144611186903	0.824583866837388	0.973166368515206	0.985128617363344
CDHR3.1	human	Sncg	CDHR3	0.704	NA	NA	0.408	NA	NA	0.92865606610651	0.393981066486758	0.13611818421947	0.0396815173931635	0.0448498775238182	0.0239856609978588	0.701834862385321	0.323309021880308	0.180081855388813	0.0530658699672784	0.0626118067978533	0.0326902465166131
CDH8	human	Sncg	CDH8	0.704	NA	NA	0.408	NA	NA	1.91711731557864	1.15797370077209	1.32625361971357	0.889151502549911	0.527221710008419	1.0158514021551	0.927752293577982	0.628734139274653	0.815825375170532	0.563238013942239	0.474060822898032	0.651929260450161
MEGF11	human	Sncg	MEGF11	0.703	NA	NA	0.406	NA	NA	0.692424721444606	0.191597895142198	0.323948092900819	0.332671339104089	0.476808437268967	0.103508138787267	0.568807339449541	0.201118992906384	0.373806275579809	0.382984777350975	0.355992844364937	0.107315112540193
SGK1.2	human	Sncg	SGK1	0.703	NA	NA	0.406	NA	NA	1.74477416447905	1.11049815273098	1.50935033734287	1.08155164550624	0.67165353838163	1.01228797031775	0.948394495412844	0.704166250374663	0.931787175989086	0.736235595390525	0.656529516994633	0.788987138263666
LMO3	human	Sncg	LMO3	0.702	NA	NA	0.404	NA	NA	0.924656372650696	0.354689842443026	0.689248249304325	0.285965584419114	0.0886704810853761	0.289421202159079	0.653669724770642	0.317414327105605	0.527967257844475	0.308009674206857	0.118067978533095	0.301446945337621
NKAIN2	human	Sncg	NKAIN2	0.701	NA	NA	0.402	NA	NA	2.85295744927058	1.93229565648117	2.1932567944973	1.4606586767726	3.1442293668343	2.7585894119556	0.982798165137615	0.822859426516136	0.929058663028649	0.751315976668089	1	0.985664523043944
NPY	human_marmoset_mouse	Sst Chodl	NPY	1	0.999	0.952	1	0.998	0.904	4.96787997323092	0.0724401061072621	3.07787737357694	0.0559635797011048	3.98319686377664	1.09458795254905	1	0.0645459589421121	1	0.0675448792457704	1	0.57908130805446
CRHBP	human_marmoset_mouse	Sst Chodl	CRHBP	0.996	0.927	0.958	0.992	0.854	0.916	2.70643993273633	0.217598802806318	1.5377866082782	0.151654898422189	2.22745868162451	0.248774778535047	1	0.232291474015166	0.894736842105263	0.185716130698696	0.969512195121951	0.215930779997455
MPPED2	human_marmoset_mouse	Sst Chodl	MPPED2	0.993	0.926	0.739	0.986	0.852	0.478	2.92596539061382	0.396736461205309	1.82514703741888	0.136752840291031	1.10350595794258	0.521001982942191	1	0.330589975957093	0.894736842105263	0.157045072969133	0.853658536585366	0.456292149128388
SOX6.5	human_marmoset_mouse	Sst Chodl	SOX6	0.992	0.992	0.961	0.984	0.984	0.922	3.88913312377637	1.21546291116673	3.13344145464862	1.02046487293534	3.27903511332503	1.09316541942727	1	0.547715923802478	1	0.569030091695725	1	0.534164651991348
SST.1	human_marmoset_mouse	Sst Chodl	SST	0.985	0.808	0.916	0.97	0.616	0.832	3.70635668420911	0.550284288519145	1.23138842352491	0.254927618077926	4.02849225555856	1.14199083838451	1	0.32383946735713	0.789473684210526	0.235825907271084	1	0.487975569410867
RIT2	human_marmoset_mouse	Sst Chodl	RIT2	0.971	0.994	0.759	0.942	0.988	0.518	2.3908611343251	0.316805075092832	1.99432328934272	0.136138822010224	1.63510205761257	1.03559707116022	1	0.232291474015166	1	0.147358904817254	0.975609756097561	0.796666242524494
COL24A1	human_marmoset	Sst Chodl	COL24A1	0.97	0.93	NA	0.94	0.86	NA	2.13518438372233	0.0979300415296713	2.20276904079947	0.445961572477176	0.0295855503897538	0.0741457867215266	0.955223880597015	0.11623820972813	1	0.294330362908433	0.0365853658536585	0.0778725028629597
NOS1	human_marmoset_mouse	Sst Chodl	NOS1	0.968	0.999	0.995	0.936	0.998	0.99	3.03656811129023	0.171478604895724	3.45551186938174	0.240048482556346	3.13981278208803	0.133243495828875	0.955223880597015	0.17366376918809	1	0.236600800723234	0.99390243902439	0.139966916910548
ARHGAP24	human_marmoset	Sst Chodl	ARHGAP24	0.959	0.923	NA	0.918	0.846	NA	2.3070525767943	0.334791076118068	1.5753914252799	0.125494602437454	0.154308826872727	0.211094379087967	1	0.252080636212317	0.894736842105263	0.13353997158724	0.195121951219512	0.239852398523985
MAML2	human_marmoset_mouse	Sst Chodl	MAML2	0.945	0.869	0.843	0.89	0.738	0.686	1.92078590501218	0.308254710723196	0.950071299076846	0.129726091058735	1.29893545216751	0.350755327656857	1	0.227760310708341	0.842105263157895	0.138964225752292	0.890243902439024	0.305127878864996
RUNX1T1.2	human_marmoset_mouse	Sst Chodl	RUNX1T1	0.944	0.959	0.781	0.888	0.918	0.562	2.98127604633758	1.57941239622253	2.52351029390265	1.13412082855506	2.00330859885582	1.15931398805477	1	0.846957647493989	1	0.80795557277541	0.98780487804878	0.749204733426645
TRPC6.1	human_marmoset_mouse	Sst Chodl	TRPC6	0.942	0.732	0.726	0.884	0.464	0.452	2.03902606797676	0.348631499987585	0.644326931165581	0.177614439486357	1.15273287552791	0.509707143930427	1	0.253375254299981	0.631578947368421	0.181712514529252	0.798780487804878	0.360478432370531
NELL1.1	human_marmoset_mouse	Sst Chodl	NELL1	0.935	0.943	0.882	0.87	0.886	0.764	3.01520464700613	0.770175645277088	2.2286959998453	0.381350836229155	2.42833538964934	0.841589541650816	1	0.39818753467727	1	0.265659305178871	0.981707317073171	0.535437078508716
NPY2R	human_marmoset	Sst Chodl	NPY2R	0.932	0.837	NA	0.864	0.674	NA	1.07960510625807	0.00218422865300138	0.580959941464216	0.00957182388205801	0.0619681106735745	0.0994926484844337	0.865671641791045	0.00286665433697059	0.684210526315789	0.0133023375952473	0.0609756097560976	0.0937778343300674
PLCB1	human_marmoset_mouse	Sst Chodl	PLCB1	0.93	0.753	0.877	0.86	0.506	0.754	4.34191791610717	3.27802295042461	2.87990783205929	2.34331853962796	3.53200578890759	2.6162046891671	1	0.997503236545219	1	0.984372982048302	1	0.986257793612419
BCL11A.2	human_marmoset_mouse	Sst Chodl	BCL11A	0.927	0.927	0.851	0.854	0.854	0.702	2.22776786465043	0.811005081678793	1.98124594849279	0.711943099478737	1.88853282490233	0.851483192116238	1	0.593674865914555	1	0.574970941495544	0.98780487804878	0.609746787123044
ARHGEF28	human	Sst Chodl	ARHGEF28	0.925	NA	NA	0.85	NA	NA	1.67910306738554	0.254681123457048	0	0.022277111324281	0.192347391659553	0.338691087606003	0.940298507462687	0.240706491584982	0	0.0277670153687201	0.231707317073171	0.315561776307418
LRP8	human	Sst Chodl	LRP8	0.925	NA	NA	0.85	NA	NA	2.0430018976055	0.725641318549274	0.55474023061093	0.406644577348026	0.861566002073996	0.559868799695621	0.985074626865672	0.63861660810061	0.473684210526316	0.438977140643162	0.798780487804878	0.581880646392671
TACR1.1	human_marmoset_mouse	Sst Chodl	TACR1	0.924	0.99	0.956	0.848	0.98	0.912	2.01402356660114	0.39938239418373	2.71847124689163	0.310773210130687	1.87120726738607	0.0363748286757585	0.955223880597015	0.332624375809136	1	0.263463773731112	0.920731707317073	0.0407176485557959
SCN9A	human_marmoset_mouse	Sst Chodl	SCN9A	0.924	0.771	0.771	0.848	0.542	0.542	1.67427031900298	0.429533613750046	1.58373905844709	0.768358051622969	1.2163130067655	0.514732264426432	0.985074626865672	0.395690771222489	1	0.50264755262818	0.878048780487805	0.441023030919964
DGKG	human_marmoset_mouse	Sst Chodl	DGKG	0.923	0.935	0.809	0.846	0.87	0.618	1.92719701406199	0.454863686788802	1.9591074987755	0.294200019414143	1.80754179445825	0.947213039432881	0.955223880597015	0.41335306084705	0.947368421052632	0.259460157561669	0.98780487804878	0.692581753403741
SORBS2	human	Sst Chodl	SORBS2	0.92	NA	NA	0.84	NA	NA	2.59993666210076	1.34365850088086	0.613390790907575	0.955204790761535	0.654759865234319	1.61798177445027	1	0.884963935638986	0.631578947368421	0.773989409789487	0.560975609756098	0.953174704160835
FARP1.2	human_marmoset	Sst Chodl	FARP1	0.919	0.909	NA	0.838	0.818	NA	2.37806499770522	1.16608647044408	2.01329262412133	0.908717982297226	1.44191108881417	1.17214786570728	1	0.845015720362493	1	0.763915794911533	0.951219512195122	0.881537091232981
TOX.1	human_marmoset_mouse	Sst Chodl	TOX	0.918	0.876	0.881	0.836	0.752	0.762	2.35790638381453	0.374616544547984	1.42674015737393	0.252319975970123	1.9922635600162	0.483737713488863	0.970149253731343	0.192990567782504	0.894736842105263	0.194627405398424	0.957317073170732	0.297747805064258
MPDZ	human_marmoset	Sst Chodl	MPDZ	0.918	0.908	NA	0.836	0.816	NA	2.46112042956439	1.5377284157841	1.45068649040273	0.437399776932822	0.718970986841869	0.611000527103989	0.985074626865672	0.960699093767339	1	0.460674157303371	0.689024390243902	0.533019468125716
DGKH	human	Sst Chodl	DGKH	0.916	NA	NA	0.832	NA	NA	1.91166194488496	0.520962094696884	0.334531982141889	0.245862497199613	1.0274806095934	0.812756472358214	0.970149253731343	0.509987053819123	0.368421052631579	0.269275474622239	0.853658536585366	0.715867158671587
UNC13B	human_marmoset	Sst Chodl	UNC13B	0.916	0.739	NA	0.832	0.478	NA	1.21456032342555	0.204929357601681	0.790252653388728	0.2804409239366	0.702678845655976	0.347449328061152	0.940298507462687	0.245052709450712	0.736842105263158	0.295363554177967	0.652439024390244	0.380328286041481
THSD4	human	Sst Chodl	THSD4	0.915	NA	NA	0.83	NA	NA	1.72214107916414	0.155627727677617	0.313191713294091	0.196984886920194	0.193783770143167	0.202756706576822	0.895522388059702	0.146106898464953	0.315789473684211	0.18752421542038	0.23780487804878	0.22343809644993
SVIL	human_marmoset	Sst Chodl	SVIL	0.915	0.874	NA	0.83	0.748	NA	1.53073839900515	0.389708339058414	1.53794880125385	0.515464260412839	0.360943797294976	0.268158539482357	0.985074626865672	0.366099500647309	1	0.479917344698437	0.365853658536585	0.250922509225092
NXPH2.1	human_marmoset	Sst Chodl	NXPH2	0.914	0.898	NA	0.828	0.796	NA	2.23455743297314	0.607641127548353	1.44865744587716	0.312257993974377	0.228137168743079	0.125625440469687	1	0.40290364342519	0.947368421052632	0.300529510525636	0.195121951219512	0.122280188319125
PDE1C.1	human_marmoset	Sst Chodl	PDE1C	0.914	0.975	NA	0.828	0.95	NA	2.62358619334833	1.0016398581845	2.89766587593871	0.728751222320767	0.285387411494326	0.45510151614408	0.970149253731343	0.601257628999445	1	0.502518403719489	0.26219512195122	0.384527293548798
DPYD	human_marmoset	Sst Chodl	DPYD	0.914	0.878	NA	0.828	0.756	NA	1.60526249114388	0.304912533155392	1.37379789997584	0.213959087355614	0.180703839800501	0.110054521724454	0.940298507462687	0.285740706491585	0.842105263157895	0.226139739119204	0.225609756097561	0.138440005089706
GPC5	human_marmoset	Sst Chodl	GPC5	0.913	0.9	NA	0.826	0.8	NA	2.9832101763186	0.512438275413128	2.15175421525621	0.434770629146154	0.280162610815037	0.231569721957914	0.940298507462687	0.28231921583133	0.947368421052632	0.278574196048043	0.323170731707317	0.227128133350299
FRMD4B.1	human	Sst Chodl	FRMD4B	0.912	NA	NA	0.824	NA	NA	2.05742946203775	0.561781304056067	0.571364070054008	0.704650600937058	0.509184301447166	0.884329720620847	0.940298507462687	0.456352875901609	0.578947368421053	0.59640966033837	0.5	0.624761420027993
DNAH6.1	human	Sst Chodl	DNAH6	0.911	NA	NA	0.822	NA	NA	1.48725027452781	0.278925300671694	0.0729628611115732	0.0937599217827195	0.0084530143970725	0.00662982842316482	0.940298507462687	0.290641760680599	0.105263157894737	0.122691463257135	0.0121951219512195	0.00928871357679094
NRG1.1	human_mouse	Sst Chodl	NRG1	0.905	NA	0.851	0.81	NA	0.702	3.17983129792462	0.794534647786208	1.44042395107511	0.737162048056612	2.91036140555926	1.52799626989187	0.985074626865672	0.41409284261143	0.789473684210526	0.42838693013044	0.99390243902439	0.850235398905713
SYNDIG1	human_mouse	Sst Chodl	SYNDIG1	0.904	NA	0.86	0.808	NA	0.72	1.68318720219839	0.498410524333376	0.261569121030316	0.0530260603248322	1.41604648351234	0.449294357491768	0.970149253731343	0.460051784723507	0.315789473684211	0.0716776443239055	0.939024390243902	0.416719684438224
RBFOX1.3	human	Sst Chodl	RBFOX1	0.903	NA	NA	0.806	NA	NA	5.16987108997975	4.10774864420413	4.52311547798242	3.8867038330882	4.21109180528257	4.01258320571173	1	0.985944146476789	1	0.969520857548754	0.98780487804878	0.988420918691946
ELL2.1	human_marmoset	Sst Chodl	ELL2	0.899	0.712	NA	0.798	0.424	NA	1.78658117689208	0.555385551478174	0.680808361721368	0.255620766333728	0.521318801328539	0.483894799240848	0.985074626865672	0.466339929720732	0.684210526315789	0.299883765982177	0.536585365853659	0.472706451202443
GRIK1.2	human_marmoset_mouse	Sst Chodl	GRIK1	0.895	0.913	0.855	0.79	0.826	0.71	4.61888355545613	2.67426330889738	3.68779662967525	1.94846067218519	3.39618701400925	2.01362626798858	1	0.846680229332347	1	0.848895776830686	1	0.874920473342664
CRYBG3	human	Sst Chodl	CRYBG3	0.892	NA	NA	0.784	NA	NA	1.20452259367395	0.162182260284042	0.10944429166736	0.0525735132147966	0.016906028794145	0.0205416156286729	0.880597014925373	0.162844460884039	0.157894736842105	0.0685780705153042	0.024390243902439	0.0272299274716885
UTRN.2	human_marmoset_mouse	Sst Chodl	UTRN	0.892	0.896	0.783	0.784	0.792	0.566	2.27831297020067	0.836497097623121	1.82624128845409	0.599505038848376	1.98430892350464	1.14363875920974	1	0.525707416312188	1	0.471006069998709	0.99390243902439	0.740424990456801
BRINP3	human_marmoset_mouse	Sst Chodl	BRINP3	0.889	0.875	0.815	0.778	0.75	0.63	2.31928388207638	0.691978819913204	1.98139073972289	0.7668254416426	2.84216184623026	1.41857704262986	0.985074626865672	0.39855742555946	1	0.543071161048689	0.99390243902439	0.679348517623107
SYTL5	human	Sst Chodl	SYTL5	0.888	NA	NA	0.776	NA	NA	1.86505114578761	0.651732895418062	0.413693950393272	0.172207482605271	0.388383149982551	0.276734133940235	0.985074626865672	0.491954873312373	0.473684210526316	0.198501872659176	0.408536585365854	0.298129533019468
NRIP1	human_mouse	Sst Chodl	NRIP1	0.888	NA	0.78	0.776	NA	0.56	1.78708685305089	0.748513527930231	0.78065678197852	0.487423263301039	1.21444224212155	0.529662996339274	1	0.682818568522286	0.684210526315789	0.488699470489474	0.871951219512195	0.517750349917292
SRGAP1	human_marmoset_mouse	Sst Chodl	SRGAP1	0.887	0.761	0.714	0.774	0.522	0.428	1.46427856661921	0.365471815541691	0.817138212534306	0.312320240662965	0.895633448393053	0.381281043207261	0.955223880597015	0.321805067505086	0.842105263157895	0.315381635025184	0.731707317073171	0.38160071255885
CALD1	human_marmoset	Sst Chodl	CALD1	0.885	0.787	NA	0.77	0.574	NA	1.47232233073533	0.470676134348419	0.900350761898117	0.348933343839259	0.111968007814202	0.147135857637862	0.955223880597015	0.470131311263177	0.894736842105263	0.363037582332429	0.140243902439024	0.17114136658608
FAM163A	human	Sst Chodl	FAM163A	0.882	NA	NA	0.764	NA	NA	0.83156225642418	0.0142479012115073	0	0	0.0211325359926813	0.187851883923588	0.776119402985075	0.0182171259478454	0	0	0.024390243902439	0.19060949230182
PCSK5	human_mouse	Sst Chodl	PCSK5	0.881	NA	0.866	0.762	NA	0.732	1.81700234711235	0.559993957040798	0.0578216994035847	0.359063133406204	1.2782180464543	0.141151349941849	0.985074626865672	0.428796005178472	0.0526315789473684	0.332687588789875	0.804878048780488	0.135767909403232
LRRC4C.3	human	Sst Chodl	LRRC4C	0.879	NA	NA	0.758	NA	NA	3.87169004333009	2.72071727785981	0.44057950953885	1.13231126436662	0.749160516479544	2.95455034162514	1	0.94331422230442	0.473684210526316	0.756296009298721	0.621951219512195	0.940959409594096
PCSK2.3	human_marmoset_mouse	Sst Chodl	PCSK2	0.878	0.939	0.884	0.756	0.878	0.768	2.31032003134986	1.06353564267269	1.85652361187007	0.461104864421018	2.23841659158835	1.01659838995191	1	0.715091547993342	1	0.425287356321839	0.99390243902439	0.727573482631378
CHODL	human_marmoset_mouse	Sst Chodl	CHODL	0.877	0.841	0.954	0.754	0.682	0.908	0.972038735603853	0.0308381558272826	0.731602093092083	0.00134278802898091	1.30837869896821	0.0016907468464557	0.776119402985075	0.0363417791751433	0.684210526315789	0.00193723363037582	0.908536585365854	0.00216312507952666
FNDC3B	human_marmoset	Sst Chodl	FNDC3B	0.875	0.736	NA	0.75	0.472	NA	1.37892229674895	0.401760196063904	0.796451760528537	0.297242228836834	0.779232131049848	0.459412548205768	0.955223880597015	0.404198261512854	0.736842105263158	0.324938654268371	0.719512195121951	0.478814098485812
RAPGEF4.1	human_marmoset	Sst Chodl	RAPGEF4	0.874	0.715	NA	0.748	0.43	NA	2.61250708793566	1.8843088412636	1.60537922314302	1.13952984050916	2.05625019193182	1.72715348617714	1	0.985759201035694	0.947368421052632	0.860648327521632	1	0.970988675403995
NEGR1	human_marmoset	Sst Chodl	NEGR1	0.873	0.761	NA	0.746	0.522	NA	3.78515296408441	2.76458404899614	2.92381051736712	2.29746205595763	2.47660938707443	2.67198016398854	1	0.98483447383022	1	0.972749580266047	0.99390243902439	0.991856470288841
FAM46A	human_marmoset_mouse	Sst Chodl	FAM46A	0.871	0.773	0.765	0.742	0.546	0.53	0.827083083402534	0.042027847012695	0.516939134920822	0.0297762406200138	0.688707558543932	0.153972948382526	0.776119402985075	0.0532642870353246	0.578947368421053	0.040811055146584	0.676829268292683	0.165669932561395
PAM.3	human_marmoset_mouse	Sst Chodl	PAM	0.871	0.94	0.968	0.742	0.88	0.936	2.89226635354609	1.89526576291605	2.6287721732505	1.35976931690344	3.44083068179796	2.13034057210666	1	0.934436841131866	1	0.882345344181842	1	0.980277388980786
CA10	human_marmoset	Sst Chodl	CA10	0.869	0.865	NA	0.738	0.73	NA	1.45635718382227	0.141977664272674	1.7745464496739	0.528140743688996	0.836706531088344	1.10029655549484	0.805970149253731	0.118827445903458	1	0.351672478367558	0.567073170731707	0.633286677694363
CPNE5	human	Sst Chodl	CPNE5	0.866	NA	NA	0.732	NA	NA	0.776722560744694	0.0899523505236403	0.10944429166736	0.139813419269349	0.337395869505666	0.273529659172677	0.82089552238806	0.113556500832254	0.157894736842105	0.169959963838306	0.341463414634146	0.266700598040463
PTPRT.3	human_marmoset_mouse	Sst Chodl	PTPRT	0.865	0.973	0.947	0.73	0.946	0.894	3.42869011932534	1.46396847471187	3.66780371693934	1.15538067700657	3.72871960875372	1.26614126201403	1	0.627519881634918	1	0.585044556373499	1	0.60542053696399
IQSEC1.1	human	Sst Chodl	IQSEC1	0.862	NA	NA	0.724	NA	NA	1.78125490114332	0.95263858504466	0.130784560515158	0.13417840320056	1.12836799629092	1.74328155801037	1	0.800166450896985	0.157894736842105	0.179904429807568	0.871951219512195	0.962590660389362
GULP1	human_marmoset	Sst Chodl	GULP1	0.86	0.757	NA	0.72	0.514	NA	2.29481482399825	0.647969063588577	1.25282624861741	0.442278068365119	0.097927854808141	0.165523267645416	0.925373134328358	0.391159607915665	0.789473684210526	0.269017176804856	0.128048780487805	0.170886881282606
GRM8	human_marmoset	Sst Chodl	GRM8	0.86	0.974	NA	0.72	0.948	NA	2.19585139233524	0.612919794808569	3.27820513623794	0.885874666047249	0.133818733048691	0.71211479069365	0.940298507462687	0.361290919178842	1	0.537259460157562	0.158536585365854	0.373966153454638
CACNA1E.1	human_marmoset_mouse	Sst Chodl	CACNA1E	0.859	0.905	0.987	0.718	0.81	0.974	2.05266209617093	0.946477731153245	1.7388631999876	0.597395205152081	2.61550298315522	0.657118933305427	0.985074626865672	0.698446458294803	0.947368421052632	0.530285419088209	1	0.540654027229928
BCL11B.2	human_marmoset_mouse	Sst Chodl	BCL11B	0.859	0.761	0.716	0.718	0.522	0.432	1.63732060998176	0.648371517094099	1.02965264467819	0.444051930012065	1.15445153319831	0.628945542759319	1	0.534029961161457	0.894736842105263	0.414697145809118	0.853658536585366	0.53772744623998
CDHR1	human_marmoset	Sst Chodl	CDHR1	0.858	0.78	NA	0.716	0.56	NA	0.861261202438959	0.0900489918657357	0.53827940376862	0.0179494750379644	0.040510913006998	0.00246954078835456	0.791044776119403	0.118365082300721	0.578947368421053	0.0254423350122691	0.0548780487804878	0.00356279424863214
GRIK4.1	human_mouse	Sst Chodl	GRIK4	0.857	NA	0.87	0.714	NA	0.74	1.29701429390995	0.342866251510683	0.0847072585491632	0.0774053590012193	1.75459758429105	0.557049261860407	0.925373134328358	0.312095431847605	0.0526315789473684	0.0893710448146713	0.975609756097561	0.412902404886118
FAT3.2	human_marmoset_mouse	Sst Chodl	FAT3	0.855	0.809	0.844	0.71	0.618	0.688	2.2194589253639	0.91944674380089	1.8562543960455	0.906674669399668	2.121120912079	1.07230332060868	1	0.604309228777511	0.947368421052632	0.626113909337466	0.99390243902439	0.738134622725538
MARCH4	human_marmoset	Sst Chodl	MARCH4	0.854	0.735	NA	0.708	0.47	NA	1.57538714386388	0.633370118692648	1.2005498395116	0.608684766059466	0.71849458336784	0.485772343096196	0.940298507462687	0.593952284076197	0.894736842105263	0.568255198243575	0.689024390243902	0.488866267973025
CHRM2	human_marmoset_mouse	Sst Chodl	CHRM2	0.852	0.968	0.974	0.704	0.936	0.948	2.11091339151075	0.748909298516035	1.90746700339606	0.215320991510243	2.78581017089219	0.339639238748516	0.955223880597015	0.481043092287775	1	0.185586981790004	0.981707317073171	0.256393943249777
GRB10	human	Sst Chodl	GRB10	0.851	NA	NA	0.702	NA	NA	1.36002317470524	0.549748405847273	0.523138242060632	0.315887378941505	0.881022666282727	0.636310407263763	0.925373134328358	0.576105049010542	0.578947368421053	0.367428645227948	0.774390243902439	0.604402595750095
ITGA9	human	Sst Chodl	ITGA9	0.849	NA	NA	0.698	NA	NA	1.31540297518879	0.432874995002802	0.240228852182518	0.0433520601362174	0.55728403275472	0.265441031945293	0.925373134328358	0.444886258553727	0.315789473684211	0.0498514787550045	0.573170731707317	0.267209568647411
CSMD2	human	Sst Chodl	CSMD2	0.847	NA	NA	0.694	NA	NA	1.85816174894952	1.03833223048552	0.130784560515158	0.813572557903727	1.13515403613907	1.01765995778179	1	0.806177177732569	0.157894736842105	0.671703474105644	0.798780487804878	0.776052932943122
CTTNBP2.1	human	Sst Chodl	CTTNBP2	0.846	NA	NA	0.692	NA	NA	2.25590649127713	1.26344985637884	1.03948295558047	1.11680202420923	1.09263237654981	1.57159594651227	0.970149253731343	0.890419826151285	0.894736842105263	0.860002582978174	0.914634146341463	0.963735844254994
RBP4	human	Sst Chodl	RBP4	0.846	NA	NA	0.692	NA	NA	0.909138969839025	0.0757188860983239	0.0364814305557866	0.0299383173721881	0.169460696688507	0.555515928031306	0.746268656716418	0.0970963565748104	0.0526315789473684	0.0422316931421929	0.213414634146341	0.394833948339483
CDH11	human	Sst Chodl	CDH11	0.846	NA	NA	0.692	NA	NA	1.52147142719459	0.543889868364767	0.371013412697676	0.579706014432931	0.781770810695143	0.968129124925567	0.955223880597015	0.4656926206769	0.421052631578947	0.49063670411985	0.689024390243902	0.719938923527166
SNCA	human_marmoset	Sst Chodl	SNCA	0.846	0.811	NA	0.692	0.622	NA	1.45649218635619	0.499766682394476	0.965631838134791	0.242792413620799	0.73429438264388	0.798703447140719	0.970149253731343	0.417421860551137	0.842105263157895	0.266821645357097	0.701219512195122	0.65326377401705
TAC1.1	human_marmoset	Sst Chodl	TAC1	0.843	0.83	NA	0.686	0.66	NA	1.90373756933342	0.433204812273568	1.10682827987784	0.178197458168671	0.0692822475880657	0.274824610508924	0.835820895522388	0.302015905307934	0.789473684210526	0.1965646390288	0.0670731707317073	0.162870594223184
GAP43.1	human_mouse	Sst Chodl	GAP43	0.843	NA	0.85	0.686	NA	0.7	1.43371254891807	0.572132786973424	0.655417511761142	0.309187076413469	1.53423555763138	0.650376299139094	0.985074626865672	0.500184945441095	0.631578947368421	0.335141418055017	0.975609756097561	0.587479323069093
NNAT	human_mouse	Sst Chodl	NNAT	0.841	NA	0.879	0.682	NA	0.758	1.18009453900364	0.0988133292776231	0.392353681545474	0.191925345605847	1.32747526890993	0.218185375930867	0.746268656716418	0.129554281486961	0.421052631578947	0.228722717293039	0.871951219512195	0.261992619926199
CUX2.1	human	Sst Chodl	CUX2	0.839	NA	NA	0.678	NA	NA	1.33677956408889	0.37701275412049	0.640930166895183	0.318058173860894	0.977592677455476	0.881308719859908	0.940298507462687	0.270297762160163	0.526315789473684	0.284644194756554	0.810975609756098	0.683038554523476
FNDC3A	human_marmoset	Sst Chodl	FNDC3A	0.839	0.779	NA	0.678	0.558	NA	1.9548849015597	1.23045606448499	1.30959667908612	0.672949124934453	0.702478517455543	0.694159270407294	1	0.895598298501942	0.947368421052632	0.640320289293555	0.695121951219512	0.658226237434788
STAC	human_marmoset_mouse	Sst Chodl	STAC	0.837	0.931	0.798	0.674	0.862	0.596	0.7521785540929	0.0150385647031494	1.28931971062346	0.0745848203569924	0.781707267045081	0.108421470935385	0.686567164179104	0.0176622896245608	0.894736842105263	0.0829135993800852	0.689024390243902	0.107774526021122
KCNB2.2	human_marmoset_mouse	Sst Chodl	KCNB2	0.837	0.913	0.777	0.674	0.826	0.554	2.46205970632833	1.31988166773318	2.08627121097908	0.53995235652543	2.56187188514134	1.61984794632805	1	0.733123728500092	1	0.378922898101511	0.99390243902439	0.827967934851762
MAP2K1	human	Sst Chodl	MAP2K1	0.837	NA	NA	0.674	NA	NA	1.17510492521712	0.429508191355536	0.261569121030316	0.285196455628214	0.661668709559981	0.487815634316711	0.91044776119403	0.48446458294803	0.315789473684211	0.349347798011107	0.652439024390244	0.520931416210714
UNC5C.2	human_marmoset	Sst Chodl	UNC5C	0.836	0.806	NA	0.672	0.612	NA	2.62504739089322	1.55130625350302	1.90581274024858	1.01533278382482	1.57399524718864	1.42610794019017	1	0.86138339189939	1	0.718971974686814	0.920731707317073	0.764346608983331
ARHGAP28.1	human_marmoset	Sst Chodl	ARHGAP28	0.833	0.9	NA	0.666	0.8	NA	1.28361065765896	0.367760611115323	1.22595272092209	0.225809522940007	0.267713213170543	0.00920111704325339	0.895522388059702	0.325688921768078	0.947368421052632	0.220715484954152	0.304878048780488	0.0120880519150019
UNC5D.3	human_marmoset_mouse	Sst Chodl	UNC5D	0.833	0.901	0.933	0.666	0.802	0.866	3.2556895083224	1.95040902933784	2.92820439030142	1.56765496456703	3.16566721407123	1.0601852991546	1	0.858609210282967	1	0.830298333979078	0.99390243902439	0.586334139203461
FAM155A.4	human_marmoset	Sst Chodl	FAM155A	0.83	0.942	NA	0.66	0.884	NA	3.96426462180188	3.47274073066623	3.71313008378405	2.94921656332875	3.1295197351323	2.93505302883616	1	1	1	0.999095957639158	1	0.998854816134368
KIAA1549L.1	human	Sst Chodl	KIAA1549L	0.828	NA	NA	0.656	NA	NA	2.01617884569815	1.32297926871292	0.927667729843915	1.28917042566329	0.899043199661652	1.19904317126156	1	0.91011651562789	0.684210526315789	0.891773214516337	0.75609756097561	0.828731390762183
ZNF704.2	human_marmoset	Sst Chodl	ZNF704	0.827	0.754	NA	0.654	0.508	NA	1.92524136835443	1.09662353083672	1.62387361802246	1.0702546685635	0.90110432394684	0.718067292705762	0.970149253731343	0.795820233031256	0.947368421052632	0.825132377631409	0.804878048780488	0.665733553887263
SORCS2	human	Sst Chodl	SORCS2	0.824	NA	NA	0.648	NA	NA	1.01560248534143	0.246656742453419	0.507343263510614	0.28704703851908	0.789957413120469	0.720098306869735	0.835820895522388	0.281024597743666	0.578947368421053	0.32183908045977	0.701219512195122	0.565339101666879
SYTL2	human_marmoset	Sst Chodl	SYTL2	0.824	0.702	NA	0.648	0.404	NA	1.0179697245978	0.256878737229271	0.507343263510614	0.103818391347589	0.0866089646229847	0.196935853329	0.82089552238806	0.289254669872388	0.526315789473684	0.133410822678548	0.109756097560976	0.247741442931671
GRIN2A.1	human_mouse	Sst Chodl	GRIN2A	0.824	NA	0.843	0.648	NA	0.686	3.26550768255901	2.11186194160046	1.84384290348787	2.05718569548645	3.23730537915029	1.85586540865344	1	0.913445533567598	0.947368421052632	0.945886607258169	1	0.814607456419392
GSK3B	human	Sst Chodl	GSK3B	0.824	NA	NA	0.648	NA	NA	2.10422193729512	1.52929091182556	1.35458875540987	1.00298039703843	1.7656867015779	1.47025532540437	1	0.975679674496024	1	0.844892160661242	0.99390243902439	0.966026211986258
ITM2B	human_marmoset	Sst Chodl	ITM2B	0.823	0.713	NA	0.646	0.426	NA	1.8717029172326	1.12912798510746	1.02303416018842	0.539260314393395	1.35329062599459	1.56247596161209	0.985074626865672	0.872480118365082	0.842105263157895	0.564509879891515	0.920731707317073	0.949230181956992
CADM1	human_marmoset_mouse	Sst Chodl	CADM1	0.82	0.879	0.851	0.64	0.758	0.702	2.44878759114246	1.56913084233485	1.69663950982589	0.629585599224153	2.56014143707836	1.61527118719145	1	0.892639171444424	0.947368421052632	0.551724137931034	0.99390243902439	0.924926835475251
LIMS1	human	Sst Chodl	LIMS1	0.818	NA	NA	0.636	NA	NA	1.13520580921755	0.350331003311037	0.386154574405664	0.160801577636162	0.963852972620811	0.671546371053338	0.865671641791045	0.384594044756797	0.473684210526316	0.197339532480951	0.823170731707317	0.631632523221784
PARD3	human_marmoset	Sst Chodl	PARD3	0.818	0.942	NA	0.636	0.884	NA	1.9227745196694	1.0169890529621	2.14374333208097	0.648077206091737	0.949442111661806	0.744836823763021	0.985074626865672	0.715738857037174	1	0.577037324034612	0.829268292682927	0.669678076091106
HTR4.1	human_marmoset	Sst Chodl	HTR4	0.815	0.723	NA	0.63	0.446	NA	1.178212720519	0.276995746712802	0.813741448263908	0.330561200348791	0.0521544648660494	0.230318116593954	0.805970149253731	0.224523765489181	0.736842105263158	0.310215678677515	0.0609756097560976	0.206133095813717
SIDT1.1	human	Sst Chodl	SIDT1	0.815	NA	NA	0.63	NA	NA	1.44494494594838	0.633310393853659	0.371013412697676	0.260503150863098	0.391075858243064	0.595430694377928	0.940298507462687	0.564915849824302	0.368421052631579	0.301820999612553	0.451219512195122	0.574373329940196
DNM3.2	human_marmoset	Sst Chodl	DNM3	0.815	0.833	NA	0.63	0.666	NA	2.8503527682573	2.3010852561006	2.1950291743528	1.49641732606901	2.03736895641912	1.82522399526453	1	0.997318291104124	1	0.951698308149296	1	0.981677058149892
PCDH7.2	human_mouse	Sst Chodl	PCDH7	0.813	NA	0.863	0.626	NA	0.726	3.33613675810636	2.00746168848074	2.36333683031877	1.67113549299826	3.38104242303303	2.11792104413743	1	0.839837248011836	1	0.821903654914116	0.99390243902439	0.899860033083089
SYBU.1	human_marmoset	Sst Chodl	SYBU	0.812	0.725	NA	0.624	0.45	NA	1.67089189764629	0.947689245434376	1.30405138878834	0.775159814394695	1.6983066931417	1.32807407973253	0.985074626865672	0.770945071203995	0.947368421052632	0.718584527960739	0.969512195121951	0.932943122534674
TLE4	human_marmoset	Sst Chodl	TLE4	0.811	0.884	NA	0.622	0.768	NA	1.05609384551064	0.249951857536103	1.16449981775603	0.210508715420224	0.705046892242594	0.517566981439152	0.805970149253731	0.263084889957463	0.894736842105263	0.248740798140256	0.689024390243902	0.515078254230818
TMEM233	human	Sst Chodl	TMEM233	0.811	NA	NA	0.622	NA	NA	0.675211124178358	0.037353465960992	0.0364814305557866	0.00130563420327359	0.0126795215956088	0.0052552676881467	0.656716417910448	0.0469761420380988	0.0526315789473684	0.0018080847216841	0.0182926829268293	0.00750731645247487
MDGA2.2	human	Sst Chodl	MDGA2	0.811	NA	NA	0.622	NA	NA	3.3946027622244	2.8650401960152	2.4676156410574	2.34690537854423	3.31458676686041	3.01279305645125	1	0.997965600147956	1	0.99173446984373	1	0.999363786741316
SCAI.1	human_marmoset	Sst Chodl	SCAI	0.81	0.719	NA	0.62	0.438	NA	1.92876172482988	1.18969118524687	1.5370673350801	1.06359414193298	1.10229567444473	0.973061993119815	1	0.865544664324024	0.947368421052632	0.816350251840372	0.890243902439024	0.809136022394707
GPC6.2	human	Sst Chodl	GPC6	0.809	NA	NA	0.618	NA	NA	2.7281393564409	1.20834554181722	1.87655301913878	1.33559372904458	0.757533592736251	0.925824066945233	1	0.555761050490105	0.894736842105263	0.721554952860648	0.548780487804878	0.509479577554396
SH3PXD2A	human	Sst Chodl	SH3PXD2A	0.809	NA	NA	0.618	NA	NA	1.46799596843285	0.75446506789153	0.364814305557866	0.344266344427263	0.151836478652555	0.393244097703423	0.940298507462687	0.711485111891992	0.421052631578947	0.39532480950536	0.195121951219512	0.439750604402596
WIPF3	human	Sst Chodl	WIPF3	0.808	NA	NA	0.616	NA	NA	0.973190819763422	0.243660689257707	0.130784560515158	0.126831389410003	0.175047835297496	0.484748976630659	0.805970149253731	0.278435361568337	0.157894736842105	0.166472943303629	0.207317073170732	0.454256266700598
RAB3B	human	Sst Chodl	RAB3B	0.808	NA	NA	0.616	NA	NA	1.20852600600447	0.400578095411473	0.225087690474529	0.10965741907065	1.37515193635202	0.979184651007578	0.865671641791045	0.357314592195302	0.263157894736842	0.126436781609195	0.914634146341463	0.664206642066421
OTOF	human	Sst Chodl	OTOF	0.807	NA	NA	0.614	NA	NA	0.672238013325494	0.0286268317241429	0.0729628611115732	0.0125192268211435	0.384087776889998	0.0140983988913746	0.641791044776119	0.0343998520436471	0.105263157894737	0.0170476559473072	0.359756097560976	0.0192136404122662
NCKAP5.1	human	Sst Chodl	NCKAP5	0.806	NA	NA	0.612	NA	NA	1.4196745080583	0.35718152673771	0.145925722223146	0.452204125807473	0.212818599877402	0.213448691099981	0.791044776119403	0.265766598853338	0.210526315789474	0.374531835205993	0.23780487804878	0.220002544853035
CUX1.2	human_marmoset	Sst Chodl	CUX1	0.806	0.8	NA	0.612	0.6	NA	1.55986535623738	0.885306855593439	1.50308238101035	0.838242241074198	1.12960641703969	0.709941216904817	0.985074626865672	0.755502126872573	1	0.723363037582332	0.908536585365854	0.646265428171523
HTR7	human_mouse	Sst Chodl	HTR7	0.805	NA	0.799	0.61	NA	0.598	0.867014799429193	0.158811342920664	0.225087690474529	0.176630498440061	0.939176443525738	0.166615461811897	0.746268656716418	0.159885333826521	0.263157894736842	0.192561022859357	0.713414634146341	0.178775925690291
AFF2	human_marmoset_mouse	Sst Chodl	AFF2	0.805	0.816	0.863	0.61	0.632	0.726	1.80848376941481	0.942824278943825	1.31718090771632	0.450754318983532	2.33935362486419	1.28331765752902	0.970149253731343	0.693175513223599	0.842105263157895	0.447242670799432	1	0.83941977350808
ANKRD34B	human	Sst Chodl	ANKRD34B	0.805	NA	NA	0.61	NA	NA	0.710915560770652	0.068530578452695	0.203747421626731	0.0259555879367976	0.256145408384654	0.156844577131524	0.671641791044776	0.0804512668762715	0.263157894736842	0.036161694433682	0.304878048780488	0.198371294057768
KLF5	human_marmoset_mouse	Sst Chodl	KLF5	0.804	0.71	0.823	0.608	0.42	0.646	0.730100459215599	0.104299330859054	0.480457704365035	0.052798186270213	1.04154792327233	0.269418437002807	0.701492537313433	0.125762899944516	0.473684210526316	0.0670282836110035	0.829268292682927	0.280442804428044
PPP2R5A	human	Sst Chodl	PPP2R5A	0.801	NA	NA	0.602	NA	NA	0.746666224816896	0.147086774141276	0.5617681986438	0.13224640426378	0.298016952802104	0.316604186501912	0.73134328358209	0.188551877196227	0.473684210526316	0.172413793103448	0.347560975609756	0.372439241633796
MSMO1	human	Sst Chodl	MSMO1	0.8	NA	NA	0.6	NA	NA	0.917706239002738	0.261580800831059	0.371013412697676	0.0975378570316425	0.393769960391107	0.33458575792334	0.805970149253731	0.302108378028482	0.473684210526316	0.12979465323518	0.457317073170732	0.381346227255376
BEND7	human	Sst Chodl	BEND7	0.8	NA	NA	0.6	NA	NA	0.700619719821542	0.118124700191798	0.313191713294091	0.102125286315967	0.172969014645236	0.0521786762308397	0.716417910447761	0.14730904383207	0.421052631578947	0.13056954668733	0.207317073170732	0.068329303982695
TTC3	human_marmoset	Sst Chodl	TTC3	0.8	0.776	NA	0.6	0.552	NA	2.44148553917906	1.99345025186546	1.9194931494786	1.45475561542604	2.24014021957786	2.39706938863127	1	0.997410763824672	1	0.966162985922769	1	0.999363786741316
PDE4D	human	Sst Chodl	PDE4D	0.8	NA	NA	0.6	NA	NA	3.45622567790224	2.80572891814228	1.65360497696892	2.31856323455724	2.45581227852165	2.47647722829521	1	0.993341964120584	0.789473684210526	0.981144259331009	1	0.995419264537473
DDX5	human	Sst Chodl	DDX5	0.799	NA	NA	0.598	NA	NA	1.77562833865277	1.22862285712179	0.53827940376862	0.437825670288188	1.35919749558579	1.32905765970318	1	0.920843351211393	0.526315789473684	0.494123724654527	0.945121951219512	0.926453747296094
HMGCS1	human	Sst Chodl	HMGCS1	0.797	NA	NA	0.594	NA	NA	1.14278761028671	0.425307938660439	0.313191713294091	0.210705834413348	0.659715863922524	0.520701286918471	0.850746268656716	0.466617347882375	0.368421052631579	0.26553015627018	0.658536585365854	0.539381600712559
SYT4	human_marmoset_mouse	Sst Chodl	SYT4	0.797	0.707	0.725	0.594	0.414	0.45	1.06378459139296	0.394420292537081	0.632582533727991	0.215698571801254	1.12688352092513	0.614524455560332	0.835820895522388	0.433604586646939	0.631578947368421	0.270437814800465	0.859756097560976	0.599567374984095
FBXL13	human	Sst Chodl	FBXL13	0.797	NA	NA	0.594	NA	NA	1.13312434636241	0.495636228162658	0.240228852182518	0.262507059102147	0.0616434489996793	0.0611630563448288	0.91044776119403	0.527371925282042	0.315789473684211	0.301175255069095	0.0853658536585366	0.0842346354498028
ACACA	human_marmoset_mouse	Sst Chodl	ACACA	0.797	0.777	0.738	0.594	0.554	0.476	1.91291286527955	1.34992198193324	1.51077619733551	0.942958979357584	1.45463516784473	0.940416829060129	1	0.933142223044202	1	0.800206638253907	0.932926829268293	0.802010433897442
SIPA1L1.1	human_marmoset	Sst Chodl	SIPA1L1	0.795	0.886	NA	0.59	0.772	NA	2.5390233067287	1.84762329464388	2.55628078449358	1.54449765849323	1.54414996517972	1.15994893631554	1	0.963380802663214	1	0.928193206767403	0.951219512195122	0.847563303219239
GRIA3.2	human	Sst Chodl	GRIA3	0.794	NA	NA	0.588	NA	NA	2.4969335822338	1.62365273442421	0.425438347830862	1.5214002506369	1.24991379465579	1.5721836860262	0.985074626865672	0.862955428148696	0.421052631578947	0.857807051530415	0.908536585365854	0.827967934851762
PAPSS1	human	Sst Chodl	PAPSS1	0.794	NA	NA	0.588	NA	NA	1.19998134607409	0.57626381035594	0.371013412697676	0.344741507108698	0.361732341274898	0.323123130127857	0.925373134328358	0.602829665248752	0.421052631578947	0.406948211287615	0.451219512195122	0.389108029011325
XYLT1.1	human_marmoset_mouse	Sst Chodl	XYLT1	0.792	0.921	0.782	0.584	0.842	0.564	1.24419278659929	0.449989089350728	1.96862433776651	0.594810511931549	1.19421082680902	0.491691742481813	0.880597014925373	0.404290734233401	1	0.503164148262947	0.890243902439024	0.446239979641176
RNF152	human_mouse	Sst Chodl	RNF152	0.789	NA	0.794	0.578	NA	0.588	0.76245755155873	0.173239957059286	0.634731059755373	0.198713559357068	0.789729924247173	0.148479537341157	0.746268656716418	0.192250786018125	0.578947368421053	0.223298463127987	0.713414634146341	0.176103830003817
SND1	human_marmoset	Sst Chodl	SND1	0.787	0.754	NA	0.574	0.508	NA	1.56578640036091	0.849392677194663	1.38041101417031	0.819620165147757	0.777173589891305	0.72454274337034	0.955223880597015	0.756056963195857	1	0.743897714064316	0.76219512195122	0.701107011070111
RFK	human	Sst Chodl	RFK	0.787	NA	NA	0.574	NA	NA	0.808318645807836	0.212184174395189	0.167265991070945	0.139677978445295	0.191311421922996	0.122238324098892	0.746268656716418	0.268633253190309	0.210526315789474	0.187653364329071	0.24390243902439	0.163252322178394
LHFPL3.1	human_marmoset_mouse	Sst Chodl	LHFPL3	0.787	0.805	0.799	0.574	0.61	0.598	2.08270840195008	1.01909651049364	1.80596857287648	0.830274828897579	1.63376262929968	0.747379050011185	0.970149253731343	0.593952284076197	0.947368421052632	0.580266046751905	0.963414634146341	0.556177630741825
ERO1LB	human	Sst Chodl	ERO1LB	0.784	NA	NA	0.568	NA	NA	1.43230215771361	0.803834745296917	0.446124799836631	0.503502074303977	0.343548309322608	0.303953949267034	0.91044776119403	0.747179582023303	0.421052631578947	0.522278186749322	0.402439024390244	0.365313653136531
NPNT	human	Sst Chodl	NPNT	0.784	NA	NA	0.568	NA	NA	0.685980477239278	0.11029558678939	0.0729628611115732	0.0246517038346965	0.0109253626172442	0.0821393598231689	0.671641791044776	0.0942297022378398	0.105263157894737	0.0325455249903138	0.0121951219512195	0.0972133859269627
NAV3.2	human_marmoset_mouse	Sst Chodl	NAV3	0.784	0.794	0.895	0.568	0.588	0.79	2.98443289635694	2.31843114317565	2.61138170413062	1.94603828037133	3.42283963005814	2.49888707735813	1	0.983262437580914	1	0.981531706057084	1	0.98702124952284
TMEM132D.1	human	Sst Chodl	TMEM132D	0.784	NA	NA	0.568	NA	NA	2.70468034227412	1.61895375638633	1.5807790732722	1.26353184078989	1.20472493295672	0.858202486106085	1	0.788329942666913	0.947368421052632	0.745834947694692	0.841463414634146	0.523349026593714
NCOA2	human	Sst Chodl	NCOA2	0.784	NA	NA	0.568	NA	NA	2.19165776397628	1.68582074000792	1.52019702469469	1.33160648493554	1.04163133371463	1.21969198218747	1	0.979563528759016	1	0.930388738215162	0.871951219512195	0.91118462908767
PACRG	human_marmoset	Sst Chodl	PACRG	0.78	0.732	NA	0.56	0.464	NA	1.87479219285414	1.15662808404832	1.09384849527261	0.522811871880825	0.439902053859101	0.65247735574019	0.955223880597015	0.810430922877751	0.842105263157895	0.460932455120754	0.451219512195122	0.599567374984095
EMB	human_marmoset	Sst Chodl	EMB	0.78	0.701	NA	0.56	0.402	NA	0.84329145909081	0.298282194823639	0.465316542657047	0.108798834402237	0.208535231211891	0.260117467838781	0.835820895522388	0.334751248381727	0.526315789473684	0.142580395195661	0.274390243902439	0.319760783814735
PAK3	human	Sst Chodl	PAK3	0.779	NA	NA	0.558	NA	NA	2.29435187675935	1.81015388747511	1.40644578716571	1.14109150918079	1.24266816288502	1.49170765241411	1	0.982800073978176	0.947368421052632	0.882345344181842	0.896341463414634	0.951266064384782
SQLE	human	Sst Chodl	SQLE	0.777	NA	NA	0.554	NA	NA	0.794288686725874	0.213308271405878	0.291851444446293	0.125378598512529	0.342436592512889	0.182264434447188	0.746268656716418	0.264934344368411	0.421052631578947	0.164794007490637	0.396341463414634	0.230818170250668
GRM7.2	human	Sst Chodl	GRM7	0.776	NA	NA	0.552	NA	NA	3.25352826597295	2.00298135906971	1.49414032644217	1.62280627649074	2.59027824073276	2.16923891391653	1	0.840022193452931	0.842105263157895	0.813379826940462	0.951219512195122	0.861814480213768
ERICH3	human_marmoset	Sst Chodl	ERICH3	0.776	0.774	NA	0.552	0.548	NA	1.1156432654725	0.467008088838366	0.926407460150635	0.26437067562155	0.0253590431912175	0.0920809915149612	0.880597014925373	0.493896800443869	0.736842105263158	0.302208446338628	0.0365853658536585	0.120880519150019
STARD4	human	Sst Chodl	STARD4	0.776	NA	NA	0.552	NA	NA	0.793745886066607	0.241482246906383	0.10944429166736	0.127839647261346	0.117306231822458	0.0419957218578937	0.776119402985075	0.294340669502497	0.157894736842105	0.169443368203539	0.152439024390244	0.0571319506298511
PARP8.2	human	Sst Chodl	PARP8	0.776	NA	NA	0.552	NA	NA	1.75277925426133	1.09088532195727	0.825251406209425	0.692772313045543	0.592182040367398	0.553617151155484	1	0.813667468096911	0.684210526315789	0.621464548624564	0.615853658536585	0.561776307418247
CMSS1	human	Sst Chodl	CMSS1	0.776	NA	NA	0.552	NA	NA	1.66844679068429	1.05255625040509	0.0729628611115732	0.0943014128202005	0.675308453818985	0.768713570129644	0.970149253731343	0.825873867209173	0.105263157894737	0.125403590339662	0.719512195121951	0.711540908512533
MGAT4A	human	Sst Chodl	MGAT4A	0.775	NA	NA	0.55	NA	NA	1.02572695332116	0.444191819782258	0.443976273809249	0.320921633748435	0.539804427685947	0.280211942896814	0.895522388059702	0.467542075087849	0.578947368421053	0.36910758104094	0.597560975609756	0.336811299147474
KMT2C	human	Sst Chodl	KMT2C	0.775	NA	NA	0.55	NA	NA	1.71164469033636	1.24011456779283	1.37296366878749	1.14044358076206	1.29199406864999	0.969286171374259	0.955223880597015	0.925466987238765	0.947368421052632	0.895260235051014	0.932926829268293	0.826822750986131
C11orf80	human	Sst Chodl	C11orf80	0.774	NA	NA	0.548	NA	NA	1.24523315682289	0.68143566871768	0.586505231761997	0.448444212620615	0.257899567363018	0.230695398314711	0.940298507462687	0.664139078971703	0.631578947368421	0.470618623272633	0.298780487804878	0.274207914492938
B2M	human	Sst Chodl	B2M	0.772	NA	NA	0.544	NA	NA	0.913951633051796	0.232549928779363	0.0729628611115732	0.129918926826072	0.364460485274948	0.122939452348191	0.73134328358209	0.276493434436841	0.105263157894737	0.171509750742606	0.408536585365854	0.161343682402341
NENF	human	Sst Chodl	NENF	0.772	NA	NA	0.544	NA	NA	0.632071247194833	0.158601443312984	0.0364814305557866	0.0281631448840643	0.988430990751697	0.542508277567714	0.716417910447761	0.207416312187905	0.0526315789473684	0.0391321193335916	0.810975609756098	0.556050388090088
SPECC1	human	Sst Chodl	SPECC1	0.77	NA	NA	0.54	NA	NA	1.88639537479333	1.30748424488178	0.407494843253462	0.871649573651913	0.798699653451899	0.883611624024459	0.985074626865672	0.901331607175883	0.473684210526316	0.722975590856257	0.731707317073171	0.720320651482377
SYT13	human	Sst Chodl	SYT13	0.768	NA	NA	0.536	NA	NA	0.945783000649943	0.417547107052717	0.443976273809249	0.216391054852873	0.627138462729884	0.625311086131404	0.895522388059702	0.467264656926207	0.526315789473684	0.275991217874209	0.646341463414634	0.62934215549052
PTPRN2.1	human_marmoset	Sst Chodl	PTPRN2	0.768	0.81	NA	0.536	0.62	NA	2.41565845733047	1.99628263143274	2.18729205767229	1.56927070267194	2.163010463049	2.26423916242928	1	0.995098945810986	1	0.959188944853416	1	0.998854816134368
AOX1	human	Sst Chodl	AOX1	0.766	NA	NA	0.532	NA	NA	0.558811963346281	0.0200033405278543	0	0.00322269126955418	0	0.010254297368002	0.552238805970149	0.0253375254299982	0	0.00464936071290198	0	0.0137422063875811
LIN7A.2	human	Sst Chodl	LIN7A	0.766	NA	NA	0.532	NA	NA	1.23266133931891	0.543015115794887	0.188606259918743	0.390105532468316	0.797282365222887	0.451948208712744	0.895522388059702	0.467079711485112	0.210526315789474	0.407077360196306	0.664634146341463	0.385417992110956
VPS13C	human	Sst Chodl	VPS13C	0.766	NA	NA	0.532	NA	NA	1.99647413094261	1.52045637723564	0.850642256169651	0.865543404164006	0.928500234915352	0.638029151106654	1	0.970223783983725	0.842105263157895	0.776184941237247	0.817073170731707	0.645120244305891
HRH1	human	Sst Chodl	HRH1	0.765	NA	NA	0.53	NA	NA	0.696157390283176	0.1513443648335	0.0364814305557866	0.0289756941723968	0.0084530143970725	0.0649302177475664	0.671641791044776	0.159515442944331	0.0526315789473684	0.0402944595118171	0.0121951219512195	0.0773635322560122
KLHL4	human	Sst Chodl	KLHL4	0.764	NA	NA	0.528	NA	NA	0.56533378158575	0.0758846201165281	0	0.0282883670136733	0.0084530143970725	0.0847012148027597	0.611940298507463	0.0886813390049935	0	0.0339661629859228	0.0121951219512195	0.108537981931543
CFTR	human_marmoset	Sst Chodl	CFTR	0.763	0.936	NA	0.526	0.872	NA	0.617520461607638	0.0108168210644734	1.00426179471796	0.0261147551823119	0.127513405197895	0.0546487059790173	0.537313432835821	0.0144257444054004	0.894736842105263	0.0313831848120883	0.164634146341463	0.0638758111719048
SPATA13	human	Sst Chodl	SPATA13	0.761	NA	NA	0.522	NA	NA	0.652341746958314	0.14460905025158	0.10944429166736	0.0404461330478904	0.122250928262801	0.0169290868685264	0.671641791044776	0.163676715368966	0.157894736842105	0.0541133927418313	0.146341463414634	0.0229036773126352
RGS9	human	Sst Chodl	RGS9	0.761	NA	NA	0.522	NA	NA	0.488197784408241	0.0280894357543747	0.10944429166736	0.0101460929193577	0.391075858243064	0.193190337872351	0.552238805970149	0.0369890882189754	0.157894736842105	0.0143355288647811	0.463414634146341	0.211222801883191
NCOA1	human	Sst Chodl	NCOA1	0.761	NA	NA	0.522	NA	NA	2.42199568002885	2.02423467717165	1.44091557494149	1.14045072226808	1.52967680540062	1.96243855573064	1	0.99602367301646	0.894736842105263	0.889448534159886	0.981707317073171	0.993383382109683
GRK5	human_marmoset_mouse	Sst Chodl	GRK5	0.76	0.87	0.781	0.52	0.74	0.562	0.877595329840059	0.335657196758865	1.39661547626343	0.434143193328278	1.08331590524083	0.372167993444149	0.82089552238806	0.380340299611615	1	0.428257781221749	0.804878048780488	0.387326631887008
PDE8B.2	human_marmoset	Sst Chodl	PDE8B	0.759	0.752	NA	0.518	0.504	NA	2.13380821886414	1.525461681411	1.4986003910977	0.918920882776032	1.20902648504924	1.04441561706577	1	0.906325134085445	1	0.748805372594602	0.884146341463415	0.767527675276753
SLIT1.1	human_marmoset	Sst Chodl	SLIT1	0.758	0.71	NA	0.516	0.42	NA	0.796824493245208	0.270299472456894	0.877527815315229	0.415789902118627	0.469881131816767	0.184107503234656	0.776119402985075	0.272702052894396	0.789473684210526	0.419992251065478	0.518292682926829	0.215549052042245
PLCB4.1	human_marmoset	Sst Chodl	PLCB4	0.758	0.974	NA	0.516	0.948	NA	1.56684925867083	0.95418887061524	2.05936992608732	0.477945324006573	1.27377373344718	0.860560504662778	0.940298507462687	0.751155909006843	1	0.457445434586078	0.896341463414634	0.748314034864487
GNAQ	human	Sst Chodl	GNAQ	0.758	NA	NA	0.516	NA	NA	1.98391819751297	1.53507316035281	1.50523090703773	1.19007508123156	1.49714823826209	1.37681286371279	1	0.969021638616608	0.947368421052632	0.905721296655043	0.957317073170732	0.947067056877465
L3MBTL4.2	human_mouse	Sst Chodl	L3MBTL4	0.757	NA	0.898	0.514	NA	0.796	1.94947734415705	1.01400355574829	1.11287722549226	0.618238181933749	1.27008691077318	0.0767712888490263	0.985074626865672	0.570371740336601	0.894736842105263	0.457574583494769	0.835365853658537	0.0909784959918565
GABRB1.2	human_marmoset_mouse	Sst Chodl	GABRB1	0.757	0.746	0.916	0.514	0.492	0.832	2.65420935417858	2.12340459987771	2.13640077005688	1.57935524795319	2.79879770191595	1.69621743758522	1	0.975309783613834	1	0.925351930776185	1	0.908894261356407
TENM1.3	human_mouse	Sst Chodl	TENM1	0.756	NA	0.791	0.512	NA	0.582	2.47031432850686	1.55342057230548	0.203747421626731	0.324010408400753	2.63459364129794	1.78901544001366	1	0.819308304050305	0.263157894736842	0.335141418055017	1	0.920473342664461
FAM13A.1	human_marmoset	Sst Chodl	FAM13A	0.756	0.838	NA	0.512	0.676	NA	0.977534221396577	0.396410113813841	0.902264848433426	0.242229521001512	0.194426212311813	0.33287529906328	0.82089552238806	0.41732938783059	0.894736842105263	0.288776959834689	0.24390243902439	0.364041226619163
RALGPS2	human	Sst Chodl	RALGPS2	0.756	NA	NA	0.512	NA	NA	1.35680538423434	0.775948668364602	0.77791383455015	0.464977569675858	0.44345895821613	0.602646535672199	0.970149253731343	0.708618457555021	0.684210526315789	0.483533514141806	0.49390243902439	0.602875683929253
MPP6	human_mouse	Sst Chodl	MPP6	0.754	NA	0.766	0.508	NA	0.532	1.59984951732821	1.02388724466899	0.687007468861178	0.795062765917723	1.526257207064	0.914209949856511	0.985074626865672	0.792491215091548	0.684210526315789	0.684618364974816	0.981707317073171	0.757602748441278
HELB	human	Sst Chodl	HELB	0.753	NA	NA	0.506	NA	NA	0.485224673555377	0.0513303117117615	0.167265991070945	0.142701897042394	0.0380385647868263	0.0381633024165009	0.567164179104478	0.0663029406325134	0.210526315789474	0.176675707090275	0.0548780487804878	0.0525512151673241
ZDHHC20	human	Sst Chodl	ZDHHC20	0.753	NA	NA	0.506	NA	NA	1.27022409732225	0.725617062957961	0.729688006556774	0.737945422431282	1.06020811104483	0.818847937642392	0.940298507462687	0.702792676160533	0.736842105263158	0.695854320030996	0.908536585365854	0.755312380710014
GNG4.1	human	Sst Chodl	GNG4	0.753	NA	NA	0.506	NA	NA	0.926853407696084	0.36915200373063	0.240228852182518	0.0490538751215275	0.445626924256123	0.214250888213393	0.805970149253731	0.358331792121324	0.315789473684211	0.0636704119850187	0.5	0.241633795648301
SCN7A	human	Sst Chodl	SCN7A	0.753	NA	NA	0.506	NA	NA	0.762828373051224	0.258195272966034	0.371013412697676	0.0663825067301241	0.0084530143970725	0.0595053216652511	0.761194029850746	0.260588126502682	0.421052631578947	0.0803306212062508	0.0121951219512195	0.0731645247486958
PGAP1	human	Sst Chodl	PGAP1	0.753	NA	NA	0.506	NA	NA	1.38597115910388	0.859928211256884	0.565818779756228	0.596850778658675	0.523071566419373	0.411547213491725	0.925373134328358	0.769188089513594	0.578947368421053	0.596797107064445	0.579268292682927	0.445858251685965
SNAP25.2	human	Sst Chodl	SNAP25	0.753	NA	NA	0.506	NA	NA	2.58951455570145	2.16977829863007	1.80238035121436	1.65475853600062	1.8897983851835	2.57666801488822	1	0.997410763824672	1	0.979077876791941	0.98780487804878	1
BCKDHB	human_marmoset	Sst Chodl	BCKDHB	0.751	0.887	NA	0.502	0.774	NA	1.30712684552806	0.730639250962294	1.29080238835854	0.386746391645868	0.818059144860029	0.890022981841447	0.895522388059702	0.673108932864805	0.947368421052632	0.419217357613328	0.76219512195122	0.764601094286805
TMCC3	human_mouse	Sst Chodl	TMCC3	0.751	NA	0.842	0.502	NA	0.684	0.59202682087319	0.11973081068885	0.21888858333472	0.112745721728363	1.68147506933736	0.511014130774287	0.626865671641791	0.135472535601997	0.315789473684211	0.138447630117526	0.920731707317073	0.371675785723374
MATN2	human_marmoset	Sst Chodl	MATN2	0.75	0.919	NA	0.5	0.838	NA	0.616892615857108	0.124568244641859	1.88005964173065	0.252191407391536	0.151836478652555	0.182828498464085	0.626865671641791	0.156463843166266	0.894736842105263	0.292134831460674	0.195121951219512	0.217712177121771
SYN3.2	human_mouse	Sst Chodl	SYN3	0.748	NA	0.781	0.496	NA	0.562	1.93912750068505	1.1809571564948	0.827387900786544	0.794295457774491	1.36540106507071	0.660109244353772	1	0.750323654521916	0.842105263157895	0.647294330362908	0.914634146341463	0.60503880900878
DENND3	human	Sst Chodl	DENND3	0.748	NA	NA	0.496	NA	NA	0.487217679415444	0.0717058975588258	0.276710282738304	0.195648656136297	0.158535334071263	0.0570630040032346	0.582089552238806	0.0977436656186425	0.368421052631579	0.251969520857549	0.201219512195122	0.0754548924799593
SPOCK1.1	human	Sst Chodl	SPOCK1	0.748	NA	NA	0.496	NA	NA	2.26657536358568	1.43572638015645	2.01481659772276	1.59922640565265	0.7129781403051	1.79365341495149	1	0.791381542444979	1	0.910241508459254	0.567073170731707	0.921364041226619
PSD3	human_mouse	Sst Chodl	PSD3	0.747	NA	0.804	0.494	NA	0.608	1.51481154714145	0.874790772139315	1.2492070763052	0.93886434736761	1.32656011078842	0.593772678187389	0.940298507462687	0.698169040133161	0.842105263157895	0.694821128761462	0.914634146341463	0.587352080417356
LRFN5.1	human	Sst Chodl	LRFN5	0.747	NA	NA	0.494	NA	NA	2.70386783767696	2.10453860767011	2.06262263139816	1.65310208324404	2.85210825916066	2.5020664352499	1	0.961531348252266	1	0.932584269662921	1	0.968189337065784
BTRC	human	Sst Chodl	BTRC	0.746	NA	NA	0.492	NA	NA	1.58827449228509	1.08591336327907	0.980178578441792	0.86339602666755	0.90516454479695	1.12630130165943	0.955223880597015	0.88339189938968	0.789473684210526	0.785096215936975	0.817073170731707	0.890316834202825
LSS	human	Sst Chodl	LSS	0.745	NA	NA	0.49	NA	NA	0.796993060508174	0.285974833775694	0.203747421626731	0.0843209186678879	0.0894748404110685	0.0804668547382275	0.761194029850746	0.342888847789902	0.263157894736842	0.11481337982694	0.121951219512195	0.11031937905586
RYR2.3	human	Sst Chodl	RYR2	0.745	NA	NA	0.49	NA	NA	2.87568656911878	2.16477477658779	1.63534879963548	1.37169198001244	2.01982473514553	1.69090220000573	1	0.960976511928981	1	0.845537905204701	1	0.955083343936888
ABCA5	human	Sst Chodl	ABCA5	0.745	NA	NA	0.49	NA	NA	1.71815544672269	1.28286282758318	0.553420565476609	0.602427287044498	0.778036392100291	0.745285865393764	0.985074626865672	0.93249491400037	0.631578947368421	0.616298592276895	0.74390243902439	0.69627179030411
ODF2L	human	Sst Chodl	ODF2L	0.744	NA	NA	0.488	NA	NA	1.39661817235579	0.877376470867641	0.450175380949058	0.223332438378268	0.136684608836774	0.213258906911208	0.940298507462687	0.791196597003884	0.526315789473684	0.279736536226269	0.182926829268293	0.2692454510752
CRIM1	human	Sst Chodl	CRIM1	0.744	NA	NA	0.488	NA	NA	1.02493225907461	0.464659806651688	0.443976273809249	0.296488713448866	0.016906028794145	0.171299959739413	0.850746268656716	0.428611059737377	0.526315789473684	0.327263334624822	0.024390243902439	0.167578572337448
C9orf3	human	Sst Chodl	C9orf3	0.744	NA	NA	0.488	NA	NA	1.8571236655735	1.36810171377008	1.01409210562024	0.888391153564279	1.02557356258118	1.04857882507132	0.985074626865672	0.934714259293508	0.789473684210526	0.772568771793878	0.847560975609756	0.857488230054714
DNAJC10	human	Sst Chodl	DNAJC10	0.743	NA	NA	0.486	NA	NA	0.913783298219832	0.405945846117006	0.145925722223146	0.110721017838288	0.506883726867036	0.456931861974447	0.791044776119403	0.462641020898835	0.210526315789474	0.147100606999871	0.560975609756098	0.508334393688764
FBXL2	human_marmoset	Sst Chodl	FBXL2	0.743	0.743	NA	0.486	0.486	NA	1.37558838407926	0.827812132409327	0.921037213903886	0.425205832539909	0.718617770607581	0.697400229506808	1	0.734510819308304	0.842105263157895	0.46364458220328	0.713414634146341	0.689018959155109
NKAIN3.2	human_marmoset_mouse	Sst Chodl	NKAIN3	0.743	0.79	0.963	0.486	0.58	0.926	1.64790266331219	0.816088037649221	1.23908223985007	0.341739537379438	3.15894714760594	0.879725218609556	0.955223880597015	0.470501202145367	0.789473684210526	0.247320160144647	1	0.518004835220766
GABRA2.1	human_marmoset_mouse	Sst Chodl	GABRA2	0.741	0.788	0.969	0.482	0.576	0.938	1.58629483557166	0.943948971665132	1.28162589429829	0.517733405693092	2.45731733682365	0.68664053240238	0.940298507462687	0.718882929535787	0.894736842105263	0.482629471780963	1	0.544853034737244
KATNAL1	human	Sst Chodl	KATNAL1	0.741	NA	NA	0.482	NA	NA	0.827672111515749	0.356698615780345	0.449521564107029	0.25828439223121	0.21061405186415	0.202612318051987	0.805970149253731	0.413168115405955	0.473684210526316	0.31731886865556	0.274390243902439	0.262119862577936
EXOC6B	human	Sst Chodl	EXOC6B	0.741	NA	NA	0.482	NA	NA	2.3052841344036	1.92907395937455	1.97086451654486	1.66243013252615	1.62723663682663	1.42678489527791	1	0.995561309413723	1	0.980627663696242	0.975609756097561	0.955083343936888
RALYL.3	human_marmoset_mouse	Sst Chodl	RALYL	0.741	0.799	0.777	0.482	0.598	0.554	2.4856137849088	1.32412032654687	2.60054557387238	1.16729409777569	3.33093939390412	1.92946654688664	0.985074626865672	0.598575920103569	1	0.569288389513109	0.98780487804878	0.835984221911185
GABRG1	human_marmoset_mouse	Sst Chodl	GABRG1	0.74	0.951	0.874	0.48	0.902	0.748	0.854965657253468	0.158934512461159	1.50826089923886	0.111297178201058	1.01943557235597	0.0551264946237263	0.597014925373134	0.152025152579989	0.947368421052632	0.127469972878729	0.786585365853659	0.0547143402468507
GAB2.1	human	Sst Chodl	GAB2	0.74	NA	NA	0.48	NA	NA	1.59815853081251	1.00162502030325	0.963717751599482	0.695631808241701	1.20148803913988	1.27562272616407	0.955223880597015	0.789717033475125	0.842105263157895	0.627147100607	0.871951219512195	0.884972642829877
FDFT1	human	Sst Chodl	FDFT1	0.74	NA	NA	0.48	NA	NA	0.768509269590195	0.277821168451033	0.145925722223146	0.118163114439364	0.426966736483614	0.271927736444806	0.73134328358209	0.331237285000925	0.210526315789474	0.1575616686039	0.50609756097561	0.325868431098104
DMKN	human	Sst Chodl	DMKN	0.74	NA	NA	0.48	NA	NA	0.50187376548099	0.0778268515880968	0	0.00161134563477709	0.0126795215956088	0.00502727946200749	0.567164179104478	0.102737192528204	0	0.00232468035645099	0.0182926829268293	0.00725283114900115
GLT1D1	human	Sst Chodl	GLT1D1	0.74	NA	NA	0.48	NA	NA	0.781218577249622	0.320922714396266	0.516939134920822	0.313820373043428	0.618369061725592	0.34885425439418	0.776119402985075	0.377843536156834	0.578947368421053	0.374919281932068	0.615853658536585	0.403359206005853
FANCL	human_marmoset	Sst Chodl	FANCL	0.739	0.706	NA	0.478	0.412	NA	0.894766967037852	0.402653850717432	0.830130848214913	0.424698655593595	0.147609971454019	0.113370535247389	0.82089552238806	0.433327168485297	0.789473684210526	0.454345860777476	0.195121951219512	0.144802137676549
ADCY5	human_mouse	Sst Chodl	ADCY5	0.737	NA	0.737	0.474	NA	0.474	0.948083757065275	0.423224726311523	0.705545394839565	0.378706970839531	0.761925693508646	0.29755644179863	0.791044776119403	0.47688181986314	0.684210526315789	0.432777993025959	0.74390243902439	0.362641557450057
SHISA6.2	human	Sst Chodl	SHISA6	0.736	NA	NA	0.472	NA	NA	1.89364413548707	1.11840470381835	0.560435682434101	0.950212094121486	1.51714284803926	0.974567074137038	0.955223880597015	0.685870168300351	0.421052631578947	0.584527960738732	0.884146341463415	0.552996564448403
CAMK4.1	human	Sst Chodl	CAMK4	0.736	NA	NA	0.472	NA	NA	1.71535604406156	1.04998238859495	1.02368797703045	0.704973298550615	0.997531232429849	0.642176874358693	0.940298507462687	0.731459219530239	0.894736842105263	0.602092212320806	0.780487804878049	0.548415828985876
GSG1L	human_marmoset	Sst Chodl	GSG1L	0.736	0.877	NA	0.472	0.754	NA	0.532910206401584	0.103659332353961	1.01940295642595	0.0593541841860242	0.151760731579393	0.133821094969974	0.582089552238806	0.120491954873312	0.789473684210526	0.0698695596022214	0.195121951219512	0.151545998218603
XKR6	human	Sst Chodl	XKR6	0.736	NA	NA	0.472	NA	NA	2.2091411839985	1.80513549507457	1.55793872494376	1.20398608772246	1.57119785830645	1.37657028279122	1	0.984279637506935	1	0.879374919281932	0.981707317073171	0.938669041862832
DKK2.1	human	Sst Chodl	DKK2	0.735	NA	NA	0.47	NA	NA	0.864613677358876	0.243746463836667	0.527854671465352	0.129645071398391	0.016906028794145	0.00979688383637264	0.656716417910448	0.203162567042722	0.473684210526316	0.139222523569676	0.0182926829268293	0.011960809263265
SAMD3	human	Sst Chodl	SAMD3	0.735	NA	NA	0.47	NA	NA	0.531152250645519	0.0812000473819769	0	0.00304365286569006	0.00422650719853625	0.00292551724063298	0.552238805970149	0.0792491215091548	0	0.00439106289551853	0.00609756097560976	0.00394452220384273
NREP	human	Sst Chodl	NREP	0.734	NA	NA	0.468	NA	NA	1.06072174075816	0.48457124621857	0.182407152778933	0.247375316274985	0.143383464255482	0.177538813943296	0.805970149253731	0.490197891621972	0.263157894736842	0.296396745447501	0.189024390243902	0.218857360987403
CELF4	human_marmoset_mouse	Sst Chodl	CELF4	0.734	0.84	0.837	0.468	0.68	0.674	1.84496981238917	1.3632769323651	1.85370841792528	1.03335721902875	2.66500343431085	1.88807311123599	1	0.91335306084705	1	0.80795557277541	1	0.968825550324469
RNF165	human	Sst Chodl	RNF165	0.733	NA	NA	0.466	NA	NA	0.891221671555053	0.372052589443203	0.611242264880193	0.283254889608277	0.564307549847323	0.427767566139352	0.761194029850746	0.428426114296283	0.736842105263158	0.340307374402686	0.585365853658537	0.481995164779234
CMTM8	human	Sst Chodl	CMTM8	0.733	NA	NA	0.466	NA	NA	0.86900780528926	0.336157251247661	0.203747421626731	0.185803276893487	0.023604884212853	0.0213624674018704	0.761194029850746	0.308119104864065	0.263157894736842	0.191915278315898	0.0304878048780488	0.0278661407303728
OPCML.2	human_marmoset_mouse	Sst Chodl	OPCML	0.733	0.825	0.952	0.466	0.65	0.904	3.71848839566734	3.17853562311101	3.39225714683043	2.41979052524521	4.50601700937565	2.77473925862688	1	0.995468836693176	1	0.932196822936846	1	0.958009924926835
SPEF2	human	Sst Chodl	SPEF2	0.732	NA	NA	0.464	NA	NA	0.807726205790814	0.302206853504621	0	0.0117202847284275	0.0320578986099255	0.0279306234524683	0.701492537313433	0.339652302570742	0	0.0165310603125404	0.0426829268292683	0.038809008779743
CORO2B	human	Sst Chodl	CORO2B	0.732	NA	NA	0.464	NA	NA	0.908340863688669	0.426308193183705	0.42883511210126	0.415817328476982	0.397705847767755	0.573169668847654	0.791044776119403	0.463103384501572	0.473684210526316	0.457187136768694	0.451219512195122	0.589387962845146
TRPC5.1	human	Sst Chodl	TRPC5	0.732	NA	NA	0.464	NA	NA	1.00520736567681	0.440264381375289	0.653922802575789	0.525277759371794	0.64941256902364	0.649010886213285	0.82089552238806	0.356759755872018	0.526315789473684	0.50187265917603	0.51219512195122	0.445603766382491
KIAA1958.1	human	Sst Chodl	KIAA1958	0.731	NA	NA	0.462	NA	NA	1.07933123851676	0.50368865181215	0.392353681545474	0.31442307974663	0.487478189179857	0.381822624257938	0.805970149253731	0.450619567227668	0.421052631578947	0.347798011106806	0.536585365853659	0.411121007761802
AHR	human	Sst Chodl	AHR	0.731	NA	NA	0.462	NA	NA	0.778245466396757	0.316222558743838	0	0.0907126011558876	0.172250825403429	0.203459429222175	0.776119402985075	0.328463103384502	0	0.119204442722459	0.231707317073171	0.238961699961827
MAMLD1	human	Sst Chodl	MAMLD1	0.73	NA	NA	0.46	NA	NA	0.667355222936878	0.161541664968369	0.225087690474529	0.0877347751157675	0.379432306384012	0.520197227096869	0.611940298507463	0.188644349916775	0.263157894736842	0.113134444013948	0.475609756097561	0.510370276116554
ATF7IP2	human	Sst Chodl	ATF7IP2	0.73	NA	NA	0.46	NA	NA	0.918434450408252	0.431122153847727	0.0943031299593713	0.109612717942976	0.0084530143970725	0.00838715475094951	0.835820895522388	0.463103384501572	0.105263157894737	0.119850187265918	0.0121951219512195	0.0114518386563176
SULF2	human	Sst Chodl	SULF2	0.729	NA	NA	0.458	NA	NA	0.55885819080023	0.132740455882746	0.0729628611115732	0.321203110555875	0.535503567301779	0.637353710879313	0.597014925373134	0.161642315516923	0.105263157894737	0.3525765207284	0.548780487804878	0.605547779615727
DGKZ	human	Sst Chodl	DGKZ	0.729	NA	NA	0.458	NA	NA	0.891810699668269	0.442937660204057	0.276710282738304	0.278666243018131	0.484784087031814	0.488423575477861	0.82089552238806	0.500647309043832	0.368421052631579	0.34431099057213	0.536585365853659	0.519658989693345
XKR4.3	human	Sst Chodl	XKR4	0.729	NA	NA	0.458	NA	NA	3.19223985192546	2.62308793159867	2.76865790872824	2.39463994334852	3.45132882110823	3.09294535062129	1	0.986498982800074	1	0.984889577683069	1	0.998982058786105
EVI5	human_marmoset	Sst Chodl	EVI5	0.729	0.822	NA	0.458	0.644	NA	1.53756455589608	1.07444686809216	1.91297759152882	1.21550201840592	0.72725083371137	0.957043830316825	1	0.857869428518587	1	0.902750871755134	0.689024390243902	0.801246977987021
ATP2B4	human	Sst Chodl	ATP2B4	0.728	NA	NA	0.456	NA	NA	0.576827934148378	0.138140742045464	0.240228852182518	0.0660977596543569	0.253846227692053	0.0942619350445727	0.597014925373134	0.1389864989828	0.315789473684211	0.0867880666408369	0.298780487804878	0.11477287186665
FOCAD.1	human_mouse	Sst Chodl	FOCAD	0.728	NA	0.845	0.456	NA	0.69	2.1122488368954	1.62701936305606	1.60804468276506	1.21523463874554	1.81479711355548	0.995198470364762	1	0.957739966709821	1	0.888157045072969	0.98780487804878	0.813335029902023
PLCL1.1	human_marmoset	Sst Chodl	PLCL1	0.728	0.756	NA	0.456	0.512	NA	1.22718137763899	0.6065707043769	0.943043331043976	0.338383881121372	0.228879223224649	0.823667680880396	0.880597014925373	0.411318660995006	0.789473684210526	0.301820999612553	0.201219512195122	0.565593586970352
FOXO1	human	Sst Chodl	FOXO1	0.726	NA	NA	0.452	NA	NA	0.684901093530971	0.181393694846623	0	0.14778297354739	0.0253590431912175	0.084313972886336	0.611940298507463	0.162382097281302	0	0.155882732790908	0.0304878048780488	0.100903422827332
MYRIP.1	human	Sst Chodl	MYRIP	0.726	NA	NA	0.452	NA	NA	2.59862730338823	1.98238121179126	1.81885402913204	1.59309791821774	0.824812321624461	0.638788564184324	1	0.944793785833179	1	0.942528735632184	0.768292682926829	0.612927853416465
ADAM10	human	Sst Chodl	ADAM10	0.726	NA	NA	0.452	NA	NA	1.28330142076775	0.816365096563409	0.568561727184597	0.333555725969072	0.78495700144687	0.732806268277291	0.895522388059702	0.744590345847975	0.631578947368421	0.387446726075165	0.768292682926829	0.693345209314162
CALY	human	Sst Chodl	CALY	0.725	NA	NA	0.45	NA	NA	1.60009326773741	1.07774646559703	0.401295736113653	0.347765614481289	1.26580959055947	0.999659276637709	0.970149253731343	0.847142592935084	0.473684210526316	0.397907787679194	0.890243902439024	0.792339992365441
POSTN.1	human	Sst Chodl	POSTN	0.724	NA	NA	0.448	NA	NA	0.903625604042785	0.134602427724437	0.0364814305557866	0.264204828539836	0.0084530143970725	0.00739535960869797	0.537313432835821	0.117162936933605	0.0526315789473684	0.177967196177192	0.0121951219512195	0.00979768418373839
SORCS1.1	human_marmoset	Sst Chodl	SORCS1	0.723	0.864	NA	0.446	0.728	NA	1.78364167626094	0.819608751162863	2.30234034748395	0.712547978468226	1.21705412871876	1.17951468929979	0.805970149253731	0.428980950619567	0.947368421052632	0.406044168926773	0.835365853658537	0.637612927853417
RSU1	human	Sst Chodl	RSU1	0.723	NA	NA	0.446	NA	NA	0.864360065004647	0.357748095352063	0.459117435517237	0.223631353051688	0.311014254892463	0.309964401395188	0.73134328358209	0.400869243573146	0.526315789473684	0.26333462482242	0.384146341463415	0.367349535564321
RAP1GAP	human_mouse	Sst Chodl	RAP1GAP	0.723	NA	0.729	0.446	NA	0.458	0.912263804471575	0.456398014647856	0.507997080352643	0.275913119556551	1.03845455861095	0.562685675893713	0.805970149253731	0.51192898095062	0.473684210526316	0.338757587498386	0.847560975609756	0.586843109810408
DGKI.1	human	Sst Chodl	DGKI	0.723	NA	NA	0.446	NA	NA	2.32968208480609	1.87717808890334	1.01666000899758	1.01483940171859	2.04220198237037	1.58592215480302	1	0.97364527464398	0.842105263157895	0.79891514916699	1	0.933452093141621
PRSS23	human	Sst Chodl	PRSS23	0.722	NA	NA	0.444	NA	NA	0.674555613224107	0.174801865277567	0.0364814305557866	0.00826618967878442	0.0084530143970725	0.130442695897437	0.611940298507463	0.209358239319401	0.0526315789473684	0.0114942528735632	0.0121951219512195	0.133223056368495
TGS1	human	Sst Chodl	TGS1	0.722	NA	NA	0.444	NA	NA	0.752297481998112	0.303590385829008	0.805393815096716	0.487527391798673	0.435419750880686	0.430418777249464	0.716417910447761	0.367209173293878	0.736842105263158	0.524602867105773	0.48780487804878	0.492047334266446
IGFBP7	human	Sst Chodl	IGFBP7	0.721	NA	NA	0.442	NA	NA	0.413836055757875	0.0352777863701289	0.0729628611115732	0.0649089701966724	0.0380385647868263	0.0539866906349291	0.477611940298507	0.0339374884409099	0.0526315789473684	0.0802014722975591	0.0548780487804878	0.0631123552614836
CA12	human	Sst Chodl	CA12	0.72	NA	NA	0.44	NA	NA	0.490687363473627	0.00803393412625356	0.0943031299593713	0.0141525147311105	0.0126795215956088	0.0161269502532373	0.447761194029851	0.0113741446273349	0.105263157894737	0.0196306341211417	0.0182926829268293	0.0223947067056877
GDA	human	Sst Chodl	GDA	0.72	NA	NA	0.44	NA	NA	0.702377675577608	0.245538146754024	0.203747421626731	0.224774481149262	0.501151975290868	0.377581277399729	0.671641791044776	0.246994636582208	0.210526315789474	0.254552499031383	0.542682926829268	0.357170123425372
FLNB	human	Sst Chodl	FLNB	0.72	NA	NA	0.44	NA	NA	0.804210294278683	0.374608406983572	0.574760834324407	0.288164118221604	0.653858137331554	0.561131810974046	0.776119402985075	0.425097096356575	0.526315789473684	0.329458866072582	0.670731707317073	0.588878992238198
NCAM2.1	human_marmoset_mouse	Sst Chodl	NCAM2	0.72	0.764	0.825	0.44	0.528	0.65	3.36832779710525	2.21215726893772	3.09832808796191	2.02413699071286	3.10587936066031	1.71392837875431	1	0.805252450527094	1	0.85070386155237	0.945121951219512	0.778216058022649
GALNT10	human	Sst Chodl	GALNT10	0.719	NA	NA	0.438	NA	NA	0.628929569079003	0.169357778483184	0.0364814305557866	0.0695252451103783	0.488618460549969	0.238004629672319	0.597014925373134	0.179859441464768	0.0526315789473684	0.0896293426320548	0.50609756097561	0.272553760020359
ENAH	human_marmoset	Sst Chodl	ENAH	0.719	0.726	NA	0.438	0.452	NA	1.61304877793443	1.11805171400708	1.22123629151737	0.723686503405127	1.63067782538725	1.58591543639776	0.970149253731343	0.870075827630849	1	0.669507942657884	0.99390243902439	0.955592314543835
PTCHD1	human	Sst Chodl	PTCHD1	0.719	NA	NA	0.438	NA	NA	0.45618123849485	0.0950518410112923	0.10944429166736	0.0291361447571444	0.240600011000961	0.220959920194516	0.552238805970149	0.114203809876087	0.157894736842105	0.038486374790133	0.274390243902439	0.24290622216567
CERS5	human	Sst Chodl	CERS5	0.719	NA	NA	0.438	NA	NA	0.968235328923544	0.540340245353928	0.319390820433901	0.31818264069787	0.900073841501897	0.795679817912249	0.880597014925373	0.584982430183096	0.368421052631579	0.379697791553661	0.841463414634146	0.724392416337956
BMPR2	human	Sst Chodl	BMPR2	0.719	NA	NA	0.438	NA	NA	1.71786625841765	1.32712487926569	1.1235363972876	0.821883115117496	1.0521500181032	0.844283519273724	1	0.941834658775661	0.894736842105263	0.744285160790391	0.865853658536585	0.761928998600331
KIF26B.4	human	Sst Chodl	KIF26B	0.717	NA	NA	0.434	NA	NA	1.92446060640565	1.20467196948449	0.67675778060894	1.5389091252411	0.0211325359926813	0.675377587121218	0.91044776119403	0.739504346217866	0.631578947368421	0.834689396874596	0.0304878048780488	0.543071637612928
PCSK6	human_marmoset	Sst Chodl	PCSK6	0.717	0.77	NA	0.434	0.54	NA	0.681266254113629	0.230688388394524	0.78227634296098	0.156243046296426	0.0362844058084617	0.0609845557277848	0.656716417910448	0.243388200480858	0.684210526315789	0.171122304016531	0.0426829268292683	0.0724010688382746
NTM.2	human_marmoset	Sst Chodl	NTM	0.717	0.912	NA	0.434	0.824	NA	3.10062822160951	2.41044174481654	3.27016204239224	2.04637883777986	3.4641346827261	2.72520570016964	1	0.937950804512669	1	0.934908950019372	1	0.950502608474361
SOS2	human	Sst Chodl	SOS2	0.717	NA	NA	0.434	NA	NA	1.22224765740406	0.768573959375724	0.443976273809249	0.47778818368403	0.57497711668469	0.492909044310604	0.970149253731343	0.730626965045312	0.473684210526316	0.513237763140901	0.615853658536585	0.530729100394452
MXRA7	human_mouse	Sst Chodl	MXRA7	0.717	NA	0.71	0.434	NA	0.42	0.685371193738975	0.290293907795803	0.392353681545474	0.125501771337823	0.585903873189464	0.174478386224986	0.746268656716418	0.351673756241909	0.368421052631579	0.167118687847088	0.597560975609756	0.213513169614455
ME1	human_marmoset	Sst Chodl	ME1	0.717	0.825	NA	0.434	0.65	NA	1.10659987433794	0.654618607618129	1.29284132669096	0.57242012537761	0.445875838856856	0.183581526007806	0.91044776119403	0.633068244867764	1	0.578070515304146	0.50609756097561	0.219875302201298
IQCA1	human	Sst Chodl	IQCA1	0.716	NA	NA	0.432	NA	NA	0.560262168547082	0.13340184463915	0.10944429166736	0.0736463371090549	0	0.00176395770596754	0.567164179104478	0.16857776955798	0.105263157894737	0.0969908304274829	0	0.00254485303473724
PRMT2	human_marmoset	Sst Chodl	PRMT2	0.715	0.722	NA	0.43	0.444	NA	0.865369553968111	0.449266889006573	0.622986662317783	0.219491032348473	0.676420170628705	0.361291182877066	0.805970149253731	0.499075272794526	0.684210526315789	0.276378664600284	0.731707317073171	0.415574500572592
CTDSPL	human	Sst Chodl	CTDSPL	0.715	NA	NA	0.43	NA	NA	1.35855271411735	0.89190877825999	0.364814305557866	0.296881365009317	0.984164411625661	0.643339046983752	0.955223880597015	0.759385981135565	0.473684210526316	0.348572904558956	0.835365853658537	0.630741824659626
PGM2L1	human	Sst Chodl	PGM2L1	0.714	NA	NA	0.428	NA	NA	1.14127456657968	0.634737653084969	0.64069572740311	0.436172808085426	0.751987466573849	0.478785600554026	0.865671641791045	0.614481228037729	0.631578947368421	0.472426707994317	0.719512195121951	0.519277261738135
IQGAP1	human_marmoset	Sst Chodl	IQGAP1	0.713	0.713	NA	0.426	0.426	NA	0.69651136829239	0.261573085801069	0.750374458562543	0.329624096772097	0.704507357819972	0.380561246441611	0.656716417910448	0.308119104864065	0.736842105263158	0.374660984114684	0.664634146341463	0.435424354243542
SLC36A4	human	Sst Chodl	SLC36A4	0.713	NA	NA	0.426	NA	NA	1.11356521452116	0.662470467816126	0.225087690474529	0.289870770679156	0.172250825403429	0.178865655078929	0.880597014925373	0.658775661179952	0.263157894736842	0.352963967454475	0.23780487804878	0.23234508207151
PDE1A.1	human_marmoset_mouse	Sst Chodl	PDE1A	0.712	0.968	0.988	0.424	0.936	0.976	1.60383438974299	0.697202563471245	2.55630495519511	0.395833018487565	3.57754433923259	0.711055702226977	0.761194029850746	0.36498982800074	1	0.321709931551078	0.99390243902439	0.452347626924545
PDZRN4	human	Sst Chodl	PDZRN4	0.712	NA	NA	0.424	NA	NA	1.30216131280336	0.573629894955606	0.21888858333472	0.0767283873597925	1.00940844768725	0.66627033218644	0.746268656716418	0.344368411318661	0.263157894736842	0.0842050884670024	0.725609756097561	0.518386563175977
GPRIN3	human	Sst Chodl	GPRIN3	0.712	NA	NA	0.424	NA	NA	0.788679403698692	0.34748412420115	0.240228852182518	0.165776716620797	0.273051437178799	0.238125645677253	0.776119402985075	0.351858701683004	0.263157894736842	0.187395066511688	0.335365853658537	0.249522840055987
NEO1	human	Sst Chodl	NEO1	0.712	NA	NA	0.424	NA	NA	1.10885099139551	0.664475010297397	0.713658588514683	0.425534181530028	0.676919393717702	0.583016919130247	0.925373134328358	0.647956352875902	0.631578947368421	0.460157561668604	0.676829268292683	0.589387962845146
JPH1	human	Sst Chodl	JPH1	0.712	NA	NA	0.424	NA	NA	0.805240038629235	0.388221546382362	0.407494843253462	0.247008512093193	0.412457308836479	0.339446676834596	0.791044776119403	0.40614018864435	0.473684210526316	0.289810151104223	0.463414634146341	0.366331594350426
KIF1B	human_marmoset	Sst Chodl	KIF1B	0.712	0.793	NA	0.424	0.586	NA	1.99881931233944	1.67738085315022	1.81611645199896	1.24543445043276	1.83038175792949	1.70862995943488	1	0.989920473460329	1	0.930130440397779	0.981707317073171	0.985621580353735
KLHL32.1	human_mouse	Sst Chodl	KLHL32	0.71	NA	0.739	0.42	NA	0.478	1.47817460024369	0.977397307343993	0.861732836765212	0.905360193570754	1.60977076276307	0.992434745226108	0.955223880597015	0.778157943406695	0.736842105263158	0.749321968229368	0.945121951219512	0.760529329431225
FCHO2	human	Sst Chodl	FCHO2	0.71	NA	NA	0.42	NA	NA	0.91221416511382	0.496268338208824	0.459117435517237	0.393634001075187	0.790330661194664	0.6900504329585	0.850746268656716	0.540595524320326	0.473684210526316	0.450213095699341	0.73780487804878	0.669932561394579
CDH7.1	human	Sst Chodl	CDH7	0.71	NA	NA	0.42	NA	NA	1.10973073073333	0.573328875040607	0.21888858333472	0.359502364674989	0.0362844058084617	0.520110862149935	0.850746268656716	0.440817458849639	0.315789473684211	0.354772052176159	0.0487804878048781	0.380201043389744
KLF12.2	human	Sst Chodl	KLF12	0.71	NA	NA	0.42	NA	NA	2.56243352378616	1.89159711638492	1.62212254408792	1.27299338178757	1.41365959997729	1.82461419938051	1	0.907527279452562	0.947368421052632	0.830944078522536	0.908536585365854	0.967934851762311
GFRA1	human	Sst Chodl	GFRA1	0.709	NA	NA	0.418	NA	NA	0.55064489964573	0.0785881494779013	0.0364814305557866	0.0638400464833778	0.00422650719853625	0.131454922870228	0.492537313432836	0.0908082115775846	0.0526315789473684	0.0831718971974687	0.00609756097560976	0.136404122661916
GRIA1	human_marmoset_mouse	Sst Chodl	GRIA1	0.709	0.839	0.755	0.418	0.678	0.51	2.7551184547105	2.29170182933095	2.54337769131083	1.76788983178879	3.13264668637717	2.42956616526449	1	0.98085814684668	1	0.950535967971071	1	0.965898969334521
KIF21A	human	Sst Chodl	KIF21A	0.709	NA	NA	0.418	NA	NA	1.78898229896239	1.44481792054993	1.4100989161853	1.11759732200222	1.63048236231007	1.61580495593837	0.985074626865672	0.961253930090623	0.947368421052632	0.888415342890353	0.981707317073171	0.977732535946049
NTN1	human_marmoset_mouse	Sst Chodl	NTN1	0.708	0.945	0.953	0.416	0.89	0.906	0.487777323557992	0.0863950131028903	1.11841048433978	0.0149346409184082	1.60428326237393	0.0762503028596621	0.507462686567164	0.105233955982985	0.894736842105263	0.0207929742993672	0.939024390243902	0.0661661789031683
WNT5A	human	Sst Chodl	WNT5A	0.708	NA	NA	0.416	NA	NA	0.470042630313846	0.0943271100914179	0	0.0333438387404942	0.0253590431912175	0.122294695974501	0.522388059701492	0.115960791566488	0	0.0426191398682681	0.0365853658536585	0.138185519786232
FGFR1	human	Sst Chodl	FGFR1	0.708	NA	NA	0.416	NA	NA	0.599276850518173	0.208852894592263	0.0364814305557866	0.25710081392688	0.285337431206496	0.158015088184502	0.641791044776119	0.2563343813575	0.0526315789473684	0.300400361616944	0.347560975609756	0.195953683674768
SH3GLB1	human	Sst Chodl	SH3GLB1	0.708	NA	NA	0.416	NA	NA	0.921172511157114	0.499016575672695	0.480457704365035	0.463591370718003	0.780364127353284	0.622342621886374	0.82089552238806	0.550767523580544	0.578947368421053	0.507942657884541	0.74390243902439	0.639139839674259
LDLRAD4.1	human_marmoset	Sst Chodl	LDLRAD4	0.708	0.952	NA	0.416	0.904	NA	2.0693653742329	1.50522050543109	2.20686685689729	0.896476328832244	0.740448216348352	0.984008595648138	1	0.870075827630849	1	0.699857936200439	0.695121951219512	0.783814734699071
GUCY1A2	human	Sst Chodl	GUCY1A2	0.707	NA	NA	0.414	NA	NA	1.58463026962034	1.03995398009204	0.596101103172205	0.721262486701792	1.07800230178419	0.932637845288746	0.895522388059702	0.795172923987424	0.578947368421053	0.65194369107581	0.829268292682927	0.774653263774017
MCAM	human	Sst Chodl	MCAM	0.707	NA	NA	0.414	NA	NA	0.43199120985227	0.0566700955699177	0.0943031299593713	0.0347590385734458	0	0.00313851844098565	0.477611940298507	0.0713889402626225	0.105263157894737	0.0475267983985535	0	0.00445349281079018
DPYSL2	human	Sst Chodl	DPYSL2	0.707	NA	NA	0.414	NA	NA	1.6028057846978	1.19144120085259	1.25623504433807	1.07370763040164	1.60612346415893	1.47559346148364	1	0.901701498058073	0.947368421052632	0.866718326230143	0.981707317073171	0.954447130678203
ADAMTS12	human	Sst Chodl	ADAMTS12	0.706	NA	NA	0.412	NA	NA	0.620482835303463	0.0557338957053165	0.10944429166736	0.0630291737739836	0.132362075071359	0.051272800685894	0.462686567164179	0.0580728685037914	0.157894736842105	0.0790391321193336	0.152439024390244	0.0622216566993256
GPR88	human_marmoset	Sst Chodl	GPR88	0.706	0.708	NA	0.412	0.416	NA	0.406211792716591	0.00516045159531762	0.291851444446293	0.00296934521427542	0.384778805458943	0.00964354354909618	0.417910447761194	0.00712039948215277	0.421052631578947	0.00400361616944337	0.396341463414634	0.0134877210841074
CAMKMT	human	Sst Chodl	CAMKMT	0.705	NA	NA	0.41	NA	NA	1.2711171182106	0.715108186492426	0.525286768088013	0.694794233708567	0.762620656086373	0.749512064699652	0.835820895522388	0.60218235620492	0.473684210526316	0.582461578199664	0.670731707317073	0.664970097976842
NTN4.1	human	Sst Chodl	NTN4	0.705	NA	NA	0.41	NA	NA	1.01792008524005	0.567738717601781	0.21888858333472	0.391892388385274	0.340288905966612	0.221027333115585	0.865671641791045	0.528574070649159	0.315789473684211	0.377631409014594	0.390243902439024	0.257284641811935
HERPUD2	human	Sst Chodl	HERPUD2	0.704	NA	NA	0.408	NA	NA	0.842500176748067	0.410152150860048	0.291851444446293	0.182057400333882	0.364280436568232	0.388018321991058	0.805970149253731	0.460699093767339	0.421052631578947	0.235438460545008	0.426829268292683	0.453874538745387
TRIM2	human	Sst Chodl	TRIM2	0.704	NA	NA	0.408	NA	NA	1.75471656155929	1.38293029889646	0.817792029376335	0.946341180852083	1.78994434449854	1.53312812032315	1	0.950342149066026	0.736842105263158	0.822549399457575	0.98780487804878	0.961827204478941
MARCH3	human_marmoset	Sst Chodl	MARCH3	0.702	0.85	NA	0.404	0.7	NA	0.739038317440804	0.28793281690654	0.905067191302837	0.108369667086934	0.406131701491965	0.293602387216699	0.656716417910448	0.264194562604032	0.789473684210526	0.119850187265918	0.432926829268293	0.268354752513042
SPOPL	human	Sst Chodl	SPOPL	0.701	NA	NA	0.402	NA	NA	0.965884933150457	0.560356691983065	0.261569121030316	0.23378451355506	0.438292507847915	0.388999786710364	0.835820895522388	0.575550212687257	0.263157894736842	0.29781738344311	0.51219512195122	0.451456928362387
PTPRD	human_marmoset_mouse	Sst Chodl	PTPRD	0.701	0.874	0.747	0.402	0.748	0.494	3.24566115192526	2.60484743635622	3.38094691327501	2.41026649060359	3.15638719064617	2.25106549763584	1	0.949232476419456	1	0.964484050109777	1	0.913602239470671
SCN9A1	marmoset_mouse	Pvalb	SCN9A	NA	0.846	0.833	NA	0.692	0.666	0.589174233858724	0.394626912899824	1.71357241138749	0.501443003877123	1.23071254530213	0.346305545817104	0.607727845443091	0.340941176470588	0.887921022067364	0.394370860927152	0.872738238841978	0.339827179890024
EPHA6	marmoset	Pvalb	EPHA6	NA	0.786	NA	NA	0.572	NA	2.54720989823975	2.03556448145805	2.44151368815169	1.35643789551457	1.99111918261275	2.10767025586416	0.908861822763545	0.871058823529412	0.993031358885017	0.731456953642384	0.925211097708082	0.929772191673213
PRRX1	marmoset	Pvalb	PRRX1	NA	0.783	NA	NA	0.566	NA	0.138052226357789	0.0159704058044526	0.957521147544686	0.271351178867915	0.00209031115971033	0.00551705713285534	0.154976900461991	0.0184705882352941	0.780487804878049	0.244370860927152	0.00301568154402895	0.00706991358994501
MIPOL1	marmoset	Pvalb	MIPOL1	NA	0.777	NA	NA	0.554	NA	1.13054634408153	1.04091761269768	1.36534971363919	0.679608216819788	0.467877907694845	0.367021500478311	0.859722805543889	0.825882352941177	0.908246225319396	0.619867549668874	0.517490952955368	0.412254516889238
CTNNAL1	marmoset	Pvalb	CTNNAL1	NA	0.769	NA	NA	0.538	NA	0.717420287466057	0.321936338417661	1.34610846396394	0.665530115516138	0.306186683080436	0.368182971298321	0.703905921881562	0.344235294117647	0.90650406504065	0.597847682119205	0.372135102533173	0.423409269442262
PRKCA	marmoset	Pvalb	PRKCA	NA	0.764	NA	NA	0.528	NA	2.0082979795983	1.607331889463	2.02978739284938	1.19028462621062	1.7650005008623	1.21243757270877	0.976060478790424	0.907647058823529	0.966318234610918	0.751324503311258	0.940892641737033	0.767164179104478
LRRC38	marmoset	Pvalb	LRRC38	NA	0.762	NA	NA	0.524	NA	0.305066059568556	0.0071361357430217	0.566020964316816	0.0187211900877649	0.320379002195286	0.0381131265192423	0.364132717345653	0.00964705882352941	0.542973286875726	0.020364238410596	0.386007237635706	0.0494893951296151
SLC4A7	marmoset	Pvalb	SLC4A7	NA	0.76	NA	NA	0.52	NA	0.999138541296617	0.659777584054847	1.31973878248718	0.682962194474226	0.693640620246505	0.642253749295883	0.830743385132297	0.627294117647059	0.915214866434379	0.615894039735099	0.694209891435464	0.639277297721917
SFMBT2	marmoset	Pvalb	SFMBT2	NA	0.752	NA	NA	0.504	NA	0.777442406516811	0.546612905769408	0.710892318074049	0.151347023005431	0.40908376811234	0.106726390884245	0.571608567828643	0.434117647058824	0.640534262485482	0.156788079470199	0.432448733413752	0.124744697564808
PHACTR2	marmoset	Pvalb	PHACTR2	NA	0.752	NA	NA	0.504	NA	1.14539275764971	0.614184441355033	1.38300228128372	0.719397268868472	0.325164902649197	0.149949286192042	0.776984460310794	0.480705882352941	0.915795586527294	0.584933774834437	0.335946924004825	0.165435978004713
ENOX1	marmoset_mouse	Pvalb	ENOX1	NA	0.746	0.828	NA	0.492	0.656	2.62280085983209	2.09290217186365	2.13896019617686	1.44083212337974	2.68800746321339	1.76539989750603	0.997480050398992	0.937058823529412	0.990708478513357	0.858112582781457	0.998793727382388	0.935271013354281
OPCML	marmoset_mouse	Pvalb	OPCML	NA	0.745	0.748	NA	0.49	0.496	3.37769622801551	3.12700332140321	3.05353030221721	2.24217081826913	3.5513365633418	2.61705366866703	0.997060058798824	0.995058823529412	0.99883855981417	0.91341059602649	1	0.94815396700707
PLD51	marmoset	Pvalb	PLD5	NA	0.743	NA	NA	0.486	NA	1.51125951437344	1.53691792473053	1.09679257863382	0.394643798227675	0.0834778964196893	0.74013679815371	0.851322973540529	0.730352941176471	0.747386759581881	0.26953642384106	0.100120627261761	0.518303220738413
SRRM3	marmoset	Pvalb	SRRM3	NA	0.743	NA	NA	0.486	NA	1.34088079928138	0.943100257346029	1.52988334585376	1.02343953626903	1.18426103068611	0.930038983150938	0.939521209575809	0.816823529411765	0.969221835075494	0.847682119205298	0.906513872135102	0.784446190102121
RAPGEF4	marmoset	Pvalb	RAPGEF4	NA	0.74	NA	NA	0.48	NA	2.15983537495578	1.81286891253492	1.53776398286356	1.02745897049851	1.82310103587845	1.71063986831996	0.999160016799664	0.982117647058824	0.969802555168409	0.829801324503311	0.983112183353438	0.968578161822467
WDR63	marmoset	Pvalb	WDR63	NA	0.737	NA	NA	0.474	NA	0.0957619128362962	0.0153447742934478	0.805877422870695	0.302586237341278	0.00418062231942066	0.00670658965000233	0.128097438051239	0.0211764705882353	0.732288037166086	0.342880794701987	0.0060313630880579	0.00942655145326002
VWA8	marmoset_mouse	Pvalb	VWA8	NA	0.736	0.702	NA	0.472	0.404	1.77591994851472	1.41016104818308	1.27578301256796	0.76669098812543	1.30811829653871	0.897167991935383	0.988240235195296	0.954470588235294	0.924506387921022	0.712086092715232	0.921592279855247	0.78790259230165
CERK	marmoset_mouse	Pvalb	CERK	NA	0.735	0.73	NA	0.47	0.46	0.340512251432681	0.198945515390123	0.692035475762675	0.232946001293054	1.05030122340417	0.558866713231256	0.419991600167997	0.255529411764706	0.696864111498258	0.288245033112583	0.857659831121834	0.581304006284368
TENM2	marmoset	Pvalb	TENM2	NA	0.732	NA	NA	0.464	NA	2.8962856028384	2.26848538101661	3.30082681471979	2.39693521207508	2.62378917512925	2.28635114968547	0.988660226795464	0.890117647058824	0.998257839721254	0.894039735099338	0.961399276236429	0.941555380989788
MEF2A	marmoset	Pvalb	MEF2A	NA	0.732	NA	NA	0.464	NA	1.41737409949693	1.12881642233823	1.40550622368119	0.920728910950679	1.36431918643868	1.16027396593987	0.96220075598488	0.878941176470588	0.959349593495935	0.792880794701987	0.948733413751508	0.886095836606441
MKX	marmoset_mouse	Pvalb	MKX	NA	0.724	0.782	NA	0.448	0.564	0.297639708276774	0.0754213018813827	0.627627702191751	0.161722786329025	1.51153678345941	0.700669864813522	0.322553548929021	0.082	0.602787456445993	0.178807947019868	0.945717732207479	0.524901806755695
ATP1A3	marmoset_mouse	Pvalb	ATP1A3	NA	0.721	0.741	NA	0.442	0.482	1.08537224035369	0.906980322984708	1.23510422133618	0.764075745314599	2.03837943029082	1.61985467394084	0.870222595548089	0.785294117647059	0.923925667828107	0.712748344370861	0.995778045838359	0.97910447761194
LYST	marmoset	Pvalb	LYST	NA	0.719	NA	NA	0.438	NA	1.25341023441716	1.03711696664836	1.2684566537914	0.749904662100785	0.774491352631144	0.672042145320844	0.912641747165057	0.850705882352941	0.885017421602787	0.677152317880795	0.734620024125452	0.649489395129615
AIFM3	marmoset	Pvalb	AIFM3	NA	0.717	NA	NA	0.434	NA	0.181438919024845	0.0539503340694832	0.437048112133741	0.0554858278704576	0.27743264629192	0.131290027031361	0.240235195296094	0.0735294117647059	0.5	0.0751655629139073	0.340772014475271	0.167321288295365
CNTNAP5	marmoset	Pvalb	CNTNAP5	NA	0.716	NA	NA	0.432	NA	2.58545470094189	2.18327792617109	2.22324569983883	1.57501095834304	2.5505012675912	1.88234017816277	0.93490130197396	0.905294117647059	0.948315911730546	0.88658940397351	0.92400482509047	0.843047918303221
FLT3	marmoset_mouse	Pvalb	FLT3	NA	0.715	0.787	NA	0.43	0.574	0.650836959972122	0.351876044700969	0.756927265835959	0.280673982328093	0.77288005357372	0.180085471436415	0.608987820243595	0.292117647058824	0.678281068524971	0.305132450331126	0.735826296743064	0.21618224666143
TMEM178A	marmoset	Pvalb	TMEM178A	NA	0.715	NA	NA	0.43	NA	1.090447	0.7175661	0.9800733	0.4705644	1.120645	0.7248106	0.8580428	0.6623529	0.7926829	0.4346026	0.8667069	0.6419482
ALK	marmoset	Pvalb	ALK	NA	0.715	NA	NA	0.43	NA	1.43791	1.05575	1.390591	0.7597661	1.524564	1.184766	0.8458631	0.6267059	0.8977933	0.5139073	0.9041013	0.7161037
IL1RAPL1	marmoset_mouse	Pvalb	IL1RAPL1	NA	0.715	0.877	NA	0.43	0.754	3.717624	3.316131	2.903012	2.365819	3.797386	2.691289	1	0.9921176	0.9994193	0.9753311	1	0.9767478
DNER	marmoset	Pvalb	DNER	NA	0.71	NA	NA	0.42	NA	1.701953	1.583478	1.607896	1.12016	1.790972	1.673965	0.9718606	0.9123529	0.9645761	0.8299669	0.9885404	0.9418696
PNKD	marmoset_mouse	Pvalb	PNKD	NA	0.708	0.725	NA	0.416	0.45	0.6963634	0.3253498	0.6925918	0.2848271	1.112383	0.6250436	0.7118858	0.3824706	0.6916376	0.3293046	0.8799759	0.6227808
HTR71	marmoset	Pvalb	HTR7	NA	0.707	NA	NA	0.414	NA	0.4501773	0.0827769	0.4814892	0.08986792	0.08429958	0.2079634	0.452331	0.08258824	0.5098722	0.1023179	0.10193	0.2125687
CACNA2D2	marmoset_mouse	Pvalb	CACNA2D2	NA	0.707	0.841	NA	0.414	0.682	0.5788266	0.253295	0.6225207	0.2330393	1.472375	0.5041574	0.6362873	0.3037647	0.6567944	0.2809603	0.946924	0.4098979
NCOA3	marmoset	Pvalb	NCOA3	NA	0.705	NA	NA	0.41	NA	0.7918016	0.4846709	0.9508724	0.4953053	0.7399148	0.5079922	0.7387652	0.5174118	0.8031359	0.5072848	0.7074789	0.5332286
SLC25A40	marmoset	Pvalb	SLC25A40	NA	0.705	NA	NA	0.41	NA	0.4911391	0.3214244	0.6728511	0.2738827	0.3828054	0.2353446	0.5598488	0.3852941	0.6794425	0.3263245	0.4565742	0.2912804
KCNIP2	marmoset_mouse	Pvalb	KCNIP2	NA	0.703	0.775	NA	0.406	0.55	0.632843	0.307928	0.6014007	0.2077569	0.7951477	0.1496551	0.6434271	0.3478824	0.6190476	0.2478477	0.6749095	0.1758052
PDZRN3	marmoset	Pvalb	PDZRN3	NA	0.701	NA	NA	0.402	NA	1.237053	1.307784	1.246566	0.7059832	0.7236041	0.4578375	0.7589248	0.7695294	0.8513357	0.5620861	0.5422195	0.3742341
HAPLN4	marmoset	Pvalb	HAPLN4	NA	0.701	NA	NA	0.402	NA	0.3092142	0.1559103	0.6161331	0.234281	0.2517806	0.07238594	0.3771525	0.1978824	0.64518	0.2804636	0.3178528	0.09756481
HDAC9	marmoset_mouse	Sncg	HDAC9	NA	0.873	0.835	NA	0.746	0.67	2.385284	1.886738	2.094024	0.9621319	2.587674	1.514715	0.9701835	0.9116795	0.9918145	0.7080666	1	0.8528939
LUZP21	marmoset	Sncg	LUZP2	NA	0.869	NA	NA	0.738	NA	1.627774	1.089809	2.826307	1.213571	1.649723	1.421194	0.8027523	0.5516036	0.9849932	0.6724996	0.7567084	0.6902465
CSMD3	marmoset_mouse	Sncg	CSMD3	NA	0.842	0.748	NA	0.684	0.496	3.094273	2.529494	3.043786	1.945285	3.214345	2.291765	1	0.9650315	0.9986357	0.9147816	1	0.9155949
SLC1A2	marmoset	Sncg	SLC1A2	NA	0.829	NA	NA	0.658	NA	1.077257	0.647327	1.096631	0.2308968	0.8269248	0.6605641	0.8130734	0.5839744	0.8049113	0.2489686	0.7728086	0.5671222
NRG11	marmoset	Sncg	NRG1	NA	0.826	NA	NA	0.652	NA	0.8983353	0.8014585	2.123848	0.5944563	1.978448	1.524634	0.5275229	0.4080328	0.8540246	0.3849765	0.9266547	0.8476688
GRM81	marmoset	Sncg	GRM8	NA	0.797	NA	NA	0.594	NA	0.8918161	0.599218	1.894716	0.7871371	0.4262714	0.720816	0.5355505	0.349985	0.8813097	0.502632	0.3613596	0.3701768
GALNTL6.1	marmoset	Sncg	GALNTL6	NA	0.791	NA	NA	0.582	NA	3.653856	2.655948	3.735717	2.140028	4.30446	4.13442	0.9919725	0.8109701	1	0.7681036	1	0.9839228
THSD7B	marmoset	Sncg	THSD7B	NA	0.78	NA	NA	0.56	NA	1.363042	0.7769445	1.497943	0.317203	0.2198762	0.7208547	0.6399083	0.3832551	0.7080491	0.2235026	0.2450805	0.4840568
SEMA5A	marmoset	Sncg	SEMA5A	NA	0.78	NA	NA	0.56	NA	0.5698592	0.4304907	1.13078	0.2848946	0.01735968	0.4801447	0.3520642	0.3129184	0.7353342	0.2479727	0.02504472	0.3452572
MGAT4C	marmoset	Sncg	MGAT4C	NA	0.779	NA	NA	0.558	NA	2.726847	2.454131	1.669492	0.6281784	0.3599385	2.463203	0.9885321	0.8523329	0.8526603	0.4024755	0.3577818	0.892283
CACNA2D3.11	marmoset	Sncg	CACNA2D3	NA	0.775	NA	NA	0.55	NA	2.453744	1.698201	2.365308	1.370146	2.664039	1.877038	0.9988532	0.7587172	0.9986357	0.7409304	0.9928444	0.8265005
EPHA5	marmoset	Sncg	EPHA5	NA	0.764	NA	NA	0.528	NA	1.258351	1.079609	1.57878	0.781272	1.19505	1.762037	0.8199541	0.7373364	0.8731241	0.6366482	0.8193202	0.920284
SSBP2	marmoset	Sncg	SSBP2	NA	0.764	NA	NA	0.528	NA	2.158027	1.742523	2.049713	1.362997	1.27552	1.305211	0.9954128	0.9567389	0.9904502	0.8826291	0.9159213	0.8851822
ATP2C1	marmoset	Sncg	ATP2C1	NA	0.762	NA	NA	0.524	NA	1.38069	1.077452	1.302029	0.6765949	0.9747948	1.215103	0.940367	0.8705165	0.8976808	0.6288234	0.8372093	0.8932208
KCNH71	marmoset	Sncg	KCNH7	NA	0.76	NA	NA	0.52	NA	1.246929	1.628381	2.235	1.520365	2.410584	1.86511	0.7098624	0.8467379	0.9822647	0.9035425	0.9874776	0.8472669
LRRTM41	marmoset	Sncg	LRRTM4	NA	0.758	NA	NA	0.516	NA	3.707116	3.150108	3.043918	1.985656	3.6331	3.170154	1	0.9406534	0.9849932	0.8561673	0.9677996	0.9421222
ADRA1B1	marmoset	Sncg	ADRA1B	NA	0.754	NA	NA	0.508	NA	0.8547891	0.3128847	0.7564594	0.1721075	0.8108292	0.4750925	0.6204128	0.2796483	0.6589359	0.1846635	0.5420394	0.3926849
SNTG1.1	marmoset	Sncg	SNTG1	NA	0.748	NA	NA	0.496	NA	2.855653	3.046106	2.500848	1.754152	3.113945	2.911094	0.9598624	0.9661305	0.9986357	0.9051074	1	0.9989282
NELL1	marmoset	Sncg	NELL1	NA	0.745	NA	NA	0.49	NA	0.5654368	0.803041	1.187315	0.3022966	1.623031	0.8179294	0.4243119	0.3999401	0.6616644	0.226348	0.7227191	0.5312165
SLC35F3	marmoset	Sncg	SLC35F3	NA	0.743	NA	NA	0.486	NA	0.6658142	1.232326	1.809215	0.980034	0.2121798	0.4702185	0.5940367	0.8342492	0.8785812	0.6901408	0.2683363	0.4497588
PTPRO.1	marmoset	Sncg	PTPRO	NA	0.742	NA	NA	0.484	NA	1.5023	1.238626	2.195474	1.65016	0.7011466	0.6209767	0.8463303	0.7338395	0.9918145	0.9401053	0.6028623	0.5309486
MYO1B1	marmoset	Sncg	MYO1B	NA	0.741	NA	NA	0.482	NA	0.4566148	0.2647304	0.7176443	0.1869312	0.07531446	0.3206856	0.4071101	0.2586672	0.6466576	0.2139707	0.09481216	0.3273044
ARHGAP18	marmoset	Sncg	ARHGAP18	NA	0.74	NA	NA	0.48	NA	0.456319	0.2626722	0.9821961	0.2414902	0.2053498	0.5224789	0.3600917	0.2237986	0.638472	0.1922037	0.2397138	0.47709
RPH3A.11	marmoset_mouse	Sncg	RPH3A	NA	0.738	0.777	NA	0.476	0.554	0.9480921	0.7227921	1.295851	0.6998219	1.550686	0.8593135	0.7522936	0.6006594	0.9031378	0.5942524	0.9695886	0.6870311
CDH12	marmoset	Sncg	CDH12	NA	0.731	NA	NA	0.462	NA	1.934513	1.692789	3.435643	2.600273	0.7415455	1.167054	0.7866972	0.7004696	0.9440655	0.9282971	0.4883721	0.6311629
MCC	marmoset	Sncg	MCC	NA	0.731	NA	NA	0.462	NA	1.200349	0.8672986	1.500899	0.8751972	0.9669427	0.6847333	0.8268349	0.654411	0.9113233	0.6902831	0.7155635	0.5558682
NCAM2.11	marmoset	Sncg	NCAM2	NA	0.731	NA	NA	0.462	NA	3.121603	2.140664	2.871567	1.938669	2.337972	1.697776	0.9552752	0.7934859	0.9658936	0.8390952	0.9695886	0.7675509
SLC8A1.1	marmoset	Sncg	SLC8A1	NA	0.728	NA	NA	0.456	NA	2.543988	1.829496	2.570042	1.822036	0.6702276	1.663788	0.9575688	0.7926866	0.9645293	0.893726	0.5760286	0.8981779
TNFAIP8L3	marmoset_mouse	Sncg	TNFAIP8L3	NA	0.727	0.711	NA	0.454	0.422	0.3062698	0.1081765	0.7480931	0.1764446	0.6817547	0.1377193	0.3073394	0.1173943	0.6030014	0.1619007	0.5366726	0.1396034
LCORL	marmoset	Sncg	LCORL	NA	0.727	NA	NA	0.454	NA	1.094395	0.9921221	1.138806	0.5904039	0.8523228	0.6659733	0.8268349	0.7776002	0.8444748	0.5694978	0.7549195	0.6187031
CDH111	marmoset_mouse	Sncg	CDH11	NA	0.722	0.799	NA	0.444	0.598	0.8287782	0.5256139	1.119174	0.5228849	1.713719	0.9081951	0.5768349	0.4592866	0.7789905	0.4603784	0.9660107	0.7008307
GRID1	marmoset	Sncg	GRID1	NA	0.72	NA	NA	0.44	NA	1.797679	1.54096	1.636749	1.121377	1.952196	1.613865	0.9793578	0.9434509	0.9618008	0.831555	0.9695886	0.9362272
PCBP3	marmoset	Sncg	PCBP3	NA	0.716	NA	NA	0.432	NA	0.1270518	0.05320855	0.7181156	0.1834884	0.7325604	0.5779873	0.1582569	0.06943751	0.5920873	0.2041542	0.7048301	0.5801179
NECAB1	marmoset_mouse	Sncg	NECAB1	NA	0.714	0.948	NA	0.428	0.896	1.076522	0.3517648	1.207641	0.5103335	2.437299	0.6538927	0.603211	0.2769507	0.7148704	0.4531228	1	0.4453376
HIVEP1	marmoset	Sncg	HIVEP1	NA	0.714	NA	NA	0.428	NA	1.05142	0.5946508	0.726991	0.2552856	0.4149161	0.4712989	0.7958716	0.5870716	0.6534789	0.3031726	0.4686941	0.5096463
KIAA1211.11	marmoset	Sncg	KIAA1211	NA	0.714	NA	NA	0.428	NA	1.811822	1.472505	1.69941	1.181651	1.298505	1.288267	0.9759174	0.913278	0.9686221	0.8523261	0.9463327	0.9086281
THSD7A1	marmoset	Sncg	THSD7A	NA	0.709	NA	NA	0.418	NA	1.987233	1.623115	1.728024	0.9676412	1.883769	1.222705	0.8933486	0.7202518	0.899045	0.5433205	0.8729875	0.6472401
RERG	marmoset	Sncg	RERG	NA	0.708	NA	NA	0.416	NA	1.014116	0.6099202	0.8514165	0.2947905	0.04010067	0.3232841	0.6376147	0.4199221	0.6371078	0.2654716	0.05008945	0.3121651
NALCN	marmoset	Sncg	NALCN	NA	0.707	NA	NA	0.414	NA	1.963675	1.62969	1.536056	1.103183	1.175891	1.383039	0.9988532	0.9706264	0.9658936	0.8654147	0.8998211	0.9323419
SNCAIP1	marmoset	Sncg	SNCAIP	NA	0.703	NA	NA	0.406	NA	0.3912187	0.465157	0.7136687	0.2492163	0.6284359	0.3660903	0.3772936	0.4210211	0.6248295	0.2822592	0.627907	0.3727224
NETO2	marmoset_mouse	Sst	NETO2	NA	0.839	0.827	NA	0.678	0.654	1.463473	1.025295	1.84258	0.7704552	1.553486	0.6166199	0.9093525	0.7553388	0.9407282	0.6288889	0.9265464	0.5294118
RGS6.11	marmoset_mouse	Sst	RGS6	NA	0.802	0.764	NA	0.604	0.528	1.567431	1.027511	1.96927	0.8084688	2.18491	1.053191	0.7417266	0.5274657	0.9060119	0.5098148	0.8719931	0.5764706
ABI3BP	marmoset	Sst	ABI3BP	NA	0.798	NA	NA	0.596	NA	0.1461127	0.2744619	1.164626	0.0973038	0.0207317	0.01450435	0.1161871	0.1596099	0.6536833	0.1101852	0.02835052	0.02071993
ARHGAP10.1	marmoset	Sst	ARHGAP10	NA	0.786	NA	NA	0.572	NA	0.4276164	0.1446589	1.337525	0.5292234	0.1142397	0.1131201	0.3888489	0.1643007	0.8530906	0.4824074	0.1404639	0.1406497
CDH8.1	marmoset	Sst	CDH8	NA	0.772	NA	NA	0.544	NA	1.667564	1.064814	1.559468	0.6552827	1.172247	0.9039578	0.7848921	0.6073324	0.8767993	0.4603704	0.7225086	0.605619
C1orf226	marmoset	Sst	C1orf226	NA	0.76	NA	NA	0.52	NA	0.02730446	0.01960207	1.255523	0.6242494	0.001488718	0.001217115	0.0381295	0.02765091	0.8907705	0.5875926	0.002147766	0.001755926
CACNG3	marmoset_mouse	Sst	CACNG3	NA	0.759	0.731	NA	0.518	0.462	1.06622	0.6629579	1.388243	0.7084716	1.115671	0.5128857	0.8251799	0.5758548	0.9165961	0.5975926	0.8028351	0.4716418
PCDH15	marmoset	Sst	PCDH15	NA	0.756	NA	NA	0.512	NA	1.356435	0.7312159	1.34696	0.5534727	2.202712	1.590283	0.6874101	0.4803111	0.8285351	0.4061111	0.9063574	0.7081651
PHF20L1	marmoset	Sst	PHF20L1	NA	0.748	NA	NA	0.496	NA	1.546558	1.120067	1.455275	0.8843394	1.397952	1.447844	0.9568345	0.8686582	0.9352244	0.7662963	0.9544674	0.9452151
MAN2A1.1	marmoset	Sst	MAN2A1	NA	0.747	NA	NA	0.494	NA	0.871681	0.7759317	0.9843936	0.3741897	0.4473891	0.4930545	0.6877698	0.6383163	0.7675699	0.3635185	0.4737973	0.4575944
DGKG1	marmoset_mouse	Sst	DGKG	NA	0.746	0.76	NA	0.492	0.52	0.5263263	0.4425171	0.7340216	0.1076768	1.464679	0.7604586	0.4273381	0.4130354	0.5791702	0.122037	0.9243986	0.6063213
VSTM2B	marmoset	Sst	VSTM2B	NA	0.746	NA	NA	0.492	NA	0.6623093	0.2474054	0.8820812	0.2839347	0.4672268	0.3643853	0.6284173	0.2941612	0.7074513	0.315	0.5128866	0.3933275
KCTD8	marmoset_mouse	Sst	KCTD8	NA	0.745	0.859	NA	0.49	0.718	1.968411	1.585307	1.534994	0.5829762	1.683526	0.4215781	0.9251799	0.8281694	0.7798476	0.4131481	0.8956186	0.3292362
ST6GALNAC3	marmoset	Sst	ST6GALNAC3	NA	0.745	NA	NA	0.49	NA	1.047158	0.5512762	1.051052	0.3541275	0.4864206	0.2525511	0.7543165	0.4727811	0.7277731	0.3038889	0.503866	0.2784899
FAM189A1	marmoset_mouse	Sst	FAM189A1	NA	0.745	0.73	NA	0.49	0.46	1.328583	1.232557	1.356039	0.7480276	1.634831	0.8706782	0.8892086	0.8233551	0.8928874	0.6572222	0.8376289	0.6414399
GULP11	marmoset	Sst	GULP1	NA	0.743	NA	NA	0.486	NA	0.674018	0.6526503	1.09241	0.1607573	0.1201303	0.1821324	0.3651079	0.404518	0.5817104	0.1340741	0.1344502	0.1845478
TENM2.2	marmoset	Sst	TENM2	NA	0.74	NA	NA	0.48	NA	2.896272	2.237569	3.254975	2.309863	2.285615	2.384891	0.9884892	0.8853228	0.996613	0.8824074	0.9063574	0.9617208
DPP6	marmoset	Sst	DPP6	NA	0.74	NA	NA	0.48	NA	2.873663	2.422495	2.971582	2.325438	2.816807	2.52297	0.9838129	0.9266757	0.9995766	0.9666667	1	0.9963126
PPP4R4	marmoset	Sst	PPP4R4	NA	0.734	NA	NA	0.468	NA	0.7675888	0.4439537	0.9905614	0.4325627	0.6721039	0.3379578	0.6597122	0.4796939	0.7671465	0.46	0.657646	0.3856014
ILDR2	marmoset_mouse	Sst	ILDR2	NA	0.733	0.777	NA	0.466	0.554	0.4275606	0.09496475	0.502071	0.04550822	0.9089872	0.2692227	0.4370504	0.1166523	0.5152413	0.05925926	0.7731959	0.2755048
PROM1	marmoset	Sst	PROM1	NA	0.729	NA	NA	0.458	NA	0.1416875	0.01277619	0.535265	0.03619561	0.009033497	0.05037591	0.1366906	0.01641773	0.4928027	0.04388889	0.01159794	0.05425812
TMEFF2.11	marmoset_mouse	Sst	TMEFF2	NA	0.727	0.749	NA	0.454	0.498	2.066231	1.546866	1.7468	1.093964	2.125715	1.194895	0.9607914	0.827799	0.9322608	0.7803704	0.9201031	0.7545215
OPCML.21	marmoset	Sst	OPCML	NA	0.726	NA	NA	0.452	NA	3.306352	3.139139	2.985142	2.175923	3.112767	2.686416	0.9992806	0.9941982	0.9987299	0.9033333	0.9909794	0.9457419
PDE1C.11	marmoset	Sst	PDE1C	NA	0.711	NA	NA	0.422	NA	1.365195	0.8902939	1.186761	0.5360458	0.5516681	0.4107398	0.7741007	0.5449944	0.7480948	0.3968519	0.472079	0.3452151
PITPNC1.1	marmoset_mouse	Sst	PITPNC1	NA	0.704	0.816	NA	0.408	0.632	1.706417	1.635139	1.881413	1.390647	2.13733	1.177535	0.9532374	0.9609925	0.9716342	0.9109259	0.9553265	0.8277436
TMTC2.1	marmoset_mouse	Sst	TMTC2	NA	0.701	0.706	NA	0.402	0.412	1.648122	1.434508	1.504829	0.8723843	1.524638	0.7414913	0.7863309	0.711764	0.864945	0.6237037	0.7667526	0.5199298
PTPRD.1	marmoset_mouse	Vip	PTPRD	NA	0.823	0.875	NA	0.646	0.75	2.901607	2.493655	3.069474	2.203884	3.3354	1.915416	0.9573429	0.9464789	0.9989316	0.9536503	0.9990005	0.8875789
KCNIP4.1	marmoset	Vip	KCNIP4	NA	0.791	NA	NA	0.582	NA	3.101756	2.210641	3.665519	2.106283	3.743678	3.55507	0.9443178	0.7788732	0.9962607	0.8302207	0.966017	0.9178014
SLC35F3.2	marmoset	Vip	SLC35F3	NA	0.774	NA	NA	0.548	NA	1.326867	1.131899	1.75542	0.8367856	0.2785008	0.50997	0.795832	0.8225352	0.8883547	0.6505942	0.3093453	0.4795749
SHISA6.11	marmoset_mouse	Vip	SHISA6	NA	0.764	0.767	NA	0.528	0.534	1.298392	1.054282	1.622634	0.7352411	1.707831	0.7456932	0.7544774	0.6612036	0.894765	0.485399	0.9210395	0.439721
CA101	marmoset	Vip	CA10	NA	0.762	NA	NA	0.524	NA	0.2728115	0.1018077	1.268927	0.2967195	1.52932	0.9505614	0.1950505	0.09475032	0.6778846	0.2500849	0.7756122	0.5841913
IQGAP2	marmoset	Vip	IQGAP2	NA	0.736	NA	NA	0.472	NA	0.5245677	0.03304144	0.6978545	0.03363975	0.04069813	0.8178121	0.3874959	0.03828425	0.5026709	0.04499151	0.04947526	0.5743939
SYNE1	marmoset	Vip	SYNE1	NA	0.733	NA	NA	0.466	NA	2.293858	2.11222	1.985225	1.520983	1.828733	1.853701	0.9986975	0.996927	0.9919872	0.9602716	0.986007	0.9823979
PLXDC2	marmoset	Vip	PLXDC2	NA	0.728	NA	NA	0.456	NA	0.5984657	0.3949825	1.03212	0.3982661	1.119037	0.7026041	0.4451319	0.3131882	0.7323718	0.3247878	0.6941529	0.5220857
MERTK	marmoset	Vip	MERTK	NA	0.725	NA	NA	0.45	NA	0.04832348	0.06491124	0.6393932	0.1095646	0.03965892	0.06320332	0.06219472	0.0793854	0.5502137	0.1251273	0.04897551	0.08003985
SH3D19	marmoset	Vip	SH3D19	NA	0.722	NA	NA	0.444	NA	0.4621974	0.2706451	0.7431907	0.2380541	0.4106892	0.45586	0.4549007	0.2804097	0.650641	0.2578947	0.4137931	0.4553305
IGF1	marmoset_mouse	Vip	IGF1	NA	0.722	0.818	NA	0.444	0.636	1.091115	0.8442574	1.033957	0.4744927	1.712255	0.6228795	0.7841094	0.6747759	0.7761752	0.4460102	0.882059	0.5036533
CSMD3.2	marmoset_mouse	Vip	CSMD3	NA	0.722	0.861	NA	0.444	0.722	2.813321	2.480948	2.633318	1.863316	3.339972	2.029105	0.9967437	0.9564661	0.9962607	0.8993209	0.9950025	0.8970442
SRRM4	marmoset_mouse	Vip	SRRM4	NA	0.722	0.799	NA	0.444	0.598	1.755002	1.55727	1.908899	1.42608	1.961509	1.012162	0.9794855	0.9372599	0.9887821	0.936163	0.9730135	0.6967785
SORCS1	marmoset_mouse	Vip	SORCS1	NA	0.718	0.86	NA	0.436	0.72	1.268115	0.6515199	1.418273	0.493378	2.387564	0.7791245	0.5818951	0.3720871	0.6816239	0.3202037	0.9485257	0.5396878
PRKD1	marmoset	Vip	PRKD1	NA	0.713	NA	NA	0.426	NA	1.001855	0.9826131	1.212692	0.6129235	0.6184657	0.4962164	0.6470205	0.6239437	0.8108974	0.4887946	0.5562219	0.4113251
CNTNAP5.1	marmoset	Vip	CNTNAP5	NA	0.713	NA	NA	0.426	NA	2.408829	2.217198	2.206968	1.563676	1.473556	2.202132	0.9137089	0.9110115	0.9845085	0.8735144	0.832084	0.8689804
RNF150.11	marmoset	Vip	RNF150	NA	0.707	NA	NA	0.414	NA	1.300745	1.077572	1.345129	0.7972549	0.7360006	0.8380394	0.8899381	0.7806658	0.8963675	0.6310696	0.6321839	0.7291597
RASA1.1	marmoset	Vip	RASA1	NA	0.707	NA	NA	0.414	NA	1.454264	1.435415	2.207137	1.678927	0.7584595	0.7364695	0.9472485	0.9475032	0.9871795	0.9529711	0.6886557	0.7195284
CCBE1	marmoset	Vip	CCBE1	NA	0.704	NA	NA	0.408	NA	0.205706	0.1155399	0.6089037	0.08617271	0.05548826	0.05748101	0.191143	0.1051216	0.4823718	0.09134126	0.05647176	0.06310196
AFF3.1	marmoset	Vip	AFF3	NA	0.704	NA	NA	0.408	NA	1.809088	1.667458	1.553964	1.071083	1.33303	1.193452	0.9772061	0.9615877	0.9508547	0.8071307	0.924038	0.8611757
CACNB2.1	marmoset_mouse	Lamp5	CACNB2	NA	0.888	0.776	NA	0.776	0.552	1.917375	1.782925	2.030234	0.9055942	2.231011	1.428415	0.9374269	0.9163668	0.987666	0.7191413	0.990099	0.8587183
XKR4.2	marmoset	Lamp5	XKR4	NA	0.88	NA	NA	0.76	NA	2.770746	2.599714	3.247435	2.261703	3.093887	3.10152	1	0.9840803	1	0.9825581	1	0.9988077
PRR16.2	marmoset	Lamp5	PRR16	NA	0.84	NA	NA	0.68	NA	1.609169	1.00562	1.787361	0.595572	0.3956094	0.7222766	0.7491228	0.595573	0.9212524	0.4400716	0.3236862	0.4549925
SLC2A13	marmoset_mouse	Lamp5	SLC2A13	NA	0.831	0.783	NA	0.662	0.566	2.254703	2.02459	2.286468	1.484413	2.623106	1.82755	0.9964912	0.9818995	0.9943074	0.9288909	0.9992384	0.9424739
TNFAIP8L3.1	marmoset_mouse	Lamp5	TNFAIP8L3	NA	0.82	0.73	NA	0.64	0.46	0.4503554	0.06320991	0.8897798	0.1268267	0.5550376	0.1013821	0.4590643	0.0717479	0.740038	0.1192606	0.5567403	0.09105812
PDE4D1	marmoset	Lamp5	PDE4D	NA	0.802	NA	NA	0.604	NA	2.481367	2.870961	3.135486	2.18832	2.091159	2.551371	0.9725146	0.997274	1	0.9776386	0.9840061	0.9977645
CNTN5.2	marmoset_mouse	Lamp5	CNTN5	NA	0.796	0.762	NA	0.592	0.524	3.73028	2.855792	3.579672	2.447492	3.318586	2.036978	0.9929825	0.8722059	0.9734345	0.9124925	0.9741051	0.8138599
KIRREL	marmoset	Lamp5	KIRREL	NA	0.764	NA	NA	0.528	NA	0.5221384	0.1185219	0.7622695	0.0816325	0.2731449	0.1580844	0.4929825	0.1370625	0.5958254	0.0927251	0.2993145	0.1864382
ITGA11	marmoset	Lamp5	ITGA11	NA	0.748	NA	NA	0.496	NA	0.005506654	0.01015345	0.8261837	0.2931095	0.07285344	0.06063203	0.007602339	0.0143932	0.7419355	0.3434705	0.09520183	0.07913562
MSRA	marmoset_mouse	Lamp5	MSRA	NA	0.744	0.723	NA	0.488	0.446	2.120171	1.644395	1.661315	1.087162	1.757745	1.128828	0.9883041	0.9277069	0.9629981	0.8217054	0.9695354	0.7687034
CACNA1E.11	marmoset	Lamp5	CACNA1E	NA	0.742	NA	NA	0.484	NA	1.300517	0.8885459	1.120786	0.5183902	0.7971496	0.6775831	0.9046784	0.662087	0.8282732	0.4846452	0.7136329	0.5180328
DPP10.1	marmoset	Lamp5	DPP10	NA	0.74	NA	NA	0.48	NA	1.812544	2.310549	2.528449	1.66062	2.425549	2.060526	0.8070175	0.7716716	0.9411765	0.8200656	0.9451637	0.871386
ELMO1	marmoset	Lamp5	ELMO1	NA	0.739	NA	NA	0.478	NA	1.026691	0.6709719	1.270579	0.6580261	0.6507897	0.818833	0.7549708	0.5555556	0.886148	0.5527728	0.5087586	0.5540984
PTPRO.2	marmoset_mouse	Lamp5	PTPRO	NA	0.736	0.737	NA	0.472	0.474	1.750797	1.168199	2.189568	1.624993	1.118898	0.5302233	0.9397661	0.7061389	0.9952562	0.93709	0.843869	0.4757079
PBX3	marmoset	Lamp5	PBX3	NA	0.735	NA	NA	0.47	NA	0.1554228	0.1763896	1.14458	0.215922	0.3214807	0.3760138	0.1356725	0.1422964	0.5986717	0.2018485	0.2612338	0.2585693
RASA1.2	marmoset	Lamp5	RASA1	NA	0.734	NA	NA	0.468	NA	1.327927	1.461768	2.359682	1.71937	0.7282472	0.7446361	0.9304094	0.9506052	0.9857685	0.9573643	0.7037319	0.7134128
RBFOX3.1	marmoset_mouse	Lamp5	RBFOX3	NA	0.732	0.78	NA	0.464	0.56	1.536935	1.107802	1.745463	1.217445	2.074837	1.451878	0.974269	0.850289	0.9734345	0.8768634	0.9939071	0.9390462
RASSF3	marmoset	Lamp5	RASSF3	NA	0.73	NA	NA	0.46	NA	0.2390322	0.1411523	0.4943163	0.04423853	0.464772	0.3108916	0.2777778	0.1670483	0.5075901	0.05411449	0.4676314	0.3353204
SSBP2.1	marmoset	Lamp5	SSBP2	NA	0.729	NA	NA	0.458	NA	2.101478	1.715101	1.914858	1.351325	1.590947	1.246825	0.9894737	0.9543125	0.987666	0.877907	0.960396	0.8730253
SLC1A3	marmoset	Lamp5	SLC1A3	NA	0.725	NA	NA	0.45	NA	0.02590527	0.03381177	0.7451533	0.153911	0.1576774	0.09103951	0.02690058	0.03042198	0.5777989	0.186941	0.1843107	0.1175857
CELF41	marmoset	Lamp5	CELF4	NA	0.722	NA	NA	0.444	NA	1.691754	1.305549	1.466727	0.9675872	2.236769	1.83883	0.9888889	0.8999019	0.959203	0.7847346	0.9984768	0.9637854
ENOX1.2	marmoset	Lamp5	ENOX1	NA	0.721	NA	NA	0.442	NA	2.348781	2.182765	2.158988	1.507207	1.727758	2.000736	0.9672515	0.9471159	0.9629981	0.8756708	0.9558264	0.9469449
CCNH	marmoset	Lamp5	CCNH	NA	0.721	NA	NA	0.442	NA	0.6044139	0.4380422	1.732621	1.230414	0.7844841	0.7714739	0.6251462	0.4796642	0.9696395	0.8941562	0.7380046	0.7275708
PLXDC2.1	marmoset	Lamp5	PLXDC2	NA	0.72	NA	NA	0.44	NA	0.5278533	0.4383461	1.069555	0.4696787	0.8610954	0.795776	0.397076	0.3417294	0.7703985	0.3685152	0.5559787	0.566766
VRK1	marmoset	Lamp5	VRK1	NA	0.719	NA	NA	0.438	NA	0.6641808	0.2577877	0.6215199	0.1816415	0.4674667	0.1516061	0.6415205	0.3050921	0.6214421	0.2319618	0.4889566	0.1970194
ZNF385B.11	marmoset	Lamp5	ZNF385B	NA	0.717	NA	NA	0.434	NA	1.800039	1.596706	1.627723	0.962039	1.792192	1.750865	0.9321637	0.8095082	0.9060721	0.6724806	0.9421173	0.923994
ATP10A	marmoset	Lamp5	ATP10A	NA	0.717	NA	NA	0.434	NA	0.05016461	0.02114015	0.482959	0.03926258	0.01328748	0.02771968	0.06725146	0.02497001	0.4762808	0.05113298	0.01675552	0.03368107
NELL21	marmoset	Lamp5	NELL2	NA	0.715	NA	NA	0.43	NA	0.5123686	0.7671077	0.9587483	0.3962114	1.137791	0.6434994	0.4748538	0.5053974	0.7248577	0.3767144	0.8012186	0.5305514
RANBP17	marmoset	Lamp5	RANBP17	NA	0.715	NA	NA	0.43	NA	1.231218	1.151041	0.9712215	0.4501874	0.7070859	0.605804	0.854386	0.7879184	0.7628083	0.4403697	0.6626047	0.6002981
FAM13C	marmoset	Lamp5	FAM13C	NA	0.714	NA	NA	0.428	NA	0.9855778	0.548139	0.9812082	0.4847779	0.7206595	0.7993777	0.8064327	0.5226257	0.7836812	0.4856887	0.6984006	0.7113264
KALRN.1	marmoset_mouse	Lamp5	KALRN	NA	0.714	0.754	NA	0.428	0.508	2.305387	2.089941	1.942494	1.496397	2.537831	2.043321	1	0.9803729	0.9905123	0.9432021	0.9984768	0.9928465
PSD3.1	marmoset	Lamp5	PSD3	NA	0.713	NA	NA	0.426	NA	0.6805849	0.9156776	1.450941	0.8592829	0.7104591	0.5888499	0.6157895	0.7152982	0.8814042	0.6659213	0.6907845	0.5751118
LRRTM3	marmoset	Lamp5	LRRTM3	NA	0.712	NA	NA	0.424	NA	2.121889	1.923994	2.273099	1.696754	1.793462	1.522052	0.9046784	0.9278159	0.983871	0.9242695	0.9581112	0.8901639
GRK51	marmoset	Lamp5	GRK5	NA	0.712	NA	NA	0.424	NA	0.3166818	0.3431545	0.856744	0.3704678	0.6420445	0.3367403	0.3549708	0.3882892	0.7362429	0.3814848	0.5536938	0.3649776
SRGAP11	marmoset_mouse	Lamp5	SRGAP1	NA	0.711	0.702	NA	0.422	0.404	0.4838477	0.3514273	0.7434201	0.2460132	0.78776	0.3143134	0.4666667	0.2994221	0.6309298	0.2672928	0.6686976	0.3339791
NFIA	marmoset_mouse	Lamp5	NFIA	NA	0.709	0.711	NA	0.418	0.422	1.030183	0.5989786	0.9663358	0.400449	0.7839941	0.2123028	0.6508772	0.5073602	0.6982922	0.3834228	0.5910129	0.2204173
RIMS21	marmoset	Lamp5	RIMS2	NA	0.707	NA	NA	0.414	NA	2.764222	3.028176	2.728592	2.36927	2.535363	2.437253	1	1	0.9981025	0.9982111	1	0.9991058
NUMB	marmoset	Lamp5	NUMB	NA	0.706	NA	NA	0.412	NA	0.8252354	0.6817098	1.114549	0.6304981	0.8590871	0.7084683	0.7719298	0.6738633	0.8254269	0.6144902	0.7616146	0.6611028
LINGO2	marmoset	Sst Chodl	LINGO2	NA	0.988	NA	NA	0.976	NA	2.539895	2.161816	3.459114	1.26073	1.982128	2.397268	0.8507463	0.7226743	1	0.6826811	0.8597561	0.8166433
RASGEF1B	marmoset_mouse	Sst Chodl	RASGEF1B	NA	0.987	0.988	NA	0.974	0.976	0.2354102	0.04563584	2.016292	0.2310203	2.459486	0.2296778	0.3134328	0.05650083	1	0.2603642	0.9939024	0.2458328
PCDH15.1	marmoset_mouse	Sst Chodl	PCDH15	NA	0.957	0.795	NA	0.914	0.59	0.702987	0.8921184	2.715703	0.7902202	2.989179	1.742505	0.5820896	0.5329203	1	0.5335141	1	0.7607838
SGCD	marmoset	Sst Chodl	SGCD	NA	0.941	NA	NA	0.882	NA	0.8387695	0.8449635	2.760605	0.9044205	0.2606966	0.8666071	0.5820896	0.5124838	1	0.5873692	0.2439024	0.5293294
DACH2	marmoset	Sst Chodl	DACH2	NA	0.936	NA	NA	0.872	NA	0.3825646	0.311486	1.747468	0.2426545	0.238232	0.102482	0.3880597	0.267801	0.9473684	0.2327263	0.2195122	0.1188446
STK32B	marmoset	Sst Chodl	STK32B	NA	0.935	NA	NA	0.87	NA	0.2871376	0.1337049	1.706013	0.06765045	0.1454623	0.1042151	0.2985075	0.1328833	0.8947368	0.06909467	0.1646341	0.1199898
CELF2.1	marmoset	Sst Chodl	CELF2	NA	0.91	NA	NA	0.82	NA	2.533608	2.216024	2.568142	1.650765	2.515191	2.630475	1	0.9850194	1	0.9602221	1	0.9896933
COL23A1	marmoset	Sst Chodl	COL23A1	NA	0.907	NA	NA	0.814	NA	0.1973588	0.09231808	1.259457	0.05562699	0.04226507	0.03171984	0.2089552	0.1154984	0.8421053	0.07219424	0.06097561	0.04046316
ADAMTSL1	marmoset_mouse	Sst Chodl	ADAMTSL1	NA	0.905	0.857	NA	0.81	0.714	0.1901211	0.2379352	1.621456	0.1114765	1.383711	0.2799946	0.119403	0.1942852	0.8421053	0.1296655	0.8719512	0.2267464
RGS22	marmoset	Sst Chodl	RGS22	NA	0.901	NA	NA	0.802	NA	0	0.02032048	0.8638693	0.1095665	0.02535904	0.03122392	0	0.02496763	0.8947368	0.1375436	0.03658537	0.04275353
GRM1.2	marmoset_mouse	Sst Chodl	GRM1	NA	0.897	0.806	NA	0.794	0.612	1.548422	0.8939159	2.228605	0.8450466	2.429711	1.196185	0.9253731	0.5059183	1	0.5692884	0.9939024	0.6329049
PCLO	marmoset_mouse	Sst Chodl	PCLO	NA	0.888	0.707	NA	0.776	0.414	2.696604	2.47661	2.856904	2.026318	2.508156	2.165249	1	0.9980581	1	0.9945757	1	0.995801
SLC38A11	marmoset	Sst Chodl	SLC38A11	NA	0.887	NA	NA	0.774	NA	0.01034548	0.02294818	0.9126767	0.0215709	0	0.002108537	0.01492537	0.0274644	0.7894737	0.02802531	0	0.002672096
FAM189A1.1	marmoset_mouse	Sst Chodl	FAM189A1	NA	0.883	0.849	NA	0.766	0.698	1.740191	1.254097	2.016258	0.9303893	2.231646	1.068636	0.9850746	0.8392824	1	0.7282707	0.9878049	0.6923273
TLN2	marmoset	Sst Chodl	TLN2	NA	0.879	NA	NA	0.758	NA	1.220487	0.9474889	1.708547	0.7330357	1.054836	0.65393	0.9402985	0.7702053	1	0.6822937	0.8658537	0.636086
COL8A1	marmoset	Sst Chodl	COL8A1	NA	0.878	NA	NA	0.756	NA	0.4097277	0.006145907	0.8598188	0.04234535	0.3669215	0.01591395	0.3731343	0.008230072	0.7894737	0.05023893	0.3231707	0.02188574
DLC11	marmoset	Sst Chodl	DLC1	NA	0.873	NA	NA	0.746	NA	1.292557	1.005375	1.9333	0.8017634	1.314843	1.498681	0.9402985	0.7559645	1	0.6717035	0.945122	0.9340883
KCNH51	marmoset	Sst Chodl	KCNH5	NA	0.871	NA	NA	0.742	NA	0.8462475	0.4488976	1.102616	0.2606126	0.1677065	0.2720836	0.7462687	0.3668393	0.9473684	0.2728916	0.2073171	0.2772617
MARCH11	marmoset	Sst Chodl	MARCH1	NA	0.869	NA	NA	0.738	NA	1.047855	1.310089	1.410897	0.3940925	1.629286	1.280641	0.7014925	0.6750509	0.9473684	0.3592923	0.8963415	0.6975442
ZCRB1	marmoset	Sst Chodl	ZCRB1	NA	0.866	NA	NA	0.732	NA	0.1612339	0.1667827	0.8638693	0.227663	0.3719464	0.3844204	0.2089552	0.2163862	0.9473684	0.282707	0.4268293	0.4459855
ABCC4	marmoset	Sst Chodl	ABCC4	NA	0.864	NA	NA	0.728	NA	0.2311165	0.1218137	0.8988681	0.1430053	0.06339761	0.04891916	0.2835821	0.1421306	0.8421053	0.176934	0.09146341	0.06336684
LGI1	marmoset	Sst Chodl	LGI1	NA	0.857	NA	NA	0.714	NA	0.8036709	0.6764887	1.033284	0.2814865	0.3458692	0.7460918	0.7164179	0.657666	0.8947368	0.3308795	0.3902439	0.6301056
DCX	marmoset	Sst Chodl	DCX	NA	0.851	NA	NA	0.702	NA	0.9116714	0.7769037	1.033049	0.3033765	0.566773	0.5341949	0.8059701	0.7163862	0.8947368	0.3563218	0.6036585	0.5476524
ABI3BP.1	marmoset	Sst Chodl	ABI3BP	NA	0.849	NA	NA	0.698	NA	0.03708816	0.2429373	1.6982	0.4189619	0.02113254	0.01621071	0.04477612	0.1491585	0.8947368	0.274054	0.0304878	0.02277643
RARB	marmoset_mouse	Sst Chodl	RARB	NA	0.848	0.72	NA	0.696	0.44	0.07417632	0.5264727	1.599971	0.4347891	0.8761778	0.270318	0.08955224	0.4214907	0.8421053	0.3840889	0.652439	0.2845146
LMO7	marmoset	Sst Chodl	LMO7	NA	0.84	NA	NA	0.68	NA	0.7113919	0.671114	0.8694146	0.1864822	0.4265732	0.1733788	0.7014925	0.6430553	0.8421053	0.2293685	0.4512195	0.1921364
SYT9	marmoset	Sst Chodl	SYT9	NA	0.839	NA	NA	0.678	NA	0.09310932	0.1092906	0.8410464	0.120159	0.1338945	0.05819004	0.1343284	0.1102275	0.7894737	0.1357355	0.1585366	0.06642066
ZNF385B.2	marmoset_mouse	Sst Chodl	ZNF385B	NA	0.838	0.754	NA	0.676	0.508	0.5142899	1.635565	2.147101	1.049746	2.445587	1.743272	0.3880597	0.8315147	0.9473684	0.7036033	0.9939024	0.925563
AUTS21	marmoset	Sst Chodl	AUTS2	NA	0.837	NA	NA	0.674	NA	3.286856	3.156191	3.059114	2.535017	1.943595	3.035239	1	1	1	0.9975462	0.9756098	0.9992365
FBXL7.1	marmoset	Sst Chodl	FBXL7	NA	0.832	NA	NA	0.664	NA	1.339642	0.5939103	1.888375	0.8067775	0.08947484	0.1341468	0.8507463	0.2820418	1	0.5323518	0.1219512	0.1642703
AKAP13	marmoset	Sst Chodl	AKAP13	NA	0.83	NA	NA	0.66	NA	0.3449168	0.1200422	0.9238396	0.1340076	0.1669883	0.2317328	0.3880597	0.1410209	0.7368421	0.1609195	0.2073171	0.260084
SPTLC3	marmoset	Sst Chodl	SPTLC3	NA	0.823	NA	NA	0.646	NA	0.0163972	0.01092951	0.7971056	0.04571139	0.02113254	0.01156891	0.01492537	0.01350102	0.6842105	0.05798786	0.0304878	0.01654154
DERA	marmoset	Sst Chodl	DERA	NA	0.823	NA	NA	0.646	NA	0.1612339	0.06663782	0.8231029	0.1040454	0.004226507	0.01378221	0.2238806	0.08636952	0.7368421	0.1290198	0.006097561	0.01921364
NEDD4	marmoset	Sst Chodl	NEDD4	NA	0.822	NA	NA	0.644	NA	0.3095866	0.1178808	0.8011682	0.05449189	1.418368	1.339909	0.3731343	0.1272425	0.6842105	0.06935296	0.9512195	0.9441405
PLCXD31	marmoset	Sst Chodl	PLCXD3	NA	0.822	NA	NA	0.644	NA	1.249023	0.745253	1.457724	0.5215584	0.3864641	0.5372276	0.8507463	0.4617163	0.9473684	0.4022989	0.3902439	0.3738389
EML5	marmoset	Sst Chodl	EML5	NA	0.821	NA	NA	0.642	NA	0.7988175	0.8395743	1.29379	0.6002627	1.204155	1.2133	0.7313433	0.7138894	1	0.5818158	0.9146341	0.9057132
MMD2	marmoset	Sst Chodl	MMD2	NA	0.82	NA	NA	0.64	NA	0.4483716	0.1109315	0.8384785	0.1767479	0.07009646	0.06977892	0.5074627	0.1326059	0.7894737	0.2125791	0.09756098	0.08983331
TMTC4	marmoset	Sst Chodl	TMTC4	NA	0.819	NA	NA	0.638	NA	0.1118073	0.201313	0.8410464	0.1227883	0.1500823	0.2659872	0.1343284	0.2446828	0.7368421	0.1566576	0.1890244	0.3029648
MLLT3	marmoset_mouse	Sst Chodl	MLLT3	NA	0.813	0.804	NA	0.626	0.608	2.003602	1.609658	2.035339	1.210908	2.231575	1.498889	1	0.9583873	1	0.8815705	0.9939024	0.9446494
DLG2.2	marmoset_mouse	Sst Chodl	DLG2	NA	0.809	0.81	NA	0.618	0.62	3.518535	3.779214	3.665329	3.049834	4.636953	4.068821	1	1	1	0.9992251	1	1
EPHA4	marmoset	Sst Chodl	EPHA4	NA	0.803	NA	NA	0.606	NA	0.7735312	0.5345534	1.042226	0.3350307	0.297127	0.3538204	0.6716418	0.4640281	0.8947368	0.3466357	0.3231707	0.3505535
WWC2	marmoset	Sst Chodl	WWC2	NA	0.801	NA	NA	0.602	NA	0.6772075	0.7911185	0.6925528	0.08777838	0.2272023	0.3099781	0.6865672	0.7260958	0.6842105	0.1141676	0.2743902	0.3552615
NEK10	marmoset	Sst Chodl	NEK10	NA	0.801	NA	NA	0.602	NA	0.8570898	0.9860126	1.023454	0.3653742	0.01690603	0.01382545	0.7462687	0.7936009	0.8947368	0.3926127	0.01829268	0.01972261
B4GALNT3	marmoset	Sst Chodl	B4GALNT3	NA	0.8	NA	NA	0.6	NA	0.1052128	0.06905173	0.6863537	0.03505992	0.004226507	0.0136858	0.1343284	0.08969854	0.6315789	0.04455637	0.006097561	0.01832294
MAPT	marmoset	Sst Chodl	MAPT	NA	0.797	NA	NA	0.594	NA	1.298414	1.159224	1.541293	1.019822	1.974389	1.822984	0.9552239	0.9026262	0.9473684	0.8472168	0.9939024	0.9931289
TGFA	marmoset	Sst Chodl	TGFA	NA	0.796	NA	NA	0.592	NA	0.3008136	0.0445599	0.6381278	0.03901368	0.04649158	0.005534848	0.3880597	0.0565933	0.6315789	0.05230531	0.06097561	0.007761802
TENM4	marmoset_mouse	Sst Chodl	TENM4	NA	0.796	0.795	NA	0.592	0.59	1.741922	1.420887	2.184681	1.5536	2.299046	1.552972	0.9701493	0.8855188	1	0.9593181	0.9878049	0.8955338
FUT9.1	marmoset	Sst Chodl	FUT9	NA	0.794	NA	NA	0.588	NA	0.9209871	1.370307	1.677448	0.9131325	1.446289	1.161899	0.7910448	0.8654522	1	0.721555	0.9573171	0.809645
RAPGEF6	marmoset	Sst Chodl	RAPGEF6	NA	0.79	NA	NA	0.58	NA	1.753957	1.488346	1.401998	0.7930266	1.136702	0.9265855	0.9850746	0.9500647	0.9473684	0.7216841	0.902439	0.7939941
PKNOX1	marmoset	Sst Chodl	PKNOX1	NA	0.787	NA	NA	0.574	NA	0.4372482	0.2921749	1.017489	0.4487182	0.2864491	0.2029429	0.5373134	0.3571296	0.9473684	0.4889578	0.3536585	0.250668
PSTPIP2	marmoset	Sst Chodl	PSTPIP2	NA	0.786	NA	NA	0.572	NA	0.05777912	0.01588165	0.6808084	0.07025309	0.2015186	0.1896775	0.07462687	0.02191603	0.6315789	0.09247062	0.2621951	0.2004072
PEAK1	marmoset	Sst Chodl	PEAK1	NA	0.781	NA	NA	0.562	NA	0.986324	0.6859653	1.01666	0.4001472	0.5912693	0.5323213	0.8059701	0.6333457	0.8421053	0.4205088	0.6341463	0.5549052
STK32A	marmoset	Sst Chodl	STK32A	NA	0.78	NA	NA	0.56	NA	0.03708816	0.06462284	0.501798	0.01654355	0.02535904	0.1452122	0.04477612	0.08424265	0.5789474	0.01833915	0.03658537	0.1338593
SV2B	marmoset_mouse	Sst Chodl	SV2B	NA	0.78	0.787	NA	0.56	0.574	0.1034548	0.1299571	0.8425291	0.3162075	0.7052958	0.125244	0.1492537	0.1451822	0.8947368	0.3674286	0.6890244	0.1626161
SDK2	marmoset	Sst Chodl	SDK2	NA	0.779	NA	NA	0.558	NA	0.4439092	0.2122413	0.8410464	0.2570871	0.2280937	0.387226	0.4925373	0.2182356	0.7894737	0.252357	0.2439024	0.3387199
VAMP4	marmoset	Sst Chodl	VAMP4	NA	0.778	NA	NA	0.556	NA	0.3017769	0.2603385	0.6966033	0.2265422	0.494031	0.4918911	0.3880597	0.3280007	0.7894737	0.2860648	0.5609756	0.5426899
NDRG1	marmoset	Sst Chodl	NDRG1	NA	0.777	NA	NA	0.554	NA	0.3302775	0.06399851	0.7158071	0.085138	0.2028792	0.02349911	0.4328358	0.0830405	0.6315789	0.1110681	0.2560976	0.03155618
FSTL4.1	marmoset	Sst Chodl	FSTL4	NA	0.777	NA	NA	0.554	NA	0.6502963	0.417196	1.049079	0.3926383	0.4977208	0.8285554	0.5522388	0.3614759	0.8421053	0.3679452	0.445122	0.514442
MAP1B	marmoset	Sst Chodl	MAP1B	NA	0.777	NA	NA	0.554	NA	2.095725	1.830426	1.797705	1.186523	1.957647	1.619167	1	0.9791936	1	0.8824745	0.9939024	0.9573737
BSPRY	marmoset	Sst Chodl	BSPRY	NA	0.776	NA	NA	0.552	NA	0.2518074	0.04487358	0.5079971	0.02406895	0.004226507	0.002837319	0.3134328	0.05742556	0.5789474	0.03293297	0.006097561	0.003944522
NLK	marmoset	Sst Chodl	NLK	NA	0.774	NA	NA	0.548	NA	1.18086	0.795412	1.557939	0.9624747	1.031907	1.279384	0.9104478	0.7182356	1	0.7897456	0.8414634	0.8971879
MFSD6	marmoset	Sst Chodl	MFSD6	NA	0.771	NA	NA	0.542	NA	0.6465419	0.4710777	0.669064	0.2419792	0.5576707	0.4685269	0.6567164	0.5178472	0.8421053	0.2984631	0.5731707	0.5200407
AFF3.3	marmoset	Sst Chodl	AFF3	NA	0.77	NA	NA	0.54	NA	1.991996	1.705668	1.781941	1.186083	1.132236	1.230268	0.9701493	0.96597	1	0.8414051	0.8902439	0.8765746
CCDC6	marmoset	Sst Chodl	CCDC6	NA	0.769	NA	NA	0.538	NA	0.9485245	0.5500376	0.8852096	0.3570197	0.3201855	0.2981172	0.7761194	0.5871093	0.8421053	0.4219295	0.3841463	0.3653137
TRPC7	marmoset	Sst Chodl	TRPC7	NA	0.768	NA	NA	0.536	NA	0.1776311	0.07885257	0.7102618	0.1092929	0.1444263	0.1423995	0.2238806	0.08415018	0.6315789	0.1243704	0.1097561	0.1526912
DPYSL3	marmoset_mouse	Sst Chodl	DPYSL3	NA	0.768	0.731	NA	0.536	0.462	0.1940283	0.1842249	0.5231382	0.08113451	0.8070498	0.3426384	0.2537313	0.1988163	0.6315789	0.1016402	0.7682927	0.3884718
SATB1.3	marmoset	Sst Chodl	SATB1	NA	0.766	NA	NA	0.532	NA	1.535435	1.173418	1.629372	0.8565632	1.034998	1.008104	0.9701493	0.6725541	1	0.6076456	0.8109756	0.5928235
USP54	marmoset	Sst Chodl	USP54	NA	0.766	NA	NA	0.532	NA	0.6390862	0.3529708	0.9940001	0.4542662	0.3659657	0.3256634	0.6716418	0.4149251	0.9473684	0.4905076	0.4329268	0.3869449
HIPK2	marmoset	Sst Chodl	HIPK2	NA	0.765	NA	NA	0.53	NA	0.8065607	0.4127552	0.8267341	0.2847456	0.8394134	0.6151492	0.7462687	0.4265767	0.7894737	0.3344957	0.7804878	0.5842983
CCDC158	marmoset	Sst Chodl	CCDC158	NA	0.765	NA	NA	0.53	NA	0.07847008	0.02573816	0.7964518	0.3095854	0.004226507	0.008195772	0.1044776	0.03523211	0.8421053	0.3543846	0.006097561	0.01145184
SNTG2	marmoset_mouse	Sst Chodl	SNTG2	NA	0.763	0.723	NA	0.526	0.446	0.206741	0.1140338	0.7349989	0.1163346	0.7097599	0.1687609	0.2089552	0.1205844	0.6315789	0.1164923	0.5914634	0.1846291
HCRTR2	marmoset	Sst Chodl	HCRTR2	NA	0.759	NA	NA	0.518	NA	0.1586981	0.1584772	0.51074	0.0532156	0.004226507	0.2251285	0.1641791	0.125578	0.5789474	0.05785871	0.006097561	0.2026975
DIP2B	marmoset	Sst Chodl	DIP2B	NA	0.759	NA	NA	0.518	NA	1.077507	1.006394	1.482223	0.8991953	1.020085	1.080309	0.880597	0.8373405	1	0.7657239	0.8597561	0.8644866
RXFP1	marmoset	Sst Chodl	RXFP1	NA	0.758	NA	NA	0.516	NA	0.03103644	0.08345835	0.4866568	0.05845112	0.004226507	0.3431695	0.04477612	0.0820233	0.5789474	0.06199148	0.006097561	0.2434152
PPP2R2B.1	marmoset	Sst Chodl	PPP2R2B	NA	0.758	NA	NA	0.516	NA	2.689395	2.487574	2.17148	1.666647	2.313476	2.17127	1	0.998243	0.9473684	0.9612553	1	0.9770963
BAIAP3	marmoset	Sst Chodl	BAIAP3	NA	0.757	NA	NA	0.514	NA	0.4165573	0.1636619	0.4074948	0.0103184	0.08134649	0.02661817	0.4776119	0.1843906	0.5263158	0.01407723	0.08536585	0.03181066
MICU1	marmoset	Sst Chodl	MICU1	NA	0.756	NA	NA	0.512	NA	1.486369	1.365728	1.280143	0.7297837	0.7477327	0.4212314	0.9402985	0.9299982	0.9473684	0.6589177	0.7317073	0.4730882
PPP2R2C	marmoset	Sst Chodl	PPP2R2C	NA	0.755	NA	NA	0.51	NA	0.9898399	0.7689445	1.1357	0.5401021	0.7376298	0.6644364	0.8358209	0.7294248	0.8421053	0.5685135	0.7317073	0.6700598
RBMS3	marmoset_mouse	Sst Chodl	RBMS3	NA	0.755	0.722	NA	0.51	0.444	1.508292	2.044696	1.887477	1.20949	2.395945	1.896458	0.8656716	0.9167746	1	0.8406302	1	0.9644993
NEDD4L.2	marmoset	Sst Chodl	NEDD4L	NA	0.755	NA	NA	0.51	NA	1.304826	1.22611	1.503479	0.8413263	1.295105	1.297034	0.9104478	0.7654892	1	0.6644711	0.8963415	0.8845909
SLC43A2	marmoset	Sst Chodl	SLC43A2	NA	0.755	NA	NA	0.51	NA	0.1672856	0.2065982	0.7392839	0.2693427	0.6269598	0.4975204	0.2238806	0.2648419	0.7368421	0.3249387	0.6646341	0.5351826
GK5	marmoset	Sst Chodl	GK5	NA	0.755	NA	NA	0.51	NA	0.3734174	0.4681405	0.6477237	0.2040372	0.1789497	0.1774781	0.4776119	0.5140559	0.7368421	0.2465453	0.2378049	0.2194936
GRIK2.3	marmoset	Sst Chodl	GRIK2	NA	0.754	NA	NA	0.508	NA	3.965816	3.677363	3.820399	3.156156	2.819158	3.245156	1	0.9995376	1	0.9950923	0.9939024	0.9978369
MPP5	marmoset	Sst Chodl	MPP5	NA	0.753	NA	NA	0.506	NA	0.3751754	0.3302843	0.6477237	0.1732593	0.2106898	0.1943314	0.4029851	0.3780285	0.6842105	0.2137414	0.2560976	0.2397252
TRANK1	marmoset	Sst Chodl	TRANK1	NA	0.753	NA	NA	0.506	NA	0.8609072	0.7307547	0.7268857	0.2758031	0.9402995	0.9029538	0.7910448	0.7007583	0.7894737	0.3248095	0.8109756	0.7891589
BACH2	marmoset	Sst Chodl	BACH2	NA	0.752	NA	NA	0.504	NA	1.894211	1.572743	1.760384	1.190853	1.160555	1.465051	0.9850746	0.9419271	1	0.8700762	0.8719512	0.9239089
ANXA5	marmoset	Sst Chodl	ANXA5	NA	0.751	NA	NA	0.502	NA	0.1259037	0.07202647	0.7110907	0.2289025	0.2110076	0.1047581	0.1641791	0.09533937	0.7368421	0.2799948	0.2865854	0.1399669
ASTN2.2	marmoset	Sst Chodl	ASTN2	NA	0.751	NA	NA	0.502	NA	1.892008	2.368633	2.500957	1.924304	2.589091	2.244195	1	0.935454	1	0.9461449	0.9939024	0.956483
ANK21	marmoset	Sst Chodl	ANK2	NA	0.751	NA	NA	0.502	NA	3.140461	2.894172	2.177913	1.772934	2.989303	2.991533	1	0.9999075	1	0.9870851	1	0.9998728
FOXP1	marmoset	Sst Chodl	FOXP1	NA	0.75	NA	NA	0.5	NA	0.902478	1.02631	1.356737	0.7884187	0.6001644	0.6298657	0.8059701	0.8157019	0.9473684	0.7055405	0.6280488	0.6131823
DLG5	marmoset	Sst Chodl	DLG5	NA	0.749	NA	NA	0.498	NA	0.434527	0.2980749	0.8911863	0.278607	0.4494599	0.2463842	0.5223881	0.3654522	0.7368421	0.3378535	0.5060976	0.3084362
TRPS1.2	marmoset	Sst Chodl	TRPS1	NA	0.749	NA	NA	0.498	NA	0.9178842	0.7474406	1.344993	0.6621171	0.5518102	0.6150557	0.761194	0.54226	0.8947368	0.5302854	0.5	0.4608729
COG5	marmoset	Sst Chodl	COG5	NA	0.749	NA	NA	0.498	NA	1.247584	1.298808	1.556871	1.053474	1.337162	0.9279443	0.9104478	0.9226003	0.9473684	0.8460545	0.9329268	0.796539
AGBL41	marmoset	Sst Chodl	AGBL4	NA	0.749	NA	NA	0.498	NA	2.513491	2.241802	2.372202	1.889159	1.594412	1.891594	1	0.9929721	1	0.9824357	0.9268293	0.9680621
ADAMTS61	marmoset_mouse	Sst Chodl	ADAMTS6	NA	0.748	0.861	NA	0.496	0.722	0.02069096	0.5566172	1.099121	0.3877076	1.233449	0.3028769	0.02985075	0.4062327	0.7368421	0.3524474	0.9085366	0.2968571
CORT	marmoset_mouse	Sst Chodl	CORT	NA	0.747	0.774	NA	0.494	0.548	0	0	0.7164609	0.03944257	1.224434	0.3236879	0	0	0.5263158	0.05204701	0.7378049	0.2547398
ZDHHC14	marmoset_mouse	Sst Chodl	ZDHHC14	NA	0.746	0.793	NA	0.492	0.586	0.8773078	0.8321661	0.9575186	0.4406455	1.429764	0.709194	0.761194	0.7061217	0.8947368	0.4409144	0.9573171	0.6139458
SLC40A1	marmoset	Sst Chodl	SLC40A1	NA	0.746	NA	NA	0.492	NA	0.1138003	0.08141997	0.4439763	0.0669912	0.008453014	0.02085317	0.1641791	0.1077307	0.5789474	0.09014594	0.01219512	0.02812063
PI4K2A	marmoset	Sst Chodl	PI4K2A	NA	0.745	NA	NA	0.49	NA	0.0517274	0.1259822	0.6112423	0.132187	0.3389283	0.3539213	0.07462687	0.1682079	0.6315789	0.1777089	0.3902439	0.4254994
ALMS1	marmoset	Sst Chodl	ALMS1	NA	0.745	NA	NA	0.49	NA	0.755863	0.5191625	0.9327816	0.460824	0.3180378	0.381627	0.7462687	0.5585352	0.8947368	0.509105	0.3780488	0.4361878
PPP1R14C	marmoset	Sst Chodl	PPP1R14C	NA	0.744	NA	NA	0.488	NA	0.4786302	0.1508327	0.5231382	0.1231158	0.2324648	0.38752	0.5671642	0.1908637	0.6315789	0.1575617	0.2621951	0.3936888
BICD11	marmoset	Sst Chodl	BICD1	NA	0.744	NA	NA	0.488	NA	1.732989	1.786553	1.970155	1.524789	1.705149	1.556359	0.9850746	0.9850194	1	0.96358	0.9939024	0.9712432
CCDC175	marmoset	Sst Chodl	CCDC175	NA	0.742	NA	NA	0.484	NA	0.1776311	0.0642238	0.7021486	0.2082457	0.008453014	0.005519861	0.2089552	0.08294803	0.6842105	0.2546816	0.01219512	0.007889044
TNFRSF19	marmoset	Sst Chodl	TNFRSF19	NA	0.742	NA	NA	0.484	NA	0.1569402	0.08781826	0.4804577	0.03908882	0.06762412	0.05066923	0.2089552	0.1093028	0.5263158	0.04881829	0.08536585	0.06743861
KIAA0556	marmoset	Sst Chodl	KIAA0556	NA	0.741	NA	NA	0.482	NA	0.2785501	0.2768425	0.7234889	0.240318	0.4287278	0.3997246	0.3432836	0.3436286	0.6842105	0.2960093	0.4695122	0.4584553
HOOK1	marmoset	Sst Chodl	HOOK1	NA	0.741	NA	NA	0.482	NA	0.5500356	0.4712266	0.8322794	0.3424847	0.5234651	0.4470712	0.5522388	0.5174773	0.7894737	0.3995867	0.597561	0.5076982
AKT3.2	marmoset	Sst Chodl	AKT3	NA	0.741	NA	NA	0.482	NA	2.237548	2.226064	2.285376	1.877843	1.689092	1.536123	1	0.9977807	1	0.9890223	0.9939024	0.9595368
CREB3L2	marmoset	Sst Chodl	CREB3L2	NA	0.74	NA	NA	0.48	NA	0.4474083	0.1236395	0.5169391	0.08821999	0.6847988	0.3432029	0.5522388	0.1578509	0.5789474	0.1113264	0.6463415	0.3669678
THADA	marmoset	Sst Chodl	THADA	NA	0.739	NA	NA	0.478	NA	0.822839	0.688213	0.8384785	0.3591318	0.7489284	0.6878213	0.7164179	0.6670982	0.8421053	0.4060442	0.695122	0.6731136
ABCG2	marmoset	Sst Chodl	ABCG2	NA	0.738	NA	NA	0.476	NA	0.03103644	0.009299018	0.5596197	0.1029765	0.02783139	0.06524458	0.04477612	0.01276124	0.5789474	0.1217874	0.03658537	0.08436188
XRN1	marmoset	Sst Chodl	XRN1	NA	0.736	NA	NA	0.472	NA	1.069529	0.9273836	1.216951	0.675102	0.9023972	0.8227793	0.8955224	0.817089	0.8947368	0.6633088	0.7987805	0.75404
MYO9A	marmoset	Sst Chodl	MYO9A	NA	0.736	NA	NA	0.472	NA	1.650317	1.320935	1.216345	0.7597041	1.624533	1.407996	1	0.9367487	1	0.7194886	0.9878049	0.9525385
FRMD4A1	marmoset	Sst Chodl	FRMD4A	NA	0.736	NA	NA	0.472	NA	3.125769	3.315545	3.166707	2.743856	3.084672	2.805472	1	0.9996301	1	0.9950923	1	0.9947831
ERI3	marmoset	Sst Chodl	ERI3	NA	0.735	NA	NA	0.47	NA	0.5311523	0.3606524	0.8901011	0.4221094	0.9250677	0.8134864	0.5970149	0.4280562	0.8421053	0.4695854	0.8231707	0.7644739
ASCC3	marmoset	Sst Chodl	ASCC3	NA	0.734	NA	NA	0.468	NA	1.556816	1.169494	1.378672	0.8604045	1.14894	0.9808632	0.9850746	0.8895876	0.9473684	0.7645615	0.8963415	0.8300038
TGFBR3	marmoset	Sst Chodl	TGFBR3	NA	0.734	NA	NA	0.468	NA	0.2026158	0.32544	0.4804577	0.09488031	0.1004002	0.1872076	0.2537313	0.3434437	0.5789474	0.1082268	0.1158537	0.2264919
CYFIP2	marmoset	Sst Chodl	CYFIP2	NA	0.734	NA	NA	0.468	NA	1.074547	1.109072	1.277995	0.7935926	0.783134	0.964072	0.880597	0.8875532	1	0.7353739	0.7865854	0.8310218
ANXA7	marmoset	Sst Chodl	ANXA7	NA	0.734	NA	NA	0.468	NA	0.6559073	0.4930131	0.7021486	0.2931296	0.3476922	0.2188518	0.6716418	0.5463288	0.7894737	0.3539972	0.4390244	0.2806973
TSPAN91	marmoset	Sst Chodl	TSPAN9	NA	0.733	NA	NA	0.466	NA	0.1448367	0.3656086	0.6443269	0.2093598	0.1567812	0.2152806	0.2089552	0.403551	0.6842105	0.2483534	0.2012195	0.2311999
SYT10	marmoset	Sst Chodl	SYT10	NA	0.732	NA	NA	0.464	NA	0.01034548	0.1859455	0.6291858	0.07420039	0.01690603	0.05331021	0.01492537	0.1697799	0.5263158	0.07942658	0.01829268	0.06094923
ANXA4	marmoset	Sst Chodl	ANXA4	NA	0.732	NA	NA	0.464	NA	0.220771	0.1810032	0.5231382	0.06315927	0.03628441	0.01214306	0.2686567	0.2119475	0.5263158	0.08007232	0.04268293	0.01654154
COBL	marmoset_mouse	Sst Chodl	COBL	NA	0.732	0.755	NA	0.464	0.51	0.1723741	0.7496681	0.7330848	0.2362617	0.6914017	0.1957205	0.1641791	0.5652857	0.6842105	0.2443497	0.7073171	0.2295457
SRRM4.1	marmoset	Sst Chodl	SRRM4	NA	0.732	NA	NA	0.464	NA	0.9022058	1.617481	2.066835	1.541237	0.4311244	1.266003	0.761194	0.9503421	1	0.9487279	0.4756098	0.7717267
MAP4K4	marmoset	Sst Chodl	MAP4K4	NA	0.732	NA	NA	0.464	NA	1.416053	1.006753	1.177727	0.6709855	0.9350816	0.6218383	0.9701493	0.8295728	1	0.642645	0.7926829	0.6367222
TNIK.1	marmoset	Sst Chodl	TNIK	NA	0.732	NA	NA	0.464	NA	2.175738	1.778017	1.716353	1.208358	1.915321	1.937318	1	0.9277788	1	0.8731758	0.9878049	0.9900751
GPR158	marmoset	Sst Chodl	GPR158	NA	0.731	NA	NA	0.462	NA	1.565837	1.657365	1.438348	0.9144596	1.51755	1.669945	1	0.9459035	0.9473684	0.7601705	0.9695122	0.9442677
N4BP21	marmoset	Sst Chodl	N4BP2	NA	0.731	NA	NA	0.462	NA	0.5618347	0.5241734	0.6078455	0.1995047	0.3061453	0.1517214	0.5671642	0.5155354	0.6842105	0.2421542	0.3963415	0.1901005
MORN5	marmoset	Sst Chodl	MORN5	NA	0.73	NA	NA	0.46	NA	0.04138192	0.01758934	0.5747608	0.1199883	0.03381206	0.0167011	0.05970149	0.02487516	0.5789474	0.1442593	0.04878049	0.02277643
DPYSL5	marmoset	Sst Chodl	DPYSL5	NA	0.73	NA	NA	0.46	NA	0.7001958	0.4124537	0.7117445	0.2440768	0.7936103	0.5781966	0.6567164	0.4606991	0.6842105	0.2856774	0.7012195	0.584171
FGD3	marmoset	Sst Chodl	FGD3	NA	0.73	NA	NA	0.46	NA	0.04138192	0.02050293	0.4074948	0.01216788	0.01690603	0.1411635	0.05970149	0.02672462	0.4736842	0.01691851	0.02439024	0.1759766
TENM2.4	marmoset	Sst Chodl	TENM2	NA	0.729	NA	NA	0.458	NA	3.036395	2.401955	3.388908	2.595522	2.70524	2.348799	1	0.9111337	1	0.9169573	0.9390244	0.9457946
TNFRSF11A	marmoset	Sst Chodl	TNFRSF11A	NA	0.729	NA	NA	0.458	NA	0.01034548	0.003370549	0.4501754	0.06031427	0.02360488	0.02904562	0.01492537	0.004808581	0.5263158	0.08149296	0.0304878	0.03791831
COPZ1	marmoset	Sst Chodl	COPZ1	NA	0.728	NA	NA	0.456	NA	0.2810859	0.1792415	0.8019971	0.2826611	0.2885211	0.2392972	0.3880597	0.2359904	0.6842105	0.3144776	0.3597561	0.3028375
GNAI1	marmoset	Sst Chodl	GNAI1	NA	0.728	NA	NA	0.456	NA	0.8602979	0.693541	0.8295364	0.3818144	0.8061736	0.8821607	0.7164179	0.649066	0.7894737	0.4149554	0.7378049	0.7562031
C11orf49	marmoset	Sst Chodl	C11orf49	NA	0.727	NA	NA	0.454	NA	1.135117	0.8766167	1.040077	0.5449773	1.038675	1.085257	0.8955224	0.7815794	0.8947368	0.5583107	0.8658537	0.8677949
MAOB	marmoset	Sst Chodl	MAOB	NA	0.726	NA	NA	0.452	NA	0.3837629	0.1092138	0.4288351	0.06082988	0.004226507	0.01339282	0.4477612	0.1346403	0.5263158	0.07800594	0.006097561	0.01832294
PACSIN2	marmoset	Sst Chodl	PACSIN2	NA	0.726	NA	NA	0.452	NA	0.3898146	0.3781344	0.6112423	0.2119084	0.3836657	0.5167734	0.4626866	0.430368	0.6842105	0.264497	0.4207317	0.5004453
DNAJC6	marmoset	Sst Chodl	DNAJC6	NA	0.726	NA	NA	0.452	NA	1.708936	1.495416	1.290802	0.8697321	1.399141	1.392689	0.9850746	0.9640281	0.9473684	0.7714064	0.9512195	0.9426136
IL18R1	marmoset	Sst Chodl	IL18R1	NA	0.725	NA	NA	0.45	NA	0	0.01226696	0.4866568	0.0243005	0	0.0006173852	0	0.01516553	0.4736842	0.03215808	0	0.0008906986
FMNL21	marmoset_mouse	Sst Chodl	FMNL2	NA	0.724	0.883	NA	0.448	0.766	1.363754	1.596516	0.732431	0.2822147	1.990749	0.9305982	0.9552239	0.9472905	0.7368421	0.3201601	0.9756098	0.7576027
DOCK111	marmoset	Sst Chodl	DOCK11	NA	0.723	NA	NA	0.446	NA	0.786479	0.6591032	0.6628649	0.2534498	1.055334	0.622247	0.6716418	0.5692621	0.7368421	0.2899393	0.847561	0.5769182
GMDS	marmoset	Sst Chodl	GMDS	NA	0.723	NA	NA	0.446	NA	1.164217	1.181944	1.61491	1.187829	1.056419	1.042436	0.8955224	0.8854263	1	0.8909983	0.8658537	0.8275862
PLA2R1	marmoset	Sst Chodl	PLA2R1	NA	0.722	NA	NA	0.444	NA	0.689665	0.3594254	0.5961011	0.1443416	0.02113254	0.002822332	0.7313433	0.3715554	0.5789474	0.1729304	0.0304878	0.004071765
DOPEY2	marmoset	Sst Chodl	DOPEY2	NA	0.722	NA	NA	0.444	NA	0.6166373	0.3418566	0.7420268	0.3393157	0.6371253	0.4310854	0.6865672	0.4009617	0.7894737	0.3971329	0.6158537	0.488739
DPH6	marmoset	Sst Chodl	DPH6	NA	0.721	NA	NA	0.442	NA	0.5479733	0.4213546	0.5596197	0.171614	0.3614146	0.3348831	0.5223881	0.4315702	0.6315789	0.2065091	0.4329268	0.3832549
ZBTB8OS	marmoset	Sst Chodl	ZBTB8OS	NA	0.721	NA	NA	0.442	NA	0.8444435	0.570331	0.6539228	0.2738788	0.246256	0.1731962	0.7910448	0.6070834	0.7368421	0.3311378	0.3231707	0.224456
TMCO4	marmoset	Sst Chodl	TMCO4	NA	0.721	NA	NA	0.442	NA	0.0517274	0.0548809	0.422636	0.1004888	0.07009646	0.02414647	0.07462687	0.07305345	0.5789474	0.1306987	0.09146341	0.03231963
TTN	marmoset	Sst Chodl	TTN	NA	0.72	NA	NA	0.44	NA	0.415594	0.2806474	0.558137	0.03521336	0.1240051	0.05282463	0.4179104	0.2605881	0.4736842	0.04158595	0.1402439	0.06616618
PHKA1	marmoset	Sst Chodl	PHKA1	NA	0.72	NA	NA	0.44	NA	0.4829239	0.1625232	0.4804577	0.1474705	0.2529549	0.3582946	0.5820896	0.2007583	0.6315789	0.1892032	0.2865854	0.402214
ZBTB201	marmoset_mouse	Sst Chodl	ZBTB20	NA	0.72	0.816	NA	0.44	0.632	2.345575	1.501612	1.529601	0.9324898	2.408529	1.486669	1	0.7930461	0.9473684	0.6771277	0.9878049	0.895661
JPH3	marmoset	Sst Chodl	JPH3	NA	0.719	NA	NA	0.438	NA	0.342381	0.3062952	0.6539228	0.2517928	0	0	0.4179104	0.3722027	0.6842105	0.3137027	0	0
LACC1	marmoset	Sst Chodl	LACC1	NA	0.719	NA	NA	0.438	NA	0.07241836	0.07194426	0.4074948	0.06889159	0.01267952	0.01975805	0.1044776	0.09506196	0.5263158	0.09324551	0.01829268	0.02748441
DMRTC1B	marmoset	Sst Chodl	DMRTC1B	NA	0.719	NA	NA	0.438	NA	0.03103644	0.01002095	0.4377772	0.1053995	0.004226507	0.0006173852	0.04477612	0.0142408	0.5789474	0.1359938	0.006097561	0.0008906986
SHISA9.2	marmoset	Sst Chodl	SHISA9	NA	0.718	NA	NA	0.436	NA	1.85263	1.695954	1.953954	1.176299	1.176951	1.367219	0.8955224	0.789717	1	0.6720909	0.8292683	0.6769309
MORN4	marmoset	Sst Chodl	MORN4	NA	0.718	NA	NA	0.436	NA	0.3570202	0.2669533	0.4501754	0.07850538	0.157099	0.1280185	0.4477612	0.3316072	0.5263158	0.1062896	0.2134146	0.1692327
CALN1.2	marmoset	Sst Chodl	CALN1	NA	0.718	NA	NA	0.436	NA	0.1508884	0.989827	1.095822	0.5592859	0.1442545	0.8211466	0.2089552	0.6019049	0.8947368	0.4070774	0.1158537	0.4637995
FHIT1	marmoset	Sst Chodl	FHIT	NA	0.717	NA	NA	0.434	NA	2.087602	1.687471	1.792437	1.153331	0.9896199	0.7316634	1	0.8918069	0.9473684	0.8014981	0.7987805	0.6400305
NOD1	marmoset	Sst Chodl	NOD1	NA	0.717	NA	NA	0.434	NA	0.02069096	0.01826414	0.3283329	0.02789634	0.02113254	0.008475353	0.02985075	0.02524505	0.4736842	0.03809893	0.0304878	0.01170632
ACADSB	marmoset	Sst Chodl	ACADSB	NA	0.717	NA	NA	0.434	NA	0.4269028	0.4535102	0.7117445	0.3532064	0.8524637	0.7722976	0.5223881	0.5039763	0.8421053	0.4150846	0.7865854	0.7359715
ST6GAL1	marmoset	Sst Chodl	ST6GAL1	NA	0.716	NA	NA	0.432	NA	0.314675	0.2641533	0.5444785	0.1433233	0.3259241	0.2623958	0.358209	0.2874977	0.5789474	0.1735761	0.3719512	0.2851508
ST3GAL1	marmoset	Sst Chodl	ST3GAL1	NA	0.715	NA	NA	0.43	NA	0.5036149	0.2771868	0.6808084	0.1786477	0.07575935	0.1701971	0.5373134	0.3090438	0.5789474	0.2053468	0.09146341	0.1852653
PLXDC1	marmoset	Sst Chodl	PLXDC1	NA	0.714	NA	NA	0.428	NA	0.1569402	0.1851062	0.5500238	0.09479348	0.03381206	0.06616228	0.2089552	0.233771	0.5263158	0.1228206	0.04268293	0.08029011
CSGALNACT1	marmoset	Sst Chodl	CSGALNACT1	NA	0.714	NA	NA	0.428	NA	0.02674268	0.5546149	1.161932	0.5892913	0.4533686	0.1861741	0.02985075	0.4090068	0.7894737	0.4681648	0.4634146	0.1865377
SMAD2	marmoset	Sst Chodl	SMAD2	NA	0.714	NA	NA	0.428	NA	0.5102759	0.474079	0.6684101	0.2689714	0.4790455	0.3648847	0.5074627	0.5142408	0.7368421	0.3302338	0.554878	0.4307164
ALDH1L2	marmoset	Sst Chodl	ALDH1L2	NA	0.713	NA	NA	0.426	NA	0.3466747	0.2488443	0.4984012	0.09444053	0.1426653	0.2016643	0.4477612	0.3025707	0.5263158	0.1212708	0.1890244	0.2423973
DPY19L3	marmoset	Sst Chodl	DPY19L3	NA	0.712	NA	NA	0.424	NA	0.4060264	0.3532721	0.856422	0.3703519	0.3730581	0.1178934	0.5074627	0.4071574	0.6842105	0.424125	0.4512195	0.1566357
ACYP21	marmoset	Sst Chodl	ACYP2	NA	0.712	NA	NA	0.424	NA	1.067962	0.8886125	0.8749599	0.3864877	0.8978044	0.7626062	0.7910448	0.7178657	0.7368421	0.3887382	0.7804878	0.6853289
CACHD1	marmoset	Sst Chodl	CACHD1	NA	0.712	NA	NA	0.424	NA	0.1672856	0.09994713	0.6870075	0.239892	0.02360488	0.1396135	0.2089552	0.1167006	0.6315789	0.2480951	0.0304878	0.1572719
MED15	marmoset	Sst Chodl	MED15	NA	0.712	NA	NA	0.424	NA	0.3345713	0.3280045	0.6539228	0.2906081	0.5640518	0.5194024	0.4328358	0.3975402	0.7368421	0.3563218	0.6158537	0.5704288
SORL1	marmoset	Sst Chodl	SORL1	NA	0.711	NA	NA	0.422	NA	0.6250563	0.6509428	0.5961011	0.2334157	0.4969943	0.6108925	0.6268657	0.6078232	0.6842105	0.2781867	0.5243902	0.5891335
RASAL2.2	marmoset	Sst Chodl	RASAL2	NA	0.711	NA	NA	0.422	NA	1.54004	1.824333	2.193132	1.757789	1.064637	1.830781	1	0.981228	1	0.96965	0.8841463	0.9793867
VPS13B	marmoset	Sst Chodl	VPS13B	NA	0.711	NA	NA	0.422	NA	1.738759	1.557568	1.70007	1.380112	1.381778	1.414221	1	0.9737377	0.9473684	0.9515692	0.9756098	0.9568647
PCNX	marmoset	Sst Chodl	PCNX	NA	0.71	NA	NA	0.42	NA	1.518706	1.167348	1.090452	0.6328784	0.6621665	0.6037882	0.9850746	0.910209	0.8421053	0.6390288	0.6585366	0.6247614
CUL3	marmoset	Sst Chodl	CUL3	NA	0.71	NA	NA	0.42	NA	1.03014	0.8190776	0.9120952	0.4957718	0.9154746	0.8072866	0.8656716	0.7699279	0.7894737	0.533385	0.8109756	0.7549307
ZNRF2	marmoset	Sst Chodl	ZNRF2	NA	0.71	NA	NA	0.42	NA	0.5036317	0.3457614	0.5961011	0.2361811	0.5387901	0.2417319	0.5522388	0.3913446	0.6842105	0.2858065	0.597561	0.3022013
RCL1	marmoset	Sst Chodl	RCL1	NA	0.71	NA	NA	0.42	NA	0.2543432	0.1916246	0.5961011	0.2358014	0.1779137	0.1670172	0.358209	0.2397818	0.6842105	0.2803823	0.2256098	0.2152946
GBF1	marmoset	Sst Chodl	GBF1	NA	0.71	NA	NA	0.42	NA	0.812255	0.6515798	0.987801	0.5815503	1.223568	1.062845	0.8059701	0.6615498	0.9473684	0.5987343	0.9085366	0.865759
HMGCLL1	marmoset	Sst Chodl	HMGCLL1	NA	0.709	NA	NA	0.418	NA	1.083188	0.6767069	0.8314505	0.3408558	1.144225	0.9105916	0.8656716	0.6332532	0.7368421	0.3709157	0.8780488	0.7736353
GPATCH2	marmoset	Sst Chodl	GPATCH2	NA	0.709	NA	NA	0.418	NA	0.9483915	0.5210078	0.6966033	0.324259	0.5812067	0.467693	0.8358209	0.544017	0.7368421	0.3795686	0.6280488	0.5180048
SIL1	marmoset	Sst Chodl	SIL1	NA	0.708	NA	NA	0.416	NA	0.7839432	0.6222086	0.6263834	0.270078	0.3488108	0.3439001	0.7014925	0.6282597	0.7368421	0.3186104	0.3963415	0.3907622
GXYLT1	marmoset	Sst Chodl	GXYLT1	NA	0.707	NA	NA	0.414	NA	0.3884974	0.182366	0.5961011	0.201501	0.1366846	0.170884	0.4029851	0.2334011	0.6315789	0.2536485	0.1768293	0.2230564
BAZ1A	marmoset	Sst Chodl	BAZ1A	NA	0.707	NA	NA	0.414	NA	0.1629919	0.1093964	0.7448292	0.3294505	0.03628441	0.01489881	0.2089552	0.1398188	0.7368421	0.3326876	0.04878049	0.02112228
RNASET2	marmoset	Sst Chodl	RNASET2	NA	0.707	NA	NA	0.414	NA	0.6129528	0.3356245	0.4804577	0.1359388	0	0	0.6119403	0.3843166	0.5789474	0.1790004	0	0
IKZF2	marmoset	Sst Chodl	IKZF2	NA	0.707	NA	NA	0.414	NA	0.3509685	0.2314403	0.4866568	0.1421481	0.2658561	0.1718973	0.4477612	0.2727945	0.5789474	0.17603	0.2987805	0.198753
CNTLN	marmoset	Sst Chodl	CNTLN	NA	0.707	NA	NA	0.414	NA	0.6414535	0.3482218	0.6842051	0.3035834	0.3522502	0.4539918	0.5820896	0.3562049	0.7368421	0.3404365	0.3963415	0.492938
SEMA4B	marmoset	Sst Chodl	SEMA4B	NA	0.707	NA	NA	0.414	NA	0.3898146	0.3139124	0.669064	0.3026925	0.220897	0.1804557	0.4925373	0.3786758	0.7368421	0.3616169	0.2804878	0.2322178
TSC22D1	marmoset	Sst Chodl	TSC22D1	NA	0.707	NA	NA	0.414	NA	1.812361	1.555457	1.751442	1.36357	1.464846	1.17671	1	0.9695765	1	0.9454992	0.9817073	0.8880265
SGMS11	marmoset	Sst Chodl	SGMS1	NA	0.707	NA	NA	0.414	NA	1.00103	0.8391257	0.5809599	0.2377633	1.024752	0.7850954	0.8507463	0.735713	0.6842105	0.2878729	0.847561	0.7167579
WRN	marmoset	Sst Chodl	WRN	NA	0.707	NA	NA	0.414	NA	0.8646616	0.5134071	0.8487282	0.4685685	0.4251166	0.4003477	0.7761194	0.5328278	0.8421053	0.4977399	0.4817073	0.4537473
TSPYL2	marmoset	Sst Chodl	TSPYL2	NA	0.706	NA	NA	0.412	NA	0.5344828	0.6229178	1.059935	0.6076132	0.5596049	0.3439542	0.6119403	0.6437026	0.9473684	0.6196565	0.6219512	0.4126479
LEKR1	marmoset	Sst Chodl	LEKR1	NA	0.705	NA	NA	0.41	NA	0.2104255	0.1172522	0.75014	0.3333376	0.3047158	0.5420672	0.238806	0.1434252	0.7368421	0.3556761	0.3414634	0.5367095
HMP19	marmoset	Sst Chodl	HMP19	NA	0.704	NA	NA	0.408	NA	0.6197824	0.9264362	0.7448292	0.3194633	0.9056921	1.032034	0.6865672	0.7908267	0.6842105	0.3627793	0.8170732	0.8250414
ZEB1.1	marmoset_mouse	Sst Chodl	ZEB1	NA	0.704	0.726	NA	0.408	0.452	1.643988	1.483473	1.46743	0.9906571	1.423984	0.8685804	0.9552239	0.916867	0.9473684	0.767532	0.9512195	0.6919455
PAK1	marmoset	Sst Chodl	PAK1	NA	0.704	NA	NA	0.408	NA	0.9537184	0.970094	0.9575186	0.5420481	0.9892892	0.9143749	0.8059701	0.825319	0.8421053	0.5527573	0.8231707	0.7891589
NAP1L1	marmoset	Sst Chodl	NAP1L1	NA	0.704	NA	NA	0.408	NA	1.01217	1.13505	1.117757	0.7091629	0.650523	0.7498879	0.8358209	0.9011467	0.9473684	0.6934005	0.6646341	0.6937269
SH3RF1	marmoset	Sst Chodl	SH3RF1	NA	0.703	NA	NA	0.406	NA	0.7277164	0.4945648	0.9927518	0.4874185	0.5803439	0.5688044	0.7313433	0.506843	0.7368421	0.4933488	0.6036585	0.5431989
EML1	marmoset	Sst Chodl	EML1	NA	0.703	NA	NA	0.406	NA	0.2750342	0.2927168	0.7386301	0.3239664	0.3134866	0.4597067	0.358209	0.3375254	0.6842105	0.3600672	0.3658537	0.4752513
JAZF1	marmoset_mouse	Sst Chodl	JAZF1	NA	0.703	0.724	NA	0.406	0.448	1.862648	1.629995	1.364431	0.9808592	1.424281	0.9406386	1	0.9568152	0.9473684	0.8105386	0.9390244	0.7873775
ALCAM	marmoset	Sst Chodl	ALCAM	NA	0.703	NA	NA	0.406	NA	1.310394	1.416951	0.9906033	0.5000558	1.157652	1.266851	0.761194	0.7108378	0.7894737	0.3413406	0.8231707	0.7176486
CDH8.3	marmoset_mouse	Sst Chodl	CDH8	NA	0.703	0.703	NA	0.406	0.406	1.450495	1.217376	1.568832	0.9288625	1.585312	0.9692125	0.8656716	0.6513778	0.9473684	0.5862069	0.9573171	0.6329049
KANK1	marmoset	Sst Chodl	KANK1	NA	0.702	NA	NA	0.404	NA	0.3585927	0.2718473	0.4501754	0.06676201	0.05494459	0.03521964	0.3880597	0.2643795	0.4736842	0.08252615	0.07926829	0.04886118
ERN1	marmoset	Sst Chodl	ERN1	NA	0.702	NA	NA	0.404	NA	0.2371682	0.08388897	0.4984012	0.1148018	0.22935	0.2073396	0.2985075	0.1121694	0.5263158	0.1492961	0.2926829	0.2574119
IMMP2L	marmoset	Sst Chodl	IMMP2L	NA	0.701	NA	NA	0.402	NA	1.7658	1.867084	1.401097	0.8631165	0.9288574	1.112584	0.9552239	0.9618088	0.9473684	0.6919799	0.7560976	0.7909403
CREM	marmoset	Sst Chodl	CREM	NA	0.701	NA	NA	0.402	NA	0.3976243	0.3275421	0.6104134	0.1884298	0.3227336	0.2540935	0.4179104	0.3692436	0.5789474	0.2335012	0.3841463	0.3001654
OSBPL10.1	marmoset	Sst Chodl	OSBPL10	NA	0.701	NA	NA	0.402	NA	0.9309121	0.834061	0.9600865	0.4908884	0.5800747	0.4115859	0.7313433	0.6906787	0.7894737	0.4809505	0.6402439	0.449421
ALK.3	marmoset_mouse	Sst Chodl	ALK	NA	0.701	0.956	NA	0.402	0.912	1.503634	1.137118	1.506731	0.8982251	3.067507	1.217164	0.7164179	0.6744036	0.8947368	0.5983469	1	0.7498409
NPHP1	marmoset	Sst Chodl	NPHP1	NA	0.701	NA	NA	0.402	NA	0.4259395	0.1761829	0.5286835	0.1869239	0.08524833	0.08219607	0.4776119	0.2219345	0.6315789	0.2390546	0.1158537	0.1103194
MAN1A12	mouse	Sst Chodl	MAN1A1	NA	NA	0.993	NA	NA	0.986	0.5261861	0.4515355	0.4804577	0.3787865	3.20093	0.4422009	0.4776119	0.3181986	0.5263158	0.3109906	1	0.3183611
PTN	mouse	Sst Chodl	PTN	NA	NA	0.984	NA	NA	0.968	0.2879323	0.1946446	0.1824072	0.1912773	2.872526	0.5047999	0.2985075	0.1977991	0.2631579	0.2359551	0.9939024	0.510752
CPNE4	mouse	Sst Chodl	CPNE4	NA	NA	0.978	NA	NA	0.956	0.4745917	0.2557876	0.2037474	0.1407209	2.903409	0.6280127	0.4179104	0.2416312	0.2105263	0.152654	0.9878049	0.4991729
COL25A1	mouse	Sst Chodl	COL25A1	NA	NA	0.974	NA	NA	0.948	0.3221953	0.8945527	0	0.9048766	3.490941	0.4806049	0.2686567	0.4948215	0	0.5559861	1	0.277389
TRPM3	mouse	Sst Chodl	TRPM3	NA	NA	0.938	NA	NA	0.876	0.8481109	0.7287168	0	0.2706252	3.154216	0.649914	0.5373134	0.3886628	0	0.2218778	0.9573171	0.4400051
SLC4A42	mouse	Sst Chodl	SLC4A4	NA	NA	0.918	NA	NA	0.836	0.833509	0.6063202	0.1824072	0.3054261	2.453005	0.6442383	0.6716418	0.479656	0.2631579	0.2916182	0.9268293	0.4893752
LRRTM42	mouse	Sst Chodl	LRRTM4	NA	NA	0.903	NA	NA	0.806	2.152489	3.201204	2.320985	2.085015	4.739162	3.170341	0.9253731	0.9455336	1	0.8680098	1	0.9427408
MPP7	mouse	Sst Chodl	MPP7	NA	NA	0.902	NA	NA	0.804	0.4716152	0.2518955	0.7172898	0.5011258	1.234193	0.1728674	0.5373134	0.281302	0.7368421	0.4927031	0.8902439	0.1981168
HS3ST51	mouse	Sst Chodl	HS3ST5	NA	NA	0.897	NA	NA	0.794	0.5774372	0.7905254	0.07296286	0.4149624	1.888933	0.5481057	0.6119403	0.4879785	0.1052632	0.3484438	0.9512195	0.4515842
DPP61	mouse	Sst Chodl	DPP6	NA	NA	0.897	NA	NA	0.794	1.060063	2.54692	2.401664	2.522357	3.513589	2.589339	0.8059701	0.9421121	1	0.976624	1	0.9973279
ZMIZ1	mouse	Sst Chodl	ZMIZ1	NA	NA	0.895	NA	NA	0.79	0.4372482	0.1927073	0.2519732	0.1586933	1.285366	0.3007508	0.5373134	0.2448678	0.2631579	0.2035387	0.9268293	0.3453366
FNDC1	mouse	Sst Chodl	FNDC1	NA	NA	0.894	NA	NA	0.788	0	0.02196439	0	0.005916748	1.294281	0.1786459	0	0.02413538	0	0.008007232	0.8719512	0.2030793
DMD1	mouse	Sst Chodl	DMD	NA	NA	0.891	NA	NA	0.782	2.561719	2.246165	1.837998	1.620179	3.139633	2.058518	1	0.9420196	1	0.8791166	0.9878049	0.96539
KCND21	mouse	Sst Chodl	KCND2	NA	NA	0.885	NA	NA	0.77	1.023057	2.628968	2.260391	2.240783	3.643058	2.441317	0.6716418	0.9604217	1	0.9520858	1	0.9421046
THSD7B1	mouse	Sst Chodl	THSD7B	NA	NA	0.881	NA	NA	0.762	0.07847008	0.8285327	0.3131917	0.4289889	2.213479	0.654073	0.1044776	0.4056778	0.2631579	0.2692755	0.9695122	0.4569284
ELMO11	mouse	Sst Chodl	ELMO1	NA	NA	0.88	NA	NA	0.76	0.3117684	0.7294467	0.3131917	0.7422548	2.062923	0.7647967	0.3432836	0.5884039	0.3157895	0.5987343	0.9939024	0.5373457
MAPK10	mouse	Sst Chodl	MAPK10	NA	NA	0.878	NA	NA	0.756	2.449416	2.451345	1.878098	1.904906	2.781895	2.050168	1	0.9988903	1	0.9909596	1	0.9965644
ADAMTS3	mouse	Sst Chodl	ADAMTS3	NA	NA	0.873	NA	NA	0.746	0.1465947	0.03055243	0	0.09615049	1.174253	0.1992941	0.1641791	0.0335676	0	0.08769211	0.8536585	0.2300547
LOC728392	mouse	Sst Chodl	LOC728392	NA	NA	0.862	NA	NA	0.724	0.5449968	0.2556266	0	0.004080729	1.594849	0.5624428	0.6567164	0.3083965	0	0.005811701	0.945122	0.5405268
LYST1	mouse	Sst Chodl	LYST	NA	NA	0.86	NA	NA	0.72	1.374775	1.082648	0.983156	0.8646554	1.524881	0.6758588	0.8955224	0.8640651	0.8421053	0.7229756	0.9634146	0.6608983
STARD5	mouse	Sst Chodl	STARD5	NA	NA	0.857	NA	NA	0.714	0.0163972	0.02376079	0.1824072	0.0832853	1.027138	0.2006093	0.01492537	0.03301276	0.2631579	0.1139093	0.8536585	0.2337448
RFTN1	mouse	Sst Chodl	RFTN1	NA	NA	0.854	NA	NA	0.708	0.1276617	0.2155465	0.07296286	0.1842375	0.874789	0.06568465	0.1343284	0.2278528	0.1052632	0.226398	0.7621951	0.08079908
PXYLP1	mouse	Sst Chodl	PXYLP1	NA	NA	0.854	NA	NA	0.708	0.3095866	0.3079184	0.1307846	0.08033965	0.9235855	0.1562334	0.3731343	0.3636027	0.1578947	0.1087434	0.8231707	0.2006617
EML6	mouse	Sst Chodl	EML6	NA	NA	0.852	NA	NA	0.704	1.303162	1.486242	1.096416	0.6727878	2.263601	1.554268	0.8507463	0.9182541	0.8947368	0.633992	0.9939024	0.9634814
CACNA2D3	mouse	Sst Chodl	CACNA2D3	NA	NA	0.848	NA	NA	0.696	2.617244	1.753431	1.101367	1.465014	3.146636	1.906522	0.9850746	0.7766784	0.7894737	0.7652073	1	0.8347118
VWC2L1	mouse	Sst Chodl	VWC2L	NA	NA	0.846	NA	NA	0.692	0.06383084	0.7983509	0.167266	0.4466678	1.424309	0.3053134	0.07462687	0.5355095	0.2105263	0.3248095	0.8658537	0.2094414
B3GAT11	mouse	Sst Chodl	B3GAT1	NA	NA	0.842	NA	NA	0.684	0.1034548	0.3493005	0.07296286	0.2132425	1.286746	0.4108966	0.1492537	0.3857037	0.1052632	0.2585561	0.9146341	0.4076855
FAM184A	mouse	Sst Chodl	FAM184A	NA	NA	0.841	NA	NA	0.682	0.8150461	0.5170474	0.5809599	0.4058924	1.237408	0.4097597	0.761194	0.5342149	0.6842105	0.4320031	0.8963415	0.4485303
PCP4	mouse	Sst Chodl	PCP4	NA	NA	0.839	NA	NA	0.678	0.4165573	0.197571	0.3923537	0.3528839	1.615159	0.5683098	0.4776119	0.187997	0.4736842	0.3778897	0.9512195	0.5477796
COLEC12	mouse	Sst Chodl	COLEC12	NA	NA	0.837	NA	NA	0.674	0.1473894	0.01391173	0.03648143	0.01049583	0.9787228	0.08773769	0.1343284	0.01673756	0.05263158	0.01420638	0.7378049	0.09161471
CTNNA2	mouse	Sst Chodl	CTNNA2	NA	NA	0.834	NA	NA	0.668	1.988418	2.614039	2.367858	2.263063	3.50826	2.799965	1	0.9914	1	0.9759783	1	0.9991093
CDH4	mouse	Sst Chodl	CDH4	NA	NA	0.832	NA	NA	0.664	0.9855219	0.5701581	0.7491917	0.3429463	1.912763	0.8134979	0.7164179	0.4865915	0.7368421	0.2850316	0.9512195	0.5613946
WWC1	mouse	Sst Chodl	WWC1	NA	NA	0.832	NA	NA	0.664	0.3025716	0.3070744	0.167266	0.1262457	0.9490917	0.190211	0.358209	0.3431663	0.2105263	0.1576908	0.7987805	0.2334903
EPHA51	mouse	Sst Chodl	EPHA5	NA	NA	0.831	NA	NA	0.662	1.436432	1.091812	1.221223	0.8556894	2.646309	1.703256	0.9402985	0.7427409	0.8421053	0.6585303	1	0.9114391
PCDH9	mouse	Sst Chodl	PCDH9	NA	NA	0.828	NA	NA	0.656	2.271479	3.099813	2.277019	2.789324	4.215873	3.03442	0.9402985	0.9568152	1	0.9811443	1	0.9660262
ACSL1	mouse	Sst Chodl	ACSL1	NA	NA	0.828	NA	NA	0.656	0.340623	0.2457497	0.2980506	0.1530456	1.274142	0.5127022	0.4477612	0.308489	0.3684211	0.2013431	0.9390244	0.5290749
INPP4B1	mouse	Sst Chodl	INPP4B	NA	NA	0.824	NA	NA	0.648	0.4848707	2.091301	1.095468	1.429275	1.978894	0.6307016	0.4179104	0.9022563	0.7894737	0.7862586	0.8902439	0.3953429
EXT1	mouse	Sst Chodl	EXT1	NA	NA	0.818	NA	NA	0.636	1.946098	1.752596	0.03648143	0.1057574	1.823833	0.9871849	1	0.9196412	0.05263158	0.1358647	0.9878049	0.7769436
KCNN3	mouse	Sst Chodl	KCNN3	NA	NA	0.816	NA	NA	0.632	0.1836828	0.1463703	0.1094443	0.05565183	0.6801843	0.07103834	0.238806	0.1681154	0.1578947	0.0715485	0.7012195	0.08385291
SFRP1	mouse	Sst Chodl	SFRP1	NA	NA	0.815	NA	NA	0.63	0.1586981	0.09626203	0	0.004790152	0.640731	0.0284402	0.1940299	0.1046791	0	0.006457445	0.6585366	0.03562794
BACE2	mouse	Sst Chodl	BACE2	NA	NA	0.814	NA	NA	0.628	0.01034548	0.07567803	0	0.02014532	0.7117054	0.007783176	0.01492537	0.09302756	0	0.02686297	0.6341463	0.01056114
STXBP61	mouse	Sst Chodl	STXBP6	NA	NA	0.814	NA	NA	0.628	0.1483526	0.9219055	0.3558723	0.6514967	1.841093	0.7444924	0.1492537	0.5429073	0.4210526	0.5118171	0.9695122	0.4723247
POU3F2	mouse	Sst Chodl	POU3F2	NA	NA	0.813	NA	NA	0.626	0.0681246	0.03034269	0.07296286	0.05797506	0.6831004	0.04042561	0.08955224	0.03856112	0.1052632	0.07632701	0.6646341	0.05140603
PBX1	mouse	Sst Chodl	PBX1	NA	NA	0.806	NA	NA	0.612	1.514373	1.707657	1.34839	1.017373	2.232904	1.387145	0.9552239	0.9070649	0.8947368	0.7436394	1	0.8368749
LYPD6B	mouse	Sst Chodl	LYPD6B	NA	NA	0.799	NA	NA	0.598	0.685175	0.5575256	0.9361784	0.4452714	1.334798	0.4571553	0.5820896	0.4635657	0.7368421	0.399845	0.8719512	0.3702761
CDH18	mouse	Sst Chodl	CDH18	NA	NA	0.797	NA	NA	0.594	1.271921	1.865265	0.2884547	0.4137042	2.213315	0.9700479	0.8656716	0.9131681	0.2631579	0.403332	0.9268293	0.6582262
FXYD6	mouse	Sst Chodl	FXYD6	NA	NA	0.793	NA	NA	0.586	0	0	0.1094443	0.7093743	1.331609	0.5105742	0	0	0.1578947	0.6285677	0.9085366	0.4075582
PREX1	mouse	Sst Chodl	PREX1	NA	NA	0.793	NA	NA	0.586	0.01034548	0.05096302	0.03648143	0.09172426	0.6344743	0.07210319	0.01492537	0.06519327	0.05263158	0.1208834	0.6585366	0.09644993
MYO5B2	mouse	Sst Chodl	MYO5B	NA	NA	0.791	NA	NA	0.582	0.680303	0.4437295	0.4074948	0.2748631	0.8847244	0.1911117	0.6119403	0.3366007	0.4210526	0.2349219	0.7317073	0.1879374
TMEM117	mouse	Sst Chodl	TMEM117	NA	NA	0.791	NA	NA	0.582	1.081919	1.269085	0.3496731	0.5956442	1.39747	0.7066515	0.8507463	0.8901424	0.4736842	0.5536614	0.9146341	0.6601349
RESP18	mouse	Sst Chodl	RESP18	NA	NA	0.79	NA	NA	0.58	0.02069096	0.002521574	0	0.002879826	1.565074	0.7124136	0.02985075	0.003421491	0	0.004003616	0.9085366	0.6164906
VSTM2B1	mouse	Sst Chodl	VSTM2B	NA	NA	0.79	NA	NA	0.58	0.7138718	0.3511764	0.334532	0.466275	1.028421	0.3809921	0.7164179	0.3774736	0.4210526	0.4344569	0.8353659	0.419519
UCHL1	mouse	Sst Chodl	UCHL1	NA	NA	0.788	NA	NA	0.576	1.285215	0.9786192	0.2918514	0.1769456	1.826759	1.064812	0.8507463	0.8280932	0.4210526	0.2320806	0.9756098	0.8202061
SYT6	mouse	Sst Chodl	SYT6	NA	NA	0.787	NA	NA	0.574	0.02069096	0.04075432	0.03648143	0.02312827	0.7588282	0.1572472	0.02985075	0.04836323	0.05263158	0.03073744	0.7195122	0.1534546
KCND31	mouse	Sst Chodl	KCND3	NA	NA	0.784	NA	NA	0.568	0.6688054	0.7881485	0.7868559	0.4953232	1.935535	1.123725	0.641791	0.6732939	0.7368421	0.4937363	0.9878049	0.7520041
BBS9	mouse	Sst Chodl	BBS9	NA	NA	0.782	NA	NA	0.564	1.485555	1.126161	0.6468948	0.4749165	0.9999384	0.3841112	0.9552239	0.869521	0.5789474	0.5054888	0.8414634	0.4295712
ADRA1A	mouse	Sst Chodl	ADRA1A	NA	NA	0.781	NA	NA	0.562	0.7647387	0.9494467	0.413694	0.5313199	1.979147	1.087037	0.5373134	0.639079	0.4736842	0.4928322	0.9634146	0.7018705
ASH1L	mouse	Sst Chodl	ASH1L	NA	NA	0.781	NA	NA	0.562	1.494481	1.439126	1.54994	1.531728	1.857875	1.307993	0.9850746	0.9653227	1	0.9744285	1	0.9367604
RFFL	mouse	Sst Chodl	RFFL	NA	NA	0.78	NA	NA	0.56	0	0	0.4074948	0.2089962	0.7486523	0.1721906	0	0	0.4736842	0.2603642	0.7134146	0.2132587
KCNK10	mouse	Sst Chodl	KCNK10	NA	NA	0.772	NA	NA	0.544	0.3052928	0.1416378	0.1211887	0.1273484	0.7012411	0.1483887	0.3731343	0.1699649	0.1052632	0.1461966	0.6829268	0.1762311
RGS17	mouse	Sst Chodl	RGS17	NA	NA	0.772	NA	NA	0.544	0.436285	0.4934528	0.167266	0.1789975	1.469658	0.8020665	0.4626866	0.4851119	0.2105263	0.2221361	0.9634146	0.6762947
TSHZ21	mouse	Sst Chodl	TSHZ2	NA	NA	0.771	NA	NA	0.542	0.1903438	0.3234898	0.1886063	0.2381578	0.7301068	0.07645727	0.1492537	0.2117625	0.2105263	0.2074131	0.6097561	0.08448912
FRMD3	mouse	Sst Chodl	FRMD3	NA	NA	0.769	NA	NA	0.538	0.7452825	0.646518	0.5286835	0.3248077	1.26431	0.6390535	0.6865672	0.5536342	0.6315789	0.3454733	0.9146341	0.605675
MYO162	mouse	Sst Chodl	MYO16	NA	NA	0.767	NA	NA	0.534	0.0517274	1.211871	0.334532	0.6825937	1.577768	0.8912943	0.07462687	0.5735158	0.3684211	0.4742348	0.9390244	0.7032701
SYT16	mouse	Sst Chodl	SYT16	NA	NA	0.764	NA	NA	0.528	1.979775	1.666006	0.9120952	0.7390388	1.424256	0.8056118	1	0.972813	0.9473684	0.692109	0.9329268	0.6776944
ADAMTS16	mouse	Sst Chodl	ADAMTS16	NA	NA	0.763	NA	NA	0.526	0.2040198	0.02799016	0.3877741	0.01321183	0.6839915	0.1031519	0.2089552	0.03856112	0.3157895	0.01808085	0.6219512	0.1225347
ST6GAL21	mouse	Sst Chodl	ST6GAL2	NA	NA	0.763	NA	NA	0.526	0.3585927	0.3402321	0.07296286	0.160437	0.9924254	0.4298411	0.4477612	0.2870353	0.1052632	0.1700891	0.8414634	0.4596005
PTPRU	mouse	Sst Chodl	PTPRU	NA	NA	0.762	NA	NA	0.524	0.3880566	0.07992982	0.2037474	0.1092051	0.7030438	0.1747326	0.4776119	0.1031071	0.2631579	0.1266951	0.695122	0.1818297
GRIN3A	mouse	Sst Chodl	GRIN3A	NA	NA	0.761	NA	NA	0.522	1.401386	1.089616	1.020057	0.5676378	2.206422	1.104248	0.9104478	0.649251	0.7368421	0.4157303	1	0.5625398
SYT1	mouse	Sst Chodl	SYT1	NA	NA	0.761	NA	NA	0.522	4.009223	3.638301	3.034013	3.026025	3.875982	3.454635	1	0.9956538	1	0.9989668	0.9817073	0.9978369
PDE4B	mouse	Sst Chodl	PDE4B	NA	NA	0.76	NA	NA	0.52	2.50198	1.830029	0.246428	1.095181	1.758651	0.8413964	0.9701493	0.7705752	0.2105263	0.6558182	0.9146341	0.5358188
SRGAP2	mouse	Sst Chodl	SRGAP2	NA	NA	0.759	NA	NA	0.518	1.131178	0.8640454	1.553457	1.225007	1.907175	1.374118	0.9402985	0.7880525	1	0.9145034	1	0.9342155
CERS6	mouse	Sst Chodl	CERS6	NA	NA	0.756	NA	NA	0.512	0.7755907	1.679698	0.9861432	1.012778	2.002822	1.298558	0.7164179	0.9783614	0.7894737	0.8166085	0.9878049	0.8465454
DRD1	mouse	Sst Chodl	DRD1	NA	NA	0.756	NA	NA	0.512	0	0.003461249	0.03648143	0.08581113	0.4956337	0.05264114	0	0.004993527	0.05263158	0.1108098	0.5731707	0.07036519
NCAM1	mouse	Sst Chodl	NCAM1	NA	NA	0.756	NA	NA	0.512	1.827983	2.13027	1.037766	0.8686064	2.449064	1.973277	0.9402985	0.9926022	0.8947368	0.7569418	1	0.9865123
DAP3	mouse	Sst Chodl	DAP3	NA	NA	0.754	NA	NA	0.508	0.5274013	0.5325204	0.25537	0.2749815	0.9104498	0.3632477	0.5522388	0.5722212	0.3157895	0.338241	0.7987805	0.4288077
MDM1	mouse	Sst Chodl	MDM1	NA	NA	0.753	NA	NA	0.506	0.1629919	0.1366842	0.1094443	0.1400788	0.627229	0.1302597	0.2089552	0.1801369	0.1578947	0.1844246	0.6402439	0.1703779
EPHA31	mouse	Sst Chodl	EPHA3	NA	NA	0.753	NA	NA	0.506	0	0.4763466	0.6477237	0.9520853	1.652866	0.8790372	0	0.3266136	0.5263158	0.6226269	0.9207317	0.6125461
DLGAP22	mouse	Sst Chodl	DLGAP2	NA	NA	0.75	NA	NA	0.5	2.023513	1.780004	1.804384	1.577756	3.284545	2.614545	1	0.9342519	1	0.9083043	1	0.9917292
APBB2	mouse	Sst Chodl	APBB2	NA	NA	0.749	NA	NA	0.498	0.9975341	1.098335	0.8895067	1.008534	1.508166	0.9372082	0.8208955	0.8492695	0.7368421	0.8120883	0.945122	0.7765619
CHD9	mouse	Sst Chodl	CHD9	NA	NA	0.748	NA	NA	0.496	1.92059	1.725538	1.501317	1.317989	1.935216	1.475363	1	0.9889957	1	0.9305179	1	0.956483
STMN2	mouse	Sst Chodl	STMN2	NA	NA	0.747	NA	NA	0.494	1.285701	0.9591575	0.8632155	0.5854765	1.968407	1.392942	0.9253731	0.7911966	0.8947368	0.5908563	0.9878049	0.9166561
DPY19L11	mouse	Sst Chodl	DPY19L1	NA	NA	0.747	NA	NA	0.494	0.1034548	0.324993	0.07296286	0.2179894	0.6589003	0.1739362	0.1492537	0.320233	0.1052632	0.2501614	0.6585366	0.1803028
CDH13	mouse	Sst Chodl	CDH13	NA	NA	0.746	NA	NA	0.492	0.5110558	1.905926	0.3042497	1.627685	2.393782	1.385378	0.3880597	0.8155169	0.2631579	0.7827715	0.9939024	0.6981804
SYT14	mouse	Sst Chodl	SYT14	NA	NA	0.743	NA	NA	0.486	1.609472	1.433216	1.070616	0.8744793	1.170721	0.6551277	0.9701493	0.9455336	0.7368421	0.7778639	0.9085366	0.6621708
DSCAM	mouse	Sst Chodl	DSCAM	NA	NA	0.743	NA	NA	0.486	2.285872	2.061885	2.104822	1.508055	2.632046	1.827554	1	0.8329018	0.8947368	0.7967196	1	0.8244051
PCDH18	mouse	Sst Chodl	PCDH18	NA	NA	0.74	NA	NA	0.48	0	0.1367764	0.03648143	0.02061486	0.5479613	0.1158789	0	0.142223	0.05263158	0.02763787	0.6097561	0.1402214
DNAH9	mouse	Sst Chodl	DNAH9	NA	NA	0.739	NA	NA	0.478	0.3068653	0.194041	0.2250877	0.2794621	0.6157181	0.1124355	0.3731343	0.2391345	0.2105263	0.316544	0.5853659	0.1370403
S100A10	mouse	Sst Chodl	S100A10	NA	NA	0.739	NA	NA	0.478	0.1672856	0.009870766	0.03648143	0.09843101	0.576953	0.09575983	0.2089552	0.0132236	0.05263158	0.1350898	0.5731707	0.1190991
ZBTB7C	mouse	Sst Chodl	ZBTB7C	NA	NA	0.735	NA	NA	0.47	0.1362492	0.06994317	0	0.008534747	0.5270991	0.06826816	0.1641791	0.08230072	0	0.01201085	0.5426829	0.07901769
DGKB	mouse	Sst Chodl	DGKB	NA	NA	0.734	NA	NA	0.468	1.008117	2.127396	1.088303	1.788014	2.154439	1.364208	0.7761194	0.9371186	0.8421053	0.9515692	0.9329268	0.7925945
KCNT2	mouse	Sst Chodl	KCNT2	NA	NA	0.734	NA	NA	0.468	0.4114226	1.217782	0.3827578	0.804809	1.86103	1.107533	0.358209	0.6058813	0.4210526	0.4547333	0.9512195	0.6774399
APBA2	mouse	Sst Chodl	APBA2	NA	NA	0.732	NA	NA	0.464	0.7015333	0.8723136	0.3496731	0.5967071	1.591022	1.089787	0.7014925	0.777973	0.4736842	0.6060958	0.9634146	0.8616872
FRY	mouse	Sst Chodl	FRY	NA	NA	0.732	NA	NA	0.464	1.762392	1.591951	1.33905	1.141209	1.666577	1.156217	0.9701493	0.9484002	0.8947368	0.8394679	0.9878049	0.8639776
PLXNA2	mouse	Sst Chodl	PLXNA2	NA	NA	0.731	NA	NA	0.462	0.8866698	0.5464666	0.8741311	0.4915543	1.490574	0.9336464	0.7910448	0.5147032	0.7894737	0.4763012	0.945122	0.7754167
CACNB2	mouse	Sst Chodl	CACNB2	NA	NA	0.731	NA	NA	0.462	1.883919	1.80356	0.7420268	1.059085	2.208478	1.546226	0.9850746	0.9192713	0.6842105	0.7557794	0.9756098	0.8782288
TIMP2	mouse	Sst Chodl	TIMP2	NA	NA	0.73	NA	NA	0.46	0.9686281	0.9473132	0.334532	0.2271926	1.106615	0.5750824	0.8358209	0.764287	0.3684211	0.2794782	0.8414634	0.5494338
DOCK101	mouse	Sst Chodl	DOCK10	NA	NA	0.729	NA	NA	0.458	0.1112645	1.300511	0.07296286	0.6638307	1.107543	0.4806078	0.1044776	0.7283151	0.1052632	0.5785871	0.7865854	0.4056496
CYGB	mouse	Sst Chodl	CYGB	NA	NA	0.729	NA	NA	0.458	0.4559462	0.1435357	0.1459257	0.04277174	0.7949993	0.2751448	0.5074627	0.1872573	0.2105263	0.05927935	0.6890244	0.3234508
ANKFN1	mouse	Sst Chodl	ANKFN1	NA	NA	0.729	NA	NA	0.458	1.202633	0.6444605	0	0.009706978	0.6291429	0.1250186	0.7014925	0.4979656	0	0.01304404	0.5731707	0.1304237
EPN2	mouse	Sst Chodl	EPN2	NA	NA	0.728	NA	NA	0.456	0.4549829	0.4471887	0.565165	0.4834157	1.046583	0.556967	0.4776119	0.4911226	0.6315789	0.5136252	0.8536585	0.5755185
PIK3CB	mouse	Sst Chodl	PIK3CB	NA	NA	0.727	NA	NA	0.454	0.6810774	0.7760518	0.5382794	0.5517037	0.7922023	0.3396407	0.7014925	0.7367302	0.5789474	0.5798786	0.7743902	0.402723
SH3GL3	mouse	Sst Chodl	SH3GL3	NA	NA	0.727	NA	NA	0.454	1.418437	1.407676	0.7998485	0.7973247	0.8497924	0.369945	0.9402985	0.8861661	0.7894737	0.705153	0.7804878	0.3790559
COL11A1	mouse	Sst Chodl	COL11A1	NA	NA	0.724	NA	NA	0.448	0.3039091	0.2647974	0.03648143	0.2244001	0.6770867	0.13027	0.2686567	0.2031626	0.05263158	0.209867	0.5609756	0.1388217
TRHDE1	mouse	Sst Chodl	TRHDE	NA	NA	0.724	NA	NA	0.448	0.371239	0.961976	0.07296286	0.7895109	2.226414	1.320865	0.3731343	0.4797485	0.1052632	0.5205993	0.9695122	0.6827841
ST6GALNAC2	mouse	Sst Chodl	ST6GALNAC2	NA	NA	0.723	NA	NA	0.446	0.2430345	0.01255834	0.1824072	0.01590574	0.429688	0.01994943	0.3134328	0.01719993	0.2631579	0.02234276	0.4695122	0.02761166
NRSN2	mouse	Sst Chodl	NRSN2	NA	NA	0.723	NA	NA	0.446	0.2914314	0.2933226	0.07296286	0.06484274	0.7592058	0.2830576	0.4029851	0.3619382	0.1052632	0.08769211	0.7012195	0.3193791
SMARCA2	mouse	Sst Chodl	SMARCA2	NA	NA	0.723	NA	NA	0.446	1.706583	1.533265	0.8728114	1.05837	1.401906	0.8587391	0.9701493	0.9471056	0.7894737	0.8287485	0.9207317	0.7205751
PRUNE2	mouse	Sst Chodl	PRUNE2	NA	NA	0.723	NA	NA	0.446	1.041663	0.6507153	0.2767103	0.3133797	1.001449	0.5316986	0.8656716	0.640651	0.3684211	0.3647165	0.8292683	0.5551597
SOX2	mouse	Sst Chodl	SOX2	NA	NA	0.722	NA	NA	0.444	0	0	0.3558723	0.1564713	0.8405182	0.3709782	0	0	0.4210526	0.2019889	0.7682927	0.4177376
SLC7A3	mouse	Sst Chodl	SLC7A3	NA	NA	0.722	NA	NA	0.444	0.06007988	0.01971784	0.1094443	0.00370071	0.5028018	0.1000821	0.05970149	0.02690956	0.1578947	0.005036807	0.554878	0.1297875
HS3ST2	mouse	Sst Chodl	HS3ST2	NA	NA	0.722	NA	NA	0.444	0.2104255	0.177957	0.03648143	0.1507717	0.6006136	0.1533678	0.2537313	0.1755132	0.05263158	0.1707349	0.5853659	0.1416211
ZCCHC12	mouse	Sst Chodl	ZCCHC12	NA	NA	0.722	NA	NA	0.444	0.1034548	0.06903435	0.2402289	0.08602983	0.7803938	0.3251193	0.1492537	0.09173294	0.3157895	0.1152008	0.7378049	0.3562794
ARHGEF18	mouse	Sst Chodl	ARHGEF18	NA	NA	0.721	NA	NA	0.442	0.260395	0.2020561	0.2980506	0.2206548	0.7529194	0.3236405	0.358209	0.2608655	0.3684211	0.276637	0.7439024	0.3888535
SAMD12	mouse	Sst Chodl	SAMD12	NA	NA	0.72	NA	NA	0.44	2.064826	2.135053	1.4297	1.134053	2.140751	1.706269	0.9850746	0.9963936	1	0.8736924	0.9878049	0.9630996
LRRC7	mouse	Sst Chodl	LRRC7	NA	NA	0.72	NA	NA	0.44	2.764223	2.788006	1.94018	2.061134	2.732963	2.244275	1	0.9858517	1	0.95751	1	0.9858761
REEP1	mouse	Sst Chodl	REEP1	NA	NA	0.719	NA	NA	0.438	1.035463	0.8693153	0.4074948	0.3816307	1.490536	1.050331	0.8656716	0.7775106	0.5263158	0.4403978	0.9573171	0.8527803
IL1RAPL11	mouse	Sst Chodl	IL1RAPL1	NA	NA	0.719	NA	NA	0.438	3.211734	3.405178	1.345959	2.48779	3.583045	2.906032	1	0.9938043	0.8947368	0.980886	1	0.9811681
RIN2	mouse	Sst Chodl	RIN2	NA	NA	0.718	NA	NA	0.436	0.1612339	0.6180908	0.5658188	0.1510228	0.5891147	0.1406813	0.2089552	0.5176623	0.5263158	0.1729304	0.5792683	0.1766128
LYPD6	mouse	Sst Chodl	LYPD6	NA	NA	0.717	NA	NA	0.434	0.3827996	0.4442889	0.07296286	0.1796542	0.8824264	0.3553107	0.4328358	0.3801554	0.1052632	0.1886866	0.7256098	0.3039827
IZUMO4	mouse	Sst Chodl	IZUMO4	NA	NA	0.717	NA	NA	0.434	0.03103644	0.02224906	0.3861546	0.2879961	0.7601647	0.3286884	0.04477612	0.03088589	0.5263158	0.3479272	0.7378049	0.3944522
RIMBP21	mouse	Sst Chodl	RIMBP2	NA	NA	0.717	NA	NA	0.434	0.8128475	1.221261	1.25027	0.9841464	1.590126	1.041423	0.7164179	0.8759016	0.8947368	0.7880666	0.9573171	0.7738898
PCED1B	mouse	Sst Chodl	PCED1B	NA	NA	0.714	NA	NA	0.428	0.300999	0.02650136	0.03648143	0.03915549	0.5905579	0.183435	0.3134328	0.03264287	0.05263158	0.04623531	0.6158537	0.2088052
GRIK31	mouse	Sst Chodl	GRIK3	NA	NA	0.712	NA	NA	0.424	0.8179528	0.5956369	0	0.1844908	1.139108	0.5734854	0.7014925	0.4513593	0	0.21852	0.847561	0.4015778
MRAP2	mouse	Sst Chodl	MRAP2	NA	NA	0.711	NA	NA	0.422	0.342381	0.3689596	0.1459257	0.143472	0.5178862	0.09300405	0.4179104	0.3786758	0.2105263	0.1768049	0.5182927	0.1131187
NXPH11	mouse	Sst Chodl	NXPH1	NA	NA	0.71	NA	NA	0.42	2.431136	2.343093	2.500499	2.008469	3.375343	2.228361	0.9402985	0.7683558	1	0.7965905	1	0.7752895
PLEKHA7	mouse	Sst Chodl	PLEKHA7	NA	NA	0.71	NA	NA	0.42	0.5709616	0.2928921	0.3400773	0.07359252	0.6364002	0.2372677	0.641791	0.345663	0.4210526	0.09208317	0.6646341	0.2762438
BRINP2	mouse	Sst Chodl	BRINP2	NA	NA	0.709	NA	NA	0.418	0.8339791	0.8524949	0.9195545	0.5272246	1.344017	0.7936229	0.7462687	0.6707046	0.8421053	0.478755	0.9329268	0.6237435
ILDR21	mouse	Sst Chodl	ILDR2	NA	NA	0.708	NA	NA	0.416	0.260395	0.1794416	0.2519732	0.1842759	0.9221192	0.4451098	0.3283582	0.1977067	0.2631579	0.1978561	0.7865854	0.4122662
SNX29	mouse	Sst Chodl	SNX29	NA	NA	0.708	NA	NA	0.416	0.4146139	0.5069737	0.8322794	0.7131115	1.217811	0.7842936	0.5074627	0.5447568	0.7368421	0.6776443	0.8902439	0.7294821
NTRK2	mouse	Sst Chodl	NTRK2	NA	NA	0.708	NA	NA	0.416	2.893537	2.522527	2.109929	1.878452	2.783818	2.443473	1	0.9963936	1	0.9759783	1	0.9989821
RPS6KA3	mouse	Sst Chodl	RPS6KA3	NA	NA	0.707	NA	NA	0.414	0.5965556	0.9144007	0.5769094	0.5741771	1.100083	0.628683	0.6268657	0.7843536	0.5789474	0.5722588	0.8658537	0.601476
RAP1GAP2	mouse	Sst Chodl	RAP1GAP2	NA	NA	0.706	NA	NA	0.412	0.7849065	0.6113654	0.6387816	0.4965944	0.806451	0.3546719	0.7313433	0.6026447	0.6842105	0.5075552	0.7073171	0.390126
GARNL3	mouse	Sst Chodl	GARNL3	NA	NA	0.706	NA	NA	0.412	1.55159	1.31189	1.065715	0.7592517	1.843153	1.352762	0.9402985	0.9299982	0.8947368	0.7118688	0.9817073	0.8747932
SCCPDH	mouse	Sst Chodl	SCCPDH	NA	NA	0.705	NA	NA	0.41	0.3078286	0.2382892	0.25537	0.159305	0.604813	0.1923691	0.4029851	0.3026632	0.3684211	0.2090921	0.6097561	0.2462145
CASK	mouse	Sst Chodl	CASK	NA	NA	0.705	NA	NA	0.41	1.125976	1.044813	1.314057	0.9498319	1.437755	1.027933	0.8656716	0.8544479	0.9473684	0.8098928	0.9695122	0.8466726
CNIH3	mouse	Sst Chodl	CNIH3	NA	NA	0.704	NA	NA	0.408	0.3524914	0.4539671	1.103935	0.7108694	0.6417953	0.2207303	0.3880597	0.4781764	0.7368421	0.6427741	0.6219512	0.2495228
PRKAG21	mouse	Sst Chodl	PRKAG2	NA	NA	0.704	NA	NA	0.408	1.030497	0.6595297	0.2188886	0.2889058	0.9131105	0.4714822	0.8656716	0.630664	0.2631579	0.3388867	0.7926829	0.4967553
DOCK91	mouse	Sst Chodl	DOCK9	NA	NA	0.704	NA	NA	0.408	1.165495	1.306532	1.21164	0.9104022	1.16838	0.7403132	0.8656716	0.9174219	0.8947368	0.7853545	0.8902439	0.6941087
ACHE	mouse	Sst Chodl	ACHE	NA	NA	0.702	NA	NA	0.404	0.2828439	0.1325747	0.07296286	0.1272104	0.6076857	0.2222116	0.358209	0.1751433	0.1052632	0.1669895	0.6341463	0.2752259
CLIC1	mouse	Sst Chodl	CLIC1	NA	NA	0.701	NA	NA	0.402	0	0.0003845832	0.03648143	0.003864537	0.4307309	0.02325645	0	0.0005548363	0.05263158	0.005424254	0.4268293	0.02990202
HS6ST3.1	mouse	Vip	HS6ST3	NA	NA	0.839	NA	NA	0.678	2.587212	1.84745	1.874862	1.439773	2.781663	1.166041	0.9400847	0.7423816	0.8899573	0.708489	0.9725137	0.5964796
KCNB2.12	mouse	Vip	KCNB2	NA	NA	0.824	NA	NA	0.648	1.503662	1.257415	0.2503021	0.6369991	2.527664	1.343852	0.8485835	0.6900128	0.2297009	0.4283531	0.9610195	0.7882763
NBEA.1	mouse	Vip	NBEA	NA	NA	0.822	NA	NA	0.644	2.871906	2.751897	2.100823	1.842833	2.951095	2.330532	0.9996744	0.999872	0.9930556	0.9889643	0.9995002	0.9980073
PDE4D2	mouse	Vip	PDE4D	NA	NA	0.803	NA	NA	0.606	3.022305	2.726149	2.679526	2.201695	3.034967	2.290339	0.9931618	0.9934699	0.9930556	0.9767402	1	0.9940219
GRIK4.11	mouse	Vip	GRIK4	NA	NA	0.799	NA	NA	0.598	0.2959611	0.3694954	0.03921545	0.08956669	1.315614	0.3376054	0.3073917	0.3192061	0.04754274	0.1025467	0.7741129	0.3082033
LIMCH1.1	mouse	Vip	LIMCH1	NA	NA	0.79	NA	NA	0.58	2.180756	2.120711	2.303298	2.087459	2.395068	1.690781	0.9889287	0.9600512	0.991453	0.9928693	0.9945027	0.9450349
AP1S2	mouse	Vip	AP1S2	NA	NA	0.786	NA	NA	0.572	0.8904186	0.5058804	0.2883303	0.1772243	1.099267	0.3203352	0.7502442	0.4270166	0.3285256	0.2064516	0.7696152	0.3497177
DENND2A	mouse	Vip	DENND2A	NA	NA	0.782	NA	NA	0.564	0.3354568	0.2809874	0.4601405	0.2015746	0.9797402	0.2599544	0.3777271	0.303201	0.4594017	0.2256367	0.7446277	0.2837928
GPD1	mouse	Vip	GPD1	NA	NA	0.775	NA	NA	0.55	0.004778207	0.001686274	0.04931619	0.02123391	0.7573984	0.06629375	0.006512537	0.002432778	0.06463675	0.0295416	0.6076962	0.08585188
DYNC1I1	mouse	Vip	DYNC1I1	NA	NA	0.772	NA	NA	0.544	1.906739	1.818388	1.465903	1.639677	1.926011	1.307109	0.9840443	0.9836108	0.9524573	0.9786078	0.9825087	0.9083361
CRH	mouse	Vip	CRH	NA	NA	0.768	NA	NA	0.536	0.4822388	0.1750081	0.5989579	0.0833121	1.178972	0.1682783	0.3897753	0.15621	0.4326923	0.0950764	0.6311844	0.1230488
SLC35F4.1	mouse	Vip	SLC35F4	NA	NA	0.766	NA	NA	0.532	1.110725	0.9329948	0.1665208	0.1328838	2.072972	1.306397	0.7160534	0.6207426	0.2035256	0.1516129	0.9810095	0.8322816
PENK	mouse	Vip	PENK	NA	NA	0.757	NA	NA	0.514	0.2218702	0.04943377	0.01006023	0.01423704	1.019624	0.08316656	0.09899056	0.04571063	0.0133547	0.01850594	0.5677161	0.08087014
SLC2A13.1	mouse	Vip	SLC2A13	NA	NA	0.755	NA	NA	0.51	2.208214	2.00277	1.615931	1.586138	2.50435	1.77612	0.9954412	0.9797695	0.965812	0.9288625	0.9955022	0.9372302
GRID11	mouse	Vip	GRID1	NA	NA	0.753	NA	NA	0.506	1.142221	1.726413	0.933547	1.245211	2.092605	1.486194	0.8687724	0.9768246	0.7644231	0.8691002	0.9910045	0.9211226
IGSF3.1	mouse	Vip	IGSF3	NA	NA	0.75	NA	NA	0.5	0.3630756	0.1558873	0.1059755	0.09137774	0.9275122	0.3217564	0.4135461	0.1946223	0.1362179	0.1168081	0.7321339	0.3663235
CDH20.1	mouse	Vip	CDH20	NA	NA	0.744	NA	NA	0.488	0.8711049	0.4757056	0.8148703	0.3991877	1.354248	0.5143419	0.4995116	0.2970551	0.5726496	0.3185059	0.7776112	0.3646629
CAMK2A.1	mouse	Vip	CAMK2A	NA	NA	0.744	NA	NA	0.488	0.7222613	0.4642569	0.5939902	0.5732731	1.563566	0.9773964	0.6834907	0.4889885	0.5753205	0.5767402	0.950025	0.7832946
SLC44A5	mouse	Vip	SLC44A5	NA	NA	0.743	NA	NA	0.486	2.503472	1.915888	0.7329206	0.7503988	1.867345	0.9241051	0.9905568	0.8946223	0.6469017	0.6709677	0.872064	0.5798738
FSTL42	mouse	Vip	FSTL4	NA	NA	0.742	NA	NA	0.484	0.3357158	0.4512349	0.2411868	0.4428911	1.46231	0.6089606	0.3428851	0.3704225	0.2654915	0.4020374	0.8001	0.4176353
FXYD6.1	mouse	Vip	FXYD6	NA	NA	0.742	NA	NA	0.484	0	0	0.8541564	0.6614234	1.020474	0.3635036	0	0	0.7339744	0.5935484	0.7401299	0.3106941
ABLIM1	mouse	Vip	ABLIM1	NA	NA	0.741	NA	NA	0.482	1.935278	1.730177	1.637822	1.354662	1.902717	1.393159	0.9912081	0.9825864	0.9732906	0.9212224	0.9835082	0.9378944
NRXN2	mouse	Vip	NRXN2	NA	NA	0.738	NA	NA	0.476	0.6004344	0.4745505	0.4158107	0.3749053	1.461497	0.9755456	0.6225985	0.5231754	0.4642094	0.4371817	0.9485257	0.833278
KCNQ5.1	mouse	Vip	KCNQ5	NA	NA	0.736	NA	NA	0.472	1.897789	2.38258	2.571751	2.544412	3.00379	2.011988	0.7593618	0.909475	0.9583333	0.9578947	0.9975012	0.8585188
ZNF536	mouse	Vip	ZNF536	NA	NA	0.734	NA	NA	0.468	2.276112	1.770366	1.873692	1.384042	2.205179	1.45144	0.9925106	0.8263764	0.9561966	0.7867572	0.9970015	0.790103
TMEM200A	mouse	Vip	TMEM200A	NA	NA	0.732	NA	NA	0.464	0.02731132	0.08028017	0.1817947	0.104671	0.8807801	0.2726517	0.03451644	0.08681178	0.2067308	0.1217317	0.6706647	0.2716705
PIK3R1	mouse	Vip	PIK3R1	NA	NA	0.731	NA	NA	0.462	1.066759	0.587978	0.6526347	0.3617817	0.9177581	0.3396457	0.7883426	0.5878361	0.5940171	0.3994907	0.7126437	0.3869146
NPY1R	mouse	Vip	NPY1R	NA	NA	0.731	NA	NA	0.462	0.4623446	0.1615519	0.08030035	0.02957394	0.6519842	0.1406738	0.4734614	0.1793854	0.107906	0.03870968	0.5912044	0.1527732
TIAM11	mouse	Vip	TIAM1	NA	NA	0.727	NA	NA	0.454	1.261059	1.612085	1.242869	1.519768	1.545174	0.9563133	0.8593292	0.9069142	0.9086538	0.9339559	0.9030485	0.7690136
VSTM2L.1	mouse	Vip	VSTM2L	NA	NA	0.725	NA	NA	0.45	0.3778013	0.4424383	0.1783695	0.2004243	1.013396	0.4541281	0.424943	0.4728553	0.2206197	0.2516129	0.7626187	0.4754234
ASIC1	mouse	Vip	ASIC1	NA	NA	0.725	NA	NA	0.45	0.4037077	0.1312104	0.211721	0.07264786	0.6765974	0.1990249	0.4676001	0.1746479	0.2644231	0.1001698	0.6371814	0.2512454
SVIL2	mouse	Vip	SVIL	NA	NA	0.724	NA	NA	0.448	0.4229549	0.3864239	0.4905754	0.526673	0.6840572	0.1324899	0.3962879	0.3595391	0.4807692	0.4813243	0.5637181	0.1501162
GALNT141	mouse	Vip	GALNT14	NA	NA	0.723	NA	NA	0.446	0.6178815	0.6012488	0.5438648	0.407807	1.50175	0.8259641	0.4894171	0.4948784	0.4679487	0.3767402	0.906047	0.5790435
ANK3	mouse	Vip	ANK3	NA	NA	0.722	NA	NA	0.444	2.902363	2.717293	1.742608	1.731468	3.024301	2.731639	1	1	0.9877137	0.9813243	1	1
HTR2C	mouse	Vip	HTR2C	NA	NA	0.721	NA	NA	0.442	0.6597349	0.1191466	0.08436459	0.04026569	0.9838193	0.2600301	0.3220449	0.0815621	0.07905983	0.0385399	0.6071964	0.1908004
SEZ6	mouse	Vip	SEZ6	NA	NA	0.718	NA	NA	0.436	0.552426	0.1407342	0.3933608	0.1219097	0.6938004	0.1938374	0.5229567	0.168886	0.4348291	0.1511036	0.6061969	0.2050814
KCNN2.11	mouse	Vip	KCNN2	NA	NA	0.718	NA	NA	0.436	0.6954399	0.7443325	1.043799	0.9407521	1.830094	1.081248	0.6085965	0.6193342	0.8012821	0.7191851	0.964018	0.6584191
SEMA5B	mouse	Vip	SEMA5B	NA	NA	0.717	NA	NA	0.434	0.0874605	0.07674918	0.02385825	0.02290145	0.6419116	0.08289617	0.1087594	0.09705506	0.03044872	0.03157895	0.5102449	0.1079376
GRPR	mouse	Vip	GRPR	NA	NA	0.716	NA	NA	0.432	0.1081669	0.05813204	0.2139507	0.05523482	0.4743841	0.01805209	0.1315532	0.06824584	0.2526709	0.06468591	0.4517741	0.02191963
GRM82	mouse	Vip	GRM8	NA	NA	0.713	NA	NA	0.426	0.5820235	0.6386482	0.6876478	0.9565937	1.585594	0.4061246	0.3090199	0.3868118	0.4433761	0.5685908	0.5957021	0.2944205
ADCY2	mouse	Vip	ADCY2	NA	NA	0.711	NA	NA	0.422	2.031281	1.769813	1.735898	1.203345	1.695082	0.8917862	0.9609248	0.8850192	0.9583333	0.8042445	0.8655672	0.5081368
ENAH2	mouse	Vip	ENAH	NA	NA	0.71	NA	NA	0.42	1.195741	1.09175	0.9549287	0.6517965	1.923145	1.475079	0.8860306	0.8646607	0.7911325	0.6319185	0.9825087	0.9476918
SLC1A21	mouse	Vip	SLC1A2	NA	NA	0.709	NA	NA	0.418	0.670431	0.6862447	0.2844361	0.3216195	1.078048	0.5372844	0.5659394	0.6166453	0.3034188	0.3008489	0.7666167	0.5199269
DLX1	mouse	Vip	DLX1	NA	NA	0.708	NA	NA	0.416	0.5423641	0.2768629	0.3336189	0.1865902	0.8524488	0.3755564	0.5561706	0.3317542	0.3819444	0.2383701	0.7071464	0.4289273
BRINP3.11	mouse	Vip	BRINP3	NA	NA	0.707	NA	NA	0.414	0.520137	0.7735096	0.4131211	0.8831601	2.138712	1.218059	0.3607945	0.4184379	0.3413462	0.6086587	0.8890555	0.6182331
RGS10	mouse	Vip	RGS10	NA	NA	0.704	NA	NA	0.408	0.00351764	0.03044558	0.007957808	0.04133447	0.751425	0.2578807	0.004884402	0.03777209	0.01014957	0.04940577	0.6181909	0.2419462
GRIA2	mouse	Vip	GRIA2	NA	NA	0.704	NA	NA	0.408	2.391425	2.500135	2.318032	2.269431	2.639171	2.33448	0.9996744	0.9996159	1	0.9981324	1	0.9988376
WNT5B	mouse	Vip	WNT5B	NA	NA	0.703	NA	NA	0.406	0.0904345	0.09647836	0.004813522	0.007247444	0.7648602	0.1562736	0.114295	0.1298335	0.006410256	0.01035654	0.5347326	0.1844902
PDZRN41	mouse	Vip	PDZRN4	NA	NA	0.703	NA	NA	0.406	0.2342965	0.7133104	0.04323818	0.08783106	1.093559	0.5336349	0.1686747	0.4169014	0.05448718	0.0942275	0.7596202	0.4438725
CACNB2.11	mouse	Vip	CACNB2	NA	NA	0.703	NA	NA	0.406	2.169594	1.660319	0.9435483	1.094783	2.005591	1.411623	0.9934875	0.890653	0.7537393	0.7561969	0.9835082	0.8458984
CNTNAP4	mouse	Pvalb	CNTNAP4	NA	NA	0.902	NA	NA	0.804	0.7554694	1.685944	1.624899	1.012203	2.176038	0.7157317	0.4880302	0.8038824	0.9065041	0.6490066	0.9800965	0.5228594
ME3.1	mouse	Pvalb	ME3	NA	NA	0.902	NA	NA	0.804	1.322719	0.9669382	0.732128	0.7638928	2.148249	0.9906904	0.9407812	0.8042353	0.7229965	0.7028146	0.9927624	0.751139
MAN1C1.1	mouse	Pvalb	MAN1C1	NA	NA	0.894	NA	NA	0.788	0.8486067	0.4425695	0.6153703	0.366228	1.4427	0.3742332	0.7694246	0.4727059	0.6178862	0.3864238	0.946924	0.3792616
NEK7	mouse	Pvalb	NEK7	NA	NA	0.872	NA	NA	0.744	0.5540672	0.2368754	0.2188128	0.09595312	1.356187	0.2216523	0.5455691	0.2744706	0.2740999	0.1243377	0.854041	0.2163394
DOCK4	mouse	Pvalb	DOCK4	NA	NA	0.868	NA	NA	0.736	1.170524	1.193685	0.6665394	0.7341163	2.424463	1.032248	0.8538429	0.8249412	0.6533101	0.6412252	0.9686369	0.7769049
SLC35F31	mouse	Pvalb	SLC35F3	NA	NA	0.862	NA	NA	0.724	1.558953	1.082714	0.8472861	1.118508	1.136983	0.273873	0.9361613	0.7810588	0.7584204	0.693543	0.8835947	0.320817
TMEM132D.11	mouse	Pvalb	TMEM132D	NA	NA	0.849	NA	NA	0.698	1.262097	1.727474	1.123054	1.30458	1.893822	0.5973654	0.7446451	0.8022353	0.7224158	0.7531457	0.9089264	0.4311076
OPRD1.1	mouse	Pvalb	OPRD1	NA	NA	0.847	NA	NA	0.694	0.3405438	0.04740234	0.387791	0.05645133	1.15914	0.2673222	0.3905922	0.05894118	0.4425087	0.06887417	0.8787696	0.2457188
DGKI.11	mouse	Pvalb	DGKI	NA	NA	0.846	NA	NA	0.692	2.001456	1.845932	1.250999	0.9475162	2.242901	1.426544	0.9937001	0.9682353	0.9030197	0.7693709	0.9981906	0.9183032
PLA2G3	mouse	Pvalb	PLA2G3	NA	NA	0.843	NA	NA	0.686	0.000873348	0.0005708271	0.007245441	0.0008033163	0.9990803	0.2225413	0.001259975	0.0008235294	0.01045296	0.00115894	0.8383595	0.2669285
MYO1E	mouse	Pvalb	MYO1E	NA	NA	0.842	NA	NA	0.684	0.1552373	0.04924211	0.03505777	0.04142216	0.9415432	0.03398476	0.1759765	0.06176471	0.04761905	0.05480132	0.7092883	0.04210526
TNR.11	mouse	Pvalb	TNR	NA	NA	0.831	NA	NA	0.662	1.261212	1.047352	1.24362	0.8012495	2.041671	1.023671	0.8660227	0.7252941	0.869338	0.6288079	0.9855247	0.6950511
GPR176	mouse	Pvalb	GPR176	NA	NA	0.83	NA	NA	0.66	0.6037769	0.4617033	0.6970091	0.4069021	1.462949	0.5033706	0.5753885	0.4628235	0.670151	0.4321192	0.8962606	0.4614297
PHLDA1	mouse	Pvalb	PHLDA1	NA	NA	0.821	NA	NA	0.642	0.2858073	0.1194658	0.08849486	0.05193427	0.8137267	0.1224359	0.3582528	0.154	0.1236934	0.0718543	0.7484922	0.1512962
FRMPD1	mouse	Pvalb	FRMPD1	NA	NA	0.811	NA	NA	0.622	0.3131279	0.1760459	0.3978426	0.1629155	0.9098549	0.1528893	0.3674927	0.2109412	0.4622532	0.2011589	0.7364294	0.1717203
PTPRE1	mouse	Pvalb	PTPRE	NA	NA	0.808	NA	NA	0.616	1.172347	1.259417	0.9059655	0.6448745	1.24224	0.4173901	0.8807224	0.8112941	0.7996516	0.5380795	0.8781665	0.3696779
TMEM44.1	mouse	Pvalb	TMEM44	NA	NA	0.808	NA	NA	0.616	0.08229827	0.06273126	0.1889161	0.1288244	1.118178	0.3445289	0.1133977	0.08541176	0.2415796	0.1645695	0.854041	0.3118617
KCNH7.1	mouse	Pvalb	KCNH7	NA	NA	0.802	NA	NA	0.604	1.904482	1.511908	1.740605	1.544301	2.774034	1.676253	0.9659807	0.7992941	0.9657375	0.8953642	0.9891435	0.8226237
SRRM4.2	mouse	Pvalb	SRRM4	NA	NA	0.801	NA	NA	0.602	1.908421	1.530346	1.620576	1.520271	1.990448	1.055783	0.9785804	0.9409412	0.9703833	0.9427152	0.990953	0.7069914
ARHGAP5	mouse	Pvalb	ARHGAP5	NA	NA	0.798	NA	NA	0.596	0.9847122	1.090056	0.6376563	0.413102	1.727631	1.086273	0.848383	0.8548235	0.6602787	0.4539735	0.9855247	0.8597015
ST3GAL6	mouse	Pvalb	ST3GAL6	NA	NA	0.793	NA	NA	0.586	0.7893563	0.3939613	0.5279096	0.2002382	0.7051212	0.1080517	0.7102058	0.4227059	0.5389082	0.2364238	0.6893848	0.1330715
PACSIN21	mouse	Pvalb	PACSIN2	NA	NA	0.791	NA	NA	0.582	0.5304843	0.3355506	0.1566135	0.2289291	1.038577	0.3774206	0.5774885	0.3894118	0.2044135	0.282947	0.8431846	0.4091123
CAMTA1	mouse	Pvalb	CAMTA1	NA	NA	0.79	NA	NA	0.58	2.292774	2.019192	1.967617	1.63366	2.149018	1.584669	0.99916	0.9961176	0.9941928	0.9773179	0.9963812	0.9692066
SPECC11	mouse	Pvalb	SPECC1	NA	NA	0.788	NA	NA	0.576	1.553256	1.243202	1.16652	0.7861223	1.428318	0.739535	0.9626207	0.8848235	0.8739837	0.6791391	0.9402895	0.663315
KLHL32.11	mouse	Pvalb	KLHL32	NA	NA	0.787	NA	NA	0.574	1.147617	0.9336629	1.133467	0.8401898	1.583743	0.8543127	0.8698026	0.7538824	0.8902439	0.709106	0.9541616	0.7148468
ITPR1.2	mouse	Pvalb	ITPR1	NA	NA	0.786	NA	NA	0.572	1.344567	0.9424295	0.9037136	0.8253707	1.488943	0.6505347	0.8693826	0.6835294	0.7950058	0.6475166	0.8878166	0.5282011
HUNK	mouse	Pvalb	HUNK	NA	NA	0.786	NA	NA	0.572	0.9956892	0.64925	0.5012256	0.2108399	1.200309	0.4416671	0.8320034	0.5827059	0.5243902	0.2379139	0.8522316	0.4
SLIT3	mouse	Pvalb	SLIT3	NA	NA	0.784	NA	NA	0.568	0.395675	0.1249028	0.0746801	0.1410056	1.057816	0.2062142	0.2868543	0.1247059	0.09988386	0.1544702	0.6984318	0.2004713
ST5	mouse	Pvalb	ST5	NA	NA	0.783	NA	NA	0.566	0.4602095	0.4355826	0.06400926	0.0769175	0.955055	0.2944778	0.4750105	0.4276471	0.08652729	0.1041391	0.7858866	0.3173606
ARL15	mouse	Pvalb	ARL15	NA	NA	0.781	NA	NA	0.562	1.634626	1.625572	0.8966312	0.996546	1.827949	1.155124	0.9659807	0.9550588	0.7659698	0.7652318	0.9806996	0.8465043
KCNA1	mouse	Pvalb	KCNA1	NA	NA	0.775	NA	NA	0.55	0.3726392	0.09872491	0.3521898	0.1307803	1.10645	0.4342338	0.4099118	0.1264706	0.4001161	0.1650662	0.8365501	0.4609584
PKP41	mouse	Pvalb	PKP4	NA	NA	0.773	NA	NA	0.546	1.596869	1.439488	1.037212	0.8677747	1.488152	0.8340569	0.9609408	0.9287059	0.8554007	0.7614238	0.9420989	0.725216
STARD9	mouse	Pvalb	STARD9	NA	NA	0.772	NA	NA	0.544	0.5496795	0.214494	0.2422992	0.2703439	0.7904629	0.2159965	0.5846283	0.2423529	0.3135889	0.3291391	0.7370326	0.2625295
KCNJ3.11	mouse	Pvalb	KCNJ3	NA	NA	0.771	NA	NA	0.542	2.074283	1.907501	1.666665	1.467749	2.193354	1.506406	0.9928601	0.972	0.9634146	0.9208609	0.9915561	0.8955224
STAMBPL1	mouse	Pvalb	STAMBPL1	NA	NA	0.77	NA	NA	0.54	0.3275369	0.2435748	0.2909908	0.2031583	1.081826	0.4730004	0.3931121	0.2941176	0.3652729	0.2523179	0.8600724	0.5068342
CUX11	mouse	Pvalb	CUX1	NA	NA	0.769	NA	NA	0.538	1.175364	0.8093739	1.09133	0.7681785	1.204085	0.5920362	0.9076018	0.7147059	0.8646922	0.6839404	0.9004825	0.5868028
CACNA1A.1	mouse	Pvalb	CACNA1A	NA	NA	0.767	NA	NA	0.534	1.988858	1.629748	1.847306	1.629804	2.639907	2.024695	0.9974801	0.9347059	0.9924506	0.9513245	0.9993969	0.9297722
IQGAP2.1	mouse	Pvalb	IQGAP2	NA	NA	0.763	NA	NA	0.526	0.05854863	0.203482	0.02485785	0.242006	1.306123	0.4463078	0.06383872	0.1572941	0.03484321	0.1897351	0.7545235	0.3624509
MANBA	mouse	Pvalb	MANBA	NA	NA	0.763	NA	NA	0.526	0.8228526	0.4811314	0.4465693	0.2251077	0.8394563	0.2789559	0.7471651	0.5042353	0.5139373	0.275	0.7659831	0.3150039
OSBPL1A1	mouse	Pvalb	OSBPL1A	NA	NA	0.761	NA	NA	0.522	1.197797	1.193416	1.122792	0.7047163	1.252386	0.6752131	0.9193616	0.8650588	0.8675958	0.6475166	0.9209891	0.6438335
SORBS2.1	mouse	Pvalb	SORBS2	NA	NA	0.761	NA	NA	0.522	1.559989	1.292963	0.7372199	1.016277	2.051744	1.480174	0.9290214	0.8735294	0.6509872	0.8086093	0.9939686	0.932443
GABRG3.1	mouse	Pvalb	GABRG3	NA	NA	0.759	NA	NA	0.518	2.546146	2.129307	1.675852	1.202743	3.319366	2.476154	0.9945401	0.9482353	0.9576074	0.8139073	0.9939686	0.9212883
EXOC4	mouse	Pvalb	EXOC4	NA	NA	0.755	NA	NA	0.51	1.785733	1.674321	1.643031	1.407618	2.068816	1.606572	0.9890802	0.9797647	0.981417	0.9501656	0.9981906	0.9732914
RTN4RL1	mouse	Pvalb	RTN4RL1	NA	NA	0.754	NA	NA	0.508	0.3755393	0.1208353	0.03925007	0.02029517	0.6843523	0.1540682	0.4565309	0.1508235	0.05458769	0.0281457	0.6544029	0.1828751
GRIA1.1	mouse	Pvalb	GRIA1	NA	NA	0.753	NA	NA	0.506	2.288884	2.296144	1.405941	1.873521	3.009422	2.296637	0.9626207	0.9861176	0.8507549	0.9791391	1	0.9578947
ZDHHC14.1	mouse	Pvalb	ZDHHC14	NA	NA	0.751	NA	NA	0.502	0.7489147	0.8558422	0.3500145	0.4681103	1.213943	0.5962797	0.6728265	0.7158824	0.3792102	0.4599338	0.8793727	0.5536528
BCAN	mouse	Pvalb	BCAN	NA	NA	0.75	NA	NA	0.5	0.3688556	0.1525007	0.2660501	0.1091026	0.5600633	0.1082149	0.4527509	0.1961176	0.3344948	0.1455298	0.619421	0.1413983
MYO6	mouse	Pvalb	MYO6	NA	NA	0.745	NA	NA	0.49	1.367553	1.113448	0.7406135	0.5368832	0.8251081	0.3101239	0.9445611	0.8809412	0.7276423	0.5491722	0.7587455	0.3556952
MAN1A2.1	mouse	Pvalb	MAN1A2	NA	NA	0.745	NA	NA	0.49	1.657022	1.447725	0.9575524	0.7459815	1.559061	1.031129	0.9731205	0.9410588	0.8333333	0.6900662	0.977684	0.8289081
GOT1	mouse	Pvalb	GOT1	NA	NA	0.742	NA	NA	0.484	0.8163486	0.4782517	0.5783382	0.2820434	1.338847	0.7638106	0.7828643	0.5175294	0.630662	0.3360927	0.9143546	0.6974077
TTC39B	mouse	Pvalb	TTC39B	NA	NA	0.741	NA	NA	0.482	0.7179433	0.4843556	0.5998827	0.4015396	0.9225435	0.3981218	0.7295254	0.5051765	0.6289199	0.4359272	0.7979493	0.4364493
USP25	mouse	Pvalb	USP25	NA	NA	0.74	NA	NA	0.48	0.9731474	0.789204	0.5179998	0.6565164	0.8981753	0.391654	0.8404032	0.7234118	0.5557491	0.6195364	0.7973462	0.4384918
CDH18.1	mouse	Pvalb	CDH18	NA	NA	0.738	NA	NA	0.476	2.341047	1.727313	0.4471085	0.4037867	1.611256	0.8350553	0.9407812	0.9050588	0.4657375	0.3850993	0.8878166	0.6053417
FAM81A	mouse	Pvalb	FAM81A	NA	NA	0.738	NA	NA	0.476	0.7533587	0.4681738	0.540202	0.339574	0.75425	0.2697433	0.7211256	0.488	0.5638792	0.3683775	0.7273824	0.3088767
LNX1	mouse	Pvalb	LNX1	NA	NA	0.737	NA	NA	0.474	0.4854464	0.35102	0.3013375	0.2432907	0.9046544	0.3702273	0.5308694	0.3952941	0.3710801	0.3008278	0.7702051	0.4221524
CEP83	mouse	Pvalb	CEP83	NA	NA	0.737	NA	NA	0.474	0.5553319	0.3761607	0.6475712	0.4193528	0.9592313	0.4340799	0.5963881	0.4204706	0.6579559	0.4524834	0.800965	0.4683425
CORO6.1	mouse	Pvalb	CORO6	NA	NA	0.736	NA	NA	0.472	0.8808744	0.5348552	0.4424789	0.1744126	0.755285	0.274923	0.8034439	0.5689412	0.510453	0.2215232	0.7328106	0.2994501
PRSS231	mouse	Pvalb	PRSS23	NA	NA	0.734	NA	NA	0.468	0.2764075	0.1502796	0.006037867	0.008990239	0.5056771	0.02955583	0.3280134	0.1792941	0.008710801	0.01241722	0.4987937	0.03487824
MPPED2.1	mouse	Pvalb	MPPED2	NA	NA	0.734	NA	NA	0.468	0.5896828	0.3626251	0.1481528	0.1388139	0.9660147	0.4200907	0.5317094	0.2795294	0.1753775	0.1541391	0.8118215	0.3739199
LGI2	mouse	Pvalb	LGI2	NA	NA	0.731	NA	NA	0.462	0.5124723	0.2624782	0.2868006	0.109915	0.9296671	0.402222	0.5598488	0.2970588	0.358885	0.1428808	0.7810615	0.4223095
ARHGAP26	mouse	Pvalb	ARHGAP26	NA	NA	0.731	NA	NA	0.462	1.767926	1.387332	1.370659	1.4007	2.569878	2.148969	0.9890802	0.8983529	0.9332172	0.9259934	0.9921592	0.9943441
KCNC3	mouse	Pvalb	KCNC3	NA	NA	0.728	NA	NA	0.456	0.3174215	0.1355715	0.12634	0.0453236	0.939307	0.401677	0.3838723	0.1785882	0.1747967	0.06357616	0.7677925	0.4527887
WASF3	mouse	Pvalb	WASF3	NA	NA	0.728	NA	NA	0.456	0.9458838	0.9926106	0.8544619	0.615681	1.250323	0.7846631	0.8223436	0.8168235	0.7938444	0.5943709	0.9264174	0.7341712
RARB.1	mouse	Pvalb	RARB	NA	NA	0.727	NA	NA	0.454	0.7349784	0.4645014	0.6540218	0.3759514	0.6353591	0.1908401	0.5947081	0.3703529	0.5551684	0.336755	0.641737	0.2009427
ANKRD29	mouse	Pvalb	ANKRD29	NA	NA	0.726	NA	NA	0.452	0.4139778	0.2570736	0.2120264	0.1415113	0.6136761	0.1848495	0.4884502	0.2797647	0.2770035	0.1778146	0.6447527	0.2276512
PLCH2	mouse	Pvalb	PLCH2	NA	NA	0.725	NA	NA	0.45	0.3529422	0.1412946	0.4668741	0.3129995	0.5648317	0.1462424	0.4300714	0.1812941	0.5052265	0.3554636	0.6091677	0.17989
ATP13A3	mouse	Pvalb	ATP13A3	NA	NA	0.725	NA	NA	0.45	0.6739047	0.6592669	0.8403851	0.8850845	1.093012	0.611088	0.702226	0.6470588	0.7915215	0.7766556	0.8793727	0.6109976
RCAN2	mouse	Pvalb	RCAN2	NA	NA	0.725	NA	NA	0.45	1.594217	1.494825	1.028248	0.9162352	1.529493	1.037938	0.9689206	0.9545882	0.8455285	0.7680464	0.964415	0.8230951
CIT.2	mouse	Pvalb	CIT	NA	NA	0.725	NA	NA	0.45	0.9841373	1.03366	1.133268	0.9091483	1.902188	1.338854	0.848803	0.7921176	0.8745645	0.7316225	0.986731	0.8713276
STRBP	mouse	Pvalb	STRBP	NA	NA	0.725	NA	NA	0.45	1.654738	1.413248	1.132296	0.8362994	2.709198	2.400156	0.9832003	0.9391765	0.902439	0.7649007	1	0.9996858
MSI21	mouse	Pvalb	MSI2	NA	NA	0.723	NA	NA	0.446	1.346882	1.057116	1.139152	0.8543926	1.745156	1.272699	0.9223016	0.8221176	0.8786295	0.7450331	0.9849216	0.9066771
CPEB3	mouse	Pvalb	CPEB3	NA	NA	0.723	NA	NA	0.446	1.759056	1.589799	1.549523	1.360849	1.978174	1.547397	0.9882402	0.9783529	0.9727062	0.9417219	0.9927624	0.9604085
COX6A2	mouse	Pvalb	COX6A2	NA	NA	0.722	NA	NA	0.444	0	0	0.06397113	0.04884663	0.5478837	0.09240212	0	0	0.09001161	0.06639073	0.5379976	0.1019639
DIP2A	mouse	Pvalb	DIP2A	NA	NA	0.722	NA	NA	0.444	0.9353259	0.8435775	0.5340557	0.4630347	1.015322	0.5231949	0.8357833	0.7712941	0.5958188	0.5046358	0.840772	0.5483111
FUT9.11	mouse	Pvalb	FUT9	NA	NA	0.721	NA	NA	0.442	1.123976	1.435766	1.105245	0.8607657	1.615249	1.051135	0.7568249	0.8952941	0.8135889	0.6961921	0.9589867	0.7745483
CAP2.1	mouse	Pvalb	CAP2	NA	NA	0.721	NA	NA	0.442	1.027932	0.9158405	0.7637906	0.5191982	1.102946	0.6020689	0.8328433	0.7695294	0.7119628	0.5213576	0.880579	0.5589945
NEBL	mouse	Pvalb	NEBL	NA	NA	0.72	NA	NA	0.44	1.981424	2.0387	0.8990415	0.920198	2.197564	1.700697	0.9958001	0.9945882	0.7839721	0.7433775	0.9969843	0.9388845
WWOX	mouse	Pvalb	WWOX	NA	NA	0.719	NA	NA	0.438	2.093499	1.98599	2.023823	1.752773	2.027476	1.467242	0.9693406	0.9563529	0.9785134	0.9503311	0.982509	0.8963079
RBMS3.11	mouse	Pvalb	RBMS3	NA	NA	0.719	NA	NA	0.438	2.191234	1.99942	1.307714	1.183619	2.294483	1.805648	0.9869803	0.8967059	0.902439	0.8235099	0.9939686	0.9577376
PPIP5K2	mouse	Pvalb	PPIP5K2	NA	NA	0.718	NA	NA	0.436	1.344742	0.87836	1.223957	0.7831028	0.9774706	0.505687	0.9076018	0.7843529	0.9006969	0.6860927	0.8130277	0.5398272
RBFOX1.12	mouse	Pvalb	RBFOX1	NA	NA	0.718	NA	NA	0.436	4.711796	3.946916	4.433809	3.732726	4.52483	3.884264	1	0.9821176	1	0.9609272	1	0.9853888
ZFYVE9	mouse	Pvalb	ZFYVE9	NA	NA	0.718	NA	NA	0.436	1.236765	1.149403	1.000736	0.777418	1.694431	1.284503	0.9403612	0.8956471	0.85482	0.7162252	0.9897467	0.9236449
HS3ST1	mouse	Pvalb	HS3ST1	NA	NA	0.717	NA	NA	0.434	0.5453736	0.2287125	0.3087482	0.1191608	0.6069768	0.1786481	0.5363293	0.2724706	0.3542393	0.1518212	0.6176116	0.2131972
CACNG2	mouse	Pvalb	CACNG2	NA	NA	0.715	NA	NA	0.43	1.089792	0.8543299	1.124497	0.8206026	1.513814	1.061421	0.8706426	0.7544706	0.869338	0.7162252	0.9481303	0.8483896
MSRB3	mouse	Pvalb	MSRB3	NA	NA	0.714	NA	NA	0.428	0.6792194	0.4356744	0.5773846	0.3048744	0.6340732	0.1987469	0.6728265	0.4561176	0.6056911	0.3433775	0.6248492	0.2312647
SNPH	mouse	Pvalb	SNPH	NA	NA	0.714	NA	NA	0.428	0.8883597	0.514979	0.2126716	0.09667993	1.308199	0.8549082	0.8160437	0.5571765	0.2752613	0.1291391	0.9185766	0.7681068
BTBD3	mouse	Pvalb	BTBD3	NA	NA	0.713	NA	NA	0.426	0.3665317	0.3765312	0.2811731	0.379895	0.9537745	0.4480257	0.4174717	0.3994118	0.3461092	0.4120861	0.7587455	0.446033
DGKH1	mouse	Pvalb	DGKH	NA	NA	0.713	NA	NA	0.426	0.4333374	0.5564693	0.1889637	0.2623632	1.205132	0.7160803	0.4737505	0.5237647	0.213705	0.2854305	0.8775633	0.6772977
SH3RF3	mouse	Pvalb	SH3RF3	NA	NA	0.712	NA	NA	0.424	1.32844	0.9821081	1.246149	0.7885833	2.02786	1.48481	0.9273415	0.7318824	0.9041812	0.6178808	0.964415	0.8887667
SSBP2.11	mouse	Pvalb	SSBP2	NA	NA	0.712	NA	NA	0.424	1.673916	1.804367	1.131798	1.51225	1.684682	1.203756	0.9647207	0.9584706	0.8228804	0.9127483	0.973462	0.8648861
ADAMTSL5	mouse	Pvalb	ADAMTSL5	NA	NA	0.711	NA	NA	0.422	0.001746696	0.002120215	0.0320349	0.001836151	0.4273729	0.01370127	0.00251995	0.003058824	0.04587689	0.002649007	0.4372738	0.01791045
UTRN.21	mouse	Pvalb	UTRN	NA	NA	0.711	NA	NA	0.422	1.101354	0.7736709	0.7652588	0.5561077	1.660087	1.030771	0.7152457	0.4763529	0.5714286	0.4440397	0.9420989	0.6944226
PLEKHH2.1	mouse	Pvalb	PLEKHH2	NA	NA	0.71	NA	NA	0.42	0.1444966	0.01519554	0.3991573	0.1441085	0.8247901	0.3720158	0.1121378	0.02047059	0.4297329	0.1645695	0.7460796	0.3838178
ST6GALNAC5.11	mouse	Pvalb	ST6GALNAC5	NA	NA	0.709	NA	NA	0.418	1.215738	1.359275	0.727422	0.7592244	1.351366	0.6409815	0.6207476	0.6578824	0.5156794	0.5033113	0.7864897	0.3877455
ELAVL2.11	mouse	Pvalb	ELAVL2	NA	NA	0.708	NA	NA	0.416	2.153358	1.642504	1.564786	1.201394	2.390891	1.874545	0.9953801	0.9155294	0.9552846	0.825	0.9993969	0.9494108
UBE3A	mouse	Pvalb	UBE3A	NA	NA	0.708	NA	NA	0.416	1.419219	1.322534	1.376421	1.245347	3.103618	2.812633	0.9651407	0.9407059	0.9279907	0.9028146	1	0.9996858
NCEH1	mouse	Pvalb	NCEH1	NA	NA	0.707	NA	NA	0.414	0.8771924	0.4773273	0.4907297	0.2157104	1.038123	0.5926802	0.797564	0.5057647	0.5545877	0.2647351	0.8546441	0.5938727
ANKRD33B	mouse	Pvalb	ANKRD33B	NA	NA	0.706	NA	NA	0.412	0.3906876	0.1539682	0.2870229	0.1469907	0.5505341	0.1500312	0.4384712	0.1682353	0.3373984	0.1769868	0.5681544	0.1783189
CHRM2.1	mouse	Pvalb	CHRM2	NA	NA	0.705	NA	NA	0.41	0.9905235	0.6919647	0.3099166	0.1936748	0.8940406	0.2582527	0.4905502	0.4821176	0.2375145	0.1733444	0.5747889	0.1921445
KLF3	mouse	Pvalb	KLF3	NA	NA	0.705	NA	NA	0.41	0.3010543	0.2518008	0.4125381	0.2846722	0.6328242	0.2260556	0.3561529	0.2998824	0.4767712	0.3374172	0.6405308	0.2713276
ATP1B1.1	mouse	Pvalb	ATP1B1	NA	NA	0.705	NA	NA	0.41	2.374365	2.297524	1.562655	1.319213	2.95078	2.527521	0.99874	0.9972941	0.9547038	0.9019868	1	0.9979576
APBB2.1	mouse	Pvalb	APBB2	NA	NA	0.703	NA	NA	0.406	1.359985	1.024248	1.183463	0.9582879	1.303947	0.8563887	0.9248215	0.8278824	0.8908246	0.789404	0.9083233	0.7465829
WIPF31	mouse	Pvalb	WIPF3	NA	NA	0.702	NA	NA	0.404	0.5010486	0.1773122	0.1407329	0.1228805	0.8258167	0.3879255	0.5451491	0.2078824	0.1875726	0.1604305	0.7436671	0.3725059
GABRA1.1	mouse	Pvalb	GABRA1	NA	NA	0.701	NA	NA	0.402	1.474038	1.325773	0.8893095	0.7072309	1.638987	1.069022	0.9609408	0.8481176	0.7711963	0.6211921	0.9390832	0.7330715
GPRC5B	mouse	Pvalb	GPRC5B	NA	NA	0.701	NA	NA	0.402	0.2036236	0.1234369	0.2570499	0.131248	0.5228618	0.1565414	0.2692146	0.1589412	0.3263647	0.1620861	0.5741858	0.1930872
FRMD4B	mouse	Sst	FRMD4B	NA	NA	0.876	NA	NA	0.752	0.7568447	0.5072118	0.7323798	0.6920527	1.735183	0.5257152	0.6161871	0.4055055	0.599492	0.595	0.9209622	0.5000878
CERS6.2	mouse	Sst	CERS6	NA	NA	0.868	NA	NA	0.736	1.747936	1.648804	1.259414	0.9048041	1.985044	1.038218	0.9845324	0.9740773	0.9017782	0.7792593	0.9901203	0.7919227
TMCC3.1	mouse	Sst	TMCC3	NA	NA	0.864	NA	NA	0.728	0.313395	0.05717771	0.2316939	0.06109038	1.356907	0.1989362	0.3316547	0.07221331	0.2726503	0.08037037	0.8316151	0.1994732
PRKCG	mouse	Sst	PRKCG	NA	NA	0.86	NA	NA	0.72	0.320085	0.1077203	0.2381894	0.0507924	1.175466	0.2447224	0.3769784	0.1354154	0.2950889	0.06907407	0.8595361	0.2726953
CADM2.1	mouse	Sst	CADM2	NA	NA	0.855	NA	NA	0.71	4.10672	4.033202	3.527995	3.317418	4.24129	3.409163	1	0.998889	1	0.9996296	1	1
RAB3B.1	mouse	Sst	RAB3B	NA	NA	0.852	NA	NA	0.704	0.7620126	0.2832277	0.251962	0.0478185	1.745561	0.6773085	0.6284173	0.2684854	0.2730737	0.06277778	0.9660653	0.5480246
PARK2.2	mouse	Sst	PARK2	NA	NA	0.847	NA	NA	0.694	1.840972	1.940314	1.198747	1.08589	2.88386	1.988058	0.9776978	0.9866683	0.881033	0.8281481	0.9982818	0.9820896
LRRC7.2	mouse	Sst	LRRC7	NA	NA	0.844	NA	NA	0.688	2.963273	2.727663	2.351925	1.933514	2.815422	2.024874	1	0.9811134	0.9949196	0.9412963	0.9995704	0.9806848
UNC13C1	mouse	Sst	UNC13C	NA	NA	0.835	NA	NA	0.67	0.8920981	1.119017	0.9230376	0.512452	1.500417	0.04700379	0.5838129	0.5632638	0.5884843	0.3335185	0.693299	0.05759438
LYPD6B.2	mouse	Sst	LYPD6B	NA	NA	0.835	NA	NA	0.67	0.1001678	0.7155317	0.1089617	0.594103	1.124971	0.2094393	0.1064748	0.587088	0.1215072	0.5227778	0.8079897	0.2057946
CDH13.1	mouse	Sst	CDH13	NA	NA	0.822	NA	NA	0.644	2.472576	1.699934	2.111903	1.411227	2.457657	0.976091	0.9136691	0.778299	0.9170195	0.7222222	0.899055	0.624583
SEMA6D.12	mouse	Sst	SEMA6D	NA	NA	0.809	NA	NA	0.618	0.715236	1.42863	1.006973	0.9160395	2.041115	0.8577229	0.5589928	0.6979385	0.7121084	0.6083333	0.9162371	0.5856014
LSAMP.1	mouse	Sst	LSAMP	NA	NA	0.797	NA	NA	0.594	3.262988	3.432503	2.665651	2.841621	4.741061	4.017223	0.9989209	0.9992594	0.9953429	0.9975926	0.9991409	0.9989464
GRM7.11	mouse	Sst	GRM7	NA	NA	0.793	NA	NA	0.586	1.61632	2.146014	2.001757	1.456598	3.116918	1.793972	0.8568345	0.8355759	0.9618967	0.7485185	0.9914089	0.8114135
LYPD6.1	mouse	Sst	LYPD6	NA	NA	0.788	NA	NA	0.576	0.1481289	0.5454129	0.0370357	0.2416612	0.8924484	0.1509191	0.1291367	0.4667325	0.04106689	0.252963	0.6902921	0.158209
SEMA3A	mouse	Sst	SEMA3A	NA	NA	0.786	NA	NA	0.572	0.1498708	0.08600303	0.04856919	0.05414026	0.8766957	0.1330968	0.1453237	0.1009752	0.06011854	0.06759259	0.6739691	0.143108
CHRM3.11	mouse	Sst	CHRM3	NA	NA	0.786	NA	NA	0.572	2.609386	2.079527	2.105586	1.652133	2.710807	1.717776	0.9676259	0.8039748	0.9745978	0.8737037	0.9789519	0.8649693
ASIC2	mouse	Sst	ASIC2	NA	NA	0.782	NA	NA	0.564	1.773108	2.081249	2.031563	2.09413	3.425057	2.403715	0.9348921	0.8112579	0.9585097	0.917963	0.9974227	0.9287094
RBP41	mouse	Sst	RBP4	NA	NA	0.781	NA	NA	0.562	0.1717504	0.04965686	0.03905768	0.02597246	1.155153	0.2992792	0.2122302	0.06295519	0.05419136	0.03703704	0.7555842	0.2421422
MKX.2	mouse	Sst	MKX	NA	NA	0.781	NA	NA	0.562	0.1117297	0.1282746	0.1685374	0.3073139	1.438714	0.6350423	0.1179856	0.140353	0.1862828	0.3107407	0.9372852	0.4788411
SH3KBP1	mouse	Sst	SH3KBP1	NA	NA	0.778	NA	NA	0.556	1.027579	0.9143097	0.5216022	0.696955	1.363094	0.6659762	0.8377698	0.7705222	0.5203218	0.6255556	0.9102234	0.6049166
KLF5.1	mouse	Sst	KLF5	NA	NA	0.777	NA	NA	0.554	0.2972846	0.04324881	0.1417746	0.01538397	0.6901965	0.1196481	0.3420863	0.05628935	0.1769687	0.02037037	0.6662371	0.1385426
ANO3	mouse	Sst	ANO3	NA	NA	0.776	NA	NA	0.552	0.03274336	0.0464271	0.3020601	0.114991	1.20011	0.2358015	0.0442446	0.06135045	0.2832345	0.1466667	0.6924399	0.2449517
LAMA4	mouse	Sst	LAMA4	NA	NA	0.776	NA	NA	0.552	0.1216854	0.04264204	0.01354892	0.01465513	0.6827199	0.01459643	0.1348921	0.05382052	0.01905165	0.01962963	0.5648625	0.0191396
SPON1	mouse	Sst	SPON1	NA	NA	0.771	NA	NA	0.542	0.5620263	0.04541363	0.1979188	0.1106624	1.146145	0.1397598	0.4147482	0.05801753	0.195597	0.1274074	0.6258591	0.1302897
GLCE	mouse	Sst	GLCE	NA	NA	0.771	NA	NA	0.542	0.458126	0.4100056	0.2101362	0.3598789	0.9406068	0.3452378	0.457554	0.4288359	0.2531753	0.3933333	0.8127148	0.376295
RBMS1.1	mouse	Sst	RBMS1	NA	NA	0.77	NA	NA	0.54	1.018081	0.8144626	0.6578816	0.4992302	0.9702828	0.3234402	0.7705036	0.6827552	0.5707028	0.48	0.786512	0.3264267
ELFN1.1	mouse	Sst	ELFN1	NA	NA	0.769	NA	NA	0.538	0.3936732	0.1657995	0.4226861	0.1329981	1.159207	0.3910997	0.4410072	0.2028145	0.4627434	0.1638889	0.7804983	0.3257243
GDA1	mouse	Sst	GDA	NA	NA	0.767	NA	NA	0.534	0.2601934	0.2442873	0.341628	0.1735879	0.8051266	0.2063679	0.255036	0.2477472	0.3602879	0.2081481	0.7113402	0.2177349
SASH12	mouse	Sst	SASH1	NA	NA	0.766	NA	NA	0.532	1.173568	0.5603524	1.402764	2.318539	0.7710888	0.1941361	0.7446043	0.4211826	0.6892464	0.8935185	0.7061856	0.2152766
FRMD51	mouse	Sst	FRMD5	NA	NA	0.762	NA	NA	0.524	2.503054	2.010983	2.277582	2.169756	2.964327	2.419314	0.9960432	0.9359338	0.9944962	0.99	0.9991409	0.9956102
CALB1	mouse	Sst	CALB1	NA	NA	0.761	NA	NA	0.522	0.206505	0.06259258	0.479245	0.1363646	1.094842	0.1936882	0.1661871	0.06641155	0.4110923	0.1603704	0.6426117	0.1755926
DLGAP2.3	mouse	Sst	DLGAP2	NA	NA	0.761	NA	NA	0.522	2.08837	1.676197	1.921879	1.428031	3.162832	2.40971	0.9942446	0.9142081	0.988569	0.8735185	1	0.9885865
PTPRR	mouse	Sst	PTPRR	NA	NA	0.754	NA	NA	0.508	1.412839	0.9031501	0.7537312	0.5668585	1.336156	0.6689972	0.8942446	0.7286755	0.630398	0.5131481	0.8926117	0.5987709
MPPED1.11	mouse	Sst	MPPED1	NA	NA	0.754	NA	NA	0.508	0.7350584	0.424465	0.7650538	0.4233867	1.16495	0.5297739	0.6928058	0.4059993	0.6854361	0.3951852	0.8900344	0.4423178
UTRN.3	mouse	Sst	UTRN	NA	NA	0.753	NA	NA	0.506	1.371342	0.6648804	0.8157326	0.5092418	1.700468	0.9402272	0.7514388	0.4521664	0.6346317	0.4012963	0.9351375	0.6681299
ADCY2.2	mouse	Sst	ADCY2	NA	NA	0.752	NA	NA	0.504	1.997609	1.79076	1.654555	1.1906	1.786662	0.808226	0.8669065	0.9200099	0.9403048	0.7981481	0.8320447	0.5013169
KCNQ3.2	mouse	Sst	KCNQ3	NA	NA	0.749	NA	NA	0.498	2.230537	1.856446	2.037909	1.76174	2.354465	1.659289	0.9816547	0.9169238	0.9796782	0.9707407	0.9939863	0.9078139
GARNL3.2	mouse	Sst	GARNL3	NA	NA	0.747	NA	NA	0.494	1.514108	1.244478	0.7850137	0.7490616	1.796426	1.185523	0.9690647	0.916677	0.7104149	0.7131481	0.9819588	0.834065
CNTNAP5.11	mouse	Sst	CNTNAP5	NA	NA	0.746	NA	NA	0.492	1.85132	2.415401	1.378396	1.867727	2.696651	1.74399	0.8658273	0.9275398	0.8598645	0.917963	0.9677835	0.8156277
PBX1.2	mouse	Sst	PBX1	NA	NA	0.745	NA	NA	0.49	2.010052	1.602286	1.033707	1.011393	1.893014	1.204712	0.9892086	0.8792742	0.8082134	0.7159259	0.9785223	0.7836699
NRIP1.1	mouse	Sst	NRIP1	NA	NA	0.744	NA	NA	0.488	0.9594716	0.6847092	0.7398208	0.3780544	0.9289875	0.386147	0.7816547	0.6515245	0.6583404	0.4151852	0.7933849	0.4152766
RELN.3	mouse	Sst	RELN	NA	NA	0.743	NA	NA	0.486	0.4995621	0.9779126	1.479908	0.5892313	2.042298	0.8711882	0.3266187	0.3689668	0.8289585	0.287963	0.8402062	0.4205443
ARHGAP6	mouse	Sst	ARHGAP6	NA	NA	0.742	NA	NA	0.484	0.2425646	0.3506723	0.1847683	0.2741323	0.9023957	0.2142536	0.1953237	0.2814467	0.1710415	0.2627778	0.645189	0.2154522
KIAA1324L	mouse	Sst	KIAA1324L	NA	NA	0.742	NA	NA	0.484	0.6536822	0.8547252	0.3458793	0.6857235	1.125139	0.5648872	0.6399281	0.7442291	0.3818798	0.6472222	0.8702749	0.5429324
NAV2.2	mouse	Sst	NAV2	NA	NA	0.739	NA	NA	0.478	2.336375	2.0638	1.566434	1.44339	2.76981	2.292689	0.9989209	0.993581	0.9669771	0.9507407	0.9978522	0.9987709
CNTN1	mouse	Sst	CNTN1	NA	NA	0.739	NA	NA	0.478	2.537773	2.493507	1.382946	1.32753	2.183635	1.74402	0.9996403	0.9996297	0.9479255	0.9348148	0.9969931	0.9796313
KCNMB4	mouse	Sst	KCNMB4	NA	NA	0.736	NA	NA	0.472	0.4175619	0.3428989	0.1328557	0.175542	0.7175368	0.1860182	0.4151079	0.3499568	0.1689246	0.1992593	0.6417526	0.2186128
FGF14	mouse	Sst	FGF14	NA	NA	0.736	NA	NA	0.472	3.572808	3.834019	3.03422	3.366161	3.836902	3.452626	1	1	1	0.9998148	1	1
SERPINI1.1	mouse	Sst	SERPINI1	NA	NA	0.735	NA	NA	0.47	1.622405	1.1513	0.634133	0.4341628	1.931929	1.154518	0.9082734	0.820516	0.5711262	0.4288889	0.9338488	0.7861282
PTCHD4.11	mouse	Sst	PTCHD4	NA	NA	0.732	NA	NA	0.464	1.590941	1.477939	0.8779217	0.857057	2.248158	1.578836	0.9007194	0.7715097	0.7222693	0.5925926	0.9780928	0.8704126
RGS91	mouse	Sst	RGS9	NA	NA	0.73	NA	NA	0.46	0.04543082	0.0259438	0.008095021	0.01139263	0.5147709	0.06743331	0.05899281	0.03369954	0.01143099	0.01611111	0.532646	0.08709394
MASP1	mouse	Sst	MASP1	NA	NA	0.73	NA	NA	0.46	0.03165148	0.002395769	0.02922972	0.004514432	0.5456826	0.1018485	0.04064748	0.003332922	0.03895004	0.006296296	0.5674399	0.1260755
RGS17.1	mouse	Sst	RGS17	NA	NA	0.73	NA	NA	0.46	0.5424851	0.4761537	0.264695	0.1414715	1.203631	0.6571398	0.5061151	0.4777188	0.3103302	0.1835185	0.8848797	0.5992976
GRM3	mouse	Sst	GRM3	NA	NA	0.729	NA	NA	0.458	0.09773653	0.1895016	0.3369801	0.6821809	1.005297	0.3732805	0.1165468	0.2093569	0.3399661	0.5931481	0.7293814	0.3650571
CACNA2D2.2	mouse	Sst	CACNA2D2	NA	NA	0.729	NA	NA	0.458	0.4342423	0.2868781	0.3725541	0.2962157	1.141581	0.5254712	0.4881295	0.3382298	0.4339543	0.3338889	0.8522337	0.3854258
PPP2R2B1	mouse	Sst	PPP2R2B	NA	NA	0.724	NA	NA	0.448	2.76478	2.394115	1.856881	1.585213	2.560317	2.016331	1	0.9976546	0.9868755	0.95	0.9991409	0.9687445
RAB27B.1	mouse	Sst	RAB27B	NA	NA	0.723	NA	NA	0.446	0.7589935	0.6133467	0.6799658	0.3318959	1.309022	0.7336108	0.6651079	0.5675842	0.5681626	0.342963	0.8814433	0.6428446
VCL	mouse	Sst	VCL	NA	NA	0.722	NA	NA	0.444	0.4904422	0.4298165	0.4168938	0.3760648	0.6717459	0.2224164	0.5183453	0.4842612	0.4627434	0.4261111	0.6628007	0.2626866
ANKRD44	mouse	Sst	ANKRD44	NA	NA	0.717	NA	NA	0.434	1.122635	0.8367745	0.394319	0.4628189	0.7826628	0.3119053	0.8471223	0.73386	0.4246401	0.4735185	0.7066151	0.3524144
ERC21	mouse	Sst	ERC2	NA	NA	0.717	NA	NA	0.434	1.926349	2.320401	1.719116	1.660175	2.596022	2.257315	0.9838129	0.9927169	0.9703641	0.9675926	0.9991409	0.9980685
TMEM91	mouse	Sst	TMEM91	NA	NA	0.714	NA	NA	0.428	0.2564031	0.1961923	0.1215365	0.06248516	0.7519173	0.324529	0.3183453	0.2483644	0.1604572	0.08648148	0.7358247	0.3624232
KCND2.1	mouse	Sst	KCND2	NA	NA	0.713	NA	NA	0.426	2.79417	2.558995	2.435599	2.155638	2.99523	2.249496	0.9334532	0.967288	0.9741744	0.9425926	0.9974227	0.9211589
P3H2	mouse	Sst	P3H2	NA	NA	0.712	NA	NA	0.424	0.4331957	0.6090975	0.5618703	0.3725826	0.7794526	0.2877075	0.4226619	0.5648685	0.4957663	0.3755556	0.6713918	0.3044776
MAFB.1	mouse	Sst	MAFB	NA	NA	0.712	NA	NA	0.424	0.3819042	0.1704678	0.2304472	0.1159383	0.7305538	0.2703746	0.4244604	0.2110851	0.2811177	0.1461111	0.67311	0.2790167
SLC8A3	mouse	Sst	SLC8A3	NA	NA	0.711	NA	NA	0.422	1.085162	0.9533835	0.825155	0.8471631	1.173986	0.6780934	0.8625899	0.7979262	0.7218459	0.7124074	0.8865979	0.6064969
XYLT1.2	mouse	Sst	XYLT1	NA	NA	0.709	NA	NA	0.418	0.7487866	0.35402	0.7930554	0.5129305	0.8597182	0.3614806	0.6435252	0.3261326	0.6651143	0.4340741	0.7139175	0.3496049
CAMK1D.1	mouse	Sst	CAMK1D	NA	NA	0.708	NA	NA	0.416	1.19148	1.298607	0.237577	0.2976586	1.645815	1.192196	0.8579137	0.8586594	0.2806943	0.3364815	0.9785223	0.871115
MCC1	mouse	Sst	MCC	NA	NA	0.707	NA	NA	0.414	0.4119484	1.05941	0.5709705	1.093201	1.104334	0.5409096	0.3679856	0.7712628	0.5283658	0.7911111	0.7856529	0.4776119
EFNA5	mouse	Sst	EFNA5	NA	NA	0.702	NA	NA	0.404	1.713499	1.49436	1.068644	0.5449406	1.579836	0.949952	0.9359712	0.8354524	0.7561389	0.4625926	0.9119416	0.6412643
GABRA3	mouse	Sst	GABRA3	NA	NA	0.702	NA	NA	0.404	0.2024196	0.2723791	0.1611389	0.1489482	0.858502	0.4279632	0.2438849	0.3181089	0.1989839	0.1790741	0.7774914	0.4389816
TMEM44.2	mouse	Sst	TMEM44	NA	NA	0.701	NA	NA	0.402	0.03696735	0.07732362	0.08144361	0.1687116	0.834706	0.3693891	0.05143885	0.1052956	0.1083827	0.2137037	0.7225086	0.3018437
NRXN3.11	mouse	Sncg	NRXN3	NA	NA	0.963	NA	NA	0.926	4.625774	4.361993	4.000485	3.585606	5.561073	4.490949	1	1	1	0.9752454	1	1
CADPS2	mouse	Sncg	CADPS2	NA	NA	0.959	NA	NA	0.918	0.4944087	0.09757037	0.7603672	0.2953526	3.19691	0.281961	0.3279817	0.1138975	0.4774898	0.3257931	0.9516995	0.2632637
SLC44A5.2	mouse	Sncg	SLC44A5	NA	NA	0.928	NA	NA	0.856	2.163599	2.074592	0.7160134	0.7493297	2.841812	1.033353	0.983945	0.9162754	0.6480218	0.6669512	0.9946333	0.6271436
GRIP1.2	mouse	Sncg	GRIP1	NA	NA	0.928	NA	NA	0.856	3.724672	3.644899	2.376135	2.131107	4.521004	3.584963	0.9977064	0.9994005	0.9959072	0.9870536	1	1
SYNE11	mouse	Sncg	SYNE1	NA	NA	0.927	NA	NA	0.854	2.317291	2.150085	1.910038	1.604051	2.819809	1.774653	0.9988532	0.9973024	0.9890859	0.9657135	1	0.9820472
COL25A1.11	mouse	Sncg	COL25A1	NA	NA	0.916	NA	NA	0.832	0.7429119	0.9039326	0.1974069	0.9762072	2.649148	0.3843401	0.5137615	0.4916575	0.207367	0.590838	0.9338104	0.244105
MEGF10	mouse	Sncg	MEGF10	NA	NA	0.913	NA	NA	0.826	0.05160832	0.04327653	0.08450098	0.02985009	1.25584	0.03614298	0.06766055	0.05365171	0.100955	0.0401195	0.842576	0.04501608
TRPM3.2	mouse	Sncg	TRPM3	NA	NA	0.899	NA	NA	0.798	0.97257	0.7082711	0.9041874	0.2038244	2.363195	0.5766264	0.5057339	0.3794585	0.4079127	0.2018779	0.9427549	0.4137192
FREM11	mouse	Sncg	FREM1	NA	NA	0.893	NA	NA	0.786	0.6000734	0.6475414	0.03981879	0.1151466	1.638153	0.09634165	0.3887615	0.4374063	0.03547067	0.1146678	0.8264758	0.0778403
MARCH32	mouse	Sncg	MARCH3	NA	NA	0.891	NA	NA	0.782	0.4889034	0.2734436	0.2263751	0.09821734	1.360564	0.2161671	0.4300459	0.2523729	0.2346521	0.1096884	0.8872987	0.2256163
ADAM12	mouse	Sncg	ADAM12	NA	NA	0.877	NA	NA	0.754	0.05967426	0.1481901	0.04988663	0.08034345	1.287507	0.1630961	0.07454128	0.1401738	0.06684857	0.0926163	0.8461538	0.153671
NR3C2.2	mouse	Sncg	NR3C2	NA	NA	0.874	NA	NA	0.748	1.813985	1.503151	1.186387	1.063605	2.349716	1.242558	0.9300459	0.9054851	0.79809	0.7948499	0.9982111	0.8274384
NPAS1.2	mouse	Sncg	NPAS1	NA	NA	0.873	NA	NA	0.746	0.6577595	0.332811	0.6083009	0.2876645	1.55872	0.4913347	0.6215596	0.3427915	0.6098226	0.3275004	0.9534884	0.4188103
CPLX2.1	mouse	Sncg	CPLX2	NA	NA	0.871	NA	NA	0.742	0.5777395	0.3723676	0.1366713	0.07666698	1.89362	0.7517654	0.5630734	0.3943451	0.1787176	0.1030018	0.9892665	0.5980707
CELF4.2	mouse	Sncg	CELF4	NA	NA	0.868	NA	NA	0.736	1.630297	1.343238	1.444545	0.9926951	2.704035	1.844034	0.9816514	0.9079828	0.941337	0.7945654	0.9982111	0.9673098
KCNIP1.11	mouse	Sncg	KCNIP1	NA	NA	0.864	NA	NA	0.728	1.711202	1.195754	1.425105	1.135926	3.126899	2.087007	0.9472477	0.7298431	0.9017735	0.7720871	1	0.9462755
APP	mouse	Sncg	APP	NA	NA	0.86	NA	NA	0.72	2.416521	2.214084	1.933101	1.611369	2.939113	2.214234	1	0.9985013	0.9754434	0.9759568	1	0.9989282
KHDRBS21	mouse	Sncg	KHDRBS2	NA	NA	0.859	NA	NA	0.718	1.747257	2.242018	2.007728	1.63516	1.658096	0.4228214	0.8933486	0.9427515	0.941337	0.9021198	0.9051878	0.3913451
SEMA3C.2	mouse	Sncg	SEMA3C	NA	NA	0.859	NA	NA	0.718	0.6128738	0.1660738	0.07913162	0.08471067	1.715991	0.5070196	0.4231651	0.1311819	0.09276944	0.08308436	0.9230769	0.3924169
UNC5B	mouse	Sncg	UNC5B	NA	NA	0.856	NA	NA	0.712	0.2750543	0.1096852	0.06399999	0.04140675	0.8318079	0.06873193	0.2947248	0.1304826	0.0845839	0.05164319	0.7728086	0.07140943
SGCD1	mouse	Sncg	SGCD	NA	NA	0.841	NA	NA	0.682	1.381646	0.7981654	1.034433	0.8958798	2.237548	0.7506203	0.5986239	0.5054451	0.5770805	0.5895575	0.921288	0.4937031
KCNN2.3	mouse	Sncg	KCNN2	NA	NA	0.84	NA	NA	0.68	1.101478	0.698216	1.15936	0.9453992	2.37359	1.185216	0.7970183	0.6005595	0.7939973	0.733248	0.9982111	0.7148982
STK32C	mouse	Sncg	STK32C	NA	NA	0.835	NA	NA	0.67	0.2014704	0.1532427	0.1908226	0.1880936	1.251522	0.4360871	0.2603211	0.2028175	0.2510232	0.2447005	0.9141324	0.471329
SLC35F1.1	mouse	Sncg	SLC35F1	NA	NA	0.834	NA	NA	0.668	1.849995	2.064741	1.592802	1.465764	2.52922	1.662143	0.9575688	0.9906085	0.952251	0.9344146	1	0.9284566
CDK14.1	mouse	Sncg	CDK14	NA	NA	0.833	NA	NA	0.666	1.899297	1.788539	1.49655	1.213465	2.07404	1.224782	0.9770642	0.9692277	0.957708	0.8688291	0.9892665	0.8534298
GLP2R.1	mouse	Sncg	GLP2R	NA	NA	0.83	NA	NA	0.66	0.002384681	0.002770096	0.0009456305	0.002243916	1.829794	0.9108244	0.003440367	0.003996403	0.001364256	0.002987623	0.9695886	0.7286977
JAM22	mouse	Sncg	JAM2	NA	NA	0.827	NA	NA	0.654	0.4461786	0.2919853	0.2012106	0.2056	0.9670003	0.133918	0.4288991	0.2579678	0.2332879	0.2152511	0.7495528	0.136388
ZEB2.1	mouse	Sncg	ZEB2	NA	NA	0.823	NA	NA	0.646	2.356151	2.080986	1.913066	1.65425	2.848037	2.120068	0.9759174	0.9724248	0.9590723	0.94793	0.9982111	0.971463
ELMOD1.2	mouse	Sncg	ELMOD1	NA	NA	0.818	NA	NA	0.636	0.6576802	0.8427491	0.6113163	0.761801	2.108405	1.307234	0.6158257	0.7577181	0.6248295	0.7174563	0.9964222	0.8681672
KCNH1.1	mouse	Sncg	KCNH1	NA	NA	0.814	NA	NA	0.628	1.215756	1.295052	0.6772289	0.9064394	1.652938	0.761477	0.8199541	0.7973824	0.5457026	0.7301181	0.9481216	0.6488478
SORCS2.1	mouse	Sncg	SORCS2	NA	NA	0.812	NA	NA	0.624	0.1072392	0.2639503	0.4053057	0.2753102	1.578302	0.65736	0.1353211	0.2974323	0.4120055	0.3131313	0.9427549	0.5400589
PRKD1.1	mouse	Sncg	PRKD1	NA	NA	0.807	NA	NA	0.614	1.528217	0.940983	1.212994	0.7100803	1.422399	0.4596254	0.8956422	0.6073534	0.787176	0.5434628	0.8497317	0.4173365
BRINP3.3	mouse	Sncg	BRINP3	NA	NA	0.806	NA	NA	0.612	0.4765036	0.7216445	0.8614154	0.7602445	2.732056	1.351486	0.3325688	0.4082326	0.5702592	0.541471	0.9928444	0.6627814
IGF1.2	mouse	Sncg	IGF1	NA	NA	0.8	NA	NA	0.6	1.286087	0.8815064	0.9589089	0.572976	1.777332	0.8284665	0.8566514	0.6924768	0.744884	0.5027742	0.9731664	0.5699357
SDK21	mouse	Sncg	SDK2	NA	NA	0.795	NA	NA	0.59	0.4385573	0.194075	0.6720509	0.2153922	1.09269	0.3308954	0.4243119	0.2021181	0.5293315	0.2249253	0.822898	0.3003751
GNAO1.1	mouse	Sncg	GNAO1	NA	NA	0.791	NA	NA	0.582	1.04261	1.058897	0.8001733	0.7592509	1.993404	1.416504	0.8348624	0.8628235	0.744884	0.7217243	0.9856887	0.9470793
SYN21	mouse	Sncg	SYN2	NA	NA	0.791	NA	NA	0.582	2.106503	2.068356	1.908297	1.908338	2.5009	1.94251	0.9942661	0.9891098	0.9849932	0.9749609	0.9982111	0.9872722
LIX1	mouse	Sncg	LIX1	NA	NA	0.79	NA	NA	0.58	0.1153232	0.01787129	0.007172572	0.02227191	0.7556085	0.1072052	0.1433486	0.02188031	0.009549795	0.02859582	0.6762075	0.1294212
SCML4	mouse	Sncg	SCML4	NA	NA	0.789	NA	NA	0.578	0.04921068	0.04143049	0.03074224	0.02046514	0.7724139	0.1449079	0.05963303	0.045559	0.03956344	0.026035	0.706619	0.1621115
SNCA2	mouse	Sncg	SNCA	NA	NA	0.786	NA	NA	0.572	0.702146	0.4885394	0.4956288	0.21838	1.490041	0.745512	0.5768349	0.4072335	0.4884038	0.2452696	0.9445438	0.6325027
GPHN	mouse	Sncg	GPHN	NA	NA	0.786	NA	NA	0.572	2.866041	2.694254	2.304263	2.222157	2.68409	2.251913	1	1	0.9972715	0.9968701	1	0.9990622
LARP1B	mouse	Sncg	LARP1B	NA	NA	0.784	NA	NA	0.568	0.8621889	0.9454195	0.915359	0.8970621	1.376232	0.6106354	0.7568807	0.8114697	0.792633	0.7809077	0.8962433	0.5743569
NETO1.2	mouse	Sncg	NETO1	NA	NA	0.784	NA	NA	0.568	1.576844	1.493409	1.697705	1.341855	2.352049	1.422259	0.9002294	0.8112699	0.9699864	0.8762271	0.9928444	0.8413719
CELF6	mouse	Sncg	CELF6	NA	NA	0.783	NA	NA	0.566	0.3092395	0.2598743	0.1874882	0.1646215	0.9271244	0.3298962	0.3681193	0.320012	0.2428377	0.2114099	0.8354204	0.374732
ST7	mouse	Sncg	ST7	NA	NA	0.782	NA	NA	0.564	1.156068	1.242131	0.8008787	0.8810947	1.594423	0.9794401	0.9059633	0.9139774	0.744884	0.7836108	0.9731664	0.8303859
PCLO.11	mouse	Sncg	PCLO	NA	NA	0.777	NA	NA	0.554	2.455546	2.479918	2.181086	2.012423	2.727659	2.130663	0.9942661	0.9984014	0.9863574	0.9954474	0.9982111	0.9957128
MAMLD11	mouse	Sncg	MAMLD1	NA	NA	0.777	NA	NA	0.554	0.1939735	0.1621021	0.07802376	0.08911874	1.122107	0.4720256	0.2373853	0.1872315	0.1023192	0.1146678	0.8729875	0.4824491
DNER.2	mouse	Sncg	DNER	NA	NA	0.776	NA	NA	0.552	2.014446	1.574115	1.417957	1.208593	2.295157	1.653434	0.9919725	0.9195724	0.9372442	0.851757	0.9946333	0.9482851
TP53I11	mouse	Sncg	TP53I11	NA	NA	0.775	NA	NA	0.55	0.4335004	0.1179811	0.09786052	0.02793536	0.8275885	0.08741087	0.4071101	0.138875	0.1241473	0.03827002	0.6207513	0.1090568
APBA1.1	mouse	Sncg	APBA1	NA	NA	0.775	NA	NA	0.55	1.230811	1.244877	1.132346	0.8445657	2.154102	1.506916	0.896789	0.9047857	0.8731241	0.7453407	0.9946333	0.9189443
CDH2.11	mouse	Sncg	CDH2	NA	NA	0.775	NA	NA	0.55	1.18583	1.27834	0.6024461	0.8739059	1.834751	1.170938	0.8348624	0.835548	0.5593452	0.6928439	0.9874776	0.8382905
ENOX1.21	mouse	Sncg	ENOX1	NA	NA	0.774	NA	NA	0.548	2.642503	2.171076	1.546978	1.600794	2.694269	1.900776	0.9954128	0.9463483	0.8731241	0.8890312	0.9982111	0.9446677
COL19A1.2	mouse	Sncg	COL19A1	NA	NA	0.77	NA	NA	0.54	0.1845685	0.8082212	0.2661859	0.9531902	2.013638	1.002027	0.2270642	0.5490059	0.3028649	0.6511595	0.9141324	0.6350482
CACNB2.4	mouse	Sncg	CACNB2	NA	NA	0.769	NA	NA	0.538	2.115731	1.776901	1.375364	1.025245	2.293731	1.504794	0.9954128	0.9130782	0.8976808	0.7407882	0.9892665	0.8720525
SOCS5	mouse	Sncg	SOCS5	NA	NA	0.766	NA	NA	0.532	0.5122382	0.4890145	0.3090495	0.3785319	1.180012	0.5331955	0.5538991	0.5306224	0.3683492	0.4326362	0.8533095	0.5517149
NR2F2.1	mouse	Sncg	NR2F2	NA	NA	0.766	NA	NA	0.532	0.6879746	0.2836093	0.4199758	0.09639886	1.122569	0.4139363	0.6284404	0.2715556	0.4761255	0.1150946	0.8318426	0.3369507
KCTD12	mouse	Sncg	KCTD12	NA	NA	0.764	NA	NA	0.528	0.1795445	0.1406768	0.1025242	0.03783947	0.8856189	0.09652173	0.2133028	0.1650515	0.1186903	0.05107412	0.6118068	0.1200429
SYT6.1	mouse	Sncg	SYT6	NA	NA	0.762	NA	NA	0.524	0.2393697	0.02331633	0.07053136	0.01822107	0.7958591	0.1226378	0.2568807	0.03007293	0.09004093	0.02461232	0.6243292	0.130627
GNG41	mouse	Sncg	GNG4	NA	NA	0.762	NA	NA	0.524	0.3182385	0.3773209	0.05233105	0.04922889	0.726482	0.1809723	0.3279817	0.3639724	0.07094134	0.06359368	0.6940966	0.2134244
FXYD6.3	mouse	Sncg	FXYD6	NA	NA	0.761	NA	NA	0.522	0	0	0.8595006	0.6920972	1.243407	0.4737302	0	0	0.7544338	0.6141699	0.8175313	0.3878617
CPNE2	mouse	Sncg	CPNE2	NA	NA	0.76	NA	NA	0.52	0.1856193	0.09227801	0.2300785	0.09657351	0.7323419	0.1591101	0.2350917	0.1085023	0.2796726	0.1219235	0.6618962	0.1659968
KCTD16.2	mouse	Sncg	KCTD16	NA	NA	0.76	NA	NA	0.52	2.425218	2.323256	1.674874	1.262993	3.39538	2.557277	0.983945	0.9497452	0.888131	0.7863138	1	0.9687835
PHF20L11	mouse	Sncg	PHF20L1	NA	NA	0.759	NA	NA	0.518	1.270945	1.22538	0.9028655	1.074262	1.998575	1.391037	0.8669725	0.893296	0.7694407	0.8227344	0.9928444	0.9445338
SEZ6.1	mouse	Sncg	SEZ6	NA	NA	0.759	NA	NA	0.518	0.3850147	0.245769	0.3013286	0.1754938	0.832644	0.2800289	0.4220183	0.2554701	0.3587995	0.2050078	0.7745975	0.2699625
LDB21	mouse	Sncg	LDB2	NA	NA	0.758	NA	NA	0.516	0.8883923	0.6492323	0.6080287	0.1915735	1.154632	0.4160112	0.5997706	0.4481966	0.4502046	0.2232181	0.7942755	0.3539657
HTR3A	mouse	Sncg	HTR3A	NA	NA	0.757	NA	NA	0.514	0.08556418	0.008724898	0.01339951	0.0005916749	0.7515977	0.08730948	0.08486239	0.009691278	0.01773533	0.0008536065	0.5849732	0.08842444
HIPK21	mouse	Sncg	HIPK2	NA	NA	0.756	NA	NA	0.512	0.7540034	0.3856612	0.3929638	0.2749254	1.169124	0.578588	0.6559633	0.4087321	0.4283765	0.3259354	0.8908766	0.5656484
GULP12	mouse	Sncg	GULP1	NA	NA	0.755	NA	NA	0.51	0.341599	0.6856845	0.2441204	0.4651334	0.7759554	0.1183211	0.2775229	0.4046358	0.2155525	0.2759994	0.6100179	0.1370579
PDE1A.2	mouse	Sncg	PDE1A	NA	NA	0.753	NA	NA	0.506	0.2156483	0.7452253	0.2650454	0.4153118	1.699556	0.700007	0.1995413	0.3820561	0.271487	0.3287808	0.822898	0.4364952
NPY1R.1	mouse	Sncg	NPY1R	NA	NA	0.753	NA	NA	0.506	0.3895541	0.2339784	0.03641602	0.04237015	0.7619747	0.2312184	0.4116972	0.2493756	0.04774898	0.05619576	0.7245081	0.227492
[truncated: 105 more rows]
