# Supplementary material for: Comparative cellular analysis of motor cortex in human, marmoset and mouse
Source: Nature. 2021 Oct 6;598(7879):111–9. doi: 10.1038/s41586-021-03465-8 (PMC8494640; doi:10.1038/s41586-021-03465-8)
Supplement: Supplementary file 4 — This zipped folder contains Supplementary Tables 1-23. [file 41586_2021_3465_MOESM4_ESM.zip › Supplementary Table 8.csv]

gene	subclasses
ALK	Lamp5
NYAP2	Lamp5
SV2C	Lamp5
NFIB	Lamp5
CACNA2D1	Lamp5
DOCK10	Lamp5
SLC6A1	Lamp5
LAMP5	Lamp5
MCTP1	Lamp5
BCL11B	Lamp5
RIMS1	Lamp5
ADARB2	Lamp5
KIT	Lamp5
IGSF11	Lamp5
UNC5C	Lamp5
RIMBP2	Lamp5
ZNF536	Lamp5
RAB3C	Lamp5
HS3ST5	Lamp5
EGFR	Lamp5
SGCZ	Lamp5
SIPA1L1	Lamp5
DSCAML1	Lamp5
CHSY3	Lamp5
KCNN2	Lamp5
GAS7	Lamp5
DAB1	Lamp5
NFIX	Lamp5
GRIK2	Lamp5
CNR1	Sncg
CXCL14	Sncg
SHISA9	Sncg
MAML3	Sncg
NRXN1	Sncg
NPAS3	Sncg
PCSK2	Sncg
ADARB2	Sncg
RGS12	Sncg
CHRNA7	Sncg
ARPP21	Sncg
INPP4B	Sncg
KCNQ5	Sncg
DAB1	Sncg
DSCAM	Sncg
MAGI3	Sncg
GABRA2	Sncg
DSCAM	Vip
PROX1	Vip
KCNT2	Vip
SOBP	Vip
SLC24A3	Vip
NRXN1	Vip
ARPP21	Vip
SYNPR	Vip
LRFN2	Vip
ADARB2	Vip
VWC2L	Vip
NR3C2	Vip
SORCS3	Vip
NFIB	Vip
EGFR	Vip
PTPRZ1	Vip
SDK1	Vip
AKT3	Vip
PDE4B	Vip
MAGI3	Vip
DPF3	Vip
NPY	Sst Chodl
CRHBP	Sst Chodl
MPPED2	Sst Chodl
SOX6	Sst Chodl
SST	Sst Chodl
RIT2	Sst Chodl
NOS1	Sst Chodl
MAML2	Sst Chodl
RUNX1T1	Sst Chodl
TRPC6	Sst Chodl
NELL1	Sst Chodl
PLCB1	Sst Chodl
BCL11A	Sst Chodl
TACR1	Sst Chodl
SCN9A	Sst Chodl
DGKG	Sst Chodl
TOX	Sst Chodl
GRIK1	Sst Chodl
UTRN	Sst Chodl
BRINP3	Sst Chodl
SRGAP1	Sst Chodl
PCSK2	Sst Chodl
CHODL	Sst Chodl
FAM46A	Sst Chodl
PAM	Sst Chodl
PTPRT	Sst Chodl
CACNA1E	Sst Chodl
BCL11B	Sst Chodl
FAT3	Sst Chodl
CHRM2	Sst Chodl
STAC	Sst Chodl
KCNB2	Sst Chodl
UNC5D	Sst Chodl
CADM1	Sst Chodl
AFF2	Sst Chodl
KLF5	Sst Chodl
SYT4	Sst Chodl
ACACA	Sst Chodl
XYLT1	Sst Chodl
LHFPL3	Sst Chodl
NAV3	Sst Chodl
GRK5	Sst Chodl
GABRB1	Sst Chodl
NKAIN3	Sst Chodl
GABRA2	Sst Chodl
RALYL	Sst Chodl
GABRG1	Sst Chodl
CELF4	Sst Chodl
OPCML	Sst Chodl
NCAM2	Sst Chodl
PDE1A	Sst Chodl
GRIA1	Sst Chodl
NTN1	Sst Chodl
PTPRD	Sst Chodl
STXBP6	Sst
TRHDE	Sst
SST	Sst
GRIA3	Sst
RBFOX1	Sst
KIAA1217	Sst
SATB1	Sst
RALYL	Sst
CTNND2	Sst
SLC24A2	Sst
RUNX1T1	Sst
PCDH11X	Sst
OXR1	Sst
CDH9	Sst
CACNA2D3	Sst
SOX6	Sst
NXPH1	Sst
BCL11A	Sst
ELAVL2	Sst
GPM6A	Sst
GRM1	Sst
KIF26B	Sst
CELF2	Sst
DLG2	Sst
PPARGC1A	Pvalb
FGF12	Pvalb
SLIT2	Pvalb
DLGAP2	Pvalb
FAM19A2	Pvalb
SPARCL1	Pvalb
BTBD11	Pvalb
TMEM132C	Pvalb
RUNX2	Pvalb
KLF12	Pvalb
ATRNL1	Pvalb
CPLX1	Pvalb
FMN1	Pvalb
SOX6	Pvalb
RNF144B	Pvalb
PRKG1	Pvalb
ERBB4	Pvalb
SLC4A4	Pvalb
ESRRG	Pvalb
ETV6	Pvalb
MYO5B	Pvalb
TRPS1	Pvalb
KCNC2	Pvalb
VWC2	Pvalb
PVALB	Pvalb
MEF2C	Pvalb
MAGI2	Pvalb
ANK1	Pvalb
LUZP1	Pvalb
LPP	Pvalb
PLXNA4	Pvalb
FAM135B	Pvalb
SLC24A2	Pvalb
KCNC1	Pvalb
KCNAB1	Pvalb
RAPGEF5	Pvalb
GABRD	Pvalb
GRIA4	Pvalb
TMEM108	Pvalb
SCN8A	Pvalb
CEMIP	Pvalb
MGAT4C	Lamp5
EYA4	Lamp5
SPHKAP	Lamp5
UNC5D	Lamp5
PDGFD	Lamp5
NXPH2	Lamp5
TRPC3	Lamp5
CDHR3	Lamp5
PRELID2	Lamp5
COBL	Lamp5
TMEM132B	Lamp5
CDK14	Lamp5
FREM1	Lamp5
GRIP1	Lamp5
ST6GAL2	Lamp5
AP1S2	Lamp5
ABI1	Lamp5
DPY19L1	Lamp5
FAM110B	Lamp5
EXT1	Lamp5
GRIK4	Lamp5
B3GALT1	Lamp5
FAT1	Lamp5
RBMS3	Lamp5
LSAMP	Lamp5
EEPD1	Lamp5
KCNIP1	Lamp5
SCAI	Lamp5
TNR	Lamp5
PMEPA1	Lamp5
KIAA1109	Lamp5
MTUS2	Lamp5
ATP8A2	Lamp5
CSMD3	Lamp5
KCNAB1	Lamp5
BCL2	Lamp5
GOLIM4	Lamp5
GABRB3	Lamp5
KIRREL3	Lamp5
HECW2	Lamp5
CNTNAP4	Lamp5
PAPSS2	Lamp5
KCNH5	Lamp5
DOCK9	Lamp5
SLC35F1	Lamp5
GNG4	Lamp5
ARID5B	Lamp5
DOCK3	Lamp5
ETV1	Lamp5
BRINP2	Lamp5
TOX	Lamp5
SGMS1	Lamp5
ADAMTSL3	Lamp5
FLRT2	Lamp5
B3GALT2	Lamp5
FMNL2	Lamp5
PDGFRA	Lamp5
ANKRD55	Lamp5
ANKRD6	Lamp5
SNCAIP	Lamp5
DDR2	Lamp5
ARHGAP31	Lamp5
FSTL5	Lamp5
OCA2	Lamp5
PHYHIPL	Lamp5
LRRC7	Lamp5
UNC13C	Lamp5
GABRA5	Lamp5
DGKD	Lamp5
FUT9	Lamp5
AMMECR1	Lamp5
MPPED1	Lamp5
CCSER1	Lamp5
PKP2	Lamp5
NECAB2	Lamp5
PKNOX2	Lamp5
TENM4	Lamp5
7-Sep	Lamp5
LTBP1	Lamp5
TMTC2	Lamp5
UBASH3B	Lamp5
SEMA6A	Lamp5
ATXN7L1	Lamp5
PDE8B	Lamp5
DNAH6	Lamp5
BMPER	Lamp5
NRCAM	Lamp5
PKP4	Lamp5
KCNC2	Lamp5
MSI2	Lamp5
SLC1A1	Lamp5
LINGO2	Sncg
CCDC85A	Sncg
ADRA1A	Sncg
CNTNAP4	Sncg
CHL1	Sncg
SIPA1L2	Sncg
HS3ST5	Sncg
KCNQ3	Sncg
PHACTR1	Sncg
PLCB4	Sncg
WWP1	Sncg
FNBP1L	Sncg
PDE3A	Sncg
COBL	Sncg
PRELID2	Sncg
DOCK10	Sncg
PLS3	Sncg
NECAB2	Sncg
TMEFF2	Sncg
BICD1	Sncg
COL12A1	Sncg
SLCO5A1	Sncg
CHST11	Sncg
SYT17	Sncg
AKAP6	Sncg
ANK2	Sncg
NCKAP5	Sncg
NCAM1	Sncg
LRRC39	Sncg
COL16A1	Sncg
CACNA1D	Sncg
EGFR	Sncg
NYAP2	Sncg
TSPAN5	Sncg
CDHR3	Sncg
CDH8	Sncg
MEGF11	Sncg
SGK1	Sncg
LMO3	Sncg
NKAIN2	Sncg
RGS12	Vip
MAPK4	Vip
SEZ6L	Vip
PLD5	Vip
NLGN1	Vip
AK5	Vip
NCAM1	Vip
NKAIN3	Vip
SNTG1	Vip
SCG2	Vip
CHRNA2	Vip
SHISA8	Vip
B4GALT6	Vip
ADAMTS6	Vip
KCNH7	Vip
FRMD4A	Vip
TAC3	Vip
KIAA1456	Vip
KMO	Vip
PPP1R1C	Vip
CNTN6	Vip
FAT4	Vip
CPE	Vip
PDE3A	Vip
CCNG2	Vip
CACNA1D	Vip
1-Mar	Vip
PLXNA4	Vip
SLC22A3	Vip
OSBPL1A	Vip
CADM2	Vip
NRG3	Vip
GLRA2	Vip
HTR1F	Vip
CXCL14	Vip
BRINP1	Vip
ASIC4	Vip
N4BP2	Vip
DLG2	Vip
RGS6	Vip
TSPAN7	Vip
RYR3	Vip
CHD7	Vip
ZBTB18	Vip
DOCK10	Vip
FRMPD4	Vip
CHRM3	Vip
PARP8	Vip
ZFPM2	Vip
ROBO1	Vip
FAT3	Vip
NR2F2	Vip
REV3L	Vip
B3GAT1	Vip
TSHZ2	Vip
ENC1	Vip
LRRC3B	Vip
ARHGEF28	Sst Chodl
LRP8	Sst Chodl
SORBS2	Sst Chodl
DGKH	Sst Chodl
THSD4	Sst Chodl
FRMD4B	Sst Chodl
DNAH6	Sst Chodl
RBFOX1	Sst Chodl
CRYBG3	Sst Chodl
SYTL5	Sst Chodl
FAM163A	Sst Chodl
LRRC4C	Sst Chodl
CPNE5	Sst Chodl
IQSEC1	Sst Chodl
GRB10	Sst Chodl
ITGA9	Sst Chodl
CSMD2	Sst Chodl
CTTNBP2	Sst Chodl
RBP4	Sst Chodl
CDH11	Sst Chodl
CUX2	Sst Chodl
MAP2K1	Sst Chodl
KIAA1549L	Sst Chodl
SORCS2	Sst Chodl
GSK3B	Sst Chodl
LIMS1	Sst Chodl
SIDT1	Sst Chodl
TMEM233	Sst Chodl
MDGA2	Sst Chodl
GPC6	Sst Chodl
SH3PXD2A	Sst Chodl
WIPF3	Sst Chodl
RAB3B	Sst Chodl
OTOF	Sst Chodl
NCKAP5	Sst Chodl
ANKRD34B	Sst Chodl
PPP2R5A	Sst Chodl
MSMO1	Sst Chodl
BEND7	Sst Chodl
PDE4D	Sst Chodl
DDX5	Sst Chodl
HMGCS1	Sst Chodl
FBXL13	Sst Chodl
GRIA3	Sst Chodl
PAPSS1	Sst Chodl
RFK	Sst Chodl
ERO1LB	Sst Chodl
NPNT	Sst Chodl
TMEM132D	Sst Chodl
NCOA2	Sst Chodl
PAK3	Sst Chodl
SQLE	Sst Chodl
GRM7	Sst Chodl
STARD4	Sst Chodl
PARP8	Sst Chodl
CMSS1	Sst Chodl
MGAT4A	Sst Chodl
KMT2C	Sst Chodl
C11orf80	Sst Chodl
B2M	Sst Chodl
NENF	Sst Chodl
SPECC1	Sst Chodl
SYT13	Sst Chodl
AOX1	Sst Chodl
LIN7A	Sst Chodl
VPS13C	Sst Chodl
HRH1	Sst Chodl
KLHL4	Sst Chodl
SPATA13	Sst Chodl
RGS9	Sst Chodl
NCOA1	Sst Chodl
GNAQ	Sst Chodl
RALGPS2	Sst Chodl
HELB	Sst Chodl
ZDHHC20	Sst Chodl
GNG4	Sst Chodl
SCN7A	Sst Chodl
PGAP1	Sst Chodl
SNAP25	Sst Chodl
DENND3	Sst Chodl
SPOCK1	Sst Chodl
LRFN5	Sst Chodl
BTRC	Sst Chodl
LSS	Sst Chodl
RYR2	Sst Chodl
ABCA5	Sst Chodl
ODF2L	Sst Chodl
CRIM1	Sst Chodl
C9orf3	Sst Chodl
DNAJC10	Sst Chodl
KATNAL1	Sst Chodl
EXOC6B	Sst Chodl
GAB2	Sst Chodl
FDFT1	Sst Chodl
DMKN	Sst Chodl
GLT1D1	Sst Chodl
SHISA6	Sst Chodl
CAMK4	Sst Chodl
XKR6	Sst Chodl
DKK2	Sst Chodl
SAMD3	Sst Chodl
NREP	Sst Chodl
RNF165	Sst Chodl
CMTM8	Sst Chodl
SPEF2	Sst Chodl
CORO2B	Sst Chodl
TRPC5	Sst Chodl
KIAA1958	Sst Chodl
AHR	Sst Chodl
MAMLD1	Sst Chodl
ATF7IP2	Sst Chodl
SULF2	Sst Chodl
DGKZ	Sst Chodl
XKR4	Sst Chodl
ATP2B4	Sst Chodl
FOXO1	Sst Chodl
MYRIP	Sst Chodl
ADAM10	Sst Chodl
CALY	Sst Chodl
POSTN	Sst Chodl
RSU1	Sst Chodl
DGKI	Sst Chodl
PRSS23	Sst Chodl
TGS1	Sst Chodl
IGFBP7	Sst Chodl
CA12	Sst Chodl
GDA	Sst Chodl
FLNB	Sst Chodl
GALNT10	Sst Chodl
PTCHD1	Sst Chodl
CERS5	Sst Chodl
BMPR2	Sst Chodl
KIF26B	Sst Chodl
SOS2	Sst Chodl
IQCA1	Sst Chodl
CTDSPL	Sst Chodl
PGM2L1	Sst Chodl
SLC36A4	Sst Chodl
PDZRN4	Sst Chodl
GPRIN3	Sst Chodl
NEO1	Sst Chodl
JPH1	Sst Chodl
FCHO2	Sst Chodl
CDH7	Sst Chodl
KLF12	Sst Chodl
GFRA1	Sst Chodl
KIF21A	Sst Chodl
WNT5A	Sst Chodl
FGFR1	Sst Chodl
SH3GLB1	Sst Chodl
GUCY1A2	Sst Chodl
MCAM	Sst Chodl
DPYSL2	Sst Chodl
ADAMTS12	Sst Chodl
CAMKMT	Sst Chodl
NTN4	Sst Chodl
HERPUD2	Sst Chodl
TRIM2	Sst Chodl
SPOPL	Sst Chodl
PDE1A	Sst
WLS	Sst
MAP3K5	Sst
FLT3	Sst
DAPK1	Sst
COL25A1	Sst
CHN1	Sst
RAPGEF5	Sst
GRID2	Sst
LIMCH1	Sst
PAWR	Sst
CRB1	Sst
SPATS2L	Sst
PCLO	Sst
RIMS2	Sst
GAB1	Sst
AUTS2	Sst
TENM3	Sst
GALNT14	Sst
FARP1	Sst
EPHB6	Sst
ZNF704	Sst
SPARCL1	Sst
FRMD3	Sst
AAK1	Sst
GAP43	Sst
KLHL5	Sst
CADPS	Sst
PRKG2	Sst
SNAP25	Sst
11-Sep	Sst
KCNMB2	Sst
TANC1	Sst
PAN3	Sst
VSNL1	Sst
ARHGAP32	Sst
KCNA3	Sst
EXOC6	Sst
FRMD6	Sst
UST	Sst
DTNA	Sst
NTRK2	Sst
PTPRT	Sst
LRFN5	Sst
TIAM1	Sst
PTPRG	Sst
FAM155A	Sst
TRIM9	Sst
DNM3	Sst
THRB	Sst
DKK2	Sst
ADAMTS17	Pvalb
TENM1	Pvalb
SLC9A9	Pvalb
ADCY1	Pvalb
GAS2	Pvalb
CADPS	Pvalb
NAV3	Pvalb
FHIT	Pvalb
ERC2	Pvalb
CLEC16A	Pvalb
TRPC5	Pvalb
GHR	Pvalb
AGBL4	Pvalb
FAM78B	Pvalb
ST8SIA4	Pvalb
AFF1	Pvalb
DOCK11	Pvalb
ADARB1	Pvalb
DPP10	Pvalb
DLC1	Pvalb
LRRFIP1	Pvalb
LRRTM4	Pvalb
SLC4A10	Pvalb
KHDRBS3	Pvalb
SH3GL2	Pvalb
FBLN7	Pvalb
PAM	Pvalb
SAT1	Pvalb
FRMD5	Pvalb
KHDRBS2	Pvalb
DECR1	Pvalb
RYR2	Pvalb
ACYP2	Pvalb
TDRD3	Pvalb
CDK6	Pvalb
ADCY8	Pvalb
SATB1	Pvalb
WIF1	Pvalb
CLEC2L	Pvalb
SNCG	Pvalb
GOLIM4	Pvalb
ASTN2	Pvalb
MYH10	Pvalb
CAPS2	Pvalb
PDGFC	Pvalb
RSPO2	Pvalb
PLOD2	Pvalb
VAV3	Pvalb
WDPCP	Pvalb
PCCA	Pvalb
PPP2R2B	Pvalb
ARHGAP20	Pvalb
KCND2	Pvalb
PKD2	Pvalb
TAOK3	Pvalb
GRIK3	Pvalb
FHOD3	Pvalb
FASTKD1	Pvalb
SERPINI1	Pvalb
MPC1	Pvalb
NDST3	Pvalb
MYO1B	Pvalb
OSBPL10	Pvalb
TBC1D5	Pvalb
LDB2	Pvalb
PLCE1	Pvalb
GRK4	Pvalb
UGP2	Pvalb
RGS5	Pvalb
PRKAG2	Pvalb
KCNS3	Pvalb
UNC5D	Pvalb
TTLL11	Pvalb
CLIP4	Pvalb
MEIKIN	Pvalb
RAB3IP	Pvalb
MYRFL	Pvalb
RASGRF2	Pvalb
IL1RAP	Pvalb
NXPH1	Pvalb
FAM155A	Pvalb
NT5DC1	Pvalb
MROH1	Pvalb
PIP4K2A	Pvalb
LPCAT4	Pvalb
STK39	Pvalb
ACSL6	Pvalb
BEND6	Pvalb
KATNAL2	Pvalb
ZNF804B	Pvalb
FAM13A	Pvalb
FLRT3	Pvalb
SPATA6	Pvalb
COL4A2	Pvalb
NHS	Pvalb
SORBS1	Pvalb
XKR4	Lamp5
PRR16	Lamp5
PDE4D	Lamp5
KIRREL	Lamp5
ITGA11	Lamp5
CACNA1E	Lamp5
DPP10	Lamp5
ELMO1	Lamp5
PBX3	Lamp5
RASA1	Lamp5
RASSF3	Lamp5
SSBP2	Lamp5
SLC1A3	Lamp5
CELF4	Lamp5
ENOX1	Lamp5
CCNH	Lamp5
PLXDC2	Lamp5
VRK1	Lamp5
ZNF385B	Lamp5
ATP10A	Lamp5
NELL2	Lamp5
RANBP17	Lamp5
FAM13C	Lamp5
PSD3	Lamp5
LRRTM3	Lamp5
GRK5	Lamp5
RIMS2	Lamp5
NUMB	Lamp5
LUZP2	Sncg
SLC1A2	Sncg
NRG1	Sncg
GRM8	Sncg
GALNTL6	Sncg
THSD7B	Sncg
SEMA5A	Sncg
MGAT4C	Sncg
CACNA2D3	Sncg
EPHA5	Sncg
SSBP2	Sncg
ATP2C1	Sncg
KCNH7	Sncg
LRRTM4	Sncg
ADRA1B	Sncg
SNTG1	Sncg
NELL1	Sncg
SLC35F3	Sncg
PTPRO	Sncg
MYO1B	Sncg
ARHGAP18	Sncg
CDH12	Sncg
MCC	Sncg
NCAM2	Sncg
SLC8A1	Sncg
LCORL	Sncg
GRID1	Sncg
PCBP3	Sncg
HIVEP1	Sncg
KIAA1211	Sncg
THSD7A	Sncg
RERG	Sncg
NALCN	Sncg
SNCAIP	Sncg
KCNIP4	Vip
SLC35F3	Vip
CA10	Vip
IQGAP2	Vip
SYNE1	Vip
PLXDC2	Vip
MERTK	Vip
SH3D19	Vip
PRKD1	Vip
CNTNAP5	Vip
RNF150	Vip
RASA1	Vip
CCBE1	Vip
AFF3	Vip
LINGO2	Sst Chodl
SGCD	Sst Chodl
DACH2	Sst Chodl
STK32B	Sst Chodl
CELF2	Sst Chodl
COL23A1	Sst Chodl
RGS22	Sst Chodl
SLC38A11	Sst Chodl
TLN2	Sst Chodl
COL8A1	Sst Chodl
DLC1	Sst Chodl
KCNH5	Sst Chodl
1-Mar	Sst Chodl
ZCRB1	Sst Chodl
ABCC4	Sst Chodl
LGI1	Sst Chodl
DCX	Sst Chodl
ABI3BP	Sst Chodl
LMO7	Sst Chodl
SYT9	Sst Chodl
AUTS2	Sst Chodl
FBXL7	Sst Chodl
AKAP13	Sst Chodl
SPTLC3	Sst Chodl
DERA	Sst Chodl
NEDD4	Sst Chodl
PLCXD3	Sst Chodl
EML5	Sst Chodl
MMD2	Sst Chodl
TMTC4	Sst Chodl
EPHA4	Sst Chodl
WWC2	Sst Chodl
NEK10	Sst Chodl
B4GALNT3	Sst Chodl
MAPT	Sst Chodl
TGFA	Sst Chodl
FUT9	Sst Chodl
RAPGEF6	Sst Chodl
PKNOX1	Sst Chodl
PSTPIP2	Sst Chodl
PEAK1	Sst Chodl
STK32A	Sst Chodl
SDK2	Sst Chodl
VAMP4	Sst Chodl
NDRG1	Sst Chodl
FSTL4	Sst Chodl
MAP1B	Sst Chodl
BSPRY	Sst Chodl
NLK	Sst Chodl
MFSD6	Sst Chodl
AFF3	Sst Chodl
CCDC6	Sst Chodl
TRPC7	Sst Chodl
SATB1	Sst Chodl
USP54	Sst Chodl
HIPK2	Sst Chodl
CCDC158	Sst Chodl
HCRTR2	Sst Chodl
DIP2B	Sst Chodl
RXFP1	Sst Chodl
PPP2R2B	Sst Chodl
BAIAP3	Sst Chodl
MICU1	Sst Chodl
PPP2R2C	Sst Chodl
NEDD4L	Sst Chodl
SLC43A2	Sst Chodl
GK5	Sst Chodl
GRIK2	Sst Chodl
MPP5	Sst Chodl
TRANK1	Sst Chodl
BACH2	Sst Chodl
ANXA5	Sst Chodl
ASTN2	Sst Chodl
ANK2	Sst Chodl
FOXP1	Sst Chodl
DLG5	Sst Chodl
TRPS1	Sst Chodl
COG5	Sst Chodl
AGBL4	Sst Chodl
SLC40A1	Sst Chodl
PI4K2A	Sst Chodl
ALMS1	Sst Chodl
PPP1R14C	Sst Chodl
BICD1	Sst Chodl
CCDC175	Sst Chodl
TNFRSF19	Sst Chodl
KIAA0556	Sst Chodl
HOOK1	Sst Chodl
AKT3	Sst Chodl
CREB3L2	Sst Chodl
THADA	Sst Chodl
ABCG2	Sst Chodl
XRN1	Sst Chodl
MYO9A	Sst Chodl
FRMD4A	Sst Chodl
ERI3	Sst Chodl
ASCC3	Sst Chodl
TGFBR3	Sst Chodl
CYFIP2	Sst Chodl
ANXA7	Sst Chodl
TSPAN9	Sst Chodl
SYT10	Sst Chodl
ANXA4	Sst Chodl
SRRM4	Sst Chodl
MAP4K4	Sst Chodl
TNIK	Sst Chodl
GPR158	Sst Chodl
N4BP2	Sst Chodl
MORN5	Sst Chodl
DPYSL5	Sst Chodl
FGD3	Sst Chodl
TENM2	Sst Chodl
TNFRSF11A	Sst Chodl
COPZ1	Sst Chodl
GNAI1	Sst Chodl
C11orf49	Sst Chodl
MAOB	Sst Chodl
PACSIN2	Sst Chodl
DNAJC6	Sst Chodl
IL18R1	Sst Chodl
DOCK11	Sst Chodl
GMDS	Sst Chodl
PLA2R1	Sst Chodl
DOPEY2	Sst Chodl
DPH6	Sst Chodl
ZBTB8OS	Sst Chodl
TMCO4	Sst Chodl
TTN	Sst Chodl
PHKA1	Sst Chodl
JPH3	Sst Chodl
LACC1	Sst Chodl
DMRTC1B	Sst Chodl
SHISA9	Sst Chodl
MORN4	Sst Chodl
CALN1	Sst Chodl
FHIT	Sst Chodl
NOD1	Sst Chodl
ACADSB	Sst Chodl
ST6GAL1	Sst Chodl
ST3GAL1	Sst Chodl
PLXDC1	Sst Chodl
CSGALNACT1	Sst Chodl
SMAD2	Sst Chodl
ALDH1L2	Sst Chodl
DPY19L3	Sst Chodl
ACYP2	Sst Chodl
CACHD1	Sst Chodl
MED15	Sst Chodl
SORL1	Sst Chodl
RASAL2	Sst Chodl
VPS13B	Sst Chodl
PCNX	Sst Chodl
CUL3	Sst Chodl
ZNRF2	Sst Chodl
RCL1	Sst Chodl
GBF1	Sst Chodl
HMGCLL1	Sst Chodl
GPATCH2	Sst Chodl
SIL1	Sst Chodl
GXYLT1	Sst Chodl
BAZ1A	Sst Chodl
RNASET2	Sst Chodl
IKZF2	Sst Chodl
CNTLN	Sst Chodl
SEMA4B	Sst Chodl
TSC22D1	Sst Chodl
SGMS1	Sst Chodl
WRN	Sst Chodl
TSPYL2	Sst Chodl
LEKR1	Sst Chodl
HMP19	Sst Chodl
PAK1	Sst Chodl
NAP1L1	Sst Chodl
SH3RF1	Sst Chodl
EML1	Sst Chodl
ALCAM	Sst Chodl
KANK1	Sst Chodl
ERN1	Sst Chodl
IMMP2L	Sst Chodl
CREM	Sst Chodl
OSBPL10	Sst Chodl
NPHP1	Sst Chodl
ABI3BP	Sst
ARHGAP10	Sst
CDH8	Sst
C1orf226	Sst
PCDH15	Sst
PHF20L1	Sst
MAN2A1	Sst
VSTM2B	Sst
ST6GALNAC3	Sst
GULP1	Sst
TENM2	Sst
DPP6	Sst
PPP4R4	Sst
PROM1	Sst
OPCML	Sst
PDE1C	Sst
EPHA6	Pvalb
PRRX1	Pvalb
MIPOL1	Pvalb
CTNNAL1	Pvalb
PRKCA	Pvalb
LRRC38	Pvalb
SLC4A7	Pvalb
SFMBT2	Pvalb
PHACTR2	Pvalb
PLD5	Pvalb
SRRM3	Pvalb
RAPGEF4	Pvalb
WDR63	Pvalb
TENM2	Pvalb
MEF2A	Pvalb
LYST	Pvalb
AIFM3	Pvalb
CNTNAP5	Pvalb
TMEM178A	Pvalb
ALK	Pvalb
DNER	Pvalb
HTR7	Pvalb
NCOA3	Pvalb
SLC25A40	Pvalb
PDZRN3	Pvalb
HAPLN4	Pvalb
C8orf34	Lamp5
TRPC5	Lamp5
ADRA1A	Lamp5
ZMAT4	Lamp5
KCTD16	Lamp5
KCNH7	Lamp5
PAK7	Lamp5
RGS7BP	Lamp5
CHRNA7	Lamp5
PARM1	Lamp5
CRISPLD1	Lamp5
PLD5	Lamp5
CRTAC1	Lamp5
IL1RAP	Lamp5
GAD1	Lamp5
ATXN1	Lamp5
FSTL4	Lamp5
ADAMTS17	Lamp5
NAV3	Lamp5
PTPRG	Lamp5
QKI	Lamp5
SEMA5A	Lamp5
ROBO2	Lamp5
OGFRL1	Lamp5
RAPGEF4	Lamp5
ADAMTSL1	Lamp5
ZBTB16	Lamp5
NECAB1	Lamp5
MPDZ	Lamp5
PDE11A	Lamp5
KCTD6	Lamp5
AK5	Lamp5
NDNF	Lamp5
FRMPD4	Lamp5
ELMOD1	Lamp5
KCNQ5	Lamp5
LGI1	Lamp5
MYO3B	Lamp5
MMP17	Lamp5
CHD3	Lamp5
SEMA3C	Lamp5
CDKL5	Lamp5
RORA	Lamp5
HS3ST4	Lamp5
OSBPL8	Lamp5
UST	Lamp5
MLIP	Lamp5
LDLRAD4	Lamp5
SORL1	Lamp5
ZNF804B	Lamp5
ARPP21	Lamp5
CPLX3	Lamp5
APBA1	Lamp5
GLP2R	Lamp5
LMO7	Lamp5
AGPAT4	Lamp5
CDH11	Lamp5
SPOCK3	Lamp5
NMNAT2	Lamp5
RASGRF1	Lamp5
RASAL2	Lamp5
SNAP25	Lamp5
PRKCA	Lamp5
NRG2	Lamp5
NRXN3	Sncg
CADPS2	Sncg
SLC44A5	Sncg
GRIP1	Sncg
SYNE1	Sncg
COL25A1	Sncg
MEGF10	Sncg
TRPM3	Sncg
FREM1	Sncg
3-Mar	Sncg
ADAM12	Sncg
NR3C2	Sncg
NPAS1	Sncg
CPLX2	Sncg
CELF4	Sncg
KCNIP1	Sncg
APP	Sncg
KHDRBS2	Sncg
SEMA3C	Sncg
UNC5B	Sncg
SGCD	Sncg
KCNN2	Sncg
STK32C	Sncg
SLC35F1	Sncg
CDK14	Sncg
GLP2R	Sncg
JAM2	Sncg
ZEB2	Sncg
ELMOD1	Sncg
KCNH1	Sncg
SORCS2	Sncg
PRKD1	Sncg
BRINP3	Sncg
IGF1	Sncg
SDK2	Sncg
GNAO1	Sncg
SYN2	Sncg
LIX1	Sncg
SCML4	Sncg
SNCA	Sncg
GPHN	Sncg
LARP1B	Sncg
NETO1	Sncg
CELF6	Sncg
ST7	Sncg
PCLO	Sncg
MAMLD1	Sncg
DNER	Sncg
TP53I11	Sncg
APBA1	Sncg
CDH2	Sncg
ENOX1	Sncg
COL19A1	Sncg
CACNB2	Sncg
SOCS5	Sncg
NR2F2	Sncg
KCTD12	Sncg
SYT6	Sncg
GNG4	Sncg
FXYD6	Sncg
CPNE2	Sncg
KCTD16	Sncg
PHF20L1	Sncg
SEZ6	Sncg
LDB2	Sncg
HTR3A	Sncg
HIPK2	Sncg
GULP1	Sncg
PDE1A	Sncg
NPY1R	Sncg
HTR2C	Sncg
EGLN3	Sncg
LHFPL3	Sncg
KLHL29	Sncg
HTR7	Sncg
RAMP1	Sncg
CHST1	Sncg
PCDH20	Sncg
CLIC4	Sncg
CACNG4	Sncg
TNIK	Sncg
ADARB1	Sncg
SERPINE2	Sncg
GALNT14	Sncg
MGAT5B	Sncg
ENHO	Sncg
GNB4	Sncg
FABP5	Sncg
PDE11A	Sncg
GPRIN3	Sncg
METAP1D	Sncg
ARHGAP24	Sncg
DENND2A	Sncg
FAM163A	Sncg
GLDN	Sncg
NAP1L5	Sncg
BMP3	Sncg
PDE7B	Sncg
PTPRF	Sncg
TNS1	Sncg
SOBP	Sncg
HRH2	Sncg
CDH6	Sncg
RGMB	Sncg
NBEA	Sncg
TENM4	Sncg
PPFIA2	Sncg
C1GALT1	Sncg
NRIP3	Sncg
TEAD1	Sncg
CD81	Sncg
HS6ST3	Vip
KCNB2	Vip
NBEA	Vip
PDE4D	Vip
GRIK4	Vip
LIMCH1	Vip
AP1S2	Vip
DENND2A	Vip
GPD1	Vip
DYNC1I1	Vip
CRH	Vip
SLC35F4	Vip
PENK	Vip
SLC2A13	Vip
GRID1	Vip
IGSF3	Vip
CDH20	Vip
CAMK2A	Vip
SLC44A5	Vip
FSTL4	Vip
FXYD6	Vip
ABLIM1	Vip
NRXN2	Vip
KCNQ5	Vip
ZNF536	Vip
TMEM200A	Vip
PIK3R1	Vip
NPY1R	Vip
TIAM1	Vip
VSTM2L	Vip
ASIC1	Vip
SVIL	Vip
GALNT14	Vip
ANK3	Vip
HTR2C	Vip
SEZ6	Vip
KCNN2	Vip
SEMA5B	Vip
GRPR	Vip
GRM8	Vip
ADCY2	Vip
ENAH	Vip
SLC1A2	Vip
DLX1	Vip
BRINP3	Vip
RGS10	Vip
GRIA2	Vip
WNT5B	Vip
PDZRN4	Vip
CACNB2	Vip
MAN1A1	Sst Chodl
PTN	Sst Chodl
CPNE4	Sst Chodl
COL25A1	Sst Chodl
TRPM3	Sst Chodl
SLC4A4	Sst Chodl
LRRTM4	Sst Chodl
MPP7	Sst Chodl
HS3ST5	Sst Chodl
DPP6	Sst Chodl
ZMIZ1	Sst Chodl
FNDC1	Sst Chodl
DMD	Sst Chodl
KCND2	Sst Chodl
THSD7B	Sst Chodl
ELMO1	Sst Chodl
MAPK10	Sst Chodl
ADAMTS3	Sst Chodl
LOC728392	Sst Chodl
LYST	Sst Chodl
STARD5	Sst Chodl
RFTN1	Sst Chodl
PXYLP1	Sst Chodl
EML6	Sst Chodl
CACNA2D3	Sst Chodl
VWC2L	Sst Chodl
B3GAT1	Sst Chodl
FAM184A	Sst Chodl
PCP4	Sst Chodl
COLEC12	Sst Chodl
CTNNA2	Sst Chodl
CDH4	Sst Chodl
WWC1	Sst Chodl
EPHA5	Sst Chodl
PCDH9	Sst Chodl
ACSL1	Sst Chodl
INPP4B	Sst Chodl
EXT1	Sst Chodl
KCNN3	Sst Chodl
SFRP1	Sst Chodl
BACE2	Sst Chodl
STXBP6	Sst Chodl
POU3F2	Sst Chodl
PBX1	Sst Chodl
LYPD6B	Sst Chodl
CDH18	Sst Chodl
FXYD6	Sst Chodl
PREX1	Sst Chodl
MYO5B	Sst Chodl
TMEM117	Sst Chodl
RESP18	Sst Chodl
VSTM2B	Sst Chodl
UCHL1	Sst Chodl
SYT6	Sst Chodl
KCND3	Sst Chodl
BBS9	Sst Chodl
ADRA1A	Sst Chodl
ASH1L	Sst Chodl
RFFL	Sst Chodl
KCNK10	Sst Chodl
RGS17	Sst Chodl
TSHZ2	Sst Chodl
FRMD3	Sst Chodl
MYO16	Sst Chodl
SYT16	Sst Chodl
ADAMTS16	Sst Chodl
ST6GAL2	Sst Chodl
PTPRU	Sst Chodl
GRIN3A	Sst Chodl
SYT1	Sst Chodl
PDE4B	Sst Chodl
SRGAP2	Sst Chodl
CERS6	Sst Chodl
DRD1	Sst Chodl
NCAM1	Sst Chodl
DAP3	Sst Chodl
MDM1	Sst Chodl
EPHA3	Sst Chodl
DLGAP2	Sst Chodl
APBB2	Sst Chodl
CHD9	Sst Chodl
STMN2	Sst Chodl
DPY19L1	Sst Chodl
CDH13	Sst Chodl
SYT14	Sst Chodl
DSCAM	Sst Chodl
PCDH18	Sst Chodl
DNAH9	Sst Chodl
S100A10	Sst Chodl
ZBTB7C	Sst Chodl
DGKB	Sst Chodl
KCNT2	Sst Chodl
APBA2	Sst Chodl
FRY	Sst Chodl
PLXNA2	Sst Chodl
CACNB2	Sst Chodl
TIMP2	Sst Chodl
DOCK10	Sst Chodl
CYGB	Sst Chodl
ANKFN1	Sst Chodl
EPN2	Sst Chodl
PIK3CB	Sst Chodl
SH3GL3	Sst Chodl
COL11A1	Sst Chodl
TRHDE	Sst Chodl
ST6GALNAC2	Sst Chodl
NRSN2	Sst Chodl
SMARCA2	Sst Chodl
PRUNE2	Sst Chodl
SOX2	Sst Chodl
SLC7A3	Sst Chodl
HS3ST2	Sst Chodl
ZCCHC12	Sst Chodl
ARHGEF18	Sst Chodl
SAMD12	Sst Chodl
LRRC7	Sst Chodl
REEP1	Sst Chodl
IL1RAPL1	Sst Chodl
RIN2	Sst Chodl
LYPD6	Sst Chodl
IZUMO4	Sst Chodl
RIMBP2	Sst Chodl
PCED1B	Sst Chodl
GRIK3	Sst Chodl
MRAP2	Sst Chodl
NXPH1	Sst Chodl
PLEKHA7	Sst Chodl
BRINP2	Sst Chodl
ILDR2	Sst Chodl
SNX29	Sst Chodl
NTRK2	Sst Chodl
RPS6KA3	Sst Chodl
RAP1GAP2	Sst Chodl
GARNL3	Sst Chodl
SCCPDH	Sst Chodl
CASK	Sst Chodl
CNIH3	Sst Chodl
PRKAG2	Sst Chodl
DOCK9	Sst Chodl
ACHE	Sst Chodl
CLIC1	Sst Chodl
FRMD4B	Sst
CERS6	Sst
TMCC3	Sst
PRKCG	Sst
CADM2	Sst
RAB3B	Sst
PARK2	Sst
LRRC7	Sst
UNC13C	Sst
LYPD6B	Sst
CDH13	Sst
SEMA6D	Sst
LSAMP	Sst
GRM7	Sst
LYPD6	Sst
SEMA3A	Sst
CHRM3	Sst
ASIC2	Sst
RBP4	Sst
MKX	Sst
SH3KBP1	Sst
KLF5	Sst
ANO3	Sst
LAMA4	Sst
SPON1	Sst
GLCE	Sst
RBMS1	Sst
ELFN1	Sst
GDA	Sst
SASH1	Sst
FRMD5	Sst
CALB1	Sst
DLGAP2	Sst
PTPRR	Sst
MPPED1	Sst
UTRN	Sst
ADCY2	Sst
KCNQ3	Sst
GARNL3	Sst
CNTNAP5	Sst
PBX1	Sst
NRIP1	Sst
RELN	Sst
ARHGAP6	Sst
KIAA1324L	Sst
NAV2	Sst
CNTN1	Sst
KCNMB4	Sst
FGF14	Sst
SERPINI1	Sst
PTCHD4	Sst
RGS9	Sst
MASP1	Sst
RGS17	Sst
GRM3	Sst
CACNA2D2	Sst
PPP2R2B	Sst
RAB27B	Sst
VCL	Sst
ANKRD44	Sst
ERC2	Sst
TMEM91	Sst
KCND2	Sst
P3H2	Sst
MAFB	Sst
SLC8A3	Sst
XYLT1	Sst
CAMK1D	Sst
MCC	Sst
EFNA5	Sst
GABRA3	Sst
TMEM44	Sst
CNTNAP4	Pvalb
ME3	Pvalb
MAN1C1	Pvalb
NEK7	Pvalb
DOCK4	Pvalb
SLC35F3	Pvalb
TMEM132D	Pvalb
OPRD1	Pvalb
DGKI	Pvalb
PLA2G3	Pvalb
MYO1E	Pvalb
TNR	Pvalb
GPR176	Pvalb
PHLDA1	Pvalb
FRMPD1	Pvalb
PTPRE	Pvalb
TMEM44	Pvalb
KCNH7	Pvalb
SRRM4	Pvalb
ARHGAP5	Pvalb
ST3GAL6	Pvalb
PACSIN2	Pvalb
CAMTA1	Pvalb
SPECC1	Pvalb
KLHL32	Pvalb
ITPR1	Pvalb
HUNK	Pvalb
SLIT3	Pvalb
ST5	Pvalb
ARL15	Pvalb
KCNA1	Pvalb
PKP4	Pvalb
STARD9	Pvalb
KCNJ3	Pvalb
STAMBPL1	Pvalb
CUX1	Pvalb
CACNA1A	Pvalb
IQGAP2	Pvalb
MANBA	Pvalb
OSBPL1A	Pvalb
SORBS2	Pvalb
GABRG3	Pvalb
EXOC4	Pvalb
RTN4RL1	Pvalb
GRIA1	Pvalb
ZDHHC14	Pvalb
BCAN	Pvalb
MYO6	Pvalb
MAN1A2	Pvalb
GOT1	Pvalb
TTC39B	Pvalb
USP25	Pvalb
CDH18	Pvalb
FAM81A	Pvalb
LNX1	Pvalb
CEP83	Pvalb
CORO6	Pvalb
PRSS23	Pvalb
MPPED2	Pvalb
LGI2	Pvalb
ARHGAP26	Pvalb
KCNC3	Pvalb
WASF3	Pvalb
RARB	Pvalb
ANKRD29	Pvalb
PLCH2	Pvalb
ATP13A3	Pvalb
RCAN2	Pvalb
CIT	Pvalb
STRBP	Pvalb
MSI2	Pvalb
CPEB3	Pvalb
COX6A2	Pvalb
DIP2A	Pvalb
FUT9	Pvalb
CAP2	Pvalb
NEBL	Pvalb
WWOX	Pvalb
RBMS3	Pvalb
PPIP5K2	Pvalb
RBFOX1	Pvalb
ZFYVE9	Pvalb
HS3ST1	Pvalb
CACNG2	Pvalb
MSRB3	Pvalb
SNPH	Pvalb
BTBD3	Pvalb
DGKH	Pvalb
SH3RF3	Pvalb
SSBP2	Pvalb
ADAMTSL5	Pvalb
UTRN	Pvalb
PLEKHH2	Pvalb
ST6GALNAC5	Pvalb
ELAVL2	Pvalb
UBE3A	Pvalb
NCEH1	Pvalb
ANKRD33B	Pvalb
CHRM2	Pvalb
KLF3	Pvalb
ATP1B1	Pvalb
APBB2	Pvalb
WIPF3	Pvalb
GABRA1	Pvalb
GPRC5B	Pvalb
