# Supplementary material for: Comparative cellular analysis of motor cortex in human, marmoset and mouse
Source: Nature. 2021 Oct 6;598(7879):111–9. doi: 10.1038/s41586-021-03465-8 (PMC8494640; doi:10.1038/s41586-021-03465-8)
Supplement: Supplementary file 4 — This zipped folder contains Supplementary Tables 1-23. [file 41586_2021_3465_MOESM4_ESM.zip › Supplementary Table 9.csv]

gene_set_source	gene_set_id	gene_set_label	gene_set_type	gene_set_size	cell_class	within_species_meanROC	human_meanROC	marmoset_meanROC	mouse_meanROC	human_marmoset_meanROC	human_mouse_meanROC	marmoset_mouse_meanROC
SynGO	GO:0099061	integral component of postsynaptic density membrane	Signaling	82	GABAergic	0.956609494	0.95703796	0.943211598	0.969578926	0.851277709	0.782986038	0.722057012
HGNC	282	Glutamate receptors	Signaling	26	GABAergic	0.947598344	0.955592774	0.926727975	0.960474282	0.840628675	0.770224621	0.684685279
HGNC	1433	Cell adhesion molecules	Cell Adhesion	310	Glutamatergic	0.935582708	0.952293238	0.915528697	0.93892619	0.830075102	0.65437132	0.710976273
HGNC	1433	Cell adhesion molecules	Cell Adhesion	310	GABAergic	0.928110687	0.902638959	0.919411911	0.962281192	0.772345909	0.659427599	0.658473795
HGNC	555	Fibronectin type III domain containing	Cell Adhesion	160	Glutamatergic	0.926568174	0.953807278	0.912902026	0.912995219	0.790083516	0.681066179	0.672906533
HGNC	593	I-set domain containing	Cell Adhesion	161	Glutamatergic	0.925074904	0.944553266	0.905846359	0.924825088	0.76006092	0.622702228	0.705387461
HGNC	284	Glutamate ionotropic receptors	Signaling	18	GABAergic	0.923637276	0.936149823	0.887902441	0.946859564	0.81255646	0.7506706	0.581745427
HGNC	589	Immunoglobulin superfamily domain containing	Cell Adhesion	493	Glutamatergic	0.920295428	0.937688911	0.905546272	0.917651101	0.789133753	0.645866563	0.708849665
SynGO	GO:0099056	integral component of presynaptic membrane	Signaling	113	GABAergic	0.919437562	0.93302922	0.871041307	0.954242159	0.790276549	0.731785995	0.702714617
SynGO	GO:0099059	integral component of presynaptic active zone membrane	Signaling	45	GABAergic	0.91560872	0.92894263	0.888655603	0.929227927	0.813599206	0.686184603	0.710088557
HGNC	294	Ion channels by gating mechanism	Ion Channel	236	GABAergic	0.914948681	0.901261293	0.890638376	0.952946374	0.781372074	0.731331866	0.660910973
HGNC	177	Ion channels	Ion Channel	328	GABAergic	0.91230485	0.889185736	0.896446129	0.951282686	0.777685098	0.723138619	0.654109699
SynGO	GO:0099507	ligand-gated ion channel activity involved in regulation of presynaptic membrane potential	Signaling	23	GABAergic	0.909925027	0.927835086	0.866170962	0.935769033	0.807813031	0.748631998	0.576415952
SynGO	GO:0099061	integral component of postsynaptic density membrane	Signaling	82	Glutamatergic	0.909527386	0.936804706	0.901899531	0.889877921	0.798500702	0.669806741	0.804076019
HGNC	282	Glutamate receptors	Signaling	26	Glutamatergic	0.906692417	0.925526491	0.894173169	0.900377592	0.772804625	0.735093638	0.748302842
HGNC	1690	MicroRNA host genes	Other	920	Glutamatergic	0.904338468	0.934788789	0.879334618	0.898891997	0.80080583	0.662348328	0.664854688
HGNC	1691	MicroRNA protein coding host genes	Other	845	Glutamatergic	0.904338468	0.934788789	0.879334618	0.898891997	0.80080583	0.662348328	0.664854688
HGNC	593	I-set domain containing	Cell Adhesion	161	GABAergic	0.903519917	0.87392078	0.896104787	0.940534184	0.739803409	0.671927979	0.668441203
SynGO	GO:0099056	integral component of presynaptic membrane	Signaling	113	Glutamatergic	0.901126717	0.929267343	0.877281553	0.896831253	0.796166765	0.704397441	0.7027871
HGNC	1690	MicroRNA host genes	Other	920	GABAergic	0.89875541	0.8784164	0.884830552	0.933019279	0.757811539	0.665336563	0.687523873
HGNC	1691	MicroRNA protein coding host genes	Other	845	GABAergic	0.89875541	0.8784164	0.884830552	0.933019279	0.757811539	0.665336563	0.687523873
HGNC	555	Fibronectin type III domain containing	Cell Adhesion	160	GABAergic	0.898617513	0.871578869	0.895116747	0.929156924	0.70881691	0.638009384	0.719234642
SynGO	GO:0099059	integral component of presynaptic active zone membrane	Signaling	45	Glutamatergic	0.89791114	0.921179872	0.869295825	0.903257724	0.790736829	0.735592962	0.689997497
HGNC	161	Ligand gated ion channels	Ion Channel	78	GABAergic	0.895990106	0.90498103	0.846648763	0.936340525	0.768820178	0.72021015	0.587697988
SynGO	GO:0099055	integral component of postsynaptic membrane	Signaling	93	Glutamatergic	0.895895231	0.908161253	0.878307911	0.901216528	0.794302277	0.727614978	0.656121573
HGNC	1410	Ig-like cell adhesion molecule family	Cell Adhesion	119	Glutamatergic	0.89538512	0.911617624	0.86565291	0.908884828	0.727952777	0.629355692	0.73372278
HGNC	1410	Ig-like cell adhesion molecule family	Cell Adhesion	119	GABAergic	0.893252929	0.864247582	0.886157507	0.929353697	0.77656274	0.702538983	0.649746289
HGNC	16	Cadherins	Cell Adhesion	125	GABAergic	0.893058091	0.880699769	0.876881001	0.921593503	0.721333665	0.601111569	0.636393107
HGNC	16	Cadherins	Cell Adhesion	125	Glutamatergic	0.891288677	0.907632381	0.879081954	0.887151695	0.799994218	0.644138449	0.63618203
HGNC	589	Immunoglobulin superfamily domain containing	Cell Adhesion	493	GABAergic	0.8908437	0.848290296	0.882545641	0.941695164	0.729680212	0.674479179	0.681744377
SynGO	GO:0099055	integral component of postsynaptic membrane	Signaling	93	GABAergic	0.889862891	0.909075742	0.826070099	0.934442831	0.735137695	0.728745973	0.715048175
HGNC	294	Ion channels by gating mechanism	Ion Channel	236	Glutamatergic	0.883296743	0.906445427	0.842257546	0.901187258	0.738333784	0.680823757	0.717878303
HGNC	1186	Type II classical cadherins	Cell Adhesion	13	Glutamatergic	0.880990965	0.914697153	0.848755496	0.879520244	0.767179123	0.678032322	0.655633849
HGNC	813	Protein tyrosine phosphatases receptor type	Signaling	21	GABAergic	0.879224023	0.86899764	0.856643392	0.912031036	0.732203708	0.648372058	0.688058742
SynGO	GO:0099560	synapse adhesion between pre- and post-synapse	Signaling	31	Glutamatergic	0.876211089	0.898587202	0.853983883	0.876062181	0.764581715	0.642971811	0.667156161
SynGO	GO:1904315	transmitter-gated ion channel activity involved in regulation of postsynaptic membrane potential	Signaling	43	GABAergic	0.875790364	0.884876594	0.815811075	0.926683423	0.753519453	0.697243443	0.563739794
HGNC	177	Ion channels	Ion Channel	328	Glutamatergic	0.874869701	0.895876411	0.83271037	0.896022323	0.733081085	0.67864315	0.720180837
HGNC	139	G protein-coupled receptors	Signaling	1412	GABAergic	0.872268751	0.902029169	0.809462779	0.905314305	0.72311756	0.669002216	0.63867518
HGNC	18	Major cadherins	Cell Adhesion	32	Glutamatergic	0.871952786	0.895428067	0.844509986	0.875920307	0.775915419	0.638819412	0.636237859
HGNC	178	Voltage-gated ion channels	Ion Channel	148	GABAergic	0.86871814	0.842732013	0.849937931	0.913484476	0.718841817	0.669660973	0.658956455
SynGO	GO:0099560	synapse adhesion between pre- and post-synapse	Signaling	31	GABAergic	0.868456335	0.854844573	0.85137664	0.899147791	0.718240229	0.630405365	0.662406515
HGNC	139	G protein-coupled receptors	Signaling	1412	Glutamatergic	0.867051489	0.904245245	0.844045169	0.852864053	0.721411086	0.664815514	0.612494715
HGNC	292	Ion channels by channel type	Ion Channel	218	GABAergic	0.866165426	0.827560235	0.85834381	0.912592235	0.714859835	0.665866593	0.639609915
HGNC	140	G protein-coupled receptors, Class A rhodopsin-like	Signaling	1157	GABAergic	0.86478702	0.911465457	0.79827641	0.884619192	0.733493908	0.671612805	0.651902435
SynGO	GO:0050804	modulation of chemical synaptic transmission	Signaling	81	GABAergic	0.86213011	0.865709124	0.814766972	0.905914234	0.6996999	0.619271922	0.684569257
HGNC	813	Protein tyrosine phosphatases receptor type	Signaling	21	Glutamatergic	0.857085455	0.896587565	0.858928336	0.815740465	0.778798229	0.686957452	0.672605948
HGNC	1186	Type II classical cadherins	Cell Adhesion	13	GABAergic	0.85512643	0.834153328	0.833402438	0.897823525	0.686000593	0.629934455	0.659470997
HGNC	140	G protein-coupled receptors, Class A rhodopsin-like	Signaling	1157	Glutamatergic	0.853816273	0.87139465	0.84224507	0.847809098	0.721816562	0.674544856	0.624974767
HGNC	321	Receptor tyrosine kinases	Signaling	58	GABAergic	0.850007302	0.864345503	0.847444767	0.838231635	0.704394353	0.631404627	0.630422145
SynGO	GO:0099171	presynaptic modulation of chemical synaptic transmission	Signaling	42	GABAergic	0.849503248	0.857540355	0.81202942	0.87893997	0.718505722	0.63045231	0.642579049
SynGO	GO:0099507	ligand-gated ion channel activity involved in regulation of presynaptic membrane potential	Signaling	23	Glutamatergic	0.848735512	0.892834225	0.792654557	0.860717753	0.67576235	0.699991782	0.712035963
HGNC	178	Voltage-gated ion channels	Ion Channel	148	Glutamatergic	0.84696216	0.867324391	0.799009606	0.874552483	0.708931377	0.643346753	0.665082724
HGNC	763	Sulfotransferases, membrane bound	Other	37	Glutamatergic	0.846285599	0.835652481	0.835429408	0.867774906	0.743923861	0.721353545	0.527797554
SynGO	GO:0050804	modulation of chemical synaptic transmission	Signaling	81	Glutamatergic	0.84588276	0.840518231	0.818648008	0.878482041	0.735530728	0.65668968	0.612749951
HGNC	284	Glutamate ionotropic receptors	Signaling	18	Glutamatergic	0.843988671	0.881725709	0.800553507	0.849686798	0.689200361	0.687381478	0.735987535
HGNC	863	EF-hand domain containing	Other	231	Glutamatergic	0.84365503	0.868290208	0.807846525	0.854828355	0.724844548	0.627694539	0.612015261
HGNC	821	Sulfotransferases	Other	51	Glutamatergic	0.841348948	0.827799863	0.830832529	0.865414452	0.739273485	0.713812282	0.529782918
HGNC	863	EF-hand domain containing	Other	231	GABAergic	0.838518132	0.828048838	0.824533794	0.862971764	0.693656491	0.62029844	0.611651385
HGNC	320	Receptor kinases	Signaling	77	GABAergic	0.83798407	0.854646158	0.83134025	0.827965802	0.691795599	0.62979173	0.623492494
HGNC	542	Receptor ligands	Signaling	389	GABAergic	0.83505161	0.880798298	0.74358023	0.880776301	0.706215003	0.706673799	0.531963731
HGNC	182	Calcium channels	Ion Channel	41	GABAergic	0.833865533	0.814993336	0.804332216	0.882271049	0.688072906	0.681754616	0.645583016
HGNC	18	Major cadherins	Cell Adhesion	32	GABAergic	0.832264625	0.785719313	0.824541998	0.886532564	0.67522313	0.601194928	0.625733644
HGNC	161	Ligand gated ion channels	Ion Channel	78	Glutamatergic	0.83118637	0.869103132	0.800070397	0.824385583	0.684100775	0.65774898	0.68999541
HGNC	253	Calcium voltage-gated channel subunits	Ion Channel	26	GABAergic	0.830888597	0.822465817	0.795280027	0.874919947	0.699617699	0.679015417	0.629894103
HGNC	823	C2 domain containing	Other	168	Glutamatergic	0.829822842	0.859190152	0.790251858	0.840026514	0.703656529	0.572085634	0.591070449
HGNC	823	C2 domain containing	Other	168	GABAergic	0.829162818	0.853427554	0.797546072	0.836514827	0.682087678	0.581270905	0.574758646
HGNC	281	Glutamate metabotropic receptors	Signaling	8	Glutamatergic	0.828908654	0.85561711	0.833654372	0.79745448	0.74184501	0.636792649	0.614827052
HGNC	292	Ion channels by channel type	Ion Channel	218	Glutamatergic	0.827892036	0.843918611	0.775671749	0.864085747	0.706867903	0.645214978	0.6788452
HGNC	682	Pleckstrin homology domain containing	Other	206	Glutamatergic	0.827345797	0.873941941	0.80440481	0.803690641	0.651407926	0.596897771	0.548183891
HGNC	681	Phosphodiesterases	Other	24	GABAergic	0.826387721	0.817571883	0.800083067	0.861508213	0.670617673	0.547894807	0.603433705
HGNC	320	Receptor kinases	Signaling	77	Glutamatergic	0.822715259	0.858361252	0.812651643	0.79713288	0.73565738	0.641516044	0.647150612
HGNC	321	Receptor tyrosine kinases	Signaling	58	Glutamatergic	0.822425626	0.852397696	0.824241153	0.790638029	0.73379127	0.643412272	0.652970903
HGNC	736	Semaphorins	Cell Adhesion	20	Glutamatergic	0.818297318	0.870629619	0.775799456	0.808462879	0.667368391	0.619909395	0.54772702
HGNC	1220	PDZ domain containing	Other	152	Glutamatergic	0.81634011	0.845952423	0.814457749	0.788610158	0.674150936	0.583797628	0.585314548
HGNC	516	Homeoboxes	Other	344	Glutamatergic	0.816247757	0.888919134	0.773357531	0.786466605	0.733586172	0.673449029	0.679067609
HGNC	760	Sterile alpha motif domain containing	Other	88	Glutamatergic	0.813104695	0.855870063	0.813996324	0.769447697	0.705980041	0.620479419	0.572331739
HGNC	168	Amine receptors	Signaling	45	Glutamatergic	0.812501141	0.813943426	0.795733868	0.827826129	0.716295253	0.660398097	0.593455292
SynGO	GO:0099171	presynaptic modulation of chemical synaptic transmission	Signaling	42	Glutamatergic	0.810942409	0.838654284	0.813708355	0.780464589	0.710216351	0.632913226	0.625825556
HGNC	1095	EPH receptors	Signaling	14	Glutamatergic	0.809794368	0.818450681	0.801729116	0.809203307	0.726327216	0.667463523	0.573160637
HGNC	281	Glutamate metabotropic receptors	Signaling	8	GABAergic	0.809362535	0.811517513	0.818159685	0.798410408	0.672233291	0.636106527	0.69324963
HGNC	183	Potassium channels	Ion Channel	79	GABAergic	0.80898437	0.787911551	0.790211559	0.848830001	0.682630162	0.612546675	0.606261294
HGNC	1220	PDZ domain containing	Other	152	GABAergic	0.808936449	0.799612003	0.786134577	0.841062766	0.674746793	0.582669149	0.585827654
HGNC	424	Glycosyltransferases	Other	212	Glutamatergic	0.80883389	0.827412186	0.784635681	0.814453803	0.648453902	0.574894964	0.589698173
HGNC	1902	Neuropeptides	Signaling	70	GABAergic	0.808526572	0.85464459	0.68972234	0.881212784	0.699622165	0.733300527	0.528895013
HGNC	721	Rho GTPase activating proteins	Other	50	Glutamatergic	0.807914236	0.845322917	0.772318407	0.806101385	0.608113742	0.598135617	0.50136771
HGNC	168	Amine receptors	Signaling	45	GABAergic	0.807588584	0.850421033	0.748424442	0.823920278	0.695498686	0.606452692	0.660881204
SynGO	GO:0098793	presynapse	Signaling	93	Glutamatergic	0.807233073	0.825774284	0.770946105	0.82497883	0.679967433	0.527847411	0.595718328
HGNC	275	G protein-coupled receptors, Class C metabotropic glutamate/pheromone	Signaling	19	Glutamatergic	0.806700806	0.848299936	0.793738608	0.778063873	0.699485741	0.632774228	0.596235383
HGNC	1582	Neurexins	Cell Adhesion	10	GABAergic	0.806193689	0.773381799	0.800395486	0.844803781	0.694604111	0.626640145	0.518775926
SynGO	GO:0098793	presynapse	Signaling	93	GABAergic	0.803353943	0.813441954	0.759823183	0.836796692	0.635463905	0.577639243	0.549054691
HGNC	183	Potassium channels	Ion Channel	79	Glutamatergic	0.798951602	0.813414977	0.764459258	0.81898057	0.677708166	0.61468287	0.606700663
HGNC	760	Sterile alpha motif domain containing	Other	88	GABAergic	0.79891241	0.8611616	0.790256504	0.745319127	0.648765236	0.583467476	0.634862606
SynGO	GO:0098962	regulation of postsynaptic neurotransmitter receptor activity	Signaling	17	GABAergic	0.7988026	0.77591499	0.78500232	0.835490491	0.695039953	0.64883306	0.649634953
SynGO	GO:0050807	regulation of synapse organization	Signaling	29	GABAergic	0.798423029	0.77661656	0.766852883	0.851799644	0.660111867	0.566562736	0.592452262
SynGO	GO:0098794	postsynapse	Signaling	125	GABAergic	0.798364324	0.845840114	0.732741334	0.816511524	0.687242256	0.638877244	0.567119017
HGNC	694	Protein phosphatase 1 regulatory subunits	Other	181	GABAergic	0.797413491	0.797460452	0.768906897	0.825873124	0.698743254	0.586837737	0.57856386
HGNC	424	Glycosyltransferases	Other	212	GABAergic	0.797372894	0.752664364	0.807843618	0.8316107	0.646057493	0.551091753	0.565788782
HGNC	490	Collagens	Other	46	GABAergic	0.796105413	0.842579051	0.794444369	0.751292817	0.595202516	0.484151644	0.483035783
HGNC	26	Zinc fingers	Other	1524	Glutamatergic	0.794808781	0.828518354	0.765623963	0.790284026	0.678468445	0.607378791	0.596233688
HGNC	275	G protein-coupled receptors, Class C metabotropic glutamate/pheromone	Signaling	19	GABAergic	0.793175806	0.791006589	0.77823151	0.81028932	0.657269616	0.633188411	0.657336026
HGNC	1076	Phosphatases	Other	223	Glutamatergic	0.791375525	0.802973913	0.799756697	0.771395964	0.679447162	0.578222533	0.599107421
HGNC	705	Class I classical Cys-based phosphatases	Other	83	Glutamatergic	0.79076887	0.82292938	0.801966878	0.747410351	0.689872883	0.607406025	0.617206428
HGNC	516	Homeoboxes	Other	344	GABAergic	0.790641393	0.798451425	0.761549135	0.81192362	0.702219871	0.696813293	0.643861677
SynGO	GO:0050807	regulation of synapse organization	Signaling	29	Glutamatergic	0.789515859	0.827525383	0.76729789	0.773724303	0.701628327	0.62782126	0.611247859
SynGO	GO:0045202	synapse	Signaling	185	Glutamatergic	0.788640146	0.795794791	0.771505694	0.798619954	0.678542101	0.591054555	0.594205234
HGNC	682	Pleckstrin homology domain containing	Other	206	GABAergic	0.786926162	0.813845704	0.744076078	0.802856704	0.644449404	0.56556825	0.590648205
HGNC	681	Phosphodiesterases	Other	24	Glutamatergic	0.786383141	0.801138733	0.817723273	0.740287416	0.653896876	0.575149294	0.55114859
SynGO	GO:0099645	neurotransmitter receptor localization to postsynaptic specialization membrane	Signaling	23	GABAergic	0.785450132	0.768539458	0.783772691	0.804038246	0.690134727	0.645330873	0.613764432
HGNC	694	Protein phosphatase 1 regulatory subunits	Other	181	Glutamatergic	0.784713166	0.825773383	0.783606202	0.744759913	0.686585565	0.578220111	0.586568217
HGNC	703	Protein phosphatases	Other	136	Glutamatergic	0.783358185	0.802096641	0.787340315	0.760637597	0.672835708	0.598421576	0.593241296
HGNC	490	Collagens	Other	46	Glutamatergic	0.7825799	0.839014997	0.732958911	0.775765791	0.563821699	0.498713556	0.459918841
SynGO	GO:1904315	transmitter-gated ion channel activity involved in regulation of postsynaptic membrane potential	Signaling	43	Glutamatergic	0.780634876	0.815281683	0.768503678	0.758119267	0.637423575	0.595980264	0.686560223
HGNC	594	Immunoglobulin like domain containing	Other	171	Glutamatergic	0.779666261	0.835923071	0.771694887	0.731380826	0.706472854	0.64393997	0.63079776
SynGO	GO:1905606	regulation of presynapse assembly	Signaling	30	GABAergic	0.777801533	0.7676021	0.759455369	0.806347131	0.66548179	0.59865838	0.611341226
HGNC	220	Peptide receptors	Signaling	60	GABAergic	0.776074344	0.823830592	0.688999463	0.815392978	0.632621999	0.653196442	0.580365746
HGNC	274	Potassium voltage-gated channels	Ion Channel	40	Glutamatergic	0.775625487	0.797321084	0.745032499	0.784522879	0.654994736	0.581154796	0.557141148
SynGO	GO:0099170	postsynaptic modulation of chemical synaptic transmission	Signaling	23	Glutamatergic	0.775553564	0.807135328	0.737231838	0.782293526	0.62996117	0.575068952	0.627313903
HGNC	752	Solute carriers	Other	423	Glutamatergic	0.775311309	0.771284642	0.786951359	0.767697926	0.658556642	0.56008529	0.56347826
SynGO	GO:2000300	regulation of synaptic vesicle exocytosis	Signaling	32	GABAergic	0.773723171	0.777614049	0.737253761	0.806301702	0.66751585	0.661914626	0.560516032
HGNC	705	Class I classical Cys-based phosphatases	Other	83	GABAergic	0.770481247	0.713769484	0.771081798	0.826592459	0.64361543	0.5742673	0.63085503
HGNC	721	Rho GTPase activating proteins	Other	50	GABAergic	0.769013095	0.830912591	0.772801244	0.703325451	0.657281823	0.511451926	0.599673788
HGNC	1076	Phosphatases	Other	223	GABAergic	0.76895234	0.719074729	0.756015471	0.83176682	0.619531435	0.561798144	0.609353322
HGNC	703	Protein phosphatases	Other	136	GABAergic	0.768012204	0.720765559	0.753641692	0.829629362	0.616805881	0.553561965	0.627008422
SynGO	GO:0099170	postsynaptic modulation of chemical synaptic transmission	Signaling	23	GABAergic	0.766689826	0.773036329	0.71863255	0.808400599	0.653482864	0.644597947	0.63190175
SynGO	GO:0045202	synapse	Signaling	185	GABAergic	0.766440657	0.763176593	0.744025793	0.792119586	0.640030949	0.600651821	0.607591227
SynGO	GO:1905606	regulation of presynapse assembly	Signaling	30	Glutamatergic	0.765941811	0.774624221	0.757314344	0.765886868	0.678553904	0.616790902	0.619449296
HGNC	720	Regulators of G-protein signaling	Signaling	21	GABAergic	0.765655608	0.75134641	0.733239274	0.812381141	0.652879892	0.645375126	0.560514922
HGNC	858	Potassium voltage-gated channel regulatory subunits	Ion Channel	15	Glutamatergic	0.764434651	0.780061687	0.737508315	0.775733951	0.692760206	0.631915788	0.611891477
SynGO	GO:0098696	regulation of neurotransmitter receptor localization to postsynaptic specialization membrane	Signaling	18	GABAergic	0.764161577	0.759771696	0.750247989	0.782465047	0.664408416	0.58688311	0.693580268
SynGO	GO:0098696	regulation of neurotransmitter receptor localization to postsynaptic specialization membrane	Signaling	18	Glutamatergic	0.762224394	0.755350844	0.711645954	0.819676384	0.630832031	0.665803653	0.58136357
HGNC	858	Potassium voltage-gated channel regulatory subunits	Ion Channel	15	GABAergic	0.762067187	0.774303737	0.746723206	0.76517462	0.676637816	0.599520656	0.617736082
HGNC	763	Sulfotransferases, membrane bound	Other	37	GABAergic	0.761405319	0.763968455	0.729440135	0.790807366	0.665590753	0.524012385	0.745073
HGNC	821	Sulfotransferases	Other	51	GABAergic	0.760805749	0.763683773	0.727242404	0.791491069	0.664929763	0.528476413	0.73864614
SynGO	GO:0098831	presynaptic active zone cytoplasmic component	Signaling	18	Glutamatergic	0.760787559	0.813130928	0.753698706	0.715533042	0.700923516	0.574967552	0.608490341
HGNC	722	Dbl family Rho GEFs	Other	73	Glutamatergic	0.760664104	0.794144244	0.738952021	0.748896048	0.592603262	0.576780275	0.511963238
HGNC	1958	Rho guanine nucleotide exchange factors	Other	84	Glutamatergic	0.760642139	0.796410992	0.744202662	0.741312763	0.597403237	0.566779545	0.525512484
SynGO	GO:0016082	synaptic vesicle priming	Signaling	11	Glutamatergic	0.758778062	0.80364293	0.750395516	0.722295739	0.669568903	0.577747217	0.578616784
SynGO	GO:0098962	regulation of postsynaptic neurotransmitter receptor activity	Signaling	17	Glutamatergic	0.758429289	0.756865553	0.748160783	0.770261529	0.605276522	0.603775607	0.699963057
HGNC	274	Potassium voltage-gated channels	Ion Channel	40	GABAergic	0.758268791	0.745650145	0.709991869	0.819164359	0.610811776	0.548529581	0.574250316
HGNC	1582	Neurexins	Cell Adhesion	10	Glutamatergic	0.757651103	0.817979305	0.734654105	0.720319898	0.608836183	0.544788112	0.669823269
HGNC	182	Calcium channels	Ion Channel	41	Glutamatergic	0.75693698	0.749791256	0.700442113	0.820577571	0.650080014	0.634397705	0.679956204
HGNC	1958	Rho guanine nucleotide exchange factors	Other	84	GABAergic	0.756693596	0.811734415	0.697997815	0.760348557	0.607842234	0.535660936	0.589386331
SynGO	GO:0099060	integral component of postsynaptic specialization membrane	Signaling	40	GABAergic	0.756630809	0.725109293	0.717102218	0.827680917	0.65007104	0.595926912	0.520471796
HGNC	1909	Contactins	Cell Adhesion	6	Glutamatergic	0.755749583	0.822905684	0.72979219	0.714550875	0.643828433	0.540463167	0.560884938
SynGO	GO:0030285	integral component of synaptic vesicle membrane	Signaling	44	GABAergic	0.755035781	0.773422424	0.72958815	0.76209677	0.67867576	0.661598046	0.636889999
HGNC	594	Immunoglobulin like domain containing	Other	171	GABAergic	0.754988807	0.756949787	0.7222931	0.785723534	0.635453359	0.606122041	0.622911017
HGNC	1052	IgLON cell adhesion molecules	Cell Adhesion	5	GABAergic	0.754402484	0.752062864	0.764339872	0.746804717	0.667720431	0.480705637	0.61187773
HGNC	26	Zinc fingers	Other	1524	GABAergic	0.75178146	0.73866396	0.725790267	0.790890153	0.650302536	0.618094047	0.620445304
SynGO	GO:0099026	anchored component of presynaptic membrane	Signaling	8	Glutamatergic	0.751258708	0.821595231	0.710577059	0.721603833	0.670992039	0.533850188	0.54844072
HGNC	1052	IgLON cell adhesion molecules	Cell Adhesion	5	Glutamatergic	0.751213125	0.754800124	0.728821849	0.770017404	0.61180142	0.588927727	0.558487908
HGNC	471	CD molecules	Other	394	GABAergic	0.750449203	0.776305656	0.741695762	0.733346193	0.649379915	0.575762069	0.543851051
HGNC	526	TALE class homeoboxes and pseudogenes	Other	27	Glutamatergic	0.749367466	0.808562858	0.72788391	0.71165563	0.698592827	0.578988962	0.593765973
SynGO	GO:0098794	postsynapse	Signaling	125	Glutamatergic	0.74793798	0.761877721	0.708695149	0.773241069	0.622657494	0.58174414	0.60975237
HGNC	590	V-set domain containing	Cell Adhesion	163	Glutamatergic	0.746179044	0.771901458	0.737462624	0.72917305	0.665271201	0.564038921	0.584772932
HGNC	249	Transient receptor potential cation channels	Ion Channel	28	GABAergic	0.74553991	0.747734311	0.693445056	0.795440363	0.598907053	0.583096745	0.604173134
HGNC	736	Semaphorins	Cell Adhesion	20	GABAergic	0.743804765	0.732495612	0.672629027	0.826289658	0.598140578	0.554013062	0.593371356
HGNC	24	Cadherin related	Cell Adhesion	17	GABAergic	0.743377217	0.799744678	0.714313033	0.716073938	0.592589912	0.50658236	0.489528382
HGNC	71	Nuclear hormone receptors	Signaling	49	Glutamatergic	0.742704989	0.737231886	0.751415859	0.739467222	0.644827778	0.586194923	0.554688797
SynGO	GO:0099645	neurotransmitter receptor localization to postsynaptic specialization membrane	Signaling	23	Glutamatergic	0.742509538	0.770752683	0.669559441	0.78721649	0.61067292	0.615001836	0.660438442
HGNC	590	V-set domain containing	Cell Adhesion	163	GABAergic	0.742107728	0.771393438	0.730185419	0.724744326	0.67269305	0.612473739	0.57206616
HGNC	562	Gamma-aminobutyric acid (GABA) receptors	Signaling	21	GABAergic	0.739989039	0.759357168	0.659158774	0.801451176	0.632042115	0.581486426	0.526460481
HGNC	21	Non-clustered protocadherins	Cell Adhesion	12	GABAergic	0.739471875	0.777120077	0.700614493	0.740681056	0.643944549	0.564240751	0.593226848
HGNC	19	Protocadherins	Cell Adhesion	76	GABAergic	0.739471875	0.777120077	0.700614493	0.740681056	0.643944549	0.564240751	0.593226848
HGNC	433	Polypeptide N-acetylgalactosaminyltransferases	Other	20	Glutamatergic	0.739321824	0.753831689	0.68804463	0.776089153	0.622574518	0.521470652	0.551804788
SynGO	GO:0098831	presynaptic active zone cytoplasmic component	Signaling	18	GABAergic	0.739249087	0.77142959	0.706984444	0.739333228	0.668986636	0.618050372	0.596494664
HGNC	28	Zinc fingers C2H2-type	Other	720	Glutamatergic	0.739133684	0.761271535	0.712277113	0.743852404	0.632823474	0.611648926	0.604136729
SynGO	GO:2000300	regulation of synaptic vesicle exocytosis	Signaling	32	Glutamatergic	0.738985076	0.758298033	0.708739439	0.749917755	0.607229912	0.53008432	0.615406379
HGNC	527	CUT class homeoboxes and pseudogenes	Other	9	Glutamatergic	0.737827502	0.742707863	0.761375305	0.709399339	0.710551521	0.685042495	0.582782955
HGNC	529	ZF class homeoboxes and pseudogenes	Other	15	Glutamatergic	0.737147818	0.79496891	0.653795388	0.762679156	0.606602582	0.604565606	0.52429909
HGNC	1095	EPH receptors	Signaling	14	GABAergic	0.736971575	0.730960966	0.76206793	0.717885828	0.583707399	0.541789816	0.670860762
HGNC	253	Calcium voltage-gated channel subunits	Ion Channel	26	Glutamatergic	0.73601018	0.712398081	0.693861352	0.801771108	0.625928738	0.596177693	0.692807311
HGNC	1201	Glutamate ionotropic receptor NMDA type subunits	Signaling	7	GABAergic	0.734150629	0.72225372	0.670200697	0.809997471	0.616900158	0.569412345	0.517763548
HGNC	438	Sialyltransferases	Cell Adhesion	20	Glutamatergic	0.734121607	0.78533053	0.706667073	0.710367217	0.617334388	0.562068266	0.568453017
HGNC	563	Gamma-aminobutyric acid type A receptor subunits	Signaling	19	GABAergic	0.733166502	0.752847102	0.659870312	0.786782093	0.62907667	0.585511792	0.527160642
HGNC	1630	Calmodulin dependent protein kinases	Other	11	Glutamatergic	0.733050486	0.803159442	0.706040442	0.689951573	0.663005028	0.536191547	0.553642405
SynGO	GO:0099508	voltage-gated ion channel activity involved in regulation of presynaptic membrane potential	Signaling	16	Glutamatergic	0.732968211	0.783934742	0.674530287	0.740439603	0.599122388	0.594477616	0.541995937
HGNC	742	Shisa family members	Other	8	GABAergic	0.73224495	0.708634968	0.703982024	0.784117859	0.644003715	0.616897869	0.564866123
HGNC	50	ADAM metallopeptidases with thrombospondin type 1 motif	Other	19	Glutamatergic	0.731825683	0.752609199	0.727089573	0.715778275	0.605540684	0.60733862	0.518297747
HGNC	220	Peptide receptors	Signaling	60	Glutamatergic	0.730690313	0.796916005	0.722989957	0.672164979	0.610995437	0.593917885	0.613328635
HGNC	438	Sialyltransferases	Cell Adhesion	20	GABAergic	0.729269081	0.731790992	0.697521914	0.758494337	0.628224656	0.560855094	0.557080132
SynGO	GO:0030285	integral component of synaptic vesicle membrane	Signaling	44	Glutamatergic	0.728531019	0.717355847	0.695090992	0.773146217	0.633855394	0.604635646	0.65882609
HGNC	752	Solute carriers	Other	423	GABAergic	0.728447189	0.733222837	0.720262953	0.731855776	0.615679458	0.554860288	0.604337483
HGNC	901	Metzincin metallopeptidases	Other	78	Glutamatergic	0.728303676	0.786550339	0.687513512	0.710847176	0.589024729	0.560549386	0.524050194
HGNC	1292	AH/BAR superfamily	Other	82	Glutamatergic	0.727657892	0.761070934	0.710355504	0.711547239	0.62887298	0.594126646	0.563124722
HGNC	28	Zinc fingers C2H2-type	Other	720	GABAergic	0.726310581	0.72329605	0.680722309	0.774913384	0.639476585	0.648278721	0.624020852
HGNC	471	CD molecules	Other	394	Glutamatergic	0.72613872	0.7396017	0.736868386	0.701946073	0.62928817	0.53652536	0.583471062
HGNC	1303	Adenosine deaminases acting on RNA	Other	8	GABAergic	0.72514608	0.733121944	0.702808982	0.739507314	0.709821621	0.720060512	0.488524464
HGNC	1625	AGC family kinases	Other	58	Glutamatergic	0.72431124	0.7494293	0.685775206	0.737729215	0.596750677	0.541628737	0.550097602
SynGO	GO:0099147	extrinsic component of postsynaptic density membrane	Signaling	7	GABAergic	0.724050887	0.752382433	0.657032644	0.762737584	0.62175039	0.634993494	0.51021094
HGNC	403	Ankyrin repeat domain containing	Other	244	GABAergic	0.723348854	0.757543263	0.70511892	0.70738438	0.63496814	0.55549573	0.561174279
SynGO	GO:0099509	regulation of presynaptic cytosolic calcium levels	Signaling	16	GABAergic	0.721365182	0.737323458	0.642136382	0.784635705	0.622555025	0.634029459	0.553206201
SynGO	GO:0099523	presynaptic cytosol	Signaling	28	Glutamatergic	0.720869079	0.713346727	0.69003758	0.759222932	0.604060712	0.570458448	0.567786767
HGNC	901	Metzincin metallopeptidases	Other	78	GABAergic	0.720016974	0.793244899	0.633636341	0.733169681	0.578805167	0.49519983	0.540781045
HGNC	1909	Contactins	Cell Adhesion	6	GABAergic	0.71943839	0.732423177	0.646162471	0.779729522	0.601843554	0.580531381	0.491173873
HGNC	170	5-hydroxytryptamine receptors, G protein-coupled	Signaling	13	Glutamatergic	0.718776337	0.728203052	0.718651503	0.709474455	0.615153509	0.592759025	0.536247647
HGNC	1512	Calcium voltage-gated channel alpha1 subunits	Ion Channel	10	GABAergic	0.718570039	0.757561787	0.683443181	0.714705149	0.652975368	0.611396732	0.606336367
HGNC	171	5-hydroxytryptamine receptors	Signaling	18	Glutamatergic	0.718201745	0.726937323	0.715840651	0.71182726	0.614432723	0.592806671	0.53752482
HGNC	775	Trinucleotide repeat containing	Other	25	GABAergic	0.716547458	0.758751861	0.674454476	0.716436038	0.658455254	0.625556149	0.595633672
HGNC	171	5-hydroxytryptamine receptors	Signaling	18	GABAergic	0.715545869	0.734695766	0.679518732	0.732423107	0.598241988	0.53525928	0.549509311
HGNC	467	Phospholipases	Other	42	GABAergic	0.715144963	0.747854851	0.704559096	0.693020942	0.662226768	0.550360447	0.507144989
HGNC	1179	Sushi domain containing	Other	57	GABAergic	0.715011415	0.76271547	0.682258873	0.700059903	0.601627916	0.558133575	0.488658854
SynGO	GO:0099092	postsynaptic density, intracellular component	Signaling	38	GABAergic	0.714870688	0.729549474	0.662241441	0.75282115	0.633349312	0.589614699	0.574883746
SynGO	GO:0099175	regulation of postsynapse organization	Signaling	50	GABAergic	0.712967081	0.72334954	0.660877936	0.754673765	0.594706204	0.578241052	0.538252022
HGNC	170	5-hydroxytryptamine receptors, G protein-coupled	Signaling	13	GABAergic	0.712691675	0.731272869	0.684904915	0.721897241	0.60207709	0.52700269	0.55166254
HGNC	58	Ring finger proteins	Other	304	Glutamatergic	0.711396328	0.74731925	0.689445638	0.697424095	0.60763509	0.544426233	0.523939742
HGNC	1292	AH/BAR superfamily	Other	82	GABAergic	0.710452037	0.733513518	0.692470425	0.705372169	0.602453061	0.563744007	0.58835059
HGNC	722	Dbl family Rho GEFs	Other	73	GABAergic	0.709587633	0.745370341	0.655470743	0.727921816	0.577880533	0.518957098	0.602241097
HGNC	410	Sulfatases	Other	18	Glutamatergic	0.709446596	0.738098197	0.675358194	0.714883395	0.60429694	0.572157834	0.504987626
HGNC	50	ADAM metallopeptidases with thrombospondin type 1 motif	Other	19	GABAergic	0.7088822	0.770803123	0.673768055	0.682075423	0.583580113	0.465449831	0.549802085
SynGO	GO:0099151	regulation of postsynaptic density assembly	Signaling	14	GABAergic	0.708176355	0.71715959	0.68639698	0.720972495	0.63742794	0.557063253	0.539847986
HGNC	592	C2-set domain containing	Other	40	Glutamatergic	0.707745472	0.716334728	0.699568479	0.707333209	0.623307636	0.519475189	0.583944777
SynGO	GO:0098882	structural constituent of active zone	Signaling	8	Glutamatergic	0.707299485	0.734660611	0.710446847	0.676790998	0.650456976	0.521875684	0.576500104
HGNC	1923	AH/BAR family Rho GTPase activating proteins	Other	14	Glutamatergic	0.706379636	0.709184795	0.70730631	0.702647803	0.616077761	0.584040931	0.510174503
HGNC	1293	FERM domain containing	Other	50	Glutamatergic	0.705835251	0.77891755	0.707438837	0.631149366	0.627837393	0.578231997	0.542026444
HGNC	249	Transient receptor potential cation channels	Ion Channel	28	Glutamatergic	0.705570229	0.719685562	0.677025366	0.719999759	0.584524613	0.58293669	0.581824778
SynGO	GO:0016082	synaptic vesicle priming	Signaling	11	GABAergic	0.705360246	0.7519232	0.675466479	0.68869106	0.620234609	0.566927684	0.562124452
HGNC	861	BTB domain containing	Other	134	Glutamatergic	0.704934762	0.723473813	0.709630652	0.681699822	0.629890301	0.566560906	0.569344189
SynGO	GO:0099092	postsynaptic density, intracellular component	Signaling	38	Glutamatergic	0.704597396	0.714850841	0.664874961	0.734066387	0.624838802	0.598999742	0.570329808
HGNC	1288	F-BAR domain containing	Other	23	Glutamatergic	0.704484024	0.736538355	0.702500504	0.674413212	0.637324982	0.613004679	0.595753814
HGNC	656	Myosins	Other	40	GABAergic	0.703625416	0.745637234	0.68791877	0.677320242	0.65715985	0.519150471	0.52825321
HGNC	542	Receptor ligands	Signaling	389	Glutamatergic	0.70353057	0.745276667	0.651145366	0.714169677	0.563803127	0.520335562	0.642910092
HGNC	570	Proteoglycans	Other	38	GABAergic	0.703361106	0.747304189	0.683102565	0.679676563	0.540511159	0.518424187	0.557806122
SynGO	GO:0099523	presynaptic cytosol	Signaling	28	GABAergic	0.701385023	0.67284386	0.682693093	0.748618116	0.587026792	0.556653018	0.56473859
HGNC	832	C2 domain containing phospholipases	Other	19	GABAergic	0.701240641	0.765352441	0.69513873	0.643230752	0.66167799	0.541515725	0.532372347
HGNC	1536	DOCK family Rho GEFs	Other	11	GABAergic	0.700616368	0.772197509	0.644409067	0.685242527	0.58594409	0.559053633	0.501477656
SynGO	GO:0098882	structural constituent of active zone	Signaling	8	GABAergic	0.700379204	0.743400557	0.661899349	0.695837707	0.608582722	0.570577473	0.543911758
HGNC	1302	Adenosine deaminase family	Other	14	GABAergic	0.700080408	0.71082426	0.679816301	0.709600663	0.683606136	0.689391255	0.48871685
HGNC	775	Trinucleotide repeat containing	Other	25	Glutamatergic	0.700020782	0.717715156	0.714913884	0.667433306	0.66674024	0.570081728	0.605303938
HGNC	829	Copines	Other	9	Glutamatergic	0.699945779	0.705037617	0.635858546	0.758941175	0.589036106	0.597021847	0.526886377
HGNC	562	Gamma-aminobutyric acid (GABA) receptors	Signaling	21	Glutamatergic	0.698196227	0.739101845	0.651361321	0.704125514	0.578496045	0.55446333	0.574385155
HGNC	24	Cadherin related	Cell Adhesion	17	Glutamatergic	0.696264853	0.657723086	0.737144552	0.693926921	0.626740963	0.470638017	0.522603887
SynGO	GO:0099060	integral component of postsynaptic specialization membrane	Signaling	40	Glutamatergic	0.695484081	0.708092257	0.666940637	0.71141935	0.595753954	0.550804175	0.5924741
HGNC	1293	FERM domain containing	Other	50	GABAergic	0.695452133	0.726098675	0.6706675	0.689590223	0.611752367	0.54661975	0.575014124
HGNC	403	Ankyrin repeat domain containing	Other	244	Glutamatergic	0.69533353	0.70325116	0.692100122	0.690649309	0.60653466	0.549103059	0.553276843
HGNC	1218	LIM domain containing	Other	73	Glutamatergic	0.693984045	0.708236049	0.661262081	0.712454003	0.569702965	0.567913922	0.537155835
HGNC	1178	Diacylglycerol kinases	Other	10	Glutamatergic	0.693754157	0.744480126	0.680285141	0.656497202	0.623143845	0.550217767	0.567306581
SynGO	GO:0150037	regulation of calcium-dependent activation of synaptic vesicle fusion	Signaling	7	Glutamatergic	0.693471494	0.702707089	0.695537461	0.682169933	0.616979842	0.52718366	0.54901106
HGNC	570	Proteoglycans	Other	38	Glutamatergic	0.693164233	0.70850154	0.651735149	0.71925601	0.547622475	0.531476008	0.506836591
HGNC	1625	AGC family kinases	Other	58	GABAergic	0.692632536	0.708002535	0.676556968	0.693338106	0.576331556	0.532714636	0.560070287
HGNC	861	BTB domain containing	Other	134	GABAergic	0.692192342	0.709030071	0.66227459	0.705272366	0.611619224	0.578900882	0.566392445
HGNC	175	Cholinergic receptors	Signaling	21	GABAergic	0.691827914	0.737836479	0.626680277	0.710966986	0.619982933	0.595007938	0.590203944
HGNC	433	Polypeptide N-acetylgalactosaminyltransferases	Other	20	GABAergic	0.690816048	0.678301234	0.707165725	0.686981186	0.597977104	0.515930797	0.530726452
HGNC	1288	F-BAR domain containing	Other	23	GABAergic	0.690365452	0.706606038	0.662624893	0.701865426	0.599575986	0.601295403	0.603153505
SynGO	GO:0014069	postsynaptic density	Signaling	109	Glutamatergic	0.689935427	0.672745577	0.673054202	0.724006502	0.605887229	0.55841376	0.568674876
HGNC	396	A-kinase anchoring proteins	Other	31	Glutamatergic	0.689364436	0.736220007	0.669411721	0.66246158	0.594598177	0.503142194	0.510709856
SynGO	GO:0099508	voltage-gated ion channel activity involved in regulation of presynaptic membrane potential	Signaling	16	GABAergic	0.688681078	0.677769391	0.615713559	0.772560284	0.575894869	0.523493091	0.589317291
SynGO	GO:0014069	postsynaptic density	Signaling	109	GABAergic	0.688051052	0.678340319	0.646348312	0.739464525	0.575324151	0.571138523	0.56065822
SynGO	GO:0099509	regulation of presynaptic cytosolic calcium levels	Signaling	16	Glutamatergic	0.68706669	0.769369918	0.618663551	0.673166601	0.604387823	0.576034454	0.607346379
SynGO	GO:0099149	regulation of postsynaptic neurotransmitter receptor endocytosis	Signaling	27	Glutamatergic	0.686011929	0.675839977	0.647275762	0.734920048	0.581355779	0.563749524	0.545374878
HGNC	358	Ras small GTPases superfamily	Other	163	Glutamatergic	0.68560659	0.715648183	0.664894112	0.676277474	0.606510332	0.560154765	0.522138133
SynGO	GO:0098850	extrinsic component of synaptic vesicle membrane	Signaling	11	Glutamatergic	0.684867975	0.728168487	0.686350115	0.640085324	0.631972708	0.593078231	0.548293832
HGNC	563	Gamma-aminobutyric acid type A receptor subunits	Signaling	19	Glutamatergic	0.68454316	0.724235721	0.649669738	0.67972402	0.576360452	0.556442151	0.579974646
HGNC	1512	Calcium voltage-gated channel alpha1 subunits	Ion Channel	10	Glutamatergic	0.682775397	0.701466406	0.666296032	0.680563755	0.616131084	0.557767327	0.592940435
HGNC	973	Proprotein convertase subtilisin/kexin family	Other	9	Glutamatergic	0.682755358	0.738559668	0.646058827	0.66364758	0.592626984	0.595424505	0.536192319
SynGO	GO:0098890	extrinsic component of postsynaptic membrane	Signaling	6	Glutamatergic	0.681450509	0.708973244	0.700123283	0.635254999	0.610815659	0.515824732	0.503231644
HGNC	1431	Heterotrimeric G proteins	Other	32	Glutamatergic	0.680939053	0.705956036	0.643224092	0.693637031	0.600728761	0.549983724	0.531127686
HGNC	420	Basic helix-loop-helix proteins	Other	110	GABAergic	0.680385622	0.686821193	0.626240575	0.728095099	0.600317735	0.587394542	0.542214995
HGNC	21	Non-clustered protocadherins	Cell Adhesion	12	Glutamatergic	0.680287326	0.723664721	0.655546574	0.661650684	0.609249352	0.586731973	0.552433003
HGNC	19	Protocadherins	Cell Adhesion	76	Glutamatergic	0.680287326	0.723664721	0.655546574	0.661650684	0.609249352	0.586731973	0.552433003
HGNC	904	Membrane associated guanylate kinases	Other	26	GABAergic	0.679037356	0.639294887	0.713899818	0.683917362	0.610814024	0.582820362	0.528332898
SynGO	GO:0098890	extrinsic component of postsynaptic membrane	Signaling	6	GABAergic	0.679017265	0.658483943	0.740668209	0.637899642	0.641641879	0.50178517	0.510422106
HGNC	179	Sodium channels	Ion Channel	23	GABAergic	0.67857524	0.722454768	0.652638038	0.660632913	0.595346669	0.591178386	0.526409736
HGNC	759	StAR related lipid transfer domain containing	Other	15	Glutamatergic	0.678118045	0.709896017	0.641608299	0.682849819	0.616072851	0.554872918	0.498273795
SynGO	GO:0099026	anchored component of presynaptic membrane	Signaling	8	GABAergic	0.677248138	0.687128192	0.605320905	0.739295318	0.575203542	0.546887293	0.516438478
SynGO	GO:0150037	regulation of calcium-dependent activation of synaptic vesicle fusion	Signaling	7	GABAergic	0.67683083	0.709728936	0.654734695	0.66602886	0.596258574	0.531711722	0.545374814
HGNC	1630	Calmodulin dependent protein kinases	Other	11	GABAergic	0.676397371	0.681113118	0.630690634	0.71738836	0.588795802	0.582329198	0.553445346
HGNC	661	Netrins	Cell Adhesion	6	Glutamatergic	0.675726904	0.672168035	0.67741304	0.677599636	0.570322609	0.571083495	0.50843923
HGNC	1604	BAF complex	Other	26	Glutamatergic	0.675192239	0.674096391	0.662400304	0.689080021	0.631682936	0.602545404	0.621494801
SynGO	GO:0099175	regulation of postsynapse organization	Signaling	50	Glutamatergic	0.674911109	0.674136526	0.629837595	0.720759204	0.583713124	0.543180868	0.557257038
SynGO	GO:0099054	presynapse assembly	Signaling	13	Glutamatergic	0.674908024	0.697443915	0.70592348	0.621356677	0.650738987	0.485317928	0.544199904
HGNC	617	Kelch like	Other	42	Glutamatergic	0.674391975	0.694534549	0.681836733	0.646804645	0.629867172	0.549286034	0.540131106
HGNC	1492	Armadillo-like helical domain containing	Other	334	Glutamatergic	0.673830144	0.698549256	0.674295497	0.64864568	0.591788932	0.537132568	0.532433716
HGNC	1218	LIM domain containing	Other	73	GABAergic	0.673783729	0.671322839	0.669044465	0.680983883	0.601335627	0.553539425	0.55406965
HGNC	1278	SPARC family	Other	8	GABAergic	0.670900221	0.750824945	0.63611244	0.625763277	0.568271187	0.549651992	0.48749567
SynGO	GO:0099173	postsynapse organization	Signaling	19	Glutamatergic	0.670093072	0.693388347	0.634007308	0.682883562	0.620429103	0.594663644	0.504349375
HGNC	1604	BAF complex	Other	26	GABAergic	0.669759455	0.661804349	0.658154785	0.689319233	0.63850783	0.60836782	0.607537054
HGNC	1178	Diacylglycerol kinases	Other	10	GABAergic	0.669358798	0.653739588	0.620699176	0.73363763	0.574281766	0.568278133	0.517667076
HGNC	71	Nuclear hormone receptors	Signaling	49	GABAergic	0.669333519	0.67199717	0.613352175	0.722651211	0.578174818	0.559503901	0.593044361
HGNC	1160	Integrin alpha subunits	Other	18	GABAergic	0.669230327	0.700879356	0.616542531	0.690269093	0.576237712	0.480369126	0.482253785
HGNC	1650	Glycoside hydrolases	Other	92	Glutamatergic	0.668982873	0.68147685	0.672935417	0.652536353	0.593053603	0.516107638	0.526856989
SynGO	GO:0097091	synaptic vesicle clustering	Signaling	7	Glutamatergic	0.668767781	0.710722427	0.684364005	0.611216911	0.608318276	0.594776708	0.536689296
HGNC	527	CUT class homeoboxes and pseudogenes	Other	9	GABAergic	0.668752513	0.681968468	0.644621423	0.679667648	0.614589927	0.56629087	0.674654272
HGNC	169	Adrenoceptors	Signaling	9	Glutamatergic	0.668461497	0.685473469	0.660934479	0.658976542	0.635941121	0.595821627	0.534773691
HGNC	741	SH2 domain containing	Other	101	Glutamatergic	0.668214237	0.733370061	0.623281457	0.647991192	0.499658533	0.524745188	0.521875304
SynGO	GO:0043083	synaptic cleft	Signaling	14	Glutamatergic	0.667071353	0.70844989	0.604155266	0.688608904	0.556470371	0.56893673	0.515468614
HGNC	1432	G protein subunits gamma	Signaling	13	GABAergic	0.666839257	0.737295097	0.638567269	0.624655405	0.600731134	0.536032808	0.495829652
HGNC	1661	Chordin family	Other	5	Glutamatergic	0.666641718	0.730563606	0.584116761	0.685244786	0.542533425	0.523724817	0.565159805
SynGO	GO:0099054	presynapse assembly	Signaling	13	GABAergic	0.666395403	0.686922525	0.635226375	0.677037311	0.601994335	0.544259506	0.50306833
HGNC	1932	Transforming growth factor beta superfamily	Other	34	GABAergic	0.666357804	0.696273648	0.639005131	0.663794633	0.548520885	0.54301599	0.503892091
HGNC	973	Proprotein convertase subtilisin/kexin family	Other	9	GABAergic	0.665860666	0.674981272	0.679448311	0.643152415	0.528640157	0.589016603	0.539120007
HGNC	1492	Armadillo-like helical domain containing	Other	334	GABAergic	0.665119685	0.684678614	0.654038392	0.65664205	0.577293941	0.53263519	0.548108693
HGNC	597	Integrins	Other	27	Glutamatergic	0.665008658	0.735500035	0.61468526	0.644840677	0.551849105	0.46993244	0.50884238
HGNC	483	Chemokine ligands	Other	45	GABAergic	0.664087124	0.724009158	0.613011725	0.655240487	0.531663148	0.635447591	0.49497973
HGNC	358	Ras small GTPases superfamily	Other	163	GABAergic	0.663345825	0.705490761	0.629150469	0.655396247	0.586878825	0.551718954	0.567182504
HGNC	1065	Insulin like growth factor binding proteins	Other	6	Glutamatergic	0.663234319	0.722752088	0.611351281	0.655599588	0.561720558	0.538524229	0.504823269
HGNC	526	TALE class homeoboxes and pseudogenes	Other	27	GABAergic	0.662436492	0.609387911	0.670506895	0.70741467	0.595000818	0.585281858	0.53420559
HGNC	1414	IgCAM CXADR-related subfamily	Cell Adhesion	8	GABAergic	0.662226737	0.672928137	0.64037544	0.673376633	0.618788196	0.592441925	0.487654669
HGNC	597	Integrins	Other	27	GABAergic	0.661876905	0.712020661	0.611618438	0.661991615	0.539615139	0.491868267	0.489390178
SynGO	GO:0098974	postsynaptic actin cytoskeleton organization	Signaling	19	Glutamatergic	0.661646119	0.695789788	0.652123207	0.637025363	0.596135223	0.559772437	0.523544772
HGNC	534	ETS transcription factor family	Other	28	Glutamatergic	0.661627973	0.677936258	0.630975482	0.675972181	0.598087848	0.580786961	0.517524089
HGNC	362	WD repeat domain containing	Other	274	Glutamatergic	0.661555332	0.688182041	0.631923351	0.664560606	0.584882204	0.549999739	0.507769493
HGNC	1278	SPARC family	Other	8	Glutamatergic	0.660364388	0.710058564	0.623005728	0.648028871	0.584443975	0.486289879	0.538621803
HGNC	1815	KCTD family	Other	21	Glutamatergic	0.660132266	0.61785766	0.698283073	0.664256066	0.585595763	0.523361479	0.616634529
HGNC	741	SH2 domain containing	Other	101	GABAergic	0.659103259	0.668968301	0.624607824	0.683733652	0.545810981	0.516154404	0.524951528
HGNC	1263	MBT domain containing	Other	9	GABAergic	0.659069825	0.749630039	0.662721817	0.564857618	0.637211693	0.52557551	0.562105316
HGNC	1431	Heterotrimeric G proteins	Other	32	GABAergic	0.658533517	0.72168317	0.615711211	0.638206171	0.58951542	0.530375161	0.538023469
HGNC	829	Copines	Other	9	GABAergic	0.657496466	0.670846672	0.584227489	0.717415236	0.540965951	0.554154302	0.544110678
HGNC	1191	Mannosidases	Other	16	Glutamatergic	0.657403869	0.650366607	0.668042886	0.653802114	0.618594808	0.531291405	0.524360127
HGNC	1066	Lipid phosphatases	Other	45	Glutamatergic	0.656802208	0.658521938	0.679629236	0.63225545	0.596812948	0.502378574	0.556466659
HGNC	835	C2 domain containing protein kinases	Other	10	Glutamatergic	0.656383374	0.621051513	0.645467234	0.702631374	0.533701854	0.522742923	0.545655025
SynGO	GO:0060078	regulation of postsynaptic membrane potential	Signaling	5	GABAergic	0.656009535	0.610395287	0.641204521	0.716428798	0.578014255	0.590667683	0.530414225
HGNC	91	Zinc fingers ZZ-type	Other	18	GABAergic	0.656003383	0.667336256	0.65367247	0.647001423	0.607170695	0.575527682	0.560136839
HGNC	180	Cholinergic receptors muscarinic	Signaling	5	Glutamatergic	0.655545176	0.670953597	0.639046265	0.656635666	0.633993621	0.616481192	0.536993908
SynGO	GO:0098693	regulation of synaptic vesicle cycle	Signaling	13	GABAergic	0.655485913	0.720039856	0.576552356	0.669865527	0.575164315	0.596620778	0.531582041
HGNC	1160	Integrin alpha subunits	Other	18	Glutamatergic	0.655453431	0.69646257	0.594523276	0.675374446	0.522686184	0.455040474	0.528729315
HGNC	277	Potassium two pore domain channel subfamily K	Ion Channel	15	GABAergic	0.654900873	0.653675302	0.689468074	0.621559243	0.60794811	0.529338376	0.567148418
HGNC	1471	Tetraspan junctional complex superfamily	Other	87	GABAergic	0.65466104	0.646492802	0.635696501	0.681793816	0.580202769	0.580529201	0.569619942
HGNC	420	Basic helix-loop-helix proteins	Other	110	Glutamatergic	0.654466312	0.651001017	0.652661356	0.659736563	0.558991101	0.556222674	0.57674112
SynGO	GO:0099527	postsynapse to nucleus signaling pathway	Signaling	14	GABAergic	0.654275486	0.664392228	0.669241232	0.629192998	0.610274374	0.563310787	0.515118262
HGNC	1192	Mannosidases type alpha	Other	14	Glutamatergic	0.654098464	0.647515931	0.663566188	0.651213273	0.618422064	0.527137776	0.522191076
SynGO	GO:0099147	extrinsic component of postsynaptic density membrane	Signaling	7	Glutamatergic	0.653500753	0.688362043	0.592814779	0.679325437	0.587299977	0.559127848	0.577827981
HGNC	360	Wnt family	Other	19	GABAergic	0.652836474	0.708028495	0.6656894	0.584791528	0.539593034	0.477405023	0.493430396
HGNC	58	Ring finger proteins	Other	304	GABAergic	0.652445598	0.648581084	0.64695784	0.661797869	0.56028249	0.521504456	0.554559519
HGNC	1179	Sushi domain containing	Other	57	Glutamatergic	0.652057505	0.734646683	0.632555297	0.588970535	0.558602884	0.499263921	0.564396011
SynGO	GO:0098919	structural constituent of postsynaptic density	Signaling	11	GABAergic	0.651844283	0.665531581	0.634847596	0.655153673	0.574399799	0.583740446	0.504649137
HGNC	1191	Mannosidases	Other	16	GABAergic	0.651564699	0.61696521	0.658621345	0.679107542	0.556308035	0.536115459	0.534212351
HGNC	656	Myosins	Other	40	Glutamatergic	0.651228634	0.659141049	0.683005089	0.611539763	0.596637892	0.521297935	0.524969393
HGNC	836	UNC13 homologs	Other	5	GABAergic	0.650485648	0.632879774	0.669477882	0.649099289	0.523529698	0.487982208	0.490944054
HGNC	508	Forkhead boxes	Other	49	Glutamatergic	0.650396313	0.652614078	0.655968466	0.642606393	0.616618069	0.56905171	0.508924734
HGNC	529	ZF class homeoboxes and pseudogenes	Other	15	GABAergic	0.649898267	0.686452278	0.548078107	0.715164417	0.533956482	0.613669062	0.610835096
HGNC	1677	Wnt enhanceosome complex	Other	18	Glutamatergic	0.649898001	0.661380531	0.635769743	0.652543728	0.603815597	0.583827224	0.534630353
HGNC	592	C2-set domain containing	Other	40	GABAergic	0.64980344	0.619183985	0.676461359	0.653764977	0.615775298	0.552609872	0.58229159
SynGO	GO:0098850	extrinsic component of synaptic vesicle membrane	Signaling	11	GABAergic	0.649238139	0.693800722	0.634433633	0.619480062	0.566632157	0.528961089	0.590379522
HGNC	725	RNA binding motif containing	Other	213	GABAergic	0.649009044	0.636560487	0.652068601	0.658398045	0.596507689	0.540835657	0.555802249
SynGO	GO:0098871	postsynaptic actin cytoskeleton	Signaling	16	GABAergic	0.648346265	0.681906215	0.629756678	0.633375902	0.594423656	0.547416608	0.519965787
HGNC	1650	Glycoside hydrolases	Other	92	GABAergic	0.648309594	0.638242319	0.650763274	0.655923187	0.553377491	0.539267579	0.538087409
HGNC	1192	Mannosidases type alpha	Other	14	GABAergic	0.648270461	0.618121469	0.66067835	0.666011564	0.556964594	0.533971794	0.528035586
HGNC	1414	IgCAM CXADR-related subfamily	Cell Adhesion	8	Glutamatergic	0.648243647	0.681202518	0.571536729	0.691991693	0.53374499	0.472979596	0.594697076
HGNC	414	P-type ATPases	Other	41	Glutamatergic	0.647602498	0.670476625	0.602901036	0.669429834	0.541217248	0.501041565	0.513723284
HGNC	854	Neuropeptide receptors	Signaling	11	Glutamatergic	0.647094792	0.659725646	0.684415139	0.597143592	0.553657471	0.563514567	0.548880198
SynGO	GO:1905274	regulation of modification of postsynaptic actin cytoskeleton	Signaling	10	GABAergic	0.646880761	0.674052886	0.614569636	0.652019761	0.564407795	0.558252088	0.51682299
HGNC	175	Cholinergic receptors	Signaling	21	Glutamatergic	0.646800512	0.684704188	0.624141523	0.631555826	0.611654609	0.596203404	0.587425872
HGNC	904	Membrane associated guanylate kinases	Other	26	Glutamatergic	0.646456753	0.669899091	0.638215822	0.631255345	0.565490406	0.54695997	0.59918566
HGNC	742	Shisa family members	Other	8	Glutamatergic	0.64581047	0.595783146	0.655273907	0.686374357	0.53894344	0.506850595	0.664783939
SynGO	GO:0099151	regulation of postsynaptic density assembly	Signaling	14	Glutamatergic	0.645482129	0.651672773	0.666475946	0.618297667	0.60742787	0.549756061	0.588234313
HGNC	725	RNA binding motif containing	Other	213	Glutamatergic	0.64548157	0.637292734	0.627744816	0.671407159	0.572091548	0.527101143	0.559705158
HGNC	1065	Insulin like growth factor binding proteins	Other	6	GABAergic	0.645416026	0.719953506	0.552702512	0.663592061	0.531931998	0.513297801	0.516399971
SynGO	GO:0097107	postsynaptic density assembly	Signaling	5	Glutamatergic	0.645324362	0.677904174	0.554207316	0.703861595	0.553766429	0.620698067	0.481533652
HGNC	277	Potassium two pore domain channel subfamily K	Ion Channel	15	Glutamatergic	0.645099118	0.641868965	0.601368886	0.692059502	0.57447247	0.558158063	0.555783027
HGNC	670	Oxysterol binding proteins	Other	12	Glutamatergic	0.64483945	0.629333528	0.665688311	0.63949651	0.560835653	0.532133744	0.530630749
HGNC	617	Kelch like	Other	42	GABAergic	0.643647174	0.678170002	0.5820937	0.67067782	0.555139531	0.552502164	0.55241018
HGNC	556	Fibulins	Other	8	Glutamatergic	0.643489288	0.627474758	0.643443367	0.659549739	0.495497289	0.49430764	0.540930553
HGNC	1923	AH/BAR family Rho GTPase activating proteins	Other	14	GABAergic	0.643060513	0.676332907	0.670801325	0.582047308	0.530538937	0.51162271	0.58923842
HGNC	832	C2 domain containing phospholipases	Other	19	Glutamatergic	0.642641871	0.622945641	0.651309609	0.653670363	0.57198361	0.494937156	0.525111077
SynGO	GO:1905806	regulation of synapse disassembly	Signaling	8	Glutamatergic	0.642631148	0.619620687	0.65529276	0.652979996	0.592346306	0.578828674	0.525239133
SynGO	GO:0016079	synaptic vesicle exocytosis	Signaling	9	GABAergic	0.642193271	0.645522555	0.648417445	0.632639812	0.564004888	0.492824607	0.492991414
HGNC	661	Netrins	Cell Adhesion	6	GABAergic	0.642128851	0.635005193	0.617145903	0.674235458	0.570885119	0.502633067	0.570545674
HGNC	947	ADAMTS like	Other	7	Glutamatergic	0.642066939	0.634680883	0.679152203	0.61236773	0.546538636	0.517486313	0.554892629
HGNC	389	RAS type GTPase family	Other	35	Glutamatergic	0.641836976	0.655054442	0.631043767	0.639412719	0.56897808	0.543453041	0.501813272
HGNC	865	Anoctamins	Other	10	GABAergic	0.641783966	0.602294801	0.642305253	0.680751846	0.526554365	0.465096823	0.555596262
HGNC	184	Sodium voltage-gated channels	Ion Channel	13	GABAergic	0.640526151	0.699996947	0.630272392	0.591309115	0.583652312	0.557226473	0.534153105
HGNC	572	Glypicans	Signaling	6	Glutamatergic	0.640483282	0.66228014	0.566771692	0.692398013	0.549701255	0.502407628	0.488437755
HGNC	1641	C1q domain containing	Other	33	Glutamatergic	0.6403474	0.627725053	0.607467947	0.685849199	0.559179443	0.536366736	0.53316846
HGNC	1079	Phosphoinositide phosphatases	Other	32	Glutamatergic	0.640318456	0.64306357	0.668901307	0.60899049	0.587288323	0.488869415	0.554753226
HGNC	1474	Tetraspan vesicle membrane proteins	Other	13	GABAergic	0.640300927	0.63880743	0.608398602	0.673696749	0.583778722	0.608200421	0.555981393
SynGO	GO:0098993	anchored component of synaptic vesicle membrane	Signaling	18	Glutamatergic	0.640047085	0.617728051	0.621658225	0.68075498	0.5835673	0.539569118	0.559789647
HGNC	1661	Chordin family	Other	5	GABAergic	0.639431831	0.645551786	0.648693543	0.624050165	0.593904475	0.545865164	0.450856688
HGNC	769	Tetratricopeptide repeat domain containing	Other	115	Glutamatergic	0.639380772	0.683926591	0.595073289	0.639142435	0.566636735	0.531200506	0.532753736
SynGO	GO:0099149	regulation of postsynaptic neurotransmitter receptor endocytosis	Signaling	27	GABAergic	0.63917313	0.645585933	0.627543689	0.64438977	0.563049728	0.531303968	0.530255082
HGNC	1838	Small nucleolar RNA host genes	Other	181	Glutamatergic	0.638831592	0.638789669	0.611934814	0.665770295	0.557591335	0.533089044	0.500633961
HGNC	1835	Small nucleolar RNA protein coding host genes	Other	145	Glutamatergic	0.638831592	0.638789669	0.611934814	0.665770295	0.557591335	0.533089044	0.500633961
HGNC	1097	Myosins, class I	Other	8	GABAergic	0.638760955	0.614454023	0.618667268	0.683161575	0.547643589	0.519135065	0.536485859
HGNC	769	Tetratricopeptide repeat domain containing	Other	115	GABAergic	0.638714093	0.654778854	0.605779741	0.655583683	0.572116399	0.524113904	0.52004441
SynGO	GO:0016079	synaptic vesicle exocytosis	Signaling	9	Glutamatergic	0.638655531	0.663463332	0.607145065	0.645358196	0.588926403	0.482685482	0.540935814
HGNC	301	Chloride calcium-activated channels	Ion Channel	14	GABAergic	0.638610867	0.600829844	0.63815334	0.676849418	0.525552266	0.464811933	0.547880628
HGNC	765	Synaptotagmins	Other	17	Glutamatergic	0.638518961	0.64725053	0.599465867	0.668840485	0.580097643	0.543879166	0.514856269
SynGO	GO:0051963	regulation of synapse assembly	Signaling	9	Glutamatergic	0.638022335	0.62679372	0.629770803	0.657502482	0.596855932	0.592346334	0.537588597
HGNC	53	Adenylate cyclases	Signaling	10	GABAergic	0.63788515	0.624598641	0.592368706	0.696688102	0.53295561	0.559033686	0.58355188
HGNC	720	Regulators of G-protein signaling	Signaling	21	Glutamatergic	0.637858981	0.662857751	0.59761002	0.653109172	0.525590462	0.52972779	0.637758035
HGNC	1959	HECT domain containing	Other	28	GABAergic	0.637148112	0.695728553	0.626952947	0.588762838	0.592670314	0.531553105	0.527962607
HGNC	455	Bone morphogenetic proteins	Other	11	GABAergic	0.637115605	0.666696141	0.54599565	0.698655025	0.491904617	0.582277289	0.493406748
HGNC	389	RAS type GTPase family	Other	35	GABAergic	0.636961032	0.687348822	0.62405223	0.599482043	0.589379251	0.528561999	0.540498522
SynGO	GO:0098993	anchored component of synaptic vesicle membrane	Signaling	18	GABAergic	0.636905338	0.63441134	0.581219191	0.695085482	0.552655323	0.597343392	0.556840516
HGNC	1815	KCTD family	Other	21	GABAergic	0.636333866	0.548259589	0.636714032	0.724027976	0.531805514	0.538610387	0.563201971
HGNC	388	RAB, member RAS oncogene GTPases	Other	65	Glutamatergic	0.636313942	0.659210914	0.608631477	0.641099436	0.573624179	0.539963019	0.541388291
HGNC	412	ATPases	Other	142	Glutamatergic	0.636224108	0.66234348	0.600707605	0.645621238	0.546930966	0.497416839	0.504074559
HGNC	467	Phospholipases	Other	42	Glutamatergic	0.635768172	0.657628223	0.658592571	0.591083722	0.558532465	0.518055827	0.535566487
HGNC	865	Anoctamins	Other	10	Glutamatergic	0.635387837	0.660910591	0.60789018	0.637362741	0.598829114	0.546343271	0.523675821
HGNC	835	C2 domain containing protein kinases	Other	10	GABAergic	0.634631838	0.620618921	0.62895396	0.654322634	0.549648613	0.519565864	0.525529571
HGNC	1828	SLIT and NTRK like family	Other	6	GABAergic	0.633927821	0.635384714	0.622114876	0.644283872	0.595903226	0.548939328	0.528469331
HGNC	435	Mannosyl-glycoprotein N-acetylglucosaminyltransferases	Other	11	GABAergic	0.633891469	0.598450698	0.691619336	0.611604372	0.589987265	0.517747805	0.542249698
HGNC	765	Synaptotagmins	Other	17	GABAergic	0.633858284	0.658720916	0.593764607	0.649089328	0.562986929	0.541069538	0.554635485
HGNC	506	Basic leucine zipper proteins	Other	52	GABAergic	0.633422178	0.631798512	0.589289605	0.679178418	0.554236819	0.541649514	0.489387983
HGNC	278	Chloride channels	Ion Channel	36	GABAergic	0.633145552	0.58841682	0.623675025	0.687344812	0.52678592	0.473663129	0.537514932
HGNC	1626	MARVEL domain containing	Other	28	GABAergic	0.632675445	0.651009927	0.602806128	0.64421028	0.582858385	0.580361775	0.561604956
HGNC	556	Fibulins	Other	8	GABAergic	0.632567212	0.652419351	0.54459453	0.700687754	0.452875019	0.562481056	0.472085808
HGNC	822	Synaptotagmin like tandem C2 proteins	Other	10	GABAergic	0.632225411	0.69102402	0.565170593	0.640481619	0.571582921	0.475593212	0.519745239
HGNC	947	ADAMTS like	Other	7	GABAergic	0.631303697	0.633848831	0.616328803	0.643733456	0.490159348	0.517341744	0.526521043
HGNC	1471	Tetraspan junctional complex superfamily	Other	87	Glutamatergic	0.630499853	0.624458066	0.631016316	0.636025178	0.576825881	0.541974798	0.587654256
HGNC	1203	Sodium voltage-gated channel alpha subunits	Ion Channel	9	GABAergic	0.63047097	0.629818921	0.649054712	0.612539277	0.563457569	0.558977525	0.522236958
HGNC	255	Potassium calcium-activated channels	Ion Channel	6	GABAergic	0.63003757	0.576246596	0.59360955	0.720256563	0.536586592	0.571437959	0.540771442
HGNC	169	Adrenoceptors	Signaling	9	GABAergic	0.629147734	0.661840387	0.608159767	0.617443047	0.53818757	0.517276437	0.586147091
HGNC	1437	M1 metallopeptidases	Other	13	GABAergic	0.629077384	0.623176196	0.617758401	0.646297555	0.57625842	0.573566071	0.511337489
HGNC	854	Neuropeptide receptors	Signaling	11	GABAergic	0.628690794	0.602956844	0.670554248	0.612561292	0.543713487	0.51479357	0.576671409
SynGO	GO:0048488	synaptic vesicle endocytosis	Signaling	28	GABAergic	0.627961771	0.628146881	0.598347115	0.657391317	0.53803946	0.52207576	0.536202731
HGNC	1432	G protein subunits gamma	Signaling	13	Glutamatergic	0.627643706	0.636481832	0.591407299	0.655041988	0.541036377	0.53288427	0.523178109
HGNC	53	Adenylate cyclases	Signaling	10	Glutamatergic	0.627032998	0.587371407	0.640524544	0.653203044	0.536542278	0.51347513	0.557336204
HGNC	757	SRY-box transcription factors	Other	20	GABAergic	0.626867311	0.672522129	0.521606186	0.68647362	0.515469879	0.58990742	0.504534528
HGNC	652	Mitogen-activated protein kinase cascade	Signaling	60	Glutamatergic	0.626815142	0.662787924	0.581784573	0.63587293	0.533624841	0.521092149	0.530544649
HGNC	396	A-kinase anchoring proteins	Other	31	GABAergic	0.626644627	0.675623947	0.549356556	0.654953377	0.550438962	0.554062883	0.526077776
HGNC	670	Oxysterol binding proteins	Other	12	GABAergic	0.626476878	0.677197898	0.605905519	0.596327217	0.579095562	0.515030497	0.538960337
HGNC	207	Prostaglandin receptors	Signaling	9	GABAergic	0.62593689	0.701134894	0.61263636	0.564039417	0.560028074	0.541866904	0.548654597
HGNC	1226	LY6/PLAUR domain containing	Other	35	GABAergic	0.62574363	0.611531106	0.548465845	0.717233939	0.516585	0.429939813	0.524747194
HGNC	455	Bone morphogenetic proteins	Other	11	Glutamatergic	0.624584097	0.683232711	0.618629613	0.571889968	0.514802813	0.445663898	0.554447509
HGNC	262	G protein-coupled receptors, Class A orphans	Signaling	80	GABAergic	0.624394116	0.659743916	0.562515231	0.6509232	0.53631737	0.549289956	0.515456763
HGNC	460	Carbonic anhydrases	Other	18	GABAergic	0.623623206	0.661449612	0.574356688	0.635063318	0.548510931	0.528531664	0.494049288
SynGO	GO:1905806	regulation of synapse disassembly	Signaling	8	GABAergic	0.622987737	0.633270978	0.610326688	0.625365546	0.55330544	0.518122873	0.610142785
HGNC	184	Sodium voltage-gated channels	Ion Channel	13	Glutamatergic	0.62276024	0.693240134	0.587062373	0.587978214	0.576791521	0.53347808	0.541569438
SynGO	GO:0097091	synaptic vesicle clustering	Signaling	7	GABAergic	0.622664544	0.665239916	0.608456647	0.594297069	0.575773342	0.52510873	0.592311568
HGNC	301	Chloride calcium-activated channels	Ion Channel	14	Glutamatergic	0.621891942	0.637795345	0.595376722	0.63250376	0.586481948	0.542702023	0.524424714
HGNC	652	Mitogen-activated protein kinase cascade	Signaling	60	GABAergic	0.621868717	0.649981231	0.594245074	0.621379845	0.55585312	0.537125054	0.52350824
HGNC	836	UNC13 homologs	Other	5	Glutamatergic	0.621840602	0.677979482	0.607002669	0.580539655	0.598743394	0.470144513	0.560163466
HGNC	399	Aldo-keto reductases	Other	19	Glutamatergic	0.621427219	0.652589794	0.596834116	0.614857748	0.588028521	0.586488841	0.50039486
HGNC	1932	Transforming growth factor beta superfamily	Other	34	Glutamatergic	0.620587167	0.611961893	0.639729381	0.610070229	0.53685576	0.49144459	0.526392552
HGNC	1298	C-type lectin domain containing	Other	86	GABAergic	0.620512712	0.676904482	0.551201542	0.633432112	0.550464884	0.523767549	0.509243805
HGNC	1066	Lipid phosphatases	Other	45	GABAergic	0.619743433	0.602656176	0.610377312	0.64619681	0.568416376	0.541867047	0.50849025
HGNC	1677	Wnt enhanceosome complex	Other	18	GABAergic	0.619509661	0.614621257	0.603791326	0.6401164	0.564368927	0.521072347	0.588717556
HGNC	425	Beta 4-glycosyltransferases	Other	17	GABAergic	0.619190504	0.605522324	0.597202518	0.654846671	0.525198413	0.504695682	0.525150775
HGNC	1219	Troponin complex subunits	Other	8	GABAergic	0.618995807	0.595175848	0.61142426	0.650387313	0.52584548	0.456346488	0.486236352
HGNC	733	Secreted frizzled-related proteins	Other	5	GABAergic	0.618814899	0.633208533	0.555606808	0.667629356	0.489467362	0.510572775	0.457881674
HGNC	435	Mannosyl-glycoprotein N-acetylglucosaminyltransferases	Other	11	Glutamatergic	0.618751028	0.568127136	0.6468091	0.641316849	0.565349127	0.545171049	0.500388982
HGNC	1079	Phosphoinositide phosphatases	Other	32	GABAergic	0.618070942	0.599196596	0.607465801	0.647550429	0.568239579	0.544803685	0.491782089
HGNC	262	G protein-coupled receptors, Class A orphans	Signaling	80	Glutamatergic	0.617251056	0.621651001	0.599089033	0.631013134	0.54102618	0.511033316	0.509415679
HGNC	1205	DASH family	Other	7	GABAergic	0.61719124	0.628087074	0.606085597	0.617401051	0.548412399	0.532234885	0.526839595
SynGO	GO:0098992	neuronal dense core vesicle	Signaling	6	GABAergic	0.617017905	0.636159109	0.552344412	0.662550194	0.551027314	0.573263627	0.493247923
HGNC	1425	G protein subunits alpha	Signaling	14	Glutamatergic	0.616127038	0.628650894	0.623422993	0.596307226	0.580746856	0.53619813	0.523398395
HGNC	173	Cholinergic receptors nicotinic subunits	Signaling	16	GABAergic	0.615805708	0.699802531	0.591936165	0.555678427	0.55283509	0.534167002	0.503946713
SynGO	GO:0099527	postsynapse to nucleus signaling pathway	Signaling	14	Glutamatergic	0.61579934	0.650910875	0.583291016	0.613196129	0.570376227	0.521606414	0.57924389
HGNC	1205	DASH family	Other	7	Glutamatergic	0.61544746	0.632915953	0.615480518	0.597945908	0.535603114	0.512328467	0.549845917
SynGO	GO:0048488	synaptic vesicle endocytosis	Signaling	28	Glutamatergic	0.615209215	0.614997424	0.584305546	0.646324676	0.553465229	0.522700845	0.518516336
HGNC	522	LIM class homeoboxes	Other	12	GABAergic	0.615160827	0.529021827	0.683078163	0.633382491	0.515177468	0.505958369	0.447238154
HGNC	1902	Neuropeptides	Signaling	70	Glutamatergic	0.614808101	0.629976799	0.603716627	0.610730877	0.548937211	0.530617271	0.65252164
HGNC	1959	HECT domain containing	Other	28	Glutamatergic	0.614793318	0.609772003	0.598041253	0.636566698	0.544154161	0.515137963	0.519265036
HGNC	278	Chloride channels	Ion Channel	36	Glutamatergic	0.613836285	0.615066988	0.585920197	0.640521671	0.566825513	0.531112033	0.513018022
HGNC	1910	Lysosome associated membrane proteins	Other	5	GABAergic	0.613617617	0.623371068	0.602116151	0.615365631	0.605886416	0.614768388	0.521612177
HGNC	180	Cholinergic receptors muscarinic	Signaling	5	GABAergic	0.613590026	0.645964198	0.562614594	0.632191287	0.571879785	0.54590478	0.626339827
HGNC	345	Type 1 receptor serine/threonine kinases	Signaling	7	Glutamatergic	0.613476876	0.627725471	0.562032561	0.650672595	0.564516724	0.533672926	0.502219532
HGNC	404	Annexins	Other	13	Glutamatergic	0.613106643	0.635364312	0.634491861	0.569463758	0.557288073	0.505425789	0.513921724
HGNC	1437	M1 metallopeptidases	Other	13	Glutamatergic	0.612966468	0.650254005	0.604563274	0.584082127	0.572925231	0.504926576	0.569787111
SynGO	GO:0098885	modification of postsynaptic actin cytoskeleton	Signaling	10	Glutamatergic	0.61283814	0.625246403	0.55485218	0.658415838	0.55651475	0.53654476	0.506847899
HGNC	622	Kinesins	Other	46	GABAergic	0.612359677	0.621347445	0.587378183	0.628353403	0.548576512	0.545981433	0.515088162
SynGO	GO:0099524	postsynaptic cytosol	Signaling	23	GABAergic	0.611574309	0.594130348	0.556598614	0.683993965	0.532613275	0.548564689	0.52923233
HGNC	572	Glypicans	Signaling	6	GABAergic	0.61125486	0.602036193	0.624870369	0.60685802	0.491482508	0.485074003	0.489912325
HGNC	1209	ATPases Ca2+ transporting	Other	9	Glutamatergic	0.611092559	0.616038091	0.563082027	0.654157559	0.527073257	0.525622245	0.498091804
HGNC	738	Serine proteases	Other	63	GABAergic	0.610936358	0.591383842	0.553920084	0.687505148	0.511271211	0.517874339	0.5281143
HGNC	1263	MBT domain containing	Other	9	Glutamatergic	0.610788773	0.640368781	0.635209626	0.556787914	0.546504144	0.509684975	0.540106682
HGNC	1540	Catenins	Other	12	Glutamatergic	0.610464553	0.604865343	0.625567083	0.600961234	0.538619608	0.513446869	0.516721058
SynGO	GO:0030672	synaptic vesicle membrane	Signaling	9	GABAergic	0.61033708	0.642902613	0.55132185	0.636786776	0.537352319	0.530126343	0.565244656
HGNC	388	RAB, member RAS oncogene GTPases	Other	65	GABAergic	0.610215461	0.627028791	0.569590558	0.634027033	0.551945289	0.552614426	0.551015775
HGNC	263	G protein-coupled receptors, Class B secretin-like	Signaling	48	Glutamatergic	0.60994273	0.686996149	0.57642593	0.566406112	0.514619774	0.492744807	0.483946073
HGNC	683	Plexins	Cell Adhesion	9	Glutamatergic	0.609838579	0.624387272	0.64413871	0.560989753	0.59582194	0.529735684	0.539631966
HGNC	575	Collagen proteoglycans	Other	5	GABAergic	0.609254857	0.664302139	0.486252345	0.677210088	0.440801925	0.51261579	0.419775928
HGNC	425	Beta 4-glycosyltransferases	Other	17	Glutamatergic	0.609062236	0.656857841	0.581894974	0.588433892	0.553958088	0.544210372	0.545252086
SynGO	GO:0098871	postsynaptic actin cytoskeleton	Signaling	16	Glutamatergic	0.608949825	0.604312101	0.608388901	0.614148473	0.570312482	0.51781188	0.541734687
HGNC	631	Lipocalins	Other	19	GABAergic	0.608731073	0.63065781	0.527617162	0.667918247	0.530063431	0.574114739	0.496228919
HGNC	179	Sodium channels	Ion Channel	23	Glutamatergic	0.607847198	0.675216826	0.576972258	0.57135251	0.567447357	0.524248074	0.587154763
SynGO	GO:0099072	regulation of postsynaptic membrane neurotransmitter receptor levels	Signaling	22	GABAergic	0.607740217	0.608979691	0.57838928	0.635851678	0.549518317	0.570330271	0.502677788
HGNC	1399	SET domain containing	Other	52	Glutamatergic	0.607671183	0.616780863	0.607212013	0.599020673	0.541448001	0.50668667	0.523117619
HGNC	91	Zinc fingers ZZ-type	Other	18	Glutamatergic	0.607306772	0.605151234	0.624788503	0.591980579	0.551240343	0.519083133	0.546447864
SynGO	GO:1905274	regulation of modification of postsynaptic actin cytoskeleton	Signaling	10	Glutamatergic	0.606822423	0.630662942	0.586893638	0.60291069	0.572395587	0.537732078	0.509422331
HGNC	1201	Glutamate ionotropic receptor NMDA type subunits	Signaling	7	Glutamatergic	0.606671178	0.650464194	0.564960641	0.604588701	0.560728261	0.514186107	0.587886269
HGNC	1391	RBR E3 ubiquitin ligases	Other	14	GABAergic	0.606379558	0.623607329	0.581087355	0.61444399	0.563464176	0.571541281	0.517613038
HGNC	1280	Super elongation complex	Other	18	GABAergic	0.60636681	0.635327041	0.598429646	0.585343744	0.557810389	0.526375895	0.51098368
HGNC	868	Glycine receptors	Signaling	5	Glutamatergic	0.606364884	0.612816479	0.596087162	0.610191012	0.568141788	0.537947098	0.499135789
HGNC	626	Laminin subunits	Other	12	Glutamatergic	0.606303721	0.67565459	0.610003725	0.533252849	0.549875545	0.48664545	0.505971378
HGNC	506	Basic leucine zipper proteins	Other	52	Glutamatergic	0.604806942	0.60294244	0.592456943	0.619021442	0.544390196	0.502260801	0.549071654
SynGO	GO:0099179	regulation of synaptic membrane adhesion	Signaling	7	Glutamatergic	0.604588567	0.629117725	0.594463299	0.590184676	0.57059045	0.558396234	0.52785983
HGNC	1084	Golgins	Other	52	Glutamatergic	0.604267169	0.637870063	0.558163487	0.616767955	0.560525465	0.57196459	0.516330224
HGNC	414	P-type ATPases	Other	41	GABAergic	0.603264201	0.594184198	0.604458243	0.611150161	0.533280659	0.506747378	0.53585147
SynGO	GO:0099524	postsynaptic cytosol	Signaling	23	Glutamatergic	0.602167624	0.595448055	0.55744096	0.653613857	0.548698095	0.557287811	0.548921914
SynGO	GO:0099150	regulation of postsynaptic specialization assembly	Signaling	7	Glutamatergic	0.601879277	0.579967432	0.608368669	0.617301731	0.563317562	0.527466968	0.519750931
HGNC	1626	MARVEL domain containing	Other	28	Glutamatergic	0.601799074	0.579102031	0.65027143	0.57602376	0.572179681	0.532264684	0.577352511
HGNC	1097	Myosins, class I	Other	8	Glutamatergic	0.601728138	0.545501415	0.63231826	0.627364738	0.527545732	0.547965455	0.519614902
SynGO	GO:0098974	postsynaptic actin cytoskeleton organization	Signaling	19	GABAergic	0.601327231	0.617187732	0.597948205	0.588845755	0.550725633	0.529524162	0.539667545
HGNC	344	Receptor serine/threonine kinase family	Signaling	12	Glutamatergic	0.60126199	0.611992579	0.563836203	0.62795719	0.555859926	0.528167653	0.510367662
HGNC	602	Interleukin receptors	Signaling	42	Glutamatergic	0.60125812	0.648350884	0.574186567	0.58123691	0.539352657	0.479397203	0.542470923
SynGO	GO:0051963	regulation of synapse assembly	Signaling	9	GABAergic	0.601171377	0.566191912	0.590929538	0.646392681	0.541492046	0.524604545	0.58253613
HGNC	1540	Catenins	Other	12	GABAergic	0.600979385	0.651784099	0.586876991	0.564277066	0.540257703	0.511251062	0.529417891
HGNC	1210	ATPase phospholipid transporting	Other	15	Glutamatergic	0.600356184	0.613081227	0.573944506	0.614042818	0.5269482	0.468969811	0.527255759
SynGO	GO:0099150	regulation of postsynaptic specialization assembly	Signaling	7	GABAergic	0.600173406	0.643657403	0.57521432	0.581648494	0.570241817	0.528410968	0.570592998
HGNC	626	Laminin subunits	Other	12	GABAergic	0.600087126	0.585373102	0.54433817	0.670550106	0.512394028	0.534130535	0.514506403
HGNC	1223	Crumbs complex	Other	9	GABAergic	0.600083841	0.59781568	0.580818835	0.621617007	0.533246316	0.525743861	0.518861518
HGNC	1641	C1q domain containing	Other	33	GABAergic	0.600028456	0.637353631	0.599650397	0.563081341	0.517752708	0.497500201	0.504754319
SynGO	GO:0099159	regulation of modification of postsynaptic structure	Signaling	8	GABAergic	0.599930316	0.655000214	0.568297684	0.57649305	0.583411967	0.567079214	0.503027617
HGNC	1671	Adaptor related protein complex 1	Other	8	GABAergic	0.599545613	0.644177259	0.571685596	0.582773985	0.584546544	0.570845751	0.495452287
HGNC	1210	ATPase phospholipid transporting	Other	15	GABAergic	0.59933301	0.587813232	0.623875983	0.586309817	0.547119229	0.524844134	0.510289448
SynGO	GO:0030672	synaptic vesicle membrane	Signaling	9	Glutamatergic	0.599057524	0.577776004	0.622943246	0.596453322	0.542251219	0.549652425	0.504435276
HGNC	1752	IPT domain containing	Other	31	Glutamatergic	0.598922499	0.612517725	0.626602929	0.557646844	0.583073923	0.515535604	0.517660806
HGNC	651	Mitogen-activated protein kinases	Signaling	13	Glutamatergic	0.598891064	0.595670144	0.556445834	0.644557214	0.545096812	0.490333744	0.517283378
SynGO	GO:0043083	synaptic cleft	Signaling	14	GABAergic	0.59865819	0.598374547	0.553849704	0.643750318	0.529854483	0.530347184	0.529651655
HGNC	87	Zinc fingers MYND-type	Other	21	Glutamatergic	0.598651255	0.638932557	0.597590277	0.559430931	0.569645272	0.483269016	0.531457749
HGNC	558	F-box and leucine rich repeat proteins	Other	21	GABAergic	0.598522683	0.679757842	0.596113554	0.519696654	0.605008473	0.488053816	0.506885767
HGNC	602	Interleukin receptors	Signaling	42	GABAergic	0.598360566	0.610133083	0.55941222	0.625536396	0.522245051	0.520698051	0.480890653
HGNC	868	Glycine receptors	Signaling	5	GABAergic	0.598357669	0.645931658	0.587900913	0.561240435	0.556550322	0.518635116	0.554556763
HGNC	1198	Ras association domain family	Other	10	GABAergic	0.598344503	0.580538157	0.607401792	0.60709356	0.567979544	0.528120385	0.521428565
HGNC	1489	LHFPL tetraspan proteins	Other	6	Glutamatergic	0.598004849	0.626499339	0.625363109	0.542152099	0.562789211	0.51596107	0.509184275
HGNC	1372	C1q and TNF related	Other	18	Glutamatergic	0.597384869	0.543082589	0.570623044	0.678448974	0.540316098	0.533999229	0.483716736
SynGO	GO:0060078	regulation of postsynaptic membrane potential	Signaling	5	Glutamatergic	0.597278979	0.567535885	0.611970626	0.612330427	0.558852373	0.515398696	0.615384952
HGNC	181	Dopamine receptors	Signaling	5	GABAergic	0.597019376	0.625527566	0.517687023	0.647843539	0.515508011	0.459825842	0.42944471
HGNC	1961	Protein coats	Other	48	Glutamatergic	0.596881573	0.594229273	0.612826292	0.583589153	0.564910258	0.506283422	0.509982722
HGNC	683	Plexins	Cell Adhesion	9	GABAergic	0.59677309	0.608478208	0.59386468	0.587976383	0.568199748	0.528295597	0.549492171
SynGO	GO:0098810	neurotransmitter reuptake	Signaling	5	GABAergic	0.596388919	0.560110548	0.610146215	0.618909993	0.553953167	0.488556921	0.495331418
HGNC	702	HAD Asp-based protein phosphatases	Other	14	GABAergic	0.596131492	0.610300588	0.554799311	0.623294579	0.496047967	0.492464603	0.507657487
HGNC	996	Deubiquinating enzymes	Other	87	Glutamatergic	0.595572077	0.615740313	0.555481455	0.615494465	0.53001743	0.5182327	0.511652446
SynGO	GO:0098693	regulation of synaptic vesicle cycle	Signaling	13	Glutamatergic	0.595063062	0.59149488	0.58370106	0.609993245	0.547076818	0.510303747	0.545331651
HGNC	624	Kruppel like factors	Other	18	GABAergic	0.594512658	0.581699592	0.496000994	0.705837387	0.513683509	0.555061096	0.503492776
HGNC	412	ATPases	Other	142	GABAergic	0.594257444	0.606387824	0.588250073	0.588134435	0.536802881	0.510734736	0.526361907
SynGO	GO:0099091	postsynaptic specialization, intracellular component	Signaling	9	GABAergic	0.593957424	0.58481328	0.592411361	0.604647631	0.578421577	0.558761859	0.515766052
HGNC	948	Toll like receptors	Signaling	10	GABAergic	0.593736756	0.692628678	0.593494867	0.495086724	0.554666206	0.518725478	0.521130443
HGNC	573	Small leucine rich repeat proteoglycans	Other	12	Glutamatergic	0.593164083	0.62968153	0.564012856	0.585797862	0.505034529	0.545767402	0.485052337
SynGO	GO:0098919	structural constituent of postsynaptic density	Signaling	11	Glutamatergic	0.593138844	0.614087844	0.583012063	0.582316626	0.546992733	0.514387073	0.553492164
SynGO	GO:0098885	modification of postsynaptic actin cytoskeleton	Signaling	10	GABAergic	0.592624772	0.589699997	0.568108827	0.620065491	0.554956963	0.524902193	0.521728524
HGNC	750	SMAD family	Other	8	Glutamatergic	0.592337322	0.598031783	0.583696279	0.595283904	0.555249138	0.543399066	0.532041411
HGNC	870	Minor histocompatibility antigens	Other	51	Glutamatergic	0.592151587	0.616918381	0.569684299	0.589852083	0.541371236	0.522231299	0.50330842
HGNC	255	Potassium calcium-activated channels	Ion Channel	6	Glutamatergic	0.591876179	0.540150245	0.610603446	0.624874847	0.561864423	0.546502792	0.563596176
HGNC	1083	HAD Asp-based phosphatases	Other	28	GABAergic	0.591832062	0.605419739	0.555853043	0.614223406	0.499052005	0.493064963	0.508374746
HGNC	366	Ubiquitin specific peptidases	Other	56	Glutamatergic	0.59164499	0.612471654	0.552610702	0.609852612	0.533382264	0.512346309	0.512884551
HGNC	622	Kinesins	Other	46	Glutamatergic	0.591633217	0.58616215	0.610856175	0.577881327	0.53503911	0.512681837	0.519988318
HGNC	950	Gelsolin/villins	Other	8	Glutamatergic	0.591561739	0.544289845	0.569164244	0.661231127	0.503480348	0.477764124	0.468099758
HGNC	738	Serine proteases	Other	63	Glutamatergic	0.591512508	0.559253728	0.618915231	0.596368563	0.504525172	0.511839906	0.521790324
HGNC	362	WD repeat domain containing	Other	274	GABAergic	0.591495421	0.590125195	0.591924847	0.59243622	0.53527741	0.507051239	0.554972044
HGNC	814	Serine/threonine phosphatases	Other	41	Glutamatergic	0.591475054	0.583748898	0.56613028	0.624545985	0.534344981	0.530920086	0.498971991
HGNC	701	Protein phosphatases, Mg2+/Mn2+ dependent	Other	18	Glutamatergic	0.591433297	0.595245373	0.550248138	0.628806379	0.529380697	0.538136623	0.496750988
HGNC	360	Wnt family	Other	19	Glutamatergic	0.591305875	0.582319982	0.579501543	0.612096099	0.532141815	0.499720467	0.532582009
HGNC	1439	M13 metallopeptidases	Other	7	GABAergic	0.591300142	0.574318965	0.602489023	0.597092438	0.546649047	0.544332386	0.5065472
HGNC	812	Protein tyrosine phosphatases non-receptor type	Signaling	18	Glutamatergic	0.59051119	0.61947797	0.621561722	0.530493878	0.548702827	0.499225744	0.492380222
HGNC	1960	COPII coat complex	Other	11	Glutamatergic	0.590433577	0.608732908	0.623706362	0.538861461	0.600661083	0.503855137	0.487724098
HGNC	82	GATA zinc finger domain containing	Other	15	Glutamatergic	0.590177094	0.573977846	0.603964774	0.592588663	0.561636964	0.555306083	0.545369085
HGNC	410	Sulfatases	Other	18	GABAergic	0.590130819	0.587317993	0.638451988	0.544622476	0.541104281	0.524294769	0.561871338
HGNC	504	DENN domain containing	Other	28	Glutamatergic	0.590066155	0.595004326	0.570916087	0.604278052	0.531755942	0.505088839	0.519108447
SynGO	GO:0099699	integral component of synaptic membrane	Signaling	9	Glutamatergic	0.590032005	0.597178355	0.587057105	0.585860555	0.564285938	0.558675618	0.520300586
HGNC	1895	Fibroblast growth factor family	Other	22	GABAergic	0.589931566	0.616180775	0.555014309	0.598599616	0.555038939	0.552403743	0.507656514
HGNC	496	Cyclin dependent kinases	Other	26	Glutamatergic	0.589696063	0.616860342	0.614401233	0.537826614	0.552036993	0.513172297	0.508739454
HGNC	828	Ferlin family	Other	6	GABAergic	0.588906168	0.613072362	0.533096134	0.620550009	0.495046372	0.516925399	0.560708663
HGNC	1250	Gla domain containing	Other	13	GABAergic	0.588575385	0.645922468	0.629472466	0.490331221	0.577335802	0.522461694	0.499672453
HGNC	1813	ELMO domain containing	Other	6	GABAergic	0.588562305	0.561617861	0.57901088	0.625058174	0.508032606	0.512346981	0.51043369
HGNC	1296	TIR domain containing	Other	25	GABAergic	0.587937188	0.577419224	0.554755947	0.631636394	0.532817871	0.537067261	0.470919614
HGNC	496	Cyclin dependent kinases	Other	26	GABAergic	0.587782004	0.577551267	0.560577044	0.6252177	0.515033592	0.518697245	0.519061253
HGNC	523	POU class homeoboxes and pseudogenes	Other	23	Glutamatergic	0.587589486	0.599634458	0.544292282	0.618841716	0.55701018	0.576880079	0.507421315
HGNC	1171	SCF complex	Other	74	GABAergic	0.587169544	0.643951096	0.575293121	0.542264415	0.576880736	0.49179848	0.511492497
HGNC	4	Abhydrolase domain containing	Other	26	Glutamatergic	0.587136042	0.59134971	0.597397903	0.572660514	0.539765118	0.505521176	0.512111227
HGNC	1511	Calcium channel auxiliary gamma subunits	Ion Channel	8	GABAergic	0.58652021	0.564590323	0.564436447	0.630533861	0.522489739	0.525711306	0.532879167
HGNC	207	Prostaglandin receptors	Signaling	9	Glutamatergic	0.586509626	0.610016181	0.571606253	0.577906443	0.528998635	0.527462426	0.516375752
HGNC	822	Synaptotagmin like tandem C2 proteins	Other	10	Glutamatergic	0.586453624	0.649723302	0.571285262	0.538352308	0.549578315	0.5238858	0.519886199
HGNC	1474	Tetraspan vesicle membrane proteins	Other	13	Glutamatergic	0.586379076	0.579108219	0.598981984	0.581047026	0.556802498	0.540366493	0.606129848
HGNC	1425	G protein subunits alpha	Signaling	14	GABAergic	0.586336262	0.622676526	0.572882726	0.563449536	0.556631347	0.515307486	0.531522673
HGNC	557	F-boxes	Other	71	GABAergic	0.586209844	0.647985871	0.574819942	0.53582372	0.577510934	0.49233992	0.511218221
HGNC	88	PHD finger proteins	Other	90	GABAergic	0.586081695	0.581655471	0.592171563	0.584418052	0.557692632	0.532825898	0.518325715
HGNC	47	ADAM metallopeptidase domain containing	Other	27	GABAergic	0.586056398	0.617309161	0.528506013	0.612354021	0.516415397	0.523764493	0.51379284
HGNC	930	Progestin and adipoQ receptor family	Signaling	11	Glutamatergic	0.586004205	0.604994824	0.589577089	0.563440702	0.561504456	0.524942853	0.49747185
HGNC	1226	LY6/PLAUR domain containing	Other	35	Glutamatergic	0.585732173	0.594681893	0.536884738	0.625629888	0.504387593	0.504145832	0.443462569
HGNC	632	Calycin structural superfamily	Other	35	GABAergic	0.585695403	0.603967518	0.501037571	0.652081119	0.510948232	0.560579064	0.498355382
SynGO	GO:0098698	postsynaptic specialization assembly	Signaling	7	Glutamatergic	0.585487797	0.556725256	0.580013783	0.619724354	0.538909712	0.541456658	0.504070409
HGNC	1289	N-BAR domain containing	Other	12	Glutamatergic	0.585363987	0.583687614	0.565551301	0.606853046	0.544979169	0.539946753	0.49777036
HGNC	1369	Doublecortin superfamily	Other	10	Glutamatergic	0.584668833	0.571435923	0.599831867	0.582738709	0.518280103	0.489832014	0.502254685
HGNC	82	GATA zinc finger domain containing	Other	15	GABAergic	0.584604322	0.564357485	0.587758154	0.601697326	0.564399362	0.539559434	0.554922648
HGNC	757	SRY-box transcription factors	Other	20	Glutamatergic	0.583188132	0.607269225	0.526315384	0.615979788	0.511471511	0.498995891	0.493794882
HGNC	1458	Non-receptor tyrosine kinases	Signaling	32	Glutamatergic	0.583180052	0.621545498	0.56160689	0.566387768	0.529782604	0.524259654	0.517831052
HGNC	1491	Cilia and flagella associated	Other	59	Glutamatergic	0.582286334	0.61847353	0.587662687	0.540722785	0.530712285	0.509391301	0.506351987
HGNC	830	C2 and RasGAP domain containing	Other	10	Glutamatergic	0.581953649	0.584626464	0.565728432	0.595506051	0.524394478	0.511176184	0.500544366
HGNC	754	Sorting nexins	Other	29	Glutamatergic	0.581688207	0.589924556	0.544260113	0.610879952	0.516550296	0.52706655	0.516876015
HGNC	1670	Adaptor related protein complexes	Other	28	GABAergic	0.581234395	0.623356662	0.549095539	0.571250985	0.557160743	0.548992171	0.504680436
HGNC	733	Secreted frizzled-related proteins	Other	5	Glutamatergic	0.581132185	0.58352131	0.569237312	0.590637934	0.478791077	0.488853237	0.534097545
SynGO	GO:0099699	integral component of synaptic membrane	Signaling	9	GABAergic	0.5807326	0.595805595	0.565558252	0.580833954	0.528693565	0.53782566	0.551964733
HGNC	1404	Scavenger receptor cysteine rich domain containing	Signaling	28	GABAergic	0.580709408	0.603277955	0.567321152	0.571529117	0.517371831	0.512116741	0.529459591
HGNC	1838	Small nucleolar RNA host genes	Other	181	GABAergic	0.58025422	0.607736234	0.524672828	0.608353598	0.516830686	0.512368372	0.536994021
HGNC	1835	Small nucleolar RNA protein coding host genes	Other	145	GABAergic	0.58025422	0.607736234	0.524672828	0.608353598	0.516830686	0.512368372	0.536994021
HGNC	534	ETS transcription factor family	Other	28	GABAergic	0.580029946	0.623172836	0.573468897	0.543448106	0.561279305	0.517987031	0.571143478
HGNC	1391	RBR E3 ubiquitin ligases	Other	14	Glutamatergic	0.579526113	0.569657734	0.597280355	0.57164025	0.55643752	0.5201072	0.553446688
HGNC	624	Kruppel like factors	Other	18	Glutamatergic	0.579304606	0.590781485	0.575038492	0.572093842	0.548784817	0.524521023	0.513069384
HGNC	537	Dyneins	Other	31	Glutamatergic	0.579147202	0.625677481	0.544842717	0.566921409	0.518873344	0.504705067	0.50641512
HGNC	1961	Protein coats	Other	48	GABAergic	0.578950147	0.603408763	0.56722285	0.566218829	0.546668659	0.532989446	0.512295739
HGNC	390	Rho family GTPases	Other	20	Glutamatergic	0.578885065	0.589564055	0.571678172	0.575412968	0.554302708	0.540396769	0.507915519
HGNC	66	Zinc fingers C2HC-type	Other	16	Glutamatergic	0.578767011	0.550899602	0.604093633	0.581307798	0.528360753	0.50433552	0.529523495
HGNC	395	ArfGAPs	Other	33	Glutamatergic	0.578332749	0.572413797	0.572746725	0.589837726	0.526920769	0.511610022	0.515679253
HGNC	675	Paired boxes	Other	9	GABAergic	0.577631861	0.578440104	0.508368991	0.646086489	0.471698541	0.463966239	0.494806117
HGNC	1159	Integrin beta subunits	Other	9	Glutamatergic	0.577082386	0.66478387	0.534896683	0.531566604	0.532751436	0.520477877	0.497305412
HGNC	426	Beta 3-glycosyltransferases	Other	24	GABAergic	0.57675933	0.584917155	0.532757657	0.612603179	0.517856282	0.513613537	0.500454179
HGNC	895	MAP kinase phosphatases	Other	11	GABAergic	0.57647974	0.594754799	0.559404769	0.575279651	0.558448936	0.516306989	0.501748868
HGNC	1489	LHFPL tetraspan proteins	Other	6	GABAergic	0.576413027	0.622822934	0.563938317	0.54247783	0.551117982	0.518272907	0.535596098
HGNC	201	Lipid like receptors	Signaling	33	Glutamatergic	0.57583129	0.537105968	0.546763375	0.643624525	0.499838144	0.530681369	0.507375072
HGNC	634	Low density lipoprotein receptors	Signaling	13	Glutamatergic	0.575487325	0.610839432	0.568476294	0.54714625	0.530105215	0.490905516	0.508415201
HGNC	1536	DOCK family Rho GEFs	Other	11	Glutamatergic	0.575343474	0.591547997	0.581014319	0.553468104	0.544156542	0.48677512	0.547702953
HGNC	862	Cytochrome P450s	Other	113	GABAergic	0.57522063	0.566503105	0.588515145	0.57064364	0.507046252	0.520011274	0.515334273
HGNC	651	Mitogen-activated protein kinases	Signaling	13	GABAergic	0.574640297	0.611734936	0.53685909	0.575326865	0.538086195	0.538815471	0.52105674
HGNC	582	Heat shock proteins	Other	97	Glutamatergic	0.574620845	0.570735525	0.54834067	0.604786338	0.525658876	0.512014786	0.504634146
HGNC	1752	IPT domain containing	Other	31	GABAergic	0.574536333	0.583937388	0.577445504	0.562226107	0.545915472	0.51683442	0.524341793
HGNC	536	Dyneins, axonemal	Other	18	Glutamatergic	0.57452026	0.605872757	0.546134763	0.57155326	0.52772281	0.502026368	0.511698423
HGNC	828	Ferlin family	Other	6	Glutamatergic	0.574264841	0.55180456	0.519093238	0.651896725	0.510442984	0.570108821	0.508621423
HGNC	201	Lipid like receptors	Signaling	33	GABAergic	0.574163873	0.588241541	0.60819254	0.526057538	0.520862795	0.503214024	0.512757269
HGNC	1400	Seven-beta-strand methyltransferase motif containing	Other	124	Glutamatergic	0.573930069	0.592460257	0.578261095	0.551068854	0.530435741	0.512100262	0.509316942
SynGO	GO:1900242	regulation of synaptic vesicle endocytosis	Signaling	15	Glutamatergic	0.572502752	0.576558532	0.565546136	0.575403589	0.536048901	0.503889392	0.504640068
HGNC	1146	GRAM domain containing	Other	28	Glutamatergic	0.572423512	0.590944688	0.567738572	0.558587277	0.529488584	0.516801626	0.503888604
HGNC	926	Rhomboid family	Other	14	Glutamatergic	0.571968073	0.564889671	0.547967562	0.603046987	0.536909174	0.522331304	0.493983322
HGNC	417	ATP binding cassette transporters	Other	51	Glutamatergic	0.571901955	0.573795011	0.574234115	0.56767674	0.517378866	0.500891214	0.510094293
HGNC	88	PHD finger proteins	Other	90	Glutamatergic	0.571512371	0.578783746	0.588880217	0.546873151	0.541259397	0.508577106	0.529102048
HGNC	484	Chromatin modifying enzymes	Other	80	Glutamatergic	0.570958946	0.587792507	0.58704019	0.538044142	0.529654534	0.489072105	0.506878986
HGNC	1600	interferon induced transmembrane protein domain containing	Other	17	Glutamatergic	0.570673579	0.542963976	0.542927774	0.626128987	0.504623358	0.486300676	0.55656787
HGNC	59	Tripartite motif containing	Other	95	Glutamatergic	0.570414066	0.628163004	0.555760267	0.527318927	0.526053056	0.492643874	0.485432826
HGNC	390	Rho family GTPases	Other	20	GABAergic	0.570291808	0.588005293	0.545527277	0.577342853	0.532387881	0.517510709	0.532693802
HGNC	768	Tetraspanins	Other	33	Glutamatergic	0.570251523	0.574630106	0.541618038	0.594506426	0.50399519	0.514852553	0.514347751
HGNC	1057	BCL2 family	Other	25	Glutamatergic	0.570177239	0.555689435	0.580261148	0.574581135	0.509187907	0.51726855	0.489512788
HGNC	46	1-acylglycerol-3-phosphate O-acyltransferases	Other	11	GABAergic	0.570026438	0.575103774	0.549420579	0.585554961	0.544199354	0.54772269	0.511467241
HGNC	1814	Family with sequence similarity 83	Other	8	Glutamatergic	0.569802005	0.498159158	0.625927062	0.585319794	0.518288179	0.489051457	0.496956271
HGNC	1910	Lysosome associated membrane proteins	Other	5	Glutamatergic	0.569790745	0.531736374	0.521717489	0.65591837	0.520392363	0.541585995	0.59954875
HGNC	1356	CAP superfamily	Other	13	GABAergic	0.569756493	0.569085745	0.608342398	0.531841336	0.502007119	0.465707055	0.493668543
HGNC	691	Protein arginine methyltransferases	Other	9	GABAergic	0.569544815	0.558971782	0.54221553	0.607447133	0.522398777	0.544706441	0.529711395
HGNC	1296	TIR domain containing	Other	25	Glutamatergic	0.569066431	0.580016314	0.572388148	0.554794833	0.552988006	0.48099839	0.566856134
HGNC	711	Dual specificity phosphatases	Other	44	GABAergic	0.569048801	0.570673347	0.564500058	0.571972998	0.542444718	0.514678302	0.505009454
HGNC	1062	GOLD domain containing	Other	19	Glutamatergic	0.56902421	0.555333283	0.565277031	0.586462315	0.521058631	0.511847994	0.510798293
HGNC	1404	Scavenger receptor cysteine rich domain containing	Signaling	28	Glutamatergic	0.56899268	0.547591929	0.640838146	0.518547966	0.496512337	0.49406103	0.501999675
HGNC	417	ATP binding cassette transporters	Other	51	GABAergic	0.568682592	0.575527367	0.557433053	0.573087357	0.514704636	0.512382579	0.506601739
HGNC	607	Intermediate filaments	Other	73	Glutamatergic	0.568667318	0.556609531	0.567318892	0.58207353	0.535179256	0.518698749	0.488807756
HGNC	464	Lipases	Other	22	Glutamatergic	0.568666008	0.573104203	0.594778269	0.538115554	0.533462724	0.509823917	0.523814276
HGNC	413	AAA ATPases	Other	58	Glutamatergic	0.567984964	0.578239842	0.563412028	0.56230302	0.52866707	0.48738222	0.498125413
HGNC	928	VPS9 domain containing	Other	10	Glutamatergic	0.56755386	0.553732973	0.62810512	0.520823489	0.526423826	0.501588617	0.505849613
HGNC	87	Zinc fingers MYND-type	Other	21	GABAergic	0.567491822	0.558061956	0.561439745	0.582973767	0.529742324	0.535439353	0.501644163
HGNC	504	DENN domain containing	Other	28	GABAergic	0.567435592	0.565117419	0.560016385	0.577172973	0.512797865	0.514200503	0.495445352
HGNC	1279	SIBLING family	Other	5	GABAergic	0.567413995	0.621502856	0.554548641	0.52619049	0.565160785	0.509116572	0.542024698
HGNC	996	Deubiquinating enzymes	Other	87	GABAergic	0.567158596	0.563698772	0.550468089	0.587308926	0.523404532	0.520565433	0.523830884
HGNC	307	Chloride intracellular channels	Ion Channel	6	Glutamatergic	0.567158294	0.492613717	0.501086483	0.70777468	0.504100925	0.424632082	0.474297459
HGNC	1298	C-type lectin domain containing	Other	86	Glutamatergic	0.567105331	0.588239452	0.564595895	0.548480647	0.554988893	0.506513242	0.492118224
HGNC	759	StAR related lipid transfer domain containing	Other	15	GABAergic	0.56697612	0.591060175	0.541246064	0.56862212	0.513759356	0.527834706	0.562496277
HGNC	1280	Super elongation complex	Other	18	Glutamatergic	0.566931514	0.571426019	0.565618582	0.563749941	0.506246066	0.529369988	0.512800646
HGNC	395	ArfGAPs	Other	33	GABAergic	0.566712398	0.555415655	0.564739587	0.579981954	0.535765835	0.523214825	0.516256524
HGNC	1511	Calcium channel auxiliary gamma subunits	Ion Channel	8	Glutamatergic	0.566676211	0.550425098	0.541976907	0.607626628	0.528946919	0.524901366	0.533631026
HGNC	634	Low density lipoprotein receptors	Signaling	13	GABAergic	0.566457854	0.593154321	0.526944542	0.5792747	0.518660383	0.523209146	0.492509053
HGNC	768	Tetraspanins	Other	33	GABAergic	0.566430726	0.561083096	0.541502375	0.596706707	0.525800012	0.523703679	0.502677912
HGNC	615	Intraflagellar transport complexes	Other	32	Glutamatergic	0.566367695	0.55472276	0.574498115	0.56988221	0.522193627	0.51019599	0.509509735
HGNC	1399	SET domain containing	Other	52	GABAergic	0.56634145	0.572598968	0.568644524	0.557780858	0.535403987	0.516342174	0.548173669
HGNC	366	Ubiquitin specific peptidases	Other	56	GABAergic	0.566150364	0.565572623	0.555005237	0.577873232	0.526976651	0.51605452	0.522349717
HGNC	181	Dopamine receptors	Signaling	5	Glutamatergic	0.566020632	0.641443433	0.480636947	0.575981515	0.539928518	0.569244411	0.535810336
HGNC	717	Receptor accessory proteins	Signaling	6	Glutamatergic	0.565946021	0.576096586	0.5566383	0.565103178	0.532440205	0.544604557	0.513570666
HGNC	862	Cytochrome P450s	Other	113	Glutamatergic	0.565823046	0.584713417	0.551831067	0.560924652	0.514711951	0.522512295	0.506845196
HGNC	1639	Complement system regulators and receptors	Signaling	29	GABAergic	0.565737009	0.536228418	0.574491162	0.586491445	0.527833036	0.530004072	0.484290446
HGNC	536	Dyneins, axonemal	Other	18	GABAergic	0.565607352	0.616875068	0.548280279	0.531666711	0.53983562	0.510754055	0.510074556
HGNC	711	Dual specificity phosphatases	Other	44	Glutamatergic	0.565583072	0.566561708	0.555907099	0.57428041	0.521098581	0.500432743	0.521288026
HGNC	47	ADAM metallopeptidase domain containing	Other	27	Glutamatergic	0.56550987	0.595202137	0.549252907	0.552074568	0.513626538	0.509599956	0.513001357
HGNC	76	Zinc fingers DHHC-type	Other	24	Glutamatergic	0.565465514	0.556573231	0.533246089	0.606577222	0.523545914	0.524054485	0.521788639
HGNC	418	AT-rich interaction domain containing	Other	15	GABAergic	0.565269343	0.563967944	0.551964356	0.579875729	0.536021709	0.543469588	0.516945768
HGNC	81	Zinc fingers FYVE-type	Other	31	Glutamatergic	0.565230391	0.59854337	0.559459799	0.537688004	0.533536899	0.501898515	0.504285156
HGNC	1814	Family with sequence similarity 83	Other	8	GABAergic	0.565217958	0.545463582	0.491963821	0.658226473	0.490369288	0.485827499	0.470696929
HGNC	654	Mitogen-activated protein kinase kinase kinases	Signaling	24	GABAergic	0.565088702	0.580656089	0.566155844	0.548454175	0.539362512	0.513414276	0.504148651
HGNC	1970	CREB3 transcription factor family	Other	5	GABAergic	0.565022592	0.525165077	0.578613292	0.591289409	0.51261978	0.493343469	0.511379199
HGNC	1289	N-BAR domain containing	Other	12	GABAergic	0.564866628	0.586308691	0.555904228	0.552386965	0.537689102	0.493542283	0.53167017
HGNC	1895	Fibroblast growth factor family	Other	22	Glutamatergic	0.564842689	0.592655568	0.526881624	0.574990874	0.533436402	0.520802697	0.544119988
HGNC	1821	Ectonucleotide pyrophosphatase/phosphodiesterase family	Other	7	GABAergic	0.564831305	0.570107419	0.558008693	0.566377803	0.516310724	0.502905932	0.518849628
HGNC	263	G protein-coupled receptors, Class B secretin-like	Signaling	48	GABAergic	0.564729706	0.574693176	0.551826888	0.567669055	0.524650137	0.488299141	0.503571483
HGNC	739	Serpin peptidase inhibitors	Other	37	Glutamatergic	0.564433948	0.575908934	0.547904303	0.569488606	0.519111614	0.471610534	0.499293446
SynGO	GO:0099179	regulation of synaptic membrane adhesion	Signaling	7	GABAergic	0.564015062	0.578164798	0.530190695	0.583689691	0.509886837	0.525764274	0.535974656
SynGO	GO:0090128	regulation of synapse maturation	Signaling	10	Glutamatergic	0.563071337	0.575287017	0.536405083	0.577521911	0.528616949	0.524889993	0.507886633
HGNC	585	Small heat shock proteins	Other	11	Glutamatergic	0.562992179	0.564580345	0.502887289	0.621508902	0.505807958	0.53772519	0.499596058
HGNC	654	Mitogen-activated protein kinase kinase kinases	Signaling	24	Glutamatergic	0.562919335	0.596428129	0.552208094	0.540121782	0.509267422	0.511984611	0.520451238
HGNC	269	Glucagon receptor family	Signaling	6	GABAergic	0.562763696	0.63589482	0.550773046	0.501623221	0.515291789	0.569471685	0.537954463
HGNC	978	CKLF like MARVEL transmembrane domain containing	Other	8	GABAergic	0.562409444	0.610734116	0.575652211	0.500842007	0.563828567	0.513529136	0.525985347
HGNC	1253	Scavenger receptors	Signaling	27	GABAergic	0.562291744	0.563877065	0.514484168	0.608513999	0.513738581	0.505778855	0.495726264
HGNC	1232	Bromodomain containing	Other	42	Glutamatergic	0.561759381	0.519688092	0.569656467	0.595933585	0.504746939	0.491718964	0.518805754
HGNC	409	Armadillo repeat containing	Other	43	Glutamatergic	0.56159095	0.560966123	0.554444016	0.56936271	0.523941176	0.509280603	0.50216543
HGNC	691	Protein arginine methyltransferases	Other	9	Glutamatergic	0.561376833	0.576864706	0.539929968	0.567335824	0.543113538	0.536629772	0.52555207
HGNC	1945	Sec7 family	Other	16	Glutamatergic	0.5611905	0.565992574	0.516919599	0.600659325	0.518422782	0.534575256	0.521318731
HGNC	1491	Cilia and flagella associated	Other	59	GABAergic	0.561181497	0.552739946	0.536919814	0.593884731	0.507588449	0.511550055	0.508420006
HGNC	1668	Myosin light chain kinase family	Other	7	GABAergic	0.561037106	0.567868391	0.617871665	0.497371263	0.527374204	0.504234347	0.490664657
HGNC	137	Zinc fingers 3CxxC-type	Other	8	GABAergic	0.561003555	0.540912163	0.515497002	0.6266015	0.493282927	0.52035296	0.532939942
HGNC	508	Forkhead boxes	Other	49	GABAergic	0.560879434	0.590092114	0.555417391	0.537128796	0.53605205	0.507555174	0.590078345
HGNC	1144	YIP family	Other	18	Glutamatergic	0.560831768	0.542327418	0.535005855	0.605162031	0.52065813	0.536467981	0.511325143
HGNC	1457	Tec family tyrosine kinases	Other	5	GABAergic	0.560797816	0.556674452	0.545436115	0.580282882	0.480449704	0.559347871	0.506426136
HGNC	460	Carbonic anhydrases	Other	18	Glutamatergic	0.56058902	0.581963319	0.538209603	0.561594137	0.536013812	0.500345455	0.505879771
HGNC	215	Opsin receptors	Signaling	11	GABAergic	0.560501155	0.583362888	0.577545923	0.520594655	0.537406873	0.520029644	0.513163968
HGNC	521	PRD class homeoboxes and pseudogenes	Other	122	GABAergic	0.560404696	0.551275478	0.604030515	0.525908094	0.550874733	0.520708173	0.490437319
HGNC	464	Lipases	Other	22	GABAergic	0.560345825	0.558526989	0.558726343	0.563784141	0.527139679	0.511260668	0.541800152
SynGO	GO:0008021	synaptic vesicle	Signaling	28	GABAergic	0.560266633	0.546213659	0.556322467	0.578263775	0.525326934	0.492706176	0.509920908
HGNC	1821	Ectonucleotide pyrophosphatase/phosphodiesterase family	Other	7	Glutamatergic	0.560124311	0.512637537	0.532171233	0.635564162	0.492389835	0.526827652	0.50617724
HGNC	1188	Desmosomal cadherins	Other	7	Glutamatergic	0.560070623	0.600619189	0.576882302	0.502710378	0.514974846	0.463368657	0.487593218
HGNC	675	Paired boxes	Other	9	Glutamatergic	0.560019925	0.595257609	0.499895497	0.584906667	0.46757696	0.515226462	0.475141102
HGNC	409	Armadillo repeat containing	Other	43	GABAergic	0.559814783	0.597442842	0.542662445	0.539339063	0.529880812	0.502883597	0.508466263
HGNC	357	ARF GTPase family	Other	31	Glutamatergic	0.559724735	0.578379882	0.535817092	0.56497723	0.532111102	0.507207871	0.484670362
HGNC	608	Keratins, type I	Other	28	GABAergic	0.559696619	0.561851565	0.499075912	0.618162381	0.48463127	0.471557283	0.488707753
HGNC	426	Beta 3-glycosyltransferases	Other	24	Glutamatergic	0.559680095	0.575317387	0.530107571	0.573615328	0.508876663	0.52392522	0.503771016
HGNC	1209	ATPases Ca2+ transporting	Other	9	GABAergic	0.559524506	0.557917868	0.565584564	0.555071085	0.51309073	0.502118204	0.545630425
HGNC	750	SMAD family	Other	8	GABAergic	0.559335923	0.566772468	0.56216016	0.549075141	0.531699471	0.521025049	0.548774474
HGNC	398	Aldehyde dehydrogenases	Other	19	Glutamatergic	0.558851198	0.556681396	0.531017915	0.588854282	0.492714998	0.508242942	0.499109478
HGNC	173	Cholinergic receptors nicotinic subunits	Signaling	16	Glutamatergic	0.558700348	0.587073694	0.547248769	0.541778582	0.500433458	0.498522078	0.521481635
HGNC	1945	Sec7 family	Other	16	GABAergic	0.558237274	0.562171589	0.542269257	0.570270976	0.51307096	0.521112549	0.500905991
HGNC	1198	Ras association domain family	Other	10	Glutamatergic	0.558222859	0.574220548	0.524790684	0.575657344	0.512879055	0.526627926	0.534215647
HGNC	492	Complement system	Other	56	GABAergic	0.557977558	0.518458988	0.561832556	0.59364113	0.518989812	0.515949943	0.483747225
HGNC	1400	Seven-beta-strand methyltransferase motif containing	Other	124	GABAergic	0.557966203	0.563028348	0.549715755	0.561154505	0.521621413	0.515479543	0.514384161
HGNC	1439	M13 metallopeptidases	Other	7	Glutamatergic	0.557942917	0.533875937	0.635229018	0.504723795	0.52524438	0.493045029	0.54054691
HGNC	521	PRD class homeoboxes and pseudogenes	Other	122	Glutamatergic	0.557884694	0.599538138	0.506236789	0.567879156	0.483066359	0.497017086	0.536094436
SynGO	GO:0099072	regulation of postsynaptic membrane neurotransmitter receptor levels	Signaling	22	Glutamatergic	0.557851905	0.550452752	0.552585118	0.570517844	0.513875985	0.511742117	0.557066218
HGNC	137	Zinc fingers 3CxxC-type	Other	8	Glutamatergic	0.557799483	0.589529624	0.512409207	0.571459618	0.546196517	0.513873996	0.508455774
HGNC	487	Lysine methyltransferases	Other	34	Glutamatergic	0.557757879	0.581289256	0.545919149	0.546065233	0.531245649	0.498909931	0.506656147
SynGO	GO:0099173	postsynapse organization	Signaling	19	GABAergic	0.55773056	0.567841431	0.540763997	0.564586253	0.528028755	0.512092748	0.594943226
HGNC	214	Purinergic receptors P2X	Signaling	7	GABAergic	0.557642826	0.552711732	0.557161002	0.563055743	0.53923025	0.52701414	0.4971879
HGNC	814	Serine/threonine phosphatases	Other	41	GABAergic	0.557533452	0.538224183	0.544521027	0.589855145	0.50914263	0.49379403	0.533621422
HGNC	1321	M14 carboxypeptidases	Other	28	GABAergic	0.557269464	0.60975762	0.540447702	0.521603068	0.543628984	0.5210323	0.510670943
HGNC	532	Myb/SANT domain containing	Other	53	GABAergic	0.55725009	0.572707597	0.553457539	0.545585135	0.54630088	0.521984434	0.512301411
HGNC	1638	Complement system activation components	Other	27	GABAergic	0.556992482	0.547976641	0.542608994	0.580391811	0.519491748	0.53372137	0.514535165
HGNC	584	DNAJ (HSP40) heat shock proteins	Other	49	Glutamatergic	0.556766794	0.543147823	0.539173183	0.587979376	0.515754417	0.505092689	0.505330709
HGNC	754	Sorting nexins	Other	29	GABAergic	0.556589847	0.536529414	0.540267335	0.592972794	0.518823642	0.51095852	0.529653873
HGNC	554	Fibrinogen C domain containing	Other	25	GABAergic	0.556171635	0.601220722	0.495460516	0.571833666	0.500055538	0.506225335	0.49169916
HGNC	928	VPS9 domain containing	Other	10	GABAergic	0.556062007	0.599225082	0.546117004	0.522843934	0.534278818	0.501793517	0.500768218
HGNC	616	Kallikreins	Other	16	Glutamatergic	0.556020224	0.538848275	0.506244655	0.622967742	0.490156331	0.501105924	0.490627022
HGNC	937	Histone deacetylase superfamily	Other	18	GABAergic	0.556019514	0.51666351	0.549906388	0.601488645	0.509946756	0.52644751	0.511783888
HGNC	611	Intermediate filaments Type IV	Other	6	Glutamatergic	0.555894709	0.54722647	0.546100475	0.574357182	0.533529401	0.512765479	0.502835433
HGNC	1309	BTG/Tob family	Other	6	Glutamatergic	0.555580278	0.554629411	0.533497126	0.578614297	0.516557013	0.498094184	0.506227422
HGNC	1171	SCF complex	Other	74	Glutamatergic	0.555516184	0.551007451	0.547568045	0.567973055	0.510193098	0.498573237	0.499613282
HGNC	1828	SLIT and NTRK like family	Other	6	Glutamatergic	0.555211757	0.547587017	0.532419491	0.585628763	0.542509768	0.536474464	0.555168498
HGNC	1166	Helicases	Other	109	GABAergic	0.555142107	0.563786945	0.556615339	0.545024037	0.536267153	0.521328481	0.508049655
HGNC	1662	Inhibin subunits	Other	5	Glutamatergic	0.55507497	0.584022892	0.514031515	0.567170501	0.543150371	0.535603706	0.50478292
HGNC	546	Ephrins	Cell Adhesion	8	GABAergic	0.555067298	0.547850413	0.54348087	0.57387061	0.530603724	0.51357976	0.491019103
HGNC	1371	STRIPAK complex	Other	20	Glutamatergic	0.554698354	0.57114428	0.551156688	0.541794095	0.540426151	0.508886496	0.485428637
HGNC	807	ATP binding cassette subfamily C	Other	13	Glutamatergic	0.55455161	0.553895049	0.561012781	0.548747	0.51009157	0.488448446	0.512303116
HGNC	701	Protein phosphatases, Mg2+/Mn2+ dependent	Other	18	GABAergic	0.554356374	0.552067584	0.532738129	0.578263408	0.504852172	0.49283862	0.536427809
HGNC	418	AT-rich interaction domain containing	Other	15	Glutamatergic	0.554267793	0.543303992	0.552976358	0.566523027	0.520004821	0.506363214	0.533112796
HGNC	1232	Bromodomain containing	Other	42	GABAergic	0.554097502	0.535680217	0.563552726	0.563059565	0.523158764	0.50934702	0.508202046
HGNC	40	Acyl-CoA synthetase family	Other	27	Glutamatergic	0.554074656	0.549657292	0.545383713	0.567182963	0.531930956	0.524763073	0.492018795
HGNC	894	Astacins	Other	6	Glutamatergic	0.5539111	0.552133741	0.599960767	0.509638791	0.45385613	0.429475369	0.469143412
HGNC	573	Small leucine rich repeat proteoglycans	Other	12	GABAergic	0.553841133	0.604665336	0.542332064	0.514526001	0.571854047	0.536359623	0.512966634
HGNC	76	Zinc fingers DHHC-type	Other	24	GABAergic	0.553750984	0.536041419	0.552716106	0.572495426	0.519996011	0.510124767	0.51850202
HGNC	585	Small heat shock proteins	Other	11	GABAergic	0.553706782	0.573710766	0.498772453	0.588637127	0.529346699	0.524389062	0.514242053
HGNC	575	Collagen proteoglycans	Other	5	Glutamatergic	0.553665551	0.506945923	0.505391235	0.648659495	0.463294033	0.45835784	0.526893978
HGNC	1290	PX-BAR domain containing	Other	12	GABAergic	0.553602455	0.541371258	0.540080385	0.579355722	0.520735989	0.516084557	0.497295924
HGNC	557	F-boxes	Other	71	Glutamatergic	0.553487606	0.549187607	0.54537217	0.565903041	0.509915247	0.499237013	0.499156372
HGNC	1156	MAPK activated protein kinases	Other	11	GABAergic	0.553406308	0.551041858	0.550500924	0.558676141	0.505091057	0.50910026	0.516990165
HGNC	537	Dyneins	Other	31	GABAergic	0.553285041	0.580371704	0.529649294	0.549834126	0.511617625	0.505452082	0.508520854
SynGO	GO:0001504	neurotransmitter uptake	Signaling	5	Glutamatergic	0.553233577	0.558307231	0.53906396	0.56232954	0.515150088	0.526922469	0.529642267
HGNC	532	Myb/SANT domain containing	Other	53	Glutamatergic	0.553171208	0.556497655	0.565745535	0.537270433	0.530792202	0.50480633	0.519763481
HGNC	59	Tripartite motif containing	Other	95	GABAergic	0.55302437	0.592253127	0.530326554	0.536493428	0.503331092	0.48803167	0.502341977
HGNC	601	Interleukins	Other	43	GABAergic	0.552750813	0.564757537	0.524126089	0.569368813	0.506491595	0.498186174	0.487662556
HGNC	1124	SNAREs	Other	39	Glutamatergic	0.552672904	0.55679138	0.535694587	0.565532744	0.521028912	0.513047155	0.503008165
HGNC	930	Progestin and adipoQ receptor family	Signaling	11	GABAergic	0.552259179	0.543410818	0.545945541	0.567421177	0.508011039	0.497970936	0.528462583
HGNC	1054	Ribosomal proteins	Other	164	Glutamatergic	0.552185454	0.587258761	0.536418984	0.532878615	0.530874096	0.524744154	0.515816269
HGNC	554	Fibrinogen C domain containing	Other	25	Glutamatergic	0.55207697	0.61377451	0.514825787	0.527630612	0.501065987	0.480908081	0.470189669
SynGO	GO:1900242	regulation of synaptic vesicle endocytosis	Signaling	15	GABAergic	0.552052528	0.567976298	0.525393102	0.562788184	0.512031139	0.515750682	0.506109038
HGNC	582	Heat shock proteins	Other	97	GABAergic	0.552026084	0.57623938	0.519171375	0.560667496	0.508722265	0.513509897	0.509985225
HGNC	1253	Scavenger receptors	Signaling	27	Glutamatergic	0.551719222	0.617780889	0.522771626	0.514605152	0.494149969	0.495215043	0.504242213
HGNC	1219	Troponin complex subunits	Other	8	Glutamatergic	0.551587771	0.574536646	0.578373613	0.501853055	0.517923579	0.450749528	0.570777687
HGNC	1670	Adaptor related protein complexes	Other	28	Glutamatergic	0.551245442	0.550814859	0.529126041	0.573795427	0.513383522	0.507808883	0.522432473
HGNC	1855	Nectins and nectin-like molecules	Other	10	Glutamatergic	0.551113157	0.551688799	0.539258352	0.562392319	0.533394023	0.5246753	0.517656805
HGNC	950	Gelsolin/villins	Other	8	GABAergic	0.550819146	0.563656865	0.468353044	0.62044753	0.493358994	0.511633713	0.434733418
HGNC	46	1-acylglycerol-3-phosphate O-acyltransferases	Other	11	Glutamatergic	0.550775593	0.57276518	0.53738646	0.54217514	0.530196622	0.524994816	0.549218261
HGNC	519	NKL subclass homeoboxes and pseudogenes	Other	67	GABAergic	0.550661922	0.559046927	0.522866062	0.570072775	0.532855633	0.526708895	0.505766127
HGNC	1146	GRAM domain containing	Other	28	GABAergic	0.550545218	0.558624405	0.543754906	0.549256345	0.517408593	0.50292013	0.517571987
HGNC	407	Arachidonate lipoxygenases	Other	6	GABAergic	0.55031969	0.578059662	0.528781959	0.544117449	0.540584601	0.500661284	0.496599946
HGNC	81	Zinc fingers FYVE-type	Other	31	GABAergic	0.55025606	0.56627991	0.538692505	0.545795763	0.522749373	0.502195128	0.504842112
SynGO	GO:0098700	synaptic vesicle neurotransmitter loading	Signaling	6	GABAergic	0.550200268	0.634878838	0.509780522	0.505941445	0.49534456	0.514399627	0.507883175
HGNC	631	Lipocalins	Other	19	Glutamatergic	0.550150466	0.584971356	0.523775248	0.541704796	0.53807668	0.487183538	0.548954482
HGNC	818	Syntaxins	Other	16	Glutamatergic	0.550095383	0.564210609	0.540178011	0.545897531	0.524039205	0.505063183	0.501941927
HGNC	473	Cyclins	Other	30	GABAergic	0.550021376	0.576103689	0.527614749	0.546345689	0.523711228	0.520922624	0.509510188
SynGO	GO:0008021	synaptic vesicle	Signaling	28	Glutamatergic	0.549754679	0.548260744	0.538086414	0.562916879	0.527815195	0.506077489	0.486474611
HGNC	1159	Integrin beta subunits	Other	9	GABAergic	0.549750124	0.576529219	0.539808367	0.532912786	0.492096022	0.498486876	0.508279882
HGNC	484	Chromatin modifying enzymes	Other	80	GABAergic	0.549357257	0.555098202	0.557002327	0.535971242	0.520352295	0.500589938	0.499972347
HGNC	743	Short chain dehydrogenase/reductase superfamily	Other	76	Glutamatergic	0.549330335	0.530595973	0.552840697	0.564554336	0.515779313	0.5125809	0.493495961
SynGO	GO:0016081	synaptic vesicle docking	Signaling	5	GABAergic	0.549183032	0.579554183	0.525587912	0.542407	0.5184785	0.529218644	0.487142078
HGNC	540	EMI domain containing	Other	7	Glutamatergic	0.549141262	0.498893768	0.564944423	0.583585594	0.502494423	0.486702305	0.474383492
HGNC	1544	Delta catenins	Other	7	GABAergic	0.549128557	0.622556133	0.509397678	0.515431861	0.522213901	0.500814729	0.498252748
SynGO	GO:0090128	regulation of synapse maturation	Signaling	10	GABAergic	0.54904337	0.546423185	0.518577539	0.582129387	0.507218448	0.526885703	0.519576422
HGNC	276	Potassium inwardly rectifying channel subfamily J	Ion Channel	16	GABAergic	0.548956995	0.564920361	0.524534742	0.557415881	0.517501134	0.506417597	0.483781061
HGNC	812	Protein tyrosine phosphatases non-receptor type	Signaling	18	GABAergic	0.548592994	0.557083506	0.550768683	0.537926792	0.512449434	0.481408216	0.520172135
HGNC	1638	Complement system activation components	Other	27	Glutamatergic	0.548391065	0.523736654	0.542718167	0.578718373	0.500349096	0.505313996	0.510522816
SynGO	GO:0150052	regulation of postsynapse assembly	Signaling	7	Glutamatergic	0.548384589	0.569835311	0.538757531	0.536560924	0.525102702	0.516793387	0.501467204
HGNC	517	ANTP class homeoboxes	Other	119	GABAergic	0.54820853	0.555820515	0.519626785	0.569178291	0.527501001	0.526709148	0.508008286
HGNC	629	Galectins	Other	15	GABAergic	0.548089687	0.503633322	0.517105292	0.623530447	0.494706377	0.538661095	0.504178779
HGNC	538	Dyneins, cytoplasmic	Other	13	Glutamatergic	0.548088778	0.570035349	0.518754688	0.555476296	0.520395813	0.51628805	0.504992717
HGNC	1036	Membrane bound O-acyltransferases	Other	8	GABAergic	0.548017899	0.563975873	0.552043329	0.528034495	0.54467274	0.522920974	0.508968042
HGNC	398	Aldehyde dehydrogenases	Other	19	GABAergic	0.547807222	0.577464322	0.535678823	0.530278522	0.517938435	0.497536328	0.510101986
HGNC	404	Annexins	Other	13	GABAergic	0.54765643	0.558361692	0.55911068	0.525496919	0.521110924	0.515175942	0.498151869
HGNC	764	Suppressors of cytokine signaling	Signaling	8	Glutamatergic	0.547467736	0.551156162	0.522906153	0.568340893	0.521449608	0.521694113	0.506217189
HGNC	538	Dyneins, cytoplasmic	Other	13	GABAergic	0.5474601	0.554741012	0.531260088	0.5563792	0.51415546	0.511699884	0.499654739
HGNC	1279	SIBLING family	Other	5	Glutamatergic	0.547412771	0.49617622	0.506602683	0.639459409	0.500283526	0.506892253	0.476163815
HGNC	653	Mitogen-activated protein kinase kinases	Signaling	7	Glutamatergic	0.546774465	0.558506788	0.529928616	0.551887992	0.506112394	0.521327703	0.496119846
HGNC	4	Abhydrolase domain containing	Other	26	GABAergic	0.546660391	0.549094483	0.531987046	0.558899644	0.515940826	0.505909145	0.515180949
HGNC	1167	DNA helicases	Other	31	GABAergic	0.546394709	0.566779205	0.546333258	0.526071666	0.54288991	0.521947109	0.506206299
HGNC	684	Poly(ADP-ribose) polymerases	Other	17	GABAergic	0.546245982	0.514066795	0.574992702	0.549678449	0.518948492	0.507356397	0.495404228
HGNC	1098	Myosin heavy chains	Other	15	Glutamatergic	0.545985691	0.566624261	0.53523759	0.536095223	0.537919085	0.510321622	0.499417286
HGNC	454	Blood group antigens	Other	41	GABAergic	0.545778146	0.533644959	0.566204583	0.537484896	0.523554055	0.515744094	0.501125495
HGNC	1083	HAD Asp-based phosphatases	Other	28	Glutamatergic	0.545501329	0.534607878	0.556762764	0.545133344	0.514000521	0.498638873	0.506933539
HGNC	1822	Ectonucleoside triphosphate diphosphohydrolase family	Other	8	Glutamatergic	0.545493376	0.527250046	0.610361576	0.498868507	0.516915002	0.503361344	0.51608682
HGNC	1036	Membrane bound O-acyltransferases	Other	8	Glutamatergic	0.54528415	0.59222027	0.531809274	0.511822905	0.532290081	0.520386907	0.532249799
HGNC	1368	Iron (II) and 2-oxoglutarate dependent oxygenases	Other	30	Glutamatergic	0.544988668	0.544170067	0.558176726	0.53261921	0.510870346	0.487709198	0.497384412
HGNC	692	Protein disulfide isomerases	Other	21	Glutamatergic	0.544969205	0.534433384	0.540701284	0.559772947	0.518451779	0.491130198	0.502261659
HGNC	560	F-boxes other	Other	39	Glutamatergic	0.544921773	0.539621097	0.53280727	0.562336954	0.508499024	0.501943306	0.496658589
HGNC	1411	Gag like LTR retrotransposon derived genes	Other	86	GABAergic	0.544794073	0.537793225	0.533675645	0.562913348	0.524241082	0.520121737	0.492489026
HGNC	1374	TLC domain containing	Other	16	GABAergic	0.544599777	0.52815464	0.513806356	0.591838336	0.506615509	0.508801201	0.484409118
HGNC	1054	Ribosomal proteins	Other	164	GABAergic	0.544584833	0.569097663	0.518418787	0.54623805	0.522102822	0.534472353	0.519312174
HGNC	1134	GCN5 related N-acetyltransferases	Other	24	GABAergic	0.544146028	0.552105129	0.572689636	0.50764332	0.530720821	0.50297952	0.50850454
HGNC	1132	N-acetyltransferases	Other	27	GABAergic	0.544146028	0.552105129	0.572689636	0.50764332	0.530720821	0.50297952	0.50850454
HGNC	1416	Transposable element derived genes	Other	121	GABAergic	0.543840516	0.538874735	0.532573741	0.560073072	0.523425853	0.516454369	0.493137637
HGNC	910	FKBP prolyl isomerases	Other	18	Glutamatergic	0.543839645	0.547232928	0.530331397	0.553954609	0.509860511	0.514150331	0.51903251
HGNC	1454	Condensin subunits	Other	8	GABAergic	0.543678935	0.525351767	0.55899667	0.546688368	0.508074846	0.510078336	0.506373402
HGNC	540	EMI domain containing	Other	7	GABAergic	0.543533023	0.55387529	0.527404827	0.549318952	0.519662119	0.491700464	0.470809654
HGNC	413	AAA ATPases	Other	58	GABAergic	0.543348968	0.568819883	0.53482256	0.52640446	0.523211365	0.50597992	0.508624399
HGNC	1667	Flavin containing monooxygenases	Other	11	GABAergic	0.543276077	0.502924565	0.526973323	0.599930341	0.519713542	0.485650281	0.492738923
HGNC	955	XK related family	Other	11	Glutamatergic	0.543272552	0.545715974	0.546708945	0.537392737	0.529275568	0.513399003	0.503125821
HGNC	1223	Crumbs complex	Other	9	Glutamatergic	0.54315174	0.544936948	0.545081365	0.539436906	0.506456431	0.509288969	0.533346772
HGNC	764	Suppressors of cytokine signaling	Signaling	8	GABAergic	0.543120894	0.520640246	0.511612759	0.597109677	0.505613197	0.505604228	0.512411169
HGNC	356	Adenylate kinases	Other	9	GABAergic	0.54302018	0.542372149	0.534562952	0.552125439	0.518066253	0.515407134	0.48996089
HGNC	66	Zinc fingers C2HC-type	Other	16	GABAergic	0.542894314	0.528001308	0.55381564	0.546865995	0.521787029	0.514360587	0.560296595
HGNC	782	Tumor necrosis factor receptor superfamily	Signaling	29	Glutamatergic	0.542465286	0.546164614	0.503156383	0.578074861	0.488443866	0.509829937	0.501424335
HGNC	1291	BAR-PH domain containing	Other	16	Glutamatergic	0.542345622	0.548866732	0.534377732	0.543792401	0.513556096	0.501828279	0.501843074
HGNC	1305	NuRD complex	Other	12	Glutamatergic	0.542253273	0.534093559	0.519208329	0.573457932	0.508109086	0.525434366	0.519585331
SynGO	GO:0048786	presynaptic active zone	Signaling	11	Glutamatergic	0.542121403	0.517376937	0.547485697	0.561501575	0.516314262	0.492980695	0.493771981
HGNC	895	MAP kinase phosphatases	Other	11	Glutamatergic	0.542119191	0.563734235	0.495004566	0.567618771	0.506163879	0.506159477	0.503838255
HGNC	422	BEN domain containing	Other	9	GABAergic	0.542097971	0.540886211	0.535543591	0.54986411	0.527555636	0.5087309	0.500255234
SynGO	GO:0099502	calcium-dependent activation of synaptic vesicle fusion	Signaling	6	GABAergic	0.542008943	0.549754432	0.525710834	0.550561564	0.518601589	0.508370023	0.490235408
HGNC	807	ATP binding cassette subfamily C	Other	13	GABAergic	0.541964086	0.562602209	0.535704898	0.527585151	0.519145516	0.511920531	0.495258129
HGNC	903	Myotubularins	Other	15	Glutamatergic	0.541929963	0.559455588	0.524210728	0.542123574	0.517240978	0.513847754	0.497606759
HGNC	761	Structural maintenance of chromosomes proteins	Other	7	GABAergic	0.541807421	0.528964033	0.547003887	0.549454342	0.504930303	0.517008613	0.499299954
HGNC	1822	Ectonucleoside triphosphate diphosphohydrolase family	Other	8	GABAergic	0.541794319	0.516895083	0.555164083	0.553323792	0.510776911	0.505989242	0.50967587
HGNC	1022	Autophagy related	Other	33	Glutamatergic	0.541672313	0.548001202	0.52731838	0.549697358	0.515365078	0.505709817	0.511608171
HGNC	1250	Gla domain containing	Other	13	Glutamatergic	0.541471261	0.617475326	0.503309872	0.503628585	0.520262135	0.483528619	0.491562707
HGNC	1428	G protein subunits alpha, group i	Signaling	8	GABAergic	0.541384223	0.547560685	0.533925747	0.542666238	0.522530413	0.518889593	0.509734152
SynGO	GO:0099031	anchored component of postsynaptic density membrane	Signaling	7	Glutamatergic	0.541340136	0.565061583	0.546071524	0.512887303	0.530149608	0.517769746	0.497096599
HGNC	1290	PX-BAR domain containing	Other	12	Glutamatergic	0.541101211	0.532286797	0.515525924	0.575490911	0.510074949	0.519221959	0.522831887
HGNC	1156	MAPK activated protein kinases	Other	11	Glutamatergic	0.540937841	0.552166354	0.523712185	0.546934983	0.48878034	0.507962681	0.512014411
HGNC	215	Opsin receptors	Signaling	11	Glutamatergic	0.540829018	0.566861065	0.552726979	0.502899011	0.527678198	0.50826604	0.520459618
HGNC	667	Nudix hydrolase family	Other	24	Glutamatergic	0.54082434	0.526430038	0.563089321	0.532953661	0.51620326	0.499664361	0.506964017
HGNC	1122	BBSome	Other	8	Glutamatergic	0.540617504	0.546955053	0.512318247	0.562579213	0.510587706	0.509276571	0.505348374
HGNC	1168	RNA helicases	Other	80	GABAergic	0.540547006	0.539346087	0.542133201	0.540161729	0.520720484	0.513670629	0.508165976
HGNC	290	Acid sensing ion channel subunits	Ion Channel	5	GABAergic	0.540438907	0.534033381	0.510528705	0.576754637	0.518966727	0.545876473	0.497108626
HGNC	454	Blood group antigens	Other	41	Glutamatergic	0.540233839	0.555576216	0.54906755	0.516057751	0.510157674	0.504354967	0.522790357
HGNC	344	Receptor serine/threonine kinase family	Signaling	12	GABAergic	0.54018947	0.536195795	0.514929804	0.569442811	0.503998139	0.514937652	0.517724339
HGNC	1309	BTG/Tob family	Other	6	GABAergic	0.539958351	0.524307428	0.551932767	0.543634856	0.502720199	0.510191054	0.510939251
HGNC	1321	M14 carboxypeptidases	Other	28	Glutamatergic	0.539936746	0.554402402	0.527596327	0.53781151	0.503551916	0.500901028	0.506200305
HGNC	14	Wiskott-Aldrich Syndrome protein family	Other	16	GABAergic	0.539774436	0.551286144	0.520392078	0.547645086	0.524053718	0.512295272	0.505796655
HGNC	702	HAD Asp-based protein phosphatases	Other	14	Glutamatergic	0.539759733	0.529379825	0.554155111	0.535744264	0.512022321	0.499815822	0.508648004
HGNC	1493	Clathrin/coatomer adaptor, adaptin-like, N-terminal domain containing	Other	14	Glutamatergic	0.539546042	0.525851605	0.527835051	0.564951471	0.506807186	0.506201811	0.493352644
HGNC	517	ANTP class homeoboxes	Other	119	Glutamatergic	0.53947786	0.561503357	0.546750615	0.510179608	0.501418017	0.510215771	0.513456324
HGNC	583	Heat shock 70kDa proteins	Other	17	Glutamatergic	0.539435895	0.549853017	0.515719927	0.55273474	0.508963216	0.497893916	0.50289361
HGNC	608	Keratins, type I	Other	28	Glutamatergic	0.539392777	0.488106963	0.508133028	0.621938339	0.506276316	0.535913435	0.47915753
HGNC	615	Intraflagellar transport complexes	Other	32	GABAergic	0.539312216	0.522673443	0.549008394	0.546254811	0.509640276	0.501227581	0.51764242
HGNC	1197	PR/SET domain family	Other	17	Glutamatergic	0.539279632	0.550846342	0.552802442	0.514190112	0.525574951	0.495712659	0.497435112
HGNC	1369	Doublecortin superfamily	Other	10	GABAergic	0.539271814	0.502386842	0.562425518	0.553003083	0.515824377	0.503518473	0.507802478
HGNC	548	FA complementation groups	Other	22	Glutamatergic	0.539235315	0.539422308	0.547733651	0.530549985	0.520859919	0.497150301	0.513046958
HGNC	1458	Non-receptor tyrosine kinases	Signaling	32	GABAergic	0.539123454	0.53121887	0.53876181	0.547389681	0.509427319	0.497991411	0.531301339
HGNC	14	Wiskott-Aldrich Syndrome protein family	Other	16	Glutamatergic	0.539102924	0.536682584	0.510739657	0.569886531	0.506568852	0.512320848	0.497818702
HGNC	1056	TNF receptor associated factors	Signaling	7	GABAergic	0.539093916	0.556461599	0.527591929	0.53322822	0.515572069	0.48419639	0.493918486
HGNC	285	G protein-coupled receptors, Class C orphans	Signaling	7	GABAergic	0.538891181	0.506761698	0.548392517	0.561519329	0.525123804	0.496992198	0.491157444
SynGO	GO:0097107	postsynaptic density assembly	Signaling	5	GABAergic	0.538864833	0.515851879	0.538204353	0.562538268	0.492486904	0.503507018	0.572934797
HGNC	560	F-boxes other	Other	39	GABAergic	0.538642161	0.546750969	0.53114759	0.538027923	0.515990877	0.502028284	0.512014638
HGNC	584	DNAJ (HSP40) heat shock proteins	Other	49	GABAergic	0.538598115	0.553781363	0.517728995	0.544283988	0.506748227	0.507105086	0.500824735
HGNC	1662	Inhibin subunits	Other	5	GABAergic	0.538575545	0.561246442	0.508196328	0.546283864	0.498962097	0.505144664	0.522676205
HGNC	1356	CAP superfamily	Other	13	Glutamatergic	0.538551113	0.619258146	0.503008192	0.493387002	0.504240278	0.473928837	0.497476443
HGNC	726	RNA polymerase subunits	Other	29	Glutamatergic	0.538526921	0.540975844	0.521716217	0.552888702	0.507061307	0.512041987	0.505128067
HGNC	345	Type 1 receptor serine/threonine kinases	Signaling	7	GABAergic	0.538234133	0.525149196	0.526902801	0.562650401	0.507430427	0.505319596	0.514507884
HGNC	399	Aldo-keto reductases	Other	19	GABAergic	0.538067582	0.5558747	0.50521853	0.553109515	0.50411742	0.516818512	0.568102796
HGNC	473	Cyclins	Other	30	Glutamatergic	0.537989367	0.539381241	0.541362141	0.53322472	0.522058981	0.499016242	0.509917039
HGNC	485	Lysine demethylases	Other	24	Glutamatergic	0.537983088	0.545430295	0.559658728	0.50886024	0.512207268	0.485207355	0.4967414
HGNC	1061	Mediator complex	Other	33	Glutamatergic	0.537942696	0.544467107	0.534426774	0.534934209	0.519546037	0.516266923	0.502135038
HGNC	357	ARF GTPase family	Other	31	GABAergic	0.537929818	0.535089433	0.522713763	0.555986259	0.502578713	0.502559865	0.514578826
HGNC	1057	BCL2 family	Other	25	GABAergic	0.537750338	0.545473993	0.511578423	0.556198598	0.506487467	0.485680313	0.491826789
HGNC	1124	SNAREs	Other	39	GABAergic	0.537604219	0.551033544	0.524482603	0.537296511	0.513720213	0.512408534	0.509591564
HGNC	1113	Spectrins	Other	7	GABAergic	0.537580659	0.531407634	0.524508034	0.556826308	0.51494538	0.514919984	0.513593396
HGNC	269	Glucagon receptor family	Signaling	6	Glutamatergic	0.537544459	0.620493256	0.49969467	0.492445451	0.475842439	0.48539935	0.527488995
HGNC	611	Intermediate filaments Type IV	Other	6	GABAergic	0.537366875	0.545224787	0.519947007	0.546928831	0.505655212	0.528284043	0.523788121
HGNC	818	Syntaxins	Other	16	GABAergic	0.537245732	0.550602562	0.539013809	0.522120824	0.515046402	0.498052101	0.504886201
HGNC	766	T-box transcription factors	Other	18	Glutamatergic	0.53718754	0.497581638	0.551464544	0.562516438	0.501945466	0.504683751	0.501285422
HGNC	186	Cation channels sperm associated	Ion Channel	7	Glutamatergic	0.537142317	0.558378673	0.518012984	0.535035294	0.514179009	0.508824262	0.492463963
HGNC	981	Dynein regulatory complex	Other	11	Glutamatergic	0.536940529	0.522509471	0.52625319	0.562058926	0.508779511	0.502516942	0.497145624
HGNC	212	Purinergic receptors	Signaling	15	GABAergic	0.53690704	0.547407835	0.526349833	0.536963453	0.521266813	0.50175661	0.48506905
HGNC	1813	ELMO domain containing	Other	6	Glutamatergic	0.536856682	0.569848295	0.52873339	0.51198836	0.538534123	0.515282155	0.488040652
HGNC	356	Adenylate kinases	Other	9	Glutamatergic	0.536599341	0.542549673	0.510459582	0.556788768	0.49699248	0.492850042	0.522783151
HGNC	1606	GBAF complex	Other	13	Glutamatergic	0.536518957	0.494651721	0.516969889	0.59793526	0.486859673	0.492878563	0.49684276
HGNC	830	C2 and RasGAP domain containing	Other	10	GABAergic	0.536358456	0.516264041	0.550497052	0.542314276	0.507272982	0.510890355	0.528442574
HGNC	1053	14-3-3 phospho-serine/phospho-threonine binding proteins	Other	7	Glutamatergic	0.536302862	0.533859855	0.523832124	0.551216608	0.508436914	0.517507227	0.501734224
HGNC	647	MOB kinase activators	Other	7	GABAergic	0.536201087	0.508594512	0.555330636	0.544678114	0.485449753	0.504414366	0.501984375
HGNC	743	Short chain dehydrogenase/reductase superfamily	Other	76	GABAergic	0.536086027	0.56476447	0.523484091	0.520009519	0.516314239	0.499126402	0.512253037
HGNC	870	Minor histocompatibility antigens	Other	51	GABAergic	0.536055379	0.547590455	0.522871075	0.537704607	0.51386524	0.505383177	0.506313636
HGNC	1305	NuRD complex	Other	12	GABAergic	0.535999989	0.524259091	0.509702049	0.574038828	0.505784029	0.526932948	0.516240178
HGNC	696	Protein phosphatase 2 regulatory subunits	Other	15	Glutamatergic	0.535995424	0.53814323	0.532698672	0.53714437	0.511461408	0.493400272	0.496029463
HGNC	1950	Heterogeneous nuclear ribonucleoproteins	Other	26	Glutamatergic	0.535914578	0.531406706	0.518545815	0.557791214	0.508892337	0.503852979	0.498619179
HGNC	1134	GCN5 related N-acetyltransferases	Other	24	Glutamatergic	0.535902474	0.547141867	0.530165895	0.53039966	0.522883012	0.502441087	0.512165167
HGNC	1132	N-acetyltransferases	Other	27	Glutamatergic	0.535902474	0.547141867	0.530165895	0.53039966	0.522883012	0.502441087	0.512165167
HGNC	1062	GOLD domain containing	Other	19	GABAergic	0.535831164	0.545698052	0.512250789	0.54954465	0.518056996	0.524342935	0.506723119
SynGO	GO:0098992	neuronal dense core vesicle	Signaling	6	Glutamatergic	0.535810863	0.564621597	0.502426102	0.540384889	0.512179617	0.493223514	0.544150828
HGNC	755	Sp transcription factors	Other	9	GABAergic	0.535688266	0.538784691	0.506355847	0.56192426	0.516415438	0.545257671	0.494037913
HGNC	523	POU class homeoboxes and pseudogenes	Other	23	GABAergic	0.53568303	0.519421523	0.51400584	0.573621727	0.508293021	0.504975011	0.567228044
HGNC	667	Nudix hydrolase family	Other	24	GABAergic	0.535639895	0.511211736	0.558693202	0.537014747	0.502980003	0.504349091	0.504369969
HGNC	645	Mitochondrial respiratory chain complex assembly factors	Other	65	Glutamatergic	0.535529753	0.515125363	0.533687996	0.557775899	0.509308919	0.497616536	0.494155149
SynGO	GO:0099159	regulation of modification of postsynaptic structure	Signaling	8	Glutamatergic	0.535470058	0.529917682	0.53635004	0.540142453	0.524811877	0.510107453	0.540071741
HGNC	1371	STRIPAK complex	Other	20	GABAergic	0.535348274	0.549607838	0.530199016	0.526237968	0.51870807	0.492513339	0.502013318
HGNC	1668	Myosin light chain kinase family	Other	7	Glutamatergic	0.535335497	0.580660599	0.51015431	0.515191582	0.501167732	0.516541928	0.512952675
HGNC	1970	CREB3 transcription factor family	Other	5	Glutamatergic	0.53530209	0.552726734	0.531095788	0.522083748	0.510784183	0.505764947	0.585099824
HGNC	445	Oligosaccharyltransferase complex subunits	Other	12	Glutamatergic	0.535272408	0.529177498	0.524871494	0.551768232	0.515764374	0.514512174	0.504506253
HGNC	648	Mucins	Other	21	GABAergic	0.535244735	0.504965355	0.542946383	0.557822466	0.486012558	0.508830686	0.504817281
HGNC	459	S100 calcium binding proteins	Other	24	Glutamatergic	0.53520665	0.495779995	0.519546564	0.59029339	0.495984552	0.505485968	0.496866611
HGNC	1230	BEACH domain containing	Other	9	Glutamatergic	0.53503604	0.519600981	0.541140029	0.544367111	0.513138628	0.508600949	0.507208517
HGNC	657	Myosin light chains	Other	14	Glutamatergic	0.534706227	0.512959235	0.504663902	0.586495544	0.503056304	0.50813164	0.501400219
HGNC	922	Peptidylprolyl isomerases	Other	39	Glutamatergic	0.534682198	0.538932716	0.517042138	0.54807174	0.506261744	0.500603153	0.511119827
HGNC	937	Histone deacetylase superfamily	Other	18	Glutamatergic	0.534465221	0.522048656	0.519010224	0.562336784	0.506087029	0.504346587	0.534660202
HGNC	921	Immunophilins	Other	37	Glutamatergic	0.534412751	0.539667594	0.51544165	0.548129008	0.505955555	0.501072598	0.511031651
HGNC	1084	Golgins	Other	52	GABAergic	0.534402327	0.519093027	0.53853881	0.545575143	0.515496148	0.517690296	0.559422394
HGNC	1022	Autophagy related	Other	33	GABAergic	0.534396455	0.546147057	0.5245001	0.532542207	0.522173237	0.51745902	0.496110489
HGNC	958	Membrane spanning 4-domains	Other	18	GABAergic	0.534232826	0.558714737	0.550296799	0.493686943	0.484827835	0.491163293	0.514789293
HGNC	959	Caspase recruitment domain containing	Other	32	Glutamatergic	0.534228473	0.546776418	0.540379057	0.515529943	0.505792438	0.49753415	0.497094154
HGNC	90	Zinc fingers SWIM-type	Other	10	GABAergic	0.53417577	0.516038743	0.530544109	0.555944459	0.50773384	0.50983572	0.502116078
HGNC	12	Vesicle associated membrane proteins	Other	8	Glutamatergic	0.534121691	0.539294805	0.543549415	0.519520853	0.534134233	0.515993577	0.523702532
HGNC	1311	Alpha arrestins	Other	6	Glutamatergic	0.534069793	0.538180409	0.522022307	0.542006663	0.503384848	0.485061279	0.511480803
HGNC	1354	Epidermal differentiation complex	Other	72	Glutamatergic	0.53405514	0.490330287	0.517425207	0.594409925	0.496276268	0.496270791	0.494662959
HGNC	684	Poly(ADP-ribose) polymerases	Other	17	Glutamatergic	0.534003066	0.510661762	0.560019797	0.53132764	0.491018102	0.493225856	0.534111299
HGNC	596	Importins	Other	18	Glutamatergic	0.533904327	0.547347802	0.534144798	0.52022038	0.525658557	0.509930264	0.514708318
HGNC	1883	Thioredoxin domain containing	Other	17	GABAergic	0.533732758	0.531856522	0.539875607	0.529466145	0.519382339	0.505401009	0.510219121
HGNC	1411	Gag like LTR retrotransposon derived genes	Other	86	Glutamatergic	0.533721188	0.524743298	0.523824943	0.552595321	0.504538998	0.493649904	0.523424338
HGNC	1135	Transmembrane channel like family	Ion Channel	8	GABAergic	0.533699707	0.507991489	0.578251132	0.514856501	0.498794702	0.497556082	0.488559425
HGNC	891	M10 matrix metallopeptidases	Other	24	Glutamatergic	0.533607805	0.537620027	0.478379802	0.584823585	0.492199945	0.513503787	0.48182195
HGNC	1359	Beta-gamma crystallins	Other	18	GABAergic	0.533489333	0.553182017	0.493052514	0.554233467	0.468842046	0.478297391	0.48627903
HGNC	896	Atypical dual specificity phosphatases	Other	18	Glutamatergic	0.53342468	0.520617415	0.521823188	0.557833436	0.500382575	0.504826852	0.513858164
HGNC	361	WAP four-disulfide core domain containing	Other	18	GABAergic	0.533389783	0.548615197	0.5532616	0.498292553	0.549603944	0.525147374	0.494659902
HGNC	40	Acyl-CoA synthetase family	Other	27	GABAergic	0.533380851	0.518940543	0.525482037	0.555719973	0.504140615	0.494824135	0.530575827
SynGO	GO:0016081	synaptic vesicle docking	Signaling	5	Glutamatergic	0.533366047	0.524497852	0.509831915	0.565768373	0.51738759	0.49523405	0.497631223
HGNC	210	Nucleotide like receptors	Signaling	12	Glutamatergic	0.533190896	0.532916878	0.531310521	0.535345287	0.517324306	0.518791939	0.488758625
HGNC	415	V-type ATPases	Other	23	Glutamatergic	0.533124133	0.534560177	0.520045625	0.544766598	0.514990946	0.513669987	0.499411841
HGNC	739	Serpin peptidase inhibitors	Other	37	GABAergic	0.533113638	0.536205558	0.49186742	0.571267934	0.494664175	0.479339334	0.518529307
HGNC	692	Protein disulfide isomerases	Other	21	GABAergic	0.533057769	0.5357801	0.53162149	0.531771718	0.509953661	0.507814635	0.504943904
HGNC	639	Mitochondrial respiratory chain complexes	Other	97	Glutamatergic	0.533048123	0.525826112	0.540461361	0.532856897	0.508975046	0.509495981	0.497751893
SynGO	GO:0098887	neurotransmitter receptor transport, endosome to postsynaptic membrane	Signaling	7	GABAergic	0.53297598	0.553481467	0.516028216	0.529418256	0.522062591	0.4928757	0.499357228
HGNC	73	Zinc fingers CCCH-type	Other	38	GABAergic	0.532763437	0.530817366	0.538474454	0.52899849	0.522616747	0.503342572	0.489075328
HGNC	1368	Iron (II) and 2-oxoglutarate dependent oxygenases	Other	30	GABAergic	0.532671682	0.540201901	0.524590369	0.533222776	0.513711965	0.506632527	0.504551074
HGNC	1979	IFT-B complex	Other	17	Glutamatergic	0.532636542	0.518056741	0.564995236	0.51485765	0.509826368	0.501931223	0.505119381
HGNC	1388	Src family tyrosine kinases	Other	9	GABAergic	0.532611495	0.507691438	0.535574035	0.554569013	0.519721027	0.506423216	0.507217852
HGNC	73	Zinc fingers CCCH-type	Other	38	Glutamatergic	0.532585514	0.539291753	0.528646525	0.529818265	0.51849938	0.482920252	0.50691178
HGNC	1071	Acid phosphatases	Other	8	GABAergic	0.532356602	0.529212903	0.526038329	0.541818574	0.512829611	0.493379687	0.510808702
HGNC	1302	Adenosine deaminase family	Other	14	Glutamatergic	0.532241765	0.53023856	0.544817601	0.521669135	0.514005181	0.49478654	0.675067646
HGNC	658	Myosin binding proteins	Other	8	Glutamatergic	0.532173343	0.563512399	0.48458614	0.548421489	0.509646818	0.514883523	0.410637402
HGNC	1111	ESCRT complexes	Other	30	Glutamatergic	0.532162867	0.521839172	0.529161782	0.545487648	0.511866178	0.503722747	0.508950739
HGNC	894	Astacins	Other	6	GABAergic	0.532054656	0.58753831	0.548548756	0.4600769	0.512067448	0.481516368	0.481104503
HGNC	1291	BAR-PH domain containing	Other	16	GABAergic	0.532010691	0.523830091	0.522946372	0.549255609	0.510403074	0.507260078	0.516288696
HGNC	910	FKBP prolyl isomerases	Other	18	GABAergic	0.531968704	0.527524329	0.530429003	0.537952782	0.516422459	0.5080568	0.510882757
HGNC	978	CKLF like MARVEL transmembrane domain containing	Other	8	Glutamatergic	0.531855583	0.510327719	0.581509693	0.503729338	0.52868036	0.503100704	0.512994017
HGNC	1051	Nucleoporins	Other	30	Glutamatergic	0.53167143	0.522118482	0.538614646	0.534281161	0.509181257	0.5037406	0.506377023
HGNC	518	HOXL subclass homeoboxes	Other	52	Glutamatergic	0.531629813	0.485773739	0.597334538	0.511781162	0.470986564	0.477830917	0.475815642
HGNC	1258	AP-1 transcription factor	Other	7	Glutamatergic	0.531605009	0.522270715	0.551006777	0.521537536	0.521679861	0.509172639	0.492379146
HGNC	1855	Nectins and nectin-like molecules	Other	10	GABAergic	0.531548095	0.525778662	0.533725702	0.535139921	0.52074452	0.513784416	0.513168597
HGNC	1416	Transposable element derived genes	Other	121	Glutamatergic	0.53152716	0.526655089	0.521499149	0.546427242	0.503699036	0.492391942	0.520460323
HGNC	104	Aminopeptidases	Other	17	GABAergic	0.531420353	0.538700075	0.520613938	0.534947045	0.511534071	0.521055777	0.49918467
SynGO	GO:0001504	neurotransmitter uptake	Signaling	5	GABAergic	0.531388922	0.517354502	0.481552607	0.595259656	0.480632771	0.517903712	0.511118865
HGNC	548	FA complementation groups	Other	22	GABAergic	0.531384939	0.542835968	0.543624459	0.50769439	0.519431408	0.504451179	0.501669647
SynGO	GO:0097401	synaptic vesicle proton loading	Signaling	15	Glutamatergic	0.531346034	0.530363688	0.520082258	0.543592155	0.51515596	0.514481063	0.495282444
HGNC	646	Mitochondrial ribosomal proteins	Other	79	Glutamatergic	0.531335419	0.532849394	0.516362217	0.544794646	0.505374478	0.499484653	0.496403153
HGNC	831	Phosphatidylinositol 3-kinase subunits	Signaling	8	Glutamatergic	0.530971714	0.52284165	0.534648461	0.535425031	0.51600017	0.509358503	0.496052613
HGNC	782	Tumor necrosis factor receptor superfamily	Signaling	29	GABAergic	0.530944766	0.544241364	0.525762534	0.522830401	0.512726151	0.507015658	0.496200365
HGNC	591	C1-set domain containing	Other	42	Glutamatergic	0.530905317	0.582487103	0.507120349	0.5031085	0.510279768	0.493699974	0.492664238
HGNC	407	Arachidonate lipoxygenases	Other	6	Glutamatergic	0.530876658	0.567233525	0.523295822	0.502100626	0.517247503	0.47637762	0.526682584
HGNC	1832	Thioesterase superfamily	Other	14	Glutamatergic	0.530870864	0.56351462	0.519271289	0.509826683	0.502624267	0.510003367	0.502956813
HGNC	1055	Exocyst complex	Other	9	Glutamatergic	0.530743253	0.551211309	0.519622088	0.521396363	0.520052429	0.514967975	0.495902135
HGNC	12	Vesicle associated membrane proteins	Other	8	GABAergic	0.530726328	0.529870121	0.524098351	0.538210511	0.529384349	0.531370033	0.518700231
HGNC	552	Fatty acid hydroxylase domain containing	Other	6	GABAergic	0.530682551	0.564041769	0.500940519	0.527065364	0.51588705	0.528034119	0.511358849
HGNC	486	Lysine acetyltransferases	Other	22	GABAergic	0.530564981	0.533581112	0.537772218	0.520341613	0.512879152	0.497825117	0.489451058
HGNC	1166	Helicases	Other	109	Glutamatergic	0.53051405	0.521696687	0.539613364	0.530232099	0.504569158	0.492787588	0.524150092
HGNC	690	Proteasome	Other	43	Glutamatergic	0.530477369	0.523810484	0.530315809	0.537305813	0.509595709	0.500066793	0.502464177
HGNC	1113	Spectrins	Other	7	Glutamatergic	0.530208625	0.545262876	0.541192708	0.50417029	0.528764944	0.507434948	0.510893936
HGNC	1636	Granule associated serine proteases of immune defence	Other	12	GABAergic	0.530206745	0.57008082	0.490419229	0.530120187	0.494158351	0.50694014	0.505484721
HGNC	648	Mucins	Other	21	Glutamatergic	0.530121533	0.511983671	0.570207171	0.508173756	0.510417925	0.499966515	0.511896649
HGNC	1436	Actin related proteins	Other	20	Glutamatergic	0.529952445	0.522177365	0.524185599	0.543494372	0.506425565	0.515282522	0.507525935
HGNC	74	Zinc fingers CCHC-type	Other	24	Glutamatergic	0.529758227	0.52925079	0.530924897	0.529098996	0.521095991	0.502165917	0.50008873
HGNC	948	Toll like receptors	Signaling	10	Glutamatergic	0.529727591	0.570743859	0.511247668	0.507191246	0.531619313	0.507399401	0.538424182
HGNC	487	Lysine methyltransferases	Other	34	GABAergic	0.529654302	0.533100709	0.537056222	0.518805975	0.509850147	0.497308412	0.507782348
HGNC	1073	Sugar phosphatases	Other	15	GABAergic	0.52960443	0.530139335	0.530831538	0.527842416	0.513386875	0.510923043	0.499032915
HGNC	896	Atypical dual specificity phosphatases	Other	18	GABAergic	0.529510487	0.524159981	0.525801627	0.538569852	0.509788484	0.510783968	0.493781072
HGNC	1258	AP-1 transcription factor	Other	7	GABAergic	0.529482782	0.525804496	0.51429398	0.548349869	0.503722369	0.508447823	0.511050909
HGNC	565	General transcription factors	Other	43	GABAergic	0.529341813	0.541460102	0.520672374	0.525892963	0.518198469	0.50972526	0.495485406
HGNC	1188	Desmosomal cadherins	Other	7	GABAergic	0.529234334	0.493106241	0.51074517	0.583851591	0.498546567	0.469240253	0.495025887
HGNC	74	Zinc fingers CCHC-type	Other	24	GABAergic	0.52922941	0.509568686	0.527611202	0.550508342	0.502855028	0.495798356	0.503116979
HGNC	717	Receptor accessory proteins	Signaling	6	GABAergic	0.529160813	0.537703104	0.521935447	0.527843889	0.520111101	0.50725404	0.537299354
HGNC	89	Zinc fingers RANBP2-type	Other	21	Glutamatergic	0.529110644	0.544451875	0.52445526	0.518424796	0.513842781	0.503315214	0.504534424
HGNC	518	HOXL subclass homeoboxes	Other	52	GABAergic	0.528930978	0.518989054	0.536368783	0.531435097	0.483340359	0.521246214	0.502373334
HGNC	544	Exonucleases	Other	16	GABAergic	0.528820202	0.540464941	0.52947783	0.516517834	0.523234425	0.504739684	0.486954133
HGNC	1144	YIP family	Other	18	GABAergic	0.528712498	0.528505153	0.527708718	0.529923625	0.516637114	0.516605118	0.532046404
HGNC	728	S ribosomal proteins	Other	34	Glutamatergic	0.528596696	0.546261119	0.515264321	0.524264649	0.508459495	0.505038826	0.4949546
SynGO	GO:0051580	regulation of neurotransmitter uptake	Signaling	5	Glutamatergic	0.528536065	0.539038223	0.507672991	0.538896981	0.516539321	0.524939864	0.488326092
HGNC	780	Tudor domain containing	Other	37	GABAergic	0.528433476	0.520174444	0.529375219	0.535750767	0.513276662	0.511712529	0.504322873
HGNC	468	Caspases	Other	13	Glutamatergic	0.528390647	0.535229017	0.517360363	0.532582561	0.499149188	0.518595754	0.502188593
HGNC	974	Acyl-CoA dehydrogenase family	Other	11	GABAergic	0.528300506	0.516290117	0.546083416	0.522527985	0.509378131	0.49746646	0.485933369
HGNC	1470	Glutathione S-transferases	Other	26	Glutamatergic	0.528287116	0.536035527	0.514471875	0.534353945	0.508233588	0.501643932	0.506398067
HGNC	1510	Spliceosomal C complex	Other	79	Glutamatergic	0.528286491	0.526340281	0.515714191	0.542805	0.50641852	0.493689897	0.496451479
SynGO	GO:0098700	synaptic vesicle neurotransmitter loading	Signaling	6	Glutamatergic	0.528271404	0.551794746	0.503006353	0.530013111	0.516194015	0.518333517	0.497823133
HGNC	1999	CMG helicase complex	Other	11	Glutamatergic	0.528152842	0.562428449	0.522740584	0.499289494	0.500120346	0.495184604	0.505132931
HGNC	939	Plakins	Other	8	GABAergic	0.528082377	0.523156613	0.519166593	0.541923924	0.504572237	0.525199958	0.504119454
HGNC	1073	Sugar phosphatases	Other	15	Glutamatergic	0.52807976	0.516489175	0.521601661	0.546148445	0.501296291	0.504481766	0.505729852
HGNC	558	F-box and leucine rich repeat proteins	Other	21	Glutamatergic	0.527883715	0.524918832	0.524394848	0.534337465	0.503368074	0.50327954	0.509668718
HGNC	1520	Minor spliceosome	Other	38	Glutamatergic	0.527828828	0.520378459	0.533861498	0.529246527	0.511031644	0.504001319	0.49608962
HGNC	500	DEAH-box helicases	Other	16	GABAergic	0.527814143	0.520817662	0.527361486	0.535263281	0.515819479	0.512690728	0.508088216
HGNC	666	NLR family	Other	25	Glutamatergic	0.527686646	0.530525009	0.535179783	0.517355145	0.499456937	0.509166543	0.493368495
HGNC	485	Lysine demethylases	Other	24	GABAergic	0.527650665	0.533087048	0.527667421	0.522197525	0.516509325	0.506407763	0.498540282
HGNC	632	Calycin structural superfamily	Other	35	Glutamatergic	0.527604213	0.558820804	0.50726034	0.516731494	0.506545065	0.491243042	0.517747057
HGNC	1457	Tec family tyrosine kinases	Other	5	Glutamatergic	0.527377745	0.487164816	0.532092099	0.56287632	0.493994167	0.533536449	0.495153861
SynGO	GO:0099502	calcium-dependent activation of synaptic vesicle fusion	Signaling	6	Glutamatergic	0.527346677	0.548203138	0.531985543	0.501851349	0.522088703	0.487898926	0.509408891
HGNC	1277	BCL2 homology region 3 (BH3) only	Other	11	Glutamatergic	0.527274189	0.52369965	0.542152349	0.515970567	0.509439255	0.497658636	0.493833552
HGNC	1116	ESCRT-I	Other	9	Glutamatergic	0.527258552	0.518042717	0.52206234	0.541670599	0.503053055	0.508238442	0.50665576
HGNC	1197	PR/SET domain family	Other	17	GABAergic	0.527230634	0.544983824	0.511439015	0.525269063	0.51154143	0.498907832	0.50462499
SynGO	GO:0098839	postsynaptic density membrane	Signaling	5	GABAergic	0.527184317	0.511983922	0.497066547	0.572502481	0.497341188	0.496574015	0.494131089
HGNC	486	Lysine acetyltransferases	Other	22	Glutamatergic	0.527078536	0.525395493	0.554884031	0.500956084	0.508148884	0.490642259	0.505984343
HGNC	646	Mitochondrial ribosomal proteins	Other	79	GABAergic	0.527028639	0.524948085	0.521249653	0.534888179	0.500559608	0.505824928	0.504265093
HGNC	104	Aminopeptidases	Other	17	Glutamatergic	0.526987353	0.535623278	0.522225833	0.523112946	0.512217223	0.489848512	0.510493683
HGNC	1518	Major spliceosome	Other	145	Glutamatergic	0.526888171	0.528172136	0.515579902	0.536912477	0.507513159	0.49301909	0.497406278
HGNC	1372	C1q and TNF related	Other	18	GABAergic	0.526824935	0.592339461	0.500977717	0.487157627	0.508588628	0.493052297	0.551228265
HGNC	314	Gap junction proteins	Other	22	GABAergic	0.526708101	0.510815338	0.57035657	0.498952395	0.516281634	0.511700773	0.499142354
HGNC	974	Acyl-CoA dehydrogenase family	Other	11	Glutamatergic	0.526575471	0.525500831	0.545753386	0.508472196	0.5025698	0.494740089	0.498699812
HGNC	498	DDB1 and CUL4 associated factors	Other	18	GABAergic	0.526519119	0.521284112	0.538003919	0.520269325	0.5210079	0.507597645	0.499894499
HGNC	441	Glucosaminyl (N-acetyl) transferases/xylosyltransferases	Other	7	Glutamatergic	0.526460612	0.520308163	0.533951605	0.525122068	0.472961435	0.48766104	0.470857196
HGNC	470	Cathepsins	Other	15	GABAergic	0.526328357	0.540697543	0.526733977	0.511553552	0.515753647	0.49965986	0.501581379
HGNC	1671	Adaptor related protein complex 1	Other	8	Glutamatergic	0.526318104	0.547138173	0.510747421	0.521068719	0.505384985	0.498790379	0.545444312
HGNC	596	Importins	Other	18	GABAergic	0.526309534	0.537944566	0.516602413	0.524381622	0.511232374	0.51169831	0.505181681
HGNC	1999	CMG helicase complex	Other	11	GABAergic	0.526287595	0.530965453	0.52796365	0.519933684	0.51554703	0.500706417	0.496933644
HGNC	519	NKL subclass homeoboxes and pseudogenes	Other	67	Glutamatergic	0.526229137	0.551191696	0.514283749	0.513211967	0.499177349	0.514568536	0.517892947
HGNC	1639	Complement system regulators and receptors	Signaling	29	Glutamatergic	0.52614991	0.519972716	0.520135699	0.538341316	0.494502258	0.484323416	0.532385281
HGNC	1428	G protein subunits alpha, group i	Signaling	8	Glutamatergic	0.526013721	0.516530821	0.520426612	0.541083732	0.50791701	0.512401522	0.517334862
HGNC	637	MAX dimerization proteins	Other	7	GABAergic	0.52586227	0.537132228	0.520214705	0.520239878	0.510316264	0.510106543	0.511982743
HGNC	1277	BCL2 homology region 3 (BH3) only	Other	11	GABAergic	0.525703189	0.519728619	0.511429832	0.545951116	0.491977652	0.508708567	0.503585334
HGNC	629	Galectins	Other	15	Glutamatergic	0.525632816	0.527314669	0.535228892	0.514354887	0.500150006	0.502652249	0.509109796
HGNC	1576	Constitutive centromere associated network	Other	17	GABAergic	0.525579805	0.51913077	0.511373499	0.546235148	0.500762008	0.511521233	0.506590896
HGNC	1168	RNA helicases	Other	80	Glutamatergic	0.525567144	0.512298022	0.536962934	0.527440475	0.504050967	0.49654822	0.51832049
SynGO	GO:0150052	regulation of postsynapse assembly	Signaling	7	GABAergic	0.525528928	0.522131463	0.514189976	0.540265345	0.500558425	0.507725836	0.5155699
HGNC	903	Myotubularins	Other	15	GABAergic	0.525493984	0.535963034	0.520760329	0.519758588	0.509840038	0.503699969	0.49833927
HGNC	1111	ESCRT complexes	Other	30	GABAergic	0.525306791	0.521437367	0.515187541	0.539295464	0.508256867	0.510574905	0.499999146
HGNC	286	G protein-coupled receptors, Class F frizzled	Signaling	11	Glutamatergic	0.525275998	0.583399228	0.493735274	0.498693492	0.493400738	0.491874089	0.516053971
HGNC	922	Peptidylprolyl isomerases	Other	39	GABAergic	0.525230201	0.522958411	0.522903517	0.529828674	0.509224188	0.505192083	0.497744541
HGNC	680	Phosphatidylinositol glycan anchor biosynthesis	Other	21	Glutamatergic	0.525188024	0.517481575	0.525938475	0.532144022	0.505516984	0.496947531	0.502651922
HGNC	42	SCAN domain containing	Other	58	GABAergic	0.525100822	0.516011956	0.524550903	0.534739606	0.517974586	0.520250793	0.497767455
HGNC	1235	Diacylglycerol O-acyltransferase 2 family	Other	8	GABAergic	0.525080583	0.545659682	0.533894803	0.495687263	0.521532839	0.520336511	0.502917129
HGNC	816	Chitinases	Other	7	GABAergic	0.525065004	0.545654914	0.521410064	0.508130033	0.528672128	0.516818765	0.495834546
SynGO	SYNGO:postsyn_ribosome	SYNGO:postsyn_ribosome	Signaling	70	GABAergic	0.525034098	0.53694345	0.505514217	0.532644628	0.504801039	0.513404267	0.495606442
HGNC	773	Transglutaminases	Other	9	GABAergic	0.524936425	0.535237708	0.532210487	0.507361082	0.479652894	0.503397835	0.512197788
HGNC	680	Phosphatidylinositol glycan anchor biosynthesis	Other	21	GABAergic	0.524923892	0.511556196	0.529693919	0.53352156	0.501712413	0.499636884	0.498316141
HGNC	1053	14-3-3 phospho-serine/phospho-threonine binding proteins	Other	7	GABAergic	0.524880946	0.536073978	0.505182333	0.533386526	0.507823523	0.511696294	0.520995681
HGNC	41	Acyl-CoA thioesterases	Other	10	Glutamatergic	0.524825271	0.545651922	0.520466022	0.50835787	0.506462325	0.50731881	0.499270368
HGNC	958	Membrane spanning 4-domains	Other	18	Glutamatergic	0.524748543	0.513002503	0.538083639	0.523159488	0.478758032	0.49943116	0.515558085
HGNC	1259	SNAG transcriptional repressors	Other	10	Glutamatergic	0.524631099	0.515447886	0.542797638	0.515647773	0.500724391	0.505737721	0.491742226
HGNC	660	N-alpha-acetyltransferase subunits	Other	13	Glutamatergic	0.524603902	0.523325202	0.515823782	0.534662721	0.514149198	0.505785187	0.50890462
HGNC	1883	Thioredoxin domain containing	Other	17	Glutamatergic	0.524602803	0.522571884	0.530007494	0.52122903	0.507663984	0.495415789	0.500790561
HGNC	205	Lysophosphatidic acid receptors	Signaling	6	GABAergic	0.52444137	0.551759373	0.501885127	0.51967961	0.464556076	0.483905602	0.51449535
HGNC	535	DNA polymerases	Other	25	GABAergic	0.524419884	0.52706527	0.524637147	0.521557235	0.515771202	0.510436784	0.502079842
HGNC	1153	Regulatory factor X family	Other	8	Glutamatergic	0.524345935	0.509777883	0.521551606	0.541708316	0.510475022	0.512693438	0.489246882
HGNC	457	BRICHOS domain containing	Other	9	GABAergic	0.524345071	0.550532451	0.504374311	0.518128451	0.508626171	0.510824881	0.511925451
HGNC	468	Caspases	Other	13	GABAergic	0.524334995	0.530509607	0.526004552	0.516490825	0.509231679	0.49464693	0.515115866
HGNC	1058	ATAC complex	Other	13	GABAergic	0.524208981	0.531511373	0.52173422	0.519381351	0.501117451	0.510143666	0.497929117
HGNC	640	Mitochondrial complex I: NADH:ubiquinone oxidoreductase subunits	Other	44	Glutamatergic	0.524094369	0.507518304	0.527284868	0.537479936	0.503389853	0.502704294	0.496832971
HGNC	921	Immunophilins	Other	37	GABAergic	0.524051604	0.520652957	0.522551608	0.528950246	0.510400157	0.504255104	0.497653684
HGNC	1521	U11/U12 di-snRNP	Other	27	Glutamatergic	0.524045013	0.518136171	0.534743151	0.519255718	0.511684654	0.502587273	0.493847335
HGNC	1303	Adenosine deaminases acting on RNA	Other	8	Glutamatergic	0.524031951	0.511523385	0.532251672	0.528320795	0.507425075	0.493621106	0.705317812
HGNC	806	ATP binding cassette subfamily B	Other	11	GABAergic	0.524018019	0.511556267	0.512667807	0.547829981	0.497647499	0.498644994	0.511786434
HGNC	1508	Spliceosomal Bact complex	Other	56	Glutamatergic	0.523948246	0.524358859	0.512928436	0.534557441	0.507290745	0.496683236	0.499231434
HGNC	1468	Glutaredoxin domain containing	Other	9	GABAergic	0.523881103	0.526467355	0.517987189	0.527188765	0.51709571	0.506186558	0.506249027
HGNC	1576	Constitutive centromere associated network	Other	17	Glutamatergic	0.523786025	0.526852494	0.543902398	0.500603182	0.505060696	0.496098187	0.510630942
HGNC	1687	Endoribonucleases	Other	20	Glutamatergic	0.523776627	0.527218359	0.5317659	0.512345621	0.510742621	0.499419567	0.497781761
HGNC	664	NOP2/Sun RNA methyltransferase family	Other	7	Glutamatergic	0.523754128	0.521223471	0.526411704	0.523627208	0.521349667	0.494564056	0.511777486
HGNC	102	Ubiquitin conjugating enzymes E2	Other	41	Glutamatergic	0.523689473	0.525719197	0.516269526	0.529079695	0.51149592	0.506891894	0.49876517
HGNC	1230	BEACH domain containing	Other	9	GABAergic	0.5235695	0.509601268	0.536519121	0.52458811	0.502576733	0.496345595	0.515311657
HGNC	1998	minichromosome maintenance 2-7 complex	Other	6	GABAergic	0.523552529	0.523565792	0.510897175	0.53619462	0.509719642	0.510932676	0.491088647
HGNC	1051	Nucleoporins	Other	30	GABAergic	0.523534892	0.528151505	0.517317086	0.525136086	0.513830867	0.508454217	0.504049009
HGNC	964	Cystatin superfamily	Other	22	GABAergic	0.523366354	0.577421092	0.499018043	0.493659928	0.501902742	0.502641453	0.504281523
HGNC	664	NOP2/Sun RNA methyltransferase family	Other	7	GABAergic	0.523307326	0.515703292	0.511807522	0.542411164	0.507744795	0.518164424	0.501674422
HGNC	1167	DNA helicases	Other	31	Glutamatergic	0.523168547	0.526007973	0.523845354	0.519652315	0.506204529	0.494409017	0.520154806
HGNC	806	ATP binding cassette subfamily B	Other	11	Glutamatergic	0.523139305	0.541263585	0.518819201	0.50933513	0.506657883	0.498631845	0.50553226
HGNC	1269	Nucleotide excision repair	Other	28	Glutamatergic	0.523038726	0.518236763	0.525777035	0.525102379	0.505393761	0.502608524	0.506447548
HGNC	1506	tri-snRP complex	Other	40	Glutamatergic	0.522979857	0.522726046	0.512365354	0.533848172	0.506482442	0.502942682	0.502355281
HGNC	1061	Mediator complex	Other	33	GABAergic	0.522869949	0.525628862	0.524183218	0.518797768	0.504720664	0.500288646	0.507460318
HGNC	1122	BBSome	Other	8	GABAergic	0.522832098	0.518293211	0.522489185	0.527713898	0.511110559	0.503672137	0.506486578
HGNC	1979	IFT-B complex	Other	17	GABAergic	0.522805275	0.515303998	0.526754289	0.526357539	0.505257535	0.498974044	0.517110419
HGNC	926	Rhomboid family	Other	14	GABAergic	0.522748003	0.539619677	0.504197337	0.524426995	0.504923936	0.511289117	0.521854493
HGNC	1235	Diacylglycerol O-acyltransferase 2 family	Other	8	Glutamatergic	0.522611145	0.559744785	0.487517412	0.520571238	0.515528542	0.524531509	0.504715892
SynGO	SYNGO:presyn_ribosome	SYNGO:presyn_ribosome	Signaling	52	GABAergic	0.522593157	0.531002299	0.505720291	0.531056882	0.504505752	0.5059986	0.495777349
HGNC	1507	Spliceosomal B complex	Other	82	Glutamatergic	0.522512487	0.521813886	0.514432644	0.531290931	0.504603446	0.499492784	0.493706133
HGNC	1470	Glutathione S-transferases	Other	26	GABAergic	0.522462825	0.535782074	0.499126174	0.532480229	0.496012756	0.491895431	0.497635384
HGNC	364	UBX domain containing	Other	13	Glutamatergic	0.522338842	0.515992346	0.51192946	0.539094719	0.507775339	0.504837054	0.495175082
HGNC	690	Proteasome	Other	43	GABAergic	0.522172907	0.518899722	0.522796896	0.524822103	0.514222143	0.502558809	0.507624309
HGNC	510	High mobility group	Other	15	Glutamatergic	0.522132679	0.522176223	0.514571626	0.529650187	0.509626419	0.502055994	0.494595935
HGNC	535	DNA polymerases	Other	25	Glutamatergic	0.522112933	0.525875887	0.518619033	0.521843879	0.508038183	0.499168948	0.513678311
HGNC	1745	General transcription factor IIH complex subunits	Other	10	GABAergic	0.522047784	0.531382073	0.514664515	0.520096764	0.515666745	0.507806688	0.49727715
HGNC	696	Protein phosphatase 2 regulatory subunits	Other	15	GABAergic	0.521994347	0.533202112	0.522033643	0.510747286	0.514501597	0.491967295	0.497136343
SynGO	SYNGO:translation_postsynapse	SYNGO:translation_postsynapse	Signaling	52	GABAergic	0.521991829	0.532856731	0.50194257	0.531176186	0.504593987	0.505391916	0.495588417
HGNC	466	Patatin like phospholipase domain containing	Other	10	GABAergic	0.521975474	0.526623683	0.53624515	0.50305759	0.497926754	0.495230909	0.496058858
HGNC	1109	Keratins	Other	55	Glutamatergic	0.521939699	0.522896483	0.526995922	0.515926692	0.510428207	0.500942896	0.491665416
HGNC	643	Mitochondrial complex IV: cytochrome c oxidase subunits	Other	19	Glutamatergic	0.521917394	0.519195814	0.522756594	0.523799773	0.506868415	0.504334056	0.503243639
HGNC	1354	Epidermal differentiation complex	Other	72	GABAergic	0.521885077	0.505859869	0.50859298	0.551202381	0.496592357	0.524131079	0.49557471
HGNC	653	Mitogen-activated protein kinase kinases	Signaling	7	GABAergic	0.521876043	0.515724502	0.513428073	0.536475553	0.498065717	0.505110866	0.489803044
HGNC	1019	Death effector domain containing	Other	7	Glutamatergic	0.521861314	0.539901878	0.509747145	0.515934919	0.490996807	0.498498559	0.500085956
HGNC	1055	Exocyst complex	Other	9	GABAergic	0.521844201	0.546602739	0.513965389	0.504964473	0.511878236	0.490244212	0.496897516
HGNC	459	S100 calcium binding proteins	Other	24	GABAergic	0.521832864	0.502057365	0.511086362	0.552354865	0.499424571	0.524100655	0.496868427
HGNC	693	Protein phosphatase catalytic subunits	Other	13	Glutamatergic	0.521785973	0.514977063	0.518053513	0.532327343	0.50649	0.497971646	0.500540759
HGNC	1045	HAD Asp-based non-protein phosphatases	Other	14	Glutamatergic	0.52169389	0.507020208	0.528316611	0.529744851	0.501292264	0.494568111	0.502326774
HGNC	729	L ribosomal proteins	Other	51	GABAergic	0.521608406	0.531467258	0.505797067	0.527560893	0.507044883	0.506175293	0.496426982
HGNC	671	Paraneoplastic Ma antigens	Other	14	Glutamatergic	0.521502285	0.53272122	0.527729202	0.504056432	0.505800064	0.49874331	0.528281352
HGNC	1147	PWWP domain containing	Other	22	Glutamatergic	0.521479595	0.520797684	0.51611725	0.52752385	0.508188474	0.491278834	0.499768191
HGNC	645	Mitochondrial respiratory chain complex assembly factors	Other	65	GABAergic	0.521464024	0.516758566	0.519292771	0.528340734	0.498725968	0.49323351	0.506342088
HGNC	1516	Spliceosomal P complex	Other	76	Glutamatergic	0.521457617	0.521002675	0.509806212	0.533563965	0.504721988	0.490785475	0.496028767
HGNC	805	ATP binding cassette subfamily A	Other	14	GABAergic	0.521449735	0.524406352	0.5232518	0.516691052	0.503802052	0.49737933	0.502788736
HGNC	726	RNA polymerase subunits	Other	29	GABAergic	0.521353018	0.530878184	0.513478883	0.519701988	0.502103463	0.508801416	0.510729663
HGNC	671	Paraneoplastic Ma antigens	Other	14	GABAergic	0.521347324	0.527038505	0.511062858	0.525940609	0.501154947	0.50200509	0.497952678
SynGO	SYNGO:translation_presynapse	SYNGO:translation_presynapse	Signaling	51	GABAergic	0.521253063	0.530794448	0.502019774	0.530944967	0.504969031	0.50591897	0.495738893
HGNC	669	OTU domain containing	Other	17	Glutamatergic	0.521241652	0.528699272	0.512288618	0.522737065	0.503508893	0.499206299	0.493259025
HGNC	583	Heat shock 70kDa proteins	Other	17	GABAergic	0.521142063	0.52597481	0.49645498	0.540996398	0.486228838	0.50279558	0.498840975
HGNC	1994	Large subunit mitochondrial ribosomal proteins	Other	48	GABAergic	0.521122374	0.524842682	0.515509782	0.523014656	0.500025236	0.507110232	0.501444904
HGNC	994	Pyrin domain containing	Other	26	GABAergic	0.521025695	0.548296199	0.513772981	0.501007906	0.522656778	0.519828982	0.499893117
HGNC	489	Coiled-coil-helix-coiled-coil-helix domain containing proteins	Other	9	GABAergic	0.520827163	0.53777083	0.510150602	0.514560058	0.500733872	0.502688001	0.503110705
HGNC	1045	HAD Asp-based non-protein phosphatases	Other	14	GABAergic	0.520744975	0.513903829	0.522498462	0.525832633	0.502597856	0.501487675	0.50176257
HGNC	305	Aquaporins	Other	14	GABAergic	0.520740495	0.49316468	0.492912139	0.576144666	0.49132706	0.51989144	0.505838281
HGNC	1994	Large subunit mitochondrial ribosomal proteins	Other	48	Glutamatergic	0.520737157	0.524318773	0.512057993	0.525834705	0.501914908	0.48754141	0.502010595
HGNC	959	Caspase recruitment domain containing	Other	32	GABAergic	0.52070185	0.511167787	0.526230529	0.524707233	0.499010358	0.501626717	0.499251293
HGNC	1025	Methyl-CpG binding domain containing	Other	11	GABAergic	0.520520466	0.503116061	0.537223758	0.521221579	0.516032779	0.503113564	0.499890785
HGNC	1241	Arrestins	Other	10	Glutamatergic	0.520469642	0.522845187	0.50802706	0.530536678	0.508608335	0.513221666	0.48665946
SynGO	GO:0048786	presynaptic active zone	Signaling	11	GABAergic	0.520393353	0.516546555	0.51504857	0.529584933	0.508233551	0.499861939	0.506987579
HGNC	693	Protein phosphatase catalytic subunits	Other	13	GABAergic	0.520360583	0.511981894	0.518483226	0.530616629	0.506697554	0.501944821	0.498733326
HGNC	780	Tudor domain containing	Other	37	Glutamatergic	0.520247725	0.52630261	0.533560117	0.500880448	0.512954502	0.496315873	0.508020209
HGNC	1580	tRNA methyltransferases	Other	18	Glutamatergic	0.52020982	0.51663186	0.514482627	0.529514973	0.503027232	0.498598108	0.502339999
HGNC	470	Cathepsins	Other	15	Glutamatergic	0.520087831	0.520711774	0.510447566	0.529104153	0.513432893	0.498553718	0.495947304
HGNC	728	S ribosomal proteins	Other	34	GABAergic	0.520058384	0.530163579	0.499131092	0.530880481	0.497223014	0.515253894	0.497624368
HGNC	1454	Condensin subunits	Other	8	Glutamatergic	0.520023276	0.533796164	0.540259154	0.486014509	0.513691582	0.501150702	0.529188568
HGNC	1508	Spliceosomal Bact complex	Other	56	GABAergic	0.519896791	0.528259574	0.512695082	0.518735718	0.509683559	0.492599263	0.491308145
HGNC	805	ATP binding cassette subfamily A	Other	14	Glutamatergic	0.519887284	0.513974255	0.526023555	0.519664041	0.503502659	0.506143154	0.496755216
SynGO	SYNGO:postsyn_ribosome	SYNGO:postsyn_ribosome	Signaling	70	Glutamatergic	0.519756571	0.53048277	0.514400616	0.514386325	0.502624142	0.504736062	0.500252683
HGNC	550	Fatty acid binding protein family	Other	16	GABAergic	0.51971944	0.531765517	0.497010155	0.530382647	0.501325329	0.516227219	0.502500332
HGNC	546	Ephrins	Cell Adhesion	8	Glutamatergic	0.519674723	0.535708307	0.497222768	0.526093094	0.502191277	0.501934028	0.519268195
HGNC	666	NLR family	Other	25	GABAergic	0.519639787	0.540181309	0.508363815	0.510374238	0.497843834	0.508711585	0.493286954
HGNC	610	Intermediate filaments Type III	Other	5	Glutamatergic	0.51958861	0.540761972	0.505798498	0.512205358	0.495849156	0.498597589	0.495353679
HGNC	1518	Major spliceosome	Other	145	GABAergic	0.519445624	0.526952541	0.514605697	0.516778633	0.505206354	0.49208905	0.489575087
HGNC	214	Purinergic receptors P2X	Signaling	7	Glutamatergic	0.519290568	0.53221268	0.513606326	0.512052699	0.503800386	0.505973202	0.528569081
HGNC	778	Tubulins	Other	27	Glutamatergic	0.519171564	0.516100493	0.514074156	0.527340042	0.500916045	0.502374724	0.512573668
HGNC	1510	Spliceosomal C complex	Other	79	GABAergic	0.519146724	0.531334211	0.512203644	0.513902318	0.506117611	0.493440653	0.48932811
HGNC	1203	Sodium voltage-gated channel alpha subunits	Ion Channel	9	Glutamatergic	0.519095109	0.518426262	0.526517465	0.512341598	0.526195207	0.517292833	0.572710904
HGNC	1950	Heterogeneous nuclear ribonucleoproteins	Other	26	GABAergic	0.518943075	0.521682662	0.526622459	0.508524105	0.516897876	0.494587584	0.505837888
HGNC	963	Methyltransferase like	Other	33	Glutamatergic	0.518892293	0.5204051	0.535599948	0.500671829	0.504856793	0.503469686	0.498747435
HGNC	96	Zinc fingers CW-type	Other	7	Glutamatergic	0.518890239	0.52586588	0.545673314	0.485131525	0.519349314	0.493405291	0.499546176
HGNC	189	Chemokine receptors	Signaling	24	Glutamatergic	0.518817843	0.502034761	0.53045949	0.523959279	0.500931177	0.503659087	0.491308675
HGNC	1090	Atypical chemokine receptors	Signaling	6	Glutamatergic	0.518676365	0.499668185	0.535527332	0.520833579	0.504542917	0.500875683	0.488849543
HGNC	434	Fucosyltransferases	Other	13	GABAergic	0.518665583	0.514639193	0.503065698	0.538291858	0.481127508	0.47765906	0.473796964
HGNC	402	Anaphase promoting complex	Other	14	GABAergic	0.518606484	0.514529558	0.5238828	0.517407093	0.506409277	0.501693677	0.504602686
HGNC	552	Fatty acid hydroxylase domain containing	Other	6	Glutamatergic	0.518604344	0.51875917	0.510623692	0.526430171	0.514218162	0.503497832	0.507976357
HGNC	499	DEAD-box helicases	Other	42	GABAergic	0.518588396	0.521184667	0.514201523	0.520378997	0.510958284	0.508812886	0.504948362
HGNC	1854	Iron-sulfur assembly components	Other	21	GABAergic	0.518563628	0.521897886	0.517392109	0.516400888	0.503508813	0.499128321	0.507170712
SynGO	GO:0099091	postsynaptic specialization, intracellular component	Signaling	9	Glutamatergic	0.51840837	0.500649264	0.499124917	0.55545093	0.500545363	0.514031092	0.567365376
HGNC	1135	Transmembrane channel like family	Ion Channel	8	Glutamatergic	0.518403368	0.503530731	0.55609536	0.495584014	0.507668301	0.49974377	0.488867673
HGNC	1366	Integrator complex	Other	15	GABAergic	0.518305705	0.514456523	0.526680243	0.51378035	0.512100223	0.4963089	0.49271624
HGNC	647	MOB kinase activators	Other	7	Glutamatergic	0.518303935	0.507390539	0.559519481	0.488001786	0.504752268	0.508245355	0.511020999
HGNC	939	Plakins	Other	8	Glutamatergic	0.518186394	0.516258457	0.518638011	0.519662714	0.512493279	0.504172691	0.509011903
HGNC	497	Cytochrome b561	Other	5	GABAergic	0.518042429	0.52197117	0.504397229	0.527758886	0.508502151	0.510258199	0.494332485
HGNC	1468	Glutaredoxin domain containing	Other	9	Glutamatergic	0.518040337	0.510309038	0.532528625	0.51128335	0.502861308	0.502921903	0.504138826
HGNC	779	Tubulin tyrosine ligase family	Other	14	Glutamatergic	0.518028225	0.51133537	0.522746583	0.520002723	0.502618872	0.494774268	0.493557245
HGNC	778	Tubulins	Other	27	GABAergic	0.517951048	0.519272289	0.500751176	0.533829678	0.515783636	0.52003153	0.504875591
HGNC	816	Chitinases	Other	7	Glutamatergic	0.517948204	0.531566632	0.520427918	0.501850062	0.497784471	0.505063664	0.509249096
HGNC	581	HAUS augmin like complex	Other	8	GABAergic	0.517903556	0.519933318	0.517972545	0.515804805	0.493420132	0.508449169	0.494360255
HGNC	1996	Small subunit mitochondrial ribosomal proteins	Other	25	Glutamatergic	0.517809977	0.512099103	0.510765449	0.530565379	0.506857413	0.499101095	0.497182682
HGNC	445	Oligosaccharyltransferase complex subunits	Other	12	GABAergic	0.517782851	0.496938961	0.5113984	0.545011193	0.493011523	0.505761084	0.513629134
HGNC	1071	Acid phosphatases	Other	8	Glutamatergic	0.517782642	0.541682567	0.520800266	0.490865095	0.508404609	0.506453504	0.504167851
HGNC	1150	NADH:ubiquinone oxidoreductase supernumerary subunits	Other	30	Glutamatergic	0.517761189	0.505416649	0.517458784	0.530408133	0.503558968	0.503346938	0.498971118
HGNC	430	Dolichyl D-mannosyl phosphate dependent mannosyltransferases	Other	9	GABAergic	0.517670378	0.527706486	0.517648681	0.507655968	0.508979768	0.509836476	0.504135738
HGNC	1269	Nucleotide excision repair	Other	28	GABAergic	0.517610112	0.515224412	0.512440225	0.525165698	0.508672127	0.503591547	0.492269697
HGNC	1056	TNF receptor associated factors	Signaling	7	Glutamatergic	0.517482939	0.515186763	0.52065039	0.516611663	0.499074789	0.497397984	0.487001692
HGNC	890	Selenoproteins	Other	25	GABAergic	0.517425663	0.523141408	0.509317229	0.519818352	0.505085424	0.497766286	0.502885765
HGNC	1854	Iron-sulfur assembly components	Other	21	Glutamatergic	0.517420568	0.509017695	0.51194587	0.531298139	0.502000484	0.499085586	0.508985949
HGNC	772	Trafficking protein particle complex	Other	14	Glutamatergic	0.517394838	0.516018762	0.526512348	0.509653404	0.513338705	0.505918838	0.500619498
HGNC	466	Patatin like phospholipase domain containing	Other	10	Glutamatergic	0.517348031	0.547854254	0.513459756	0.490730082	0.502565778	0.497108597	0.501474814
HGNC	415	V-type ATPases	Other	23	GABAergic	0.517347622	0.522650392	0.508242896	0.521149579	0.512668551	0.509764376	0.515759965
HGNC	1136	MAGE family	Other	40	GABAergic	0.517236908	0.511603958	0.51711677	0.522989997	0.503496676	0.510856065	0.508513209
HGNC	186	Cation channels sperm associated	Ion Channel	7	GABAergic	0.517220071	0.532228428	0.525415359	0.494016427	0.506257903	0.514855282	0.498515209
HGNC	1019	Death effector domain containing	Other	7	GABAergic	0.517178282	0.544728331	0.512735353	0.494071163	0.520482879	0.502734782	0.484579064
HGNC	1503	U5 small nuclear ribonucleoprotein	Other	17	Glutamatergic	0.517176626	0.506049025	0.508289031	0.537191821	0.501398453	0.508185146	0.499969248
SynGO	SYNGO:presyn_ribosome	SYNGO:presyn_ribosome	Signaling	52	Glutamatergic	0.517148823	0.523231816	0.513629373	0.51458528	0.503671563	0.505786107	0.498471201
HGNC	550	Fatty acid binding protein family	Other	16	Glutamatergic	0.517148627	0.546310113	0.504600694	0.500535072	0.505190324	0.500261056	0.498637191
HGNC	890	Selenoproteins	Other	25	Glutamatergic	0.517076607	0.511314628	0.524262718	0.515652475	0.505319753	0.497740053	0.496110927
SynGO	SYNGO:translation_postsynapse	SYNGO:translation_postsynapse	Signaling	52	Glutamatergic	0.517056789	0.52568665	0.511749338	0.513734379	0.503792921	0.506288975	0.499391206
HGNC	1436	Actin related proteins	Other	20	GABAergic	0.517038055	0.512088975	0.511897561	0.527127629	0.503230302	0.505558439	0.511393185
HGNC	1059	SAGA complex	Other	17	GABAergic	0.5170283	0.522344736	0.516727734	0.512012431	0.495394668	0.494075294	0.499734405
HGNC	488	Claudins	Other	23	GABAergic	0.517006288	0.530110433	0.506640375	0.514268055	0.500505668	0.492052598	0.49846807
HGNC	1064	Transmembrane p24 trafficking proteins	Other	10	Glutamatergic	0.516927008	0.527120124	0.503340622	0.520320279	0.501753671	0.506025078	0.50262838
HGNC	1751	FA core complex	Other	8	GABAergic	0.516864664	0.539151125	0.513812143	0.497630722	0.503259092	0.51321522	0.497611772
HGNC	1516	Spliceosomal P complex	Other	76	GABAergic	0.516797746	0.530421115	0.510579805	0.50939232	0.507126248	0.493347522	0.487028737
HGNC	497	Cytochrome b561	Other	5	Glutamatergic	0.51674606	0.522332049	0.514395891	0.51351024	0.506806831	0.485672161	0.501078451
HGNC	1687	Endoribonucleases	Other	20	GABAergic	0.516726229	0.517191132	0.515477656	0.517509898	0.503907795	0.496048655	0.503240436
HGNC	1388	Src family tyrosine kinases	Other	9	Glutamatergic	0.516708114	0.516175261	0.503753664	0.530195418	0.495438583	0.495060221	0.527073913
HGNC	457	BRICHOS domain containing	Other	9	Glutamatergic	0.51666095	0.531982552	0.510233688	0.50776661	0.512917261	0.50862337	0.499130434
HGNC	636	Maestro heat like repeat containing	Other	11	Glutamatergic	0.516648038	0.504312578	0.501249168	0.544382367	0.500137646	0.503090933	0.491779959
HGNC	42	SCAN domain containing	Other	58	Glutamatergic	0.516644045	0.511639118	0.507540918	0.5307521	0.503271853	0.491728354	0.516652748
HGNC	1853	Mitochondrial iron-sulfur assembly components	Other	12	GABAergic	0.516628848	0.522251549	0.512833645	0.514801351	0.504381783	0.497034201	0.506125849
HGNC	1507	Spliceosomal B complex	Other	82	GABAergic	0.516603859	0.523926703	0.509218697	0.516666178	0.506648121	0.488111215	0.491530118
HGNC	1493	Clathrin/coatomer adaptor, adaptin-like, N-terminal domain containing	Other	14	GABAergic	0.516591026	0.515008961	0.515739808	0.519024308	0.493807416	0.493532893	0.511639682
HGNC	607	Intermediate filaments	Other	73	GABAergic	0.516524841	0.516739251	0.504750835	0.528084438	0.488239121	0.498030119	0.548194772
HGNC	1259	SNAG transcriptional repressors	Other	10	GABAergic	0.516494494	0.498580532	0.556637999	0.494264951	0.500748365	0.478361957	0.505613916
HGNC	1041	CTD family phosphatases	Other	8	Glutamatergic	0.516479566	0.516721827	0.532563905	0.500152967	0.507007502	0.501925081	0.502224386
HGNC	314	Gap junction proteins	Other	22	Glutamatergic	0.516455469	0.500557717	0.527302073	0.521506619	0.507966222	0.494772634	0.485556502
SynGO	SYNGO:translation_presynapse	SYNGO:translation_presynapse	Signaling	51	Glutamatergic	0.516377313	0.523542593	0.511419692	0.514169654	0.50396797	0.505762601	0.499279478
HGNC	428	Glycosyltransferase family 2	Other	6	Glutamatergic	0.516226904	0.505145703	0.506522944	0.537012066	0.49901876	0.516197729	0.497889343
HGNC	286	G protein-coupled receptors, Class F frizzled	Signaling	11	GABAergic	0.51619863	0.501121871	0.514033178	0.533440839	0.504117657	0.511321045	0.495753633
HGNC	212	Purinergic receptors	Signaling	15	Glutamatergic	0.516188825	0.530261251	0.517712356	0.500592869	0.509908344	0.496197779	0.503044462
SynGO	GO:0051580	regulation of neurotransmitter uptake	Signaling	5	GABAergic	0.516187284	0.528796652	0.510202773	0.509562427	0.492494037	0.501883443	0.525490991
SynGO	GO:0098887	neurotransmitter receptor transport, endosome to postsynaptic membrane	Signaling	7	Glutamatergic	0.516151988	0.515720082	0.520255451	0.51248043	0.499332726	0.490706506	0.503681883
HGNC	131	Aminoacyl tRNA synthetases, Class I	Other	19	GABAergic	0.516149209	0.521710738	0.516988939	0.509747949	0.503097804	0.501630661	0.501171242
HGNC	1967	Steroid 5-alpha reductase family	Other	5	GABAergic	0.516031253	0.547995202	0.508536206	0.49156235	0.499597543	0.497409759	0.500381646
HGNC	565	General transcription factors	Other	43	Glutamatergic	0.515797122	0.520023509	0.517624136	0.50974372	0.507548584	0.49064233	0.506601397
HGNC	1098	Myosin heavy chains	Other	15	GABAergic	0.515796424	0.526170798	0.505458756	0.515759717	0.497822522	0.499573684	0.503294209
HGNC	955	XK related family	Other	11	GABAergic	0.515731892	0.527699802	0.521089068	0.498406807	0.521684297	0.501323092	0.508089665
HGNC	891	M10 matrix metallopeptidases	Other	24	GABAergic	0.515599761	0.509863017	0.479426007	0.557510259	0.482131034	0.485770796	0.479363784
HGNC	510	High mobility group	Other	15	GABAergic	0.515567077	0.516987005	0.511920952	0.517793274	0.499614414	0.500015367	0.492665025
HGNC	678	Perilipins	Other	5	GABAergic	0.515542111	0.519099318	0.453882904	0.573644109	0.494445001	0.501657152	0.499882914
HGNC	1605	PBAF complex	Other	15	GABAergic	0.515528183	0.510964512	0.506908813	0.528711225	0.504936243	0.50356283	0.492578804
HGNC	304	Porins	Other	17	Glutamatergic	0.515513582	0.504239013	0.516314362	0.52598737	0.503863621	0.508605934	0.502519892
HGNC	1751	FA core complex	Other	8	Glutamatergic	0.515384154	0.533366892	0.492499449	0.520286123	0.499384164	0.499296614	0.515885592
HGNC	1359	Beta-gamma crystallins	Other	18	Glutamatergic	0.515360344	0.532059436	0.479713207	0.534308389	0.494176538	0.464194294	0.48229047
HGNC	1606	GBAF complex	Other	13	GABAergic	0.515358776	0.503687315	0.492263177	0.550125835	0.49034688	0.497710064	0.507427199
HGNC	1960	COPII coat complex	Other	11	GABAergic	0.515272065	0.508301553	0.528745473	0.508769168	0.502673715	0.489975248	0.515661123
HGNC	1734	Stomatin family	Other	5	Glutamatergic	0.515217189	0.540287655	0.507113987	0.498249926	0.509523908	0.504482592	0.494594254
HGNC	1311	Alpha arrestins	Other	6	GABAergic	0.515194158	0.50753087	0.505430625	0.53262098	0.508184746	0.501612365	0.490740995
HGNC	1495	TOG domain containing	Other	10	Glutamatergic	0.515172358	0.517638186	0.520934319	0.506944569	0.512829418	0.498702494	0.500120021
HGNC	427	Glycosyl transferases group 1 domain containing	Other	10	GABAergic	0.515126762	0.507409493	0.497108414	0.54086238	0.495922592	0.502503837	0.500548126
HGNC	1998	minichromosome maintenance 2-7 complex	Other	6	Glutamatergic	0.515086687	0.556263906	0.498021282	0.490974872	0.513388565	0.493354229	0.505729166
HGNC	976	Chromobox family	Other	8	GABAergic	0.515066696	0.521437432	0.506638536	0.51712412	0.505756838	0.502747299	0.505097606
HGNC	610	Intermediate filaments Type III	Other	5	GABAergic	0.514976894	0.497687272	0.509828458	0.53741495	0.501098608	0.49708798	0.505302547
HGNC	456	BPI fold containing	Other	16	Glutamatergic	0.514653816	0.521867113	0.523185768	0.498908566	0.506794864	0.494656487	0.498632591
HGNC	729	L ribosomal proteins	Other	51	Glutamatergic	0.514594501	0.524414581	0.508405421	0.5109635	0.502396404	0.507105952	0.506178188
HGNC	1917	COPI coat complex	Other	9	GABAergic	0.514581354	0.501823514	0.539597846	0.502322702	0.501073504	0.494790464	0.504188139
HGNC	346	Type 2 receptor serine/threonine kinases	Signaling	5	GABAergic	0.5145644	0.510887518	0.500909738	0.531895944	0.501775802	0.512239894	0.517770969
HGNC	909	Cyclophilin peptidylprolyl isomerases	Other	19	Glutamatergic	0.514448261	0.51643072	0.50553049	0.521383572	0.50426059	0.496333758	0.499722481
HGNC	831	Phosphatidylinositol 3-kinase subunits	Signaling	8	GABAergic	0.514421437	0.522107419	0.500228204	0.520928688	0.501514455	0.501819858	0.520024122
HGNC	500	DEAH-box helicases	Other	16	Glutamatergic	0.514398333	0.512690552	0.511712931	0.518791516	0.506678771	0.507466672	0.515794387
HGNC	817	Exosome complex	Other	12	GABAergic	0.51437061	0.521908696	0.515263921	0.505939213	0.503270308	0.501743148	0.49435844
HGNC	658	Myosin binding proteins	Other	8	GABAergic	0.514281799	0.642657198	0.512615025	0.387573173	0.470032952	0.427544432	0.50821284
HGNC	1693	Macro domain containing	Other	10	GABAergic	0.514169672	0.508288605	0.511933626	0.522286784	0.499299918	0.499922494	0.486807919
HGNC	511	Canonical high mobility group	Other	11	GABAergic	0.514040469	0.516733914	0.503600454	0.52178704	0.50163142	0.499355277	0.498511678
HGNC	1853	Mitochondrial iron-sulfur assembly components	Other	12	Glutamatergic	0.513971556	0.508191681	0.50707726	0.526645727	0.501393057	0.498171711	0.503788336
HGNC	975	Calpains	Other	15	Glutamatergic	0.513952477	0.50856847	0.527599366	0.505689594	0.502519595	0.500811231	0.489333715
HGNC	1500	SMN complex	Other	10	Glutamatergic	0.513908042	0.503058289	0.500432125	0.538233713	0.499458918	0.499044457	0.501868594
HGNC	189	Chemokine receptors	Signaling	24	GABAergic	0.513774773	0.513229785	0.503850804	0.524243731	0.506249795	0.502109023	0.50753863
HGNC	402	Anaphase promoting complex	Other	14	Glutamatergic	0.513757948	0.513669434	0.522825112	0.504779299	0.507229215	0.501455345	0.507612273
SynGO	GO:0097401	synaptic vesicle proton loading	Signaling	15	GABAergic	0.51374512	0.519288473	0.504949883	0.516997003	0.510627332	0.501465873	0.512483149
HGNC	511	Canonical high mobility group	Other	11	Glutamatergic	0.513641855	0.51567499	0.498968333	0.526282242	0.502292607	0.499543245	0.490672735
HGNC	781	Tumor necrosis factor superfamily	Other	18	GABAergic	0.513633536	0.5402978	0.485690965	0.514911842	0.498664772	0.493590323	0.476413487
HGNC	637	MAX dimerization proteins	Other	7	Glutamatergic	0.513631231	0.50211708	0.524061656	0.514714956	0.501461009	0.492870278	0.509541242
HGNC	307	Chloride intracellular channels	Ion Channel	6	GABAergic	0.513533418	0.550895285	0.48860931	0.50109566	0.517269835	0.509392965	0.528781272
HGNC	817	Exosome complex	Other	12	Glutamatergic	0.513511786	0.516752251	0.519391525	0.504391581	0.511685383	0.497562435	0.495413851
HGNC	1025	Methyl-CpG binding domain containing	Other	11	Glutamatergic	0.513500272	0.506760251	0.507735793	0.526004773	0.496594557	0.4948112	0.514013753
HGNC	1087	LEM domain containing	Other	7	Glutamatergic	0.513418373	0.520109443	0.518522057	0.501623619	0.5062458	0.48526255	0.49922796
HGNC	346	Type 2 receptor serine/threonine kinases	Signaling	5	Glutamatergic	0.513403796	0.502104702	0.529257603	0.508849082	0.512013881	0.505372946	0.515228624
HGNC	643	Mitochondrial complex IV: cytochrome c oxidase subunits	Other	19	GABAergic	0.513381596	0.515450385	0.499497371	0.525197031	0.499409596	0.503721903	0.513623014
HGNC	1506	tri-snRP complex	Other	40	GABAergic	0.513380576	0.516590855	0.502659998	0.520890876	0.503000005	0.5031367	0.496833217
HGNC	975	Calpains	Other	15	GABAergic	0.513261068	0.516807777	0.517469888	0.50550554	0.499871602	0.497279124	0.496104086
HGNC	773	Transglutaminases	Other	9	Glutamatergic	0.513259132	0.488122337	0.508196126	0.543458933	0.509645917	0.494928904	0.512831504
HGNC	1545	MKS complex	Other	9	Glutamatergic	0.513180199	0.522898332	0.50803906	0.508603206	0.513142008	0.500374541	0.493127693
HGNC	1243	EMSY complex	Other	12	GABAergic	0.513178611	0.502302487	0.507836131	0.529397216	0.501853702	0.509025732	0.496332187
HGNC	135	Zinc fingers GRF-type	Other	7	Glutamatergic	0.51317232	0.525209236	0.515912991	0.498394732	0.507029145	0.49460405	0.491383067
HGNC	1980	IFT-B1 complex	Other	11	GABAergic	0.513151311	0.512766898	0.517144014	0.509543022	0.512687438	0.491514066	0.50137178
HGNC	498	DDB1 and CUL4 associated factors	Other	18	Glutamatergic	0.51308115	0.51786971	0.518483628	0.502890112	0.509585276	0.494233597	0.512576425
HGNC	1996	Small subunit mitochondrial ribosomal proteins	Other	25	GABAergic	0.513081034	0.51505897	0.510578173	0.51360596	0.504831359	0.50050122	0.499696167
HGNC	130	Aminoacyl tRNA synthetases	Other	37	GABAergic	0.513032819	0.518445241	0.514261551	0.506391664	0.503038752	0.498721313	0.5002767
HGNC	1605	PBAF complex	Other	15	Glutamatergic	0.5129866	0.499677797	0.511622355	0.527659649	0.503540245	0.497020856	0.504105895
HGNC	1505	LSm proteins	Other	14	GABAergic	0.51298421	0.512977209	0.504686437	0.521288985	0.501777603	0.503009901	0.495481657
HGNC	587	Chaperonins	Other	15	GABAergic	0.512958801	0.517048217	0.50000958	0.521818606	0.504299566	0.50865316	0.50679847
HGNC	1059	SAGA complex	Other	17	Glutamatergic	0.512905756	0.511561029	0.499150631	0.528005608	0.493167165	0.504898211	0.498026501
HGNC	305	Aquaporins	Other	14	Glutamatergic	0.512795005	0.519871605	0.524197483	0.494315927	0.511949895	0.503014378	0.520008504
HGNC	1023	CCR4-NOT transcription complex	Other	12	Glutamatergic	0.512760334	0.506879421	0.510114663	0.521286916	0.504757371	0.498969442	0.499940344
HGNC	1980	IFT-B1 complex	Other	11	Glutamatergic	0.512692635	0.513643344	0.527838359	0.496596201	0.510728035	0.498240963	0.502045347
SynGO	GO:0098698	postsynaptic specialization assembly	Signaling	7	GABAergic	0.512644855	0.497445461	0.499043437	0.541445667	0.492488704	0.491288223	0.554632432
HGNC	1116	ESCRT-I	Other	9	GABAergic	0.512483085	0.50779994	0.5039939	0.525655414	0.500119416	0.503297804	0.5099218
HGNC	428	Glycosyltransferase family 2	Other	6	GABAergic	0.512468075	0.509206904	0.502675712	0.525521611	0.495386321	0.503456248	0.506720819
HGNC	89	Zinc fingers RANBP2-type	Other	21	GABAergic	0.512465352	0.514348801	0.511721866	0.511325389	0.507503204	0.502066681	0.504183565
HGNC	310	7TM orphan receptors	Signaling	6	GABAergic	0.512427212	0.510491286	0.518425334	0.508365016	0.510308027	0.507653384	0.498785701
HGNC	489	Coiled-coil-helix-coiled-coil-helix domain containing proteins	Other	9	Glutamatergic	0.512422516	0.507625572	0.509285391	0.520356585	0.501362177	0.500966897	0.498012863
HGNC	1090	Atypical chemokine receptors	Signaling	6	GABAergic	0.512402362	0.513939714	0.498158207	0.525109164	0.507660773	0.504592503	0.504942431
HGNC	1544	Delta catenins	Other	7	Glutamatergic	0.512391006	0.503498744	0.522530663	0.511143612	0.498398977	0.491938269	0.489925495
HGNC	1147	PWWP domain containing	Other	22	GABAergic	0.512334138	0.509869045	0.498302029	0.528831339	0.5012001	0.503566014	0.496336557
HGNC	1502	U4/U6 small nuclear ribonucleoprotein	Other	15	Glutamatergic	0.512332687	0.506511101	0.501957092	0.528529867	0.501364144	0.499267577	0.497746837
HGNC	1667	Flavin containing monooxygenases	Other	11	Glutamatergic	0.512254706	0.50134555	0.511630241	0.523788325	0.503288556	0.499456149	0.521528681
HGNC	1243	EMSY complex	Other	12	Glutamatergic	0.512246502	0.523160815	0.502192016	0.511386676	0.49441553	0.5047057	0.5074885
HGNC	1413	Glycoside hydrolase family 31	Other	7	Glutamatergic	0.512176452	0.504576833	0.514727528	0.517224995	0.503242375	0.493027233	0.485863263
HGNC	131	Aminoacyl tRNA synthetases, Class I	Other	19	Glutamatergic	0.512136274	0.514128293	0.502914278	0.519366251	0.502426102	0.514316222	0.504142759
HGNC	1498	NTC associated proteins	Other	16	Glutamatergic	0.51208443	0.522192409	0.510070767	0.503990112	0.508027077	0.496225533	0.497612155
HGNC	579	G-patch domain containing	Other	22	Glutamatergic	0.512045584	0.519546237	0.512202123	0.504388393	0.503672221	0.499107485	0.496831414
HGNC	405	Apolipoproteins	Other	21	GABAergic	0.512024517	0.494471286	0.525357476	0.516244789	0.494944232	0.498018441	0.518444503
HGNC	609	Keratins, type II	Other	27	Glutamatergic	0.511957112	0.498378942	0.522386366	0.515106028	0.509891301	0.503520552	0.495081428
HGNC	63	Zinc fingers AN1-type	Other	8	GABAergic	0.511841551	0.531092358	0.49526282	0.509169475	0.509229314	0.501483734	0.49302402
HGNC	1505	LSm proteins	Other	14	Glutamatergic	0.511657156	0.519620463	0.506156774	0.50919423	0.505535952	0.503184594	0.502411712
HGNC	581	HAUS augmin like complex	Other	8	Glutamatergic	0.51157213	0.537288659	0.506591411	0.490836319	0.513306545	0.501184044	0.492188787
HGNC	1665	Pseudouridine synthases	Other	13	Glutamatergic	0.511445525	0.520170642	0.509499447	0.504666486	0.511584575	0.498388766	0.501093501
HGNC	1085	MCM family	Other	9	Glutamatergic	0.511388904	0.537833003	0.508412109	0.487921599	0.498464463	0.497820547	0.50018823
HGNC	1545	MKS complex	Other	9	GABAergic	0.511384062	0.522846942	0.511789336	0.499515907	0.504342882	0.498345732	0.499652966
HGNC	1024	DNA glycosylases	Other	11	GABAergic	0.511289793	0.495392439	0.509688636	0.528788303	0.499182806	0.500867968	0.5010047
HGNC	1831	Torsins	Other	5	GABAergic	0.511289018	0.513919791	0.508468776	0.511478488	0.503862016	0.50550787	0.498252932
HGNC	963	Methyltransferase like	Other	33	GABAergic	0.51128711	0.513981149	0.5108103	0.509069882	0.502482709	0.496273745	0.499325071
HGNC	1580	tRNA methyltransferases	Other	18	GABAergic	0.511273521	0.504908496	0.505702851	0.523209216	0.49716888	0.500643817	0.496893453
HGNC	1452	Condensin I subunits	Other	5	GABAergic	0.51109878	0.480284037	0.524785696	0.528226608	0.482181009	0.480372305	0.50237003
HGNC	1878	General transcription factor IID complex subunits	Other	14	Glutamatergic	0.511061751	0.507316373	0.508208984	0.517659895	0.504017305	0.500230534	0.50559773
HGNC	994	Pyrin domain containing	Other	26	Glutamatergic	0.511031663	0.514087762	0.524661079	0.494346149	0.491251091	0.509136868	0.510744421
HGNC	492	Complement system	Other	56	Glutamatergic	0.511026187	0.507458689	0.511158647	0.514461225	0.492874094	0.486847501	0.519699989
HGNC	105	Yip1 domain containing	Other	7	Glutamatergic	0.510985589	0.506844812	0.502066029	0.524045927	0.500583364	0.494109243	0.508033505
HGNC	405	Apolipoproteins	Other	21	Glutamatergic	0.510879358	0.498737505	0.516989811	0.516910759	0.503399364	0.503940306	0.511163601
HGNC	285	G protein-coupled receptors, Class C orphans	Signaling	7	Glutamatergic	0.510516898	0.493341647	0.495481292	0.542727755	0.494000239	0.495025166	0.510888532
HGNC	205	Lysophosphatidic acid receptors	Signaling	6	Glutamatergic	0.51048118	0.537233111	0.515143324	0.479067104	0.501730984	0.518566114	0.477288776
HGNC	639	Mitochondrial respiratory chain complexes	Other	97	GABAergic	0.510443106	0.497468835	0.508392015	0.525468467	0.494057707	0.504493286	0.509412524
HGNC	289	Taste receptors	Signaling	42	GABAergic	0.510402894	0.481558606	0.546753084	0.502896992	0.501465439	0.497852978	0.497549788
HGNC	601	Interleukins	Other	43	Glutamatergic	0.5103268	0.531065859	0.479699572	0.520214968	0.487739689	0.506375122	0.517018577
HGNC	1366	Integrator complex	Other	15	Glutamatergic	0.510143453	0.518534656	0.512595238	0.499300466	0.503568658	0.488496134	0.502069642
HGNC	544	Exonucleases	Other	16	Glutamatergic	0.510013355	0.520599347	0.509360405	0.500080312	0.49603205	0.49475372	0.506397342
HGNC	1832	Thioesterase superfamily	Other	14	GABAergic	0.509985162	0.518205356	0.499477394	0.512272737	0.498872622	0.504218706	0.503479878
HGNC	130	Aminoacyl tRNA synthetases	Other	37	Glutamatergic	0.50986473	0.509439353	0.505945157	0.51420968	0.502247048	0.506702769	0.500023898
HGNC	595	INO80 complex	Other	15	GABAergic	0.509770905	0.509781833	0.513874681	0.5056562	0.502017073	0.498833471	0.495329497
HGNC	1136	MAGE family	Other	40	Glutamatergic	0.509721554	0.512185925	0.505836267	0.511142472	0.502038319	0.501664226	0.506535591
HGNC	1911	ER membrane protein complex subunits	Other	10	GABAergic	0.509719919	0.508130368	0.506069137	0.514960252	0.49145868	0.500170514	0.505357165
HGNC	1374	TLC domain containing	Other	16	Glutamatergic	0.509702919	0.540835186	0.491752811	0.496520761	0.492040686	0.48473592	0.50812019
HGNC	102	Ubiquitin conjugating enzymes E2	Other	41	GABAergic	0.509693875	0.500557973	0.512368049	0.516155603	0.490854212	0.484317068	0.501925119
HGNC	1520	Minor spliceosome	Other	38	GABAergic	0.509548912	0.50767089	0.511695008	0.509280839	0.501403098	0.492095809	0.501322691
HGNC	1964	DECID complex	Other	10	Glutamatergic	0.50954132	0.514677994	0.507467129	0.506478837	0.503740188	0.498672635	0.495364415
HGNC	100	Ubiquitin like modifier activating enzymes	Other	10	Glutamatergic	0.50952466	0.516596427	0.504279501	0.507698053	0.49569176	0.496567625	0.512662935
HGNC	63	Zinc fingers AN1-type	Other	8	Glutamatergic	0.509293064	0.519819201	0.493678543	0.514381449	0.502838203	0.500257923	0.498218159
HGNC	591	C1-set domain containing	Other	42	GABAergic	0.509282072	0.525695727	0.5101052	0.492045288	0.50521887	0.494662488	0.497915598
HGNC	1060	Cohesin complex	Other	8	GABAergic	0.50926956	0.515863509	0.5022005	0.50974467	0.499444669	0.49557618	0.500331235
HGNC	96	Zinc fingers CW-type	Other	7	GABAergic	0.509084194	0.515458944	0.495142672	0.516650965	0.50129555	0.511418341	0.497812019
HGNC	1085	MCM family	Other	9	GABAergic	0.509028291	0.509797567	0.516190772	0.501096535	0.502803796	0.502615479	0.496263808
HGNC	488	Claudins	Other	23	Glutamatergic	0.508983525	0.512752814	0.508544762	0.505653	0.499118753	0.49107333	0.494860302
HGNC	1172	Lysozymes	Other	11	GABAergic	0.508957528	0.503167995	0.567556091	0.456148498	0.486098107	0.491606042	0.477882105
HGNC	482	Charged multivesicular body proteins	Other	11	GABAergic	0.50895468	0.517780258	0.497138448	0.511945335	0.495328875	0.50476423	0.499157264
HGNC	1665	Pseudouridine synthases	Other	13	GABAergic	0.508950596	0.509208863	0.501537623	0.516105302	0.499073015	0.496468962	0.496500278
HGNC	1153	Regulatory factor X family	Other	8	GABAergic	0.508931858	0.511797091	0.514915038	0.500083445	0.510083198	0.491984963	0.513079801
HGNC	781	Tumor necrosis factor superfamily	Other	18	Glutamatergic	0.5087594	0.532748821	0.510183619	0.483345762	0.499905659	0.468608381	0.476833611
HGNC	976	Chromobox family	Other	8	Glutamatergic	0.508629228	0.510841827	0.52271479	0.492331066	0.508772172	0.501958008	0.505334336
HGNC	665	Nuclear factors of activated T-cells	Other	5	GABAergic	0.508538057	0.510153897	0.501675618	0.513784655	0.493751219	0.498919457	0.499053824
HGNC	276	Potassium inwardly rectifying channel subfamily J	Ion Channel	16	Glutamatergic	0.508458789	0.512864927	0.49063082	0.521880619	0.493915081	0.495124034	0.505127006
HGNC	483	Chemokine ligands	Other	45	Glutamatergic	0.508289732	0.496072255	0.505942989	0.52285395	0.502257603	0.498329893	0.602166169
HGNC	1917	COPI coat complex	Other	9	Glutamatergic	0.508193878	0.493708874	0.535944631	0.494928128	0.498795474	0.497405665	0.497640033
HGNC	135	Zinc fingers GRF-type	Other	7	GABAergic	0.508193848	0.517232452	0.492580598	0.514768494	0.499220181	0.491751105	0.50349577
HGNC	1636	Granule associated serine proteases of immune defence	Other	12	Glutamatergic	0.508185097	0.490830076	0.535235691	0.498489525	0.453275773	0.55662494	0.487716836
HGNC	1521	U11/U12 di-snRNP	Other	27	GABAergic	0.508137912	0.503865601	0.514067482	0.506480652	0.49699969	0.491785841	0.498078515
HGNC	677	Peptidyl arginine deiminases	Other	5	GABAergic	0.50811546	0.537461841	0.469015288	0.517869252	0.481914337	0.49986005	0.482950395
HGNC	1041	CTD family phosphatases	Other	8	GABAergic	0.5080406	0.489785181	0.513163041	0.521173579	0.503688332	0.496618402	0.506208033
HGNC	1504	Spliceosomal A complex	Other	44	Glutamatergic	0.508033824	0.506317557	0.503133853	0.514650062	0.501842949	0.496413092	0.495793957
HGNC	522	LIM class homeoboxes	Other	12	Glutamatergic	0.508032757	0.504860624	0.605001681	0.414235967	0.473112495	0.426340752	0.521581527
HGNC	105	Yip1 domain containing	Other	7	GABAergic	0.508025754	0.509937213	0.503578504	0.510561544	0.504837952	0.506658344	0.48843637
HGNC	982	E2F transcription factors	Other	8	GABAergic	0.507967158	0.50341786	0.519705102	0.500778513	0.498158603	0.498767279	0.49201931
HGNC	740	Serine peptidase inhibitors, Kazal type	Other	10	GABAergic	0.507925983	0.510943879	0.492879464	0.519954607	0.501291319	0.507530918	0.512675771
HGNC	1693	Macro domain containing	Other	10	Glutamatergic	0.507907624	0.509654709	0.50923576	0.504832402	0.501698882	0.50153579	0.497630399
HGNC	740	Serine peptidase inhibitors, Kazal type	Other	10	Glutamatergic	0.507875763	0.513583223	0.492175838	0.517868228	0.509074904	0.483828851	0.501575271
HGNC	957	Peroxins	Other	16	Glutamatergic	0.507756818	0.500987143	0.509689356	0.512593955	0.497046215	0.492452674	0.501453862
HGNC	905	Angiopoietin like family	Other	8	GABAergic	0.507740315	0.498884305	0.518273374	0.506063267	0.507336872	0.502086909	0.50281727
HGNC	499	DEAD-box helicases	Other	42	Glutamatergic	0.507673503	0.495014259	0.515919038	0.512087211	0.498038354	0.489844069	0.509117532
HGNC	961	NME/NM23 family	Other	9	Glutamatergic	0.507648136	0.510699264	0.499062745	0.513182398	0.501596333	0.503131028	0.496612815
HGNC	1064	Transmembrane p24 trafficking proteins	Other	10	GABAergic	0.507587999	0.508377991	0.507241591	0.507144414	0.509379079	0.506527725	0.505479996
HGNC	909	Cyclophilin peptidylprolyl isomerases	Other	19	GABAergic	0.507295602	0.50682824	0.510731028	0.504327539	0.499727505	0.497574258	0.493900612
HGNC	961	NME/NM23 family	Other	9	GABAergic	0.507232581	0.5197216	0.499605182	0.502370961	0.500528136	0.493655284	0.50981523
HGNC	1413	Glycoside hydrolase family 31	Other	7	GABAergic	0.507188387	0.49131799	0.513597804	0.516649366	0.502784245	0.498467368	0.508675104
HGNC	1060	Cohesin complex	Other	8	Glutamatergic	0.507163459	0.508229599	0.50221213	0.511048647	0.499270431	0.498414295	0.495985036
HGNC	1482	NSL histone acetyltransferase complex	Other	9	GABAergic	0.506942148	0.50338242	0.500984628	0.516459397	0.497806961	0.497866212	0.501262091
HGNC	1745	General transcription factor IIH complex subunits	Other	10	Glutamatergic	0.506670479	0.509783088	0.510769884	0.499458465	0.507061262	0.497725623	0.50800432
HGNC	1058	ATAC complex	Other	13	Glutamatergic	0.506641452	0.505164801	0.516522839	0.498236715	0.498676775	0.495779075	0.503662697
HGNC	1495	TOG domain containing	Other	10	GABAergic	0.5066259	0.510742504	0.50930894	0.499826256	0.502669276	0.494858167	0.503481029
HGNC	427	Glycosyl transferases group 1 domain containing	Other	10	Glutamatergic	0.506553612	0.503335277	0.502619692	0.513705866	0.491865866	0.504399047	0.492307662
HGNC	401	Alkylation repair homologs	Other	9	GABAergic	0.506509885	0.49729602	0.505183511	0.517050124	0.501862662	0.502894536	0.492979755
HGNC	587	Chaperonins	Other	15	Glutamatergic	0.506471946	0.509358745	0.495234765	0.514822327	0.503905766	0.498362618	0.505287269
HGNC	100	Ubiquitin like modifier activating enzymes	Other	10	GABAergic	0.506459141	0.504423939	0.497552013	0.51740147	0.489698173	0.513054737	0.501821919
HGNC	929	Actins	Other	7	Glutamatergic	0.506385551	0.498214101	0.527603242	0.493339308	0.501484308	0.495717389	0.509183642
HGNC	1118	ESCRT-III	Other	12	GABAergic	0.506346361	0.509799167	0.496655789	0.512584128	0.496203352	0.503247905	0.497394818
SynGO	GO:0099031	anchored component of postsynaptic density membrane	Signaling	7	GABAergic	0.506198678	0.498153968	0.515737842	0.504704224	0.502431453	0.486858762	0.505593905
HGNC	1452	Condensin I subunits	Other	5	Glutamatergic	0.506168383	0.515369718	0.511912426	0.491223003	0.500224814	0.498824327	0.483505984
HGNC	250	Cyclic nucleotide gated channels	Ion Channel	10	Glutamatergic	0.506037797	0.509876728	0.488765763	0.5194709	0.496326695	0.506245077	0.485126127
HGNC	441	Glucosaminyl (N-acetyl) transferases/xylosyltransferases	Other	7	GABAergic	0.50602362	0.489622655	0.549239894	0.479208311	0.482225076	0.474396586	0.48460417
HGNC	1967	Steroid 5-alpha reductase family	Other	5	Glutamatergic	0.505957706	0.523646937	0.502380293	0.491845886	0.51172223	0.49847107	0.490458475
HGNC	41	Acyl-CoA thioesterases	Other	10	GABAergic	0.505834541	0.515317476	0.500478773	0.501707373	0.49777104	0.500001023	0.501902114
HGNC	657	Myosin light chains	Other	14	GABAergic	0.505723739	0.515076224	0.496271471	0.505823524	0.500392133	0.499758916	0.509968915
HGNC	1824	B7 family	Other	10	GABAergic	0.505673627	0.515534002	0.496432865	0.505054015	0.507951552	0.509641053	0.501970867
HGNC	456	BPI fold containing	Other	16	GABAergic	0.505628	0.512660643	0.510300454	0.493922903	0.506591004	0.49921966	0.487956629
HGNC	1878	General transcription factor IID complex subunits	Other	14	GABAergic	0.505483226	0.505150457	0.507575916	0.503723307	0.50231982	0.502666916	0.500567317
HGNC	1001	Cytochrome P450 family 2	Other	36	Glutamatergic	0.505408965	0.500977825	0.51343471	0.501814358	0.496927606	0.494339069	0.497471674
HGNC	669	OTU domain containing	Other	17	GABAergic	0.505394247	0.503821483	0.499490505	0.512870753	0.501618932	0.499613796	0.504925182
HGNC	660	N-alpha-acetyltransferase subunits	Other	13	GABAergic	0.505391505	0.501312799	0.510290692	0.504571024	0.500972127	0.500848792	0.508934846
HGNC	957	Peroxins	Other	16	GABAergic	0.505352962	0.500420693	0.516662628	0.498975563	0.507235815	0.499385289	0.498574491
HGNC	1743	Interferon regulatory factors	Other	9	Glutamatergic	0.505323888	0.499561804	0.510687499	0.50572236	0.498328741	0.50191086	0.494749544
HGNC	1501	U2 small nuclear ribonucleoprotein	Other	21	Glutamatergic	0.505232758	0.498567699	0.506743209	0.510387366	0.502722296	0.500675425	0.496256217
HGNC	1911	ER membrane protein complex subunits	Other	10	Glutamatergic	0.505113242	0.49868867	0.504238121	0.512412935	0.500564235	0.498445503	0.495353975
HGNC	616	Kallikreins	Other	16	GABAergic	0.505112967	0.48164664	0.50544243	0.528249831	0.492024673	0.449399441	0.511401664
HGNC	364	UBX domain containing	Other	13	GABAergic	0.505053279	0.505126953	0.499082996	0.510949886	0.501657471	0.501552903	0.507059638
HGNC	929	Actins	Other	7	GABAergic	0.504899219	0.497990585	0.519078828	0.497628245	0.5073811	0.497515561	0.498651642
HGNC	964	Cystatin superfamily	Other	22	Glutamatergic	0.504842384	0.509101579	0.513572052	0.49185352	0.498159196	0.498058115	0.500747057
HGNC	1169	UPF1 like RNA helicases	Other	11	GABAergic	0.504798679	0.511065557	0.499715467	0.503615011	0.500345628	0.499232601	0.494207776
HGNC	343	Guanylate cyclase receptors	Signaling	7	Glutamatergic	0.504758068	0.498479086	0.504957519	0.510837598	0.500654746	0.488579154	0.50134986
HGNC	1415	DNA transposon derived genes	Other	21	Glutamatergic	0.504745973	0.508326571	0.502467769	0.50344358	0.497128882	0.495848342	0.500813936
HGNC	1118	ESCRT-III	Other	12	Glutamatergic	0.50470947	0.510173836	0.503834623	0.500119951	0.503254564	0.503281223	0.500659396
HGNC	1574	KMN network	Other	10	GABAergic	0.504544803	0.49787183	0.518399951	0.497362627	0.506290276	0.49872281	0.491549704
HGNC	979	COMM domain containing	Other	10	GABAergic	0.504455929	0.504074078	0.5049241	0.50436961	0.501330158	0.494302918	0.498980878
HGNC	1504	Spliceosomal A complex	Other	44	GABAergic	0.504351777	0.504015019	0.506074382	0.502965929	0.50044137	0.491247353	0.49571741
HGNC	1023	CCR4-NOT transcription complex	Other	12	GABAergic	0.504112931	0.498562972	0.504761046	0.509014775	0.499144764	0.497480712	0.495653235
HGNC	1500	SMN complex	Other	10	GABAergic	0.504065049	0.505664971	0.503281187	0.503248989	0.49172996	0.501621312	0.507958867
HGNC	905	Angiopoietin like family	Other	8	Glutamatergic	0.5039928	0.497462698	0.49870341	0.515812291	0.494458536	0.512275624	0.501491837
HGNC	981	Dynein regulatory complex	Other	11	GABAergic	0.503985759	0.497402917	0.506643606	0.507910755	0.493319624	0.492393918	0.508844748
HGNC	482	Charged multivesicular body proteins	Other	11	Glutamatergic	0.503939324	0.513228165	0.503952327	0.49463748	0.505552607	0.504217735	0.502241616
HGNC	90	Zinc fingers SWIM-type	Other	10	Glutamatergic	0.503923074	0.495299426	0.512285524	0.504184272	0.498692948	0.498188854	0.516664848
HGNC	1415	DNA transposon derived genes	Other	21	GABAergic	0.503907161	0.502604986	0.508470704	0.500645792	0.504747608	0.495021349	0.501995274
HGNC	1503	U5 small nuclear ribonucleoprotein	Other	17	GABAergic	0.503880041	0.504576263	0.4974119	0.50965196	0.507077697	0.502048052	0.499615678
HGNC	1968	Sad1 and UNC84 domain containing	Other	5	Glutamatergic	0.503733508	0.505501259	0.494771912	0.510927351	0.498221454	0.504692871	0.501627687
HGNC	1734	Stomatin family	Other	5	GABAergic	0.503723815	0.522706762	0.49150856	0.496956121	0.505158056	0.504855707	0.499053205
HGNC	772	Trafficking protein particle complex	Other	14	GABAergic	0.503692012	0.497218213	0.507628331	0.506229492	0.496305057	0.49389863	0.504459447
HGNC	1169	UPF1 like RNA helicases	Other	11	Glutamatergic	0.503568527	0.495655265	0.511559064	0.503491252	0.496678647	0.4942529	0.500847155
HGNC	132	Aminoacyl tRNA synthetases, Class II	Other	19	GABAergic	0.503540526	0.506924508	0.5063519	0.49734517	0.498912987	0.497717354	0.499555498
HGNC	1502	U4/U6 small nuclear ribonucleoprotein	Other	15	GABAergic	0.503480245	0.502171357	0.503363693	0.504905685	0.501325016	0.499979443	0.492848681
HGNC	766	T-box transcription factors	Other	18	GABAergic	0.503432949	0.507227112	0.503323455	0.499748279	0.505370241	0.503073436	0.551750967
HGNC	1743	Interferon regulatory factors	Other	9	GABAergic	0.503337857	0.486886708	0.510749652	0.512377213	0.498779811	0.493424561	0.495747843
HGNC	422	BEN domain containing	Other	9	Glutamatergic	0.502701784	0.509608603	0.505284953	0.493211795	0.496395478	0.484794472	0.511220039
HGNC	1824	B7 family	Other	10	Glutamatergic	0.502592671	0.50221883	0.513664225	0.491894957	0.499181042	0.491890816	0.499313485
HGNC	1150	NADH:ubiquinone oxidoreductase supernumerary subunits	Other	30	GABAergic	0.502499406	0.488757022	0.505361258	0.513379939	0.495253059	0.497123036	0.499743168
SynGO	GO:0098810	neurotransmitter reuptake	Signaling	5	Glutamatergic	0.502428913	0.517332771	0.48755221	0.502401757	0.474696733	0.479462136	0.527708473
HGNC	665	Nuclear factors of activated T-cells	Other	5	Glutamatergic	0.502339935	0.500969613	0.504339039	0.501711153	0.500702103	0.505006426	0.495465545
HGNC	310	7TM orphan receptors	Signaling	6	Glutamatergic	0.502305117	0.499197222	0.504614328	0.5031038	0.495310942	0.497753235	0.510541594
HGNC	1968	Sad1 and UNC84 domain containing	Other	5	GABAergic	0.502294086	0.500421041	0.501772883	0.504688334	0.500287077	0.502524544	0.502910341
HGNC	533	Helix-turn-helix CENPB type domain containing	Other	13	GABAergic	0.502266759	0.499888108	0.504903581	0.502008588	0.502299486	0.497750429	0.50083314
HGNC	1482	NSL histone acetyltransferase complex	Other	9	Glutamatergic	0.502118128	0.499158615	0.512502668	0.494693102	0.498990226	0.492303871	0.500601952
HGNC	1121	Eukaryotic translation initiation factor 3	Other	13	Glutamatergic	0.502091265	0.507866632	0.513212914	0.485194248	0.500319813	0.495051931	0.497627357
HGNC	595	INO80 complex	Other	15	Glutamatergic	0.502025823	0.507329055	0.504910986	0.493837428	0.501189073	0.499756883	0.505107562
HGNC	1121	Eukaryotic translation initiation factor 3	Other	13	GABAergic	0.50192763	0.502415484	0.50025208	0.503115326	0.498847505	0.497815051	0.501363727
HGNC	640	Mitochondrial complex I: NADH:ubiquinone oxidoreductase subunits	Other	44	GABAergic	0.501705124	0.485267781	0.504497588	0.515350002	0.492051744	0.49452713	0.504206582
HGNC	1498	NTC associated proteins	Other	16	GABAergic	0.501533828	0.495695686	0.502197547	0.50670825	0.497597996	0.494669531	0.496594715
HGNC	1499	U1 small nuclear ribonucleoprotein	Other	12	Glutamatergic	0.501411104	0.494621617	0.490537334	0.51907436	0.491267461	0.496802262	0.488933954
HGNC	819	Guanylate cyclases	Other	11	GABAergic	0.501382953	0.508247994	0.493778538	0.502122327	0.503545205	0.506353814	0.500869274
HGNC	210	Nucleotide like receptors	Signaling	12	GABAergic	0.501340451	0.507856135	0.483811428	0.51235379	0.49241155	0.491832126	0.512824988
HGNC	1831	Torsins	Other	5	Glutamatergic	0.501321662	0.502738919	0.499494437	0.501731628	0.494930347	0.493344067	0.498501404
HGNC	458	Butyrophilins	Other	15	Glutamatergic	0.501310254	0.498730206	0.499757942	0.505442614	0.502362219	0.502211433	0.507650733
HGNC	755	Sp transcription factors	Other	9	Glutamatergic	0.501212614	0.495793627	0.500097936	0.507746279	0.496445456	0.49467409	0.523890551
HGNC	1024	DNA glycosylases	Other	11	Glutamatergic	0.500966505	0.509656265	0.501940199	0.491303051	0.498977649	0.5037844	0.504650686
HGNC	132	Aminoacyl tRNA synthetases, Class II	Other	19	Glutamatergic	0.500808813	0.49975237	0.502905495	0.499768573	0.496804071	0.498350368	0.499330967
HGNC	579	G-patch domain containing	Other	22	GABAergic	0.50078278	0.502175812	0.498856189	0.501316339	0.494520314	0.493576094	0.498130455
HGNC	982	E2F transcription factors	Other	8	Glutamatergic	0.500489809	0.505267869	0.502484991	0.493716568	0.500285865	0.499165352	0.48880314
HGNC	1964	DECID complex	Other	10	GABAergic	0.500189232	0.501386638	0.496353743	0.502827313	0.495226074	0.493250615	0.501699026
HGNC	1522	Spliceosomal E complex	Other	16	Glutamatergic	0.500117018	0.494200161	0.493218303	0.512932591	0.493199182	0.48944886	0.489293235
HGNC	304	Porins	Other	17	GABAergic	0.500055579	0.499203069	0.492565834	0.508397834	0.493124127	0.501737708	0.518642449
HGNC	779	Tubulin tyrosine ligase family	Other	14	GABAergic	0.499916421	0.497725423	0.511808731	0.490215111	0.491596336	0.48286028	0.507073391
HGNC	1087	LEM domain containing	Other	7	GABAergic	0.49985705	0.502183763	0.494260084	0.503127303	0.499703738	0.499199553	0.496311873
HGNC	1264	Interleukin 6 type cytokine family	Other	8	GABAergic	0.499656336	0.575784526	0.423679626	0.499504856	0.488236303	0.504121732	0.495587447
HGNC	1109	Keratins	Other	55	GABAergic	0.499506765	0.492149363	0.51465086	0.491720072	0.491983444	0.491082505	0.514125483
HGNC	343	Guanylate cyclase receptors	Signaling	7	GABAergic	0.499233001	0.496926766	0.502593008	0.498179229	0.500028032	0.498596387	0.491016751
HGNC	636	Maestro heat like repeat containing	Other	11	GABAergic	0.499197791	0.498129894	0.502925565	0.496537914	0.501016475	0.490920541	0.504254335
HGNC	434	Fucosyltransferases	Other	13	Glutamatergic	0.49907665	0.500214573	0.499519968	0.497495409	0.492385773	0.477080468	0.492322749
HGNC	1264	Interleukin 6 type cytokine family	Other	8	Glutamatergic	0.498877179	0.499857467	0.503403147	0.493370922	0.490122714	0.495906943	0.483953869
HGNC	533	Helix-turn-helix CENPB type domain containing	Other	13	Glutamatergic	0.498100352	0.495141058	0.500371414	0.498788585	0.496211571	0.498748638	0.498459223
HGNC	1001	Cytochrome P450 family 2	Other	36	GABAergic	0.497642685	0.492940727	0.495407357	0.504579973	0.490713476	0.492360216	0.502013125
HGNC	1501	U2 small nuclear ribonucleoprotein	Other	21	GABAergic	0.49748869	0.493572804	0.495890923	0.503002343	0.497266694	0.492575254	0.498107663
HGNC	1091	C-C motif chemokine receptors	Signaling	10	GABAergic	0.497454597	0.477016304	0.511741923	0.503605563	0.488525637	0.495017917	0.498963824
HGNC	609	Keratins, type II	Other	27	GABAergic	0.497199539	0.494956152	0.500221235	0.496421229	0.494684749	0.495442367	0.51563797
HGNC	458	Butyrophilins	Other	15	GABAergic	0.496985103	0.50974822	0.493340711	0.487866378	0.499084728	0.497529659	0.502783312
HGNC	401	Alkylation repair homologs	Other	9	Glutamatergic	0.496924156	0.498881101	0.495067996	0.496823372	0.492469885	0.492967938	0.506420604
HGNC	361	WAP four-disulfide core domain containing	Other	18	Glutamatergic	0.496767001	0.500663594	0.509180261	0.480457149	0.531445539	0.509539303	0.494783979
HGNC	290	Acid sensing ion channel subunits	Ion Channel	5	Glutamatergic	0.496518867	0.497847553	0.499238686	0.492470363	0.498384122	0.495893358	0.525948063
HGNC	1574	KMN network	Other	10	Glutamatergic	0.496014328	0.492930973	0.498229904	0.496882107	0.495825666	0.502094414	0.496745604
HGNC	1091	C-C motif chemokine receptors	Signaling	10	Glutamatergic	0.495560638	0.495269512	0.491261439	0.500150962	0.493253373	0.498737918	0.509861968
HGNC	213	P2Y receptors	Signaling	8	GABAergic	0.495360854	0.498571325	0.483031835	0.504479401	0.489326996	0.490984765	0.490797217
HGNC	1172	Lysozymes	Other	11	Glutamatergic	0.495025813	0.496077176	0.496266661	0.492733601	0.523110607	0.498121625	0.518998798
HGNC	1241	Arrestins	Other	10	GABAergic	0.494600376	0.498119156	0.50190889	0.483773082	0.493701516	0.481969758	0.51151208
HGNC	289	Taste receptors	Signaling	42	Glutamatergic	0.494426078	0.492853649	0.496550277	0.493874308	0.488471144	0.502736041	0.490032124
HGNC	819	Guanylate cyclases	Other	11	Glutamatergic	0.493285341	0.485780698	0.494360653	0.49971467	0.500091031	0.497561566	0.496998326
HGNC	1522	Spliceosomal E complex	Other	16	GABAergic	0.492879052	0.49214832	0.492171678	0.494317158	0.491047041	0.487308247	0.491729734
HGNC	250	Cyclic nucleotide gated channels	Ion Channel	10	GABAergic	0.492062406	0.48522648	0.485496999	0.505463738	0.481110117	0.486572953	0.503646851
HGNC	1254	NF-kappa B complex subunits	Other	5	Glutamatergic	0.49178189	0.506026559	0.491741886	0.477577224	0.494986814	0.49225102	0.485106427
HGNC	1254	NF-kappa B complex subunits	Other	5	GABAergic	0.491617668	0.499321828	0.48657633	0.488954845	0.492476787	0.494723481	0.488658666
HGNC	1499	U1 small nuclear ribonucleoprotein	Other	12	GABAergic	0.491106677	0.490326456	0.490591271	0.492402304	0.489599641	0.487031696	0.490981419
HGNC	213	P2Y receptors	Signaling	8	Glutamatergic	0.488273416	0.489987853	0.489102719	0.485729676	0.491144134	0.49472066	0.491124837
HGNC	678	Perilipins	Other	5	Glutamatergic	0.487908692	0.481762584	0.508949856	0.473013636	0.497877043	0.487955175	0.489116733
HGNC	1840	Inter-alpha-trypsin inhibitor heavy chains	Other	6	GABAergic	0.487459501	0.507384677	0.507892273	0.447101551	0.495497733	0.476212062	0.501398397
HGNC	1448	Hyaluronidases	Other	8	Glutamatergic	0.486802935	0.454786095	0.521855702	0.483767009	0.474713005	0.448124133	0.444985825
HGNC	1840	Inter-alpha-trypsin inhibitor heavy chains	Other	6	Glutamatergic	0.486551828	0.519740421	0.491593743	0.448321319	0.495038763	0.487663012	0.474013793
HGNC	677	Peptidyl arginine deiminases	Other	5	Glutamatergic	0.480463298	0.4972088	0.470754147	0.473426949	0.495802816	0.474004884	0.488328903
HGNC	1448	Hyaluronidases	Other	8	GABAergic	0.464195769	0.468318181	0.459070454	0.465198672	0.451561041	0.445349194	0.460822313
