# Supplementary material for: Comparative cellular analysis of motor cortex in human, marmoset and mouse
Source: Nature. 2021 Oct 6;598(7879):111–9. doi: 10.1038/s41586-021-03465-8 (PMC8494640; doi:10.1038/s41586-021-03465-8)
Supplement: Supplementary file 4 — This zipped folder contains Supplementary Tables 1-23. [file 41586_2021_3465_MOESM4_ESM.zip › Supplementary Table 10.csv]

	conservation	cluster	gene	human_AUC	marmoset_AUC	mouse_AUC	human_power	marmoset_power	mouse_power	human_avg.1	human_avg.2	marmoset_avg.1	marmoset_avg.2	mouse_avg.1	mouse_avg.2	human_prop.1	human_prop.2	marmoset_prop.1	marmoset_prop.2	mouse_prop.1	mouse_prop.2
NXPH2	human_marmoset	L5/6 NP	NXPH2	0.983	0.903	NA	0.966	0.806	NA	2.56282975863672	0.258009296298611	1.36173660400482	0.116761475072462	0.222250311386506	0.0691741136959953	1	0.191667872124982	0.865	0.126085987970595	0.20125	0.0720215857202159
LHFPL3	human_marmoset	L5/6 NP	LHFPL3	0.98	0.94	NA	0.96	0.88	NA	2.80770693091003	0.321722523426227	2.21299327318893	0.308693508300752	0.580247114546733	0.820401901993337	0.993939393939394	0.27296398090554	0.95	0.269770550233905	0.49	0.557907845579078
GRIP1	human_marmoset	L5/6 NP	GRIP1	0.975	0.83	NA	0.95	0.66	NA	3.73196966160228	2.38765339067297	2.02882547177611	0.996838910263638	1.37738301764375	1.38803125791618	1	0.986981050195284	0.96	0.692581866785476	0.86625	0.866957243669572
TSHZ2	human_marmoset_mouse	L5/6 NP	TSHZ2	0.974	0.962	0.979	0.948	0.924	0.958	3.93828086384109	1.17376549644174	2.82072133952049	0.299350257097612	3.66050932681208	0.398014762808233	1	0.584261536236077	0.96	0.23546446870127	0.9925	0.222914072229141
KIAA1456	human	L5/6 NP	KIAA1456	0.971	NA	NA	0.942	NA	NA	2.87808669610492	1.33960912576862	0.416432038614953	0.285204408141677	0.172355290791825	0.242879957923034	1	0.83465933748011	0.44	0.325685007796837	0.1975	0.216064757160648
SORCS2	human_marmoset_mouse	L5/6 NP	SORCS2	0.969	0.812	0.725	0.938	0.624	0.45	2.08507488881372	0.428959454880375	1.78370467117222	0.790623606651502	1.4404628984857	0.753377579427573	0.987878787878788	0.425141038622884	0.94	0.580084651370016	0.8425	0.564964715649647
DAB1	human_marmoset_mouse	L5/6 NP	DAB1	0.965	0.802	0.706	0.93	0.604	0.412	3.81137632450333	1.72918821988729	1.63698841700618	0.791765362643111	3.21993400117763	2.39461240242668	1	0.849992767250109	0.935	0.626642904878592	1	0.935035284350353
CDH6	human_marmoset	L5/6 NP	CDH6	0.958	0.751	NA	0.916	0.502	NA	2.50716816997911	0.910843297367955	1.03248679661048	0.353305763566626	0.708583960124322	0.714603695469255	0.998787878787879	0.684796759728049	0.745	0.342392515036756	0.50875	0.595267745952678
KCNIP1	human_marmoset_mouse	L5/6 NP	KCNIP1	0.957	0.912	0.801	0.914	0.824	0.602	1.98808407473278	0.239179148446615	1.26214537743531	0.0543967622382296	1.08998919984873	0.0777007329463078	0.968484848484849	0.218284391725734	0.85	0.070617063934061	0.65	0.074719800747198
ALCAM	human_marmoset	L5/6 NP	ALCAM	0.956	0.839	NA	0.912	0.678	NA	2.94469848725994	0.861631178202784	1.24830438203539	0.275810258085073	0.28724693511935	1.22870455147031	1	0.503688702444669	0.85	0.225217197594119	0.365	0.686176836861768
TLL1	human	L5/6 NP	TLL1	0.951	NA	NA	0.902	NA	NA	1.90922501935356	0.208922599361688	0.312698269784909	0.279581654615056	0.0106761371475419	0.0693696371855404	0.967272727272727	0.170548242441776	0.33	0.265983515259523	0.01375	0.0799086757990868
LUZP2	human_marmoset	L5/6 NP	LUZP2	0.951	0.958	NA	0.902	0.916	NA	3.46881481139059	1.07836026691546	2.18219937302209	0.359165843541436	0.804806871158925	0.850642347114567	1	0.53695935194561	0.985	0.295611494764981	0.525	0.541303445413034
SPON1	human_marmoset_mouse	L5/6 NP	SPON1	0.95	0.921	0.853	0.9	0.842	0.706	2.05900947015119	0.302723615566196	1.52527016005727	0.212666387651814	2.00367836799349	0.75502708618059	0.980606060606061	0.240705916389411	0.935	0.21051459122299	0.9475	0.537567455375675
CRYM	human_marmoset	L5/6 NP	CRYM	0.949	0.89	NA	0.898	0.78	NA	2.0946692735458	0.604577278284163	1.24949135920649	0.208246490634049	0.69988786607496	0.365433192739766	0.996363636363636	0.52046868219297	0.875	0.249498774782802	0.63625	0.334786218347862
ITGA8	human_marmoset	L5/6 NP	ITGA8	0.946	0.92	NA	0.892	0.84	NA	2.76864516431819	0.696839989848622	1.5149048297844	0.0969562031746952	0.0146642325854751	0.439541237785619	0.96969696969697	0.449877043251844	0.875	0.106036979282691	0.01625	0.396222498962225
ASIC2	human_marmoset	L5/6 NP	ASIC2	0.941	0.95	NA	0.882	0.9	NA	5.01717346242162	3.59894184115968	4.42113366067994	2.84376618495986	3.57104364852141	3.59927025182334	0.998787878787879	0.997540865036887	1	0.985074626865672	1	0.999792444997924
GRM8	human_marmoset_mouse	L5/6 NP	GRM8	0.938	0.729	0.713	0.876	0.458	0.426	2.81491922337807	1.01649866288433	1.85212854081228	1.08115269274256	2.82767874188664	2.17351523856424	1	0.640243020396355	0.945	0.658053018489641	1	0.934412619344126
ETV1	human_marmoset_mouse	L5/6 NP	ETV1	0.937	0.873	0.897	0.874	0.746	0.794	2.35335750008803	0.837878566972055	1.4791923622762	0.344892920218251	1.810718929678	0.436050246770752	0.997575757575758	0.629972515550412	0.885	0.349298284695923	0.9375	0.358032378580324
NLGN1	human_marmoset	L5/6 NP	NLGN1	0.935	0.857	NA	0.87	0.714	NA	4.52562178302023	3.6312261235029	3.70201726174763	2.80535876684965	3.68416852725176	3.88531474236077	1	1	1	0.985520160392069	1	1
ADCY2	human_marmoset_mouse	L5/6 NP	ADCY2	0.932	0.716	0.925	0.864	0.432	0.85	3.27828931340956	2.51412589883395	2.17749711530123	1.74096112712687	3.14250249902494	2.07707836608444	1	1	0.99	0.962129650256182	1	0.986093814860938
MYRIP	human	L5/6 NP	MYRIP	0.931	NA	NA	0.862	NA	NA	3.04202368858522	2.05965970140028	1.41571279113507	1.22816084220322	1.04847242024121	1.21965803235316	1	0.962968320555475	0.915	0.826910224994431	0.85375	0.884391863843919
COL12A1	human_mouse	L5/6 NP	COL12A1	0.929	NA	0.804	0.858	NA	0.608	2.25181089401695	0.578547349698962	0.0332189486657384	0.0971871427316134	1.16048245799322	0.246479907607416	0.96969696969697	0.418920873716187	0.045	0.11049231454667	0.74875	0.232461602324616
SLC24A3	human_marmoset	L5/6 NP	SLC24A3	0.927	0.894	NA	0.854	0.788	NA	1.72930128547571	0.0858985945109955	1.28165005685329	0.0592071992233925	0.460993886880397	0.851660698147077	0.88	0.0967741935483871	0.82	0.0746268656716418	0.34875	0.564134495641345
KCNT2	human_marmoset_mouse	L5/6 NP	KCNT2	0.927	0.703	0.772	0.854	0.406	0.544	3.03967739647244	1.64852409804958	1.61145458223887	1.03553149471068	2.66146073159285	1.8609019938869	0.991515151515151	0.882829451757558	0.91	0.742927155268434	0.98875	0.90390203403902
VWC2L	human_marmoset_mouse	L5/6 NP	VWC2L	0.924	0.866	0.931	0.848	0.732	0.862	2.40104841446369	0.81780494086368	1.94792181815475	0.723631787848084	2.33009401640561	0.261461957371572	0.985454545454545	0.572255171416172	0.965	0.526620628202272	0.92125	0.183063511830635
GRIN3A	human_marmoset	L5/6 NP	GRIN3A	0.923	0.837	NA	0.846	0.674	NA	1.84432027499231	0.313762863213392	1.01321916530875	0.137350136528399	0.493381787111653	0.216299516262844	0.96	0.243743671343845	0.77	0.134996658498552	0.4325	0.192403486924035
PRR16	human_marmoset_mouse	L5/6 NP	PRR16	0.922	0.862	0.808	0.844	0.724	0.616	2.76568813399882	1.49864323273284	2.5344907825539	1.38274013163742	2.10296370756146	0.968169224711801	1	0.893099956603501	0.995	0.825796391178436	0.9575	0.608136156081362
RORA	human_marmoset	L5/6 NP	RORA	0.916	0.791	NA	0.832	0.582	NA	3.85333627803542	2.54903075671413	1.34429353433493	0.564124092076425	2.76901962807847	2.25639481934819	0.996363636363636	0.986113120208303	0.88	0.514368456226331	0.99875	0.963470319634703
RANBP17	human	L5/6 NP	RANBP17	0.914	NA	NA	0.828	NA	NA	2.42979017850864	1.18955651624302	0.999905296027589	0.64344767754784	0.469801948852696	0.44481407350648	0.991515151515151	0.797916968031245	0.76	0.5624860770773	0.4675	0.487754254877543
SATB1	human_marmoset_mouse	L5/6 NP	SATB1	0.913	0.898	0.79	0.826	0.796	0.58	2.66470694163644	1.66966963101951	1.9899177274927	0.922224956329411	1.74565723956622	0.964002835513634	1	0.959207290611891	0.985	0.752951659612386	0.96375	0.734537152345372
OLFM3	human_marmoset_mouse	L5/6 NP	OLFM3	0.91	0.834	0.917	0.82	0.668	0.834	3.80340307353739	2.80319433956709	2.29019388204785	1.17992449319619	2.74830118662574	1.03445291672462	1	0.994647765080284	0.99	0.735130318556471	0.99125	0.669364881693649
C8orf34	human_marmoset_mouse	L5/6 NP	C8orf34	0.909	0.704	0.706	0.818	0.408	0.412	2.44891700222718	0.893964554140859	0.850838309766982	0.360737010146624	2.61953849307404	2.12286670510812	0.995151515151515	0.614639085780414	0.705	0.345065716195144	0.99875	0.979244499792445
DOCK4	human_marmoset	L5/6 NP	DOCK4	0.906	0.907	NA	0.812	0.814	NA	3.40022410557942	2.3548794752545	2.72124699205842	1.68706924233629	1.2180948955077	1.35377667054117	1	0.985823810212643	1	0.957228781465805	0.88	0.871938563719386
SH3RF3	human_marmoset_mouse	L5/6 NP	SH3RF3	0.904	0.733	0.773	0.808	0.466	0.546	2.34408748778445	1.31731462689586	1.57298773138266	0.986394434910263	2.11123084530591	1.49321848431313	0.993939393939394	0.91769130623463	0.935	0.785698373802629	0.995	0.940224159402242
ROR1	human	L5/6 NP	ROR1	0.903	NA	NA	0.806	NA	NA	1.5215671081705	0.105169240379799	0.0158902691517397	0.0705755662664901	0.0648342691171057	0.0704446611624357	0.84969696969697	0.106466078403009	0.02	0.0799732679884161	0.0575	0.0697384806973848
SEMA5B	human_marmoset	L5/6 NP	SEMA5B	0.902	0.73	NA	0.804	0.46	NA	1.59182307613812	0.432860206559604	0.597247083672396	0.0611675895811478	0.283938394307792	0.437116011050737	0.955151515151515	0.414436568783451	0.52	0.0799732679884161	0.21875	0.364674138646741
ERC1	human_marmoset	L5/6 NP	ERC1	0.902	0.802	NA	0.804	0.604	NA	2.91442665141748	2.16285867769248	2.07469144845451	1.45637602098181	1.42048315731998	1.33880543758403	1	0.996238970056415	0.995	0.941412341278681	0.96375	0.943960149439601
KIAA1211	human	L5/6 NP	KIAA1211	0.901	NA	NA	0.802	NA	NA	1.56404436214126	0.40276398858995	0.93778112267039	0.618469046934203	0.631980836906427	0.52582954679829	0.96	0.3801533342977	0.72	0.562708843840499	0.5675	0.490867579908676
SPOCK1	human_marmoset	L5/6 NP	SPOCK1	0.9	0.779	NA	0.8	0.558	NA	3.19067407750791	1.96354536466209	2.43705307657093	1.77641859470701	2.16593375484572	2.33783315397252	1	0.91769130623463	1	0.963020717308978	0.995	0.99439601494396
TRHDE	human_marmoset	L5/6 NP	TRHDE	0.899	0.752	NA	0.798	0.504	NA	2.79140457733836	0.998395992718609	1.2774214774302	0.553989140123588	1.91438684956714	1.25952626090714	0.970909090909091	0.57847533632287	0.825	0.452439296057028	0.91	0.784765462847655
HTR2C	human_marmoset	L5/6 NP	HTR2C	0.896	0.724	NA	0.792	0.448	NA	2.43398368393605	0.0305194038950067	0.948781964056134	0.114050855768134	0.710627918332523	0.115264161096466	0.8	0.0389121944163171	0.525	0.107596346625084	0.4275	0.118098796180988
GPRIN3	human	L5/6 NP	GPRIN3	0.891	NA	NA	0.782	NA	NA	1.45883446913201	0.345138859195733	0.410718238014164	0.156605439872453	0.0483093394849266	0.454211253516143	0.940606060606061	0.321712715174309	0.435	0.182891512586322	0.06	0.453300124533001
PCP4	human_marmoset	L5/6 NP	PCP4	0.891	0.75	NA	0.782	0.5	NA	1.9957687115048	0.750379507487505	1.10563421799346	0.474498929584508	1.80192403505024	1.55777029660323	0.984242424242424	0.580645161290323	0.825	0.461572733348184	0.97375	0.856164383561644
BCL2	human_marmoset	L5/6 NP	BCL2	0.891	0.838	NA	0.782	0.676	NA	1.88817605780336	0.756728713393473	1.34204803632001	0.371668084725192	0.909634869623249	0.691324380736273	0.983030303030303	0.627513380587299	0.87	0.36466919135665	0.72125	0.621212121212121
PDE9A	human_marmoset	L5/6 NP	PDE9A	0.887	0.82	NA	0.774	0.64	NA	1.14038204680357	0.0648405763783834	0.984466145744798	0.207564326695724	0.120320971411166	0.299892463359114	0.80969696969697	0.0724721539129177	0.79	0.21875696146135	0.1475	0.308426733084267
PHLDB2	human_marmoset	L5/6 NP	PHLDB2	0.885	0.934	NA	0.77	0.868	NA	1.77761257211462	0.480006095742476	1.4692740912274	0.131601513759592	0.132993377799252	0.0512629157424667	0.947878787878788	0.387530739187039	0.915	0.143907329026509	0.15875	0.0628891656288917
FGFR1	human_marmoset	L5/6 NP	FGFR1	0.885	0.842	NA	0.77	0.684	NA	1.49378893847924	0.416936874610418	1.12409055621646	0.260022425120912	0.147313535944161	0.218913324615258	0.92969696969697	0.431361203529582	0.835	0.293161060369793	0.17375	0.255085097550851
GHR	human_marmoset	L5/6 NP	GHR	0.883	0.822	NA	0.766	0.644	NA	2.04048451884298	0.580639949996652	1.0706185835976	0.259220523957046	0.111622828699683	0.398852434181964	0.918787878787879	0.42962534355562	0.81	0.289151258632212	0.12	0.412826899128269
NYAP2	human_marmoset	L5/6 NP	NYAP2	0.883	0.718	NA	0.766	0.436	NA	2.36757829494188	1.10411910295782	1.67746055558524	1.11169349653615	1.26514959994275	1.46745825243855	0.974545454545454	0.771879068421814	0.96	0.784807306749833	0.91625	0.925695309256953
CALCRL	human	L5/6 NP	CALCRL	0.882	NA	NA	0.764	NA	NA	1.48944791456179	0.204800891475593	0.0924647941859206	0.00817212844030699	0.0122773044543695	0.00929159083934094	0.866666666666667	0.162013597569796	0.105	0.0111383381599465	0.01625	0.0132835201328352
TSHZ3	human_mouse	L5/6 NP	TSHZ3	0.882	NA	0.716	0.764	NA	0.432	1.71484895462497	0.570342689509821	0.218080781870688	0.0569806168797903	1.34961102041226	0.84124042351398	0.962424242424242	0.489657167655143	0.285	0.0784139006460236	0.89625	0.70942299709423
ZNF385B	human_marmoset	L5/6 NP	ZNF385B	0.882	0.888	NA	0.764	0.776	NA	3.54866408530693	2.7489340020204	2.90900113919932	2.03764444307131	1.98680259819516	2.14097340284865	1	0.990452770143208	1	0.972154154600134	0.99375	0.987546699875467
SEL1L3	human_marmoset	L5/6 NP	SEL1L3	0.88	0.712	NA	0.76	0.424	NA	1.64019373468882	0.56588782914311	1.02301818999562	0.498485334642041	0.992663546008073	1.21192068986114	0.957575757575758	0.516996962245046	0.76	0.464023167743373	0.76875	0.858239933582399
CADM1	human	L5/6 NP	CADM1	0.88	NA	NA	0.76	NA	NA	3.09744358864084	1.98038990378088	1.42616047620439	1.26546937169203	2.08046644796902	1.77092933154838	0.997575757575758	0.933314046000289	0.915	0.863221207395857	0.99875	0.937318389373184
ATP2C2	human	L5/6 NP	ATP2C2	0.879	NA	NA	0.758	NA	NA	1.16018561630797	0.176173840861945	0.038123094930797	0.0537523806867358	0.00259930192709979	0.0104317032186146	0.860606060606061	0.201215101981773	0.055	0.0748496324348407	0.00375	0.014321295143213
ROBO3	human	L5/6 NP	ROBO3	0.876	NA	NA	0.752	NA	NA	1.02241932807204	0.10329239545184	0.0401504204713378	0.130973305388674	0.0146487044354769	0.23292053763244	0.815757575757576	0.131202083031969	0.055	0.168188906215193	0.01875	0.243669572436696
BCL11B	human_marmoset_mouse	L5/6 NP	BCL11B	0.876	0.809	0.734	0.752	0.618	0.468	2.03648954575443	0.859514677800678	1.3114799592011	0.431604963495498	1.65524448343519	0.955270583426401	0.997575757575758	0.630985100535223	0.88	0.334372911561595	0.955	0.645911166459112
CD36	human	L5/6 NP	CD36	0.874	NA	NA	0.748	NA	NA	1.42641825944936	0.0211001774285488	0.00346573590279973	0.00395057799556845	0.00519860385419959	0.011881181800337	0.756363636363636	0.0258932446116013	0.005	0.00556916907997327	0.0075	0.0170195101701951
DIRAS2	human	L5/6 NP	DIRAS2	0.873	NA	NA	0.746	NA	NA	2.2573358523173	1.23285312835818	1.01706076009875	0.623431904934425	1.09003966954536	0.746996729284143	0.995151515151515	0.861565167076523	0.77	0.576743149922032	0.80125	0.659402241594022
LHFPL2	human_marmoset	L5/6 NP	LHFPL2	0.872	0.805	NA	0.744	0.61	NA	1.29923010061432	0.295695915614006	0.858904545193699	0.0837783895933838	0.0375370010359646	0.0561625564694538	0.895757575757576	0.315058585274121	0.67	0.1042548451771	0.0425	0.0726442507264425
ZNF704	human_marmoset	L5/6 NP	ZNF704	0.866	0.792	NA	0.732	0.584	NA	2.16193810627071	1.23546198461436	1.59379837183746	0.810114190381963	0.943527436370391	0.776702019554776	0.986666666666667	0.860841892087372	0.91	0.664736021385609	0.78375	0.721461187214612
KLHL5	human_marmoset	L5/6 NP	KLHL5	0.864	0.827	NA	0.728	0.654	NA	1.76507209720314	0.669857560707314	1.21727159821921	0.387676746939435	0.0828349978683517	0.186669088151077	0.979393939393939	0.539852451902213	0.885	0.380040098017376	0.10625	0.228725612287256
GALNT13	human_marmoset	L5/6 NP	GALNT13	0.862	0.862	NA	0.724	0.724	NA	2.55917144239903	1.37238223825367	2.24094715137773	1.25430352847463	1.89186079668569	1.64441389393269	0.992727272727273	0.812527122812093	0.985	0.852528402762308	0.9925	0.936073059360731
FRAS1	human_marmoset	L5/6 NP	FRAS1	0.862	0.922	NA	0.724	0.844	NA	2.77849053945476	1.76488017053908	1.90959036281673	0.353361117326339	0.417652388847256	0.6673547656903	0.998787878787879	0.93403732098944	0.96	0.283804856315438	0.36625	0.488584474885845
TLE4	human_marmoset_mouse	L5/6 NP	TLE4	0.86	0.916	0.815	0.72	0.832	0.63	2.94739196764491	1.31702042942268	2.17124598313563	0.614030897074433	2.45025482298228	1.1488636412758	1	0.750470128742948	0.99	0.488973045221653	0.9975	0.640307181403072
COL11A1	human	L5/6 NP	COL11A1	0.859	NA	NA	0.718	NA	NA	2.17215628343366	0.994122306262517	0.0704925484125584	0.147980361683468	0.0117704730692343	0.0873990004713639	0.989090909090909	0.655865760162014	0.085	0.16462463800401	0.015	0.0981735159817352
ASXL3	human_marmoset	L5/6 NP	ASXL3	0.859	0.842	NA	0.718	0.684	NA	2.18721713237863	1.25018513706027	1.274327356187	0.392718566218284	0.896347411425452	0.650762227941086	0.985454545454545	0.870967741935484	0.885	0.413455112497215	0.70625	0.642590286425903
SNTG1	human	L5/6 NP	SNTG1	0.858	NA	NA	0.716	NA	NA	4.37814468811536	3.51919778517125	2.39835874245739	2.11856634695952	2.85708819016578	2.39271653802364	1	0.996383625054246	1	0.945644909779461	1	0.966168534661685
DPY19L1	human_mouse	L5/6 NP	DPY19L1	0.857	NA	0.821	0.714	NA	0.642	2.37317640536912	1.4166590708622	0.976596163606608	0.620794377966342	1.55362731761592	0.739700649923853	0.979393939393939	0.893099956603501	0.765	0.568278012920472	0.93625	0.659402241594022
NRXN1	human	L5/6 NP	NRXN1	0.857	NA	NA	0.714	NA	NA	4.97366988273598	4.57555924199879	3.69265845330394	3.51953509238203	4.58344047636524	4.37679686007015	1	1	1	0.999108932947204	1	1
CHN2	human_mouse	L5/6 NP	CHN2	0.856	NA	0.781	0.712	NA	0.562	2.58536403728187	1.33632171251666	0.162045734814509	0.535456666076726	1.0917589337291	0.30680264784739	1	0.731664979025025	0.15	0.444865226108265	0.75375	0.29057700290577
MGAT4C	human_marmoset_mouse	L5/6 NP	MGAT4C	0.856	0.831	0.927	0.712	0.662	0.854	4.04802336918085	2.98084696500068	1.63864180722992	0.42244846533917	4.07919326542476	2.05587850166486	1	0.96687400549689	0.855	0.293161060369793	0.99875	0.883146533831465
CADPS	human_marmoset	L5/6 NP	CADPS	0.856	0.846	NA	0.712	0.692	NA	3.78284754834841	3.25364921011584	2.96726835628564	2.30522169761096	2.76757523351582	2.8585524513914	1	1	1	0.996435731788817	1	1
NR4A3	human	L5/6 NP	NR4A3	0.854	NA	NA	0.708	NA	NA	1.13969839291664	0.226719047437225	0.38914742663133	0.0745748985715596	0.31269528815251	0.185204042317324	0.850909090909091	0.243888326341675	0.435	0.0871018044107819	0.33125	0.205064342050643
XKR6	human_mouse	L5/6 NP	XKR6	0.849	NA	0.734	0.698	NA	0.468	3.05557576882195	2.48972451283461	2.21877789305573	1.85645023706666	2.07575588090063	1.48762904787668	1	0.994069145088963	1	0.971263087547338	0.9975	0.898505603985056
ABLIM3	human_marmoset	L5/6 NP	ABLIM3	0.845	0.702	NA	0.69	0.404	NA	1.40200065178983	0.552855498894447	0.638132981882622	0.219103364373377	0.432356471097083	0.34688793355821	0.930909090909091	0.567192246492116	0.62	0.2708843840499	0.4425	0.389788293897883
CAMK2D	human_marmoset_mouse	L5/6 NP	CAMK2D	0.844	0.745	0.883	0.688	0.49	0.766	2.72437120368748	1.5151660078346	1.503134545566	0.828627834182344	1.87817361541845	0.578489197267787	1	0.816288152755678	0.94	0.619514368456226	0.965	0.437733499377335
SLC24A2	human_marmoset	L5/6 NP	SLC24A2	0.843	0.78	NA	0.686	0.56	NA	3.65814906585355	2.92885096291722	3.15295501013771	2.50169427323432	2.80687213369158	2.58571962943879	1	0.976999855345002	1	0.984406326576075	0.99875	0.97343295973433
HIP1	human_mouse	L5/6 NP	HIP1	0.84	NA	0.731	0.68	NA	0.462	1.12272468699018	0.310990633614301	0.117778550662097	0.450807540407562	1.13758608767411	0.530398122161285	0.878787878787879	0.342543034861855	0.13	0.399643573178882	0.7775	0.533623910336239
CDH11	human_marmoset_mouse	L5/6 NP	CDH11	0.84	0.837	0.742	0.68	0.674	0.484	2.30652360077252	1.42175040965939	2.11247285051157	1.2116457144768	2.38028865181771	1.87373255161131	0.992727272727273	0.89295530160567	0.99	0.834484294943194	1	0.976753839767538
ABLIM1	human_marmoset	L5/6 NP	ABLIM1	0.84	0.784	NA	0.68	0.568	NA	2.56726902265927	1.91073357322533	2.03835316271034	1.460083296525	1.72856700982851	1.71730369614224	0.998787878787879	0.986402430203964	0.99	0.941857874805079	0.9875	0.959526774595268
MPP7	human	L5/6 NP	MPP7	0.839	NA	NA	0.678	NA	NA	1.79552440104636	0.806621107147021	1.05850040861591	0.687861842824378	0.060353174055367	0.173311966304971	0.935757575757576	0.675683494864748	0.74	0.638004009801738	0.0675	0.20381901203819
MACROD2	human_marmoset	L5/6 NP	MACROD2	0.839	0.845	NA	0.678	0.69	NA	3.62125732451586	3.03896469291626	3.20597167893632	2.51212417845524	3.00438684104901	3.04692249112033	1	0.99971069000434	1	0.995544664736021	1	0.999792444997924
MAPK10	human	L5/6 NP	MAPK10	0.839	NA	NA	0.678	NA	NA	3.83526992774982	3.39489762870901	2.45045210456876	2.38231524340564	2.08119230336808	2.52840827933773	1	1	1	0.996435731788817	0.99875	0.999584889995849
GRM3	human_marmoset_mouse	L5/6 NP	GRM3	0.838	0.787	0.744	0.676	0.574	0.488	2.78770486144379	1.79348621865122	1.91542570904992	1.10778821999186	2.2031159302736	1.53132871578728	0.995151515151515	0.888904961666426	0.98	0.776564936511473	0.99625	0.879410543794105
WASF3	human	L5/6 NP	WASF3	0.835	NA	NA	0.67	NA	NA	1.55439613287297	0.777307034933923	0.572396939795615	0.407745450914915	0.691513640711233	0.675513041258198	0.957575757575758	0.72718067409229	0.56	0.461795500111383	0.63125	0.63574097135741
PAK7	human_marmoset_mouse	L5/6 NP	PAK7	0.832	0.864	0.744	0.664	0.728	0.488	2.59159063276648	1.92070077955709	2.01657524887114	1.1577233772278	2.30143899463757	1.70475935330262	0.998787878787879	0.975842615362361	0.995	0.870349743818222	0.99875	0.946450809464508
SGCD	human_marmoset	L5/6 NP	SGCD	0.831	0.889	NA	0.662	0.778	NA	2.47458444697335	1.30139618652696	2.75169586679566	1.52656801596451	1.60348842617376	1.47028355074241	0.987878787878788	0.76869665846955	1	0.879037647582981	0.78	0.786425902864259
ANK3	human	L5/6 NP	ANK3	0.83	NA	NA	0.66	NA	NA	3.6221842655454	3.22429393726054	2.27031913628504	2.30953113076488	3.35596511658671	3.16326924962639	1	1	1	0.997549565604812	1	0.999792444997924
DCC	human_marmoset_mouse	L5/6 NP	DCC	0.829	0.779	0.956	0.658	0.558	0.912	3.55859619397306	1.83428616845965	2.58467343534565	1.36135372547382	3.87869190304242	1.87135643417557	0.992727272727273	0.676840734847389	0.975	0.66250835375362	0.99625	0.838314653383146
MSI2	human	L5/6 NP	MSI2	0.829	NA	NA	0.658	NA	NA	1.71558577709308	0.940629162747113	1.05216973958766	0.748693190921298	1.05591651661517	1.07825307043688	0.980606060606061	0.789816288152756	0.795	0.674537758966362	0.83375	0.848277293482773
PDE3B	human	L5/6 NP	PDE3B	0.828	NA	NA	0.656	NA	NA	2.22534062505136	1.39219937001339	1.21742029651901	0.809550811222377	0.656457233571288	0.596817802091478	0.985454545454545	0.905540286416896	0.9	0.697037202049454	0.59	0.594437525944375
UST	human	L5/6 NP	UST	0.826	NA	NA	0.652	NA	NA	1.46708431661234	0.508527324116047	0.614490803047727	0.814822614470224	0.0166094743328692	0.309255231387138	0.900606060606061	0.434254303486185	0.46	0.611271998217866	0.02125	0.285388127853881
USP6NL	human	L5/6 NP	USP6NL	0.825	NA	NA	0.65	NA	NA	1.05563668944185	0.279934881037872	0.151320191933523	0.149354402529856	0.16664985555249	0.110303216512544	0.835151515151515	0.323448575148271	0.19	0.192247716640677	0.19625	0.142590286425903
RALGPS2	human_marmoset	L5/6 NP	RALGPS2	0.825	0.786	NA	0.65	0.572	NA	1.95873818449069	1.13007916815459	1.42774963286567	0.685157890809621	0.608862421246422	0.739567911892655	0.983030303030303	0.855634312165485	0.9	0.625751837825796	0.56875	0.689497716894977
FCHSD2	human	L5/6 NP	FCHSD2	0.825	NA	NA	0.65	NA	NA	1.9790844453664	1.19138169862034	1.05583610365998	0.816620420158734	1.10455529016018	0.739545768330447	0.991515151515151	0.839432952408506	0.825	0.686344397415906	0.82625	0.689290161892902
FOXN3	human_mouse	L5/6 NP	FOXN3	0.824	NA	0.743	0.648	NA	0.486	2.1434660557168	1.43316848409322	1.57886075024945	1.24296360201906	1.60834472250869	1.02293683777363	0.997575757575758	0.926081296108781	0.945	0.873914012029405	0.96	0.789124117891241
CHRM2	human_marmoset	L5/6 NP	CHRM2	0.822	0.931	NA	0.644	0.862	NA	1.77439512323528	0.495762829965044	1.9589186804994	0.289926950991947	0.969018380091832	0.427754145441223	0.829090909090909	0.350933024736005	0.93	0.272220984629093	0.5175	0.309464508094645
TOX	human_marmoset_mouse	L5/6 NP	TOX	0.82	0.881	0.815	0.64	0.762	0.63	2.9665963664012	1.54950005231803	2.42753884406045	0.786280169555669	2.43907212549736	1.24821557601696	0.984242424242424	0.711413279328801	0.99	0.435063488527512	1	0.676629306766293
C3orf70	human	L5/6 NP	C3orf70	0.82	NA	NA	0.64	NA	NA	0.878124500629628	0.154532327942613	0.099656845997215	0.0597365288277567	0.116349814764956	0.234024650436967	0.764848484848485	0.174598582381021	0.135	0.0830920026732012	0.1425	0.281029472810295
KCTD8	human_marmoset	L5/6 NP	KCTD8	0.819	0.813	NA	0.638	0.626	NA	2.83459245608924	1.52569551430495	2.09516281178335	0.782118125208218	0.238163705421188	0.438681327709251	0.901818181818182	0.804715752929264	0.87	0.507239919803965	0.185	0.299709422997094
SASH1	human_marmoset_mouse	L5/6 NP	SASH1	0.818	0.92	0.748	0.636	0.84	0.496	1.1435461443161	0.228757405113829	2.67081164257951	0.484181332916366	0.782674246132928	0.200806250429708	0.778181818181818	0.235353681469695	0.98	0.271552684339497	0.665	0.23225404732254
FARP1	human_marmoset	L5/6 NP	FARP1	0.818	0.809	NA	0.636	0.618	NA	1.8779248059848	1.03637213035828	1.54868719598947	0.732894465671703	1.6759806478844	1.42397254930912	0.96	0.755243743671344	0.92	0.615059033192248	0.98	0.935865504358655
DIP2A	human	L5/6 NP	DIP2A	0.817	NA	NA	0.634	NA	NA	2.03293535803523	1.21968984908518	0.654373654882572	0.603804843358058	0.748061556462164	0.702710782926958	0.997575757575758	0.860552582091711	0.65	0.601693027400312	0.65	0.625363221253632
LRRC4C	human_mouse	L5/6 NP	LRRC4C	0.815	NA	0.867	0.63	NA	0.734	4.25906879631327	3.14527750609028	2.06520130997381	1.58847842339365	4.09009001416079	2.80584388582951	0.998787878787879	0.997830175032547	0.98	0.940075740699488	1	0.990037359900374
CDK8	human_marmoset	L5/6 NP	CDK8	0.814	0.73	NA	0.628	0.46	NA	2.08958968845684	1.44580836009262	1.43005507566294	0.908157205863071	1.12400655208225	1.15613178635979	0.992727272727273	0.952263850716042	0.925	0.776119402985075	0.885	0.901203819012038
SAMD3	human	L5/6 NP	SAMD3	0.813	NA	NA	0.626	NA	NA	1.03514401204618	0.154322020179933	0	0.00293379292284227	0.00830473716643459	0.00851255016369721	0.733333333333333	0.130478808042818	0	0.00423256850077968	0.01125	0.0114155251141553
PELI2	human	L5/6 NP	PELI2	0.813	NA	NA	0.626	NA	NA	1.13925042203326	0.260364817249981	0.463622669894803	0.0945532125803683	0.0405100230619025	0.217118113561319	0.781818181818182	0.266020541009692	0.45	0.114724883047449	0.0525	0.24719800747198
ADAMTS12	human	L5/6 NP	ADAMTS12	0.812	NA	NA	0.624	NA	NA	0.880759833157495	0.015433773805652	0.050547628179737	0.0450645454937016	0.0148766063814693	0.0285480230088625	0.635151515151515	0.0208303196875452	0.07	0.0634885275116953	0.02	0.0396430053964301
BACH2	human_mouse	L5/6 NP	BACH2	0.809	NA	0.819	0.618	NA	0.638	2.07248229598494	1.16119107621541	0.592817835140531	0.737384389992548	1.95518016959006	1.13645260289566	0.964848484848485	0.820049182699262	0.51	0.627311205168189	0.98875	0.816106268161063
NCK2	human_marmoset	L5/6 NP	NCK2	0.807	0.704	NA	0.614	0.408	NA	1.59712294507218	0.861060145036639	1.18842408198834	0.708317742964796	0.733653477241447	0.681073882487764	0.949090909090909	0.731954289020686	0.845	0.648696814435286	0.6575	0.655666251556662
MYLIP	human	L5/6 NP	MYLIP	0.805	NA	NA	0.61	NA	NA	0.944583825114867	0.244586406422328	0.127971648397895	0.0582830028344148	0.248448523571961	0.28045444004799	0.792727272727273	0.288442065673369	0.17	0.0788594341724215	0.28	0.323370693233707
HDAC9	human	L5/6 NP	HDAC9	0.803	NA	NA	0.606	NA	NA	2.94589656973663	2.18630440870584	1.37444060739523	1.35024962730005	1.3497103673297	1.70607127083908	1	0.971213655431795	0.89	0.876587213187792	0.885	0.927978414279784
ADAM12	human	L5/6 NP	ADAM12	0.801	NA	NA	0.602	NA	NA	0.856441560209108	0.124699591576259	0.038123094930797	0.0414202718765027	0.0230341147533334	0.0573193802384453	0.704242424242424	0.161434977578475	0.055	0.0568055246157273	0.03125	0.0763802407638024
EFHD2	human	L5/6 NP	EFHD2	0.801	NA	NA	0.602	NA	NA	1.37035835087972	0.626345986543277	0.122478586954554	0.0701228757129628	1.03886302330897	0.839130107827485	0.926060606060606	0.588890496166643	0.16	0.0971263087547338	0.79125	0.693233706932337
NEK11	human	L5/6 NP	NEK11	0.798	NA	NA	0.596	NA	NA	1.79797819504591	0.986490842938431	0.187478073923772	0.407830504948067	0.117692023825794	0.0946808117494219	0.939393939393939	0.787935773180963	0.215	0.415460013366006	0.14	0.126193441261934
ARHGAP29	human	L5/6 NP	ARHGAP29	0.798	NA	NA	0.596	NA	NA	0.745119517124224	0.121960102008158	0.132553102057266	0.370140950424228	0.062400185042118	0.093283542180949	0.71030303030303	0.129176913062346	0.155	0.413900646023613	0.07875	0.121004566210046
SDK1	human	L5/6 NP	SDK1	0.796	NA	NA	0.592	NA	NA	2.44759592009664	1.19462920800415	0.163484145176768	0.411194108715619	0.587105846320598	0.974467028840927	0.958787878787879	0.670041949949371	0.185	0.380040098017376	0.465	0.588833540888335
CDH8	human_mouse	L5/6 NP	CDH8	0.796	NA	0.754	0.592	NA	0.508	2.4107842703603	1.49232884605664	1.7080687666358	1.2939870319503	1.99430433620234	1.13870595818045	0.963636363636364	0.829741067553884	0.865	0.819558921808866	0.96	0.714196762141968
CXXC4	human	L5/6 NP	CXXC4	0.795	NA	NA	0.59	NA	NA	1.08879631385329	0.362104297807109	0.387125743657688	0.181694350133922	0.78488731411963	0.426015716334015	0.83030303030303	0.378851439317228	0.42	0.216974827355759	0.6875	0.443960149439601
ATP1B1	human_mouse	L5/6 NP	ATP1B1	0.795	NA	0.762	0.59	NA	0.524	2.80559887249263	2.29588530938864	1.67995266752184	1.3840076275475	2.81295994259282	2.29598289606355	1	0.998264140026038	0.965	0.937179772777902	0.99875	0.995641344956413
PHKB	human	L5/6 NP	PHKB	0.793	NA	NA	0.586	NA	NA	1.9428646070339	1.36433546280656	0.702729891473537	0.471223965973645	0.666175981764388	0.471397533407499	0.993939393939394	0.937798350933025	0.65	0.497215415460013	0.58375	0.498547114985471
FAM89A	human	L5/6 NP	FAM89A	0.792	NA	NA	0.584	NA	NA	0.584439668407014	0.00286613426353054	0.00346573590279973	0.00355143353817749	0.00346573590279973	0.00399298921105917	0.586666666666667	0.0040503399392449	0.005	0.00512363555357541	0.005	0.0053964300539643
ERG	human	L5/6 NP	ERG	0.79	NA	NA	0.58	NA	NA	1.08973094339735	0.223144213879097	0.18762571386328	0.129219170429943	0.012996509635499	0.0582636168944352	0.728484848484849	0.158107912628381	0.205	0.122076186233014	0.01875	0.0608136156081362
ATP1B2	human	L5/6 NP	ATP1B2	0.789	NA	NA	0.578	NA	NA	0.604986752852629	0.0419953858331716	0.20827248934057	0.0576418913980375	0.106458027799967	0.123384454773896	0.621818181818182	0.0527990742080139	0.26	0.0784139006460236	0.12625	0.159609796596098
DSCAM	human_mouse	L5/6 NP	DSCAM	0.789	NA	0.821	0.578	NA	0.642	3.87379071898096	3.55521266980504	3.05476322050074	3.05595872618029	3.11088298477527	2.4884985465206	1	1	1	0.997104032078414	1	0.987961809879618
NPSR1	human	L5/6 NP	NPSR1	0.788	NA	NA	0.576	NA	NA	0.766208229906846	0.0292970216682394	0.118423935873473	0.0762425870553488	0.535656719317261	0.098732652179522	0.603636363636364	0.0409373643859395	0.165	0.0764089997772332	0.30625	0.0772104607721046
PCED1B	human	L5/6 NP	PCED1B	0.788	NA	NA	0.576	NA	NA	1.042788627811	0.249547336520216	0.0436161563741375	0.158768868822814	0.820045206442763	0.576404179554935	0.751515151515151	0.222190076667149	0.055	0.16239697037202	0.68125	0.560813615608136
MDGA2	human	L5/6 NP	MDGA2	0.788	NA	NA	0.576	NA	NA	4.3109969259792	3.86638693340743	3.15718735618582	3.00404260585664	3.66501809043253	3.4515329684155	1	1	1	0.996435731788817	1	0.999584889995849
KIAA0319	human	L5/6 NP	KIAA0319	0.787	NA	NA	0.574	NA	NA	1.98317235932595	1.35607611490044	0.180286022112478	0.223387528098076	0.763945733887232	0.890771375239844	0.991515151515151	0.914508896282367	0.21	0.272443751392292	0.6775	0.777916147779162
GRIK1	human_mouse	L5/6 NP	GRIK1	0.786	NA	0.859	0.572	NA	0.718	2.00676782616818	0.141396980470944	0.70873051401774	0.333281578359441	1.97265210808126	0.0678274280972859	0.636363636363636	0.148271372775929	0.4	0.233014034306082	0.74125	0.0732669157326692
CPNE7	human	L5/6 NP	CPNE7	0.786	NA	NA	0.572	NA	NA	0.760496803010236	0.147330812404472	0.366914600852273	0.0183631985933381	0	0	0.703030303030303	0.177925647331115	0.41	0.025840944531076	0	0
BMP2K	human	L5/6 NP	BMP2K	0.786	NA	NA	0.572	NA	NA	1.50529211419665	0.844072760089646	0.370465864094587	0.339376835277039	0.117692023825795	0.133278535085609	0.934545454545455	0.747143063792854	0.405	0.387614167966139	0.145	0.174761311747613
PPM1H	human	L5/6 NP	PPM1H	0.786	NA	NA	0.572	NA	NA	1.89175435846597	1.28242565849501	1.17136733322271	1.04266124900173	1.14971721445705	1.39841669571942	0.980606060606061	0.917980616230291	0.845	0.828024058810426	0.89875	0.910128684101287
DLC1	human_marmoset	L5/6 NP	DLC1	0.784	0.734	NA	0.568	0.468	NA	2.79449508193045	1.67982167790515	1.6444203957737	0.950547860174606	1.5511575581655	1.72923515877877	1	0.856791552148127	0.96	0.64379594564491	0.94625	0.870485678704857
LRRTM3	human_marmoset	L5/6 NP	LRRTM3	0.784	0.765	NA	0.568	0.53	NA	3.06369646689728	2.54079755712172	2.7920475789967	2.26437691549441	2.41844552370981	2.07246281950195	1	0.997685520034717	0.995	0.985520160392069	0.9975	0.979244499792445
ERC2	human	L5/6 NP	ERC2	0.783	NA	NA	0.566	NA	NA	3.62750136527817	3.17399344770605	2.69033325939561	2.58864304687493	3.155558477144	3.10350128785769	1	1	1	0.992648696814435	1	0.999584889995849
STXBP6	human_marmoset	L5/6 NP	STXBP6	0.781	0.923	NA	0.562	0.846	NA	1.54905834804559	0.475167690550195	1.65276750911333	0.212274461357501	0.331183312874023	0.671030877658532	0.773333333333333	0.343121654853175	0.925	0.193138783693473	0.27625	0.427978414279784
SEMA3E	human	L5/6 NP	SEMA3E	0.781	NA	NA	0.562	NA	NA	2.06302489409008	0.847990249645981	0.640629097591437	0.266843441133495	1.49511699353321	0.887623848289566	0.96969696969697	0.421958628670621	0.425	0.183559812875919	0.80125	0.586135325861353
SPHKAP	human	L5/6 NP	SPHKAP	0.779	NA	NA	0.558	NA	NA	1.72437279961266	0.725610252708866	0.100772563753786	0.637420584481596	0.456047678431553	1.24212895593103	0.890909090909091	0.455229278171561	0.12	0.503675651592782	0.49125	0.822332918223329
HS3ST4	human_marmoset	L5/6 NP	HS3ST4	0.776	0.847	NA	0.552	0.694	NA	3.65708611067166	1.75111977922489	3.18384581670071	1.51447154459996	3.39142470701898	1.92089003342769	0.993939393939394	0.648488355272675	1	0.706838939630207	1	0.682233291822333
TIMP2	human	L5/6 NP	TIMP2	0.775	NA	NA	0.55	NA	NA	0.873409487834452	0.158341480745619	0.269483547801301	0.0781625544722713	0.144583944014213	0.497114409568846	0.667878787878788	0.174019962389701	0.32	0.0984629093339274	0.1675	0.474678289746783
IL1RAPL1	human_marmoset	L5/6 NP	IL1RAPL1	0.773	0.832	NA	0.546	0.664	NA	3.85590492174729	3.31316555905865	3.23257123682367	2.40684831452067	3.84257082742475	3.54688804767935	1	0.999132070013019	0.995	0.984851860102473	1	0.997301784973018
DGKD	human_marmoset	L5/6 NP	DGKD	0.772	0.858	NA	0.544	0.716	NA	0.877494427636602	0.279729866055204	1.05637497023512	0.18095155623021	0.621609679777087	0.813554163247439	0.785454545454545	0.288442065673369	0.835	0.21251949209178	0.5925	0.749481112494811
ELAVL4	human	L5/6 NP	ELAVL4	0.772	NA	NA	0.544	NA	NA	2.2027315964431	1.61640823064611	1.46577164183016	1.20071861004589	1.29526014977963	1.24136078204715	1	0.953999710690004	0.93	0.871018044107819	0.90625	0.883976753839768
CPNE4	human_marmoset_mouse	L5/6 NP	CPNE4	0.771	0.894	0.871	0.542	0.788	0.742	2.90273886450364	1.81186169912459	2.48364117847602	1.21947950381845	2.09514674387168	0.675135407774728	0.962424242424242	0.839577607406336	1	0.779015370906661	0.93625	0.511415525114155
MMD2	human_marmoset	L5/6 NP	MMD2	0.77	0.72	NA	0.54	0.44	NA	0.716116840184644	0.124625394754481	0.651467979927757	0.209935966943147	0.27752770496204	0.259144738733383	0.653333333333333	0.149717922754231	0.645	0.236578302517264	0.30875	0.298879202988792
LMO7	human	L5/6 NP	LMO7	0.77	NA	NA	0.54	NA	NA	2.26665496041963	1.67407234818788	1.00632773742752	0.745152336405073	0.428945869214614	0.646724250193886	1	0.961521770577173	0.765	0.669859656939185	0.43375	0.616853466168535
CHSY3	human_marmoset_mouse	L5/6 NP	CHSY3	0.769	0.856	0.816	0.538	0.712	0.632	3.31301555534575	2.75987325053902	3.0939615686268	2.22530894127661	3.16451001755445	2.32847753056469	1	0.997396210039057	1	0.978391623969704	1	0.969489414694894
CAP2	human	L5/6 NP	CAP2	0.769	NA	NA	0.538	NA	NA	2.1578848435069	1.64747541591049	1.09144152970422	1.01441679369795	1.16827497692237	1.76031250817121	1	0.971647620425286	0.83	0.830920026732012	0.8975	0.969489414694894
NKAIN2	human	L5/6 NP	NKAIN2	0.769	NA	NA	0.538	NA	NA	4.29107486660469	3.9122459859418	3.76633980720314	3.4523647937198	3.47518419235759	3.98505332789294	1	1	1	0.996658498552016	1	1
LRRC1	human	L5/6 NP	LRRC1	0.768	NA	NA	0.536	NA	NA	0.909792318104278	0.237275915742265	0.40230287243116	0.0500641841472965	0.506761170586252	0.119201987523871	0.712727272727273	0.277592940836106	0.445	0.0659389619068835	0.5025	0.149854711498547
KLHL3	human	L5/6 NP	KLHL3	0.768	NA	NA	0.536	NA	NA	1.6791929908181	1.15024159515023	0.679822623176683	0.645829862313881	0.507680831075633	1.06050125481908	0.981818181818182	0.895414436568784	0.635	0.637112942748942	0.52125	0.846409298464093
GREM2	human	L5/6 NP	GREM2	0.766	NA	NA	0.532	NA	NA	1.05484009085195	0.395399138137056	0.827283573359327	0.479561908285496	0.372024267731657	0.219589792347996	0.818181818181818	0.37219730941704	0.69	0.433726887948318	0.3975	0.261934412619344
STRBP	human_marmoset_mouse	L5/6 NP	STRBP	0.765	0.701	0.798	0.53	0.402	0.596	2.90723911914278	2.50346371905888	1.77773785172079	1.4039595602146	3.3841583659727	3.00611900033953	1	0.99971069000434	0.99	0.94787257741145	1	1
RBMS3	human_marmoset	L5/6 NP	RBMS3	0.764	0.828	NA	0.528	0.656	NA	1.07489949266184	0.337490946050401	1.08860651427874	0.242153287156731	0.303099513365119	0.272118566848219	0.746666666666667	0.329234775061478	0.83	0.24370683893963	0.30875	0.297841427978414
NETO2	human_marmoset_mouse	L5/6 NP	NETO2	0.764	0.874	0.915	0.528	0.748	0.83	1.79141799480523	1.11645445089586	1.68762521464628	0.584049329921038	2.10866690896639	0.77556372346835	0.983030303030303	0.816432807753508	0.94	0.519937625306304	0.98	0.648401826484018
DLG1	human	L5/6 NP	DLG1	0.764	NA	NA	0.528	NA	NA	2.93771342552392	2.54791215890062	2.26285055273441	2.23462363455479	2.12765719575169	2.02388541991238	1	0.99971069000434	1	0.990198262419247	0.99875	0.994603569946036
SIDT1	human	L5/6 NP	SIDT1	0.763	NA	NA	0.526	NA	NA	1.8164031596021	1.22468700262061	0.726605237587454	0.372532957043851	1.36815238936833	1.18455602457506	0.991515151515151	0.875162736872559	0.675	0.406549342838049	0.925	0.822125363221254
FAM160A1	human	L5/6 NP	FAM160A1	0.762	NA	NA	0.524	NA	NA	0.877041074127815	0.221167902880117	0.468689942296442	0.137003438538055	0	0	0.695757575757576	0.235787646463185	0.47	0.159055468924037	0	0
CAMK4	human	L5/6 NP	CAMK4	0.762	NA	NA	0.524	NA	NA	2.3177166093269	1.70333947764035	1.48758679906738	1.20812130405833	1.16103698464959	1.76787370145524	0.981818181818182	0.930710256039346	0.92	0.838494096680775	0.90375	0.964923204649232
GALNT10	human	L5/6 NP	GALNT10	0.761	NA	NA	0.522	NA	NA	1.03141756456853	0.247687154880258	0.161055385245699	0.0459445675651659	0.100560189957792	0.321769823579092	0.68969696969697	0.281932590771011	0.16	0.0619291601693027	0.11875	0.298879202988792
EFR3A	human_mouse	L5/6 NP	EFR3A	0.761	NA	0.825	0.522	NA	0.65	2.00792133426032	1.48912450470176	1.02322471664792	0.852608898962955	2.05298821537035	1.20088491656819	0.993939393939394	0.957471430637929	0.8	0.740476720873246	0.9925	0.852013283520133
FUT8	human	L5/6 NP	FUT8	0.761	NA	NA	0.522	NA	NA	2.14968780918833	1.66132911645202	1.80034399748015	1.40448109128428	1.08549119290341	1.20154060180163	0.998787878787879	0.979458990308115	0.995	0.935843172198708	0.85	0.896845163968452
NCAM1	human_mouse	L5/6 NP	NCAM1	0.761	NA	0.831	0.522	NA	0.662	2.99956123125285	2.59551821949742	1.14394689103427	0.973740348634738	2.69017932469627	2.08972265645123	1	1	0.865	0.811762085096904	1	0.992735574927356
RAB26	human	L5/6 NP	RAB26	0.759	NA	NA	0.518	NA	NA	1.41360116948632	0.842293379057744	0.663372496153082	0.289415541626076	0.475128935203093	0.535458400377738	0.939393939393939	0.751338058729929	0.63	0.339719313878369	0.48125	0.542963885429639
CSMD3	human_marmoset	L5/6 NP	CSMD3	0.759	0.712	NA	0.518	0.424	NA	3.58357500313687	3.23723360399211	2.89272461629676	2.53780203463796	2.84145007383054	2.78902561204552	1	0.999421380008679	1	0.992648696814435	1	0.998754669987547
DPY19L3	human	L5/6 NP	DPY19L3	0.758	NA	NA	0.516	NA	NA	1.07127988605059	0.457668901968506	0.649922913462012	0.248780002013109	0.254853478546215	0.182835129945593	0.816969696969697	0.487198032692029	0.645	0.292715526843395	0.285	0.211913657119137
NELL1	human	L5/6 NP	NELL1	0.758	NA	NA	0.516	NA	NA	2.65280351945885	1.75314629380127	1.52984675305396	1.52821385058908	0.383637069688688	1.28169247627248	0.973333333333333	0.841024157384638	0.845	0.859879705947873	0.39875	0.656288916562889
ABHD3	human	L5/6 NP	ABHD3	0.756	NA	NA	0.512	NA	NA	1.08818632748426	0.453330317267234	0.226456306605445	0.370291844890981	0.345908668880311	0.226456954712667	0.816969696969697	0.459713583104296	0.27	0.418133214524393	0.37875	0.278953922789539
TRIB2	human	L5/6 NP	TRIB2	0.756	NA	NA	0.512	NA	NA	0.756662695576116	0.230016044449504	0.22325115070834	0.126585232286672	0.134462844461508	0.217052072848627	0.715151515151515	0.288008100679878	0.295	0.167075072399198	0.16625	0.261726857617269
SLC5A8	human	L5/6 NP	SLC5A8	0.756	NA	NA	0.512	NA	NA	0.832387036236646	0.26464183244451	0	0.0176698622610078	0.0105444365029697	0.00592295920270114	0.751515151515151	0.235064371474034	0	0.0236132768990867	0.01375	0.008302200083022
ELL2	human	L5/6 NP	ELL2	0.756	NA	NA	0.512	NA	NA	1.95326176434748	1.39803005871028	0.696710027451907	0.604330816434301	0.661660120119693	0.562618949778171	0.986666666666667	0.926225951106611	0.645	0.595010024504344	0.595	0.553341635533416
RYR2	human_marmoset	L5/6 NP	RYR2	0.755	0.893	NA	0.51	0.786	NA	4.08581249904078	3.68786583354791	3.62862764668997	2.93188468706062	2.91634019700977	2.67157830960509	1	0.999421380008679	1	0.996212965025618	1	0.999584889995849
LRRC3B	human	L5/6 NP	LRRC3B	0.753	NA	NA	0.506	NA	NA	0.913155267203294	0.285698174448481	0.32632290514216	0.0418345475571676	0.211860040304843	0.48063149340466	0.732121212121212	0.267033125994503	0.325	0.0519046558253509	0.22	0.471357409713574
RHOBTB3	human_marmoset	L5/6 NP	RHOBTB3	0.753	0.701	NA	0.506	0.402	NA	1.14272483894792	0.521359185498085	0.935842746669588	0.493344637240946	0.178353772978576	0.205289682140336	0.832727272727273	0.523217127151743	0.805	0.498774782802406	0.215	0.25840597758406
MAN1A1	human_marmoset	L5/6 NP	MAN1A1	0.753	0.735	NA	0.506	0.47	NA	2.13256441096228	1.4541939405613	0.915955373848761	0.338806122877675	0.107206114120493	0.59327706234549	0.989090909090909	0.870823086937654	0.73	0.322343506348853	0.0925	0.459734329597343
TMEM132C	human	L5/6 NP	TMEM132C	0.752	NA	NA	0.504	NA	NA	1.22287827883214	0.372705316549384	0.114108704786696	0.0688058879253736	0.018342342284269	0.0198182673060351	0.709090909090909	0.325763055113554	0.14	0.0810871018044108	0.025	0.0280199252801993
C10orf90	human	L5/6 NP	C10orf90	0.752	NA	NA	0.504	NA	NA	0.527342344113603	0.0253414504696026	0.0574790999853364	0.0239365925640833	0.00433216987849966	0.0215827372597282	0.52969696969697	0.0303775495443368	0.08	0.0314101136110492	0.00625	0.0296803652968037
SGPP2	human	L5/6 NP	SGPP2	0.751	NA	NA	0.502	NA	NA	1.13631661673786	0.555143813587515	0.535920864778802	0.322812397072179	0.205758378237011	0.326039809573561	0.865454545454545	0.543758136843628	0.555	0.36043662285587	0.2175	0.327106683271067
VEGFC	human	L5/6 NP	VEGFC	0.75	NA	NA	0.5	NA	NA	0.563699928205022	0.0316261190045948	0.0179175946922806	0.0267280878365221	0.00433216987849966	0.257326380848364	0.530909090909091	0.0377549544336757	0.02	0.0336377812430385	0.00625	0.274180157741802
SAMD4A	human_mouse	L5/6 NP	SAMD4A	0.75	NA	0.726	0.5	NA	0.452	1.57067767470095	0.936748669555859	0.634461993019446	0.344422333715771	0.913791341486134	0.334802862295169	0.938181818181818	0.742369448864458	0.635	0.374248162174204	0.69875	0.350352843503528
INPP5F	human	L5/6 NP	INPP5F	0.75	NA	NA	0.5	NA	NA	1.57844392990386	1.07846637080352	0.993817676839068	0.665755413616851	0.437918834838059	0.396010949768659	0.96	0.875452046868219	0.785	0.645355312987302	0.455	0.458696554586966
NGLY1	human	L5/6 NP	NGLY1	0.749	NA	NA	0.498	NA	NA	1.3320357966389	0.808466680863435	0.713511904387616	0.475032817908637	0.267818646134774	0.348274900931082	0.936969696969697	0.750904093736439	0.7	0.519492091779906	0.315	0.417600664176007
SPAG16	human	L5/6 NP	SPAG16	0.749	NA	NA	0.498	NA	NA	2.40337485730988	1.83039877894814	0.4694960369647	0.290574892268775	0.0875777978305664	0.129913743325921	1	0.971936930420946	0.455	0.328135442192025	0.10375	0.165213781652138
GPR158	human	L5/6 NP	GPR158	0.749	NA	NA	0.498	NA	NA	2.88532953639572	2.44134476675769	1.22778744140046	1.50443021861939	1.49399877338021	1.93805720333521	1	0.986691740199624	0.87	0.945199376253063	0.9475	0.974470734744707
QRFPR	human	L5/6 NP	QRFPR	0.748	NA	NA	0.496	NA	NA	0.681351274141706	0.0889607132691379	0.00693147180559945	0.00425939830323606	0.00346573590279973	0.081809913767579	0.574545454545455	0.0930131636048026	0.01	0.00601470260637113	0.005	0.0855126608551266
DSEL	human	L5/6 NP	DSEL	0.748	NA	NA	0.496	NA	NA	0.769313126892395	0.238094973977599	0.100245761175497	0.131952493998176	0.15867337892968	0.396165961991613	0.706666666666667	0.277014320844785	0.13	0.168634439741591	0.19375	0.445205479452055
OSBPL9	human	L5/6 NP	OSBPL9	0.748	NA	NA	0.496	NA	NA	1.47524171243986	0.982403791163256	1.08614517630763	0.868784927667069	1.31268459952827	1.10896808114726	0.963636363636364	0.83480399247794	0.85	0.759857429271553	0.91125	0.85678704856787
COL6A1	human	L5/6 NP	COL6A1	0.747	NA	NA	0.494	NA	NA	1.04511192835603	0.469964509220654	0	0.00108087107683663	0.0609761779350763	0.150816341562902	0.84969696969697	0.447417908288731	0	0.00155936734239252	0.07875	0.182233291822333
SLC1A2	human_marmoset_mouse	L5/6 NP	SLC1A2	0.746	0.801	0.756	0.492	0.602	0.512	1.68347610437582	1.03722937303131	1.30947926752418	0.47107624362132	2.82427331590293	2.11794881831302	0.976969696969697	0.762331838565022	0.84	0.455780797505012	1	0.959941884599419
HERC1	human	L5/6 NP	HERC1	0.746	NA	NA	0.492	NA	NA	2.97581290957684	2.68161493314851	1.75780357764505	1.65309074277839	1.85937257149509	1.80045591527724	1	1	0.99	0.982624192470483	0.99625	0.992943129929431
RARB	human	L5/6 NP	RARB	0.745	NA	NA	0.49	NA	NA	1.34366559650621	0.647898006519689	1.23635098676058	0.690939876356885	0.0307017305317853	0.20605047863604	0.864242424242424	0.52900332706495	0.8	0.490977946090443	0.035	0.233706932337069
BTBD3	human	L5/6 NP	BTBD3	0.745	NA	NA	0.49	NA	NA	1.15372245767672	0.584939739412547	0.696105626076552	0.49299898245575	0.438879009207636	0.360354865534377	0.84	0.59496600607551	0.64	0.511472488304745	0.4475	0.386052303860523
RIN2	human_marmoset	L5/6 NP	RIN2	0.744	0.872	NA	0.488	0.744	NA	0.661286800465854	0.107071242014641	1.26746918712736	0.165790867897432	0.037764902981957	0.158434100464715	0.584242424242424	0.115145378272819	0.835	0.172198707952773	0.04125	0.187214611872146
GPC6	human_mouse	L5/6 NP	GPC6	0.743	NA	0.772	0.486	NA	0.544	2.64864646480169	1.46468647061096	1.21077706008193	1.29403368937672	2.526102037971	1.28219447416358	0.80969696969697	0.701576739476349	0.62	0.722655379817331	0.97375	0.63574097135741
AKAP7	human	L5/6 NP	AKAP7	0.743	NA	NA	0.486	NA	NA	1.24759386576024	0.697384208067949	0.518139624892231	0.367267439100406	0.82800187222137	0.567212386851268	0.899393939393939	0.653406625198901	0.525	0.404767208732457	0.70625	0.583852220838522
DYRK2	human	L5/6 NP	DYRK2	0.742	NA	NA	0.484	NA	NA	0.664090174744578	0.192165590582428	0.277592849963464	0.0969438036285062	0.201980960206403	0.330572075264727	0.677575757575758	0.246347461304788	0.33	0.13120962352417	0.25125	0.397052718970527
SLC44A5	human	L5/6 NP	SLC44A5	0.741	NA	NA	0.482	NA	NA	2.58403185541101	1.72265272526011	0.240829423610085	0.863323359351451	0.0694492399840163	0.293059805325552	0.962424242424242	0.796904383046434	0.255	0.720204945422143	0.08	0.322332918223329
SGCZ	human	L5/6 NP	SGCZ	0.741	NA	NA	0.482	NA	NA	3.21876614974361	2.30151163699128	0.738022801242375	1.47067896269063	2.0266988881984	3.43941598275735	0.933333333333333	0.883552726746709	0.505	0.701492537313433	0.8775	0.994603569946036
EML6	human	L5/6 NP	EML6	0.741	NA	NA	0.482	NA	NA	2.69894899319268	2.24967368858034	1.06114598758167	1.2423171110197	1.5811453588605	1.76355661553074	0.980606060606061	0.99189932012151	0.79	0.875473379371798	0.9775	0.983395599833956
PLXNA4	human_marmoset	L5/6 NP	PLXNA4	0.74	0.732	NA	0.48	0.464	NA	2.33843575818226	1.71556626571398	1.8516046959244	1.20667865396827	2.04096706717709	1.59561785218885	0.991515151515151	0.913207001301895	0.975	0.805970149253731	0.99125	0.903071814030718
PDE7A	human	L5/6 NP	PDE7A	0.74	NA	NA	0.48	NA	NA	1.75415576415823	1.27985721958958	0.943772496586447	0.68747676268556	0.69131627434038	0.761910908642135	0.980606060606061	0.931722841024157	0.755	0.646023613276899	0.63375	0.718555417185554
RPH3A	human_marmoset	L5/6 NP	RPH3A	0.736	0.753	NA	0.472	0.506	NA	1.4996672319515	0.947614054333854	1.50389737042269	0.907081915580273	1.32963833959277	1.08878856491625	0.955151515151515	0.764357008534645	0.98	0.743372688794832	0.90375	0.794728102947281
LINGO2	human	L5/6 NP	LINGO2	0.736	NA	NA	0.472	NA	NA	4.0883645457283	3.18349116093673	1.79321718697933	2.23881232434184	2.14102406589207	2.53514028712615	0.995151515151515	0.896282366555765	0.885	0.927600801960348	0.92875	0.85076795350768
HMGN3	human	L5/6 NP	HMGN3	0.736	NA	NA	0.472	NA	NA	1.84037121055018	1.39183006592421	0.647396699661828	0.645714391573343	0.802912329434273	0.91016359355563	0.995151515151515	0.946622305800665	0.62	0.652483849409668	0.71	0.797218762972188
TET2	human	L5/6 NP	TET2	0.735	NA	NA	0.47	NA	NA	1.2667711856803	0.727958592213304	0.858633619965857	0.749573925957552	0.791269399713399	0.783941860535393	0.892121212121212	0.68580934471286	0.715	0.688126531521497	0.7	0.736612702366127
ARHGEF10L	human	L5/6 NP	ARHGEF10L	0.734	NA	NA	0.468	NA	NA	0.770762396902044	0.303838627552275	0.214943381140475	0.212943902110716	0.415725329182391	0.365920563049815	0.741818181818182	0.368580934471286	0.265	0.264201381153932	0.44125	0.419053549190536
TMEM232	human	L5/6 NP	TMEM232	0.734	NA	NA	0.468	NA	NA	2.45075585598459	1.96392089706653	0.210809988274552	0.265225159846752	0.0958173899955772	0.174703249531551	0.998787878787879	0.98336467524953	0.22	0.277344620182669	0.11125	0.200913242009132
RAPGEF6	human	L5/6 NP	RAPGEF6	0.734	NA	NA	0.468	NA	NA	2.47702326487096	2.07793292620697	1.39827962916406	1.14202953976697	1.46880766093015	1.22556860693492	1	0.995805005062925	0.94	0.88126531521497	0.955	0.907430469074305
PLEKHA7	human	L5/6 NP	PLEKHA7	0.733	NA	NA	0.466	NA	NA	0.792819571464571	0.268158993919753	0.0277258872223978	0.0390834160725244	0.482901873347189	0.38627251357912	0.695757575757576	0.312744105308838	0.04	0.0527957228781466	0.47375	0.40763802407638
RAB3IP	human	L5/6 NP	RAB3IP	0.733	NA	NA	0.466	NA	NA	0.988711969522767	0.440020913128074	0.190943809826572	0.217189878033651	0.314124812428457	0.497329237507011	0.791515151515152	0.456965138145523	0.23	0.264201381153932	0.33875	0.544831880448319
AUTS2	human	L5/6 NP	AUTS2	0.733	NA	NA	0.466	NA	NA	3.42705821189124	3.05570711498261	2.51521077227617	2.82632017250473	1.22315370688122	2.74302060824096	0.998787878787879	0.999132070013019	1	0.995990198262419	0.89125	0.990037359900374
CACNA1A	human	L5/6 NP	CACNA1A	0.733	NA	NA	0.466	NA	NA	2.5638020727728	2.1752006587344	2.14061231379352	2.03951308576867	2.95979876024278	2.72212474447584	1	0.98379864024302	1	0.963911784361773	1	0.997301784973018
PAPSS2	human	L5/6 NP	PAPSS2	0.732	NA	NA	0.464	NA	NA	0.908775733786467	0.284072292993335	0.266929419682471	0.301956874686935	0.0808897561209576	0.0957642961437831	0.673939393939394	0.251699696224505	0.315	0.341501447983961	0.1025	0.127646326276463
ASTN2	human	L5/6 NP	ASTN2	0.731	NA	NA	0.462	NA	NA	2.82768447953379	2.28373803825307	2.0217075477852	1.75602981095395	2.22366565724792	2.03068062733704	0.996363636363636	0.989006220164907	0.945	0.939184673646692	0.9975	0.96969696969697
GLRA2	human	L5/6 NP	GLRA2	0.73	NA	NA	0.46	NA	NA	0.688946040261603	0.144992208177316	0.390388512575662	0.0425309026093416	0.719053343228872	0.310612328433731	0.59030303030303	0.168378417474324	0.38	0.0530184896413455	0.615	0.263594852635949
ADAMTS19	human	L5/6 NP	ADAMTS19	0.73	NA	NA	0.46	NA	NA	1.88599550147472	1.21963764769077	0.0706743866334127	0.228747532184611	0.00606503782989952	0.0202282319260853	0.983030303030303	0.787501808187473	0.085	0.212296725328581	0.00875	0.0273972602739726
CSMD2	human	L5/6 NP	CSMD2	0.73	NA	NA	0.46	NA	NA	2.02379468864906	1.52496816814487	0.831138614046931	1.14526305631263	1.90458605965788	2.34789569675195	0.993939393939394	0.936496455952553	0.73	0.832924927600802	0.99125	0.997924449979244
EVL	human	L5/6 NP	EVL	0.73	NA	NA	0.46	NA	NA	1.86443155717536	1.44692901808761	1.02487744473768	0.900348086854268	0.988518811042247	0.804576879950384	0.99030303030303	0.959496600607551	0.81	0.781911338828247	0.795	0.750103777501038
PLAGL1	human	L5/6 NP	PLAGL1	0.729	NA	NA	0.458	NA	NA	1.45753463440048	0.84169955439993	0.426687248950744	0.186281977640877	0.0297532127629386	0.0543360325350487	0.915151515151515	0.66902936496456	0.5	0.225439964357318	0.04	0.072436695724367
PCDH17	human_marmoset_mouse	L5/6 NP	PCDH17	0.729	0.806	0.739	0.458	0.612	0.478	1.97406586376264	1.40748606724647	1.37044992257603	0.570639992861659	1.61645501709038	0.979313962206259	0.987878787878788	0.886735136698973	0.89	0.521051459122299	0.93125	0.728102947281029
MICU1	human_marmoset	L5/6 NP	MICU1	0.729	0.737	NA	0.458	0.474	NA	2.1570306394945	1.77027874532158	1.41269758451861	0.876551031859924	0.968822336815562	0.800444710909316	1	0.989874150151888	0.915	0.746268656716418	0.795	0.746367787463678
FAT1	human	L5/6 NP	FAT1	0.727	NA	NA	0.454	NA	NA	0.589691718245674	0.0889365447494892	0.0207944154167984	0.226629859785832	0.00433216987849966	0.0778200735302681	0.539393939393939	0.102560393461594	0.03	0.256404544441969	0.00625	0.0985886259858863
WLS	human_mouse	L5/6 NP	WLS	0.727	NA	0.849	0.454	NA	0.698	1.00770901468144	0.380627836180092	0.364243033088131	0.23675023750413	1.40976673142825	0.315529555855391	0.716363636363636	0.313322725300159	0.4	0.267765649365115	0.84625	0.319842258198423
TGFB2	human	L5/6 NP	TGFB2	0.727	NA	NA	0.454	NA	NA	0.646483506809388	0.151012691489864	0.264396342463227	0.0859030247744961	0.0166094743328692	0.0722301892475607	0.597575757575758	0.178070302328945	0.275	0.106928046335487	0.0225	0.0921544209215442
EEPD1	human	L5/6 NP	EEPD1	0.727	NA	NA	0.454	NA	NA	0.996101148843592	0.459898861769991	0.259086340092901	0.201090846577643	0.340552304525592	0.270672877965437	0.797575757575758	0.458122378128164	0.3	0.225217197594119	0.3725	0.303860523038605
SCPEP1	human	L5/6 NP	SCPEP1	0.727	NA	NA	0.454	NA	NA	1.12201751643569	0.635164961488509	0.0297532127629386	0.046197892861764	0.209076599598296	0.249157032548511	0.864242424242424	0.637349920439751	0.035	0.0646023613276899	0.2425	0.304275633042756
IQSEC1	human	L5/6 NP	IQSEC1	0.727	NA	NA	0.454	NA	NA	2.27864476533158	1.88312667150282	0.21520396114617	0.216088067341521	1.24240822698586	2.07623623479728	0.998787878787879	0.99146535512802	0.29	0.27912675428826	0.9275	0.989829804898298
HIVEP2	human	L5/6 NP	HIVEP2	0.727	NA	NA	0.454	NA	NA	2.71899210135387	2.32991725229459	1.96439184957343	1.69303760294982	2.72282515046448	2.98615570458574	1	0.999421380008679	0.995	0.971485854310537	1	1
COL4A1	human	L5/6 NP	COL4A1	0.725	NA	NA	0.45	NA	NA	0.548231724998408	0.109508946298578	0.087232312748275	0.275206630158403	0.0833418292534869	0.3718453836896	0.567272727272727	0.133516562997252	0.12	0.315660503452885	0.10625	0.421751764217518
ITM2C	human	L5/6 NP	ITM2C	0.725	NA	NA	0.45	NA	NA	1.19280995564172	0.705470654883979	0.26490209414193	0.209413158769127	1.00399360826294	1.0525400880094	0.895757575757576	0.684218139736728	0.335	0.265092448206728	0.79	0.814860938148609
TMEM200A	human_marmoset	L5/6 NP	TMEM200A	0.724	0.794	NA	0.448	0.588	NA	0.556587130589873	0.0905074963860914	0.845240068988202	0.162100536873327	1.21162340741601	0.647121709881345	0.536969696969697	0.0956169535657457	0.72	0.175540209400757	0.73375	0.472602739726027
USP3	human	L5/6 NP	USP3	0.723	NA	NA	0.446	NA	NA	0.73202535235055	0.247553735068988	0.453377303189187	0.345591518807893	0.710138185898599	0.594992579248068	0.671515151515152	0.27296398090554	0.475	0.40409890844286	0.59375	0.587795765877958
PKD2L1	human	L5/6 NP	PKD2L1	0.723	NA	NA	0.446	NA	NA	0.449719670169926	0.0364413861154332	0.00346573590279973	0.00571317569185074	0.00397256728793493	0.0060423789089908	0.487272727272727	0.0441197743382034	0.005	0.00824237023836044	0.005	0.0087173100871731
SMAP1	human	L5/6 NP	SMAP1	0.723	NA	NA	0.446	NA	NA	1.8671368553537	1.44127567630413	1.13693904128376	1.0125461814712	1.24343742079497	1.17835215909725	0.985454545454545	0.961377115579343	0.88	0.843394965471152	0.9	0.899128268991283
GALNT14	human	L5/6 NP	GALNT14	0.722	NA	NA	0.444	NA	NA	1.1697351393104	0.564009085178302	0.620843000229095	0.377981910093812	0.669192433049029	0.703497846455875	0.792727272727273	0.489078547663822	0.54	0.316328803742482	0.55875	0.521170610211706
ANO4	human_mouse	L5/6 NP	ANO4	0.722	NA	0.867	0.444	NA	0.734	2.03784323449576	1.45372966173627	1.08855334799723	0.878237548133547	2.2765489052451	1.0665960297354	0.981818181818182	0.906263561406047	0.78	0.677879260414346	0.99375	0.707139892071399
EXOC4	human	L5/6 NP	EXOC4	0.722	NA	NA	0.444	NA	NA	2.63337066324121	2.30057335988913	1.95546227383332	1.71790387933553	2.19371075352707	2.04433120355979	1	0.999132070013019	0.99	0.979282691022499	0.9975	0.996886674968867
NTM	human	L5/6 NP	NTM	0.72	NA	NA	0.44	NA	NA	3.15698804129785	2.34804052259844	0.834640834206627	1.9441073139239	2.78188467131669	3.24601339496364	0.953939393939394	0.883552726746709	0.695	0.917799064379595	1	0.972602739726027
GALNT7	human_marmoset	L5/6 NP	GALNT7	0.72	0.714	NA	0.44	0.428	NA	1.50067093396429	0.885903619138845	0.923318342871836	0.42540894451739	0.438392669740511	0.448827450621683	0.894545454545455	0.734268768985968	0.76	0.43951882379149	0.405	0.441469489414695
DOK5	human	L5/6 NP	DOK5	0.72	NA	NA	0.44	NA	NA	1.19018688965711	0.626365676938741	0.429060681836495	0.53881145402484	0.442567918266328	0.556693266655335	0.843636363636364	0.584116881238247	0.455	0.532189797282245	0.44	0.544209215442092
ITFG1	human	L5/6 NP	ITFG1	0.72	NA	NA	0.44	NA	NA	2.39162167056412	2.07381764580829	1.42113963824827	1.2370475918176	1.13800643703687	0.86316556597802	1	0.998698105019528	0.945	0.91044776119403	0.85875	0.774387712743877
TNRC6A	human	L5/6 NP	TNRC6A	0.72	NA	NA	0.44	NA	NA	2.50802381698671	2.21802171431529	2.30032622722684	2.09711574690283	0.402934214763225	0.344583963864607	1	0.999421380008679	1	0.995321897972822	0.43625	0.412826899128269
PDIA5	human	L5/6 NP	PDIA5	0.718	NA	NA	0.436	NA	NA	0.576021409674647	0.145594333393499	0.301207616071686	0.079582761675166	0.0658659209449177	0.170375931756074	0.585454545454545	0.182409952263851	0.355	0.108487413677879	0.07875	0.201535907015359
TMOD1	human	L5/6 NP	TMOD1	0.718	NA	NA	0.436	NA	NA	0.802315168736273	0.346946209421462	0.587380100742509	0.335326197085686	0.560958462330254	0.717367839903871	0.751515151515151	0.390713149139303	0.575	0.384495433281354	0.52625	0.67351598173516
RNF144A	human	L5/6 NP	RNF144A	0.718	NA	NA	0.436	NA	NA	2.05650315714929	1.56748208044751	1.03140013616033	0.808442360666645	0.214310702795648	0.3398808679352	0.992727272727273	0.93374801099378	0.735	0.689463132100691	0.255	0.367787463677875
DLG5	human	L5/6 NP	DLG5	0.717	NA	NA	0.434	NA	NA	0.944030594808607	0.404399678291751	0.580169003066669	0.284295458123731	0.328943463506146	0.292971180904112	0.749090909090909	0.442499638362505	0.525	0.320338605480062	0.365	0.304483188044832
GRIA4	human_marmoset_mouse	L5/6 NP	GRIA4	0.716	0.749	0.816	0.432	0.498	0.632	3.0628878694875	2.28809314370255	1.67301331979389	0.880543320178521	3.13606862219656	2.23687378129067	0.974545454545454	0.879647041805294	0.905	0.602806861216307	0.99875	0.972187629721876
PPFIA4	human	L5/6 NP	PPFIA4	0.715	NA	NA	0.43	NA	NA	1.02937644772929	0.585032394024734	0.60253381477646	0.476270767840418	0.235788824050424	0.110533817344563	0.850909090909091	0.609720815854188	0.645	0.517487190911116	0.28875	0.142175176421752
EPS8L2	human	L5/6 NP	EPS8L2	0.713	NA	NA	0.426	NA	NA	0.435725926219875	0.0506054355897202	0.125094827673377	0.0946889700005388	0.00259930192709979	0.0118214719471922	0.484848484848485	0.0666859539997107	0.16	0.129873022944977	0.00375	0.0163968451639685
TLN2	human	L5/6 NP	TLN2	0.713	NA	NA	0.426	NA	NA	1.99287923632274	1.55262104188615	0.942813993714559	1.13059435233555	0.830579681042895	0.88947407547473	0.993939393939394	0.955735570663966	0.79	0.864112274448652	0.72	0.782274802822748
RRAS2	human	L5/6 NP	RRAS2	0.712	NA	NA	0.424	NA	NA	1.05022615437655	0.582727390538972	0.824911283461351	0.410381868419126	0.533691646379185	0.565850139181874	0.850909090909091	0.578041371329379	0.725	0.444419692581867	0.49625	0.572644250726443
B2M	human	L5/6 NP	B2M	0.712	NA	NA	0.424	NA	NA	0.63708833666526	0.213806098821812	0.220901132562112	0.138568157001441	0.150647571202388	0.202455318297095	0.631515151515151	0.229278171560827	0.285	0.184673646691914	0.1825	0.255707762557078
CORO6	human	L5/6 NP	CORO6	0.712	NA	NA	0.424	NA	NA	1.35719908684849	0.919995514413193	0.457494066870261	0.423406210384883	0.568307133345068	0.264156395922905	0.938181818181818	0.796470418052944	0.515	0.474047672087325	0.54125	0.256745537567455
CERS6	human_marmoset	L5/6 NP	CERS6	0.712	0.876	NA	0.424	0.752	NA	2.45055568835714	2.10640896484726	2.18330684755854	1.33724571655612	1.46218805350638	1.32720682084324	1	0.996672935049906	1	0.92916016930274	0.95125	0.925280199252802
CCDC88A	human	L5/6 NP	CCDC88A	0.712	NA	NA	0.424	NA	NA	2.63400369230187	2.32844006962406	1.54959637221901	1.38945942651	1.49486696499806	1.48765546174377	1	0.999276725010849	0.96	0.943194475384273	0.975	0.971149854711499
NRP2	human	L5/6 NP	NRP2	0.711	NA	NA	0.422	NA	NA	0.563371956563145	0.0834398486376418	0.313043234142344	0.091254852943516	0.077652207911094	0.192111390038604	0.503030303030303	0.0973528135397078	0.335	0.117620850969035	0.0825	0.206724782067248
CARD11	human	L5/6 NP	CARD11	0.711	NA	NA	0.422	NA	NA	0.448018978154079	0.0390065555221636	0.0857939023860162	0.102477336602002	0	0.00382467658834926	0.465454545454545	0.0503399392449009	0.11	0.13120962352417	0	0.0053964300539643
CAMK2N2	human	L5/6 NP	CAMK2N2	0.711	NA	NA	0.422	NA	NA	0.517260789167203	0.105411946798267	0.00693147180559945	0.000617640615335215	0.324805392619155	0.238788228336098	0.532121212121212	0.119195718212064	0.01	0.000891067052795723	0.35	0.274387712743877
CYP1B1	human	L5/6 NP	CYP1B1	0.71	NA	NA	0.42	NA	NA	0.463853844331911	0.0483045592978733	0.00346573590279973	0.0133579876665459	0	0.000287732328999562	0.471515151515151	0.0568494141472588	0.005	0.0184896413455112	0	0.0004151100041511
DLGAP4	human_marmoset	L5/6 NP	DLGAP4	0.71	0.745	NA	0.42	0.49	NA	1.48452035318439	1.07311651103894	1.6870019769472	1.16898961753801	1.47290506553492	1.44881098646048	0.972121212121212	0.871691016924635	0.975	0.888616618400535	0.96625	0.958904109589041
MAPK4	human	L5/6 NP	MAPK4	0.709	NA	NA	0.418	NA	NA	1.40469738466287	0.838737085913004	0.51798214132255	0.452126416307916	0.257550106669516	0.720579355488113	0.903030303030303	0.635035440474468	0.485	0.443305858765872	0.28125	0.524076380240764
FOXP2	human_marmoset	L5/6 NP	FOXP2	0.709	0.749	NA	0.418	0.498	NA	2.38706406346209	1.58893103261026	1.60773691802865	0.755893076473118	1.17134087365793	0.743686502684355	0.99030303030303	0.775206133371908	0.905	0.468255736244152	0.7875	0.457451224574512
CPLX1	human	L5/6 NP	CPLX1	0.708	NA	NA	0.416	NA	NA	1.18896050998137	0.714780078183837	0.496473442539709	0.520629516811832	0.728126847821536	0.644850236596886	0.875151515151515	0.661796615073051	0.525	0.535308531967031	0.64625	0.61332503113325
ST3GAL6	human	L5/6 NP	ST3GAL6	0.707	NA	NA	0.414	NA	NA	1.49289123013081	1.06058573119712	0.469573635761766	0.357121640317069	0.0713293367299866	0.126918130382982	0.949090909090909	0.848546217271807	0.505	0.390955669414123	0.08375	0.161892901618929
CLEC2L	human	L5/6 NP	CLEC2L	0.706	NA	NA	0.412	NA	NA	1.26678253029958	0.786786559223517	0.47044540269749	0.322683368949044	0.337965995211985	0.281824930259742	0.912727272727273	0.655287140170693	0.535	0.351525952327913	0.37875	0.346616853466169
TSPAN12	human	L5/6 NP	TSPAN12	0.705	NA	NA	0.41	NA	NA	0.417631083941226	0.0109217496301569	0.0173286795139986	0.0210784953582361	0.0646243562286549	0.075649823699591	0.423030303030303	0.0141761897873572	0.025	0.0291824459790599	0.085	0.101286841012868
ZCCHC11	human	L5/6 NP	ZCCHC11	0.705	NA	NA	0.41	NA	NA	1.60035552681619	1.20206983039148	1.31396843496771	1.19085319860773	1.31363197252364	1.26544898772788	0.975757575757576	0.905106321423405	0.92	0.898641122744486	0.92125	0.927770859277709
MCU	human	L5/6 NP	MCU	0.704	NA	NA	0.408	NA	NA	1.28966191723826	0.825853139885059	1.27483538965822	0.88006747122358	1.12288342107353	1.00034233065948	0.890909090909091	0.733834803992478	0.885	0.731120516818891	0.86	0.818804483188045
COL4A2	human	L5/6 NP	COL4A2	0.703	NA	NA	0.406	NA	NA	0.565793056094761	0.168700312377865	0.160341101879656	0.373680528978876	0.214231440285951	0.507979024503523	0.579393939393939	0.185303052220454	0.195	0.40632657607485	0.2325	0.538605230386052
BAALC	human	L5/6 NP	BAALC	0.702	NA	NA	0.404	NA	NA	2.01974919102	1.52336247776708	0.558273416178721	0.687646598091692	0.290633483141414	0.503504388211157	0.984242424242424	0.932301461015478	0.555	0.641791044776119	0.32125	0.543794105437941
DENND1B	human	L5/6 NP	DENND1B	0.702	NA	NA	0.404	NA	NA	1.70634303323657	1.31121731927201	0.933266346799011	0.958339457614694	0.994891167924558	0.800877808429917	0.984242424242424	0.926225951106611	0.82	0.797727779015371	0.79375	0.701328352013283
ETV5	human_marmoset	L5/6 NP	ETV5	0.701	0.737	NA	0.402	0.474	NA	1.58868817102059	1.10788015928757	1.35502249014517	0.807607424704091	0.879943489465587	1.13395051023898	0.95030303030303	0.812527122812093	0.89	0.707284473156605	0.73875	0.80365296803653
NAALAD2	human	L5/6 NP	NAALAD2	0.701	NA	NA	0.402	NA	NA	1.71015500808293	1.31245358145747	0.0837665768454754	0.1236219311031	0.0266470794507036	0.0510508545239732	0.980606060606061	0.92593664111095	0.11	0.167743372688795	0.03625	0.0720215857202159
SORL1	human	L5/6 NP	SORL1	0.701	NA	NA	0.402	NA	NA	2.37189330617495	2.0448686265004	1.00146134911128	0.942426181987319	1.56791895359617	1.28309968003626	1	0.993056560104152	0.72	0.779683671196257	0.96125	0.873806558738066
CDH18	human_mouse	L5/6 NP	CDH18	0.701	NA	0.78	0.402	NA	0.56	3.37539910902572	3.01695738525483	1.0169445413056	0.822389857722283	4.04453477995458	2.73091962435527	1	0.998264140026038	0.765	0.684785030073513	1	0.927978414279784
SEMA5A	human_mouse	L6 CT	SEMA5A	0.983	NA	0.79	0.966	NA	0.58	2.9473294793044	0.360013585799716	0.429355139425636	0.429375196556544	1.39041263380579	0.450624743349783	0.996396396396396	0.278364514182257	0.435	0.37701095826533	0.843201754385965	0.311517212069698
ADAMTSL1	human_marmoset	L6 CT	ADAMTSL1	0.943	0.726	NA	0.886	0.452	NA	3.16396371704263	0.79589944919366	1.31942849288582	0.584982118086119	0.314417878956433	0.240340930835927	0.979279279279279	0.476161738080869	0.78	0.479832128701329	0.325657894736842	0.26625584360391
SEMA3E.1	human_marmoset	L6 CT	SEMA3E	0.939	0.941	NA	0.878	0.882	NA	2.72442708889963	0.684978585508204	1.78906726892041	0.142308024993794	1.32973278606194	0.905216531023631	1	0.393331321665661	0.9275	0.125437164840289	0.808114035087719	0.579685507862303
TRPM3	human	L6 CT	TRPM3	0.935	NA	NA	0.87	NA	NA	3.43918824853905	1.89079992640484	1.28403973016893	1.17879513976508	0.67613262323942	0.891291554352502	0.999099099099099	0.851991550995776	0.705	0.72954068547447	0.573464912280702	0.649171270718232
PDE4B.1	human_marmoset	L6 CT	PDE4B	0.934	0.941	NA	0.868	0.882	NA	3.37577200864263	1.69586144231236	2.71868025060971	1.3460603738685	2.77461789892046	2.44072271734337	1	0.861798430899215	0.9975	0.846817439962695	1	0.988312792180196
HS3ST4.1	human_marmoset_mouse	L6 CT	HS3ST4	0.927	0.93	0.853	0.854	0.86	0.706	4.12030994700499	1.59158766353504	3.53795586211205	1.40360214087305	3.90676874059508	1.78602100621485	1	0.632619191309596	1	0.693168570762415	1	0.674670633234169
RYR3	human_marmoset	L6 CT	RYR3	0.921	0.927	NA	0.842	0.854	NA	2.86121901504255	1.26296665280283	2.66845169828364	1.33511129553533	1.13218119915315	1.33441958131926	0.998198198198198	0.776252263126132	1	0.873863371415248	0.776315789473684	0.768805779855504
DLC1.1	human_marmoset_mouse	L6 CT	DLC1	0.918	0.919	0.794	0.836	0.838	0.588	3.18706645559305	1.56614694270407	2.34178233419544	0.853154695686721	2.45760110390721	1.55780893216429	1	0.850633675316838	0.9975	0.625553742131033	0.99890350877193	0.858478538036549
TENM1	human_marmoset	L6 CT	TENM1	0.898	0.711	NA	0.796	0.422	NA	2.53037555869666	1.19580566393229	0.522984378302685	0.0911366915989204	2.26285263632442	1.88649886938365	0.998198198198198	0.789378394689197	0.5175	0.1102821170436	0.996710526315789	0.958776030599235
PDE1A.1	human_marmoset	L6 CT	PDE1A	0.896	0.923	NA	0.792	0.846	NA	3.91380232835246	2.74081812081758	3.29996949333512	1.99265891724085	3.04005916550252	2.4319885233571	1	0.932257091128546	0.995	0.919561669386804	1	0.951976200594985
MDGA2.1	human_marmoset	L6 CT	MDGA2	0.894	0.881	NA	0.788	0.762	NA	4.45946835381256	3.82240426400822	3.62934624861137	2.95286692223899	3.74059005768902	3.43180666841469	1	1	1	0.9962695266962	1	0.999575010624734
TLE4.1	human_marmoset_mouse	L6 CT	TLE4	0.893	0.929	0.786	0.786	0.858	0.572	2.99389381926929	1.23912771009613	2.11389935201878	0.546764782650204	2.34765557413164	1.1377745428059	1	0.739740494870247	0.995	0.465143390067615	0.99780701754386	0.631746706332342
KIAA1217	human_marmoset	L6 CT	KIAA1217	0.89	0.917	NA	0.78	0.834	NA	3.94677105621452	2.07010222749223	3.32466482404879	1.57615174032547	3.72768949429719	3.10984754306037	1	0.860440555220278	1	0.831429237584519	1	0.985337866553336
MCC	human_marmoset	L6 CT	MCC	0.881	0.891	NA	0.762	0.782	NA	1.46834807117879	0.356515407292844	1.50495331200021	0.317439267163823	0.70029312963824	0.549977897528872	0.927027027027027	0.335093542546771	0.935	0.279785497785031	0.604166666666667	0.444113897152571
SORBS2	human	L6 CT	SORBS2	0.88	NA	NA	0.76	NA	NA	3.26953902900977	2.15645078693318	1.29857657366648	1.45788729932452	1.97505529721931	2.23837009309303	1	0.971031985515993	0.8875	0.8878526463045	0.986842105263158	0.982362940926477
SLC8A1	human_mouse	L6 CT	SLC8A1	0.876	NA	0.722	0.752	NA	0.444	4.28187895327211	3.51467344590475	3.07198234249308	2.69400861589307	3.06539014787151	2.54045225040603	1	1	1	0.995570062951737	1	0.995962600934977
NFIB	human_marmoset	L6 CT	NFIB	0.874	0.777	NA	0.748	0.554	NA	2.93679099892655	1.57416431989856	2.06013016507661	1.32921827541719	2.21907747683871	1.7813783011811	0.998198198198198	0.813518406759203	0.995	0.843086966658895	0.995614035087719	0.916914577135572
MEIS2	human_marmoset	L6 CT	MEIS2	0.87	0.714	NA	0.74	0.428	NA	2.47587761723818	0.918133937960149	1.16180098164068	0.560684978621022	1.18330749588644	0.91804665123093	0.97027027027027	0.528666264333132	0.805	0.419678246677547	0.690789473684211	0.553761155971101
PITPNC1	human_marmoset_mouse	L6 CT	PITPNC1	0.862	0.791	0.768	0.724	0.582	0.536	2.13571564250981	0.903861126575056	1.51979671359296	0.753801485984402	1.80666395213113	0.914257405504895	0.976576576576577	0.671846710923355	0.9275	0.64373979948706	0.934210526315789	0.622821929451764
PDZRN4	human_marmoset_mouse	L6 CT	PDZRN4	0.858	0.791	0.839	0.716	0.582	0.678	3.60538563210353	2.19687164055698	1.17234929542266	0.269879649667321	2.24146396751088	0.985263090341464	1	0.844447797223899	0.75	0.186290510608533	0.951754385964912	0.654908627284318
FSTL5	human_marmoset	L6 CT	FSTL5	0.856	0.775	NA	0.712	0.55	NA	2.79982469278115	1.2478012921866	1.39330718980531	0.46837124585198	0.369238181762794	0.42118976429692	0.992792792792793	0.627640313820157	0.805	0.340638843553276	0.335526315789474	0.342541436464088
SLC35F1	human_marmoset_mouse	L6 CT	SLC35F1	0.855	0.888	0.777	0.71	0.776	0.554	3.25816964724958	2.44836466072005	2.4525303551707	1.22521316609225	2.59450692116669	1.86255624113727	1	0.987326493663247	0.995	0.764747027279086	1	0.93497662558436
RYR2.1	human_marmoset	L6 CT	RYR2	0.853	0.806	NA	0.706	0.612	NA	4.18045254387466	3.65490487255952	3.39657152959439	2.92103690317448	2.8738098607317	2.6739952954309	1	0.99939649969825	1	0.996036372114712	1	0.999575010624734
SYT6	human_marmoset_mouse	L6 CT	SYT6	0.85	0.748	0.865	0.7	0.496	0.73	0.867437748979734	0.076113729586004	0.469528301604546	0.0086836792624093	1.12748899007678	0.128869712814512	0.761261261261261	0.0829812914906457	0.505	0.0111914199114013	0.81140350877193	0.128134296642584
OLFM3.1	human_marmoset	L6 CT	OLFM3	0.849	0.835	NA	0.698	0.67	NA	3.61527500303894	2.79169202651213	2.23614940419167	1.13319190130347	1.20568161560344	1.29261654667435	1	0.994417622208811	0.98	0.724178130100256	0.794956140350877	0.699745006374841
LRP8	human	L6 CT	LRP8	0.845	NA	NA	0.69	NA	NA	1.3840402533047	0.55847245292218	0.419945929958423	0.304428044310772	0.559293881873215	0.624116818978622	0.956756756756757	0.556578153289077	0.4925	0.365586383772441	0.566885964912281	0.62027199320017
LUZP2.1	human	L6 CT	LUZP2	0.843	NA	NA	0.686	NA	NA	2.88084863119396	1.07403964453206	0.839014548536588	0.399423997866004	0.8958687896249	0.834085845556143	0.995495495495496	0.517803258901629	0.565	0.302634646770809	0.629385964912281	0.521461963450914
ROBO2	human	L6 CT	ROBO2	0.841	NA	NA	0.682	NA	NA	5.33903088161919	4.00049221905024	0.850820298912479	2.41050994601171	1.77016227820671	2.24499987683977	1	0.956698853349427	0.66	0.964560503613896	0.945175438596491	0.988950276243094
DGKG	human	L6 CT	DGKG	0.84	NA	NA	0.68	NA	NA	2.14892716981036	1.13617531768366	1.05164577358578	0.829673203136229	0.732177915860195	0.673461071357999	0.999099099099099	0.759052504526252	0.7475	0.572161342970389	0.639254385964912	0.582660433489163
GRIK3	human_mouse	L6 CT	GRIK3	0.83	NA	0.716	0.66	NA	0.432	1.62832925241529	0.691681158178509	0.420441104742828	0.162111660928696	1.82803211401377	1.13796775127352	0.98018018018018	0.527308388654194	0.485	0.187223128934484	0.979166666666667	0.700169995750106
SORCS3.1	human	L6 CT	SORCS3	0.83	NA	NA	0.66	NA	NA	2.87593074015965	1.76785944209105	1.42842926709679	1.33762108956766	0.83514617224615	1.59109580458181	1	0.852896801448401	0.8825	0.834460247143856	0.616228070175439	0.799617509562261
PCLO	human_marmoset	L6 CT	PCLO	0.826	0.705	NA	0.652	0.41	NA	3.48652306547608	3.0102404967965	2.74938116252317	2.42114228765892	2.35924663325706	2.3089019027182	1	1	1	0.996502681277687	0.99890350877193	0.999362515937102
DSCAML1	human	L6 CT	DSCAML1	0.823	NA	NA	0.646	NA	NA	2.50358145655525	1.61736301089603	1.58825021123705	1.05694453967991	1.32424068097842	1.24117174027721	0.999099099099099	0.906759203379602	0.9525	0.714618792259268	0.777412280701754	0.695707607309817
FRMPD4	human_marmoset	L6 CT	FRMPD4	0.82	0.836	NA	0.64	0.672	NA	3.7303748588835	3.24952792951967	3.30092138965323	2.3763964068103	3.64494070342882	3.30614663711062	1	1	1	0.980881324318023	1	0.998725031874203
PLCB4.1	human_marmoset	L6 CT	PLCB4	0.819	0.713	NA	0.638	0.426	NA	1.93495529188516	1.01656541010716	0.971612867828207	0.487685789565366	1.19746482781458	0.955661990526965	0.964864864864865	0.746680748340374	0.8175	0.46560969923059	0.879385964912281	0.757756056098598
NRP1.1	human_marmoset_mouse	L6 CT	NRP1	0.819	0.864	0.778	0.638	0.728	0.556	1.90246466249528	0.850322992398391	1.49486387921144	0.401967755805624	1.6411933777197	0.816749978146659	0.969369369369369	0.577398913699457	0.915	0.365586383772441	0.957236842105263	0.585635359116022
SDK1.1	human_marmoset	L6 CT	SDK1	0.818	0.775	NA	0.636	0.55	NA	2.47299712569685	1.1364984217696	1.0716609392911	0.338046819152094	1.0119318934116	0.901356764815272	0.964864864864865	0.656608328304164	0.785	0.333177896945675	0.580043859649123	0.569485762855929
ASIC2.1	human	L6 CT	ASIC2	0.812	NA	NA	0.624	NA	NA	4.62306795388101	3.60396011249649	3.36559426303681	2.86865363282958	3.69545133887292	3.57583242053759	1	0.997284248642124	0.9975	0.984611797621823	1	0.999787505312367
ADAMTS19.1	human	L6 CT	ADAMTS19	0.81	NA	NA	0.62	NA	NA	2.08335896041114	1.15793194042645	0.531875569739858	0.193106160272198	0.00912035763894665	0.0199732013423458	0.978378378378378	0.779873264936632	0.495	0.17999533690837	0.0131578947368421	0.0269868253293668
NETO1.1	human	L6 CT	NETO1	0.808	NA	NA	0.616	NA	NA	2.79341257374886	2.01260391451104	1.83938743247061	1.40690435731042	1.86139417382036	1.45203175826877	0.999099099099099	0.934671092335546	0.985	0.905339239916064	0.979166666666667	0.890990225244369
C8orf34.1	human	L6 CT	C8orf34	0.807	NA	NA	0.614	NA	NA	1.9739892753387	0.906639317137479	0.6344648246374	0.358062525214883	2.45530948669412	2.14287299783363	0.97027027027027	0.602444176222088	0.51	0.346467708090464	0.996710526315789	0.979175520611985
MCTP1.1	human_marmoset_mouse	L6 CT	MCTP1	0.807	0.858	0.765	0.614	0.716	0.53	3.25217863854315	2.3060468051594	2.42192409215607	1.44906901683143	2.4925347914323	1.75618272791189	1	0.953832226916113	0.9975	0.889251573793425	1	0.953038674033149
DIP2A.1	human	L6 CT	DIP2A	0.804	NA	NA	0.608	NA	NA	1.97462521709293	1.19448606006816	0.913829047104379	0.577249487985328	0.522947861600922	0.745257404915379	0.993693693693694	0.855310802655401	0.8175	0.583819072044766	0.532894736842105	0.64747131321717
WLS.1	human	L6 CT	WLS	0.803	NA	NA	0.606	NA	NA	1.17768338828156	0.325197888900518	0.565091125628259	0.212073670441214	0.219534955900215	0.520148513700145	0.800900900900901	0.28183464091732	0.6	0.242947073910002	0.208333333333333	0.430939226519337
GRIP1.1	human	L6 CT	GRIP1	0.802	NA	NA	0.604	NA	NA	3.15728954705735	2.42609104757249	1.5001184057067	0.998024621181161	1.46197146151368	1.37189184909789	1	0.986421243210622	0.9225	0.683609232921427	0.916666666666667	0.857203569910752
PEX5L	human	L6 CT	PEX5L	0.801	NA	NA	0.602	NA	NA	3.77958592625532	3.04256620729812	2.47400841681242	2.36168596042294	2.37910081435243	2.46493693957091	1	0.983554616777308	0.9975	0.986010725110748	0.995614035087719	0.987675308117297
PCDH7	human_marmoset	L6 CT	PCDH7	0.801	0.727	NA	0.602	0.454	NA	3.89415220839218	3.30507767838708	3.02736945603663	2.55673622811237	3.04052484377514	2.94661994932285	1	0.992154496077248	1	0.988109116344136	1	0.995750106247344
PCDH11X	human	L6 CT	PCDH11X	0.798	NA	NA	0.596	NA	NA	2.32620255559043	1.07998596699232	1.12456322494195	0.755033334813825	1.01182362434235	0.985834790202429	0.987387387387387	0.570911285455643	0.74	0.564933550944276	0.673245614035088	0.627709307267318
SULF1	human	L6 CT	SULF1	0.791	NA	NA	0.582	NA	NA	0.948091801433709	0.105793086994795	0.182679375422351	0.0195364072005194	0.508483973144364	0.459097604534707	0.653153153153153	0.0754375377187689	0.19	0.0235486127302401	0.368421052631579	0.311517212069698
TEAD1	human	L6 CT	TEAD1	0.791	NA	NA	0.582	NA	NA	1.91502593475348	1.11224815670029	0.409948056108915	0.437162550049945	0.507442300410668	0.461939577890949	0.98018018018018	0.797827398913699	0.435	0.397994870599207	0.496710526315789	0.475350616234594
DTNA	human_marmoset	L6 CT	DTNA	0.791	0.874	NA	0.582	0.748	NA	3.13441013773587	2.60270790818742	2.48374445162898	1.6163325639988	1.79888046252042	1.54347783860234	1	0.997736873868437	0.9875	0.95943110282117	0.992324561403509	0.946876328091798
GNAL	human_marmoset	L6 CT	GNAL	0.789	0.836	NA	0.578	0.672	NA	1.21862947513156	0.427201177445291	1.29549870414589	0.382607347386379	0.347331451663421	0.592121167833955	0.867567567567568	0.331623415811708	0.895	0.341804616460713	0.361842105263158	0.530599235019125
CNTNAP4	human	L6 CT	CNTNAP4	0.789	NA	NA	0.578	NA	NA	1.87792050806739	0.989979780931634	0.732878235197375	0.645444029142235	0.930780645582754	0.405699681114812	0.987387387387387	0.66852745926373	0.6225	0.478433201212404	0.5625	0.340203994900127
SCARA3	human	L6 CT	SCARA3	0.789	NA	NA	0.578	NA	NA	1.34137569134304	0.592738729416241	0.00346573590279973	0.00212839738469006	0.0703101860948291	0.0451265842306445	0.936936936936937	0.510712130356065	0.005	0.00279785497785031	0.0964912280701754	0.061198470038249
DDR2	human_marmoset	L6 CT	DDR2	0.787	0.72	NA	0.574	0.44	NA	0.983675616821392	0.140388836427462	0.572775837130949	0.0184267497358853	0.00760029803245554	0.0178861117623424	0.668468468468468	0.148159324079662	0.4575	0.0249475402191653	0.0109649122807018	0.0235869103272418
DPP10	human_marmoset	L6 CT	DPP10	0.787	0.815	NA	0.574	0.63	NA	5.07806732641413	4.14887016506745	2.80800291478383	1.97240548620689	3.25619180672478	2.99831148311842	1	0.993361496680748	1	0.940545581720681	1	0.979388015299617
SEMA5B.1	human	L6 CT	SEMA5B	0.787	NA	NA	0.574	NA	NA	1.15033015799258	0.456962910438855	0.179241303042211	0.0751536967002488	0.374878854184576	0.423137726662208	0.907207207207207	0.399215449607725	0.2175	0.0876661226393099	0.336622807017544	0.345303867403315
CPNE8.1	human	L6 CT	CPNE8	0.786	NA	NA	0.572	NA	NA	1.74429734000315	0.784324164380903	0.214031773356505	0.116532515313182	0.386542760838573	0.510950530585809	0.837837837837838	0.584640917320459	0.235	0.135229657262765	0.378289473684211	0.464938376540587
GRIK4	human	L6 CT	GRIK4	0.786	NA	NA	0.572	NA	NA	1.95648656452751	1.23314635423363	1.06828660450369	0.640503177449532	1.14455419669266	1.04422842108134	0.996396396396396	0.835847917923959	0.84	0.565633014688739	0.817982456140351	0.725456863578411
SLC18B1	human	L6 CT	SLC18B1	0.785	NA	NA	0.57	NA	NA	1.15370359099004	0.498596805090079	0.0235409461384686	0.0302517735681382	0.106175593502014	0.091370358298099	0.881981981981982	0.525497887748944	0.0325	0.0417346700862672	0.135964912280702	0.123459413514662
GARNL3	human_marmoset_mouse	L6 CT	GARNL3	0.784	0.748	0.945	0.568	0.496	0.89	2.19960285464471	1.47043931257658	1.72385219115455	1.12727722202741	3.04303653167405	1.57762246939863	0.999099099099099	0.888352444176222	0.9875	0.82373513639543	1	0.906077348066298
GMDS	human	L6 CT	GMDS	0.784	NA	NA	0.568	NA	NA	2.33798680264822	1.82782405413668	1.69253293849246	1.60366140618582	0.961480576322292	1.02991291224886	1	0.985817742908871	0.965	0.966192585684309	0.794956140350877	0.826179345516362
PRKCB.1	human_marmoset_mouse	L6 CT	PRKCB	0.784	0.768	0.734	0.568	0.536	0.468	3.50792663772001	3.05816379265124	2.99383165002233	2.54063955269782	3.0547813294008	2.59193459456134	1	0.999698249849125	1	0.998601072511075	1	0.997237569060773
PHYHIPL	human	L6 CT	PHYHIPL	0.783	NA	NA	0.566	NA	NA	1.86124620741912	1.15125464568005	0.642142485161885	0.516989977762234	1.23287384814358	1.13647622932932	0.978378378378378	0.836904043452022	0.6225	0.499650268127769	0.890350877192982	0.825329366765831
PTPRM	human	L6 CT	PTPRM	0.782	NA	NA	0.564	NA	NA	1.75291331167163	0.943466553295325	0.293509253600113	0.78753597691736	0.0430782612434018	0.38361760264122	0.963063063063063	0.693572721786361	0.29	0.625320587549545	0.0570175438596491	0.291542711432214
SEMA3A	human	L6 CT	SEMA3A	0.781	NA	NA	0.562	NA	NA	1.72324428592541	0.795706519020185	0.657834891206248	0.264224575399005	0.530588630519145	0.400420186172293	0.974774774774775	0.514031382015691	0.605	0.274422942410818	0.50109649122807	0.392902677433064
LRP1B	human_marmoset	L6 CT	LRP1B	0.781	0.928	NA	0.562	0.856	NA	5.27224973274798	4.77023736967327	4.63189466575806	3.36718102187182	4.11121389161289	3.66759233859684	1	1	1	0.995103753788762	1	0.998300042498938
TMEFF2	human_marmoset	L6 CT	TMEFF2	0.78	0.774	NA	0.56	0.548	NA	3.09186643343503	2.4177308772574	1.90117281117486	1.19944064794007	2.04811445674981	1.94850284822585	1	0.993663246831623	0.975	0.840055957099557	0.989035087719298	0.973438164045899
SYNJ2.1	human_marmoset	L6 CT	SYNJ2	0.779	0.731	NA	0.558	0.462	NA	1.78469947338306	1.04557892822953	1.24831115596552	0.672803261574275	0.538006004535427	0.506482153270974	0.976576576576577	0.753017501508751	0.9075	0.566798787596176	0.541666666666667	0.528899277518062
SLC24A2.1	human_marmoset	L6 CT	SLC24A2	0.779	0.816	NA	0.558	0.632	NA	3.53921644076819	2.91740938997032	3.18207009272312	2.46861006236585	2.84871148335534	2.57234806816176	1	0.976010863005431	1	0.983679179295873	0.99890350877193	0.972800679983
MAP2	human_marmoset	L6 CT	MAP2	0.768	0.724	NA	0.536	0.448	NA	3.57631110093376	3.27840962960747	2.92017989537456	2.59605744901839	2.46850936840336	2.40930207025498	1	1	1	0.999533690837025	1	0.999362515937102
ANTXR1	human	L6 CT	ANTXR1	0.766	NA	NA	0.532	NA	NA	1.46925099914449	0.816867758065807	0.506739788751373	0.447015291839746	0.409966963853243	0.50881249646849	0.93963963963964	0.708207604103802	0.54	0.474469573327116	0.400219298245614	0.468763280917977
LRRC3B.1	human	L6 CT	LRRC3B	0.766	NA	NA	0.532	NA	NA	0.87347238439728	0.265363643440569	0.030766875533209	0.0561326917228431	0.258710956309418	0.477948613538746	0.757657657657658	0.242757996378998	0.04	0.0657495919794824	0.270833333333333	0.46748831279218
NETO2.1	human	L6 CT	NETO2	0.765	NA	NA	0.53	NA	NA	1.75469278807726	1.09358184520091	0.575113033431039	0.636343500016876	1.16237908432749	0.927222656595193	0.971171171171171	0.81125528062764	0.55	0.536721846584285	0.838815789473684	0.667870803229919
TMEM2.1	human	L6 CT	TMEM2	0.764	NA	NA	0.528	NA	NA	1.51359967118488	0.84107715928414	0.508795349308461	0.317878884216691	0.167611334309534	0.259164055662432	0.961261261261261	0.678786964393482	0.5625	0.369316857076242	0.207236842105263	0.311942201444964
HDAC4	human	L6 CT	HDAC4	0.762	NA	NA	0.524	NA	NA	1.93816385593857	1.43255405015768	0.941678421142739	0.748290462502688	1.25317436521233	1.04278329179034	0.993693693693694	0.953832226916113	0.8	0.699230589881091	0.894736842105263	0.84721631959201
MAGI1	human	L6 CT	MAGI1	0.762	NA	NA	0.524	NA	NA	3.15186494918103	2.74964106797687	2.14802998752923	2.10121416357538	2.03276171719307	2.0999047154229	1	0.998038624019312	0.9875	0.98111447889951	0.994517543859649	0.976838079048024
SLC1A2.1	human	L6 CT	SLC1A2	0.761	NA	NA	0.522	NA	NA	1.69343145432935	1.00777391785907	0.754657069722622	0.483724477321496	2.65829352479603	2.13330479488749	0.972972972972973	0.753771876885938	0.6875	0.452086733504313	1	0.958988525286868
ARSJ	human	L6 CT	ARSJ	0.76	NA	NA	0.52	NA	NA	0.989561090826712	0.325333358675159	0.206089460064085	0.108330143501685	0.00608023842596443	0.0718035140381849	0.768468468468469	0.255431502715751	0.205	0.0948939146654232	0.0087719298245614	0.0807479813004675
CEP85L	human	L6 CT	CEP85L	0.76	NA	NA	0.52	NA	NA	2.1064764247647	1.60902705880031	0.738132018673685	0.778818875321813	0.566780391739917	0.480312326109629	0.996396396396396	0.973445986722993	0.6775	0.701328981114479	0.56469298245614	0.516787080322992
KIAA1456.1	human	L6 CT	KIAA1456	0.76	NA	NA	0.52	NA	NA	2.14749145287995	1.39580927851965	0.451992690834497	0.27576869189489	0.0801658059786468	0.262424278549534	0.998198198198198	0.827851538925769	0.4925	0.315458148752623	0.0975877192982456	0.235869103272418
BAALC.1	human	L6 CT	BAALC	0.759	NA	NA	0.518	NA	NA	2.12511723066998	1.48437202253345	0.829150379179937	0.668416906131353	0.537709209663779	0.460688510348726	0.988288288288288	0.929390464695232	0.7175	0.630683142923758	0.542763157894737	0.506162345941351
EPHA5	human	L6 CT	EPHA5	0.759	NA	NA	0.518	NA	NA	2.4126974137017	1.71960725266518	1.50572030938441	1.4366295413757	2.01576201412088	2.33375959623858	0.997297297297297	0.924562462281231	0.94	0.899976684541851	0.983552631578947	0.990437739056524
SEC24D.1	human_marmoset	L6 CT	SEC24D	0.758	0.85	NA	0.516	0.7	NA	1.37635109938469	0.717639146937221	1.47364461097199	0.504875619086165	0.226292494403316	0.382926144259313	0.925225225225225	0.607875678937839	0.9375	0.449522033107951	0.264254385964912	0.406714832129197
AFF3	human_marmoset	L6 CT	AFF3	0.757	0.828	NA	0.514	0.656	NA	3.05274393883635	2.66925157879283	2.49659906985243	1.84094417450749	1.6338825295477	1.66761581388341	1	0.999849124924562	1	0.976917696432735	0.970394736842105	0.953251168720782
ADAM23	human	L6 CT	ADAM23	0.757	NA	NA	0.514	NA	NA	2.85940922855355	2.50012402470219	1.39882897375534	1.3593635823201	1.4017838387869	1.32026177048209	1	0.999849124924562	0.9475	0.937980881324318	0.950657894736842	0.929026774330642
PHACTR1.1	human	L6 CT	PHACTR1	0.757	NA	NA	0.514	NA	NA	4.25305366402951	3.9338056590762	0.894574828607943	0.916549205759017	4.13388642110807	4.07389177126486	1	1	0.7775	0.78036838423875	1	1
VWA2	human	L6 CT	VWA2	0.756	NA	NA	0.512	NA	NA	0.588092692845571	0.052227263856029	0	0.00177771484871984	0	0.00117832074893318	0.563063063063063	0.0635184067592034	0	0.00256470039636279	0	0.00169995750106247
LMO7.1	human	L6 CT	LMO7	0.756	NA	NA	0.512	NA	NA	2.22507051044871	1.65555585678499	0.94099705781628	0.739066347046249	0.495661702667873	0.638978040793186	0.999099099099099	0.960018105009052	0.785	0.6635579389135	0.507675438596491	0.606884827879303
CHN2.1	human	L6 CT	CHN2	0.755	NA	NA	0.51	NA	NA	2.25906415985223	1.3372595220201	0.0600642844041628	0.562380136912954	0.228935761761344	0.455332105734309	0.97027027027027	0.725105612552806	0.075	0.46560969923059	0.232456140350877	0.380577985550361
CAMK2D.1	human_marmoset	L6 CT	CAMK2D	0.755	0.767	NA	0.51	0.534	NA	2.4433955875301	1.5102262753537	1.56014205923305	0.791858342985433	0.501494638137358	0.814351197362876	1	0.808388654194327	0.925	0.605968757286081	0.416666666666667	0.531449213769656
ATP2B1.1	human_marmoset_mouse	L6 CT	ATP2B1	0.755	0.752	0.733	0.51	0.504	0.466	3.39451306681245	3.05590817266339	2.68616515353881	2.22165593571381	3.10389075875901	2.75089243133257	1	1	1	0.997435299603637	1	0.999787505312367
RIMS2	human_marmoset	L6 CT	RIMS2	0.755	0.716	NA	0.51	0.432	NA	4.14550664702359	3.8427434260701	3.68908210679172	3.34214526041686	2.77536882399701	2.55717763374163	1	1	1	0.999766845418512	0.99890350877193	0.998300042498938
NRXN3.1	human_mouse	L6 CT	NRXN3	0.754	NA	0.78	0.508	NA	0.56	4.93320331700237	4.46284014137235	4.23250049507102	3.96469349533977	4.63306740065569	4.12734707006542	1	1	1	0.999300536255537	1	0.99851253718657
PLCL1	human	L6 CT	PLCL1	0.752	NA	NA	0.504	NA	NA	2.22609260984779	1.51509940322232	0.333010896082738	0.46726176533655	0.262703390496947	1.1214365222583	0.977477477477477	0.879752564876282	0.335	0.42504080205176	0.283991228070175	0.723544411389715
RAPGEF6.1	human	L6 CT	RAPGEF6	0.752	NA	NA	0.504	NA	NA	2.48581817315559	2.05929938747506	1.45978074310578	1.12434465670422	1.43244196337999	1.22682715817127	1	0.995624622812311	0.9675	0.875961762648636	0.959429824561403	0.9054398640034
UNC80	human	L6 CT	UNC80	0.751	NA	NA	0.502	NA	NA	2.89900512410054	2.57068163525467	1.53472305790368	1.5365277353114	2.06610144402905	2.03294171966895	1	1	0.9725	0.972954068547447	0.996710526315789	0.997875053123672
PTPRG	human_marmoset	L6 CT	PTPRG	0.75	0.763	NA	0.5	0.526	NA	2.81273057898238	2.17335074514817	2.29687880621821	1.67424952439939	2.00596235326354	2.01648992250501	1	0.963639106819553	0.995	0.93681510841688	0.992324561403509	0.957713557161071
TECTA	human	L6 CT	TECTA	0.749	NA	NA	0.498	NA	NA	0.663876495250314	0.189352872561836	0.105869112621685	0.0736531814055981	0.00228008940973666	0.00382954243403285	0.69009009009009	0.231442365721183	0.1375	0.0906971321986477	0.00328947368421053	0.00531236719082023
NCALD	human_mouse	L6 CT	NCALD	0.749	NA	0.795	0.498	NA	0.59	2.34606818060905	1.56756752167947	1.77152569646395	1.57946732001082	2.63592766385709	1.87355138787676	0.986486486486487	0.827851538925769	0.9675	0.857542550711122	0.996710526315789	0.921376965575861
BMPER	human	L6 CT	BMPER	0.747	NA	NA	0.494	NA	NA	2.62107394781653	2.1164064642931	0.13104426450259	0.531088048425438	0.124702097934364	0.357560899847281	1	0.991852745926373	0.145	0.486826766145955	0.149122807017544	0.363790905227369
CDH2.1	human_marmoset	L6 CT	CDH2	0.747	0.712	NA	0.494	0.424	NA	2.66578468677942	2.08258710342699	1.83601120941945	1.38291170402918	2.0631057299505	1.70327756652782	1	0.96937235968618	0.9825	0.911634413616228	0.99780701754386	0.964938376540586
BCL11B.1	human_marmoset	L6 CT	BCL11B	0.746	0.738	NA	0.492	0.476	NA	1.59502851818779	0.882837535862254	0.970080491784477	0.422415126196718	1.28230953048419	1.01088460813748	0.979279279279279	0.61828605914303	0.8225	0.314292375845185	0.864035087719298	0.656183595410115
EEPD1.1	human	L6 CT	EEPD1	0.745	NA	NA	0.49	NA	NA	1.00049335265879	0.436106918793095	0.343901028785981	0.190476490275409	0.298542561480591	0.27715107386053	0.823423423423423	0.439197344598672	0.3925	0.213103287479599	0.343201754385965	0.307904802379941
B4GALNT3	human	L6 CT	B4GALNT3	0.744	NA	NA	0.488	NA	NA	1.07353538413423	0.498286399635513	0.634562268172011	0.464075817389126	0.202019167780593	0.119141822330847	0.845045045045045	0.487628243814122	0.6125	0.44206108650035	0.230263157894737	0.142583935401615
CDH7	human	L6 CT	CDH7	0.743	NA	NA	0.486	NA	NA	1.34475031159313	0.617291287919958	0.378581129521551	0.168592480981113	0.0612618317832041	0.405563344763226	0.857657657657658	0.465751357875679	0.425	0.195383539286547	0.0767543859649123	0.353378665533362
MAOB	human	L6 CT	MAOB	0.742	NA	NA	0.484	NA	NA	1.1058883853796	0.531932347970284	0.262787242268299	0.220818471466223	0.0385180824239285	0.0576493615137626	0.865765765765766	0.515841882920941	0.3025	0.254837957565866	0.0493421052631579	0.0752231194220145
SYNPO2.1	human_marmoset	L6 CT	SYNPO2	0.742	0.837	NA	0.484	0.674	NA	1.98819912569458	1.37060004983399	1.17813655986124	0.174592095784823	0.0134942436549162	0.0947514659338494	0.991891891891892	0.864212432106216	0.7825	0.160410352063418	0.0175438596491228	0.100722481937952
VAV2	human	L6 CT	VAV2	0.742	NA	NA	0.484	NA	NA	0.618143827902104	0.176721607257062	0.0207944154167984	0.324036972313891	0.0245792498346831	0.0632600991640846	0.675675675675676	0.203228726614363	0.03	0.385171368617393	0.0328947368421053	0.083510412239694
PLAGL1.1	human	L6 CT	PLAGL1	0.741	NA	NA	0.482	NA	NA	1.46738809960678	0.813568844656542	0.194378489429375	0.196737200197784	0.0485139967473245	0.0512853399767649	0.924324324324324	0.656910078455039	0.2525	0.235719281883889	0.0646929824561404	0.0684232894177646
FOXP2.1	human_marmoset_mouse	L6 CT	FOXP2	0.741	0.835	0.884	0.482	0.67	0.768	2.44889430507294	1.54425700092939	1.89950498936749	0.688959992573223	1.99205813297001	0.574457554524202	0.995495495495496	0.765087507543754	0.9575	0.4429937048263	0.960526315789474	0.41606459838504
CDH4.1	human	L6 CT	CDH4	0.739	NA	NA	0.478	NA	NA	1.21152539395222	0.584469919913845	0.491274267191622	0.167686457025467	0.229557906471052	0.497872292331395	0.857657657657658	0.531080265540133	0.4725	0.190254138493821	0.233552631578947	0.409052273693158
RASGRP1	human	L6 CT	RASGRP1	0.734	NA	NA	0.468	NA	NA	1.45716424035684	0.894249689496827	0.561150706859065	0.366582530258683	1.4101047453915	1.16404733564677	0.95045045045045	0.728877489438745	0.565	0.404989508043833	0.952850877192982	0.866765830854229
GHR.1	human	L6 CT	GHR	0.733	NA	NA	0.466	NA	NA	1.38056361450259	0.628385348562831	0.248598784767963	0.298047361822222	0.376095134882023	0.354434876293254	0.828828828828829	0.423657211828606	0.29	0.313359757519235	0.360745614035088	0.373140671483213
PTPRN2	human	L6 CT	PTPRN2	0.731	NA	NA	0.462	NA	NA	2.92695067016807	2.55890582325953	1.88096179115512	1.85828142290288	2.4318996616149	2.64466308117193	0.999099099099099	0.999547374773687	0.985	0.98111447889951	0.99890350877193	1
PPP2R1B	human	L6 CT	PPP2R1B	0.73	NA	NA	0.46	NA	NA	0.939044053014981	0.421648507787347	0.856438482097409	0.483376857420387	0.270979099765995	0.18761452228681	0.792792792792793	0.448249849124925	0.725	0.495919794823968	0.315789473684211	0.24054398640034
PLOD2	human	L6 CT	PLOD2	0.728	NA	NA	0.456	NA	NA	1.015096477128	0.450610364122125	0.0166094743328692	0.105212569535332	0.061892713521037	0.0843928675265589	0.803603603603604	0.394689197344599	0.0225	0.13476334809979	0.081140350877193	0.111772205694858
MEGF11	human	L6 CT	MEGF11	0.726	NA	NA	0.452	NA	NA	0.624709563207254	0.159086450518333	0.46983389506956	0.413500677540194	0.0703549470537329	0.222344216025781	0.609009009009009	0.191913095956548	0.495	0.455117743063651	0.0888157894736842	0.211432214194645
STIM1	human	L6 CT	STIM1	0.726	NA	NA	0.452	NA	NA	1.36437466515103	0.870808066733592	0.270395155585271	0.167957257041286	0.882826351310653	0.862495674346669	0.936036036036036	0.763729631864816	0.3375	0.219398461179762	0.735745614035088	0.752231194220145
HIVEP1	human	L6 CT	HIVEP1	0.726	NA	NA	0.452	NA	NA	1.72418780156085	1.22766470636558	0.971363828302137	0.57235468526228	1.0958004066184	0.975189317324871	0.978378378378378	0.887447193723597	0.7825	0.569829797155514	0.846491228070175	0.776668083297918
PRKAG2.1	human	L6 CT	PRKAG2	0.726	NA	NA	0.452	NA	NA	2.24250544451139	1.82629165987515	1.32215588978861	0.953308094718104	1.88158529164512	1.60101347088698	1	0.985515992757996	0.895	0.7813010025647	0.984649122807018	0.943476413089673
ARHGAP26	human	L6 CT	ARHGAP26	0.722	NA	NA	0.444	NA	NA	3.17249404390101	2.74836537297784	1.89078183405842	2.04782170880904	2.48995416729547	2.40159270023113	1	0.999245624622812	0.9825	0.988575425507111	1	0.99851253718657
GPR158.1	human	L6 CT	GPR158	0.72	NA	NA	0.44	NA	NA	2.83005453070728	2.43151066853309	1.5478410675054	1.48748153710896	1.94649245735822	1.86093444608213	1	0.986119493059747	0.9525	0.941011890883656	0.981359649122807	0.968550786230344
PPARGC1A	human	L6 CT	PPARGC1A	0.717	NA	NA	0.434	NA	NA	3.6874978662859	3.15997254443094	2.49588767762858	2.55434236178236	0.411211031280637	0.630979731719078	1	0.999245624622812	0.995	0.994404290044299	0.419956140350877	0.557373565660858
DYNC1I1	human	L6 CT	DYNC1I1	0.717	NA	NA	0.434	NA	NA	2.89282216802644	2.61175108206353	2.16043704774127	2.08075171803095	2.12186608420712	2.07443437105881	1	0.999849124924562	0.995	0.991839589647937	0.99780701754386	0.990650233744156
STARD13	human	L6 CT	STARD13	0.716	NA	NA	0.432	NA	NA	1.92355147070924	1.37366913556556	0.628787908977844	0.536276777527714	0.00684026822920999	0.00747569213169609	0.993693693693694	0.858026554013277	0.6	0.506411750990907	0.00986842105263158	0.00998725031874203
GLDC	human	L6 CT	GLDC	0.715	NA	NA	0.43	NA	NA	0.763137997689599	0.304996313900259	0.0547325692636661	0.0630866809395733	0.00684026822920999	0.0166076779359283	0.703603603603604	0.337960168980084	0.0775	0.0853345768244346	0.00986842105263158	0.0235869103272418
CALN1.1	human	L6 CT	CALN1	0.714	NA	NA	0.428	NA	NA	1.94272189069297	1.30391504187327	0.252439300183907	0.548335937794113	1.28094311310304	1.56755527086925	0.975675675675676	0.797978273989137	0.245	0.470739100023315	0.854166666666667	0.861453463663408
FAM3C	human	L6 CT	FAM3C	0.714	NA	NA	0.428	NA	NA	1.19723776199899	0.742832285916661	0.693893641031707	0.425282240691426	0.449666348715795	0.399370930511949	0.932432432432432	0.696741098370549	0.6675	0.449522033107951	0.473684210526316	0.441563960900977
TIAM1	human	L6 CT	TIAM1	0.713	NA	NA	0.426	NA	NA	1.08480028264931	0.564978169791745	1.01054886327406	0.796508026908276	0.474959901574776	0.584020576943749	0.816216216216216	0.533041641520821	0.8075	0.699463744462579	0.476973684210526	0.560560985975351
MAP3K5.1	human	L6 CT	MAP3K5	0.713	NA	NA	0.426	NA	NA	1.93768180046929	1.33529968339619	1.23565169384568	0.752443151491145	1.16460995200982	0.831993157776425	0.991891891891892	0.821514785757393	0.86	0.640009326183259	0.832236842105263	0.712919677008075
AKAP13.1	human	L6 CT	AKAP13	0.712	NA	NA	0.424	NA	NA	1.23733318835443	0.719887376846269	0.181815351585164	0.286704642745103	0.216399723181936	0.511346631087932	0.908108108108108	0.619945684972843	0.22	0.309629284215435	0.242324561403509	0.491075223119422
ANO4.1	human	L6 CT	ANO4	0.71	NA	NA	0.42	NA	NA	1.97544040082286	1.43906381640441	1.00287828716319	0.876420542855133	1.63725791351041	1.16169136811299	0.981081081081081	0.903138201569101	0.7875	0.672417813010026	0.945175438596491	0.709732256693583
CCDC88A.1	human	L6 CT	CCDC88A	0.71	NA	NA	0.42	NA	NA	2.61440907149087	2.31858255553791	1.48026920822824	1.3884576723609	1.45802431160755	1.49462375998595	1	0.999245624622812	0.9625	0.942177663791093	0.963815789473684	0.973225669358266
CAMK2G	human	L6 CT	CAMK2G	0.709	NA	NA	0.418	NA	NA	1.74466473365731	1.31439307390449	1.13850770546288	0.994940726694961	1.1369605175122	0.999008745930819	0.99009009009009	0.916113458056729	0.8925	0.836325483795757	0.87609649122807	0.836166595835104
OSBPL8	human	L6 CT	OSBPL8	0.709	NA	NA	0.418	NA	NA	2.33915725813409	1.99961133439333	1.16612877180998	1.22024911149296	1.20546440793995	1.31107921438036	0.999099099099099	0.995926372963187	0.895	0.903240848682677	0.896929824561403	0.917977050573736
ADTRP	human	L6 CT	ADTRP	0.708	NA	NA	0.416	NA	NA	0.656307566291751	0.222938817321968	0.0207944154167984	0.0158805954220211	0.00836032783570109	0.0145706448946655	0.631531531531532	0.223898611949306	0.03	0.0214502214968524	0.0120614035087719	0.0203994900127497
NCK2.1	human	L6 CT	NCK2	0.708	NA	NA	0.416	NA	NA	1.3699372716535	0.867456976582292	1.02685843515031	0.7009978527644	0.837786601354978	0.659642024475875	0.905405405405405	0.729933614966808	0.8025	0.643506644905572	0.718201754385965	0.643858903527412
BACH2.1	human_marmoset	L6 CT	BACH2	0.708	0.711	NA	0.416	0.422	NA	1.73912997005731	1.17783306235683	1.21477520177626	0.686120777102856	1.43235137697732	1.21828906090523	0.938738738738739	0.818195534097767	0.8775	0.59850781067848	0.928728070175439	0.823629409264768
HIVEP2.1	human	L6 CT	HIVEP2	0.708	NA	NA	0.416	NA	NA	2.68421397469313	2.31901160784853	1.9300507085499	1.68358682353379	2.9604991773411	2.94636274018924	1	0.99939649969825	0.9975	0.970156213569597	1	1
MAP3K8	human	L6 CT	MAP3K8	0.707	NA	NA	0.414	NA	NA	0.507742788348145	0.131719641670715	0.0190615474653985	0.0323954815227787	0.0582788573083129	0.0450517392256319	0.562162162162162	0.164302957151479	0.0275	0.0422009792492422	0.0778508771929825	0.060135996600085
GAS7	human_marmoset	L6 CT	GAS7	0.707	0.844	NA	0.414	0.688	NA	1.85561398257541	1.44823337639421	2.00888201700829	1.14339818361533	2.09595532714949	1.63385339079224	0.991891891891892	0.940102595051298	1	0.84541851247377	0.996710526315789	0.942838929026774
PAK7.1	human	L6 CT	PAK7	0.707	NA	NA	0.414	NA	NA	2.35672139232427	1.93118678570166	1.56887663448121	1.15942752071749	2.07411914423831	1.7346122185246	0.998198198198198	0.974954737477369	0.95	0.868733970622523	0.993421052631579	0.946238844028899
CCDC39	human	L6 CT	CCDC39	0.706	NA	NA	0.412	NA	NA	0.787813187629492	0.346273970817183	0.0778487678101463	0.0626594061753512	0.309338131754837	0.342380882002378	0.727927927927928	0.353952926976463	0.1025	0.0851014222429471	0.361842105263158	0.41075223119422
UXS1	human	L6 CT	UXS1	0.706	NA	NA	0.412	NA	NA	1.16360150752129	0.710828386976166	0.434114467034636	0.288878516219929	0.726366117318365	0.67797925465804	0.884684684684685	0.679692214846107	0.4975	0.353695500116577	0.680921052631579	0.671058223544411
DOCK4.1	human_marmoset	L6 CT	DOCK4	0.706	0.728	NA	0.412	0.456	NA	2.93709788623938	2.38749065265717	2.1795807484207	1.68936137278876	1.09997105294727	1.37989764445084	1	0.985214242607121	0.99	0.956166938680345	0.843201754385965	0.878878028049299
TNIK	human	L6 CT	TNIK	0.706	NA	NA	0.412	NA	NA	2.52153835429097	2.15188650500212	1.57572699705454	1.27144173290643	2.26642668705103	2.24823651836262	1	0.994870247435124	0.9775	0.913499650268128	0.99890350877193	0.998725031874203
HS3ST2	human	L6 CT	HS3ST2	0.705	NA	NA	0.41	NA	NA	1.87485081679819	1.17105821050303	0.807879399403794	0.736616913702229	1.41836942228811	0.982917482508863	0.946846846846847	0.726010863005431	0.65	0.541618092795523	0.892543859649123	0.689545261368466
NXPH2.1	human	L6 CT	NXPH2	0.705	NA	NA	0.41	NA	NA	1.07610096346427	0.40788786160867	0.235399617754512	0.163751395499986	0.272273745586046	0.0558366920786309	0.643243243243243	0.216656608328304	0.22	0.15178363254838	0.258771929824561	0.0577985550361241
NRG1.1	human_marmoset	L6 CT	NRG1	0.705	0.918	NA	0.41	0.836	NA	4.19740042985769	3.27606123907304	4.01834459970719	2.58865336926157	3.53031054767071	3.73153354097832	0.999099099099099	0.969824984912492	1	0.964793658195384	0.994517543859649	0.998300042498938
EFR3A.1	human	L6 CT	EFR3A	0.705	NA	NA	0.41	NA	NA	1.89151286657324	1.48631163546646	1.16953600275692	0.831007668377599	1.44937408642859	1.29758285879706	0.990990990990991	0.956397103198552	0.875	0.730706458381907	0.915570175438597	0.863578410539736
SFMBT2.1	human	L6 CT	SFMBT2	0.704	NA	NA	0.408	NA	NA	1.413536406587	0.867912310354563	0.12130357788144	0.34944888501589	0.110097641615765	0.202173724230341	0.918918918918919	0.652082076041038	0.155	0.321287013289811	0.12390350877193	0.216107097322567
MMP16	human_marmoset	L6 CT	MMP16	0.703	0.702	NA	0.406	0.404	NA	3.04345505980528	2.63216124973924	2.11437398322378	1.65262558500016	2.54842279874852	2.27215681565405	1	0.994719372359686	0.9975	0.933784098857543	1	0.964938376540586
SHB	human	L6 CT	SHB	0.702	NA	NA	0.404	NA	NA	0.51553222099111	0.136276198245323	0.154683872850022	0.0401226877770576	0.364257156133834	0.147438317834676	0.551351351351351	0.165962582981291	0.2025	0.0524597808346934	0.383771929824561	0.166808329791755
NIPAL2	human	L6 CT	NIPAL2	0.702	NA	NA	0.404	NA	NA	1.6907446390059	1.21808127542741	0.511422725903157	0.538622403178816	0.235111283012769	0.307938545237136	0.962162162162162	0.872661436330718	0.53	0.525996735835859	0.255482456140351	0.344666383340416
ARHGAP22	human	L6 CT	ARHGAP22	0.702	NA	NA	0.404	NA	NA	1.20861861803367	0.738950873161647	0.200621812353842	0.361896450839334	0.0896288468549278	0.290883319364343	0.904504504504504	0.652383826191913	0.2525	0.394497551876894	0.106359649122807	0.331916702082448
ILDR2	human	L6 CT	ILDR2	0.702	NA	NA	0.404	NA	NA	1.06699466389531	0.62699539663086	0.379939756649256	0.292557998640065	0.857190710651957	0.979652288480822	0.868468468468468	0.605914302957151	0.43	0.332944742364187	0.75219298245614	0.781980450488738
ANO6	human	L6 CT	ANO6	0.701	NA	NA	0.402	NA	NA	1.2143541625509	0.75579313129214	0.729617990881718	0.587595413100004	0.413894595416862	0.599279916590703	0.906306306306306	0.668829209414605	0.6725	0.57589181627419	0.425438596491228	0.586485337866553
SSBP2	human	L6 CT	SSBP2	0.701	NA	NA	0.402	NA	NA	2.49216909521971	2.06258228900512	2.02686466650397	1.71286662432297	2.11159146779541	1.79566935451286	1	0.988080869040435	0.985	0.949172301235719	0.994517543859649	0.967913302167446
RORB.2	human_marmoset_mouse	L5 IT	RORB	0.885	0.927	0.736	0.77	0.854	0.472	2.17508844026984	0.367157615008818	2.21264355495124	0.368592683021627	1.01550891891415	0.150535068201181	0.918619514273541	0.189575217955852	0.9395	0.310152473038304	0.574166666666667	0.149841557265731
FSTL4.1	human_mouse	L5 IT	FSTL4	0.882	NA	0.876	0.764	NA	0.752	2.93765446327992	1.65786112667973	1.63697656300728	1.17458203126598	2.36037232317982	0.881541262006741	0.999147848317	0.879428677425338	0.9345	0.766827817032354	0.995	0.58284291534631
PTPRT.1	human_marmoset_mouse	L5 IT	PTPRT	0.845	0.8	0.772	0.69	0.6	0.544	3.18774368530638	1.64690015982627	1.8894550228535	0.755335941434674	2.39842790214585	1.2816794661036	0.997017469109502	0.72565386755704	0.9055	0.51283004834511	0.975	0.730421004979629
OPCML.1	human	L5 IT	OPCML	0.825	NA	NA	0.65	NA	NA	4.40078582497935	3.83100554729952	3.48565088362317	3.38953902609531	4.15836588703768	4.10393998258977	1	0.995733630124281	0.9985	0.998884343622164	1	1
FMN1.1	human_marmoset	L5 IT	FMN1	0.823	0.713	NA	0.646	0.426	NA	2.87515432569715	2.05480563340885	1.82045383924048	1.32705417413076	0.816002390141819	0.997560051930789	0.998721772475501	0.959191244667038	0.972	0.887318705838602	0.656666666666667	0.763920325939339
CDK14.1	human_marmoset	L5 IT	CDK14	0.803	0.778	NA	0.606	0.556	NA	3.10528797939091	2.59684091750397	2.45696668851529	1.90237381571498	2.18477730355728	1.86315872339743	1	0.99925802263031	0.992	0.980290070658237	0.993333333333333	0.973743775464011
CADPS2.1	human_marmoset	L5 IT	CADPS2	0.802	0.775	NA	0.604	0.55	NA	3.29417569128412	2.36117980149945	2.39909118616718	1.61485894821398	1.94759739231128	1.33310257209555	1	0.921906881840104	0.9895	0.879509111193752	0.940833333333333	0.811453146220009
CTNNA2.2	human	L5 IT	CTNNA2	0.802	NA	NA	0.604	NA	NA	3.98074740647683	3.2362668024355	2.50004247760631	2.5194817127915	3.407888008145	3.08136812508692	1	0.99925802263031	0.992	0.990702863518036	1	0.997283838841105
PDZRN3.2	human_mouse	L5 IT	PDZRN3	0.801	NA	0.8	0.602	NA	0.6	2.00971589796796	0.88024189782418	1.26040682004825	0.784818607193944	2.0393905112035	0.898377221211114	0.991478483170004	0.503802634019662	0.838	0.618817404239494	0.934166666666667	0.5740153915799
CNTN5.1	human_marmoset_mouse	L5 IT	CNTN5	0.799	0.803	0.734	0.598	0.606	0.468	3.47622494047682	1.94045830343722	2.62897751057161	1.29750325880756	2.73866112272339	1.89644954040003	0.993182786536003	0.787794472268596	0.969	0.67608776496839	0.979166666666667	0.899954730647352
CPNE4.2	human	L5 IT	CPNE4	0.794	NA	NA	0.588	NA	NA	2.7861315404211	1.55464825893071	1.50261665278244	1.10291499545232	0.986589912187544	0.847671320763001	0.988495952279506	0.793544796883695	0.886	0.715879509111194	0.679166666666667	0.542779538252603
KCNAB1.1	human	L5 IT	KCNAB1	0.793	NA	NA	0.586	NA	NA	1.66260390062229	0.733833782952213	0.798560539669081	0.415853913631153	1.63540130375076	1.12373313193415	0.934810396250533	0.539603042107216	0.6115	0.386760877649684	0.914166666666667	0.61090991398823
KCNQ5.2	human_mouse	L5 IT	KCNQ5	0.79	NA	0.823	0.58	NA	0.646	4.27292645651185	3.43265893749019	3.69132141888755	3.36518855892833	3.79134740995208	2.48972447049608	1	0.955481357818587	0.9995	0.989215321680922	1	0.907197827071073
LSAMP.1	human_mouse	L5 IT	LSAMP	0.783	NA	0.756	0.566	NA	0.512	3.73705131235745	2.96127949679456	2.70517917394316	2.22943951188322	4.09975022065223	3.17876317454935	1	0.939714338712669	0.9845	0.942357753811826	0.999166666666667	0.960842009959258
UNC5D.1	human_marmoset_mouse	L5 IT	UNC5D	0.78	0.804	0.853	0.56	0.608	0.706	2.88108181283307	1.61083076684424	2.68400176225826	1.53099281523844	2.37194066190719	0.884468529982568	0.997017469109502	0.722685958078279	0.988	0.788397173670509	0.980833333333333	0.556133997283839
KCNH1.1	human_mouse	L5 IT	KCNH1	0.78	NA	0.792	0.56	NA	0.584	2.88803404991383	1.99597256115971	2.2406532544598	1.86029324597455	2.01296997176471	1.19001338035377	1	0.903542941940271	0.984	0.956861286723689	0.9925	0.777048438207334
ZMAT4.1	human	L5 IT	ZMAT4	0.775	NA	NA	0.55	NA	NA	2.14778204945863	1.38365246839969	0.118208696352228	0.0825845168900158	1.52530459514737	1.15366448784138	0.993182786536003	0.830829159710629	0.154	0.111937523242841	0.915	0.716387505658669
THRB	human	L5 IT	THRB	0.77	NA	NA	0.54	NA	NA	3.2590968822235	2.81513869938196	2.13297646814724	1.91610185499866	2.40036408365315	2.17813835539822	1	0.998330550918197	0.9715	0.979918185198959	0.994166666666667	0.982118605703938
KCNC2.2	human_marmoset_mouse	L5 IT	KCNC2	0.765	0.743	0.836	0.53	0.486	0.672	2.59083187059788	1.60048967421515	1.9258012717353	1.19343590903976	1.93858397350047	0.73579019248466	0.994887089902003	0.758115377480987	0.973	0.757530680550391	0.968333333333333	0.48936170212766
ELAVL2	human	L5 IT	ELAVL2	0.763	NA	NA	0.526	NA	NA	1.89238014646196	1.22203153861493	0.878018740897063	0.649245396894844	1.31539391990813	1.24027772050836	0.984661269706008	0.850677054349842	0.707	0.585347712904425	0.918333333333333	0.822091444092349
CCK.2	human_mouse	L5 IT	CCK	0.761	NA	0.768	0.522	NA	0.536	1.89649608717004	0.953647589362507	0.474039613571434	0.370033136094923	2.35319256398441	1.54599972440036	0.94077545803153	0.583936189946207	0.4875	0.398289326887319	0.994166666666667	0.900633770937076
DCC.2	human_marmoset	L5 IT	DCC	0.76	0.736	NA	0.52	0.472	NA	3.04330348026398	1.5718102159914	2.00453227820063	0.973963184946007	2.33570356453511	2.10871537909681	0.933532168726033	0.613429790391393	0.8655	0.534771290442544	0.950833333333333	0.836351290176551
EDIL3.1	human_mouse	L5 IT	EDIL3	0.758	NA	0.724	0.516	NA	0.448	2.26487989329727	1.44327457198394	1.48670860418689	1.56044078911558	2.05107324181091	1.28720530315228	0.991478483170004	0.811537748098683	0.902	0.912235031610264	0.980833333333333	0.738343141693074
LDLRAD3.1	human	L5 IT	LDLRAD3	0.757	NA	NA	0.514	NA	NA	1.19524641999621	0.520909523360546	0.403080273067824	0.242122036786205	0.53359275481163	0.401088626214778	0.845334469535577	0.468929697644222	0.4145	0.268129416139829	0.5375	0.416478044363966
RXFP1.1	human	L5 IT	RXFP1	0.755	NA	NA	0.51	NA	NA	2.2829515740057	1.30976825099413	0.0514582719083018	0.168802120864152	0.326037875030283	0.297581739803707	0.982104814657009	0.692450380263402	0.063	0.172182967645965	0.273333333333333	0.254187415119964
CCDC85A.1	human	L5 IT	CCDC85A	0.753	NA	NA	0.506	NA	NA	2.11658455797292	1.16543671973693	1.53089117427896	1.52622106255538	1.48753298574917	1.18364885041096	0.964635705155518	0.647560749397143	0.9125	0.84938638899219	0.934166666666667	0.796740606609325
SPATS2L.2	human	L5 IT	SPATS2L	0.753	NA	NA	0.506	NA	NA	1.45235776438104	0.723174650314984	0.987704433348609	0.579810665149228	0.477770072022452	0.280114114793232	0.930975713677034	0.538304581710258	0.7665	0.54332465600595	0.495	0.277501131733816
HTR1F.1	human	L5 IT	HTR1F	0.752	NA	NA	0.504	NA	NA	2.35076343816331	1.41037525570148	0.054072255600365	0.0425566946176677	1.70982161165812	1.7474727447944	0.976991904559012	0.729178260063068	0.0735	0.0591297880252882	0.9325	0.886373924852875
MEF2C.2	human_marmoset_mouse	L5 IT	MEF2C	0.749	0.752	0.712	0.498	0.504	0.424	3.2583910806878	2.83700977835557	2.64245271600231	2.21292995491692	3.02265836049161	2.65493669786267	1	0.999629011315155	0.997	0.993306061732986	1	0.997736532367587
ITPK1.1	human	L5 IT	ITPK1	0.747	NA	NA	0.494	NA	NA	1.04696276598213	0.513318706344584	0.55595699704148	0.433441226599221	0.456077350888457	0.34711257507979	0.853429910524073	0.546837321461695	0.5705	0.487541837114169	0.486666666666667	0.384336803983703
SORCS1.1	human_marmoset	L5 IT	SORCS1	0.746	0.759	NA	0.492	0.518	NA	2.98602519126056	2.07581800852212	1.85863609352665	0.982711007326084	1.97356156210913	1.50662027933238	0.998721772475501	0.854201446855871	0.9305	0.669765712160655	0.985	0.820959710276143
MKX	human_mouse	L5 IT	MKX	0.741	NA	0.737	0.482	NA	0.474	0.874808430216996	0.235255587209288	0.495158432428831	0.266316418216011	1.14024287135483	0.503898351938008	0.661695781849169	0.230569467631237	0.3935	0.270732614354779	0.828333333333333	0.408329560887279
NRXN3.2	human	L5 IT	NRXN3	0.74	NA	NA	0.48	NA	NA	4.86475286574088	4.38471251400383	3.91145440481748	4.04412859423788	4.33187298109111	4.17618949837404	1	1	0.9985	1	1	0.998415572657311
CCSER1	human	L5 IT	CCSER1	0.74	NA	NA	0.48	NA	NA	4.21100683779612	3.82858538213982	2.88972140483281	2.68863735761965	2.91449406021917	3.04274560113328	1	0.999814505657577	0.9975	0.998140572703607	0.999166666666667	0.999094612947035
HS3ST5.1	human	L5 IT	HS3ST5	0.739	NA	NA	0.478	NA	NA	2.05432942942759	1.3363839393255	0.182193586347355	0.431480741171254	0.926177354345851	0.735942195162742	0.975713677034512	0.830458171025784	0.2015	0.415024172554853	0.708333333333333	0.569262109551833
TMTC2.1	human_mouse	L5 IT	TMTC2	0.732	NA	0.741	0.464	NA	0.482	1.57846849185107	0.777494072148878	0.494356857596032	0.610044581467619	1.15356828957717	0.472342898863266	0.857690668939071	0.487293637544055	0.449	0.469691335068799	0.788333333333333	0.382978723404255
CEMIP.1	human	L5 IT	CEMIP	0.73	NA	NA	0.46	NA	NA	1.04275666172036	0.466158869179632	0.166504242680822	0.115380064733482	0.179463632146452	0.329974214451674	0.797187899446101	0.416063810053793	0.198	0.150241725548531	0.185833333333333	0.314622000905387
PRUNE2.1	human	L5 IT	PRUNE2	0.728	NA	NA	0.456	NA	NA	1.82640734521669	1.20203384707553	0.387130205245233	0.398709978679775	0.491959979629855	0.518082778859732	0.966340008521517	0.855314412910406	0.4125	0.404611379695054	0.535	0.528293345405161
EPHA4.2	human_mouse	L5 IT	EPHA4	0.727	NA	0.837	0.454	NA	0.674	2.31302455016763	1.6905710378671	1.14529344163164	0.77196603657285	1.87174837518654	0.973184112546866	1	0.909664255240215	0.841	0.603941985868353	0.99	0.735400633770937
SRGAP3.1	human_mouse	L5 IT	SRGAP3	0.726	NA	0.752	0.452	NA	0.504	2.14217320685075	1.56546709404026	1.8913375252714	1.51622867639178	1.80278586681903	1.1269537297267	0.998721772475501	0.895195696531256	0.983	0.927482335440684	0.985833333333333	0.783612494341331
THEMIS.1	human	L5 IT	THEMIS	0.722	NA	NA	0.444	NA	NA	1.15621592782524	0.418833334123331	0.298583324568932	0.451518135125108	0.0245980389096882	0.0208547892741815	0.695355773327652	0.259506585049156	0.2365	0.336556340647081	0.0341666666666667	0.0294250792213671
SLC44A5.2	human	L5 IT	SLC44A5	0.722	NA	NA	0.444	NA	NA	2.43482432880774	1.54442438707577	0.862388028380434	0.817719742688657	0.270585060753928	0.25867348599842	0.981678738815509	0.741791875347802	0.7125	0.69133506879881	0.300833333333333	0.284291534631055
MAGI2.1	human	L5 IT	MAGI2	0.722	NA	NA	0.444	NA	NA	4.26559680686898	3.94736997206243	3.40607788279794	3.26289896574557	3.55086212321477	3.59492336635131	1	1	0.9985	1	1	1
CAMK1D.1	human	L5 IT	CAMK1D	0.721	NA	NA	0.442	NA	NA	2.711897331938	2.238763003031	0.776451040373968	0.746529274056798	2.18138487288986	1.90792072574006	0.9995739241585	0.984232980894083	0.6785	0.658981033841577	0.999166666666667	0.991398822996831
CAPS2.1	human	L5 IT	CAPS2	0.72	NA	NA	0.44	NA	NA	1.66215337336048	1.11950053014433	0.233766621261893	0.100740955810955	0.00346573590279973	0.00322960813021889	0.970600766936515	0.818401038768318	0.274	0.132019338043882	0.005	0.00452693526482571
NUAK1	human	L5 IT	NUAK1	0.72	NA	NA	0.44	NA	NA	1.85319650409841	1.42025513207982	1.32315168069382	1.19358438565327	0.727612432774913	0.506249510554401	0.993608862377503	0.942311259506585	0.909	0.87504648568241	0.68	0.525577184246265
PPP2R2B.1	human	L5 IT	PPP2R2B	0.718	NA	NA	0.436	NA	NA	3.40542879449826	3.11505925946275	2.51681195223981	2.5001094102189	2.71103175075787	2.57005279956714	1	1	0.9905	0.996281145407215	1	0.999320959710276
LRRK1.1	human	L5 IT	LRRK1	0.717	NA	NA	0.434	NA	NA	1.02259485268809	0.437424339958579	0.0351811714284517	0.0462530972205506	0.0109748303588658	0.0175216091409641	0.755858542820622	0.367093303654239	0.046	0.0628486426180736	0.0158333333333333	0.0242191036668176
LRFN5.2	human_mouse	L5 IT	LRFN5	0.717	NA	0.726	0.434	NA	0.452	3.30601080163411	2.8495408147306	2.47794544992661	2.21353964454658	3.31318029220624	2.77341336146489	1	0.994806158412168	0.9895	0.985124581628858	1	0.990493435943866
LRRN3.1	human	L5 IT	LRRN3	0.716	NA	NA	0.432	NA	NA	1.40036038068858	0.886183932406471	0.477400725092737	0.261620998728254	0.602065566144064	0.527760762463612	0.927993182786536	0.743275830087182	0.4955	0.317962067683154	0.595833333333333	0.516976007243096
SLC39A10.1	human	L5 IT	SLC39A10	0.715	NA	NA	0.43	NA	NA	1.86114016793302	1.3835502010712	1.0957843720382	0.874289335652829	1.50015152614506	1.24694540885574	0.990626331487005	0.922463364867372	0.836	0.748977314986984	0.961666666666667	0.899954730647352
FOXP1	human_mouse	L5 IT	FOXP1	0.714	NA	0.749	0.428	NA	0.498	2.75663867114863	2.36736829064422	2.08075926736851	1.79034336054804	2.05054645602034	1.45963300373717	1	0.996290113151549	0.9785	0.974339903309781	0.998333333333333	0.902670891806247
GCC2	human	L5 IT	GCC2	0.713	NA	NA	0.426	NA	NA	1.61867230920127	1.19087397821287	0.742217665802346	0.701657237202099	0.758372573633273	0.853418189648746	0.977417980400511	0.907438323131144	0.692	0.683153588694682	0.725	0.760977818017202
VWC2.2	human	L5 IT	VWC2	0.713	NA	NA	0.426	NA	NA	1.11171948037611	0.525538804032264	0.164315829286577	0.117499946444477	0.0174268320437123	0.172233349169319	0.789518534299105	0.350955295863476	0.175	0.11230940870212	0.0241666666666667	0.158895427795383
CCDC3.1	human	L5 IT	CCDC3	0.712	NA	NA	0.424	NA	NA	1.56146333625369	1.03742791754162	0.43900058755901	0.403473543119638	0.225508212458155	0.0968016382461331	0.93949723050703	0.8026340196624	0.404	0.352547415396058	0.21	0.0961973743775464
CDH10.2	human_mouse	L5 IT	CDH10	0.711	NA	0.817	0.422	NA	0.634	2.72765861048406	2.09441701432992	1.03644078172851	0.781248277210736	2.60815072189689	1.56477173437395	0.999147848317	0.929326655537006	0.7335	0.618073633320937	0.999166666666667	0.860344047080127
TOX.1	human	L5 IT	TOX	0.71	NA	NA	0.42	NA	NA	2.38462426297334	1.40278662933724	0.849832904644507	0.861083540594445	1.35282211219801	1.43543997533046	0.948870899020026	0.649786681506214	0.5035	0.425436965414652	0.770833333333333	0.709597102761431
GLCCI1	human	L5 IT	GLCCI1	0.705	NA	NA	0.41	NA	NA	2.05089908112191	1.58470283558708	1.13401440248087	1.01612841070836	0.00635384915513283	0.00715189864945805	0.991904559011504	0.947134112409571	0.853	0.797322424693194	0.00916666666666667	0.0101856043458579
GAP43.1	human	L5 IT	GAP43	0.705	NA	NA	0.41	NA	NA	2.26728697372695	1.84690171704149	0.515492181283713	0.700602821740886	0.759954318698502	1.30249617084728	1	0.980152105360786	0.511	0.655262179248791	0.689166666666667	0.880488909008601
TUBA1B	human	L5 IT	TUBA1B	0.703	NA	NA	0.406	NA	NA	2.12827143817146	1.684763877589	0.381771209599621	0.38209213031149	0.596786175106224	0.744758912614549	0.995739241585002	0.972732331663884	0.43	0.432130903681666	0.59	0.65663196016297
PLD5	human	L5 IT	PLD5	0.702	NA	NA	0.404	NA	NA	1.01865525360173	0.412641140531339	0.258416495357381	0.280310349618899	0.65930834329791	0.0497991634748348	0.67916489135066	0.364681877202745	0.242	0.24246931944961	0.396666666666667	0.0574920778632866
RUNX1T1	human_marmoset_mouse	L6 IT	RUNX1T1	0.941	0.811	0.729	0.882	0.622	0.458	2.83781320283094	1.49489316748219	1.73365143502609	0.886115719797683	1.85351041325975	1.29100177445378	1	0.871252451667134	0.955	0.704826299836792	0.975	0.868915293215792
NCAM2	human_marmoset	L6 IT	NCAM2	0.922	0.825	NA	0.844	0.65	NA	4.03924126631635	2.86188328166033	3.62684809742266	2.81649135907143	1.88846306311471	2.56317298834211	1	0.963995516951527	1	0.981347633480998	0.9425	0.952472211575316
CTNNA2.3	human_marmoset	L6 IT	CTNNA2	0.899	0.713	NA	0.798	0.426	NA	4.30395024745078	3.39130825811998	2.94127253098394	2.47108003462705	3.06652925072397	3.15759645191998	1	0.99943961894088	0.995	0.990906971321986	1	0.997700268302031
ARHGEF28	human	L6 IT	ARHGEF28	0.892	NA	NA	0.784	NA	NA	1.94729417602777	0.78944349420123	0.120261680094623	0.0814062546170668	0.46051078443575	0.256587592176286	0.991666666666667	0.625245166713365	0.135	0.0939612963394731	0.4725	0.260252970486777
MCTP1.2	human	L6 IT	MCTP1	0.89	NA	NA	0.78	NA	NA	3.49980585897382	2.35283174530613	1.94892265900658	1.49318199730702	1.81809058629636	1.8801363382179	1	0.957130848977305	0.98	0.890883655863838	0.9725	0.95975469528555
KCTD16.2	human_marmoset_mouse	L6 IT	KCTD16	0.884	0.709	0.73	0.768	0.418	0.46	3.72678706209651	2.19216889355481	2.4276413580266	1.65729593420076	2.95040198255045	1.97225440906805	1	0.884701597086018	0.9875	0.79645605036139	0.9925	0.848792640858567
PTPRK.2	human_marmoset_mouse	L6 IT	PTPRK	0.882	0.812	0.761	0.764	0.624	0.522	3.77265929986475	2.14439526265575	2.57597712175814	1.57429911868046	2.19690899641574	1.19295281192038	1	0.775707481087139	1	0.812310561902541	0.99	0.674779609045611
SHISA9	human_marmoset_mouse	L6 IT	SHISA9	0.878	0.701	0.731	0.756	0.402	0.462	2.81196307296394	1.6684862571628	1.48755827749143	0.817609373922136	1.68991607681027	1.03563826237394	1	0.856122163070888	0.8325	0.574492888785265	0.9625	0.723073974702951
FRMD6.1	human	L6 IT	FRMD6	0.874	NA	NA	0.748	NA	NA	1.49800227221819	0.434123697444406	0.632517843490796	0.279629675692712	1.03214476503218	0.870361634071724	0.931666666666667	0.430792939198655	0.605	0.315458148752623	0.8375	0.68608662322729
PPP4R4.2	human	L6 IT	PPP4R4	0.87	NA	NA	0.74	NA	NA	1.48188950804062	0.413595990485764	0.425183904705043	0.374735006157248	0.483289190229444	0.404226433834093	0.945	0.358223592042589	0.485	0.391000233154581	0.5125	0.432732847834419
DMD.1	human	L6 IT	DMD	0.869	NA	NA	0.738	NA	NA	4.03669653652905	3.45625301011904	2.70796324452013	2.31242636450507	3.28383786823456	3.38560628340263	1	1	1	0.979482396829098	1	0.999425067075508
GRIA1	human_mouse	L6 IT	GRIA1	0.867	NA	0.784	0.734	NA	0.568	2.97173716787031	2.13576028023912	1.71221329517852	1.24225694090948	3.02734141344017	2.37015486236936	1	0.965676660128888	0.98	0.854278386570296	1	0.99099271751629
CNR1	human_mouse	L6 IT	CNR1	0.866	NA	0.732	0.732	NA	0.464	1.49408483982952	0.45233285499202	0.565278606416012	0.197900771300121	0.963094349244786	0.4100298062163	0.955	0.393387503502382	0.5725	0.232688272324551	0.775	0.400728248371023
CDH12.2	human_marmoset	L6 IT	CDH12	0.861	0.895	NA	0.722	0.79	NA	4.0015109741493	2.52681842933691	4.0925530231507	2.97250414479197	2.36714365171389	1.82831543664014	1	0.865088260016811	1	0.968757286080671	0.9875	0.863357608279034
ADAMTS3	human_mouse	L6 IT	ADAMTS3	0.86	NA	0.775	0.72	NA	0.55	1.4570960238221	0.357361326125458	0.185984234978132	0.0540703301791655	0.823083532128299	0.233809497877242	0.905	0.298823199775848	0.1925	0.0613196549312194	0.7575	0.238405519356075
NFIA.1	human_marmoset	L6 IT	NFIA	0.86	0.77	NA	0.72	0.54	NA	2.49249968128469	1.3666710701509	1.67782457983836	0.779090910826608	0.869722997873124	0.986633859003208	1	0.827542729055758	0.89	0.545581720680811	0.69	0.630893062476044
CDH9.1	human_marmoset_mouse	L6 IT	CDH9	0.858	0.747	0.77	0.716	0.494	0.54	2.80534836901117	1.44307131325564	1.32660957426088	0.573266669582306	1.56847126828518	0.59953162010403	1	0.75077052395629	0.8475	0.40242480764747	0.845	0.392295898811805
LIMCH1.2	human	L6 IT	LIMCH1	0.857	NA	NA	0.714	NA	NA	2.97739113006156	2.33522587751516	1.79291552809211	1.67057694745549	0.761065742153349	0.680306489199054	1	0.996777808910059	0.9925	0.953602238283982	0.6675	0.565733997700268
GRM1.2	human	L6 IT	GRM1	0.854	NA	NA	0.708	NA	NA	2.38979917368327	1.0310318166004	1.23488355495493	0.729886142530649	1.52906286914031	1.02319315536632	0.996666666666667	0.594424208461754	0.855	0.523898344602471	0.925	0.703334610962054
NELL1.1	human	L6 IT	NELL1	0.851	NA	NA	0.702	NA	NA	2.94561066360927	1.75689224354668	1.63575911583301	1.51826012580368	1.09116209455484	1.1586123358777	1	0.842953208181563	0.935	0.852179995336908	0.67	0.615753162131085
PCDH9.1	human	L6 IT	PCDH9	0.85	NA	NA	0.7	NA	NA	5.43665150380285	4.94162042829391	4.39330054048181	4.24345382126057	4.56100901057679	4.39710194507639	1	0.997898571028299	1	0.999766845418512	1	0.999425067075508
THEMIS.2	human_marmoset	L6 IT	THEMIS	0.848	0.786	NA	0.696	0.572	NA	1.82711205134847	0.54291146764579	1.16167035510008	0.313973134168627	0.0190615474653985	0.0218531020925259	0.941666666666667	0.345474922947604	0.775	0.249009093028678	0.0275	0.0306630893062476
TMEM132D.1	human_marmoset	L6 IT	TMEM132D	0.848	0.718	NA	0.696	0.436	NA	3.06550579998564	2.08876604953049	2.71891606496107	2.1532503213036	2.61091067214769	2.13735583858467	0.998333333333333	0.923507985430092	0.9925	0.952436465376545	1	0.971061709467229
ATRNL1.2	human	L6 IT	ATRNL1	0.846	NA	NA	0.692	NA	NA	4.41841458257755	3.7512306688209	2.60211534398615	2.70421044737537	1.92916209418328	2.08216043771513	1	0.9985990473522	1	0.996502681277687	0.9925	0.993675737830586
PDZD2	human	L6 IT	PDZD2	0.844	NA	NA	0.688	NA	NA	2.44124959425255	1.22576844356278	1.22873575748829	0.777733962457695	1.0687533356762	1.34662464099968	0.991666666666667	0.776267862146259	0.75	0.469806481697365	0.85	0.8560751245688
SYN3.2	human_mouse	L6 IT	SYN3	0.843	NA	0.785	0.686	NA	0.57	2.81403389536066	1.57103095500141	1.19952478975152	0.874523050321012	1.71910580954567	0.881828472309678	1	0.774026337909779	0.8225	0.590813709489391	0.945	0.686278267535454
CCK.3	human_mouse	L6 IT	CCK	0.839	NA	0.842	0.678	NA	0.684	2.34205247854736	1.14695418656669	0.748761571371233	0.383211401621266	2.79984744378179	1.63551530886727	1	0.66629307929392	0.7175	0.410118908836559	0.9975	0.914718282866999
PTK2.1	human	L6 IT	PTK2	0.838	NA	NA	0.676	NA	NA	3.28746222219066	2.78444054334655	2.04419327221795	1.82637091407623	2.56263064764735	2.4868230317663	1	1	0.9925	0.986710188855211	1	0.998850134151016
TENM3	human_marmoset_mouse	L6 IT	TENM3	0.831	0.822	0.864	0.662	0.644	0.728	2.31496744962852	1.02270100356504	2.44028683546587	1.29972402087727	2.25064467751587	1.08700531637769	0.978333333333333	0.634631549453628	0.975	0.810445325250641	0.995	0.733806055960138
CDH13	human_mouse	L6 IT	CDH13	0.828	NA	0.762	0.656	NA	0.524	2.98132252487941	1.47667788049809	1.40830968060826	0.916981434100369	1.8980003188546	0.877942293561418	0.985	0.69501260857383	0.7875	0.514339006761483	0.9225	0.47681103871215
GBE1	human	L6 IT	GBE1	0.828	NA	NA	0.656	NA	NA	1.73787737278784	0.75594723918736	0.768931093494665	0.655279165727372	0.180090798226188	0.169736998680979	0.945	0.63841412160269	0.6875	0.574259734203777	0.23	0.207167497125335
TMEM108.1	human	L6 IT	TMEM108	0.826	NA	NA	0.652	NA	NA	2.77564880082518	1.73599401777472	0.940826177016438	1.04368408043767	1.7550296238969	1.40244682470396	0.99	0.896189408797983	0.6975	0.683142923758452	0.9675	0.850517439632043
CSGALNACT1.1	human_marmoset	L6 IT	CSGALNACT1	0.819	0.741	NA	0.638	0.482	NA	2.2697811078665	1.279240765001	1.80456707326946	1.23295594906701	1.49117815959791	1.06205280351225	0.996666666666667	0.74922947604371	0.985	0.854511541151784	0.945	0.774817937907244
DLG2.1	human	L6 IT	DLG2	0.813	NA	NA	0.626	NA	NA	4.8276741232918	4.53674632134172	3.99500082312509	3.72019677697184	4.79328745594021	4.67409032822668	1	1	1	0.998834227092562	1	1
RALYL.1	human	L6 IT	RALYL	0.811	NA	NA	0.622	NA	NA	4.7602003961977	4.33567414122697	3.18798962341969	2.88049398779688	2.57745368451667	3.01900727806131	1	1	1	0.993704826299837	0.995	0.984285166730548
PRELID2	human	L6 IT	PRELID2	0.808	NA	NA	0.616	NA	NA	1.35643053248079	0.417956187525775	0.0460682295066668	0.0419547996984175	0.00519860385419959	0.0118329766381245	0.861666666666667	0.323620061641916	0.065	0.0582886453718816	0.0075	0.0151399003449598
DCLK2	human	L6 IT	DCLK2	0.803	NA	NA	0.606	NA	NA	2.19390796570045	1.57913029276235	0.984370089952484	0.751502902525403	0.471229541762062	0.615227921929857	0.996666666666667	0.964415802745867	0.8275	0.674283049661926	0.48	0.604254503641242
SCN3B	human	L6 IT	SCN3B	0.799	NA	NA	0.598	NA	NA	1.48155121095052	0.72279929393153	0.24453242631712	0.190148294215579	0.400145256887772	0.321779789172088	0.97	0.606052115438498	0.3125	0.231056190254138	0.46	0.358566500574933
GPM6A	human	L6 IT	GPM6A	0.798	NA	NA	0.596	NA	NA	3.6011915131713	3.19566365036386	2.46860249820834	2.32077822778801	2.59635977432236	2.42545994087018	1	1	1	0.990906971321986	1	0.998850134151016
CHRM3.1	human_mouse	L6 IT	CHRM3	0.795	NA	0.745	0.59	NA	0.49	3.39298506487758	2.56397578579274	2.50558014913438	2.20818016561635	3.05805703671937	2.26431316044007	1	0.913981507425049	1	0.964560503613896	0.9975	0.926983518589498
HS3ST5.2	human_marmoset	L6 IT	HS3ST5	0.794	0.725	NA	0.588	0.45	NA	2.35418961212841	1.48689313820304	0.810788902832232	0.279860882390141	0.778766057364427	0.776408397949071	0.991666666666667	0.864667974222471	0.685	0.29027745395197	0.65	0.595055576849368
DOK6.1	human	L6 IT	DOK6	0.794	NA	NA	0.588	NA	NA	2.52490961288979	1.71660085858565	1.31673939820493	1.57468917508164	2.19438219739005	2.07711922107815	1	0.911319697394228	0.9325	0.93588249009093	1	0.99099271751629
MARCH1.1	human	L6 IT	MARCH1	0.793	NA	NA	0.586	NA	NA	3.06498740380362	1.94196074945525	1.27871650185235	0.982949958219215	2.22505510457331	2.13353068845193	1	0.820678061081535	0.8525	0.688272324551177	0.99	0.907052510540437
MLIP.1	human	L6 IT	MLIP	0.79	NA	NA	0.58	NA	NA	2.42871184556789	1.59459466956846	0.802843196762475	0.660138316015389	0.974653463961288	1.02343889915135	0.993333333333333	0.891145979265901	0.635	0.526929354161809	0.74	0.779992334227673
GALNTL6.1	human	L6 IT	GALNTL6	0.786	NA	NA	0.572	NA	NA	2.53773161076821	1.24082119105978	1.57859794961436	1.41767189187056	0.320566730303139	1.47480822628151	0.98	0.622443261417764	0.8975	0.707391000233155	0.3625	0.73533921042545
SNED1.1	human	L6 IT	SNED1	0.785	NA	NA	0.57	NA	NA	1.60633970628871	0.783619364213039	0.13546097908178	0.12559741711276	0.0498284229986075	0.0753973041646899	0.92	0.605351639114598	0.175	0.166006062019119	0.0675	0.100421617477961
ITGB8.2	human	L6 IT	ITGB8	0.785	NA	NA	0.57	NA	NA	1.14429739023244	0.410436344719617	0.161453998352778	0.0550331082382604	0.146416045668465	0.112486822850048	0.856666666666667	0.337769683384702	0.2025	0.0683142923758452	0.1825	0.134917592947489
SYN2	human_mouse	L6 IT	SYN2	0.785	NA	0.709	0.57	NA	0.418	2.75484501272071	2.21007657943568	2.30675028789068	2.05829922324446	2.18060666090759	1.73427801249706	1	0.990473521994957	0.9975	0.968990440662159	1	0.962821004216175
SLIT3.1	human_marmoset_mouse	L6 IT	SLIT3	0.782	0.708	0.764	0.564	0.416	0.528	2.32450744865835	1.35456142075006	2.144599956021	1.43343139522785	2.62156031857969	1.68557041861211	0.995	0.742504903334267	0.985	0.785964094194451	1	0.832694518972786
ENC1.1	human_mouse	L6 IT	ENC1	0.778	NA	0.732	0.556	NA	0.464	2.25721985279083	1.59447533698338	0.909898891484535	0.689429884725591	1.53577855743925	0.933816125426793	0.998333333333333	0.927991033903054	0.7825	0.62392166006062	0.9375	0.754503641241855
PLXDC2	human	L6 IT	PLXDC2	0.777	NA	NA	0.554	NA	NA	2.58613846369541	1.58383991151546	0.813790456616767	0.533583215554349	0.997904445422458	0.568718806222673	0.995	0.816195012608574	0.5625	0.423408719981348	0.7675	0.498658489842852
TRPC5.1	human	L6 IT	TRPC5	0.777	NA	NA	0.554	NA	NA	1.2553472640113	0.497552047285609	0.658371788210697	0.579322861102242	0.627912589041928	0.494860877246373	0.885	0.368450546371533	0.61	0.543483329447424	0.5625	0.408010732081257
NPY1R.1	human	L6 IT	NPY1R	0.776	NA	NA	0.552	NA	NA	1.16466619933495	0.48616877248042	0.249144936276487	0.104389469879482	0.225046131259733	0.145740714528233	0.873333333333333	0.449705799943962	0.3125	0.135462811844253	0.2875	0.182637025680337
GNG2.1	human	L6 IT	GNG2	0.775	NA	NA	0.55	NA	NA	1.44282205880818	0.710152374977744	0.620854707598856	0.424822160243223	1.16613476358618	0.930700840781174	0.94	0.568506584477445	0.6	0.414315691303334	0.8925	0.790532771176696
RPS6KA5	human	L6 IT	RPS6KA5	0.774	NA	NA	0.548	NA	NA	1.41218159832772	0.703876646498398	0.287667365066175	0.373918954127171	0.579731138237443	0.415750864540316	0.916666666666667	0.617119641356122	0.33	0.400093261832595	0.5425	0.410693752395554
MYO1D.1	human	L6 IT	MYO1D	0.773	NA	NA	0.546	NA	NA	2.29646945367018	1.66053094592414	1.56939763069112	1.20956643808204	0.463910443467332	0.553387382407652	0.998333333333333	0.940039226674138	0.955	0.852179995336908	0.515	0.547719432732848
AK5	human_marmoset_mouse	L6 IT	AK5	0.772	0.728	0.86	0.544	0.456	0.72	2.88187360817117	2.36465032226576	1.74925909182906	1.21473426981529	2.30798993232898	1.2439984466883	1	0.993835808349678	0.9925	0.859640941944509	1	0.785550019164431
PDGFC	human	L6 IT	PDGFC	0.771	NA	NA	0.542	NA	NA	1.53232425809747	0.778601547420037	0.350614684255642	0.686357351932952	0.893129717886894	0.474038459919865	0.925	0.623984309330345	0.325	0.584052226626253	0.6925	0.422767343809889
OPCML.2	human	L6 IT	OPCML	0.771	NA	NA	0.542	NA	NA	4.44078844305977	3.9670947283388	3.62825294743114	3.41209396816141	4.1902714630395	4.1098385056173	1	0.996777808910059	1	0.998601072511075	1	1
PPP3CA.1	human	L6 IT	PPP3CA	0.769	NA	NA	0.538	NA	NA	3.50903395115849	3.05386546409418	2.68261887051321	2.44822178300573	3.04205862773626	2.89087889108738	1	0.99985990473522	1	0.9981347633481	1	1
CACNA1G	human_mouse	L6 IT	CACNA1G	0.768	NA	0.711	0.536	NA	0.422	0.78021866713917	0.211376537656595	0.263007879887686	0.128128787092803	0.805292513963628	0.356299704459863	0.721666666666667	0.247268142336789	0.33	0.166006062019119	0.7325	0.380413951705634
PRKD1.1	human_marmoset	L6 IT	PRKD1	0.768	0.718	NA	0.536	0.436	NA	1.9488633352797	1.05973904735136	1.29683655404053	0.677239034388473	0.30587167424906	0.329065843382124	0.973333333333333	0.651863267021575	0.855	0.50990906971322	0.3	0.304139517056343
COL19A1.2	human	L6 IT	COL19A1	0.768	NA	NA	0.536	NA	NA	1.55112607023007	0.8181270998039	0.709149392419747	0.759065808280478	0.252504266871787	0.586332271978168	0.946666666666667	0.642616979546091	0.645	0.632781534157146	0.2675	0.4024530471445
GFOD1.2	human	L6 IT	GFOD1	0.768	NA	NA	0.536	NA	NA	1.89062751216496	1.31908306767214	0.0512668333608664	0.0453486189550645	1.2838651529058	1.1495399668069	0.996666666666667	0.908237601569067	0.0725	0.0634180461646071	0.9225	0.860291299348409
CBLN2.1	human	L6 IT	CBLN2	0.767	NA	NA	0.534	NA	NA	2.78393389809417	1.73000614851233	0.210268758581115	0.133544579720182	0.120380834221597	0.210975321164083	1	0.822219108994116	0.2775	0.167171834926556	0.1525	0.234572633192794
CDH2.2	human	L6 IT	CDH2	0.765	NA	NA	0.53	NA	NA	2.73471565129134	2.1184616045201	1.73353172673154	1.39246912838805	1.80073000890243	1.75869770989532	1	0.97156066124965	0.9875	0.911168104453252	0.995	0.968378689152932
IGSF11.1	human	L6 IT	IGSF11	0.764	NA	NA	0.528	NA	NA	1.40121873596119	0.733056899426174	0.960681248785482	0.697848900016535	0.0270066820412684	0.176833824144567	0.946666666666667	0.61151583076492	0.8175	0.623455350897645	0.0375	0.164430816404753
SYTL2.1	human	L6 IT	SYTL2	0.764	NA	NA	0.528	NA	NA	1.6001901754398	0.962377913102154	0.71255318261269	0.552049351423617	0.567107282488489	0.556595256469379	0.978333333333333	0.748108713925469	0.67	0.566332478433201	0.5525	0.564584131851284
NECAB1.1	human_mouse	L6 IT	NECAB1	0.764	NA	0.804	0.528	NA	0.608	2.67577265279928	1.90178523255403	1.73564877603763	1.31429149714502	1.52878921705259	0.658438611753215	1	0.884561501821238	0.99	0.82280251806948	0.94	0.517439632042928
UNC5C.2	human_marmoset	L6 IT	UNC5C	0.763	0.711	NA	0.526	0.422	NA	2.74573254258395	2.09625501422823	2.02906273274193	1.50810170876298	2.0888097344798	1.47564229341279	1	0.97310170916223	0.975	0.900209839123339	0.99	0.810655423533921
TMEM178B.1	human	L6 IT	TMEM178B	0.763	NA	NA	0.526	NA	NA	2.97047372045127	2.385243590932	2.39666601972552	2.07383287824133	2.46814872810209	1.98135420852835	1	0.989913140935836	0.995	0.975285614362322	0.9975	0.955921809122269
NWD2.1	human_mouse	L6 IT	NWD2	0.761	NA	0.733	0.522	NA	0.466	1.63638053476201	0.856805706133308	0.706847798142386	0.601717535653109	1.53125635094623	0.882883921694433	0.961666666666667	0.593863827402634	0.6425	0.528794590813709	0.9375	0.656190111153699
IGSF21.1	human_mouse	L6 IT	IGSF21	0.758	NA	0.734	0.516	NA	0.468	1.56677952808975	0.94340649774045	1.18286643561406	0.940101542029314	1.39078907974324	0.745579684254575	0.976666666666667	0.735360044830485	0.9175	0.741431569130333	0.91	0.565542353392104
PBX3	human	L6 IT	PBX3	0.757	NA	NA	0.514	NA	NA	1.0425617150925	0.374059573747072	0.469446738536256	0.207528234445745	0.0764103574478874	0.233411678632499	0.79	0.328523395909218	0.435	0.184658428538121	0.0975	0.21636642391721
DPYD.1	human	L6 IT	DPYD	0.757	NA	NA	0.514	NA	NA	2.47323873076706	1.78781277480037	1.15161019930332	0.801056217658253	0.220508012764007	0.346247582913507	1	0.925189128607453	0.84	0.629983679179296	0.2525	0.314105021080874
DGKG.2	human_mouse	L6 IT	DGKG	0.756	NA	0.741	0.512	NA	0.482	1.99245900780118	1.22168727366434	1.11927418714894	0.823366053351835	1.261391445241	0.638654174583909	0.99	0.77696833847016	0.7175	0.57495919794824	0.87	0.57052510540437
SLC35F3	human	L6 IT	SLC35F3	0.756	NA	NA	0.512	NA	NA	3.17237202092875	2.48922109113586	2.43097951633138	2.1643377907572	1.21152315880414	0.936607495673732	1	0.979125805547773	0.99	0.950804383306132	0.8825	0.757378305864316
CACNA1E.1	human_mouse	L6 IT	CACNA1E	0.756	NA	0.749	0.512	NA	0.498	2.16944765691904	1.56644085822318	1.72466587116308	1.41047196890728	2.51928120377379	2.00609354906524	0.998333333333333	0.919165032221911	0.9875	0.898344602471439	1	0.988501341510157
MAP3K5.2	human	L6 IT	MAP3K5	0.754	NA	NA	0.508	NA	NA	2.07030107330913	1.36719143402709	0.882940143889382	0.785337677017496	0.640636501695096	0.904796756621465	0.996666666666667	0.83328663491174	0.73	0.652133364420611	0.6025	0.742238405519356
MAP7	human	L6 IT	MAP7	0.752	NA	NA	0.504	NA	NA	2.19326604163106	1.74006801606775	1.70599613966505	1.52312276430515	1.18908479984583	0.999528220397324	0.998333333333333	0.978285233959092	0.9825	0.964793658195384	0.9	0.809697201993101
INPP4B	human	L6 IT	INPP4B	0.751	NA	NA	0.502	NA	NA	2.62917326823217	1.81663348430857	1.28597198922226	1.06198642235655	0.493371865421398	0.752008836823731	0.995	0.878677500700476	0.825	0.645371881557473	0.3525	0.410693752395554
ZNF804B.2	human_mouse	L6 IT	ZNF804B	0.751	NA	0.907	0.502	NA	0.814	3.29013831596205	1.98169831033093	2.433352255831	1.97129228158541	2.73002369039434	0.749282016256414	1	0.747688428131129	0.9825	0.845651667055258	0.9675	0.464737447297815
SNTB2.1	human	L6 IT	SNTB2	0.75	NA	NA	0.5	NA	NA	1.982839481067	1.36427570997016	1.32517268733372	0.853318679530504	1.61858495045762	1.14783650208896	0.993333333333333	0.893807789296722	0.8825	0.695500116577291	0.93	0.76466078957455
PPFIA2.1	human	L6 IT	PPFIA2	0.75	NA	NA	0.5	NA	NA	3.35763704129963	3.0060762822023	2.08374754560299	1.85105660222005	1.93901280319241	2.21410902872867	1	1	0.995	0.982746560969923	0.99	0.996742046761211
GRIN2B.1	human	L6 IT	GRIN2B	0.75	NA	NA	0.5	NA	NA	3.0966103763997	2.74855709114801	1.97689915986313	1.82017527405089	3.4520862001778	3.19028445884793	1	1	0.9775	0.97831662392166	1	0.999808355691836
GRIK4.1	human_mouse	L6 IT	GRIK4	0.748	NA	0.713	0.496	NA	0.426	1.91380124507447	1.28841599543869	0.98767837509004	0.648020848646887	1.59451018101412	1.01957997404885	0.995	0.847436256654525	0.795	0.569829797155514	0.9675	0.723073974702951
BACE2	human	L6 IT	BACE2	0.747	NA	NA	0.494	NA	NA	0.680401281915624	0.169329056901031	0.153539920076904	0.11568270298798	0.056759894804207	0.0430489967194599	0.656666666666667	0.199355561782012	0.19	0.142224294707391	0.0775	0.0544269835185895
PTPRG.1	human	L6 IT	PTPRG	0.747	NA	NA	0.494	NA	NA	2.8376606300821	2.21693798031147	1.82772324884455	1.71800383145218	2.05429332285302	2.01175199546641	1	0.966237041188008	0.985	0.93774772674283	0.9875	0.961479494059026
SEC24D.2	human	L6 IT	SEC24D	0.746	NA	NA	0.492	NA	NA	1.38685079321911	0.763820609454398	0.882916581726652	0.559967997658828	0.320682203759313	0.360321254939905	0.933333333333333	0.629868310451107	0.7375	0.468174399626953	0.3575	0.385588348026064
SLC39A11.1	human	L6 IT	SLC39A11	0.745	NA	NA	0.49	NA	NA	1.81592765754463	1.18923272325994	0.997121910796542	0.664800980864283	0.42970888833132	0.320301260585216	0.981666666666667	0.822359204258896	0.8	0.53532291909536	0.47	0.36316596397087
ZEB2.1	human_mouse	L6 IT	ZEB2	0.743	NA	0.789	0.486	NA	0.578	2.39708641726013	1.84787258792655	1.67102233824278	1.25155354586561	2.39008812097407	1.66597611917213	0.998333333333333	0.952367609974783	0.965	0.870366052692935	1	0.927941740130318
DNAH6.2	human	L6 IT	DNAH6	0.741	NA	NA	0.482	NA	NA	1.53751787739369	0.912097437450467	0.127221386916769	0.156782467290985	0.0103972077083992	0.0455240768618628	0.963333333333333	0.705799943961894	0.165	0.193285148053159	0.015	0.0571100038328862
TRIM36.1	human	L6 IT	TRIM36	0.741	NA	NA	0.482	NA	NA	1.02971384759065	0.485291529898345	0.0532941589014072	0.076547068589414	0.00866433975699932	0.0161085202985679	0.861666666666667	0.460773325861586	0.0725	0.0937281417579856	0.0125	0.0220390954388655
SRGAP3.2	human_mouse	L6 IT	SRGAP3	0.74	NA	0.751	0.48	NA	0.502	2.26326433736685	1.69643527851353	1.85774081399141	1.65929532193141	1.88541431153181	1.22423512715652	1	0.920425889604931	0.9975	0.946840755420844	0.99	0.814296665389038
RAPGEF2.1	human	L6 IT	RAPGEF2	0.74	NA	NA	0.48	NA	NA	2.81122282606462	2.44062324878431	2.28129033681288	2.06461397330765	2.0101117083487	1.66518797875	1	0.99887923788176	0.9975	0.991373280484962	0.9975	0.977002683020314
QKI	human	L6 IT	QKI	0.738	NA	NA	0.476	NA	NA	1.26368414517686	0.649367073065977	0.918658885811647	0.500837377548538	1.05321230957957	0.840355773131878	0.885	0.573690109274307	0.8025	0.498717649801819	0.8275	0.716174779609046
COBL.1	human_marmoset	L6 IT	COBL	0.738	0.721	NA	0.476	0.442	NA	2.18793878242311	1.65574299469056	1.54307145258896	1.00134692970021	1.93115165336643	1.56600111375602	0.998333333333333	0.912440459512468	0.9425	0.781534157146188	0.99	0.94174013031813
HNRNPLL	human	L6 IT	HNRNPLL	0.734	NA	NA	0.468	NA	NA	1.39635243556662	0.91838739084154	0.236720403027547	0.257065547632566	0.949663837099793	0.927108697033327	0.933333333333333	0.808769963575231	0.2975	0.315224994171135	0.765	0.763127635109237
EFNA5	human	L6 IT	EFNA5	0.733	NA	NA	0.466	NA	NA	3.4773060722496	3.09560229205915	2.34415950978986	1.8706456462173	2.21956706697513	1.94096968417882	1	0.99957971420566	0.995	0.95197015621357	0.96	0.930816404752779
MEIS3.1	human	L6 IT	MEIS3	0.732	NA	NA	0.464	NA	NA	1.03209123411665	0.505589607706216	0.495153043316649	0.244316240095178	0.150498931766093	0.171705910544881	0.858333333333333	0.479265900812553	0.5225	0.275821869899744	0.2025	0.224990417784592
TENM2.1	human	L6 IT	TENM2	0.731	NA	NA	0.462	NA	NA	3.10468243851149	2.21495382153454	3.11978962089769	2.78232747863992	3.33368557184055	3.32568073059642	1	0.907957411039507	0.9975	0.968290976917696	0.9975	0.995400536604063
PEX5L.1	human	L6 IT	PEX5L	0.731	NA	NA	0.462	NA	NA	3.69149194544746	3.10263015310267	2.38257400442016	2.37021330128489	2.35558684058534	2.45831706479034	1	0.984729616138974	1	0.985777570529261	1	0.988118052893829
ADAMTS16.1	human	L6 IT	ADAMTS16	0.73	NA	NA	0.46	NA	NA	1.03409999715587	0.451432035847298	0.385480973533266	0.103606366597719	0.0169039319220101	0.0720724650499953	0.806666666666667	0.368030260577193	0.425	0.119141991140126	0.02	0.0871981602146416
GALNT14.1	human_mouse	L6 IT	GALNT14	0.73	NA	0.793	0.46	NA	0.586	1.17532181544687	0.582632839240765	0.438480543884584	0.383664531803009	1.55960941447783	0.632610733015042	0.843333333333333	0.494396189408798	0.3875	0.320121240382373	0.88	0.499425067075508
FMNL2.1	human	L6 IT	FMNL2	0.73	NA	NA	0.46	NA	NA	3.17903299870107	2.77584244253689	0.617450512802161	0.471213261452065	1.36790363283512	1.50855005597376	1	0.99915942841132	0.63	0.496152949405456	0.9125	0.949980835569184
CACNA2D1.1	human	L6 IT	CACNA2D1	0.729	NA	NA	0.458	NA	NA	2.96191287334012	2.60598486093606	2.4077703685963	2.27929719209454	2.71809156051482	2.38800820971554	1	0.9992995236761	1	0.993704826299837	1	0.998658489842852
GABRB3.1	human	L6 IT	GABRB3	0.729	NA	NA	0.458	NA	NA	2.96744500511571	2.66079815759752	0.826471264630282	0.734804407317019	2.69996275005	2.71927490860773	1	1	0.765	0.692235952436465	1	0.999808355691836
PXDN	human	L6 IT	PXDN	0.728	NA	NA	0.456	NA	NA	0.568207814764457	0.101526112614038	0.274688365716287	0.140687941459915	0.587782576582751	0.353135247105841	0.556666666666667	0.122163070888204	0.3	0.166472371182094	0.59	0.385971636642392
CEP112	human	L6 IT	CEP112	0.728	NA	NA	0.456	NA	NA	1.80802701448631	1.25120233406266	1.62137048686976	1.12993082496605	0.45194793048863	0.817958332788901	0.985	0.855841972541328	0.9625	0.828631382606668	0.3725	0.571674971253354
SLC35F1.1	human	L6 IT	SLC35F1	0.728	NA	NA	0.456	NA	NA	3.04901588591136	2.52380495210881	1.78881339330385	1.28711262628035	1.83665436119116	1.99247187397845	1	0.988231997758476	0.9725	0.766845418512474	0.975	0.943273284783442
DOCK9.2	human	L6 IT	DOCK9	0.727	NA	NA	0.454	NA	NA	1.8121030003743	1.32234994076876	1.12561213108615	1.09650076663255	1.27791004660706	1.18491197855749	0.986666666666667	0.902073409918745	0.8675	0.835859174632782	0.9525	0.880605596013798
TMEM233	human	L6 IT	TMEM233	0.726	NA	NA	0.452	NA	NA	0.525566354564733	0.0750383004943706	0.0103972077083992	0.00559880886958884	0.00693147180559945	0.00605540211447023	0.53	0.0841972541328103	0.015	0.00722779202611331	0.01	0.00862399386738214
PRKAR2B.1	human	L6 IT	PRKAR2B	0.726	NA	NA	0.452	NA	NA	1.79719219926518	1.33584971311067	0.718851934120537	0.7361526562761	0.569007172114069	0.6264376254506	0.996666666666667	0.921126365928832	0.695	0.671718349265563	0.5925	0.613836719049444
FAM196B	human	L6 IT	FAM196B	0.724	NA	NA	0.448	NA	NA	0.767814838090227	0.280400133900321	0.156682963374016	0.14478013064913	0.00519860385419959	0.0137150607795802	0.7	0.259596525637433	0.175	0.158778269993005	0.0075	0.0189727865082407
PEA15	human	L6 IT	PEA15	0.724	NA	NA	0.448	NA	NA	0.795500054780488	0.353436398895839	0.245050914302985	0.157996058121053	0.708713777380083	0.458740730137345	0.77	0.404875315214346	0.305	0.205642340871998	0.67	0.485243388271368
CAMK2N1.1	human_mouse	L6 IT	CAMK2N1	0.724	NA	0.741	0.448	NA	0.482	1.65991731785289	1.08694574983541	1.04534019481042	0.960396848627466	2.22429546810559	1.54111009733142	0.975	0.785514149621743	0.825	0.759384471904873	0.9925	0.900536604062859
OPHN1	human	L6 IT	OPHN1	0.724	NA	NA	0.448	NA	NA	1.49754414983826	1.02734514166054	1.40352018181593	1.05468189151024	0.652991244597581	0.712237137881032	0.966666666666667	0.8342673017652	0.9475	0.823501981813943	0.65	0.681103871215025
TSHZ1	human	L6 IT	TSHZ1	0.723	NA	NA	0.446	NA	NA	0.962575508345976	0.466906883331897	0.0730749115479352	0.0309103664157434	0.0973378841509828	0.111993888104445	0.821666666666667	0.47310170916223	0.1025	0.0431335975751924	0.12	0.140091989267919
AFF2	human	L6 IT	AFF2	0.72	NA	NA	0.44	NA	NA	0.972821983971759	0.442524868461031	0.154978330439163	0.239206211387679	1.07504825364379	1.00261577648793	0.785	0.411599887923788	0.1925	0.270226159944043	0.82	0.766960521272518
NEO1	human	L6 IT	NEO1	0.72	NA	NA	0.44	NA	NA	1.74578590030795	1.26697124668217	0.931984077324086	0.707872060467597	1.21695571420653	1.05107597754863	0.993333333333333	0.88876435976464	0.785	0.66262532058755	0.905	0.844768110387122
PKIG	human	L6 IT	PKIG	0.719	NA	NA	0.438	NA	NA	1.25838009817698	0.796138909040081	0.733004984999677	0.604137668602411	1.15515117838252	0.967729794356159	0.938333333333333	0.733818996917904	0.675	0.596875728608067	0.89	0.803756228440015
P2RX7.1	human	L6 IT	P2RX7	0.718	NA	NA	0.436	NA	NA	1.15378200216844	0.653951148532823	0.580352537215409	0.463371772458579	0.107735091859382	0.0568302039804056	0.88	0.6123564023536	0.62	0.496386103986943	0.13	0.0720582598696819
ATP2B4	human_mouse	L6 IT	ATP2B4	0.714	NA	0.753	0.428	NA	0.506	1.33670762813845	0.81822789818608	0.373594378738489	0.257586503177582	1.30424718777357	0.626334304487386	0.93	0.677500700476324	0.4325	0.294474236418746	0.905	0.504791107704101
NETO1.2	human	L6 IT	NETO1	0.714	NA	NA	0.428	NA	NA	2.61915726426498	2.08303899463175	1.7213393976079	1.41791373337596	1.55143173370281	1.51596018540742	0.998333333333333	0.939338750350238	0.9625	0.907437631149452	0.95	0.901878114220008
PI4KA	human	L6 IT	PI4KA	0.712	NA	NA	0.424	NA	NA	2.14869177458751	1.82377514426595	1.8925038017926	1.7991173538247	1.98616617560086	1.86495575338897	1	0.992855141496217	0.995	0.985311261366286	0.995	0.993675737830586
CAMK1D.2	human	L6 IT	CAMK1D	0.71	NA	NA	0.42	NA	NA	2.79222977823999	2.34780842259102	0.965679063707786	0.740043756867235	2.25722259448406	1.94403345649554	1	0.987951807228916	0.7975	0.655164373979949	0.9975	0.992717516289766
PCSK2.1	human_marmoset_mouse	L6 IT	PCSK2	0.71	0.718	0.761	0.42	0.436	0.522	2.58573231110136	2.13787836346617	1.91758458525361	1.3989219261408	3.13037262851015	2.69239253117933	1	0.982908377696834	0.99	0.894147820004663	1	0.998275201226524
GABRB1	human	L6 IT	GABRB1	0.71	NA	NA	0.42	NA	NA	2.82563429051727	2.40385210922037	1.96300214301608	1.7671447534773	2.70079018232826	2.49021314737209	1	0.979265900812552	0.9925	0.956400093261833	1	0.99195093905711
NTM.2	human	L6 IT	NTM	0.709	NA	NA	0.418	NA	NA	3.19291071468477	2.37052015102029	2.12511679062741	1.87549059985888	3.60939549714696	3.14699924782088	1	0.881899691790417	0.9525	0.904173467008627	1	0.974702951322346
PITPNM2.1	human_mouse	L6 IT	PITPNM2	0.707	NA	0.763	0.414	NA	0.526	1.05562920473334	0.633750100459872	1.02067792728068	0.78472339179833	1.48827609841499	0.848287669739563	0.881666666666667	0.633090501541048	0.8175	0.694800652832828	0.9625	0.702951322345726
PTH2R	human	L6 IT	PTH2R	0.706	NA	NA	0.412	NA	NA	0.585347994132202	0.159035857735507	0.00346573590279973	0.0113005797710555	0.038417552519938	0.051351297610196	0.568333333333333	0.172317175679462	0.005	0.0151550477966892	0.0525	0.0642008432349559
BRINP2.1	human	L6 IT	BRINP2	0.706	NA	NA	0.412	NA	NA	1.63686907390737	1.10978981570976	0.639978939158134	0.562926257759871	1.73995669367963	1.30348583325082	0.976666666666667	0.794900532362006	0.6275	0.538120774073211	0.97	0.862782675354542
SMAD3.1	human_mouse	L6 IT	SMAD3	0.705	NA	0.711	0.41	NA	0.422	1.12359553062413	0.644633980723781	1.05512144698222	0.786835960032431	1.05310929366786	0.52061602712314	0.883333333333333	0.564724012328383	0.8475	0.659827465609699	0.805	0.458413185128402
SLC26A4	human_mouse	L6 IT	SLC26A4	0.704	NA	0.748	0.408	NA	0.496	0.866286715928417	0.397819107272961	0.99668450258397	0.933190191092403	0.665126111111518	0.138148846333267	0.736666666666667	0.343653684505464	0.76	0.681044532525064	0.625	0.140858566500575
GRID2.1	human	L6 IT	GRID2	0.704	NA	NA	0.408	NA	NA	3.06350663980873	2.28250477989453	1.78083294406949	2.11387179625429	2.81859657223559	2.26293784339501	0.998333333333333	0.926169795460913	0.81	0.915831196083003	0.995	0.941165197393637
BCAP29	human	L6 IT	BCAP29	0.704	NA	NA	0.408	NA	NA	1.4344849687088	1.0164514871635	0.452782323208043	0.395297288390523	0.596960012554703	0.548078358150119	0.976666666666667	0.839310731297282	0.5075	0.439729540685474	0.585	0.563050977385972
RGS12	human	L6 IT	RGS12	0.704	NA	NA	0.408	NA	NA	1.01069520937125	0.460696243490369	0.10815983945137	0.269854393170789	0.137944108514305	0.0473739895568656	0.708333333333333	0.396329504062763	0.1425	0.245511774306365	0.175	0.0559601379839019
CNTN4.1	human	L6 IT	CNTN4	0.704	NA	NA	0.408	NA	NA	3.66231177161067	3.03527704017687	2.5871177941242	2.22593709169167	2.57512495025033	2.78724904706171	1	0.954048753152143	0.9925	0.970622522732572	0.9625	0.984093522422384
PPP1R14C	human	L6 IT	PPP1R14C	0.703	NA	NA	0.406	NA	NA	0.843028507991166	0.419065128162466	0.550560525053937	0.285806257235071	0.454612324330656	0.416210740409117	0.771666666666667	0.451667133650883	0.555	0.324551177430636	0.4525	0.446339593714067
DGKB	human_mouse	L6 IT	DGKB	0.703	NA	0.85	0.406	NA	0.7	3.30375804051944	2.80267937423384	2.15289191837359	2.12714766570505	2.93397642141489	1.61044655478479	1	0.990893807789297	0.995	0.981347633480998	1	0.854541970103488
MOXD1	human	L6 IT	MOXD1	0.702	NA	NA	0.404	NA	NA	0.740020108650397	0.285568343835629	0.163434209902362	0.0917037083541353	0.00519860385419959	0.126570353475896	0.65	0.25119080975063	0.165	0.0976917696432735	0.0075	0.0940973553085473
ADRA1B.1	human	L6 IT	ADRA1B	0.702	NA	NA	0.404	NA	NA	1.06764864650216	0.591714772719006	0.536770829918605	0.253137955945873	0.761359158292777	0.397356492459563	0.843333333333333	0.530680862986831	0.5375	0.26952669619958	0.68	0.371406669221924
HOPX.1	human	L6 IT	HOPX	0.702	NA	NA	0.404	NA	NA	1.05229930951061	0.59500964551772	0.253918792538698	0.224565788487587	0.0433216987849966	0.0414258231811393	0.875	0.543709722611376	0.3125	0.285148053159245	0.0625	0.0555768493675738
SIPA1L1.1	human	L6 IT	SIPA1L1	0.702	NA	NA	0.404	NA	NA	3.01591266220307	2.68249123039916	2.17304370310872	2.09089042605393	2.3552155519215	2.10438444958272	1	0.99901933314654	0.9975	0.988342270925624	1	0.991376006132618
FNDC3B	human	L6 IT	FNDC3B	0.701	NA	NA	0.402	NA	NA	0.994929537843193	0.535405572078704	0.402946157110899	0.419996346144919	0.727293252126088	0.634120051841511	0.808333333333333	0.525917623984309	0.4375	0.427372347866636	0.68	0.602912993484094
VAT1L	human_marmoset_mouse	L5 ET	VAT1L	0.998	0.817	0.891	0.996	0.634	0.782	2.629269052124	0.275283650259035	0.990134444192185	0.20080573028175	1.203691287725	0.108797356566197	1	0.315753424657534	0.779141104294479	0.228571428571429	0.845	0.129099211290992
GRIK2.1	human_marmoset_mouse	L5 ET	GRIK2	0.992	0.927	0.957	0.984	0.854	0.914	4.41039880384006	2.68954225403984	3.58598613686471	2.48840540213974	3.36321090620939	2.3186238630591	1	0.989452054794521	1	0.996428571428571	1	0.997509339975093
ADRA1A	human_marmoset_mouse	L5 ET	ADRA1A	0.989	0.804	0.867	0.978	0.608	0.734	2.46548970419135	0.207242515069508	0.975944461611817	0.114488532230495	1.17882904187608	0.250799409526137	0.997716894977169	0.156027397260274	0.687116564417178	0.133333333333333	0.8925	0.25840597758406
PCSK6	human_marmoset	L5 ET	PCSK6	0.98	0.864	NA	0.96	0.728	NA	1.81847522282213	0.138464019794589	0.932465242353028	0.115865045356898	0.0126369070449342	0.00497560590434751	0.988584474885845	0.138356164383562	0.813905930470348	0.146428571428571	0.01625	0.0070568700705687
TMTC2.2	human_marmoset_mouse	L5 ET	TMTC2	0.974	0.897	0.729	0.948	0.794	0.458	3.16668117964322	0.89166160775965	1.74378956478337	0.422954880376051	1.20037292456497	0.521127964927054	1	0.575616438356164	0.942740286298569	0.404761904761905	0.80375	0.414072229140722
SNX29	human	L5 ET	SNX29	0.971	NA	NA	0.942	NA	NA	2.19604271052968	0.806309228465258	0.96540471093721	0.750175054415537	0.83242452223973	0.766253530746334	0.997716894977169	0.730547945205479	0.848670756646217	0.683333333333333	0.795	0.709007887090079
PDE1C.1	human	L5 ET	PDE1C	0.969	NA	NA	0.938	NA	NA	2.69308530555509	0.562430489020718	0.904295141809153	0.345647461544361	0.264590697761066	0.20076477496985	0.997716894977169	0.412465753424658	0.638036809815951	0.261190476190476	0.3575	0.251764217517642
CDH20	human_marmoset_mouse	L5 ET	CDH20	0.968	0.942	0.902	0.936	0.884	0.804	2.84317306014709	0.685667845216784	1.70555669297153	0.205798767970781	1.47654558595417	0.188089032895918	1	0.431369863013699	0.952965235173824	0.19	0.895	0.171232876712329
FAM19A1.2	human_marmoset_mouse	L5 ET	FAM19A1	0.966	0.934	0.981	0.932	0.868	0.962	3.83460785440866	1.48331612928596	3.35935461165403	1.17999919958566	4.48108566670035	1.08982845674509	1	0.670958904109589	0.991820040899795	0.6	0.9975	0.589248650892486
ADAMTSL3	human	L5 ET	ADAMTSL3	0.959	NA	NA	0.918	NA	NA	2.29874449087304	0.486136502081769	0.195053800391777	0.602806077971363	0.0843385532320344	0.0764810733884842	0.986301369863014	0.453150684931507	0.241308793456033	0.567619047619048	0.11875	0.0998339559983396
COL5A2.1	human	L5 ET	COL5A2	0.958	NA	NA	0.916	NA	NA	3.23454939042304	0.773161398351788	0.149453610588966	0.0495024599645946	0.0235409461384686	0.0230895815670282	0.988584474885845	0.424520547945205	0.167689161554192	0.0569047619047619	0.0325	0.0315483603154836
NRP1.2	human_marmoset_mouse	L5 ET	NRP1	0.953	0.781	0.774	0.906	0.562	0.548	2.64848909608945	0.90241621163002	1.12334306604953	0.422064404056353	1.64327325447092	0.835569770456994	1	0.611643835616438	0.867075664621677	0.35952380952381	0.97125	0.591946865919469
CLEC2L.1	human_marmoset	L5 ET	CLEC2L	0.953	0.857	NA	0.906	0.714	NA	2.11457452312705	0.761365401408177	1.00848541149437	0.249872704174052	0.415340112831774	0.268977422145207	1	0.663698630136986	0.887525562372188	0.297857142857143	0.51	0.324823578248236
NTNG1	human_marmoset_mouse	L5 ET	NTNG1	0.949	0.933	0.956	0.898	0.866	0.912	2.56137541683008	0.448433083320202	2.09778181017213	0.571364515814082	2.09587799522484	0.423746122442409	1	0.266849315068493	0.985685071574642	0.463809523809524	0.995	0.350560398505604
LPP	human_marmoset_mouse	L5 ET	LPP	0.948	0.882	0.945	0.896	0.764	0.89	2.47414283387146	1.0319731553442	1.67455196508305	0.636291491493628	1.49628173741169	0.216532276878714	1	0.760958904109589	0.967280163599182	0.577380952380952	0.9575	0.24906600249066
SLIT2.1	human_marmoset_mouse	L5 ET	SLIT2	0.947	0.963	0.772	0.894	0.926	0.544	3.08900589209067	0.925155122201205	2.62308111142888	0.81721581981207	1.34748295327348	0.560164015755716	0.997716894977169	0.489178082191781	0.991820040899795	0.572857142857143	0.85875	0.449979244499792
SLC26A4.1	human_marmoset_mouse	L5 ET	SLC26A4	0.946	0.886	0.738	0.892	0.772	0.476	1.82691232616981	0.350577701151925	1.9401600278762	0.821997208808913	0.62056071996554	0.101797955300781	0.986301369863014	0.337397260273973	0.983640081799591	0.653333333333333	0.5725	0.109381486093815
PROS1	human	L5 ET	PROS1	0.936	NA	NA	0.872	NA	NA	1.65284099934757	0.301915755721612	0.147554401484932	0.0144953088969044	0.122036900570843	0.0477073720313342	0.974885844748858	0.32013698630137	0.188139059304703	0.0195238095238095	0.1675	0.0618513906185139
BCL11B.3	human_marmoset_mouse	L5 ET	BCL11B	0.936	0.946	0.863	0.872	0.892	0.726	2.36045923343206	0.902472287484969	1.8173292578733	0.31216587282654	1.96839822963585	0.903273282272281	1	0.65027397260274	0.969325153374233	0.286428571428571	0.995	0.639269406392694
COL24A1	human_marmoset	L5 ET	COL24A1	0.934	0.91	NA	0.868	0.82	NA	2.84228669814134	1.20123743044244	1.70913960550295	0.312415245007117	0.0595064255258773	0.101744574788131	0.997716894977169	0.720547945205479	0.932515337423313	0.287380952380952	0.08	0.105437941054379
NEBL	human_marmoset_mouse	L5 ET	NEBL	0.933	0.776	0.967	0.866	0.552	0.934	3.07100710781385	2.17600963486363	1.59865930884158	0.97389933285287	2.66579091579758	1.26986067284242	1	0.996164383561644	0.969325153374233	0.777857142857143	0.9975	0.84329597343296
ROBO2.2	human_marmoset_mouse	L5 ET	ROBO2	0.931	0.879	0.795	0.862	0.758	0.59	5.66072649768828	4.10440938362667	3.52435386602349	2.13228481845803	2.71163838064671	2.07763526642074	1	0.960684931506849	1	0.931428571428571	0.9975	0.979244499792445
MYO16	human_marmoset	L5 ET	MYO16	0.928	0.973	NA	0.856	0.946	NA	2.16000913473749	0.333380585279536	2.31256187051756	0.205055490695295	0.693498589867021	0.523993257844022	0.926940639269406	0.281780821917808	0.977505112474438	0.185	0.64375	0.466583644665836
ESRRG	human_marmoset_mouse	L5 ET	ESRRG	0.928	0.941	0.766	0.856	0.882	0.532	3.60029140176378	2.45752046709188	2.54621113112694	1.08308954055322	2.13469442493728	1.35103860104486	1	0.991643835616438	0.993865030674847	0.766190476190476	0.98	0.842258198422582
SPHKAP.2	human_marmoset	L5 ET	SPHKAP	0.925	0.9	NA	0.85	0.8	NA	2.43074089968188	0.73617626336934	1.66878670296473	0.491785433033065	1.00561048934708	1.15087734764286	0.986301369863014	0.472602739726027	0.973415132924335	0.430714285714286	0.73125	0.782482357824824
PPARGC1A.2	human_marmoset_mouse	L5 ET	PPARGC1A	0.925	0.877	0.874	0.85	0.754	0.748	4.22210643191835	3.17645726560073	3.251772524294	2.46757445151338	1.41071765176301	0.459908874343605	1	0.999315068493151	0.997955010224949	0.994047619047619	0.95125	0.46596097965961
TXK	human	L5 ET	TXK	0.914	NA	NA	0.828	NA	NA	1.37010652837439	0.217403604334587	0.0150039609687272	0.00814280426636906	0.012996509635499	0.00448429755770334	0.942922374429224	0.210821917808219	0.0204498977505112	0.0111904761904762	0.01875	0.0062266500622665
LMO7.3	human	L5 ET	LMO7	0.911	NA	NA	0.822	NA	NA	2.63743729037012	1.68324040440916	1.13393798554078	0.712323502542485	0.791689546188199	0.586492838492169	1	0.963561643835616	0.881390593047035	0.649761904761905	0.74875	0.564549605645496
ARAP2	human	L5 ET	ARAP2	0.91	NA	NA	0.82	NA	NA	2.52007502865284	1.54569645418108	1.21390847673037	0.926231075457069	1.39650311324986	1.25582412514044	1	0.953013698630137	0.875255623721881	0.749761904761905	0.9475	0.878995433789954
GFRA1	human_marmoset	L5 ET	GFRA1	0.902	0.776	NA	0.804	0.552	NA	1.21796546969361	0.0859840241514853	0.719759431169578	0.134184853253346	0.050386281876893	0.0940299949715055	0.853881278538813	0.096986301369863	0.676891615541922	0.138333333333333	0.05875	0.0927770859277709
NTM.3	human_marmoset_mouse	L5 ET	NTM	0.901	0.971	0.73	0.802	0.942	0.46	3.73164326098691	2.35644650938102	3.72813397309119	1.68356390147717	3.83920772900894	3.07045124341656	1	0.884520547945206	1	0.897619047619048	1	0.972602739726027
RAB3C	human_marmoset_mouse	L5 ET	RAB3C	0.898	0.756	0.94	0.796	0.512	0.88	2.38708348759053	1.40011898152937	1.56108546647122	0.884390455197194	2.38763857787575	0.926272011241901	1	0.929178082191781	0.955010224948875	0.687857142857143	0.9975	0.720215857202159
PTPRN2.2	human_mouse	L5 ET	PTPRN2	0.893	NA	0.801	0.786	NA	0.602	3.21532296546401	2.57548377829829	1.9424022340295	1.85064739210764	3.00684922284885	2.54425022272911	1	0.999452054794521	0.985685071574642	0.980952380952381	1	0.999792444997924
ANXA4	human	L5 ET	ANXA4	0.892	NA	NA	0.784	NA	NA	1.7114156700703	0.474032728484283	0.71035349097811	0.300755490626583	0.0636262216083827	0.0566525050494843	0.938356164383562	0.482876712328767	0.658486707566462	0.318571428571429	0.0825	0.0662100456621005
RAB37	human	L5 ET	RAB37	0.892	NA	NA	0.784	NA	NA	1.47686436124062	0.491344197753891	0.236426957430414	0.19999983082784	0.00433216987849966	0.0123753027317421	0.974885844748858	0.506986301369863	0.292433537832311	0.230238095238095	0.00625	0.0155666251556663
ST3GAL1	human_marmoset	L5 ET	ST3GAL1	0.891	0.801	NA	0.782	0.602	NA	1.61637956498735	0.575050403335626	1.00190470235262	0.31294304895252	0.142555207831948	0.232869442647407	0.974885844748858	0.565616438356164	0.834355828220859	0.341904761904762	0.18125	0.249688667496887
FAM135B	human_marmoset_mouse	L5 ET	FAM135B	0.89	0.954	0.771	0.78	0.908	0.542	2.70630143383535	1.85453544736169	2.59114344965641	1.12378381624713	2.47080759025049	1.97361257295228	1	0.957397260273973	0.993865030674847	0.801666666666667	1	0.986301369863014
NCKAP5	human	L5 ET	NCKAP5	0.888	NA	NA	0.776	NA	NA	1.87406805397381	0.225547157388009	0.294365419329356	0.115395234106653	0.463506117558227	0.198995573200582	0.84703196347032	0.224109589041096	0.333333333333333	0.141428571428571	0.4675	0.219593192195932
MAML2	human	L5 ET	MAML2	0.888	NA	NA	0.776	NA	NA	1.91152638922258	0.490510285472137	0.106637570727101	0.14551493447711	0.127977502082775	0.219687465497061	0.958904109589041	0.350684931506849	0.130879345603272	0.166190476190476	0.15625	0.210668327106683
PAPPA	human	L5 ET	PAPPA	0.888	NA	NA	0.776	NA	NA	1.18074372310224	0.198993621213661	0.345089384054438	0.0912629929798917	0.0294587551737977	0.0296343199879846	0.899543378995434	0.218904109589041	0.378323108384458	0.115952380952381	0.0425	0.0394354503943545
STK39	human_marmoset_mouse	L5 ET	STK39	0.886	0.867	0.762	0.772	0.734	0.524	2.38976688867716	1.61411266277281	1.56636869322586	0.649765301446132	1.57742028573446	1.01449401022092	1	0.979315068493151	0.946830265848671	0.616666666666667	0.97125	0.827106683271067
ADK	human_marmoset	L5 ET	ADK	0.884	0.758	NA	0.768	0.516	NA	2.70408974139366	2.02410365047885	2.2349629235072	1.77667544056258	0.763611564495861	1.17874852129348	1	0.996027397260274	0.991820040899795	0.985952380952381	0.73	0.872146118721461
SULF2	human_marmoset_mouse	L5 ET	SULF2	0.881	0.931	0.799	0.762	0.862	0.598	1.15552994345284	0.200506891157446	1.63423945560206	0.296422060665988	1.43540610559162	0.658525585415912	0.888127853881279	0.216575342465753	0.955010224948875	0.301190476190476	0.96	0.539227895392279
CNTNAP5.3	human_mouse	L5 ET	CNTNAP5	0.881	NA	0.81	0.762	NA	0.62	3.59203174157448	2.11392906623522	2.29045282859694	1.96273653262038	2.43991516448575	1.18948235023081	1	0.891095890410959	0.989775051124744	0.963809523809524	0.98375	0.668534661685347
SLC5A8.1	human	L5 ET	SLC5A8	0.881	NA	NA	0.762	NA	NA	1.2307818552932	0.270836416433658	0.103851112987832	0.00679448034252717	0.00866433975699932	0.00623513798991083	0.936073059360731	0.251369863013699	0.134969325153374	0.00952380952380952	0.0125	0.00850975508509755
ANGPT1	human	L5 ET	ANGPT1	0.878	NA	NA	0.756	NA	NA	1.31878780671787	0.128359697857108	0.0376836233183369	0.0146476666745333	0.083019136647799	0.108250682637319	0.82648401826484	0.112465753424658	0.0511247443762781	0.0207142857142857	0.09375	0.112287256122873
NFIB.3	human_marmoset_mouse	L5 ET	NFIB	0.878	0.767	0.759	0.756	0.534	0.518	3.06043734605005	1.69218185801729	2.0332916714179	1.316854671898	2.43817776249022	1.75517283815753	1	0.83041095890411	0.973415132924335	0.842380952380952	0.99875	0.918223329182233
IQSEC1.1	human_mouse	L5 ET	IQSEC1	0.877	NA	0.835	0.754	NA	0.67	2.58884320478994	1.88548264216431	0.370816690096978	0.198031134539977	2.58808835091188	1.8527941220657	1	0.991780821917808	0.464212678936605	0.258095238095238	0.99875	0.977999169779992
SLC35F3.1	human_marmoset	L5 ET	SLC35F3	0.875	0.817	NA	0.75	0.634	NA	3.4606483906701	2.48708484465364	3.05652548985899	2.08585610155932	0.664769713836258	1.00456857718518	1	0.97958904109589	0.989775051124744	0.95	0.65625	0.784557907845579
ARL15	human_marmoset_mouse	L5 ET	ARL15	0.875	0.73	0.759	0.75	0.46	0.518	3.20518386135398	2.34606389887379	2.05396367399609	1.49498229150609	2.16144006554692	1.432306315532	1	0.994109589041096	0.967280163599182	0.926666666666667	0.97875	0.869240348692404
ANO4.3	human_marmoset_mouse	L5 ET	ANO4	0.873	0.931	0.814	0.746	0.862	0.628	2.44848807690089	1.460056992104	2.07416912304175	0.749011981429409	2.10687586874045	1.0947692196905	1	0.909178082191781	0.973415132924335	0.648333333333333	0.995	0.706932337069323
C4orf22.1	human_marmoset	L5 ET	C4orf22	0.872	0.767	NA	0.744	0.534	NA	2.01457555282475	0.785414450490952	1.23050616742686	0.506211028724153	0.193022162860263	0.153377280501037	0.979452054794521	0.586027397260274	0.865030674846626	0.422619047619048	0.24375	0.187629721876297
ENOX1.1	human	L5 ET	ENOX1	0.871	NA	NA	0.742	NA	NA	3.20154855566239	2.41399038975442	1.79922199839793	1.80155012297915	1.52066115575142	1.62027540086743	1	0.99041095890411	0.959100204498977	0.966190476190476	0.9425	0.938771274387713
LRRFIP1	human	L5 ET	LRRFIP1	0.87	NA	NA	0.74	NA	NA	2.27962093104848	1.58863127664651	1.07753913428998	0.707239236843381	1.76701014134396	1.48746162198375	1	0.975616438356164	0.89161554192229	0.679047619047619	0.995	0.968036529680365
EPHA6	human_marmoset_mouse	L5 ET	EPHA6	0.867	0.894	0.933	0.734	0.788	0.866	2.97010738921296	0.954235299642523	2.59145070534262	0.981424614017775	3.03289125356535	0.960199843941787	1	0.435890410958904	0.997955010224949	0.601666666666667	0.99375	0.572436695724367
ITGA7	human	L5 ET	ITGA7	0.866	NA	NA	0.732	NA	NA	1.14191123838709	0.283447931042154	0.136105685822358	0.128725370138454	0.0558934608285071	0.0937647362766592	0.908675799086758	0.313561643835616	0.179959100204499	0.166666666666667	0.075	0.117683686176837
ACSL6	human_marmoset	L5 ET	ACSL6	0.866	0.717	NA	0.732	0.434	NA	1.76152263917707	0.98370526104815	0.946977044632385	0.51813500993133	0.648599372257601	0.436900278150446	1	0.825890410958904	0.862985685071575	0.556190476190476	0.69125	0.489207139892071
HRH3	human	L5 ET	HRH3	0.864	NA	NA	0.728	NA	NA	0.821224798362639	0.0597894242256447	0.149451302790643	0.0290493940028402	0.352365130119647	0.150515427348026	0.778538812785388	0.0802739726027397	0.20040899795501	0.04	0.4425	0.184101286841013
FHOD3	human	L5 ET	FHOD3	0.864	NA	NA	0.728	NA	NA	2.36553357568755	1.3660177841613	1.14167557619338	1.03982973907515	1.41470702734726	1.42816624130083	1	0.854109589041096	0.885480572597137	0.721666666666667	0.9375	0.895184723951847
DSCAML1.2	human_marmoset_mouse	L5 ET	DSCAML1	0.864	0.85	0.792	0.728	0.7	0.584	2.68843783451346	1.68785228513401	2.06844103276714	0.989777988133051	2.17175069661914	1.1023788197388	1	0.915205479452055	0.971370143149284	0.707380952380952	0.96625	0.666251556662516
KCNN2	human_marmoset_mouse	L5 ET	KCNN2	0.863	0.954	0.96	0.726	0.908	0.92	2.37804083489694	1.33154885390015	2.1812612263391	0.649932731239235	2.56947209840911	1.10918872464597	0.995433789954338	0.875616438356164	0.985685071574642	0.59	0.99875	0.817351598173516
CRYM.2	human	L5 ET	CRYM	0.863	NA	NA	0.726	NA	NA	1.80531535674886	0.700933801259967	0.323967822838759	0.244356310221284	0.453342570388066	0.406370560226173	0.979452054794521	0.546712328767123	0.376278118609407	0.26452380952381	0.375	0.378165213781652
CHST8	human_marmoset_mouse	L5 ET	CHST8	0.861	0.924	0.939	0.722	0.848	0.878	0.998659913749932	0.14497730432088	1.37516430463403	0.197995324382503	1.3532597682085	0.158960942371657	0.824200913242009	0.161095890410959	0.938650306748466	0.22	0.9525	0.172893316728933
SH3RF1	human_marmoset_mouse	L5 ET	SH3RF1	0.86	0.881	0.715	0.72	0.762	0.43	1.71903423804349	0.810263329252679	1.54342385552271	0.523791692516759	1.34564052391457	0.838551242076126	0.984018264840183	0.693561643835616	0.948875255623722	0.508571428571429	0.9425	0.713366542133665
ARHGEF3	human	L5 ET	ARHGEF3	0.859	NA	NA	0.718	NA	NA	2.20606858032885	1.46558073644383	0.254854183089472	0.200723292216671	0.919279252616789	0.753347615091917	0.997716894977169	0.951506849315068	0.329243353783231	0.251666666666667	0.805	0.655666251556662
GRM8.1	human_marmoset	L5 ET	GRM8	0.858	0.896	NA	0.716	0.792	NA	2.59245859181012	1.12518722638267	2.38675515486914	0.965856398845894	2.54823173040245	2.21991573860313	0.958904109589041	0.661780821917808	0.985685071574642	0.633571428571429	0.99875	0.934620174346202
HOMER1	human_marmoset	L5 ET	HOMER1	0.858	0.776	NA	0.716	0.552	NA	3.25182253115006	2.37848087039708	2.69002197079711	2.09952943082733	2.21830441810676	1.84421013131789	1	0.996849315068493	0.997955010224949	0.986428571428571	0.99125	0.979867164798672
TEAD1.1	human_marmoset	L5 ET	TEAD1	0.856	0.884	NA	0.712	0.768	NA	2.1895771067608	1.1696746297842	1.36663012266241	0.326354111815683	0.339301014575181	0.490916193414113	0.993150684931507	0.813835616438356	0.930470347648262	0.33952380952381	0.38875	0.493773349937733
DNAI1	human	L5 ET	DNAI1	0.855	NA	NA	0.71	NA	NA	1.00606856849692	0.136261784191173	0.329047123731209	0.0549383050454621	0.169202287282652	0.0661163466343129	0.801369863013699	0.170821917808219	0.413087934560327	0.0733333333333333	0.215	0.0873806558738066
HTR4	human_marmoset_mouse	L5 ET	HTR4	0.854	0.777	0.769	0.708	0.554	0.538	1.54563548641796	0.47052374202271	1.073227674743	0.341453374626794	0.825306873315486	0.205205430742564	0.9337899543379	0.385753424657534	0.791411042944785	0.316428571428571	0.7125	0.170195101701951
HCN1	human_marmoset_mouse	L5 ET	HCN1	0.854	0.881	0.974	0.708	0.762	0.948	3.48878948237027	2.88339661946973	2.7305551892155	1.89409567613652	3.46204663356008	2.05688013295406	1	0.99986301369863	0.995910020449898	0.979285714285714	0.9975	0.977791614777916
SEMA6A	human	L5 ET	SEMA6A	0.851	NA	NA	0.702	NA	NA	1.25883190560189	0.305200977832468	0.287219948210089	0.101591504906123	0.579966967490853	0.19069559200999	0.883561643835616	0.287123287671233	0.331288343558282	0.118571428571429	0.57125	0.182648401826484
PTPRM.2	human	L5 ET	PTPRM	0.851	NA	NA	0.702	NA	NA	2.02175124213854	1.00184973248497	1.09535959120961	0.704646349127883	0.525093738558116	0.295665591830028	0.986301369863014	0.716986301369863	0.875255623721881	0.564285714285714	0.49	0.214196762141968
MAST4.2	human_marmoset	L5 ET	MAST4	0.851	0.752	NA	0.702	0.504	NA	3.37164546602688	2.62540152978674	2.36873076575381	1.81367614165774	2.29284541509725	2.51729676233618	1	0.983287671232877	0.991820040899795	0.963095238095238	0.99	0.991075134910751
TRDMT1	human	L5 ET	TRDMT1	0.849	NA	NA	0.698	NA	NA	1.24730191597349	0.420603718703956	0.168707700449922	0.0923489364683033	0.138858748699706	0.116874745519277	0.926940639269406	0.454383561643836	0.226993865030675	0.124047619047619	0.19125	0.15296803652968
DPP6.1	human_mouse	L5 ET	DPP6	0.849	NA	0.75	0.698	NA	0.5	3.3818965211186	2.69160050452958	2.06146733456668	2.12611247038786	2.21881010451006	1.64229157771573	1	0.996849315068493	0.938650306748466	0.968333333333333	0.9975	0.941884599418846
ZC3H12C	human_marmoset	L5 ET	ZC3H12C	0.847	0.73	NA	0.694	0.46	NA	1.20147320893721	0.381687021801459	0.61143602702707	0.16268348031118	0.430106400403549	0.332961732703146	0.915525114155251	0.428493150684931	0.623721881390593	0.202142857142857	0.51	0.380240763802408
PEX5L.2	human_marmoset_mouse	L5 ET	PEX5L	0.847	0.813	0.984	0.694	0.626	0.968	3.88791177301051	3.10391285527899	2.92974740868537	2.3062447543171	3.77796461982368	2.23066863521195	1	0.985068493150685	0.997955010224949	0.985714285714286	1	0.987131589871316
TCERG1L.1	human_marmoset_mouse	L5 ET	TCERG1L	0.846	0.863	0.872	0.692	0.726	0.744	1.68953089566587	0.700942917675066	1.41342720083909	0.459207517720654	0.943337259697178	0.0574912555782728	0.968036529680365	0.592465753424658	0.924335378323108	0.452380952380952	0.78875	0.0651722706517227
CNR1.1	human_mouse	L5 ET	CNR1	0.846	NA	0.716	0.692	NA	0.432	1.42450644381518	0.479625890471192	0.405007292861158	0.208776020110361	0.837690202461936	0.384935887622463	0.963470319634703	0.405342465753425	0.478527607361963	0.236428571428571	0.7875	0.367579908675799
MPP6	human_mouse	L5 ET	MPP6	0.844	NA	0.713	0.688	NA	0.426	2.0301627328933	1.24634974353889	1.42546727692972	1.02969734295508	1.3829319237554	0.902126714139927	0.997716894977169	0.886575342465753	0.926380368098159	0.803809523809524	0.94125	0.763802407638024
SNCG	human_marmoset	L5 ET	SNCG	0.843	0.845	NA	0.686	0.69	NA	0.895088606613458	0.167654944951585	1.10323664132133	0.231207248798936	0.000866433975699932	0.000287732328999562	0.824200913242009	0.193013698630137	0.830265848670757	0.281428571428571	0.00125	0.0004151100041511
POU3F1	human_marmoset_mouse	L5 ET	POU3F1	0.843	0.804	0.937	0.686	0.608	0.874	0.713063349749846	0.0477437573221769	0.609303221601703	0.0296256721287094	1.23390894478857	0.0932548759247982	0.732876712328767	0.06	0.638036809815951	0.04	0.92125	0.113740141137401
KLHL32.1	human_mouse	L5 ET	KLHL32	0.842	NA	0.841	0.684	NA	0.682	2.26095606121197	1.32819581627453	0.96252978502878	0.96284845961534	1.98522561468269	1.00442285770841	0.997716894977169	0.856712328767123	0.828220858895706	0.753333333333333	0.99625	0.74159402241594
KCNIP4.2	human	L5 ET	KCNIP4	0.84	NA	NA	0.68	NA	NA	5.94310557173777	4.94137464268937	5.14063286780928	4.72279364195336	4.99314779860943	4.68085265573848	1	0.974109589041096	1	0.992857142857143	0.99875	0.99813200498132
PCDH15	human_marmoset	L5 ET	PCDH15	0.838	0.802	NA	0.676	0.604	NA	1.7368739379763	0.285657106810711	1.08588761581147	0.332290690225133	0.512848458819463	1.70989044203237	0.787671232876712	0.232739726027397	0.832310838445808	0.316666666666667	0.36875	0.799294312992943
THSD4	human_marmoset	L5 ET	THSD4	0.838	0.766	NA	0.676	0.532	NA	1.25468105326418	0.150094413992066	1.23012977758558	0.497300191957124	0.257105599002356	0.173084125185487	0.762557077625571	0.163835616438356	0.860940695296524	0.378571428571429	0.3125	0.19634703196347
RAB31	human	L5 ET	RAB31	0.838	NA	NA	0.676	NA	NA	0.880814901793132	0.145020195439402	0.37820717443682	0.292166361233074	0.43183821808913	0.270477009854134	0.794520547945205	0.177123287671233	0.441717791411043	0.31952380952381	0.4525	0.295973432959734
CDHR3	human	L5 ET	CDHR3	0.838	NA	NA	0.676	NA	NA	1.91833020448207	0.990133148924472	0.223187917151575	0.100251462395538	0.0147293775868988	0.0299297873854764	0.979452054794521	0.752602739726027	0.292433537832311	0.124047619047619	0.02125	0.0400581154005812
VSTM2L	human	L5 ET	VSTM2L	0.838	NA	NA	0.676	NA	NA	0.949820870099853	0.221179198137218	0.247018789368066	0.17742822368449	0.39752901616895	0.216996322950158	0.851598173515982	0.263972602739726	0.331288343558282	0.221428571428571	0.47125	0.248858447488584
SRPK1	human_marmoset	L5 ET	SRPK1	0.838	0.736	NA	0.676	0.472	NA	1.70685454096326	0.966495139943781	0.996154408180498	0.509566874539089	0.774300676163901	0.752173588469169	0.986301369863014	0.824383561643836	0.850715746421268	0.543095238095238	0.7625	0.711706102117061
COG5	human	L5 ET	COG5	0.837	NA	NA	0.674	NA	NA	2.16942725140393	1.50424903074287	1.23918785570953	1.15275961530624	1.46624468058789	1.07551652054073	1	0.958767123287671	0.910020449897751	0.876190476190476	0.97	0.854088833540888
RERG	human	L5 ET	RERG	0.836	NA	NA	0.672	NA	NA	1.2791053644289	0.300141269037607	0.300918941949325	0.0791337635419773	0.0296059839683681	0.00845284031055238	0.858447488584475	0.248630136986301	0.306748466257669	0.0702380952380952	0.04	0.0118306351183064
SCARA3.1	human	L5 ET	SCARA3	0.836	NA	NA	0.672	NA	NA	1.58835538384615	0.646835569566721	0.00283495779370121	0.00217349913879421	0.112865729428708	0.0386459135668183	0.947488584474886	0.549315068493151	0.00408997955010225	0.00285714285714286	0.15625	0.0520963055209631
LRRK1.2	human	L5 ET	LRRK1	0.836	NA	NA	0.672	NA	NA	1.49849260990619	0.561896571621477	0.146134614789758	0.0293516892025648	0.0273662846318331	0.0142563798069639	0.965753424657534	0.456164383561644	0.198364008179959	0.039047619047619	0.03875	0.0197177251971773
TFDP2	human_marmoset_mouse	L5 ET	TFDP2	0.836	0.747	0.775	0.672	0.494	0.55	2.35778045517247	1.6166824254493	1.41742045525022	0.764376393377577	1.47922483802974	0.851641037282664	1	0.958493150684931	0.901840490797546	0.648333333333333	0.9425	0.744292237442922
GRB14	human_marmoset	L5 ET	GRB14	0.834	0.725	NA	0.668	0.45	NA	1.00020472075841	0.208055068738175	0.525982120175273	0.116371522383294	0.306127290486743	0.396412461142347	0.82648401826484	0.218082191780822	0.578732106339468	0.138095238095238	0.34375	0.407015359070154
TMEM132B.1	human_mouse	L5 ET	TMEM132B	0.834	NA	0.752	0.668	NA	0.504	2.94401281749412	2.41206021855857	0.953041266898688	0.847620221765719	2.22680159343261	1.78822093740754	1	0.998493150684931	0.840490797546012	0.731190476190476	0.99625	0.988999584889996
DCLK1	human_marmoset	L5 ET	DCLK1	0.834	0.856	NA	0.668	0.712	NA	3.87382632289045	3.40659922575481	2.93030436459997	2.34627817147248	3.03794575015889	2.79560853858287	1	1	0.997955010224949	0.997380952380952	1	0.999584889995849
PPIP5K2	human	L5 ET	PPIP5K2	0.833	NA	NA	0.666	NA	NA	1.86714919745789	1.15396670089962	0.781226116439372	0.602740907130158	0.377362836053822	0.571702661062179	0.990867579908676	0.903972602739726	0.760736196319018	0.608571428571429	0.455	0.572229140722291
PIK3R3	human	L5 ET	PIK3R3	0.831	NA	NA	0.662	NA	NA	1.33743140855138	0.500695632347994	0.455701827635252	0.5682457116384	0.0784858891981291	0.0603617000543217	0.917808219178082	0.481917808219178	0.496932515337423	0.533571428571429	0.1125	0.0813615608136156
PRUNE2.2	human_marmoset	L5 ET	PRUNE2	0.83	0.729	NA	0.66	0.458	NA	2.23732598447544	1.34065667501473	0.902067752690995	0.334590574308209	0.342711760404381	0.540695783361276	0.997716894977169	0.882465753424657	0.715746421267894	0.372142857142857	0.4	0.551266085512661
FAM189A1.1	human_marmoset_mouse	L5 ET	FAM189A1	0.829	0.78	0.753	0.658	0.56	0.506	2.55889196607578	1.88001424800913	2.05005755757084	1.38704648664234	2.39664851158413	1.75733546627956	1	0.964383561643836	0.977505112474438	0.889285714285714	0.995	0.936073059360731
VWA3A	human	L5 ET	VWA3A	0.826	NA	NA	0.652	NA	NA	1.34998498679581	0.478837722294004	0.0291787499372333	0.0238464878811863	0.0784207441967053	0.10442938445486	0.915525114155251	0.454657534246575	0.0408997955010225	0.0321428571428571	0.10875	0.130967206309672
TOX2	human_marmoset_mouse	L5 ET	TOX2	0.824	0.875	0.762	0.648	0.75	0.524	1.03606252146392	0.326136815886242	0.942469911015157	0.10338227328625	0.623373815146465	0.133479895082095	0.888127853881279	0.361369863013699	0.826175869120654	0.131904761904762	0.66375	0.148816936488169
NRG1.2	human	L5 ET	NRG1	0.823	NA	NA	0.646	NA	NA	4.48839246997081	3.34341540655765	2.95400002747776	2.68227764933551	2.95859569311232	3.82178570129303	1	0.972465753424658	0.997955010224949	0.964285714285714	0.9925	0.998547114985471
GRIA3.1	human_marmoset_mouse	L5 ET	GRIA3	0.823	0.76	0.743	0.646	0.52	0.486	3.06350168385087	2.4948211674963	2.62038118828911	2.1258806939537	2.88421797449078	2.4066997302766	1	0.993150684931507	1	0.991190476190476	0.99875	0.992735574927356
SLC39A11.2	human_marmoset	L5 ET	SLC39A11	0.822	0.863	NA	0.644	0.726	NA	2.00950990376895	1.19152526511033	1.63873293233616	0.583057087460269	0.462900887224243	0.305706688104359	0.995433789954338	0.825068493150685	0.952965235173824	0.511904761904762	0.525	0.34516396845164
ZNF804B.3	human_marmoset	L5 ET	ZNF804B	0.821	0.9	NA	0.642	0.8	NA	3.51405598543123	1.99729986398637	3.52405429938501	1.83451212991738	0.719482904891463	0.918675116868109	0.986301369863014	0.754109589041096	1	0.840714285714286	0.41	0.515566625155666
SORBS1.1	human_mouse	L5 ET	SORBS1	0.821	NA	0.817	0.642	NA	0.634	2.96598445940969	2.34043530771668	2.29961469897907	2.06826911237692	2.18922053597482	1.46403791021174	1	0.995890410958904	1	0.994761904761905	0.99125	0.950809464508095
ROBO1.1	human_marmoset_mouse	L5 ET	ROBO1	0.82	0.964	0.945	0.64	0.928	0.89	3.03227331867706	1.51952826836351	3.30343823931173	0.629869594876981	3.42280619178426	1.55554627800341	0.979452054794521	0.784109589041096	0.98159509202454	0.438571428571429	0.9975	0.828559568285596
FLT3	human_marmoset_mouse	L5 ET	FLT3	0.82	0.807	0.781	0.64	0.614	0.562	0.818730248488088	0.140292867974891	0.97097372620526	0.266166571568425	0.639224713405784	0.0950482463632389	0.764840182648402	0.154931506849315	0.820040899795501	0.292857142857143	0.6575	0.119966791199668
HDAC9.1	human_marmoset_mouse	L5 ET	HDAC9	0.82	0.83	0.837	0.64	0.66	0.674	3.0322425903481	2.22139243737586	2.10359524671992	1.26369062447212	2.42607074247352	1.52734808692148	1	0.972739726027397	0.993865030674847	0.863571428571429	0.9975	0.909298464092985
MAP2.1	human_marmoset	L5 ET	MAP2	0.82	0.759	NA	0.64	0.518	NA	3.67678296235838	3.29980457665228	2.97671470788718	2.58260687257925	2.59784133115515	2.38920361595676	1	1	1	0.999523809523809	0.99875	0.999584889995849
FRMD4A	human_marmoset_mouse	L5 ET	FRMD4A	0.82	0.895	0.724	0.64	0.79	0.448	4.15082206354661	3.77904116760472	3.79947843395454	3.00244188056672	3.13531392235387	2.7689381263717	1	1	1	0.996428571428571	1	0.999377334993773
FRY.2	human_marmoset	L5 ET	FRY	0.817	0.811	NA	0.634	0.622	NA	2.53421199170517	1.97184862188102	2.0517235690674	1.42327682899536	2.17535841302408	2.08917420810511	1	0.989452054794521	0.989775051124744	0.949285714285714	1	0.995641344956413
RNF152	human	L5 ET	RNF152	0.814	NA	NA	0.628	NA	NA	0.977072045114641	0.175769333874434	0.0864685205062095	0.0990863616197488	0.318287011804814	0.358253002170811	0.751141552511416	0.173424657534247	0.10838445807771	0.113333333333333	0.3625	0.303237858032379
TMEM44	human_mouse	L5 ET	TMEM44	0.813	NA	0.761	0.626	NA	0.522	0.795189777366023	0.196687777156473	0.434079466108945	0.139319191812891	0.705334761338572	0.188566032753164	0.808219178082192	0.245205479452055	0.507157464212679	0.183095238095238	0.70625	0.216687422166874
PALLD	human_marmoset	L5 ET	PALLD	0.811	0.853	NA	0.622	0.706	NA	1.14079620662072	0.404510564767349	1.0116441512579	0.162135556414409	0.0600784019124362	0.0305621493118594	0.883561643835616	0.42958904109589	0.820040899795501	0.187380952380952	0.08375	0.0423412204234122
RBM20	human	L5 ET	RBM20	0.81	NA	NA	0.62	NA	NA	1.00772402047827	0.243822099836989	0.184270070884628	0.0670086517363132	0.188523078740983	0.0763536967767969	0.810502283105023	0.206301369863014	0.224948875255624	0.0738095238095238	0.23125	0.0929846409298464
BBS9	human	L5 ET	BBS9	0.806	NA	NA	0.612	NA	NA	2.24684241708236	1.7135396701941	0.81594741694483	0.744027944778553	0.349450634891377	0.844875474760427	1	0.982602739726027	0.760736196319018	0.671428571428571	0.39125	0.723951847239518
GREM2.2	human	L5 ET	GREM2	0.805	NA	NA	0.61	NA	NA	1.19827017352137	0.42175273710849	0.619364945370111	0.479843014923685	0.193380354809103	0.249252542521936	0.892694063926941	0.391369863013699	0.588957055214724	0.427857142857143	0.25	0.286425902864259
RYR3.2	human_marmoset_mouse	L5 ET	RYR3	0.805	0.705	0.904	0.61	0.41	0.808	2.55205758163222	1.4286431316054	1.9202942142555	1.39396408454608	2.48315102764353	1.10539787903722	0.995433789954338	0.796849315068493	0.985685071574642	0.872857142857143	0.99875	0.732046492320465
PIP4K2A	human_marmoset	L5 ET	PIP4K2A	0.805	0.81	NA	0.61	0.62	NA	1.63356180498125	0.893685656549209	1.54609348340917	0.832857606107568	1.0642824331387	0.690636996141792	0.974885844748858	0.762054794520548	0.957055214723926	0.725238095238095	0.8625	0.639684516396845
NR3C2.1	human_mouse	L5 ET	NR3C2	0.805	NA	0.887	0.61	NA	0.774	2.51114683268233	1.77193314661887	1.48403471330231	1.25459176467259	1.73601358684504	0.61950047778403	0.995433789954338	0.95041095890411	0.948875255623722	0.812619047619048	0.9625	0.540680780406808
FNBP1L	human_marmoset	L5 ET	FNBP1L	0.804	0.702	NA	0.608	0.404	NA	1.59209854226145	0.678476091519548	1.4809003883731	1.04140907412309	1.61408254207952	1.54168975776155	0.940639269406393	0.49958904109589	0.950920245398773	0.820714285714286	0.9775	0.960149439601494
PAM.1	human	L5 ET	PAM	0.804	NA	NA	0.608	NA	NA	2.34447842773321	1.58861853531581	1.31745139023253	1.1106906602242	0.887478079325172	1.75356505976529	0.997716894977169	0.905205479452055	0.858895705521472	0.768571428571429	0.73375	0.950394354503943
VPS13D	human	L5 ET	VPS13D	0.803	NA	NA	0.606	NA	NA	2.31504499014353	1.7257081181101	1.11548909527293	0.967138381928661	1.03248063231372	0.833951380829049	1	0.983698630136986	0.901840490797546	0.820238095238095	0.8625	0.762349522623495
RIT2	human	L5 ET	RIT2	0.802	NA	NA	0.604	NA	NA	2.64152187299449	1.59386055870498	0.963261612982977	0.908077163423665	1.61476289042433	1.31911271806443	0.979452054794521	0.852191780821918	0.697341513292434	0.683095238095238	0.975	0.915732669157327
PAQR8	human_marmoset	L5 ET	PAQR8	0.801	0.726	NA	0.602	0.452	NA	0.988808293183695	0.352588252082505	0.489231470268618	0.0916702035452662	0.511149239003958	0.191350383945365	0.878995433789954	0.39958904109589	0.558282208588957	0.122142857142857	0.59375	0.22249896222499
OSBPL3.1	human_marmoset	L5 ET	OSBPL3	0.801	0.743	NA	0.602	0.486	NA	2.34244677986755	1.59580115875615	1.05017657791725	0.382859162799698	1.26141545391306	0.959135670318196	1	0.929452054794521	0.74642126789366	0.360952380952381	0.8875	0.720838522208385
NAV1	human_marmoset_mouse	L5 ET	NAV1	0.801	0.736	0.899	0.602	0.472	0.798	1.75497423679808	1.13241109104082	1.34169170935543	0.800857479240188	1.81870609514876	0.66703373164662	0.984018264840183	0.872328767123288	0.922290388548057	0.694761904761905	0.97625	0.574512245745122
DGKE	human	L5 ET	DGKE	0.8	NA	NA	0.6	NA	NA	1.56618163447693	0.936769568389046	0.332711253525132	0.246105655317813	0.575299230789199	0.498558280538276	0.979452054794521	0.805890410958904	0.413087934560327	0.305	0.64625	0.537982565379826
CBLN2.2	human	L5 ET	CBLN2	0.798	NA	NA	0.596	NA	NA	2.97584480093374	1.74188002796281	0.131264942235177	0.141117059309358	0.288253458961008	0.190622414353263	0.970319634703196	0.827945205479452	0.169734151329243	0.177380952380952	0.3375	0.210668327106683
CUBN	human	L5 ET	CUBN	0.798	NA	NA	0.596	NA	NA	0.835066030570333	0.178918851091594	0.0910683989897989	0.0306312487012087	0.0900439884713692	0.0361024029374815	0.746575342465753	0.211780821917808	0.122699386503067	0.0411904761904762	0.12625	0.0496056454960565
CABP1.1	human_marmoset_mouse	L5 ET	CABP1	0.798	0.925	0.713	0.596	0.85	0.426	2.66197387133641	2.03620638601134	2.30593809747071	1.33467512172707	1.71718530689158	1.20678118681357	1	0.983835616438356	0.997955010224949	0.927619047619048	0.98125	0.837899543378995
VWC2.4	human	L5 ET	VWC2	0.797	NA	NA	0.594	NA	NA	1.82184806695431	0.636221350637632	0.371659655429406	0.110201772156517	0.129329385608732	0.140800254586036	0.808219178082192	0.464520547945205	0.306748466257669	0.11952380952381	0.15875	0.125363221253632
TENM3.1	human	L5 ET	TENM3	0.797	NA	NA	0.594	NA	NA	2.21260398903106	1.05752050493545	0.548181157534526	1.49585011278442	1.21682641396002	1.16205696984166	0.95662100456621	0.643561643835616	0.54601226993865	0.856904761904762	0.7675	0.749896222498962
SRSF7	human	L5 ET	SRSF7	0.797	NA	NA	0.594	NA	NA	1.82021836611589	1.16311344163314	0.425282919771495	0.196293695627462	1.26991781444245	1.23732049379749	0.990867579908676	0.906712328767123	0.496932515337423	0.256190476190476	0.9375	0.933167289331673
CRISPLD1	human	L5 ET	CRISPLD1	0.796	NA	NA	0.592	NA	NA	0.951336400168492	0.268412261821426	0.00283495779370121	0.00711214185680833	0.0512016883594427	0.140188963691515	0.805936073059361	0.291369863013699	0.00204498977505112	0.00928571428571429	0.0675	0.13387297633873
BHLHE40	human_mouse	L5 ET	BHLHE40	0.796	NA	0.817	0.592	NA	0.634	1.14087395570572	0.47344008973979	0.579792857217228	0.334048356112916	0.937773350183851	0.23796427847178	0.892694063926941	0.495890410958904	0.623721881390593	0.383809523809524	0.8275	0.26587795765878
RAVER2	human_marmoset_mouse	L5 ET	RAVER2	0.796	0.907	0.919	0.592	0.814	0.838	1.06069072479062	0.404677943264701	1.47417652709172	0.332521126556308	1.18795224753866	0.133973773355011	0.892694063926941	0.426986301369863	0.948875255623722	0.342857142857143	0.91625	0.150269821502698
ARHGAP31	human	L5 ET	ARHGAP31	0.795	NA	NA	0.59	NA	NA	0.73221952784198	0.0625723079918526	0.285661379596496	0.185375903397827	0.212318876598259	0.229071687767753	0.646118721461187	0.0678082191780822	0.337423312883436	0.208809523809524	0.23375	0.194063926940639
LRP2	human	L5 ET	LRP2	0.795	NA	NA	0.59	NA	NA	0.585924117696438	0.0278800946683465	0.304017009073067	0.25385366859451	0.0103972077083992	0.00859670647505216	0.618721461187215	0.0376712328767123	0.335378323108384	0.270952380952381	0.015	0.0120381901203819
BCL6	human_marmoset_mouse	L5 ET	BCL6	0.795	0.78	0.915	0.59	0.56	0.83	0.636908834644431	0.0868261148487321	0.659669783531223	0.119611794659152	1.05646178702293	0.0378781582850929	0.680365296803653	0.112602739726027	0.680981595092024	0.150952380952381	0.8525	0.0481527604815276
CRTAC1	human	L5 ET	CRTAC1	0.795	NA	NA	0.59	NA	NA	1.05679179745211	0.410435646632613	0.397742192984635	0.166290349050535	0.0848312671088961	0.510606197207365	0.89041095890411	0.442054794520548	0.421267893660532	0.20047619047619	0.1125	0.459941884599419
OXNAD1	human	L5 ET	OXNAD1	0.794	NA	NA	0.588	NA	NA	1.6070865665381	0.943717371841704	0.941962621677545	0.849242259817422	0.161320887066481	0.115262146082048	0.984018264840183	0.79958904109589	0.848670756646217	0.750476190476191	0.22125	0.154628476546285
TIAM2.1	human_marmoset	L5 ET	TIAM2	0.794	0.729	NA	0.588	0.458	NA	1.58246472222729	0.89275486906156	0.919213617486041	0.411240510702493	1.14776234809648	0.858382200444795	0.974885844748858	0.739452054794521	0.797546012269939	0.421666666666667	0.8925	0.744292237442922
PCSK5	human_mouse	L5 ET	PCSK5	0.793	NA	0.71	0.586	NA	0.42	1.3196128635076	0.477954908123987	0.5146717875861	0.287596631899552	1.44078658087151	0.838353838291429	0.892694063926941	0.309041095890411	0.501022494887526	0.257142857142857	0.93875	0.559360730593607
EIF2AK3	human	L5 ET	EIF2AK3	0.792	NA	NA	0.584	NA	NA	1.21423540444891	0.555389352724088	0.584434984990035	0.360698432328505	0.421603406949394	0.332915616078304	0.908675799086758	0.585205479452055	0.609406952965235	0.398571428571429	0.50125	0.388750518887505
B3GAT1.1	human_marmoset	L5 ET	B3GAT1	0.791	0.738	NA	0.582	0.476	NA	1.13915389377888	0.518213660219737	0.771704321605533	0.324030866992338	0.629290288169031	0.525660617648106	0.917808219178082	0.543972602739726	0.79959100204499	0.369047619047619	0.67	0.530718140307181
LIFR	human	L5 ET	LIFR	0.791	NA	NA	0.582	NA	NA	1.22069413744007	0.589609037023836	0.39695874576086	0.262779679501642	0.503773048413216	0.243039267208411	0.931506849315068	0.588493150684931	0.47239263803681	0.307142857142857	0.5725	0.275217932752179
CDH13.1	human_marmoset	L5 ET	CDH13	0.789	0.944	NA	0.578	0.888	NA	2.85193464018377	1.51783189774282	2.77344299025102	0.747629433539771	1.0182083174751	0.939339219876554	0.988584474885845	0.701232876712329	0.991820040899795	0.484761904761905	0.5125	0.507887090078871
ARL13B	human	L5 ET	ARL13B	0.789	NA	NA	0.578	NA	NA	1.42450045187128	0.78759923033002	0.699829628043354	0.44650651629753	0.317594630998507	0.283841012892955	0.952054794520548	0.730821917808219	0.723926380368098	0.48547619047619	0.40125	0.336654213366542
MGAT5	human	L5 ET	MGAT5	0.788	NA	NA	0.576	NA	NA	1.99604427772617	1.32689325509427	1.11989467718569	0.809158103843417	1.07354371691946	1.23874917671105	0.988584474885845	0.922328767123288	0.862985685071575	0.701904761904762	0.86375	0.835616438356164
PCDH19	human	L5 ET	PCDH19	0.788	NA	NA	0.576	NA	NA	0.858054520021958	0.264116514583081	0.23230927663367	0.0606314755850212	0.324268555199842	0.22113297070162	0.812785388127854	0.288904109589041	0.274028629856851	0.075952380952381	0.38625	0.211706102117061
ST6GALNAC5.1	human	L5 ET	ST6GALNAC5	0.785	NA	NA	0.57	NA	NA	2.85149299616384	1.71584648669846	1.60249825878747	1.67827140771327	0.740666789453476	0.952366915865763	1	0.747397260273973	0.881390593047035	0.875	0.4	0.621419676214197
RAB8B	human_mouse	L5 ET	RAB8B	0.785	NA	0.707	0.57	NA	0.414	1.01612707992136	0.413818946118502	0.742586423581298	0.346599308784481	0.926416673039613	0.48180204327999	0.874429223744292	0.45972602739726	0.725971370143149	0.391428571428571	0.82375	0.483810709838107
LIN52	human	L5 ET	LIN52	0.784	NA	NA	0.568	NA	NA	1.39625385607094	0.73172457123202	0.529166360080672	0.429603136677142	0.673509477229724	0.571312270284598	0.947488584474886	0.694657534246575	0.578732106339468	0.46047619047619	0.705	0.575965130759651
IRF2	human	L5 ET	IRF2	0.784	NA	NA	0.568	NA	NA	0.98523056868324	0.387676556736003	0.195880664593675	0.170128112609502	0.736030974701451	0.869767561423898	0.863013698630137	0.437945205479452	0.261758691206544	0.216904761904762	0.72875	0.741386467413865
DCX	human_marmoset	L5 ET	DCX	0.783	0.725	NA	0.566	0.45	NA	1.28885016069244	0.622091720487007	0.5868893608024	0.167316684251021	0.470732670588988	0.637039215663567	0.920091324200913	0.593013698630137	0.627811860940695	0.193571428571429	0.5175	0.59796596097966
BAALC.2	human	L5 ET	BAALC	0.782	NA	NA	0.564	NA	NA	2.22567225060797	1.53732238981219	0.798264950531371	0.668606833633216	0.463568779165278	0.474789519631021	0.990867579908676	0.934657534246575	0.742331288343558	0.625952380952381	0.55125	0.50560398505604
EXT1.1	human	L5 ET	EXT1	0.782	NA	NA	0.564	NA	NA	2.51794449709984	1.93271093833633	0.190210749006273	0.132440003130337	2.48805786670667	2.48270891596367	0.997716894977169	0.980547945205479	0.255623721881391	0.173333333333333	0.9975	0.994188459941885
CNKSR3	human	L5 ET	CNKSR3	0.781	NA	NA	0.562	NA	NA	1.02038348808401	0.369377030028289	0.154607282941888	0.161450597356478	0.00693147180559945	0.0563827057796598	0.840182648401826	0.364383561643836	0.204498977505112	0.207142857142857	0.01	0.0674553756745538
COLGALT2.1	human	L5 ET	COLGALT2	0.781	NA	NA	0.562	NA	NA	1.62713983931761	0.995823523794861	0.295456244762901	0.139684027045489	0.395638908441887	0.080029771498946	0.986301369863014	0.805068493150685	0.380368098159509	0.177619047619048	0.46	0.0975508509755085
PSD3.1	human	L5 ET	PSD3	0.781	NA	NA	0.562	NA	NA	2.5585561769594	2.07671244586609	1.67820958186108	1.53432287220776	2.06271256474074	1.96855669593889	1	0.994109589041096	0.98159509202454	0.950952380952381	0.99875	0.992320464923205
DAB1.3	human_marmoset_mouse	L5 ET	DAB1	0.78	0.807	0.929	0.56	0.614	0.858	3.07115488434485	1.88398599896617	1.58572115230826	0.739574941149387	3.68115458788855	2.31802949056102	1	0.857945205479452	0.950920245398773	0.603571428571429	1	0.935035284350353
CERS6.1	human	L5 ET	CERS6	0.78	NA	NA	0.56	NA	NA	2.56004256894168	2.11808424269689	1.5015652196353	1.35840285684058	1.03426481350522	1.39826090801654	1	0.996849315068493	0.952965235173824	0.929761904761905	0.8625	0.940016604400166
STOX2	human	L5 ET	STOX2	0.779	NA	NA	0.558	NA	NA	2.27605483050165	1.77036471493356	0.840522729853525	1.0285162034059	1.03356754355986	1.14332343780591	1	0.985753424657534	0.770961145194274	0.823095238095238	0.8675	0.88854296388543
UNC80.1	human	L5 ET	UNC80	0.779	NA	NA	0.558	NA	NA	2.96373589020597	2.59702154059034	1.82520449616039	1.50274563840229	2.13875735042853	2.02164847849185	1	1	0.987730061349693	0.971190476190476	1	0.997301784973018
EML1	human	L5 ET	EML1	0.778	NA	NA	0.556	NA	NA	1.35447862325907	0.734835318057591	0.373315622996884	0.378775798723319	0.823485377663764	0.722576257587706	0.954337899543379	0.678767123287671	0.447852760736196	0.42452380952381	0.79125	0.673723536737235
LDLRAD4.1	human_marmoset	L5 ET	LDLRAD4	0.776	0.766	NA	0.552	0.532	NA	2.56119758338536	1.99402207130545	2.21012246995608	1.55873027003278	2.16910958296932	1.89082554542889	1	0.981232876712329	0.987730061349693	0.923333333333333	0.995	0.980074719800747
APBA2	human	L5 ET	APBA2	0.776	NA	NA	0.552	NA	NA	2.04156371996168	1.53858738705018	1.67868976939163	1.32890964587932	1.72994841812719	1.93819523034862	1	0.967534246575342	0.975460122699387	0.929285714285714	0.98625	0.992735574927356
PRKCE.1	human_marmoset	L5 ET	PRKCE	0.775	0.718	NA	0.55	0.436	NA	2.84751811889721	2.34600033762382	1.12126922915245	0.665291221448843	2.62403509613372	2.52277695356081	1	0.988630136986301	0.895705521472393	0.637380952380952	1	1
GRIN2A	human	L5 ET	GRIN2A	0.775	NA	NA	0.55	NA	NA	3.50441874599287	3.12831718765299	2.62143998448543	2.7780847138835	3.46312932666929	3.03791166009686	1	0.998219178082192	0.995910020449898	0.998333333333333	1	0.993358239933582
USP24	human	L5 ET	USP24	0.774	NA	NA	0.548	NA	NA	1.75054176147333	1.14642507943797	0.753242198497235	0.690029367344716	0.750170050328276	0.717792899123545	0.977168949771689	0.902876712328767	0.752556237218814	0.668333333333333	0.7475	0.698630136986301
KCNH7	human_mouse	L5 ET	KCNH7	0.773	NA	0.711	0.546	NA	0.422	3.40844020910834	2.47722904042438	2.34061828508249	2.24956253899296	3.59041309082649	3.19886016923793	1	0.908082191780822	0.987730061349693	0.94952380952381	1	0.999377334993773
ABHD2	human	L5 ET	ABHD2	0.773	NA	NA	0.546	NA	NA	1.67616267100665	1.0951723606754	0.60170326452029	0.490986809156761	0.685659884458582	0.721973223317349	0.990867579908676	0.853835616438356	0.658486707566462	0.505476190476191	0.69625	0.666874221668742
TMEM163	human_mouse	L5 ET	TMEM163	0.772	NA	0.842	0.544	NA	0.684	1.57467681704289	0.894039197768211	0.700953194820177	0.397541168000909	1.6304028277286	0.492485609191706	0.972602739726027	0.710821917808219	0.646216768916155	0.344285714285714	0.9625	0.306143628061436
PTCHD1	human	L5 ET	PTCHD1	0.771	NA	NA	0.542	NA	NA	0.964888545674415	0.385185093648417	0.346862946365583	0.145118665944107	0.669138507952691	0.564354109389872	0.849315068493151	0.422876712328767	0.415132924335378	0.181904761904762	0.68125	0.552926525529265
IGSF21.2	human_marmoset	L5 ET	IGSF21	0.769	0.761	NA	0.538	0.522	NA	1.62654255634348	0.953654473705036	1.54038377446133	0.893332005308991	0.901435515467788	0.773267333325744	0.968036529680365	0.741232876712329	0.948875255623722	0.734047619047619	0.7375	0.565587380655874
TEC	human	L5 ET	TEC	0.768	NA	NA	0.536	NA	NA	0.574888927593488	0.0841471558663966	0.0255146201433109	0.0132308470191552	0.0576263287799069	0.0103719933654698	0.625570776255708	0.10041095890411	0.0368098159509202	0.0185714285714286	0.07875	0.0139061851390619
KLHL29.2	human	L5 ET	KLHL29	0.767	NA	NA	0.534	NA	NA	1.95687847072523	1.30764348393984	1.26985453816024	0.899051163960172	2.01940842333397	2.06555667529444	0.988584474885845	0.883698630136986	0.905930470347648	0.738809523809524	0.9925	0.986508924865089
RAPGEF5.1	human_marmoset_mouse	L5 ET	RAPGEF5	0.767	0.864	0.856	0.534	0.728	0.712	2.88097803711212	2.44817234173514	2.43899573040256	1.60463772721791	2.04699605717383	1.09371159572326	1	0.996712328767123	1	0.945714285714286	0.995	0.79431299294313
EPDR1	human	L5 ET	EPDR1	0.765	NA	NA	0.53	NA	NA	1.19213638702057	0.624333695167173	0.365637613817679	0.0951448126766364	0.721385754530237	0.459024043503639	0.929223744292237	0.620821917808219	0.443762781186094	0.126904761904762	0.7375	0.504358655043587
CHL1	human_marmoset	L5 ET	CHL1	0.765	0.92	NA	0.53	0.84	NA	2.83045391281551	2.42033749715377	2.13090181045056	0.778421565158519	1.25293983219819	1.17745564011976	1	0.999041095890411	0.98159509202454	0.622380952380952	0.88875	0.811955168119552
ANKRD29	human	L5 ET	ANKRD29	0.764	NA	NA	0.528	NA	NA	0.950499643402696	0.397003099556723	0.348196944701042	0.140969502029847	0.502919321304065	0.16227908593403	0.844748858447489	0.44013698630137	0.421267893660532	0.180714285714286	0.5775	0.200705687007057
GDA	human	L5 ET	GDA	0.764	NA	NA	0.528	NA	NA	1.77871127332788	1.13621674758396	0.887710081496224	0.831254456727435	1.04983552002423	1.09005758895778	0.974885844748858	0.802876712328767	0.74642126789366	0.690714285714286	0.84	0.845371523453715
EGF	human	L5 ET	EGF	0.763	NA	NA	0.526	NA	NA	0.700810782522974	0.160547869318746	0.0263437921435321	0.0188547157461926	0.0836193480509049	0.0504076756608657	0.682648401826484	0.187671232876712	0.0368098159509202	0.0261904761904762	0.11625	0.0689082606890826
NEFH	human_marmoset_mouse	L5 ET	NEFH	0.763	0.801	0.724	0.526	0.602	0.448	0.789825131232432	0.266458053528331	0.854095412066235	0.199745344907786	0.503550090769139	0.0682341532231436	0.778538812785388	0.312876712328767	0.775051124744376	0.241666666666667	0.52375	0.0898713158987132
KIAA1324L	human	L5 ET	KIAA1324L	0.763	NA	NA	0.526	NA	NA	1.40092385540874	0.814677778965218	0.525310332717253	0.54819480376816	0.294774300682892	0.74037234861333	0.961187214611872	0.728082191780822	0.582822085889571	0.535952380952381	0.365	0.687214611872146
GRID1	human	L5 ET	GRID1	0.763	NA	NA	0.526	NA	NA	2.56625486278768	2.12510738899506	1.71863763330463	1.57217710245122	1.96224327504526	1.82059320320824	1	0.996027397260274	0.975460122699387	0.95047619047619	0.99375	0.97156496471565
GPRIN3.1	human_marmoset_mouse	L5 ET	GPRIN3	0.762	0.703	0.829	0.524	0.406	0.658	1.07549275793924	0.427180485298169	0.503974245283684	0.128262395534894	1.03625460848873	0.290168867629253	0.851598173515982	0.35986301369863	0.548057259713701	0.152380952380952	0.87	0.318804483188045
DGKD.1	human	L5 ET	DGKD	0.762	NA	NA	0.524	NA	NA	0.862754353128962	0.312303980845115	0.33685942132456	0.204486255461126	1.05182892694576	0.742118837856211	0.812785388127854	0.313150684931507	0.396728016359918	0.220714285714286	0.8875	0.700498132004981
FAT3.1	human_marmoset_mouse	L5 ET	FAT3	0.762	0.824	0.814	0.524	0.648	0.628	2.92999633681353	2.2780566440411	2.37906845833922	1.46468937226659	2.93040172935254	2.08960788601653	1	0.957260273972603	0.991820040899795	0.845238095238095	0.99625	0.969904524699045
COL6A1.1	human	L5 ET	COL6A1	0.761	NA	NA	0.522	NA	NA	1.08525079056163	0.498046869434261	0.0014174788968506	0.000990210257942779	0.304489213195039	0.110382462731859	0.904109589041096	0.465479452054795	0.00204498977505112	0.00142857142857143	0.365	0.134703196347032
IRS2	human	L5 ET	IRS2	0.76	NA	NA	0.52	NA	NA	1.2240332339654	0.656480734825278	0.473182876122456	0.265988413067401	0.351791743091364	0.153590701486144	0.920091324200913	0.643835616438356	0.558282208588957	0.32	0.4375	0.195724366957244
ERG.1	human_marmoset	L5 ET	ERG	0.759	0.806	NA	0.518	0.612	NA	1.09620121117974	0.268696965527709	0.817267436706736	0.0518919576864472	0.266848537103843	0.0161130104239755	0.682648401826484	0.191095890410959	0.65439672801636	0.064047619047619	0.24875	0.022623495226235
SORCS2.2	human_marmoset_mouse	L5 ET	SORCS2	0.759	0.877	0.835	0.518	0.754	0.67	1.20636689685157	0.569478738909371	1.91476158093799	0.707031402717703	1.70534783956082	0.709395023831868	0.904109589041096	0.46	0.967280163599182	0.552142857142857	0.97625	0.542756330427563
FGD4	human	L5 ET	FGD4	0.758	NA	NA	0.516	NA	NA	1.24814713271274	0.616246852859235	0.472349913593299	0.156589860985894	0.621863566950064	0.720515451665957	0.917808219178082	0.569178082191781	0.529652351738241	0.19547619047619	0.6575	0.691780821917808
ZEB1.1	human_mouse	L5 ET	ZEB1	0.758	NA	0.715	0.516	NA	0.43	2.58915634834416	2.05254882027273	1.40196987540164	1.45069913620889	1.64065626029402	1.07724718326896	0.997716894977169	0.975068493150685	0.938650306748466	0.902142857142857	0.98125	0.7546699875467
LMF1	human	L5 ET	LMF1	0.757	NA	NA	0.514	NA	NA	1.50375068712893	0.845055570550643	0.264162824544419	0.183108464592642	0.364772724576864	0.210570795621562	0.938356164383562	0.677945205479452	0.337423312883436	0.239285714285714	0.4675	0.266915732669157
RNF24	human	L5 ET	RNF24	0.757	NA	NA	0.514	NA	NA	1.80895599876046	1.30252190638845	0.573176711000242	0.786618637353755	0.648885491394387	0.853480086157706	0.993150684931507	0.926849315068493	0.580777096114519	0.683809523809524	0.68625	0.749273557492736
FAM126A	human_marmoset_mouse	L5 ET	FAM126A	0.756	0.763	0.742	0.512	0.526	0.484	0.820579381452268	0.240991007236568	0.64961126126349	0.0803920707987699	0.610822830767908	0.130439902534	0.719178082191781	0.256712328767123	0.603271983640082	0.0980952380952381	0.61625	0.153383146533831
NLGN1.2	human_marmoset_mouse	L5 ET	NLGN1	0.756	0.815	0.864	0.512	0.63	0.728	4.17768008954699	3.69951784706105	3.50180753945854	2.76697025474818	4.4713008791928	3.7546161368081	1	1	1	0.98452380952381	1	1
FGF12	human	L5 ET	FGF12	0.756	NA	NA	0.512	NA	NA	3.88334815799889	3.56687171281848	2.88271676074901	2.7124787451215	3.4022197478144	3.144617019656	1	1	1	0.995952380952381	1	0.999584889995849
MEIKIN	human	L5 ET	MEIKIN	0.754	NA	NA	0.508	NA	NA	1.35277441791253	0.713640729026007	0.325193404166112	0.211578967621164	0.0218080781870688	0.00822481783469764	0.91324200913242	0.633424657534247	0.38241308793456	0.243333333333333	0.03	0.0116230801162308
CHST11	human	L5 ET	CHST11	0.754	NA	NA	0.508	NA	NA	1.35644476996266	0.694445140788564	0.985860474395816	0.610299145833888	0.212018565324238	0.661461360554032	0.904109589041096	0.591643835616438	0.83640081799591	0.537380952380952	0.25625	0.537567455375675
CAMK2G.1	human	L5 ET	CAMK2G	0.754	NA	NA	0.508	NA	NA	1.87123362824647	1.3464075094557	1.14757314843973	0.990842997474479	0.984622511877411	1.02751040697793	0.986301369863014	0.923150684931507	0.910020449897751	0.833095238095238	0.8425	0.842673308426733
DENND1B.1	human	L5 ET	DENND1B	0.754	NA	NA	0.508	NA	NA	1.83359311450168	1.32452938991724	1.29968252368704	0.917403414406951	1.15502038405704	0.774289312600532	0.995433789954338	0.928630136986301	0.952965235173824	0.780714285714286	0.91125	0.681818181818182
EVI5	human	L5 ET	EVI5	0.754	NA	NA	0.508	NA	NA	2.00934878207198	1.54163058403612	1.70710808565467	1.80772184034223	1.43258232415118	1.41390456208986	1	0.962328767123288	0.98159509202454	0.980952380952381	0.96125	0.952677459526775
TOX.3	human_marmoset_mouse	L5 ET	TOX	0.753	0.91	0.805	0.506	0.82	0.61	2.78986551275484	1.6352294204615	2.44793846773645	0.670970842672467	2.40134807631415	1.25447942810217	0.988584474885845	0.725616438356164	0.985685071574642	0.397380952380952	0.985	0.6791199667912
FEZF2	human_marmoset_mouse	L5 ET	FEZF2	0.753	0.751	0.757	0.506	0.502	0.514	0.681792961360479	0.209585479508566	0.570947810825346	0.112309814830994	0.86443703634035	0.32732919535656	0.726027397260274	0.23958904109589	0.625766871165644	0.134285714285714	0.81125	0.334993773349938
ASIC2.4	human	L5 ET	ASIC2	0.753	NA	NA	0.506	NA	NA	4.53846775483595	3.70284988737212	3.36767274795567	2.85788122920725	3.6380791953306	3.58813940137765	1	0.997534246575343	1	0.984047619047619	1	0.999792444997924
TMEM132C.1	human	L5 ET	TMEM132C	0.752	NA	NA	0.504	NA	NA	1.10068487391616	0.425107734050294	0.36076017149725	0.0369713447600443	0.0181951134896986	0.0198427137642452	0.80365296803653	0.34041095890411	0.388548057259714	0.0480952380952381	0.02625	0.0278123702781237
PTPRO.1	human_marmoset	L5 ET	PTPRO	0.752	0.853	NA	0.504	0.706	NA	2.20338169297811	1.43479956407794	1.78999641354582	0.654239841319732	0.435345307019963	0.101334233599786	0.988584474885845	0.821232876712329	0.950920245398773	0.492857142857143	0.44875	0.11706102117061
FAM84B	human	L5 ET	FAM84B	0.751	NA	NA	0.502	NA	NA	0.438608096293418	0.00971733951896264	0.0816254691207056	0.00379580598878065	0.281496040324801	0.00583880289134619	0.513698630136986	0.0135616438356164	0.116564417177914	0.00547619047619048	0.37	0.008302200083022
NEFM	human_marmoset_mouse	L5 ET	NEFM	0.751	0.844	0.77	0.502	0.688	0.54	1.28748020757316	0.700661183303551	1.33497653352679	0.414681404352297	1.17227902416475	0.437331410181755	0.917808219178082	0.637671232876712	0.907975460122699	0.426666666666667	0.83125	0.414072229140722
TTLL11	human	L5 ET	TTLL11	0.751	NA	NA	0.502	NA	NA	2.23823786805384	1.78718910593143	1.33240987283188	1.1344001877712	0.980357568983234	0.98937629471858	0.997716894977169	0.984794520547945	0.940695296523517	0.865952380952381	0.85875	0.82274802822748
SPOCK3	human	L5 ET	SPOCK3	0.75	NA	NA	0.5	NA	NA	1.56674803759604	0.660348436904667	1.39804583606704	1.01163571810078	0.364250676339381	0.534927537538415	0.824200913242009	0.419452054794521	0.865030674846626	0.610476190476191	0.355	0.406600249066003
PTCHD4.2	human_marmoset	L5 ET	PTCHD4	0.749	0.866	NA	0.498	0.732	NA	1.73134201926339	0.940304887971326	1.80548389057616	0.621561165932545	0.786138111042409	0.711289889313387	0.899543378995434	0.636027397260274	0.952965235173824	0.513809523809524	0.64375	0.512038190120382
MITF	human	L5 ET	MITF	0.749	NA	NA	0.498	NA	NA	0.79752894049783	0.281636456900865	0.422526481555249	0.127800735969563	0.769953910005194	0.470324882212003	0.762557077625571	0.274657534246575	0.466257668711656	0.146904761904762	0.7225	0.43192195931922
ZFPM2.1	human	L5 ET	ZFPM2	0.749	NA	NA	0.498	NA	NA	3.05921169156065	2.32864515386839	0.186393850266795	0.534382850192977	0.832148572912509	1.47465673231392	1	0.924246575342466	0.202453987730061	0.407142857142857	0.60375	0.714404317144043
KCNJ6	human	L5 ET	KCNJ6	0.747	NA	NA	0.494	NA	NA	1.95818079507883	1.43409132028282	1.07032873177538	1.40433541253793	1.66390004723846	1.6721283288327	0.993150684931507	0.923013698630137	0.852760736196319	0.925238095238095	0.97625	0.946243254462433
PBX1.2	human	L5 ET	PBX1	0.746	NA	NA	0.492	NA	NA	2.9395931597062	2.45438217334749	1.72132255177065	1.89585287905365	1.88978308111442	2.52050363129869	1	0.996164383561644	0.948875255623722	0.957857142857143	0.9825	0.99626400996264
MSRA	human	L5 ET	MSRA	0.746	NA	NA	0.492	NA	NA	3.15342125597958	2.83943999399608	1.38205111850174	1.4809406339252	1.93307096426748	1.69589946578411	1	1	0.934560327198364	0.944285714285714	0.98875	0.949356579493566
NAALADL2	human	L5 ET	NAALADL2	0.744	NA	NA	0.488	NA	NA	1.85675005820831	1.19288926249065	0.613922170188736	0.334838422275003	1.14171413358222	1.41810601994837	0.958904109589041	0.811232876712329	0.580777096114519	0.346666666666667	0.85	0.895807388958074
TRPC4	human_marmoset_mouse	L5 ET	TRPC4	0.744	0.965	0.949	0.488	0.93	0.898	1.21847075453225	0.581536476040294	1.69917906354843	0.179799310699025	1.70505346860672	0.345825575262207	0.89041095890411	0.453150684931507	0.967280163599182	0.205238095238095	0.98375	0.349522623495226
FZD6	human	L5 ET	FZD6	0.743	NA	NA	0.486	NA	NA	0.905311617691546	0.379677042748893	0.120726571335893	0.0648374498820331	0.012996509635499	0.00982097516568079	0.805936073059361	0.406712328767123	0.171779141104294	0.0873809523809524	0.01875	0.0128684101286841
SPON2	human	L5 ET	SPON2	0.743	NA	NA	0.486	NA	NA	0.661813512288141	0.189540468365372	0	0	0.000866433975699932	0.00172639397399737	0.678082191780822	0.221369863013699	0	0	0.00125	0.0024906600249066
HYDIN	human	L5 ET	HYDIN	0.743	NA	NA	0.486	NA	NA	1.16080958129178	0.642013104163114	0.290052598205468	0.206721136678022	0.0763282736547408	0.0226142468694368	0.908675799086758	0.634109589041096	0.359918200408998	0.259285714285714	0.105	0.0307181403071814
TTBK2	human_marmoset	L5 ET	TTBK2	0.743	0.712	NA	0.486	0.424	NA	2.00981218117323	1.5939624701043	1.48618736460976	1.06493461578127	0.0922836878079043	0.0439797785900348	0.997716894977169	0.978356164383562	0.967280163599182	0.85452380952381	0.12875	0.0610211706102117
PPP1R16B	human_mouse	L5 ET	PPP1R16B	0.742	NA	0.727	0.484	NA	0.454	1.78614987214457	1.32406936604496	1.07247923446519	0.881650398893323	1.01501395145702	0.520621973402093	0.986301369863014	0.930684931506849	0.860940695296524	0.761904761904762	0.86	0.531133250311333
CTTNBP2	human_marmoset_mouse	L5 ET	CTTNBP2	0.742	0.737	0.846	0.484	0.474	0.692	1.95761120424368	1.48547661267506	1.57796623964967	1.08579470022414	2.66503302156851	2.01629780728077	0.997716894977169	0.951506849315068	0.975460122699387	0.856190476190476	1	0.992112909921129
RPE	human	L5 ET	RPE	0.74	NA	NA	0.48	NA	NA	1.43254528262875	0.935978237383554	0.163385226655557	0.103664363572929	0.313276578628281	0.245390156929656	0.947488584474886	0.813561643835616	0.224948875255624	0.142857142857143	0.40375	0.310502283105023
TLE2	human	L5 ET	TLE2	0.74	NA	NA	0.48	NA	NA	0.567454810276447	0.147209605062568	0.11564496264512	0.0369306239147645	0.173892649109991	0.0979572827227432	0.646118721461187	0.186575342465753	0.165644171779141	0.0511904761904762	0.23625	0.128684101286841
RGL1	human	L5 ET	RGL1	0.74	NA	NA	0.48	NA	NA	2.02566861213133	1.60669615956049	1.52383153089461	1.17453624577951	1.0697745636296	0.900619002837807	1	0.974109589041096	0.952965235173824	0.883571428571429	0.86375	0.726650062266501
MAP4K4	human	L5 ET	MAP4K4	0.74	NA	NA	0.48	NA	NA	2.16183253819117	1.73381716056226	0.910176643924672	0.819891848365176	0.80035339789638	0.654798701911434	1	0.982191780821918	0.828220858895706	0.728333333333333	0.77125	0.639061851390619
SAMD4A.1	human	L5 ET	SAMD4A	0.739	NA	NA	0.478	NA	NA	1.57507787699439	0.970091578649921	0.41422611993178	0.35010659095413	0.497258346123156	0.403965667668847	0.95662100456621	0.751643835616438	0.456032719836401	0.377142857142857	0.52625	0.378995433789954
SH3D19	human	L5 ET	SH3D19	0.738	NA	NA	0.476	NA	NA	1.38806143132941	0.795183734188199	0.523201212991975	0.416595753816218	0.550100043140884	0.334966579811272	0.917808219178082	0.694794520547945	0.531697341513292	0.427380952380952	0.57875	0.349730178497302
RGMA	human_mouse	L5 ET	RGMA	0.738	NA	0.709	0.476	NA	0.418	0.744512932309205	0.271912495588656	0.178282610934839	0.0510834541539883	0.423271415646314	0.0661304446129922	0.737442922374429	0.298493150684931	0.239263803680982	0.0688095238095238	0.4975	0.0832295558322956
CSRNP3	human	L5 ET	CSRNP3	0.738	NA	NA	0.476	NA	NA	2.72422692406441	2.38563559938785	1.55040070681361	1.38348911958383	1.9450054909161	1.68150645576248	1	0.999452054794521	0.96319018404908	0.925714285714286	0.995	0.96782897467829
ABHD12B	human	L5 ET	ABHD12B	0.737	NA	NA	0.474	NA	NA	0.539212435342563	0.122981569084662	0.105963475470758	0.110819929539252	0.00779790578129938	0.0053230480864919	0.611872146118721	0.157671232876712	0.149284253578732	0.145714285714286	0.01125	0.00767953507679535
DDHD1	human	L5 ET	DDHD1	0.737	NA	NA	0.474	NA	NA	1.94225272800189	1.51479156459123	1.09669946679972	1.01217684409467	0.778442089059197	0.874535611195396	0.993150684931507	0.973972602739726	0.899795501022495	0.837619047619048	0.76375	0.774180157741802
ERC1.3	human_marmoset	L5 ET	ERC1	0.737	0.801	NA	0.474	0.602	NA	2.63668877548941	2.21936634830728	2.02460368013608	1.41966167816469	1.27301407190422	1.36329179464768	1	0.996438356164384	0.989775051124744	0.938333333333333	0.92875	0.949771689497717
CDS1	human_marmoset_mouse	L5 ET	CDS1	0.736	0.702	0.792	0.472	0.404	0.584	1.12149236330427	0.629489198347608	0.730354260694951	0.334930778232999	1.27221778170978	0.59948465520915	0.917808219178082	0.62013698630137	0.730061349693252	0.380238095238095	0.92	0.5942299709423
VEGFA	human	L5 ET	VEGFA	0.735	NA	NA	0.47	NA	NA	0.626398813086706	0.197289447310981	0.399469357889579	0.158856404305962	0.31471498899054	0.164916867125656	0.678082191780822	0.248356164383562	0.478527607361963	0.201428571428571	0.41	0.207970112079701
ARHGAP5	human	L5 ET	ARHGAP5	0.735	NA	NA	0.47	NA	NA	1.5908619832094	1.12927819141463	0.663271810665521	0.474122942134781	1.04069562603354	1.03818262009152	0.970319634703196	0.883835616438356	0.701431492842536	0.512857142857143	0.87	0.836239103362391
GPR63.1	human	L5 ET	GPR63	0.734	NA	NA	0.468	NA	NA	1.11102624162314	0.5840923478278	0.286256487795722	0.17054290525055	0.341183857975639	0.4247647887455	0.878995433789954	0.57	0.353783231083845	0.211666666666667	0.4125	0.421336654213367
PKDCC	human_marmoset	L5 ET	PKDCC	0.734	0.716	NA	0.468	0.432	NA	0.798029627292499	0.339108164336994	0.569794293160142	0.172046530479836	0.112718500634138	0.0523023822575729	0.789954337899543	0.39013698630137	0.61758691206544	0.220714285714286	0.1575	0.0711913657119137
GRAMD1B	human_marmoset_mouse	L5 ET	GRAMD1B	0.734	0.869	0.748	0.468	0.738	0.496	1.80730843932203	1.35409958474894	1.82044103350567	0.995253397258958	1.65514535391878	1.127501926063	0.988584474885845	0.932054794520548	0.987730061349693	0.829047619047619	0.97625	0.86612702366127
SAT1	human	L5 ET	SAT1	0.733	NA	NA	0.466	NA	NA	1.19340316286599	0.657285667943921	0.531417971961681	0.317566772299725	0.211656141450224	0.184387692249546	0.878995433789954	0.645342465753425	0.588957055214724	0.377380952380952	0.2875	0.235574927355749
ARMC3	human	L5 ET	ARMC3	0.732	NA	NA	0.464	NA	NA	0.588941395910255	0.128675752677555	0.204976152669731	0.081620866807978	0.0812183024115259	0.055676908347206	0.595890410958904	0.163287671232877	0.255623721881391	0.101190476190476	0.10625	0.0759651307596513
CORO6.1	human_mouse	L5 ET	CORO6	0.732	NA	0.895	0.464	NA	0.79	1.42623785444662	0.939030966786414	0.68140689588857	0.394990790405306	1.08399423777889	0.17852964549803	0.963470319634703	0.802465753424658	0.711656441717791	0.448333333333333	0.91375	0.194894146948941
GRIK3.2	human	L5 ET	GRIK3	0.731	NA	NA	0.462	NA	NA	1.43587958979545	0.78945108578874	0.382411111072939	0.161065314834677	0.593842743366594	1.35893883992953	0.952054794520548	0.570684931506849	0.439672801635992	0.186190476190476	0.56375	0.77563304275633
FAM81A.1	human_marmoset	L5 ET	FAM81A	0.731	0.865	NA	0.462	0.73	NA	1.46816055623577	0.964818104456493	1.75647332733779	0.807280651049521	1.12828920947885	0.884125807906494	0.958904109589041	0.792602739726027	0.971370143149284	0.670714285714286	0.89125	0.762972187629722
TMEM150C	human_mouse	L5 ET	TMEM150C	0.73	NA	0.822	0.46	NA	0.644	1.07151966554663	0.542243071662398	0.506324697592217	0.395782975919581	1.1571588108476	0.362876366002714	0.828767123287671	0.559178082191781	0.560327198364008	0.44	0.86875	0.377957658779577
CAPS2.2	human	L5 ET	CAPS2	0.73	NA	NA	0.46	NA	NA	1.80342631602176	1.25293158888598	0.169189430657106	0.156117152644789	0.00346573590279973	0.00324921193035014	0.986301369863014	0.857260273972603	0.21881390593047	0.18952380952381	0.005	0.0045662100456621
PCGF5	human_marmoset_mouse	L5 ET	PCGF5	0.73	0.71	0.733	0.46	0.42	0.466	1.61497155712968	1.16719198181334	1.30722626815317	0.842081413553929	1.23205324523168	0.708540407996339	0.988584474885845	0.885753424657534	0.940695296523517	0.733095238095238	0.90625	0.658364466583645
DAPK1	human_marmoset	L5 ET	DAPK1	0.729	0.765	NA	0.458	0.53	NA	1.68545374682246	1.13608930646204	1.08094596763941	0.47584911933956	1.57388342666472	1.44671248347964	0.961187214611872	0.834246575342466	0.867075664621677	0.483333333333333	0.9625	0.942922374429224
EPHA10	human_mouse	L5 ET	EPHA10	0.729	NA	0.744	0.458	NA	0.488	0.797499105572171	0.335718034087273	0.503193105858233	0.328975693889728	1.18687812126451	0.570200939582357	0.764840182648402	0.383287671232877	0.578732106339468	0.362857142857143	0.87625	0.499377334993773
MYO3A	human	L5 ET	MYO3A	0.728	NA	NA	0.456	NA	NA	0.540375252906127	0.041264575503328	0.0269320990401615	0.0151147282235865	0.225731458857417	0.169687690814499	0.497716894977169	0.0557534246575342	0.0388548057259714	0.0214285714285714	0.31	0.221668742216687
PREX1	human	L5 ET	PREX1	0.728	NA	NA	0.456	NA	NA	0.575391316433442	0.148587704221017	0.0524467191834723	0.148135742668588	0.758857468308822	0.378627977553309	0.611872146118721	0.178904109589041	0.0756646216768916	0.172857142857143	0.73	0.369032793690328
KIAA1841	human	L5 ET	KIAA1841	0.728	NA	NA	0.456	NA	NA	1.66299295163522	1.22513031453668	1.16102025902115	0.754193584815273	1.05297673486593	1.07986243860736	0.984018264840183	0.906849315068493	0.895705521472393	0.678095238095238	0.88125	0.855956828559568
HTR7	human_marmoset	L5 ET	HTR7	0.727	0.793	NA	0.454	0.586	NA	0.576299794785826	0.132406546175879	0.740492541629782	0.136319294949278	0.237799210799242	0.110441236833251	0.589041095890411	0.143150684931507	0.715746421267894	0.152142857142857	0.29125	0.116645911166459
SPATA6	human_marmoset	L5 ET	SPATA6	0.727	0.702	NA	0.454	0.404	NA	1.17744892282637	0.663277774090086	0.630260046435204	0.240316537282113	0.0576263287799069	0.0413309462330876	0.910958904109589	0.615205479452055	0.650306748466258	0.289285714285714	0.07875	0.0533416355334164
ITGB1BP1	human	L5 ET	ITGB1BP1	0.727	NA	NA	0.454	NA	NA	1.33278753638447	0.884470875061234	0.392460828370072	0.19517943986547	0.219388902230099	0.17260640618102	0.954337899543379	0.795342465753425	0.492842535787321	0.252142857142857	0.29375	0.223536737235367
PPP1R9A	human	L5 ET	PPP1R9A	0.727	NA	NA	0.454	NA	NA	2.47170643356915	2.1258661168798	1.71846728140083	1.31498248989654	1.84370814018852	1.97314646502315	1	0.998082191780822	0.975460122699387	0.895952380952381	0.9925	0.995018679950187
MTUS2	human	L5 ET	MTUS2	0.727	NA	NA	0.454	NA	NA	3.04020430608963	2.68245338718362	2.43886818568804	2.42868226214964	1.3942447716076	1.22408422940289	1	0.998356164383562	0.997955010224949	0.994285714285714	0.9525	0.888958073889581
DCN	human	L5 ET	DCN	0.726	NA	NA	0.452	NA	NA	0.498006537476169	0.00536399571209966	0.00425243669055181	0.00931072683266393	0.0100376051178345	0.00368081042384948	0.45662100456621	0.00726027397260274	0.00613496932515337	0.01	0.01375	0.0049813200498132
TRIM36.2	human_marmoset	L5 ET	TRIM36	0.726	0.754	NA	0.452	0.508	NA	1.01959045232293	0.497980634363198	0.457562896532399	0.0299713772229087	0.0462154583012373	0.0104914130717594	0.851598173515982	0.47027397260274	0.543967280163599	0.0392857142857143	0.06375	0.014321295143213
STARD9.1	human	L5 ET	STARD9	0.726	NA	NA	0.452	NA	NA	1.04475095519997	0.566978433547571	0.333512713800653	0.474047902335554	0.44465918928455	0.269593093503457	0.906392694063927	0.567945205479452	0.427402862985685	0.508095238095238	0.5075	0.321710253217103
DOCK4.4	human	L5 ET	DOCK4	0.725	NA	NA	0.45	NA	NA	3.02117145832287	2.43304021928656	1.67190403736215	1.73808146499742	1.27663404237455	1.34405659634162	1	0.986575342465753	0.973415132924335	0.957380952380952	0.9025	0.868202573682026
SPATA7	human	L5 ET	SPATA7	0.725	NA	NA	0.45	NA	NA	1.75419976886907	1.3527884547127	0.751158277548244	0.503148681752482	1.12016829573276	0.92329115208364	0.995433789954338	0.944931506849315	0.748466257668712	0.529761904761905	0.8975	0.802615193026152
GULP1	human_marmoset	L5 ET	GULP1	0.724	0.745	NA	0.448	0.49	NA	1.15884929447726	0.366830376592527	1.23429712474469	0.543089519310028	0.174582208632849	0.215825815777141	0.65296803652968	0.23027397260274	0.846625766871166	0.420714285714286	0.2225	0.263179742631797
PTPRZ1	human_marmoset	L5 ET	PTPRZ1	0.724	0.804	NA	0.448	0.608	NA	0.972599077626207	0.411406422612174	1.23837859330354	0.50008803315681	0.13286167715468	0.118212174019806	0.767123287671233	0.341095890410959	0.926380368098159	0.469761904761905	0.17	0.141137401411374
CNTNAP2.1	human_mouse	L5 ET	CNTNAP2	0.724	NA	0.822	0.448	NA	0.644	4.90420320091948	4.48289582437499	3.12651080370513	3.26765192656412	3.82946392943988	3.0947902950197	1	1	0.997955010224949	0.997857142857143	1	0.998339559983396
ARHGAP20	human	L5 ET	ARHGAP20	0.724	NA	NA	0.448	NA	NA	1.68031009320359	1.22879541743505	1.22217788787472	0.859318278254021	1.37916584325836	1.04670249833755	0.981735159817352	0.901506849315069	0.905930470347648	0.742857142857143	0.95125	0.834578663345787
NTRK2	human	L5 ET	NTRK2	0.724	NA	NA	0.448	NA	NA	3.2826414533504	2.90674641801108	2.11784466472808	2.13065429147135	2.71383033587733	2.49813203584999	1	0.99986301369863	0.991820040899795	0.99	0.99875	0.999377334993773
COTL1	human	L5 ET	COTL1	0.723	NA	NA	0.446	NA	NA	0.561125220950683	0.151080432984847	0.174965922933954	0.0621966205005239	0.293480297831755	0.207480063738152	0.611872146118721	0.195068493150685	0.239263803680982	0.0859523809523809	0.37625	0.249896222498962
KANSL1L	human_marmoset	L5 ET	KANSL1L	0.723	0.779	NA	0.446	0.558	NA	1.59502254386482	1.13605605771858	1.22774371138641	0.575363427601051	1.01929619579457	0.878704589799776	0.979452054794521	0.874520547945206	0.897750511247444	0.573333333333333	0.865	0.75653798256538
LHFP.2	human	L5 ET	LHFP	0.722	NA	NA	0.444	NA	NA	2.06618317007268	1.34722350347751	1.52381460933291	1.44457919766957	1.37067682728679	0.902183983298458	0.993150684931507	0.778082191780822	0.928425357873211	0.867380952380952	0.86625	0.653590701535907
EML6.1	human	L5 ET	EML6	0.722	NA	NA	0.444	NA	NA	2.72279953256753	2.27206040181853	1.54866704464154	1.19802202953667	1.74495220837841	1.7363574707374	1	0.99013698630137	0.959100204498977	0.861666666666667	0.98625	0.981942714819427
C20orf194	human	L5 ET	C20orf194	0.722	NA	NA	0.444	NA	NA	2.23982138774834	1.91068974672381	1.34553905612976	1.23508516222365	2.17587763291664	1.93801937141188	1	0.996849315068493	0.965235173824131	0.916904761904762	0.99875	0.994603569946036
GRIN3A.1	human	L5 ET	GRIN3A	0.721	NA	NA	0.442	NA	NA	1.23904075973636	0.431220143492923	0.484487411003001	0.138641488561254	0.569738240518359	0.203620985186596	0.666666666666667	0.299315068493151	0.443762781186094	0.129285714285714	0.39625	0.198422581984226
TMTC4	human	L5 ET	TMTC4	0.721	NA	NA	0.442	NA	NA	0.703126078545275	0.186915399720683	0.129930943899717	0.0599610785032308	0.213243191248778	0.162201037482681	0.607305936073059	0.215890410958904	0.159509202453988	0.0771428571428571	0.28	0.203611457036115
FTH1	human	L5 ET	FTH1	0.721	NA	NA	0.442	NA	NA	2.41784504492724	1.99181584191647	0.28947386788942	0.320750581199816	1.74551268832038	1.99614580362889	0.993150684931507	0.988219178082192	0.329243353783231	0.357142857142857	0.975	0.983395599833956
ASAP1	human_marmoset_mouse	L5 ET	ASAP1	0.721	0.795	0.739	0.442	0.59	0.478	2.64915119284901	2.33443499876208	2.14758863606573	1.58099343944659	2.65503058129391	2.21812070277333	1	0.999178082191781	0.993865030674847	0.969285714285714	0.99875	0.995018679950187
BCO2	human	L5 ET	BCO2	0.72	NA	NA	0.44	NA	NA	1.29999973570633	0.814872923563905	0.107033512574571	0.0312075268270778	0.00259930192709979	0.00290176974820575	0.924657534246575	0.72041095890411	0.147239263803681	0.0421428571428571	0.00375	0.00394354503943545
LPIN2	human	L5 ET	LPIN2	0.72	NA	NA	0.44	NA	NA	0.92240592034327	0.485469419915594	0.313079702348115	0.265314426214492	0	0	0.849315068493151	0.535068493150685	0.40081799591002	0.327142857142857	0	0
ARHGAP10	human	L5 ET	ARHGAP10	0.72	NA	NA	0.44	NA	NA	1.23002421721827	0.683858170682025	0.841845832227134	0.833842024996326	0.81223399675032	0.770215444123861	0.901826484018265	0.561643835616438	0.79959100204499	0.601904761904762	0.75625	0.635533416355334
SEZ6	human	L5 ET	SEZ6	0.72	NA	NA	0.44	NA	NA	0.745714634097285	0.326510679601342	0.461412590072884	0.159579047744133	0.668195507352751	0.617241276843095	0.76027397260274	0.359315068493151	0.521472392638037	0.187380952380952	0.6875	0.567870485678705
C1orf21	human	L5 ET	C1orf21	0.72	NA	NA	0.44	NA	NA	1.96416653955055	1.57545517823089	0.824244949832583	0.865986245407774	1.13955286258719	1.05654556719988	0.986301369863014	0.970684931506849	0.783231083844581	0.752380952380952	0.89625	0.847862183478622
ASCC3	human	L5 ET	ASCC3	0.72	NA	NA	0.44	NA	NA	2.03678327221882	1.67424144016655	1.22625031137468	0.936153941309213	1.27775220051495	1.22664581897735	0.995433789954338	0.985205479452055	0.905930470347648	0.787142857142857	0.93375	0.915732669157327
AMOTL1.1	human_marmoset	L5 ET	AMOTL1	0.719	0.723	NA	0.438	0.446	NA	0.799789490660515	0.355096970099522	0.621866915877573	0.171271409746446	0.0457086269161021	0.0573494518661774	0.771689497716895	0.362602739726027	0.61758691206544	0.189761904761905	0.06375	0.0718140307181403
STMN2	human	L5 ET	STMN2	0.719	NA	NA	0.438	NA	NA	2.11976942921137	1.7132292282886	1.15660410396547	0.821702371330751	1.7760802422543	1.70404731204312	1	0.977671232876712	0.885480572597137	0.708571428571429	0.9875	0.969074304690743
CACNA1D	human	L5 ET	CACNA1D	0.718	NA	NA	0.436	NA	NA	2.36686964129407	2.0257070038517	1.85593351034765	1.71794075110209	2.08530383607578	2.17448817513271	1	0.996575342465753	0.977505112474438	0.971190476190476	0.99625	0.997509339975093
NFKBIZ	human	L5 ET	NFKBIZ	0.717	NA	NA	0.434	NA	NA	0.820368549037566	0.384181694036249	0.00850487338110362	0.00471752051518729	0.0999343647946332	0.0998332030856367	0.789954337899543	0.432328767123288	0.0122699386503067	0.00666666666666667	0.14	0.131174761311748
RHBDL3.1	human_mouse	L5 ET	RHBDL3	0.717	NA	0.861	0.434	NA	0.722	1.12222349224222	0.650804610209202	0.907018043441326	0.535073265965447	1.23172064149218	0.276637349157539	0.899543378995434	0.615616438356164	0.830265848670757	0.512857142857143	0.905	0.244914902449149
SUSD4	human	L5 ET	SUSD4	0.717	NA	NA	0.434	NA	NA	1.62164197247726	1.17917596152041	0.937214467752673	0.884332812908852	0.922129811183485	1.14790438293682	0.984018264840183	0.888082191780822	0.844580777096115	0.765714285714286	0.8275	0.866957243669572
WWOX	human_marmoset_mouse	L5 ET	WWOX	0.716	0.737	0.753	0.432	0.474	0.506	2.55551183382841	2.02935683347967	2.62917678090226	2.08546454650315	1.89230046945426	1.21753163810058	0.995433789954338	0.963698630136986	0.995910020449898	0.975238095238095	0.9725	0.826691573266916
NYAP2.2	human	L5 ET	NYAP2	0.716	NA	NA	0.432	NA	NA	1.83238378941685	1.20321141812464	1.42940986187561	1.10164352252634	1.64123124350402	1.40501215139061	0.974885844748858	0.782602739726027	0.922290388548057	0.777142857142857	0.9725	0.916355334163553
SLC22A15	human	L5 ET	SLC22A15	0.714	NA	NA	0.428	NA	NA	1.13271568804477	0.679997239815172	0.365049306921049	0.308580985275952	0.150269619178376	0.129668485680226	0.917808219178082	0.66972602739726	0.456032719836401	0.348571428571429	0.2075	0.166874221668742
ATP10B	human	L5 ET	ATP10B	0.713	NA	NA	0.426	NA	NA	0.504276304539532	0.0762312040272117	0.0784430695339667	0.0773585224424274	0.00259930192709979	0.00396854275284904	0.506849315068493	0.0958904109589041	0.10838445807771	0.0995238095238095	0.00375	0.0053964300539643
SUSD1.1	human	L5 ET	SUSD1	0.713	NA	NA	0.426	NA	NA	0.932747395813103	0.481849426426383	0.375476485534242	0.126926157061101	0.490745482477721	0.319312634828609	0.831050228310502	0.481643835616438	0.458077709611452	0.15547619047619	0.56375	0.348484848484849
DPY19L2	human	L5 ET	DPY19L2	0.713	NA	NA	0.426	NA	NA	1.82061660675459	1.40513409113926	0.549246063396901	0.292699347827931	0.0296059839683681	0.0215340785719048	0.984018264840183	0.942328767123288	0.529652351738241	0.298809523809524	0.04125	0.0286425902864259
NWD2.2	human	L5 ET	NWD2	0.712	NA	NA	0.424	NA	NA	1.50951244898524	0.881717945011129	0.634225009497736	0.607945142863987	0.550068701093944	0.991975069096075	0.940639269406393	0.603287671232877	0.611451942740286	0.53	0.55375	0.696554586965546
ADAMTS2	human_mouse	L5 ET	ADAMTS2	0.712	NA	0.755	0.424	NA	0.51	0.614409189083992	0.215505503167864	0.504925821319147	0.1755447200297	0.668138735943912	0.113965258347126	0.65296803652968	0.243698630136986	0.543967280163599	0.209285714285714	0.61375	0.109173931091739
XYLT1	human	L5 ET	XYLT1	0.712	NA	NA	0.424	NA	NA	2.02574120800655	1.55692162915316	1.62054889582816	1.51990923037134	1.53898218711015	1.65014979560116	0.986301369863014	0.949315068493151	0.965235173824131	0.937857142857143	0.91375	0.956828559568286
SH3PXD2A	human	L5 ET	SH3PXD2A	0.712	NA	NA	0.424	NA	NA	1.35415269942893	0.920458906610617	0.621173283038124	0.391711265936074	0.601965231167237	0.326156449648105	0.949771689497717	0.813835616438356	0.65439672801636	0.433333333333333	0.64	0.36986301369863
PTK2B.1	human	L5 ET	PTK2B	0.712	NA	NA	0.424	NA	NA	1.4747239134935	0.97803577227763	1.24468720737201	0.823580293816753	1.30788198144004	0.89569313080169	0.945205479452055	0.75958904109589	0.922290388548057	0.687857142857143	0.935	0.745537567455376
OSBPL2	human	L5 ET	OSBPL2	0.712	NA	NA	0.424	NA	NA	0.629509721384657	0.257686265199832	0.291254615925104	0.1383098112036	0.573157143395809	0.45337639184245	0.710045662100457	0.325205479452055	0.372188139059305	0.183095238095238	0.6425	0.488169364881694
POLR3G	human	L5 ET	POLR3G	0.711	NA	NA	0.422	NA	NA	0.865137776642987	0.406135447558171	0.297946068561887	0.164214949069753	0.288247605276128	0.0901128263375574	0.773972602739726	0.448493150684932	0.351738241308793	0.203571428571429	0.35875	0.115815691158157
IQCA1	human	L5 ET	IQCA1	0.711	NA	NA	0.422	NA	NA	0.801736647243361	0.369245145855589	0.35181026664221	0.272204849162863	0.00693147180559945	0.0121336507344019	0.767123287671233	0.407397260273973	0.433537832310838	0.301666666666667	0.01	0.0168119551681196
NT5DC1	human	L5 ET	NT5DC1	0.711	NA	NA	0.422	NA	NA	1.63442213914495	1.14714832651427	0.430058785421066	0.278210226484249	0.479201500712754	0.451947980779617	0.984018264840183	0.840821917808219	0.50920245398773	0.315714285714286	0.56125	0.48879202988792
USP25	human	L5 ET	USP25	0.711	NA	NA	0.422	NA	NA	1.88706851781377	1.49558117862013	0.888078282019004	0.642375766181593	0.912344236501008	0.54258175255428	0.995433789954338	0.964794520547945	0.807770961145194	0.61	0.82125	0.537567455375675
SLC4A8	human_marmoset	L5 ET	SLC4A8	0.711	0.736	NA	0.422	0.472	NA	1.80046037648064	1.40700330464667	0.947177997845072	0.44603839418887	0.819439383458019	0.611078876536801	0.990867579908676	0.944520547945205	0.826175869120654	0.472380952380952	0.7875	0.624948111249481
MAGI1.1	human_mouse	L5 ET	MAGI1	0.711	NA	0.77	0.422	NA	0.54	3.10816869940246	2.78928947969909	2.34033320038857	2.07783252561821	2.52306389586225	2.0169321627585	1	0.998219178082192	0.993865030674847	0.980238095238095	0.99625	0.976961394769614
CREB5	human	L5 ET	CREB5	0.71	NA	NA	0.42	NA	NA	0.820549134493641	0.267409750798233	0.149212745485374	0.196639353091465	0.0398362774359866	0.0148562909231731	0.641552511415525	0.261643835616438	0.186094069529652	0.210238095238095	0.05125	0.0203403902034039
AKAP12	human	L5 ET	AKAP12	0.71	NA	NA	0.42	NA	NA	1.47351057132672	1.00911013733144	0.556156535755847	0.237876354384147	0.451824130974079	0.21164483640014	0.947488584474886	0.817808219178082	0.619631901840491	0.281190476190476	0.5175	0.241386467413865
TESPA1.1	human	L5 ET	TESPA1	0.71	NA	NA	0.42	NA	NA	1.9663124759526	1.25983572075314	1.0910232333119	0.746236276421576	0.0688899704640061	0.0455928815393327	0.977168949771689	0.723972602739726	0.862985685071575	0.608333333333333	0.09375	0.0603985056039851
RHOQ	human	L5 ET	RHOQ	0.71	NA	NA	0.42	NA	NA	0.609196093105679	0.223329167942575	0.247500519575249	0.139256611567068	0.26552509802164	0.112905746700926	0.662100456621005	0.275616438356164	0.323108384458078	0.182380952380952	0.34125	0.143420506434205
MTSS1	human_marmoset	L5 ET	MTSS1	0.71	0.703	NA	0.42	0.406	NA	1.15771761611163	0.699117874449359	0.701141465210083	0.293347788018081	0.491996721659101	0.180429229855392	0.897260273972603	0.650684931506849	0.69120654396728	0.32047619047619	0.555	0.202988792029888
ANO6.1	human	L5 ET	ANO6	0.709	NA	NA	0.418	NA	NA	1.2621327693493	0.7951391563919	0.953935316836519	0.558468941239417	0.57735789837668	0.567828318761868	0.922374429223744	0.68972602739726	0.846625766871166	0.553571428571429	0.62375	0.549813200498132
FAM135A	human	L5 ET	FAM135A	0.709	NA	NA	0.418	NA	NA	2.05448459059528	1.70505898045162	0.704920730256989	0.514950485799359	0.698848796696921	0.709124367165996	1	0.984109589041096	0.732106339468303	0.542380952380952	0.70625	0.668327106683271
ABCB11	human	L5 ET	ABCB11	0.708	NA	NA	0.416	NA	NA	0.375415800467828	0.0169445181203944	0.019256397659279	0.00577622650466621	0.00693147180559945	0.00684586604284466	0.436073059360731	0.0220547945205479	0.0265848670756646	0.00833333333333333	0.01	0.00975508509755085
FAM161A	human	L5 ET	FAM161A	0.708	NA	NA	0.416	NA	NA	0.718176007237567	0.328049797727059	0.571609554223122	0.634088683733195	0.0692495730545708	0.0292673538313614	0.751141552511416	0.393835616438356	0.631901840490798	0.629761904761905	0.09625	0.0406807804068078
GRM7.2	human	L5 ET	GRM7	0.707	NA	NA	0.414	NA	NA	3.08606065878492	2.24435117079795	2.90970815326499	2.30917016613664	3.15173138012414	3.28361731061479	1	0.854931506849315	0.997955010224949	0.940238095238095	1	0.999377334993773
NBAS	human	L5 ET	NBAS	0.707	NA	NA	0.414	NA	NA	2.18546875588429	1.87521117622691	0.902120238470081	0.859752304714004	0.984448918931212	0.677793336477628	1	0.993561643835616	0.83640081799591	0.752619047619048	0.87	0.666874221668742
KCNC2.3	human	L5 ET	KCNC2	0.706	NA	NA	0.412	NA	NA	2.59833495613336	1.85902075660285	0.517944385979106	1.62082783288924	0.354708936228247	1.09864148808951	0.968036529680365	0.821643835616438	0.468302658486708	0.893809523809524	0.29625	0.640722291407223
C2CD2	human	L5 ET	C2CD2	0.706	NA	NA	0.412	NA	NA	0.677115369944044	0.281994889491489	0.205321286664446	0.157031299310562	0.600967282446622	0.468983189063784	0.69634703196347	0.327671232876712	0.278118609406953	0.201904761904762	0.59125	0.456828559568286
ZNF189	human	L5 ET	ZNF189	0.706	NA	NA	0.412	NA	NA	0.844125087531581	0.435888396995417	0.249531709295107	0.129793258263114	0.171865323569451	0.11328043553435	0.812785388127854	0.49013698630137	0.323108384458078	0.171428571428571	0.23625	0.149854711498547
MUM1L1	human	L5 ET	MUM1L1	0.704	NA	NA	0.408	NA	NA	0.609707285272172	0.173479208529557	0.0555225420807653	0.00976511111635551	0.0479483262526372	0.0190175927569422	0.570776255707763	0.172191780821918	0.0756646216768916	0.0138095238095238	0.06625	0.0253217102532171
DNAAF1	human	L5 ET	DNAAF1	0.704	NA	NA	0.408	NA	NA	0.560628507052087	0.178793433168633	0.0354369724212651	0.0200657795133004	0.0233937173438981	0.0104425201553392	0.600456621004566	0.223698630136986	0.0511247443762781	0.0288095238095238	0.03375	0.0149439601494396
CACNA1H	human_marmoset_mouse	L5 ET	CACNA1H	0.704	0.753	0.827	0.408	0.506	0.654	0.373422030116769	0.0447529349608279	0.492893292264218	0.0645011554037278	0.743680190277424	0.088408300465606	0.463470319634703	0.0594520547945206	0.582822085889571	0.0835714285714286	0.73625	0.113740141137401
SMYD2	human	L5 ET	SMYD2	0.703	NA	NA	0.406	NA	NA	1.1975962353247	0.704884263097914	0.268306376747202	0.182189477215804	0.302666997123887	0.232116628044579	0.883561643835616	0.620821917808219	0.353783231083845	0.221904761904762	0.38375	0.288293897882939
KCNAB3	human	L5 ET	KCNAB3	0.703	NA	NA	0.406	NA	NA	0.523562867387167	0.160795605800665	0.232869404325937	0.0921989990462075	0.287411102705643	0.0674797932343069	0.584474885844749	0.198630136986301	0.30879345603272	0.123571428571429	0.3525	0.0873806558738066
TM6SF1	human	L5 ET	TM6SF1	0.703	NA	NA	0.406	NA	NA	0.801579710866415	0.399725756676818	0.198127315490747	0.203051796548823	0.318771050713346	0.379482631230276	0.776255707762557	0.441095890410959	0.263803680981595	0.259761904761905	0.395	0.427563304275633
CTNNBL1	human	L5 ET	CTNNBL1	0.703	NA	NA	0.406	NA	NA	0.897341210983996	0.495685585725856	0.461303238105453	0.352072967949476	0.468869438005779	0.340507334245954	0.82648401826484	0.544931506849315	0.54601226993865	0.414761904761905	0.555	0.401203819012038
PLXDC1	human_marmoset	L5 ET	PLXDC1	0.703	0.798	NA	0.406	0.596	NA	0.700695769115076	0.328252935562354	0.856134535301987	0.236640368063946	0.51356722343506	0.23962120012661	0.748858447488584	0.386301369863014	0.801635991820041	0.273571428571429	0.56625	0.26774595267746
MAOB.1	human	L5 ET	MAOB	0.702	NA	NA	0.404	NA	NA	1.04453710702182	0.588448829759298	0.331270678500226	0.211955704580795	0.0287395499926682	0.0588282993898412	0.849315068493151	0.549041095890411	0.370143149284254	0.245952380952381	0.04	0.0761726857617269
RELL2	human	L5 ET	RELL2	0.702	NA	NA	0.404	NA	NA	0.918641916728568	0.510383252444804	0.0793788182236338	0.0381106863590973	0.649577821431663	0.338980965964175	0.840182648401826	0.544931506849315	0.114519427402863	0.0542857142857143	0.69875	0.400373599003736
DYNC2H1	human	L5 ET	DYNC2H1	0.702	NA	NA	0.404	NA	NA	1.9671750074987	1.60552369953323	1.07186651205924	1.04504834810302	0.73866672469946	0.813790520055118	0.997716894977169	0.972465753424658	0.903885480572597	0.851904761904762	0.74625	0.741801577418016
CTNNA2.4	human_mouse	L5 ET	CTNNA2	0.702	NA	0.976	0.404	NA	0.952	3.94736668860741	3.43295642264669	2.81416333009389	2.47591557440311	4.06002006612662	3.00019384257092	1	0.999452054794521	0.995910020449898	0.990714285714286	1	0.997509339975093
UVRAG	human	L5 ET	UVRAG	0.702	NA	NA	0.404	NA	NA	1.88453347044091	1.54839967195852	1.12200627897002	1.04634213789769	1.23506662576767	1.19684675265445	0.993150684931507	0.974931506849315	0.897750511247444	0.851190476190476	0.9225	0.904732254047322
ETV5.1	human	L5 ET	ETV5	0.701	NA	NA	0.402	NA	NA	1.61561221201568	1.13175412786084	1.01377601102397	0.809670894794043	1.4783749230565	1.03458456028615	0.949771689497717	0.81986301369863	0.83640081799591	0.700952380952381	0.94625	0.769198837691988
FARP1.1	human_mouse	L5 ET	FARP1	0.701	NA	0.803	0.402	NA	0.606	1.62268717408055	1.09630020819959	0.948436841453095	0.746646447649431	1.98470865765228	1.3727101151426	0.95662100456621	0.766301369863014	0.815950920245399	0.606190476190476	0.99875	0.932752179327522
RAMP1	human	L5 ET	RAMP1	0.701	NA	NA	0.402	NA	NA	0.527713328384862	0.176759592210002	0.500571301443423	0.204916022329997	0.336619628854934	0.435614833998615	0.605022831050228	0.212191780821918	0.578732106339468	0.245714285714286	0.40125	0.451847239518472
TARSL2	human	L5 ET	TARSL2	0.701	NA	NA	0.402	NA	NA	1.14544427711387	0.73202797270791	0.736130285492136	0.559969234387247	0.502215644272934	0.284456194972425	0.894977168949772	0.698493150684931	0.742331288343558	0.589761904761905	0.585	0.343088418430884
ATF7IP2	human	L5 ET	ATF7IP2	0.701	NA	NA	0.402	NA	NA	1.38405484999312	0.947663277783443	0.217386020948349	0.170360620924794	0.0126369070449342	0.00445985109949321	0.952054794520548	0.786575342465753	0.2719836400818	0.201428571428571	0.0175	0.00643420506434205
RAPGEF6.3	human	L5 ET	RAPGEF6	0.701	NA	NA	0.402	NA	NA	2.43924352203801	2.10135696571708	1.39544531846464	1.12472708788512	1.33397056439309	1.24795749801621	1	0.996027397260274	0.957055214723926	0.875238095238095	0.935	0.910751349107514
SOS1	human	L5 ET	SOS1	0.701	NA	NA	0.402	NA	NA	2.31385113864334	2.00748518186768	1.47095046828423	1.33073818229554	0.797464030654262	0.692557802825243	1	0.996301369863014	0.973415132924335	0.930952380952381	0.785	0.668534661685347
CUX2	human_marmoset_mouse	L2/3 IT	CUX2	0.951	0.883	0.97	0.902	0.766	0.94	2.14002989842778	0.217879311742817	1.49360368652624	0.321497723250007	1.93340543323913	0.140117825801702	0.970309538850284	0.153696181965881	0.94375	0.244793005914117	0.988333333333333	0.109206855320845
HS6ST3.1	human_marmoset	L2/3 IT	HS6ST3	0.92	0.848	NA	0.84	0.696	NA	3.96646294237362	2.59483877668409	3.06194127744041	1.80056685471887	2.7382253100855	1.8638275279896	1	0.948822095857027	1	0.855746978657753	0.981666666666667	0.776404942208051
EPHA6.1	human_marmoset_mouse	L2/3 IT	EPHA6	0.913	0.75	0.713	0.826	0.5	0.426	2.87615191677174	0.603391752983915	1.92925103142815	0.988892247015857	2.09996018703224	1.15436025084585	0.949463044851548	0.343948009748172	0.9375	0.582411931087683	0.891666666666667	0.601434834595456
RASGRF2.2	human_marmoset_mouse	L2/3 IT	RASGRF2	0.896	0.883	0.95	0.792	0.766	0.9	2.15191092439979	0.765114491177743	1.71468752771677	0.44996416817224	1.81676938656968	0.272628571934916	0.987365761212887	0.570105605199025	0.9375	0.374389303162767	0.968333333333333	0.264846552411319
KCND2.2	human_marmoset	L2/3 IT	KCND2	0.888	0.868	NA	0.776	0.736	NA	3.30126059037771	2.08076991531721	2.72959945486069	1.30734392357232	3.42481783145143	3.22385339288678	1	0.924614134849716	0.9975	0.758035484700437	1	0.999800717417298
GRIA4.3	human_marmoset	L2/3 IT	GRIA4	0.88	0.821	NA	0.76	0.642	NA	3.44207796857223	2.09515206669261	1.76761811140918	0.738819012371509	2.44549846903408	2.35528371753592	1	0.861413484971568	0.9575	0.545384417588069	0.995	0.9736946990833
NDST3.2	human_marmoset	L2/3 IT	NDST3	0.866	0.744	NA	0.732	0.488	NA	2.42623174678874	1.36940165311458	1.92913753498376	1.32496534577291	1.41128678133798	0.906769939766652	0.994314592545799	0.85004061738424	0.98375	0.873746464386732	0.89	0.61578318055002
KCNMB2.4	human	L2/3 IT	KCNMB2	0.865	NA	NA	0.73	NA	NA	2.48529997600185	0.817483367392426	0.497404532711814	0.195721430701753	0.0348536640874246	0.0676532477174257	0.990524320909665	0.431681559707555	0.435	0.240935973257907	0.0466666666666667	0.0745316859306497
TMEM178B.2	human_marmoset_mouse	L2/3 IT	TMEM178B	0.864	0.757	0.782	0.728	0.514	0.564	3.09048895169506	2.26091128737775	2.63679201316589	1.99123219648613	2.60427910862346	1.94567522641843	1	0.988302193338749	1	0.972229364875289	0.998333333333333	0.954165005978478
CA10.2	human_marmoset_mouse	L2/3 IT	CA10	0.856	0.752	0.742	0.712	0.504	0.484	2.6220633680722	1.24520868451304	2.07385691209759	1.27489860553812	3.19197878908543	2.33136694912935	0.979785217940619	0.679285134037368	0.985	0.756235536127539	1	0.916102032682344
GRID2.2	human	L2/3 IT	GRID2	0.847	NA	NA	0.694	NA	NA	3.32903126371837	2.08948279647541	2.35363686226585	2.03029566005394	1.79675542888961	2.36297230737258	0.994946304485155	0.915515840779854	0.95625	0.896631524813577	0.946666666666667	0.944798724591471
FAM19A1.3	human_marmoset_mouse	L2/3 IT	FAM19A1	0.842	0.816	0.828	0.684	0.632	0.656	2.95988711313434	1.2708797211904	2.67247410647527	1.14701510881418	3.4687242526051	1.34603975416402	0.997473152242577	0.610398050365556	0.99125	0.568783749035742	0.996666666666667	0.605619768832204
GALNTL6.3	human_marmoset	L2/3 IT	GALNTL6	0.834	0.847	NA	0.668	0.694	NA	2.56426815251491	1.0268698851039	2.64970097062814	1.18078507266034	0.556157700014168	1.49264276541444	0.948831332912192	0.573354995938262	0.985	0.669838004628439	0.503333333333333	0.73335990434436
RFX3	human_marmoset_mouse	L2/3 IT	RFX3	0.834	0.812	0.915	0.668	0.624	0.83	2.52006108700109	1.81233836189311	1.89775007985627	1.18501777100887	2.2783157673378	0.943980279233397	0.998736576121289	0.986027619821284	0.99375	0.888146052969915	0.981666666666667	0.794141092068553
KCTD16.4	human_marmoset_mouse	L2/3 IT	KCTD16	0.833	0.736	0.896	0.666	0.472	0.792	3.4426261228246	2.02016192477997	2.45707294705901	1.57200834336603	3.46517471703894	1.87171771010639	1	0.866287571080422	1	0.774235021856518	1	0.842168194499801
KCNIP4.3	human_mouse	L2/3 IT	KCNIP4	0.822	NA	0.785	0.644	NA	0.57	5.86815819049187	4.77430068505361	5.09011821132088	4.69977068642482	5.42199540486696	4.64202253712941	1	0.969293257514216	1	0.99228593468758	1	0.998007174172977
R3HDM1.1	human	L2/3 IT	R3HDM1	0.821	NA	NA	0.642	NA	NA	3.62368624343895	3.06249529369672	2.98784780686342	2.7134933278837	2.98381401753355	2.80390183231979	1	1	1	0.999742864489586	1	0.999800717417298
GRM7.3	human	L2/3 IT	GRM7	0.82	NA	NA	0.64	NA	NA	3.28971762302717	2.03539157077511	2.67852467548196	2.30870204277061	3.57203468396059	3.22810532010064	1	0.827944760357433	1	0.935201851375675	1	0.999402152251893
KIRREL3.2	human_marmoset_mouse	L2/3 IT	KIRREL3	0.819	0.716	0.736	0.638	0.432	0.472	2.21505976753527	1.02434352602843	2.1495504345728	1.33476406133299	2.42142613691165	1.40847549739106	0.972204674668351	0.602112103980504	0.9575	0.704808434044742	0.97	0.715225189318454
FLRT2.1	human_marmoset	L2/3 IT	FLRT2	0.81	0.706	NA	0.62	0.412	NA	2.9992149438019	2.16041002445849	1.84049089657285	1.3277364223354	1.42804712937529	1.56681941715171	1	0.932575142160845	0.98	0.882489071740807	0.928333333333333	0.930450378636907
NTRK3.1	human_marmoset_mouse	L2/3 IT	NTRK3	0.81	0.8	0.859	0.62	0.6	0.718	2.58583431576461	1.80696727676601	2.40881041054801	1.7058009919916	2.76252184303204	1.86401534643574	1	0.898456539398863	1	0.938030341990229	1	0.933041052212037
SLIT2.2	human	L2/3 IT	SLIT2	0.806	NA	NA	0.612	NA	NA	2.08151181515158	0.781735787070601	1.13041318928916	0.979856661164332	0.78215722331414	0.659139548932116	0.927984838913456	0.41251015434606	0.755	0.588068912316791	0.651666666666667	0.491032283778398
IL1RAPL1.3	human_marmoset_mouse	L2/3 IT	IL1RAPL1	0.805	0.82	0.93	0.61	0.64	0.86	3.84537444012478	3.2490344973999	3.05411731932483	2.31616417479767	4.29139513614576	3.50500721282811	1	0.999025182778229	1	0.982257649781435	1	0.99740932642487
FRMD5.1	human_marmoset	L2/3 IT	FRMD5	0.802	0.711	NA	0.604	0.422	NA	2.67132237058306	1.70450189208236	2.17254243768812	1.5678638261192	2.07881028269224	1.76104317625924	1	0.858164094232331	0.99125	0.879917716636668	0.993333333333333	0.89916301315265
CBLN2.3	human	L2/3 IT	CBLN2	0.801	NA	NA	0.602	NA	NA	2.79710225787809	1.55829916372323	0.262096272103717	0.114991820048685	0.107635998901852	0.21610999605056	0.98547062539482	0.797562956945573	0.31375	0.148367189508871	0.136666666666667	0.239736946990833
LRRTM4.1	human_marmoset_mouse	L2/3 IT	LRRTM4	0.799	0.924	0.888	0.598	0.848	0.776	4.7884281231638	3.61665705937912	3.95349333355045	2.07436165098896	4.71180783810685	2.80436947431247	0.999368288060644	0.920877335499594	1	0.865775263563898	1	0.937823834196891
SLC2A13.1	human	L2/3 IT	SLC2A13	0.795	NA	NA	0.59	NA	NA	2.90242177604628	2.29366268004043	2.00978058018664	1.54646712283319	1.25751953916055	1.528990513924	1	0.986027619821284	0.9925	0.888917459501157	0.868333333333333	0.88860103626943
SYN3.3	human_marmoset_mouse	L2/3 IT	SYN3	0.791	0.858	0.825	0.582	0.716	0.65	2.52899689936484	1.44582245366725	1.86237087146992	0.704742242620593	1.82502051290362	0.835793340890388	0.992419456727732	0.739886271324127	0.95875	0.538956029827719	0.956666666666667	0.67457154244719
ATRNL1.3	human	L2/3 IT	ATRNL1	0.785	NA	NA	0.57	NA	NA	4.28650073622645	3.67860318410133	2.86664329923796	2.66029573334971	2.3684878461737	2.03572843642221	1	0.998375304630382	1	0.99614296734379	1	0.992825827022718
CNTN5.4	human	L2/3 IT	CNTN5	0.781	NA	NA	0.562	NA	NA	3.53127699233306	2.11692919094492	1.62266427107495	1.91535352718354	2.56644161116809	2.01774460941702	0.992419456727732	0.813484971567831	0.8525	0.7904345590126	0.99	0.908130729374253
CDH18.3	human	L2/3 IT	CDH18	0.779	NA	NA	0.558	NA	NA	3.48291704666481	2.94516214205404	0.873985661268467	0.821781550671554	1.03227822792314	3.14344990780261	1	0.998050365556458	0.72875	0.679866289534585	0.746666666666667	0.961139896373057
EPHA4.4	human_mouse	L2/3 IT	EPHA4	0.776	NA	0.754	0.552	NA	0.508	2.43624908494171	1.73614212557631	1.24335935347753	0.866987933357078	1.77545516097727	1.09213877299115	1	0.920877335499594	0.88125	0.668809462586783	0.99	0.765842965324831
CACNB2.2	human_mouse	L2/3 IT	CACNB2	0.776	NA	0.829	0.552	NA	0.658	2.97547890770296	2.32128245980905	1.93983115357107	1.48126223880738	2.50011611589224	1.59272034276228	1	0.970917952883834	0.98	0.900745692980201	0.993333333333333	0.927660422479075
PIP5K1B	human_mouse	L2/3 IT	PIP5K1B	0.775	NA	0.798	0.55	NA	0.596	1.17834486590745	0.384824559155973	0.38295549157592	0.385421041867872	1.23115598019203	0.438032366771147	0.770688566013898	0.367181153533712	0.40875	0.413731036256107	0.855	0.408529294539657
ZNF804A.1	human	L2/3 IT	ZNF804A	0.775	NA	NA	0.55	NA	NA	2.38002536707913	1.36602430049843	1.11382794676942	1.10449459271199	0.626055957384153	1.12267665904355	0.988629185091598	0.766368805848903	0.7875	0.701208536898946	0.541666666666667	0.756675966520526
DPP6.2	human_mouse	L2/3 IT	DPP6	0.775	NA	0.717	0.55	NA	0.434	3.17772671815725	2.61569666360243	2.34336920322632	2.07329250183879	2.18334441051027	1.66951021497335	1	0.996263200649878	0.99875	0.958344047312934	1	0.943802311677959
MAN1C1.2	human_mouse	L2/3 IT	MAN1C1	0.774	NA	0.802	0.548	NA	0.604	1.26597348969485	0.620796903270114	0.753910998213745	0.377933856440037	1.13047839666031	0.370517387205565	0.912192040429564	0.57676685621446	0.7	0.391103111339676	0.863333333333333	0.334994021522519
LAMA2.2	human	L2/3 IT	LAMA2	0.77	NA	NA	0.54	NA	NA	2.21895887280004	0.813034502001282	0.137634122775166	0.216456218142803	0.295204694538789	0.221598922273131	0.84017687934302	0.462388302193339	0.17875	0.252249935716122	0.358333333333333	0.271821442805899
PPP4R4.3	human	L2/3 IT	PPP4R4	0.769	NA	NA	0.538	NA	NA	1.04558934320101	0.355193168907318	0.597289776917753	0.334142499808758	0.718013116402438	0.373009433638225	0.801010739102969	0.301543460601137	0.59625	0.3584469015171	0.673333333333333	0.410322837783978
CUX1.1	human_marmoset_mouse	L2/3 IT	CUX1	0.765	0.722	0.924	0.53	0.444	0.848	1.7036959883144	0.934714360618908	1.96744519305748	1.26795135051896	1.99600582650922	0.584650448346831	0.954516740366393	0.705930138099106	0.9775	0.788634610439702	0.97	0.555799123156636
THSD7A	human_marmoset_mouse	L2/3 IT	THSD7A	0.764	0.871	0.732	0.528	0.742	0.464	0.885938334414824	0.104770723986006	1.67056716321793	0.388657296966232	0.762468339650305	0.169461392086039	0.605811749842072	0.110479285134037	0.90375	0.3088197480072	0.598333333333333	0.169190912714229
LRFN5.3	human_mouse	L2/3 IT	LRFN5	0.763	NA	0.845	0.526	NA	0.69	3.39800096447903	2.88254205635704	2.5019761350122	2.29018207663389	3.56134980459259	2.80827953344836	1	0.995450852965069	1	0.984314733864747	0.998333333333333	0.991829414109207
ENC1.2	human	L2/3 IT	ENC1	0.762	NA	NA	0.524	NA	NA	2.19169760216588	1.50548165115083	1.01487484062417	0.645159285081645	1.2761613809696	0.940866308663002	0.989260897030954	0.919090170593014	0.81125	0.601697094368732	0.896666666666667	0.752092467118374
CDH20.1	human	L2/3 IT	CDH20	0.761	NA	NA	0.522	NA	NA	1.54907864765903	0.617139491662499	0.106899999930622	0.414721534686515	0.155299741566122	0.397423193367116	0.851547694251421	0.363769293257514	0.12	0.300334276163538	0.153333333333333	0.288760462335592
DLGAP1.1	human_mouse	L2/3 IT	DLGAP1	0.761	NA	0.848	0.522	NA	0.696	4.23540499731897	3.90940743179044	3.58814173183156	3.50759347252684	3.87337445032199	3.32394145196628	1	1	1	0.998200051427102	1	1
CDH13.2	human_marmoset	L2/3 IT	CDH13	0.757	0.736	NA	0.514	0.472	NA	2.55001363933268	1.34730278389267	1.70331021368158	0.805762168206355	1.07357153347189	0.935862912567196	0.960202147820594	0.655077173030057	0.86125	0.471072255078426	0.65	0.491630131526505
CAMK2A.1	human_marmoset_mouse	L2/3 IT	CAMK2A	0.757	0.725	0.867	0.514	0.45	0.734	2.17119477964348	1.66283681516344	1.92058582018418	1.47927853377634	2.92157517205869	2.11859350582274	0.996841440303222	0.973030056864338	0.99875	0.957829776292106	1	0.985253088880032
LRRN1	human	L2/3 IT	LRRN1	0.755	NA	NA	0.51	NA	NA	1.04642503980293	0.442501382759028	0.14870091881327	0.21955674801473	0.285789012127526	0.269674976052677	0.824384080859128	0.460926076360682	0.1875	0.26562098225765	0.333333333333333	0.312076524511758
PRKCA.1	human_marmoset_mouse	L2/3 IT	PRKCA	0.752	0.793	0.813	0.504	0.586	0.626	2.21911031592453	1.54452135921049	2.17510782017568	1.29076678305336	2.53450769483335	1.57527283373251	0.996209728363866	0.90268074735987	0.99625	0.805091283106197	0.998333333333333	0.873056994818653
PAM.2	human_marmoset_mouse	L2/3 IT	PAM	0.75	0.735	0.949	0.5	0.47	0.898	2.15255201810625	1.49736913314223	1.67927571781039	1.01972587516508	2.78893650929261	1.49168932160896	0.993682880606443	0.889033306255077	0.96	0.740550269992286	1	0.909924272618573
DOCK9.3	human	L2/3 IT	DOCK9	0.748	NA	NA	0.496	NA	NA	1.79360638073589	1.2488898093789	1.35741962629115	1.04582178953163	1.05305980421604	1.20809064173499	0.990524320909665	0.887571080422421	0.93875	0.817948058626896	0.841666666666667	0.890992427261857
DGKB.1	human_mouse	L2/3 IT	DGKB	0.746	NA	0.866	0.492	NA	0.732	3.26545321968221	2.73250491483933	2.45390373126199	2.06257910016683	2.95143175105646	1.55560813885993	0.98547062539482	0.993176279447604	0.99875	0.979172023656467	1	0.848744519728976
NR3C2.2	human	L2/3 IT	NR3C2	0.745	NA	NA	0.49	NA	NA	2.29954105182478	1.68884172185119	1.68775235826297	1.19433697603994	1.15592303648548	0.733361966829058	0.993051168667088	0.942648253452478	0.9725	0.796862946772949	0.84	0.572140294938222
PDE7B.2	human_mouse	L2/3 IT	PDE7B	0.744	NA	0.819	0.488	NA	0.638	1.52947854457817	0.661251136309494	1.22335442411012	0.659855180818396	1.61995064860039	0.473094419214825	0.817435249526216	0.445329000812348	0.77625	0.431216250964258	0.87	0.32542845755281
SIPA1L1.2	human_marmoset_mouse	L2/3 IT	SIPA1L1	0.743	0.79	0.771	0.486	0.58	0.542	3.03538882577361	2.62423224836904	2.54238215283427	2.00646459149432	2.55159665931223	2.07090599503864	1	0.998862713241267	1	0.986886088968887	1	0.991032283778398
PDZD2.1	human_marmoset	L2/3 IT	PDZD2	0.741	0.918	NA	0.482	0.836	NA	2.08225103864382	1.12397750000479	2.33206776971635	0.504381859656278	1.73581597698054	1.27793924368642	0.875552747946936	0.771730300568643	0.94875	0.400102854204166	0.95	0.844360302909526
KIF13A	human	L2/3 IT	KIF13A	0.741	NA	NA	0.482	NA	NA	1.56688373002385	0.900444564548851	0.431270684745727	0.392358520837004	0.32180760728469	0.465766333907341	0.926089703095389	0.729975629569456	0.4475	0.350475700694266	0.363333333333333	0.483060980470307
CHRM3.2	human_mouse	L2/3 IT	CHRM3	0.741	NA	0.814	0.482	NA	0.628	3.25189204381988	2.46786435297293	2.50104586659939	2.17852406703595	3.18334518983562	2.21769664646526	1	0.900243704305443	0.99875	0.961172537927488	1	0.923874053407732
PCDH8	human	L2/3 IT	PCDH8	0.738	NA	NA	0.476	NA	NA	0.578448860141229	0.0831965534220679	0.0657838371517711	0.0230089106008615	0.130087714795967	0.0425372449497972	0.557801642451042	0.0982940698619009	0.0875	0.0318848032913345	0.163333333333333	0.0563969709047429
DAB1.4	human_mouse	L2/3 IT	DAB1	0.737	NA	0.788	0.474	NA	0.576	2.75151132885744	1.74534869183018	1.00085784899991	0.792220652380109	3.398454149049	2.40616127269917	0.989260897030954	0.834281072298944	0.7775	0.611468243764464	1	0.937624551614189
PRELID2.1	human	L2/3 IT	PRELID2	0.734	NA	NA	0.468	NA	NA	1.05576347886293	0.345403086759936	0.0448421929404022	0.0417839221797011	0.0567845014607916	0.0059292970830886	0.697409981048642	0.279935012185215	0.06125	0.0583697608639753	0.07	0.00797130330809087
KCNH1.2	human	L2/3 IT	KCNH1	0.733	NA	NA	0.466	NA	NA	2.86722231345896	2.11205378881466	2.36799507796141	1.95146284005556	1.73500001914549	1.32165067138967	1	0.915515840779854	0.99875	0.962201079969144	0.978333333333333	0.804503786369071
KCNQ5.3	human	L2/3 IT	KCNQ5	0.733	NA	NA	0.466	NA	NA	4.25567964400915	3.54139428902948	3.73520234667547	3.45679429040707	3.52728279884933	2.67693302576417	1	0.961007311129163	1	0.99228593468758	1	0.918294141092069
MAGI2.2	human	L2/3 IT	MAGI2	0.733	NA	NA	0.466	NA	NA	4.32545159213718	3.97147641831957	3.47877852953778	3.29212349212023	3.59502496811138	3.58437445187943	1	1	1	0.999228593468758	1	1
TESPA1.2	human_marmoset	L2/3 IT	TESPA1	0.732	0.738	NA	0.464	0.476	NA	1.92654373146602	1.13863962616644	1.28414563009791	0.67893705785081	0.118229511669678	0.0406219156289164	0.967782691092862	0.679285134037368	0.88125	0.584211879660581	0.148333333333333	0.0552012754085293
TMEM108.2	human_marmoset_mouse	L2/3 IT	TMEM108	0.732	0.794	0.767	0.464	0.588	0.534	2.41512567409185	1.66267597681294	1.77697948604621	0.882259681914828	2.07226939988956	1.35046188539862	0.991787744788377	0.880747359870024	0.97375	0.624839290305991	0.993333333333333	0.842766042247908
PTPRK.3	human_mouse	L2/3 IT	PTPRK	0.728	NA	0.817	0.456	NA	0.634	3.27828768524471	2.01149627278849	2.08774468576845	1.57170584214682	2.33622786318179	1.13628032149417	1	0.739886271324127	0.9925	0.794548727179223	0.99	0.662216022319649
CIT.1	human	L2/3 IT	CIT	0.728	NA	NA	0.456	NA	NA	1.71043400303545	1.16504122279782	1.36659576636855	1.21861101817635	1.54912518019242	1.15499084909297	0.987365761212887	0.825507717303006	0.94375	0.873489328876318	0.975	0.843762455161419
FAT3.2	human	L2/3 IT	FAT3	0.728	NA	NA	0.456	NA	NA	2.79402085321555	2.19174929104534	1.86126294059156	1.49808420858171	2.09023325422981	2.22357756591705	1	0.949309504467912	0.98625	0.834661866803806	0.99	0.971701873256277
CACNA2D3.1	human	L2/3 IT	CACNA2D3	0.728	NA	NA	0.456	NA	NA	3.32830082126719	2.85836244293842	2.38889245385867	2.15098366172502	2.50465524597605	1.86324746186523	1	0.990901705930138	1	0.967858061198251	0.99	0.851933041052212
FAM19A2.2	human_mouse	L2/3 IT	FAM19A2	0.727	NA	0.807	0.454	NA	0.614	2.89378382337516	1.77227375473605	1.9136614307524	1.76210270079916	1.58793444037409	0.595016201341193	0.957675300063171	0.733874898456539	0.92875	0.779892003085626	0.928333333333333	0.411119968114787
RGS6.2	human_marmoset_mouse	L2/3 IT	RGS6	0.726	0.779	0.902	0.452	0.558	0.804	3.02670812640137	2.09912705396747	2.43405114918742	1.58722889293748	3.43987322784349	2.13552876178829	1	0.812997562956946	0.99625	0.853175623553613	1	0.911717815862894
CDH9.3	human	L2/3 IT	CDH9	0.725	NA	NA	0.45	NA	NA	2.24740358497941	1.36900279129212	1.01977187938007	0.558901278487735	0.359591761420877	0.705458239171857	0.963360707517372	0.720389926888708	0.68375	0.390331704808434	0.353333333333333	0.433041052212037
NECAB1.2	human_marmoset	L2/3 IT	NECAB1	0.724	0.725	NA	0.448	0.45	NA	2.55111433573655	1.81023437663351	1.84919295894115	1.24759613641478	1.07615533607655	0.677870697748781	1	0.866125101543461	0.98	0.807662638210337	0.806666666666667	0.516540454364289
GNAL.2	human	L2/3 IT	GNAL	0.722	NA	NA	0.444	NA	NA	1.11646848319716	0.392656135272507	0.711068390102312	0.408934863079632	0.883840651867644	0.512750918418303	0.679090334807328	0.338911454102356	0.60875	0.343790177423502	0.75	0.4736946990833
PTK2B.2	human_marmoset_mouse	L2/3 IT	PTK2B	0.721	0.717	0.721	0.442	0.434	0.442	1.43202750094926	0.896619119046962	1.29417181318032	0.779725335019545	1.39763167165927	0.901390212506782	0.944409349336703	0.725264012997563	0.91375	0.670866546670095	0.935	0.753088880031885
ACVR1C	human	L2/3 IT	ACVR1C	0.716	NA	NA	0.432	NA	NA	0.724626918477501	0.165850632534848	0.364896236027006	0.117806378493128	0.556948019433138	0.1873424825059	0.572331017056222	0.185215272136474	0.3925	0.136538956029828	0.531666666666667	0.207253886010363
LMF1.1	human	L2/3 IT	LMF1	0.715	NA	NA	0.43	NA	NA	1.31692899669198	0.770568621319035	0.188050050310331	0.192283654472371	0.254767347294859	0.229870040771075	0.900821225521162	0.639155158407799	0.2475	0.249935716122397	0.326666666666667	0.291749701076126
ARNT2.1	human	L2/3 IT	ARNT2	0.715	NA	NA	0.43	NA	NA	1.90661134004857	1.3999042791933	1.16158603069743	0.892772162698765	1.34445016311014	1.0706103310563	0.990524320909665	0.906580016246954	0.86125	0.725893545898689	0.941666666666667	0.835791151853328
AUTS2.2	human_mouse	L2/3 IT	AUTS2	0.715	NA	0.886	0.43	NA	0.772	3.38653854100394	3.02039574334296	2.94167898105667	2.78659044072605	3.55126198246434	2.40407314996638	1	0.998862713241267	1	0.995371560812548	1	0.973096851335193
LAMB1	human	L2/3 IT	LAMB1	0.714	NA	NA	0.428	NA	NA	0.965258991823195	0.489195441770923	0.798650217556177	0.455738426963	0.0998324468566448	0.0350205533722626	0.802905874921036	0.507392363931763	0.73	0.48418616610954	0.131666666666667	0.0474292546831407
HOPX.2	human	L2/3 IT	HOPX	0.713	NA	NA	0.426	NA	NA	1.02441981933212	0.529147337353219	0.282693841874519	0.215627439017519	0.0383193999902243	0.0419483827977379	0.827542640555907	0.503005686433794	0.35375	0.273849318590897	0.0533333333333333	0.0563969709047429
MAPK4.2	human_marmoset_mouse	L2/3 IT	MAPK4	0.711	0.701	0.902	0.422	0.402	0.804	1.36135738006327	0.780184579142689	0.826421688814423	0.378517500647781	1.80261879125619	0.517381455823757	0.88376500315856	0.606986190089358	0.7275	0.386988943173052	0.98	0.430848943802312
ST6GALNAC5.2	human	L2/3 IT	ST6GALNAC5	0.711	NA	NA	0.422	NA	NA	2.52028838722584	1.5897671434996	1.97302000170691	1.6081114835632	0.550270122864688	0.966694929949228	0.98989260897031	0.703005686433794	0.96875	0.856518385188995	0.473333333333333	0.603826225587884
C11orf87.1	human	L2/3 IT	C11orf87	0.71	NA	NA	0.42	NA	NA	0.932835295365252	0.479647106386873	0.393876109085272	0.328323008502118	0.45602020397879	0.535575114114218	0.795957043588124	0.504305442729488	0.445	0.378246335818977	0.48	0.535273017138302
PRKG1.2	human_mouse	L2/3 IT	PRKG1	0.71	NA	0.912	0.42	NA	0.824	1.83725741032431	0.947455168881197	1.77725205357314	1.26493582859205	3.09290651664988	1.69102164686541	0.863550221099179	0.483346872461414	0.94375	0.730264849575726	1	0.815862893583101
GAB1.2	human	L2/3 IT	GAB1	0.709	NA	NA	0.418	NA	NA	1.69936391682243	1.05877507238945	0.347033826124087	0.349548609037066	0.0327394785449854	0.0376452893116845	0.931143398610234	0.689845653939886	0.38625	0.337618925173566	0.0433333333333333	0.0484256675966521
DAPK1.1	human_mouse	L2/3 IT	DAPK1	0.709	NA	0.717	0.418	NA	0.434	1.57050393473617	1.0634562062703	0.738829288619042	0.497836320006838	1.85784292462263	1.41782816499863	0.957675300063171	0.811535337124289	0.6925	0.488557469786578	0.988333333333333	0.940613790354723
ANO5	human	L2/3 IT	ANO5	0.708	NA	NA	0.416	NA	NA	1.79466650851798	1.36275230178016	0.463072033390198	0.456814465067409	0.0105935127678265	0.13585205570481	0.986734049273531	0.925101543460601	0.49	0.498328619182309	0.0133333333333333	0.162614587485054
PPP3CA.3	human_mouse	L2/3 IT	PPP3CA	0.707	NA	0.805	0.414	NA	0.61	3.37797684629041	3.01487810003603	2.73108563104654	2.41414303694514	3.30033513395759	2.85397138788639	1	0.999837530463038	1	0.997942915916688	1	1
PTPRO.2	human	L2/3 IT	PTPRO	0.706	NA	NA	0.412	NA	NA	1.98090050546603	1.34904183576616	1.24519527002333	0.67548453683418	0.31029468181972	0.129598998407314	0.963992419456728	0.79642567018684	0.82	0.483157624067884	0.341666666666667	0.143084894380231
MAP7.1	human_mouse	L2/3 IT	MAP7	0.706	NA	0.709	0.412	NA	0.418	2.08360123574371	1.69589347968935	1.80160468940773	1.484645986229	1.4132854067879	0.965165589856278	0.998736576121289	0.97497969130788	0.99	0.961429673437902	0.948333333333333	0.800318852132324
CACNA2D1.3	human_marmoset_mouse	L2/3 IT	CACNA2D1	0.705	0.749	0.898	0.41	0.498	0.796	2.90484027169136	2.56381892953343	2.64705021507096	2.2168613094048	3.0921961244194	2.33012072296732	1	0.999187652315191	1	0.993057341218822	1	0.998605021921084
HHAT	human	L2/3 IT	HHAT	0.703	NA	NA	0.406	NA	NA	0.94462887308717	0.392829550778066	0.208472156270016	0.163627785696471	0.125464852736601	0.160373844656934	0.69614655716993	0.403249390739236	0.25375	0.197737207508357	0.161666666666667	0.202072538860104
TMEM196.2	human	L2/3 IT	TMEM196	0.702	NA	NA	0.404	NA	NA	0.968079639116603	0.449343599244198	0.332179601074285	0.183811815128622	0.640455117523447	0.40082396698607	0.751105495893872	0.369293257514216	0.37625	0.21085111853947	0.616666666666667	0.397568752491032
RAPGEF5.2	human	L2/3 IT	RAPGEF5	0.702	NA	NA	0.404	NA	NA	2.75960159344932	2.39887524817081	1.79023724428538	1.67136990770218	1.6942521753576	1.17388362070929	1	0.996100731112916	0.98	0.945487271792234	0.985	0.80350737345556
NEBL.1	human	L2/3 IT	NEBL	0.702	NA	NA	0.404	NA	NA	2.49950359424141	2.15649996068932	1.19182120831571	1.00762783063847	1.50337162400941	1.46448754085038	1	0.995450852965069	0.89375	0.778092054512728	0.965	0.853328019131128
ZFHX3	human	L6b	ZFHX3	0.989	NA	NA	0.978	NA	NA	2.17030125280943	0.177292335152691	0.299559453169927	0.0404965782780707	0.171677294504954	0.136328339039426	0.990551181102362	0.201182598901872	0.385	0.0559144575629316	0.206047032474804	0.164021164021164
XKR4	human_marmoset_mouse	L6b	XKR4	0.983	0.918	0.759	0.966	0.836	0.518	3.48253098362585	1.9678484414347	2.7042754249647	1.54487162477056	3.12883401524606	2.61211272329769	1	0.96438124736027	1	0.906437959456449	0.998880179171333	0.996190476190476
KIAA1217.2	human_marmoset_mouse	L6b	KIAA1217	0.977	0.979	0.884	0.954	0.958	0.768	4.44895621500286	2.150706214232	3.83898447395425	1.63113919560807	4.08127485964913	3.04550622365598	1	0.869773335210474	1	0.838939630207173	1	0.985396825396825
PCDH11X.2	human_marmoset_mouse	L6b	PCDH11X	0.971	0.81	0.783	0.942	0.62	0.566	3.22647803598676	1.08284080995057	1.66554340651182	0.747394649519027	1.81908601498097	0.833370974966101	1	0.597634802196255	0.96	0.562931610603698	0.913773796192609	0.582433862433862
MARCH1.3	human_marmoset_mouse	L6b	MARCH1	0.958	0.721	0.738	0.916	0.442	0.476	3.79809397186992	1.87088815989811	1.63327094904508	0.980330760020974	2.81588050747673	2.01231828169201	0.998425196850394	0.819935238631564	0.86	0.695255067943863	0.997760358342665	0.896931216931217
PCSK5.1	human_mouse	L6b	PCSK5	0.954	NA	0.867	0.908	NA	0.734	2.37862852329176	0.359936949349734	0.475056542943822	0.303980630322779	1.97275805288743	0.725956638382398	0.97007874015748	0.285935520202731	0.28	0.282691022499443	0.976483762597984	0.544761904761905
FUT9	human_marmoset_mouse	L6b	FUT9	0.953	0.834	0.744	0.906	0.668	0.488	3.33588140987033	2.19949620516765	2.41198075073473	1.64237427116899	2.83959321790266	2.24291686000823	1	0.993805434323525	1	0.953441746491423	1	0.980952380952381
NRXN1.1	human_marmoset_mouse	L6b	NRXN1	0.948	0.961	0.905	0.896	0.922	0.81	5.14523494045262	4.57087068928726	4.19174554364002	3.49729908924832	4.86786761582636	4.31897436443963	1	1	1	0.999108932947204	1	1
CDH10.4	human_marmoset_mouse	L6b	CDH10	0.938	0.877	0.703	0.876	0.754	0.406	3.43906878551301	2.18344477041503	1.93401091120967	0.843585653516322	2.34698289084786	1.68192310417212	1	0.946079121497959	0.995	0.652706616172867	0.959686450167973	0.876825396825397
CNTNAP5.4	human_marmoset	L6b	CNTNAP5	0.937	0.814	NA	0.874	0.628	NA	3.80736961175692	2.05368328633831	2.76987028978151	1.9624751196777	0.202999025531054	1.5876359714712	0.98740157480315	0.889201745741236	1	0.965025618177768	0.234042553191489	0.804021164021164
PRKG1.3	human	L6b	PRKG1	0.936	NA	NA	0.872	NA	NA	3.04667849741724	0.958091538666367	1.71789633669232	1.33605654108144	2.09764575112717	1.79218896893207	0.992125984251969	0.522596086160777	0.95	0.758520828692359	0.908174692049272	0.821798941798942
NFIA.2	human_marmoset_mouse	L6b	NFIA	0.931	0.942	0.881	0.862	0.884	0.762	2.78664566181987	1.33482724373537	2.48547447466135	0.783148998337802	2.07075332243674	0.771843800739035	0.998425196850394	0.82683373222582	0.995	0.55624860770773	0.986562150055991	0.568677248677249
UTRN	human_marmoset	L6b	UTRN	0.927	0.876	NA	0.854	0.752	NA	2.1527429839232	0.550692341766862	1.88912416362423	0.700257130121547	0.46471774902748	0.340556111925888	0.98740157480315	0.438124736027031	0.97	0.540654934283805	0.446808510638298	0.328042328042328
RNF220	human	L6b	RNF220	0.915	NA	NA	0.83	NA	NA	1.86954457181017	0.22535983817679	0.466964180597617	0.200179710726681	0.554549959134439	0.445338962462352	0.892913385826772	0.278896241024919	0.435	0.252617509467587	0.609182530795073	0.495873015873016
SEMA3A.2	human_marmoset	L6b	SEMA3A	0.915	0.742	NA	0.83	0.484	NA	2.29328695104438	0.806772737087121	0.834828314994381	0.273875584176866	0.654008873920432	0.377617841851709	1	0.542587639025764	0.715	0.284250389841836	0.615901455767077	0.371640211640212
GARNL3.2	human_marmoset	L6b	GARNL3	0.911	0.831	NA	0.822	0.662	NA	2.5956047803701	1.48379866209745	1.94716212844608	1.14390743061889	1.59370859149045	1.85743045199485	1	0.895677882584823	1	0.830474493205614	0.922732362821948	0.921058201058201
SEMA3D	human_marmoset	L6b	SEMA3D	0.908	0.741	NA	0.816	0.482	NA	1.47861227472434	0.121887286088576	0.548504964496849	0.061972959140764	0.157335289640664	0.144143030402278	0.87244094488189	0.11206532451077	0.545	0.0732902650924482	0.207166853303471	0.183703703703704
HS3ST4.5	human_marmoset_mouse	L6b	HS3ST4	0.908	0.976	0.889	0.816	0.952	0.778	4.16082204581374	1.75706955877715	3.97971118158978	1.47901307434426	3.98815849845151	1.77916664710108	1	0.657187104040546	1	0.706838939630207	1	0.675978835978836
DGKH	human_marmoset	L6b	DGKH	0.902	0.877	NA	0.804	0.754	NA	2.17347583633691	1.00972052100914	1.45261442863659	0.349760895258634	1.3616582366868	1.46317376763264	0.990551181102362	0.777136421230466	0.925	0.346847850300735	0.93952967525196	0.95047619047619
CAMK2D.4	human_marmoset	L6b	CAMK2D	0.899	0.959	NA	0.798	0.918	NA	2.91452003105324	1.53051226741996	2.36297608766196	0.790319010743005	0.93814947954125	0.730567695140872	1	0.82120230888357	0.995	0.617063934061038	0.674132138857783	0.482328042328042
EPHA5.2	human_marmoset_mouse	L6b	EPHA5	0.894	0.909	0.749	0.788	0.818	0.498	2.89131053878254	1.72316891563378	2.54335914356323	1.39347747783504	2.73819812825904	2.19594427264374	1	0.929184851471209	0.995	0.899309423034083	0.997760358342665	0.987724867724868
MDFIC	human	L6b	MDFIC	0.892	NA	NA	0.784	NA	NA	1.86600421290888	0.24228980622283	0.220640552556417	0.0495608412932724	0.00465720390073871	0.00805735003802285	0.84251968503937	0.240180205546952	0.255	0.0590331922477166	0.00671892497200448	0.011005291005291
FRMD3	human	L6b	FRMD3	0.892	NA	NA	0.784	NA	NA	1.66613543551671	0.581374011095235	0.28628542473701	0.227474154808734	0.62095135889972	0.544377836806982	0.966929133858268	0.543995494861326	0.345	0.264869681443529	0.622620380739082	0.545185185185185
CTGF	human_mouse	L6b	CTGF	0.891	NA	0.948	0.782	NA	0.896	1.11063647682351	0.054608865221843	0	0.00370584369201129	2.27431476239166	0.0725291392746358	0.817322834645669	0.0584260171758412	0	0.00534640231677434	0.912653975363942	0.0780952380952381
ARSJ.1	human_marmoset	L6b	ARSJ	0.889	0.942	NA	0.778	0.884	NA	1.50891870939066	0.323322389364146	1.3422674702308	0.0620651092577861	0.00666365347434236	0.0714289676096487	0.935433070866142	0.274813459101788	0.915	0.0681666295388728	0.00895856662933931	0.0804232804232804
DLC1.5	human_marmoset_mouse	L6b	DLC1	0.886	0.915	0.858	0.772	0.83	0.716	3.18484356254366	1.67474166404838	2.4639013442027	0.914037236497661	2.63084306134769	1.5286853307397	0.995275590551181	0.861044629029987	0.985	0.642682111828915	0.997760358342665	0.859259259259259
TNIK.2	human_marmoset_mouse	L6b	TNIK	0.885	0.787	0.706	0.77	0.574	0.412	2.85753173923448	2.1465688686475	1.85953424069855	1.27235409737532	2.49868890897176	2.20441333297212	1	0.995213290159088	0.995	0.915571396747605	1	0.998518518518518
SEZ6L.1	human_marmoset	L6b	SEZ6L	0.884	0.818	NA	0.768	0.636	NA	2.72464509262063	1.69739377479207	1.40753159479573	0.607843267761946	1.1978251984499	1.43340418489892	1	0.935801773898353	0.915	0.572510581421252	0.87010078387458	0.942010582010582
ADD3.1	human	L6b	ADD3	0.883	NA	NA	0.766	NA	NA	2.06977751832579	1.08149605337034	0.463701411679644	0.401556950111496	0.709536919204791	0.453604798038941	0.996850393700787	0.818386597212445	0.475	0.429494319447538	0.685330347144457	0.473227513227513
TMEFF2.2	human_marmoset	L6b	TMEFF2	0.88	0.838	NA	0.76	0.676	NA	3.367845874421	2.43814020347988	2.09223971286106	1.22219249741874	1.93643041761296	1.97001109531815	1	0.994087005490638	0.98	0.84584539986634	0.96976483762598	0.977142857142857
RGS7.1	human	L6b	RGS7	0.874	NA	NA	0.748	NA	NA	4.1002694836029	3.53425760242112	2.43431868837098	2.60250209967217	2.21928865324335	2.35368456326961	1	0.998732929747994	1	0.967698819336155	0.998880179171333	0.994920634920635
TLE4.5	human_marmoset_mouse	L6b	TLE4	0.871	0.942	0.839	0.742	0.884	0.678	3.02691060810258	1.35352278836561	2.31020035482301	0.607840013951804	2.49778914081397	1.1142652231335	1	0.757144868365479	1	0.488527511695255	1	0.632804232804233
CDH9.4	human_marmoset	L6b	CDH9	0.871	0.922	NA	0.742	0.844	NA	2.86400762545236	1.4311146294894	2.10736848143189	0.572045194755287	0.255521012866262	0.746574441593085	1	0.749542446853442	0.99	0.415905546892404	0.246360582306831	0.458201058201058
LMO3	human_marmoset	L6b	LMO3	0.871	0.865	NA	0.742	0.73	NA	2.66408953453946	1.73536269036563	1.96745269732396	0.983331530058746	1.11121557627287	0.837985685523078	1	0.951569759256652	0.995	0.750723991980397	0.84434490481523	0.70031746031746
B3GALT2.1	human	L6b	B3GALT2	0.866	NA	NA	0.732	NA	NA	1.43232255071973	0.494679115123858	0.488430752556662	0.24961219980903	1.22082527105073	0.784033288247901	0.937007874015748	0.507391243136703	0.53	0.312319002004901	0.907054871220605	0.691005291005291
MDGA2.4	human_marmoset_mouse	L6b	MDGA2	0.865	0.901	0.856	0.73	0.802	0.712	4.47211494132694	3.86387615751595	3.71477801425288	2.97920007263912	3.96751809163556	3.3901601393315	1	1	1	0.996435731788817	1	0.99957671957672
KLHL5.2	human_marmoset	L6b	KLHL5	0.864	0.786	NA	0.728	0.572	NA	1.78620051495888	0.697264883903054	1.05697053350082	0.394818696804367	0.0989744339881994	0.185662538720659	0.990551181102362	0.55061241728847	0.86	0.38115393183337	0.128779395296753	0.226878306878307
PTPRR	human	L6b	PTPRR	0.863	NA	NA	0.726	NA	NA	2.63622618159521	1.80302407349239	1.64526294068607	1.23368700958773	0.944405606995057	0.968456430369793	1	0.965648317612277	0.97	0.882601915794163	0.792833146696529	0.764021164021164
CACNA2D3.2	human_marmoset	L6b	CACNA2D3	0.861	0.774	NA	0.722	0.548	NA	3.58468942230913	2.89816179828039	2.71563461396837	2.16822510597948	1.70424768107965	1.97474618667116	1	0.99211600732085	0.995	0.972376921363333	0.832026875699888	0.873227513227513
CELF2	human_marmoset	L6b	CELF2	0.861	0.768	NA	0.722	0.536	NA	4.29248710542447	3.8505774440179	3.69652419336789	3.35186293715615	4.45513714746659	4.61653038558039	1	1	1	0.999777233236801	1	1
STXBP5.1	human_marmoset	L6b	STXBP5	0.853	0.916	NA	0.706	0.832	NA	3.11220120778039	2.46993404708012	2.57242147510203	1.65253361854821	1.17599295686099	1.30229008800184	1	0.999014500915106	1	0.971263087547338	0.893617021276596	0.926772486772487
SOBP.1	human	L6b	SOBP	0.852	NA	NA	0.704	NA	NA	2.61244697042504	1.97576877154082	1.67097610572357	1.29715051662102	1.88716232235308	1.74407981864366	1	0.993805434323525	0.965	0.91869013143239	0.993281075027996	0.984338624338624
TENM1.2	human_marmoset_mouse	L6b	TENM1	0.85	0.748	0.706	0.7	0.496	0.412	2.4541889248799	1.29186355672219	0.577261042136304	0.107958746527419	2.37297860114778	1.86719902493595	1	0.803181754188371	0.61	0.124303853865003	0.997760358342665	0.958730158730159
ERG.2	human	L6b	ERG	0.849	NA	NA	0.698	NA	NA	1.34394420688136	0.223598396097331	0.0540133640825367	0.135172048566755	0.0209574175533242	0.0576500190541099	0.82992125984252	0.164296776010137	0.075	0.127868122076186	0.0279955207166853	0.0598941798941799
ROBO2.3	human	L6b	ROBO2	0.847	NA	NA	0.694	NA	NA	5.41959569089269	4.08280211780168	1.62669252192491	2.30645283440059	2.06809475937711	2.18678281439338	1	0.959594537519358	0.915	0.93963020717309	0.963045912653975	0.985396825396825
GRM5	human_marmoset	L6b	GRM5	0.846	0.789	NA	0.692	0.578	NA	3.72342623439354	3.20814033853575	2.8038756575624	2.24037565963006	2.65275800645991	3.17827173933639	1	1	1	0.982846959233682	0.998880179171333	0.993862433862434
ERC2.2	human_mouse	L6b	ERC2	0.846	NA	0.711	0.692	NA	0.422	3.71486973793131	3.17831381764889	2.64085460869454	2.59084748664775	3.48161028389112	3.04085460383043	1	1	0.995	0.992871463577634	1	0.99957671957672
DPP4	human	L6b	DPP4	0.844	NA	NA	0.688	NA	NA	1.47759023059777	0.515839322427627	0.0485203026391962	0.178367928014542	0.103119229031998	0.127751283761311	0.948031496062992	0.436153737857243	0.07	0.196480285141457	0.12989921612542	0.149417989417989
SLC1A2.4	human_marmoset_mouse	L6b	SLC1A2	0.843	0.706	0.854	0.686	0.412	0.708	1.97299171913129	1.02863363370789	0.985355914090688	0.485517025685633	3.02449299307061	2.06620609873914	0.996850393700787	0.766295931296635	0.79	0.458008465137002	0.998880179171333	0.959365079365079
NFIB.4	human_marmoset_mouse	L6b	NFIB	0.842	0.841	0.803	0.684	0.682	0.606	2.91786161095045	1.66697972661447	2.27525309506033	1.35219840282533	2.51325037413425	1.72754124023985	1	0.82570744755737	0.995	0.849855201603921	1	0.916402116402116
DIRAS2.3	human	L6b	DIRAS2	0.841	NA	NA	0.682	NA	NA	2.19410272559048	1.26591025253441	1.0684747013006	0.621141241481458	1.10243561998435	0.737902003953705	0.992125984251969	0.865408982120231	0.81	0.57496101581644	0.863381858902576	0.644867724867725
ASTN2.1	human_marmoset	L6b	ASTN2	0.841	0.972	NA	0.682	0.944	NA	3.08504605227636	2.27528037601906	3.35700760585181	1.69653771658699	2.21684430616553	2.02817139109045	1	0.988877938899057	1	0.936734239251504	0.998880179171333	0.968888888888889
PITPNC1.2	human_marmoset_mouse	L6b	PITPNC1	0.839	0.796	0.812	0.678	0.592	0.624	2.04703514330081	0.994167055346947	1.58301896737385	0.785112378113058	1.9334390274012	0.893886100143989	0.993700787401575	0.690694072926932	0.94	0.655825350857652	0.968645016797312	0.617566137566138
MCTP1.4	human_marmoset_mouse	L6b	MCTP1	0.839	0.917	0.93	0.678	0.834	0.86	3.36548333211736	2.35918831444247	2.67387343799086	1.48118778401743	2.96615715132757	1.66963160025483	0.998425196850394	0.957060397015346	1	0.893963020717309	1	0.953227513227513
NR4A2	human_marmoset_mouse	L6b	NR4A2	0.837	0.735	0.772	0.674	0.47	0.544	0.87208540476722	0.081457105574914	0.531843941945974	0.0868321242511275	0.815761139913568	0.0852092602680381	0.738582677165354	0.0889764888075461	0.555	0.0837603029627979	0.609182530795073	0.084021164021164
TENM3.2	human_marmoset	L6b	TENM3	0.837	0.876	NA	0.674	0.752	NA	2.32102775296623	1.01579158244274	2.67876831492292	1.33991476871115	1.48798710293881	1.10973103258006	0.976377952755906	0.633112769252429	0.995	0.816885720650479	0.856662933930571	0.732698412698413
SCN3B.2	human	L6b	SCN3B	0.833	NA	NA	0.666	NA	NA	1.5895255945709	0.70940776208659	0.468276079784341	0.182602759737268	0.449023092788156	0.304365591702698	0.963779527559055	0.604814866957624	0.52	0.225439964357318	0.498320268756999	0.340740740740741
PRKCE.2	human_mouse	L6b	PRKCE	0.832	NA	0.703	0.664	NA	0.406	2.92760258083787	2.32493140389959	0.863338358913562	0.706138585733566	2.80681831778817	2.48623887436574	1	0.988314796564832	0.8	0.65827578525284	1	1
DCBLD1	human_marmoset	L6b	DCBLD1	0.83	0.721	NA	0.66	0.442	NA	0.971409831047537	0.195597093669368	0.606251226966431	0.175127339592283	0.164045920167526	0.355329947726206	0.795275590551181	0.229621286780234	0.625	0.212296725328581	0.206047032474804	0.372698412698413
ARPP21	human_marmoset	L6b	ARPP21	0.829	0.726	NA	0.658	0.452	NA	3.73371207566074	3.24524515440917	2.88012028954447	2.55003213061399	3.18416761144721	3.27463486518722	1	1	1	0.995544664736021	1	1
ROS1	human	L6b	ROS1	0.822	NA	NA	0.644	NA	NA	0.946393362524629	0.112042762678798	0.0580680151636184	0.0954447590411385	0.081871461425001	0.0417326597670933	0.72755905511811	0.115725749683232	0.07	0.105145912229895	0.0817469204927212	0.0522751322751323
ACVR2A	human_marmoset_mouse	L6b	ACVR2A	0.818	0.712	0.733	0.636	0.424	0.466	1.59914108060202	0.880483428680171	0.916208389436731	0.474147577108443	1.16479555119749	0.619114238427889	0.974803149606299	0.77249049697311	0.785	0.511026954778347	0.862262038073908	0.605925925925926
BCL11A.1	human	L6b	BCL11A	0.817	NA	NA	0.634	NA	NA	2.35759677884913	1.61007158770243	1.51169635526098	1.13475645167471	2.06477351817079	1.70882743459851	1	0.924116570463185	0.94	0.832256627311205	0.996640537513998	0.964021164021164
RBM20.1	human	L6b	RBM20	0.814	NA	NA	0.628	NA	NA	1.04624669492973	0.219191580810801	0.0485203026391962	0.0806060016545465	0.0579664316954776	0.0988204339808111	0.784251968503937	0.19189075038716	0.07	0.0904433058587659	0.0750279955207167	0.11978835978836
GPR158.3	human	L6b	GPR158	0.814	NA	NA	0.628	NA	NA	3.01954193132572	2.44122259801923	1.76132866794896	1.4806591682051	2.07582176886976	1.83683593328519	1	0.987047726312826	0.99	0.939852973936289	0.993281075027996	0.966349206349206
MCTP2	human	L6b	MCTP2	0.813	NA	NA	0.626	NA	NA	1.34173839592816	0.184360793940757	0.038123094930797	0.0449656303509373	0.142062421167534	0.149202328072223	0.719685039370079	0.144727579895819	0.055	0.0594787257741145	0.16461366181411	0.168465608465608
FNBP1L.2	human_mouse	L6b	FNBP1L	0.812	NA	0.719	0.624	NA	0.438	1.58042157574076	0.654180899480195	1.108090447674	1.08631327950471	1.90580858010935	1.48513020624785	0.959055118110236	0.485710263269041	0.895	0.831588327021608	0.991041433370661	0.957248677248677
DIP2A.5	human_mouse	L6b	DIP2A	0.812	NA	0.83	0.624	NA	0.66	2.06591638869015	1.23849509929419	0.897333703545336	0.592980158632606	1.40875666827926	0.576950284135116	0.995275590551181	0.864423483035337	0.78	0.59590109155714	0.93952967525196	0.57015873015873
OLFML2B	human_marmoset	L6b	OLFML2B	0.811	0.786	NA	0.622	0.572	NA	0.672491030157172	0.0307902390218387	0.532896404114777	0.0284553536036049	0.064425917693007	0.11001951370773	0.651968503937008	0.0343516823877235	0.605	0.0369792826910225	0.083986562150056	0.137142857142857
EDNRA	human	L6b	EDNRA	0.808	NA	NA	0.616	NA	NA	0.74631271850176	0.025076414101388	0.0103972077083992	0.0423914741313837	0.00232860195036936	0.0105238950173337	0.636220472440945	0.028297902294805	0.015	0.0432167520605926	0.00335946248600224	0.0131216931216931
FOXP2.4	human_marmoset	L6b	FOXP2	0.807	0.876	NA	0.614	0.752	NA	2.66462589171439	1.58546679424924	2.19608338961555	0.729680268650131	1.03244721234569	0.761519345658169	0.951181102362205	0.784457271575391	0.965	0.465582535085765	0.583426651735722	0.48952380952381
EPHA3.1	human_marmoset	L6b	EPHA3	0.806	0.961	NA	0.612	0.922	NA	1.70753290396478	0.59655094239144	2.76142511784356	0.473945865365676	0.933473101630733	0.522862808321761	0.874015748031496	0.411938617485569	0.98	0.329026509244821	0.702127659574468	0.451851851851852
RYR3.3	human_marmoset_mouse	L6b	RYR3	0.806	0.929	0.709	0.612	0.858	0.418	2.52367727175244	1.40002266843749	2.7356891826074	1.39152042533816	1.89187852587663	1.19002757242504	1	0.790933408418978	1	0.879483181109379	0.947368421052632	0.736507936507937
GAS7.2	human_marmoset_mouse	L6b	GAS7	0.803	0.935	0.877	0.606	0.87	0.754	2.0544513219958	1.45770037307224	2.41201131349527	1.16399762834271	2.44645660982531	1.56946869055124	0.998425196850394	0.942981838659721	1	0.852305635999109	0.998880179171333	0.942645502645503
SORCS3.3	human_mouse	L6b	SORCS3	0.802	NA	0.704	0.604	NA	0.408	2.86598031729398	1.8428492189603	1.60522576738284	1.33379002150097	2.12023688255248	1.3451806622923	1	0.862734056032662	0.95	0.833593227890399	0.952967525195969	0.735238095238095
GLCE	human	L6b	GLCE	0.802	NA	NA	0.604	NA	NA	1.68120226886156	0.97353316073027	0.619812809812038	0.334344266723631	0.348976797176705	0.376963409688809	0.974803149606299	0.783049415739828	0.635	0.371574961015816	0.404255319148936	0.415449735449735
SORBS2.3	human	L6b	SORBS2	0.799	NA	NA	0.598	NA	NA	3.13841949441014	2.24260844136893	1.26578662241623	1.45225037464607	2.28747083894054	2.1782663767166	1	0.972969167957201	0.91	0.886834484294943	0.998880179171333	0.98010582010582
DOCK4.5	human_marmoset	L6b	DOCK4	0.799	0.733	NA	0.598	0.466	NA	3.16667618632415	2.40372058584001	2.19491957920599	1.71051889316509	0.786603444093478	1.43799683375621	1	0.986203012811488	0.99	0.957674314992203	0.688689809630459	0.907936507936508
ANKRD6	human	L6b	ANKRD6	0.798	NA	NA	0.596	NA	NA	1.0949014021184	0.334873544896789	0.245229039048602	0.186895276359616	0.14717367334163	0.26855304357093	0.826771653543307	0.325496269182036	0.28	0.228558699042103	0.180291153415454	0.274920634920635
HCRTR2	human_marmoset	L6b	HCRTR2	0.797	0.774	NA	0.594	0.548	NA	1.0287828774653	0.20135589036984	0.68304020719536	0.0806123504611662	0.426350903797344	0.281426534436825	0.732283464566929	0.176826692946642	0.62	0.0822009356204054	0.283314669652856	0.24021164021164
DGKI.2	human_marmoset	L6b	DGKI	0.796	0.81	NA	0.592	0.62	NA	3.26701741697165	2.76644867378593	2.48829470240241	1.8956620398931	2.07512195062518	2.25468872199784	1	0.997184288328875	1	0.978614390732903	0.992161254199328	0.997883597883598
SEMA3E.4	human_marmoset	L6b	SEMA3E	0.795	0.836	NA	0.59	0.672	NA	2.19851987666898	0.868378433301729	1.16306484209702	0.243567177176908	0.838778597118887	0.99971132458382	0.929133858267717	0.440236519780374	0.845	0.164847404767209	0.536394176931691	0.631957671957672
GABBR1	human	L6b	GABBR1	0.795	NA	NA	0.59	NA	NA	1.47844283620618	0.820067793768937	0.694172528517925	0.440371880786494	1.3155077112353	1.27627654051272	0.955905511811024	0.771082641137548	0.7	0.492314546669637	0.93952967525196	0.926560846560847
GNB4	human	L6b	GNB4	0.795	NA	NA	0.59	NA	NA	0.990565990732946	0.326918031125888	0.259148452692894	0.130855888307489	0.0937451969141505	0.185124769386692	0.840944881889764	0.343094467126566	0.325	0.151481398975273	0.120940649496081	0.212063492063492
NNAT	human	L6b	NNAT	0.794	NA	NA	0.588	NA	NA	1.20810800755214	0.485775453200283	0.706726166019879	0.391772357782406	0.451843845584871	0.334366636915712	0.888188976377953	0.490919329860622	0.625	0.408777010470038	0.477043673012318	0.371640211640212
GRIK3.4	human_mouse	L6b	GRIK3	0.792	NA	0.765	0.584	NA	0.53	1.58823719922217	0.757901952003676	0.50997364962085	0.169632128691499	1.94982285688639	1.11772480725379	0.979527559055118	0.557651696466282	0.565	0.196925818667855	0.984322508398656	0.70031746031746
PDE4B.3	human	L6b	PDE4B	0.791	NA	NA	0.582	NA	NA	2.96871069376353	1.84459316890043	1.57722618110173	1.45807079695824	2.33357297845451	2.52542052103143	0.977952755905512	0.873011403632268	0.865	0.859434172421475	0.991041433370661	0.99005291005291
LINGO2.2	human	L6b	LINGO2	0.791	NA	NA	0.582	NA	NA	4.21342559371843	3.19651554185136	2.35733812635633	2.21367884519829	0.814860846002018	2.79353532711273	0.993700787401575	0.899056736590173	0.98	0.923368233459568	0.565509518477044	0.917883597883598
PTPRD	human_marmoset	L6b	PTPRD	0.789	0.756	NA	0.578	0.512	NA	5.22557699366925	4.85149597231839	4.5168136926033	4.18910014482291	5.05865161824941	5.12309984915969	1	1	1	1	1	1
COL19A1.4	human_mouse	L6b	COL19A1	0.788	NA	0.8	0.576	NA	0.6	1.69778737877905	0.801403899058648	1.03628257111139	0.742266984731697	1.379841206701	0.408102709914663	0.908661417322835	0.644516401520484	0.845	0.624415237246603	0.825307950727884	0.311111111111111
DGKG.3	human	L6b	DGKG	0.788	NA	NA	0.576	NA	NA	2.07671908258649	1.21035654605862	0.302811235469952	0.872925914589354	0.709132475132123	0.678052647784603	0.984251968503937	0.776432493312685	0.275	0.601024727110715	0.6494960806271	0.580952380952381
CDH2.4	human_mouse	L6b	CDH2	0.787	NA	0.779	0.574	NA	0.558	2.77761879192601	2.11158952428076	1.74650865398024	1.4070864449884	2.24897702935802	1.66959580245039	1	0.971420526538083	0.98	0.914903096458008	0.996640537513998	0.965291005291005
ADCY8	human_marmoset	L6b	ADCY8	0.785	0.746	NA	0.57	0.492	NA	1.11826178194401	0.38736587256578	1.22280119675921	0.615498964677843	0.895260099714603	0.732724761937289	0.837795275590551	0.347318034633254	0.895	0.53129873022945	0.733482642777156	0.568253968253968
GSE1.1	human_marmoset	L6b	GSE1	0.785	0.761	NA	0.57	0.522	NA	1.32650985738431	0.655618569733653	1.25167584736662	0.618904352129203	0	0	0.92755905511811	0.609179220047867	0.915	0.577188683448429	0	0
BRINP2.2	human_mouse	L6b	BRINP2	0.783	NA	0.718	0.566	NA	0.436	1.82861560946484	1.09005071615803	0.952145155889296	0.552451161509799	1.80218954121727	1.24618338519949	0.973228346456693	0.794312262424328	0.775	0.535531298730229	0.921612541993281	0.860740740740741
PGM2L1	human	L6b	PGM2L1	0.782	NA	NA	0.564	NA	NA	1.79875628963882	1.13669533023687	1.14299968606529	1.08142103742597	1.44598029365393	1.18378793225321	0.973228346456693	0.867098409122906	0.825	0.837157496101582	0.946248600223964	0.884232804232804
BICD1.2	human_marmoset	L6b	BICD1	0.782	0.813	NA	0.564	0.626	NA	2.63640809971663	2.17792026031345	2.40485259494976	1.80911362251914	1.79747915861796	1.81241259950073	1	0.995776432493313	0.995	0.982846959233682	0.989921612541993	0.992380952380952
TBC1D1	human	L6b	TBC1D1	0.781	NA	NA	0.562	NA	NA	1.62966228446678	1.00717171485795	0.983165286015785	0.631572720410839	0.221796800855128	0.505871432804378	0.965354330708661	0.811769674785302	0.805	0.550902205390956	0.260918253079507	0.495026455026455
RXFP1.4	human	L6b	RXFP1	0.78	NA	NA	0.56	NA	NA	2.51131106194716	1.52391460804791	0.400685516529644	0.106190319339358	0.399403431096653	0.285564933866626	0.993700787401575	0.76122765028861	0.43	0.112051681889062	0.368421052631579	0.237460317460317
ZBTB7C	human	L6b	ZBTB7C	0.779	NA	NA	0.558	NA	NA	1.30507164417811	0.454643282375862	0.0138629436111989	0.0256467139691398	0.0409307426382011	0.233153339056629	0.804724409448819	0.393495706039702	0.02	0.0360882156382268	0.0537513997760358	0.254603174603175
GPD2	human	L6b	GPD2	0.779	NA	NA	0.558	NA	NA	1.1208848612662	0.451087239571666	0.403803395393412	0.239907745614965	0.463249573361216	0.34748597752293	0.862992125984252	0.452625651133324	0.485	0.286255290710626	0.51959686450168	0.398730158730159
EXT1.2	human	L6b	EXT1	0.779	NA	NA	0.558	NA	NA	2.52969725756309	1.91542894284561	0.186039663561513	0.136345096168228	2.80888287295219	2.42196940633481	1	0.979867661551457	0.245	0.17910447761194	1	0.993650793650794
MRAP2	human	L6b	MRAP2	0.778	NA	NA	0.556	NA	NA	1.44222754087546	0.70415540701325	0.131703606873289	0.084823145978869	0.207950577254113	0.0716750276967442	0.907086614173228	0.63832183584401	0.15	0.10625974604589	0.263157894736842	0.0948148148148148
OSBPL10	human_mouse	L6b	OSBPL10	0.778	NA	0.757	0.556	NA	0.514	1.57942458772297	0.887771233206515	1.03374977483265	0.60085637524934	1.68949214320146	1.12206854134625	0.943307086614173	0.736308601999155	0.855	0.569614613499666	0.967525195968645	0.878518518518518
GABRG3.2	human_marmoset	L6b	GABRG3	0.778	0.71	NA	0.556	0.42	NA	3.20581005153908	2.62778650151511	2.11997319373707	1.58185230139147	2.39173796262784	2.93803275725255	0.996850393700787	0.981416302970576	0.99	0.92292269993317	0.966405375139978	0.988359788359788
GPM6A.1	human	L6b	GPM6A	0.777	NA	NA	0.554	NA	NA	3.58017886333757	3.19554392031263	2.61087484122751	2.32102558476735	2.5903584256004	2.40876271050337	1	1	0.99	0.99175762976164	1	0.998730158730159
PLCB4.3	human	L6b	PLCB4	0.775	NA	NA	0.55	NA	NA	1.87989552918042	1.08290331566285	0.648043227860978	0.523662475608143	0.848770924963817	1.02253562209399	0.965354330708661	0.76122765028861	0.645	0.488973045221653	0.763717805151176	0.78010582010582
PTPRB	human	L6b	PTPRB	0.775	NA	NA	0.55	NA	NA	1.44531235619994	0.784863622890712	0.546154946350621	0.323377513395446	0.0569860635685415	0.0519866180013313	0.951181102362205	0.684217936083345	0.535	0.36043662285587	0.0739081746920493	0.0702645502645503
RALGPS2.1	human	L6b	RALGPS2	0.775	NA	NA	0.55	NA	NA	1.80834322331185	1.16569032026671	1.11262842295326	0.699197597199125	0.99125140083699	0.66987103397852	0.979527559055118	0.859355202027312	0.84	0.628425038984184	0.842105263157895	0.64021164021164
KIAA1147	human	L6b	KIAA1147	0.774	NA	NA	0.548	NA	NA	1.18636365080394	0.559202445158011	0.57049383945506	0.28676268302172	0.444586427969593	0.395087602045795	0.897637795275591	0.576657750246375	0.605	0.346402316774337	0.490481522956327	0.448042328042328
RAP1GAP	human_marmoset	L6b	RAP1GAP	0.774	0.731	NA	0.548	0.462	NA	1.69702008458603	1.11784141225866	0.936676755656492	0.43306386365664	0.830876010843644	0.848231030681225	0.982677165354331	0.876953399971843	0.815	0.472042771218534	0.788353863381859	0.745608465608466
GRIK2.2	human	L6b	GRIK2	0.774	NA	NA	0.548	NA	NA	3.37066078836818	2.73476608897071	2.96018729687975	2.58694864124256	2.08344324739287	2.5399330533893	1	0.989159510066169	1	0.996658498552016	0.992161254199328	0.998941798941799
TRPS1.1	human_marmoset	L6b	TRPS1	0.773	0.916	NA	0.546	0.832	NA	1.90866235760903	1.01406138659791	1.75909837478613	0.448936722759438	1.03436144261442	0.584384254380493	0.922834645669291	0.693650570181613	0.98	0.392960570282914	0.767077267637178	0.469417989417989
GRAMD3	human	L6b	GRAMD3	0.773	NA	NA	0.546	NA	NA	0.841987735155611	0.211307533540683	0.0554517744447956	0.0306637860040894	0.0155240130024624	0.012311586701777	0.721259842519685	0.222159650851753	0.08	0.0427712185341947	0.0223964165733483	0.0171428571428571
SLC35F1.3	human_marmoset_mouse	L6b	SLC35F1	0.773	0.744	0.707	0.546	0.488	0.414	3.13593436995657	2.51344656550431	2.03245559722243	1.29861000044408	2.45465773513169	1.8919302910949	0.998425196850394	0.988314796564832	0.98	0.775673869458677	0.997760358342665	0.935661375661376
DSCAML1.3	human_marmoset	L6b	DSCAML1	0.772	0.797	NA	0.544	0.594	NA	2.43342281348781	1.68289933358164	1.97509614623326	1.06338070526516	1.54794406826198	1.19922701753204	0.998425196850394	0.912994509362241	0.98	0.723991980396525	0.927211646136618	0.667724867724868
TSHZ3.2	human	L6b	TSHZ3	0.768	NA	NA	0.536	NA	NA	1.36128021803691	0.6325660230457	0.15857435634481	0.0596318276405778	1.19991855259809	0.859525483460333	0.92755905511811	0.505420244966915	0.215	0.0815326353308086	0.857782754759238	0.713015873015873
LRP8.1	human	L6b	LRP8	0.768	NA	NA	0.536	NA	NA	1.25561842585564	0.625161537198102	0.562304652520281	0.303232195038586	0.758282566460707	0.586248346779334	0.913385826771654	0.587216669013093	0.62	0.365560258409445	0.725643896976484	0.59005291005291
UST.2	human	L6b	UST	0.767	NA	NA	0.534	NA	NA	1.28644906675184	0.550316597977195	1.20045580362477	0.788715909164943	0.104717343651976	0.298363321991178	0.87244094488189	0.449246797127974	0.85	0.593896190688349	0.123180291153415	0.271322751322751
DOK6.2	human	L6b	DOK6	0.767	NA	NA	0.534	NA	NA	2.43737143517489	1.72044373292724	1.85632850683688	1.53915614387163	1.87441987828371	2.12535534883269	1	0.910882725608898	0.975	0.933838271329918	0.973124300111982	0.995132275132275
PRICKLE2	human	L6b	PRICKLE2	0.767	NA	NA	0.534	NA	NA	2.22607378768461	1.74699898271322	1.33742902125783	0.948258181246917	2.05015654361151	2.42935397228948	0.998425196850394	0.985358299310151	0.925	0.777901537090666	0.993281075027996	0.998941798941799
CDC14A	human	L6b	CDC14A	0.766	NA	NA	0.532	NA	NA	0.760160102308888	0.0210713687211839	0.154463235230635	0.0212475339447982	0.0120970580252042	0.0109527197849869	0.549606299212598	0.0271716176263551	0.195	0.028959679215861	0.0167973124300112	0.0143915343915344
CDH24	human	L6b	CDH24	0.766	NA	NA	0.532	NA	NA	0.51997277453237	0.0350847160300392	0.23364835841674	0.0268179091956998	0.472048405422624	0.0860291151420811	0.571653543307087	0.0487118119104604	0.285	0.0376475829806193	0.465845464725644	0.113650793650794
C12orf42	human	L6b	C12orf42	0.764	NA	NA	0.528	NA	NA	0.65071099009927	0.0722731652134007	0.237765122097814	0.201083198535905	0.0190828638763123	0.0129233055923371	0.595275590551181	0.0839082077995213	0.275	0.232122967253286	0.0268756998880179	0.0175661375661376
SSBP2.1	human	L6b	SSBP2	0.764	NA	NA	0.528	NA	NA	2.62270220367078	2.07964060367294	1.66527723289782	1.74296622226403	1.73902365746656	1.86735307404217	0.996850393700787	0.989159510066169	0.955	0.95210514591223	0.952967525195969	0.975873015873016
AGAP1.1	human	L6b	AGAP1	0.764	NA	NA	0.528	NA	NA	2.57052420827727	2.17314776335856	1.93614031198406	1.56169422713867	1.44753972943683	1.08207460618461	1	0.998592144164438	0.98	0.952773446201827	0.956326987681971	0.863068783068783
KCNK2	human	L6b	KCNK2	0.763	NA	NA	0.526	NA	NA	1.19707193134518	0.297188023165735	0.353868097131479	0.175933842234104	0.934606529776031	0.792401621998857	0.697637795275591	0.25637054765592	0.365	0.19581198485186	0.721164613661814	0.59978835978836
DACH1.3	human	L6b	DACH1	0.763	NA	NA	0.526	NA	NA	1.91379760881532	0.911612868677995	0.723683873359443	0.292165127475582	0.045211157920103	0.090713481852864	0.88503937007874	0.54385470927777	0.66	0.298952996212965	0.0604703247480403	0.105396825396825
AMOTL1.2	human_marmoset	L6b	AMOTL1	0.763	0.736	NA	0.526	0.472	NA	0.927965532818492	0.331304739588351	0.688986673483199	0.197290155514049	0.153279204639301	0.037248302832006	0.788976377952756	0.34971138955371	0.66	0.215415460013366	0.188129899216125	0.0484656084656085
SEPT10	human	L6b	SEPT10	0.762	NA	NA	0.524	NA	NA	0.508386431849921	0.0168752081180475	0.255682716790095	0.384790269618145	0.0714268982735421	0.0940260577630262	0.541732283464567	0.0212586231169928	0.32	0.430608153263533	0.0873460246360582	0.11957671957672
MLIP.2	human	L6b	MLIP	0.762	NA	NA	0.524	NA	NA	2.34192641616969	1.59824307819972	1.0338317425047	0.656204982756528	0.785034099150478	1.06436616101901	0.996850393700787	0.890328030409686	0.83	0.523056359991089	0.689809630459127	0.793650793650794
GDA.1	human_marmoset	L6b	GDA	0.761	0.79	NA	0.522	0.58	NA	1.7633981038102	1.11976629581319	1.51787181626588	0.806813228971643	1.35850351706833	1.03251264314834	0.985826771653543	0.797127974095453	0.95	0.685230563599911	0.928331466965286	0.828783068783069
DPYD.2	human	L6b	DPYD	0.76	NA	NA	0.52	NA	NA	2.49466018406519	1.7825202883435	1.13172113229296	0.817560697437956	0.525431861995064	0.301738082536867	0.996850393700787	0.925102069548078	0.86	0.638449543328135	0.473684210526316	0.278730158730159
RASGRP1.1	human_marmoset	L6b	RASGRP1	0.758	0.739	NA	0.516	0.478	NA	1.55397321826909	0.92323894906099	0.851865274296838	0.362298886202661	1.49555682172195	1.14888678255092	0.963779527559055	0.74250316767563	0.795	0.401871240810871	0.945128779395297	0.868571428571429
KCNMB4.2	human_marmoset_mouse	L6b	KCNMB4	0.758	0.83	0.822	0.516	0.66	0.644	1.87643198050843	1.26069852579731	1.29524728584488	0.444705218219363	1.64209378408483	0.840524680681082	0.984251968503937	0.871462762213149	0.895	0.447315660503453	0.974244120940649	0.717460317460317
TMEM108.3	human_marmoset	L6b	TMEM108	0.757	0.713	NA	0.514	0.426	NA	2.55987523723561	1.7501610310751	1.64420365758794	1.00776359106397	1.56484454966406	1.40160279323047	0.998425196850394	0.894973954667042	0.95	0.672532858097572	0.884658454647256	0.853968253968254
KIFAP3	human	L6b	KIFAP3	0.757	NA	NA	0.514	NA	NA	2.26788488890829	1.86531820022571	1.12110295618957	1.27975145798078	1.68980637970668	1.60524740844876	1	0.995072504575531	0.895	0.928937402539541	0.984322508398656	0.976507936507937
PKP4	human_marmoset_mouse	L6b	PKP4	0.755	0.811	0.874	0.51	0.622	0.748	2.44003932161252	2.01780007102954	1.66494972519758	0.977409949361793	1.98339864798003	1.03255008139217	1	0.995635646909756	0.985	0.798841612831366	0.988801791713326	0.844656084656085
DLGAP1.2	human	L6b	DLGAP1	0.754	NA	NA	0.508	NA	NA	4.27342454299793	3.94951770640891	3.48451669060013	3.52297640053513	2.947875205535	3.46478525240577	1	1	0.995	0.998663399420806	1	1
RASA1	human	L6b	RASA1	0.753	NA	NA	0.506	NA	NA	2.29144554127526	1.83428498066562	1.55207162955001	1.63498840364374	0.693044929350941	0.754994351256295	1	0.990145009151063	0.925	0.958788148808198	0.713325867861142	0.712592592592593
GABRA5	human_mouse	L6b	GABRA5	0.752	NA	0.742	0.504	NA	0.484	1.06108059741663	0.476846410392792	0.412235390161263	0.223741830623558	1.1509481190021	0.591596415416788	0.845669291338583	0.476136843587217	0.48	0.26041434617955	0.885778275475924	0.55978835978836
CDH11.2	human_marmoset	L6b	CDH11	0.752	0.702	NA	0.504	0.404	NA	2.12135957036023	1.46197088912205	1.72999203782194	1.22868651700252	2.25669461414259	1.88712086025146	0.992125984251969	0.895677882584823	0.965	0.835598128759189	0.997760358342665	0.976719576719577
MAP3K4	human	L6b	MAP3K4	0.752	NA	NA	0.504	NA	NA	1.43960945536557	0.937043448769332	0.53165646115822	0.573545580869693	0.371282448553462	0.484690162981337	0.965354330708661	0.817541883711108	0.58	0.587213187792381	0.437849944008959	0.528253968253968
CADPS.3	human_marmoset	L6b	CADPS	0.752	0.761	NA	0.504	0.522	NA	3.63823271557761	3.28073327362052	2.76013218390413	2.31445030854353	2.74548119704853	2.8645187700851	1	1	1	0.996435731788817	1	1
ARHGAP22.1	human	L6b	ARHGAP22	0.751	NA	NA	0.502	NA	NA	1.35509889684813	0.757263867919787	0.344619662473223	0.348295538003295	0.541699790366394	0.204635025706479	0.921259842519685	0.667746022807265	0.415	0.380931165070172	0.566629339305711	0.244021164021164
CBFB	human_marmoset	L6b	CBFB	0.75	0.732	NA	0.5	0.464	NA	0.675413614086709	0.174855119940642	0.677291909797375	0.191594809894064	0.185530921307217	0.211421268004333	0.67244094488189	0.21103758975081	0.645	0.215415460013366	0.230683090705487	0.242328042328042
OSBPL3.2	human	L6b	OSBPL3	0.75	NA	NA	0.5	NA	NA	2.20990702051794	1.58694202315542	0.604307345865979	0.445685756557599	1.38571923516921	0.929693279516911	0.995275590551181	0.927917781219203	0.62	0.391401202940521	0.919372900335946	0.711534391534392
DDAH1.1	human_mouse	L6b	DDAH1	0.749	NA	0.765	0.498	NA	0.53	2.18001887768854	1.59512293229665	0.655524636043879	0.631984282973477	1.10356202794937	0.443538851551726	0.995275590551181	0.923271856961847	0.61	0.562708843840499	0.825307950727884	0.451428571428571
C9orf3	human	L6b	C9orf3	0.749	NA	NA	0.498	NA	NA	2.3948040044333	2.01221524772316	1.63568882095549	1.44320617577943	1.39585723647943	1.84981771456619	1	0.997465859495988	0.955	0.943862775673869	0.938409854423292	0.983492063492064
PAK7.3	human	L6b	PAK7	0.746	NA	NA	0.492	NA	NA	2.45056344523239	1.95125425501731	1.12766833487376	1.19732716043107	1.31367613301257	1.87969713717287	0.996850393700787	0.976629593129664	0.885	0.875250612608599	0.891377379619261	0.965714285714286
DKK3.1	human	L6b	DKK3	0.745	NA	NA	0.49	NA	NA	1.63227702030562	1.11753176982857	0.496087494346253	0.282129726068762	0.675435891522515	1.16507960781048	0.973228346456693	0.869350978459806	0.545	0.345065716195144	0.599104143337066	0.810793650793651
ITGA8.3	human	L6b	ITGA8	0.743	NA	NA	0.486	NA	NA	1.77357164061038	0.84121767120913	0.0173286795139986	0.163678241502625	0.28008223941932	0.397741297337152	0.883464566929134	0.471490919329861	0.025	0.143907329026509	0.269876819708847	0.355767195767196
DPP10.2	human_marmoset	L6b	DPP10	0.741	0.753	NA	0.482	0.506	NA	5.01999765422737	4.21619986990741	2.71354318016482	2.01384265097391	3.15528670569316	3.01841899240303	1	0.993805434323525	1	0.943194475384273	0.996640537513998	0.98010582010582
FRMPD4.2	human_marmoset_mouse	L6b	FRMPD4	0.741	0.809	0.845	0.482	0.618	0.69	3.6451899506809	3.28929911185902	3.258851520353	2.41946144811764	4.18774024664855	3.20492274190741	1	1	1	0.981733125417688	0.998880179171333	0.998941798941799
MMP16.3	human_marmoset_mouse	L6b	MMP16	0.74	0.784	0.897	0.48	0.568	0.794	3.12482666164961	2.65239123602815	2.29199223901852	1.66528453543139	3.22289763545588	2.14579555099778	1	0.995072504575531	0.995	0.936734239251504	1	0.965079365079365
NCAM1.1	human_marmoset	L6b	NCAM1	0.74	0.704	NA	0.48	0.408	NA	2.96199470688195	2.60968447533425	1.39644891736733	0.962490536813259	2.44464578857327	2.12430868345886	1	1	0.94	0.80842058364892	0.99552071668533	0.993439153439153
PNPLA7	human	L6b	PNPLA7	0.738	NA	NA	0.476	NA	NA	0.915752978631216	0.402118796430537	0.0699036332342765	0.161196072799369	0.200995309993309	0.190952087982131	0.796850393700787	0.442629874700831	0.095	0.198930719536645	0.262038073908175	0.242116402116402
FCHSD2.2	human	L6b	FCHSD2	0.738	NA	NA	0.476	NA	NA	1.80324353977303	1.2281721388475	0.816892008217826	0.827266180704162	0.911091971076223	0.768924997623952	0.985826771653543	0.844009573419682	0.73	0.690576965916685	0.764837625979843	0.698201058201058
FAM198B	human	L6b	FAM198B	0.737	NA	NA	0.474	NA	NA	0.797853709532465	0.277734340780238	0.184867475771848	0.0875490092515047	0.017530462576066	0.0818940805789893	0.724409448818898	0.299310150640574	0.225	0.113165515705057	0.0246360582306831	0.102645502645503
PLCXD3	human	L6b	PLCXD3	0.736	NA	NA	0.472	NA	NA	1.20715530041602	0.291415802871852	0.135028488391255	0.494961234745257	1.03960746111308	0.619631976521196	0.628346456692913	0.220329438265522	0.15	0.37090666072622	0.725643896976484	0.454391534391534
RAB3B	human_marmoset_mouse	L6b	RAB3B	0.736	0.701	0.77	0.472	0.402	0.54	0.740270233793203	0.178383826956866	0.429192268378081	0.0457957429844112	0.814005219795598	0.139621855526868	0.625196850393701	0.163452062508799	0.455	0.0603697928269102	0.655095184770437	0.158941798941799
CHRNB3	human	L6b	CHRNB3	0.736	NA	NA	0.472	NA	NA	0.480117045814879	0.0170388041051552	0.737989235197191	0.660225502267128	0.0531189713145649	0.0164080957080288	0.491338582677165	0.023088835703224	0.715	0.63132100690577	0.06494960806271	0.0213756613756614
FAT4	human	L6b	FAT4	0.735	NA	NA	0.47	NA	NA	0.611340426444746	0.0900661222969417	0.0173286795139986	0.0624987805346207	0.026200565624012	0.0930082903042665	0.554330708661417	0.0934816274813459	0.02	0.0788594341724215	0.0358342665173572	0.115555555555556
SLC8A1.3	human_marmoset_mouse	L6b	SLC8A1	0.735	0.906	0.834	0.47	0.812	0.668	4.03153621771967	3.58835924811161	3.53944427623863	2.69002161624302	3.2720597078287	2.50350365845049	1	1	1	0.99576743149922	1	0.995978835978836
PDLIM3	human	L6b	PDLIM3	0.734	NA	NA	0.468	NA	NA	0.532836289488491	0.045078070792733	0.0138629436111989	0.0674520179607327	0.0038810032506156	0.00117358252793218	0.513385826771654	0.0540616640855976	0.02	0.0822009356204054	0.00559910414333707	0.00169312169312169
BAIAP3	human	L6b	BAIAP3	0.734	NA	NA	0.468	NA	NA	0.701567161157718	0.202295328305379	0.0600953407041592	0.00743792552963549	0.00123024892348053	0.00169948869719948	0.65511811023622	0.218780796846403	0.065	0.0104700378703497	0.00111982082866741	0.00232804232804233
EPN2	human	L6b	EPN2	0.734	NA	NA	0.468	NA	NA	1.33988984812994	0.837693907030121	0.950696039849598	0.752037636335086	1.44217176173571	1.12637279100088	0.933858267716535	0.748979304519217	0.825	0.696368901759857	0.951847704367301	0.887830687830688
CACNB2.3	human_marmoset	L6b	CACNB2	0.734	0.921	NA	0.468	0.842	NA	2.95004210913562	2.41086863462163	2.76933208429786	1.50559753903302	1.95720018657704	1.63906044082607	1	0.974799380543432	1	0.91044776119403	0.967525195968645	0.928465608465608
DENND2A	human	L6b	DENND2A	0.732	NA	NA	0.464	NA	NA	0.593707083399162	0.106670117308692	0.511066155714023	0.122256767044667	0.236026960287925	0.399146791348439	0.57007874015748	0.131493735041532	0.525	0.154822900423257	0.272116461366181	0.426031746031746
TLN2.1	human	L6b	TLN2	0.732	NA	NA	0.464	NA	NA	2.03691492885793	1.56046088310578	1.33921587778061	1.11293331940768	0.809415040498865	0.894633271810808	0.990551181102362	0.957060397015346	0.945	0.857206504789485	0.763717805151176	0.775238095238095
ASAP1.1	human_marmoset	L6b	ASAP1	0.732	0.758	NA	0.464	0.516	NA	2.68151227582303	2.32281337720449	2.10347442218006	1.6194360446148	2.53375203093158	2.23244221108469	1	0.999155286498663	0.99	0.971040320784139	0.998880179171333	0.994920634920635
CTNND2.1	human	L6b	CTNND2	0.731	NA	NA	0.462	NA	NA	3.80836865591659	3.53758825917367	2.98482765046178	2.87577123218669	3.26695378721921	3.19318093383173	1	1	1	0.996212965025618	1	0.99978835978836
LUZP2.4	human	L6b	LUZP2	0.73	NA	NA	0.46	NA	NA	2.42574743788452	1.23555217816798	0.817226110089998	0.419979978668729	1.09173254893279	0.797317070714949	0.971653543307087	0.551879487540476	0.65	0.310536867899309	0.64053751399776	0.51978835978836
PHYHIPL.3	human_mouse	L6b	PHYHIPL	0.728	NA	0.811	0.456	NA	0.622	1.76321456171501	1.2074979353954	0.50079317320561	0.528863527299144	1.8386407695427	1.02237711693737	0.976377952755906	0.846543713923694	0.535	0.509022053909557	0.975363941769317	0.80952380952381
SYNPO2.2	human_marmoset	L6b	SYNPO2	0.727	0.825	NA	0.454	0.65	NA	1.98909727174046	1.41182055360629	1.14259433838206	0.220886891309688	0.212556184354963	0.0568030637606342	0.97007874015748	0.874700830634943	0.805	0.187124081087102	0.219484882418813	0.0622222222222222
PTK7	human	L6b	PTK7	0.727	NA	NA	0.454	NA	NA	0.617239015776388	0.18077517152433	0.20827248934057	0.0589677481737042	0.533516335152854	0.275565527071457	0.64251968503937	0.207236378994791	0.275	0.0775228335932279	0.538633818589026	0.304973544973545
CSMD2.2	human	L6b	CSMD2	0.725	NA	NA	0.45	NA	NA	2.04094819561707	1.53677790515333	1.12185822339163	1.1323105230382	2.32165298754601	2.27779771360817	0.998425196850394	0.937631986484584	0.85	0.827578525284028	0.993281075027996	0.997671957671958
DMD.2	human_marmoset	L6b	DMD	0.725	0.733	NA	0.45	0.466	NA	3.83337178853156	3.47156987504288	2.79906526209262	2.32598995828733	3.06454727704619	3.43766942130932	1	1	1	0.980396524838494	0.997760358342665	0.99978835978836
MBOAT2.1	human	L6b	MBOAT2	0.723	NA	NA	0.446	NA	NA	1.96384981188357	1.45959637999018	1.05445294247865	0.685920312553639	1.07537136884356	0.982013691506069	0.992125984251969	0.916091792200479	0.845	0.621296502561818	0.848824188129899	0.81015873015873
UBE2QL1	human	L6b	UBE2QL1	0.722	NA	NA	0.444	NA	NA	1.23348544493012	0.734312075299742	0.427480274101627	0.375408734774165	0.623755579309637	0.451600903914136	0.905511811023622	0.689708573842039	0.47	0.422811316551571	0.627099664053751	0.486349206349206
COL25A1	human	L6b	COL25A1	0.721	NA	NA	0.442	NA	NA	1.06683593025468	0.247941108915966	0.0401504204713378	0.0660236192149182	0.347989473528214	0.409109973196843	0.603149606299213	0.262424327748839	0.055	0.0839830697259969	0.302351623740202	0.366137566137566
GPR137C.1	human	L6b	GPR137C	0.721	NA	NA	0.442	NA	NA	1.59509271144491	1.05726060757742	1.27647232444897	1.0930309135572	0.523481199688062	0.625599372423639	0.935433070866142	0.800647613684359	0.91	0.800400980173758	0.524076147816349	0.58031746031746
SWAP70	human	L6b	SWAP70	0.72	NA	NA	0.44	NA	NA	0.674733621113164	0.229534573808404	0.302764609067032	0.135232414672582	0.0165640054457689	0.0133993565084165	0.662992125984252	0.26312825566662	0.375	0.170639340610381	0.0201567749160134	0.0182010582010582
LGMN	human	L6b	LGMN	0.72	NA	NA	0.44	NA	NA	0.766238363351226	0.334771194280327	0.197286366453889	0.133609384926187	0.432253589275933	0.391958921119837	0.743307086614173	0.399971842883289	0.26	0.180218311427935	0.508398656215006	0.452275132275132
NDFIP2	human	L6b	NDFIP2	0.72	NA	NA	0.44	NA	NA	2.13201727473295	1.76277071279176	0.769045646504454	0.682194496085425	1.49255611716954	1.30518420991964	0.993700787401575	0.988455582148388	0.755	0.651370015593673	0.955207166853303	0.918941798941799
GSG1L	human_marmoset_mouse	L6b	GSG1L	0.717	0.796	0.712	0.434	0.592	0.424	0.842076419030389	0.367229865906827	1.03538261081168	0.309490576752664	0.98390221552121	0.444788297308565	0.75748031496063	0.355342812895959	0.85	0.259077745600356	0.752519596864502	0.406137566137566
SEMA3C	human	L6b	SEMA3C	0.716	NA	NA	0.432	NA	NA	0.934538745482397	0.302670799091578	0.0103972077083992	0.168920082368588	0.0959763617122358	0.196103310495899	0.64251968503937	0.23314092636914	0.015	0.165292938293607	0.120940649496081	0.216507936507937
SMURF1	human_marmoset	L6b	SMURF1	0.716	0.72	NA	0.432	0.44	NA	1.76576554223862	1.28308452233597	1.3272751598893	0.800614342436206	1.16092339934459	0.816409056382093	0.979527559055118	0.900183021258623	0.895	0.704834038761417	0.862262038073908	0.72042328042328
ZNRF2	human	L6b	ZNRF2	0.715	NA	NA	0.43	NA	NA	1.22521649552128	0.73467239592392	0.713851226178152	0.397134844174956	0.321702165309021	0.269458813614762	0.902362204724409	0.684217936083345	0.71	0.437068389396302	0.390817469204927	0.328465608465608
BAZ2B.1	human	L6b	BAZ2B	0.715	NA	NA	0.43	NA	NA	2.07302510868088	1.66864623236829	0.958874162302042	0.877261488311327	1.10769060280905	1.43205475925422	0.996850393700787	0.974658594959876	0.795	0.738249053241256	0.863381858902576	0.948783068783069
NRIP1	human	L6b	NRIP1	0.714	NA	NA	0.428	NA	NA	1.79643482305046	1.3458696529935	0.489275748161516	0.577108290325	0.41523281895978	0.582680386773851	0.971653543307087	0.920737716457835	0.525	0.584317219870795	0.471444568868981	0.563597883597884
GAB2.1	human	L6b	GAB2	0.713	NA	NA	0.426	NA	NA	1.58781555080265	1.05717675475541	0.896919560092724	0.502738985471445	1.02804708059472	0.616541072329305	0.948031496062992	0.794312262424328	0.785	0.458008465137002	0.802911534154535	0.558941798941799
ACTN2	human	L6b	ACTN2	0.712	NA	NA	0.424	NA	NA	1.02861619466732	0.543000530118235	0.372934464873902	0.1914746934003	0.0573221269419461	0.163330425810173	0.818897637795276	0.551316345206251	0.45	0.217420360882156	0.0750279955207167	0.199153439153439
LHFP.3	human_marmoset	L6b	LHFP	0.712	0.926	NA	0.424	0.852	NA	2.01979154688791	1.33143068725945	2.66390102284238	1.39888566932669	0.426319890078064	1.07144131884058	0.973228346456693	0.773898352808672	1	0.868122076186233	0.406494960806271	0.736296296296296
PDZRN4.3	human	L6b	PDZRN4	0.712	NA	NA	0.424	NA	NA	3.29700563105245	2.31863222716152	0.316142811314863	0.348234567460288	1.22544901269151	1.18233593083245	0.998425196850394	0.854990848937069	0.275	0.232568500779684	0.790593505039194	0.686560846560847
CHRM3.3	human_marmoset	L6b	CHRM3	0.712	0.9	NA	0.424	0.8	NA	3.23213770905183	2.57427041428513	3.13378719861263	2.1934416017509	2.65721011788519	2.25725296308837	0.996850393700787	0.913839222863579	1	0.966139451993762	0.945128779395297	0.92952380952381
RNF130	human	L6b	RNF130	0.711	NA	NA	0.422	NA	NA	1.81181856026962	1.39627755769434	1.00870758498012	0.825811482976067	1.23607497428466	0.968669139744463	0.990551181102362	0.944812051245952	0.85	0.734239251503676	0.924972004479283	0.83005291005291
NREP.2	human	L6b	NREP	0.709	NA	NA	0.418	NA	NA	1.79290918393909	1.17501632043196	0.477178407097387	0.28053967516955	0.0761046499219496	0.14001610935669	0.94488188976378	0.797127974095453	0.525	0.334372911561595	0.0884658454647256	0.171428571428571
LRCH1	human_marmoset	L6b	LRCH1	0.709	0.701	NA	0.418	0.402	NA	1.62269764743492	1.2047233703861	1.24694320743483	0.815293238958767	0.648826245571971	0.901930284649559	0.974803149606299	0.896522596086161	0.91	0.718422811316552	0.64501679731243	0.740740740740741
KRT17	human	L6b	KRT17	0.708	NA	NA	0.416	NA	NA	0.47627672753152	0.078849564306366	0.0436161563741375	0.0348502559149013	0.00899225542471172	0.000733489079957614	0.503937007874016	0.100802477826271	0.06	0.0470037870349744	0.0123180291153415	0.00105820105820106
VWC2L.2	human_marmoset	L6b	VWC2L	0.707	0.82	NA	0.414	0.64	NA	1.61926967196801	0.930045650629802	1.80671802649873	0.72992289017181	0.4561313715766	0.574915049507475	0.892913385826772	0.591581022103337	0.925	0.528402762307864	0.326987681970885	0.280846560846561
ILDR2.1	human	L6b	ILDR2	0.707	NA	NA	0.414	NA	NA	1.11299438481888	0.652307212647219	0.642288443424168	0.284762635362465	0.591154189741756	1.02943934524147	0.883464566929134	0.622131493735042	0.635	0.328135442192025	0.563269876819709	0.817566137566138
SCG3	human	L6b	SCG3	0.706	NA	NA	0.412	NA	NA	1.14317148208375	0.691370282950656	0.853350311062016	0.456645958723909	1.2053987955622	0.887720147328809	0.88503937007874	0.672814303815289	0.75	0.491869013143239	0.866741321388578	0.688042328042328
GNG2.2	human	L6b	GNG2	0.706	NA	NA	0.412	NA	NA	1.24471401643167	0.724252778747282	0.516542587972516	0.438203522104749	0.980461453674784	0.941227262327836	0.919685039370079	0.568492186400113	0.54	0.425261750946759	0.847704367301232	0.788359788359788
MAOB.2	human	L6b	MAOB	0.705	NA	NA	0.41	NA	NA	1.05595692492023	0.574778412331981	0.288901665455833	0.221524835806367	0.13891190524731	0.0385985301732363	0.831496062992126	0.542306067858651	0.345	0.255067943862776	0.176931690929451	0.051005291005291
PCDH9.3	human_marmoset	L6b	PCDH9	0.705	0.79	NA	0.41	0.58	NA	5.27486112187227	4.95364503830139	4.67864395213411	4.23741698934117	4.57737094567019	4.37690778818113	1	0.997888216246656	1	0.999777233236801	1	0.999365079365079
ASPHD2	human	L6b	ASPHD2	0.704	NA	NA	0.408	NA	NA	0.618961739147669	0.229575280942433	0.162629007425892	0.0635851729607172	0.345150619299611	0.338155968719598	0.64251968503937	0.290159087709419	0.22	0.0879928714635776	0.417693169092945	0.39957671957672
MEIS3.3	human_marmoset	L6b	MEIS3	0.704	0.779	NA	0.408	0.558	NA	0.963867997457777	0.509094351948651	0.790896083757529	0.242315516672615	0.268745372493049	0.151570665882189	0.831496062992126	0.479797268759679	0.79	0.27489418578748	0.340425531914894	0.201269841269841
VWA3A.1	human	L6b	VWA3A	0.703	NA	NA	0.406	NA	NA	0.979807947502058	0.48777006198775	0.0421777460118786	0.0236106278943894	0.132044084296155	0.0948067729914101	0.77007874015748	0.454878220470224	0.055	0.032078413900646	0.165733482642777	0.120634920634921
SLC24A2.4	human_marmoset	L6b	SLC24A2	0.703	0.75	NA	0.406	0.5	NA	3.45481159273928	2.96653728348394	3.08339061859839	2.50479360010175	2.75839303645035	2.59052907937337	1	0.977615092214557	1	0.984406326576075	0.99552071668533	0.973544973544973
KCNB2.1	human	L6b	KCNB2	0.702	NA	NA	0.404	NA	NA	2.46261357578212	1.76035415284432	1.20954004702306	1.52876403000475	1.16252447988492	2.14744155587258	0.992125984251969	0.832605941151626	0.865	0.865894408554244	0.801791713325868	0.944973544973545
RGMA.1	human	L6b	RGMA	0.701	NA	NA	0.402	NA	NA	0.675236920902571	0.264998231363578	0.0678763076937356	0.0641914552584406	0.0361009175954385	0.132274178888829	0.656692913385827	0.293537941714768	0.095	0.0862107373579862	0.0481522956326988	0.16
RAP1GAP2	human	L6b	RAP1GAP2	0.701	NA	NA	0.402	NA	NA	1.93880281734629	1.55938010708308	1.50268263025866	1.14991392966351	1.50038638847244	1.47718910110653	0.990551181102362	0.964662818527383	0.97	0.875918912898196	0.96976483762598	0.94962962962963
RGS12.1	human_marmoset_mouse	L6 IT Car3	RGS12	1	0.985	0.994	1	0.97	0.988	3.46676075564854	0.424716736604842	2.27213294825634	0.166238101679394	1.84726305808049	0.049662926165638	1	0.405147253913505	0.98	0.203608821563823	1	0.0622658340767172
TMEM132D.2	human_marmoset_mouse	L6 IT Car3	TMEM132D	0.99	0.9	0.968	0.98	0.8	0.936	3.8895437646173	2.1187326596732	3.24304044193994	2.15510112846237	3.55264070960767	2.16786845769295	1	0.927434332714248	1	0.953887280017821	1	0.973059768064228
ERC2.3	human_marmoset_mouse	L6 IT Car3	ERC2	0.99	0.871	0.874	0.98	0.742	0.748	4.37733730155556	3.19170043380675	3.30634157270319	2.56119781126309	3.93944736974092	3.10899253716449	1	1	1	0.992648696814435	1	0.99964317573595
KCTD16.6	human_marmoset_mouse	L6 IT Car3	KCTD16	0.988	0.886	0.956	0.976	0.772	0.912	4.38468228637198	2.25614716664602	3.00211496074494	1.66602268051876	3.92880540346415	2.03752182502983	1	0.890819846113027	1	0.804410781911339	1	0.858697591436218
TRPC5.3	human_mouse	L6 IT Car3	TRPC5	0.985	NA	0.925	0.97	NA	0.85	2.5769276906782	0.502699566701488	1.09220017237704	0.563516246842589	1.91780443845933	0.501055777946186	1	0.392809763863094	0.77	0.539318333704611	1	0.417662801070473
ZNF804B.5	human_marmoset_mouse	L6 IT Car3	ZNF804B	0.982	0.871	0.907	0.964	0.742	0.814	4.46864567472276	2.01986155396324	3.49730458029879	1.94447595945477	3.04186540204867	0.885320033319734	1	0.761077208808703	1	0.850969035419915	1	0.499375557537913
ATP10A	human_marmoset	L6 IT Car3	ATP10A	0.977	0.743	NA	0.954	0.486	NA	1.93709823507934	0.0835927835033887	0.719919799502128	0.173656810339229	0.106638027778453	0.307012220073166	0.965	0.0953833908198461	0.64	0.188015148139898	0.153846153846154	0.281177520071365
SORBS2.4	human_marmoset_mouse	L6 IT Car3	SORBS2	0.973	0.967	0.916	0.946	0.934	0.832	3.96160419818885	2.27246262912658	2.95217540028406	1.37711610073794	3.43887615368013	2.19274124873541	1	0.974529052799151	0.995	0.883047449320561	1	0.983050847457627
STT3B	human	L6 IT Car3	STT3B	0.972	NA	NA	0.944	NA	NA	2.53004255373474	0.891274503065097	0.759265268292983	0.444945284027805	1.2070922490752	0.860069131443755	0.995	0.799681613159989	0.66	0.492091779906438	0.923076923076923	0.748795718108831
ITGB8.3	human	L6 IT Car3	ITGB8	0.97	NA	NA	0.94	NA	NA	2.1891606501092	0.421655735304623	0.0283148024006797	0.0657063132312039	0.244465679257534	0.114602070663441	1	0.361501724595383	0.03	0.0819781688572065	0.307692307692308	0.137912578055308
CUX1.2	human_marmoset_mouse	L6 IT Car3	CUX1	0.97	0.841	0.722	0.94	0.682	0.444	2.87971683592902	1.04459727672133	2.48126204419833	1.33855347466576	1.37752099646016	0.733893251160746	1	0.750331652958344	0.995	0.813098685676097	0.846153846153846	0.599464763603925
TENM3.3	human_mouse	L6 IT Car3	TENM3	0.969	NA	0.979	0.938	NA	0.958	3.26095474647203	1.06617528308968	1.5979516905939	1.38806877291383	3.38840873603398	1.16471049032948	0.995	0.652427699655081	0.94	0.819336155045667	1	0.751828724353256
LSAMP.3	human_marmoset_mouse	L6 IT Car3	LSAMP	0.967	0.774	0.856	0.934	0.548	0.712	4.4824234839089	3.16246119667558	3.15333867106948	2.40023467612529	4.51021365549283	3.37285337955758	1	0.956885115415229	1	0.958565382044999	1	0.968956289027654
NTNG2	human_marmoset_mouse	L6 IT Car3	NTNG2	0.963	0.978	1	0.926	0.956	1	1.65164304251063	0.135478758126038	2.0839918324622	0.262941485572449	3.52343271750627	0.354507063345673	0.955	0.171530910055718	0.985	0.2916016930274	1	0.302230151650312
MGAT5.2	human_marmoset_mouse	L6 IT Car3	MGAT5	0.961	0.886	0.955	0.922	0.772	0.91	2.59393423731966	1.33215724441076	1.82851487368146	0.7975917929494	2.7204111466165	1.2117329459453	1	0.924117803130804	0.975	0.707284473156605	1	0.839250669045495
UNC5C.3	human_marmoset_mouse	L6 IT Car3	UNC5C	0.954	0.866	0.97	0.908	0.732	0.94	3.44968125304991	2.11204186342551	2.46402393374722	1.51193328920289	3.27981696219999	1.51521637115276	1	0.974529052799151	0.995	0.902650924482067	1	0.823015165031222
GNG2.3	human_marmoset_mouse	L6 IT Car3	GNG2	0.95	0.729	0.929	0.9	0.458	0.858	2.16950060658525	0.729750698667953	0.967631213515517	0.418106011499135	2.13477610564075	0.94470986677205	1	0.586627752719554	0.765	0.415237246602807	1	0.797323818019625
CACHD1	human_marmoset	L6 IT Car3	CACHD1	0.947	0.901	NA	0.894	0.802	NA	1.7130554194253	0.321387047409754	1.72554119400342	0.372861141541979	0.0533190138892266	0.0761094701041295	0.965	0.345051737861502	0.93	0.313210069057697	0.0769230769230769	0.0947368421052632
GALNT14.2	human_marmoset_mouse	L6 IT Car3	GALNT14	0.946	0.744	0.95	0.892	0.488	0.9	2.19288547542781	0.587085327763751	1.05273350162388	0.358739740283396	2.52574270731395	0.69437500722008	0.985	0.509153621650305	0.735	0.307640899977723	1	0.525423728813559
CDH12.4	human_marmoset	L6 IT Car3	CDH12	0.945	0.716	NA	0.89	0.432	NA	4.29985819135154	2.59715639358266	3.71806253707259	3.03909088412977	0.604629619805551	1.86960699804038	1	0.872247280445742	1	0.970149253731343	0.461538461538462	0.873148974130241
INPP4B.2	human_marmoset	L6 IT Car3	INPP4B	0.944	0.892	NA	0.888	0.784	NA	3.33637335891385	1.84098687982902	2.4793069098635	1.01879865876664	0.474906623377072	0.734193946585351	1	0.884717431679491	1	0.645578079750501	0.538461538461538	0.406244424620874
PDE1A.4	human_marmoset	L6 IT Car3	PDE1A	0.938	0.768	NA	0.876	0.536	NA	4.23329185299053	2.87394596957441	2.87477469441338	2.06984784016427	3.16085326134151	2.52923833317742	1	0.940435128681348	1	0.922699933169971	1	0.959678858162355
GNAO1	human_marmoset_mouse	L6 IT Car3	GNAO1	0.937	0.885	0.985	0.874	0.77	0.97	2.49057094570213	1.52067608201649	1.9825101726466	1.07492697138098	2.87470334946457	1.6336973482654	1	0.974794375165826	0.995	0.866785475607039	1	0.983586083853702
KCNIP4.5	human_marmoset	L6 IT Car3	KCNIP4	0.931	0.865	NA	0.862	0.73	NA	6.20539648811942	4.96604349090338	5.4237477733795	4.73708024368166	4.98948891805518	4.72471061165045	1	0.974927036349164	1	0.993316997104032	1	0.99821587867975
CACNA1E.3	human_marmoset_mouse	L6 IT Car3	CACNA1E	0.928	0.74	0.857	0.856	0.48	0.714	2.68019748536797	1.58488776108715	1.98966940832555	1.41266356458977	2.82658532717851	2.04081409657067	1	0.923321836030777	1	0.901759857429272	1	0.989295272078501
CHST11.1	human_mouse	L6 IT Car3	CHST11	0.926	NA	0.944	0.852	NA	0.888	2.12599766359929	0.694928734980143	0.828161558648877	0.641503647304993	2.1281598074364	0.593910724337565	0.98	0.599495887503317	0.735	0.561149476498107	1	0.496342551293488
NWD2.4	human_mouse	L6 IT Car3	NWD2	0.925	NA	0.752	0.85	NA	0.504	2.39234701117504	0.878115952374873	0.971966096598218	0.594589532268544	1.74527232291386	0.92715473748121	0.995	0.612496683470417	0.745	0.529293829360659	0.846153846153846	0.675825156110616
CPNE5.2	human_marmoset_mouse	L6 IT Car3	CPNE5	0.918	0.862	0.822	0.836	0.724	0.644	1.59420783673309	0.494929734217481	1.28256856641551	0.376847548038946	1.27783198514011	0.43481915157519	0.975	0.507827009816928	0.905	0.415237246602807	0.923076923076923	0.372167707404103
CADPS2.2	human_marmoset_mouse	L6 IT Car3	CADPS2	0.916	0.813	0.943	0.832	0.626	0.886	3.8218303525008	2.61291915452735	2.75801101447113	1.9133294455753	3.08822426868994	1.46059181423707	1	0.944149641814805	1	0.923145466696369	1	0.83871543264942
SPOCK1.2	human_marmoset	L6 IT Car3	SPOCK1	0.914	0.851	NA	0.828	0.702	NA	3.30926999113061	2.06214396678522	2.60940574150516	1.76873970564779	1.65456233830314	2.31488275277755	1	0.924515786680817	1	0.963020717308978	1	0.994469223907226
DLG2.2	human	L6 IT Car3	DLG2	0.912	NA	NA	0.824	NA	NA	4.96636364517703	4.54850450871278	3.60726732633892	3.74971504575952	4.58215265195208	4.68281005006021	1	1	1	0.998886166184005	1	1
SFMBT2.3	human_marmoset_mouse	L6 IT Car3	SFMBT2	0.91	0.741	0.85	0.82	0.482	0.7	2.17818374554043	0.913493162010295	0.943006929342268	0.302674607511089	0.906510044838374	0.18555824528076	1	0.682143804722738	0.71	0.289151258632212	0.846153846153846	0.19964317573595
CADPS.4	human_marmoset	L6 IT Car3	CADPS	0.91	0.792	NA	0.82	0.584	NA	3.95057079466438	3.29307668585637	2.82650010089024	2.31149339533408	2.99653168128452	2.84524727667436	1	1	1	0.996435731788817	1	1
STK32B	human_marmoset	L6 IT Car3	STK32B	0.907	0.77	NA	0.814	0.54	NA	1.43062075507955	0.0470197616813472	0.69563902959661	0.0346408535405436	0	0.0295377471302282	0.83	0.0622180949854073	0.57	0.0454444196925819	0	0.0404995539696699
KCNMB2.5	human	L6 IT Car3	KCNMB2	0.907	NA	NA	0.814	NA	NA	2.9864842343238	1.11018083595736	0.170738309588055	0.250598487024047	0	0.0642990536125775	1	0.533961262934465	0.215	0.276676319893072	0	0.071721677074041
MAP2K1	human_mouse	L6 IT Car3	MAP2K1	0.907	NA	0.741	0.814	NA	0.482	1.92358200514095	0.933134442541017	0.45109504020985	0.443109528891431	1.40634356949411	0.869337081610699	1	0.804722738126824	0.47	0.486745377589664	1	0.765031222123104
SEMA6D.3	human_mouse	L6 IT Car3	SEMA6D	0.905	NA	0.759	0.81	NA	0.518	2.66314137461077	0.935199171688667	1.72869112855728	1.20510310461597	2.11332207604077	1.29884512523074	0.98	0.576147519235872	0.98	0.792604143461796	1	0.767172167707404
PHACTR3.1	human	L6 IT Car3	PHACTR3	0.905	NA	NA	0.81	NA	NA	2.09874659048825	1.0864869757539	0.127971648397895	0.174557848648028	0.781751550035862	1.02344175644872	0.995	0.842000530644733	0.17	0.223212296725329	0.692307692307692	0.826761819803747
TENM4.1	human_marmoset_mouse	L6 IT Car3	TENM4	0.905	0.843	0.938	0.81	0.686	0.876	3.15924502592311	2.25097838003976	2.6687313113506	1.928174531468	3.40566427191278	2.10618945638645	1	0.986733881666224	0.995	0.983960793049677	1	0.965031222123104
KCNQ3.1	human_marmoset	L6 IT Car3	KCNQ3	0.901	0.763	NA	0.802	0.526	NA	3.44220135896863	2.71043139364696	2.63869904857424	2.07617175899637	2.38049235770071	2.25319959472492	1	0.999336694083311	0.995	0.985742927155268	1	0.988224799286351
GABRB3.2	human	L6 IT Car3	GABRB3	0.901	NA	NA	0.802	NA	NA	3.27536490954434	2.66890040728199	0.777299362718924	0.741079246222103	2.82857808643511	2.7176431860859	1	1	0.73	0.697037202049454	1	0.999821587867975
SYNPR.1	human_marmoset_mouse	L6 IT Car3	SYNPR	0.9	0.957	0.996	0.8	0.914	0.992	2.45527298593183	0.702018121551358	2.26863472528344	0.264550717505576	2.79709784903752	0.155961652771505	0.93	0.500397983550013	0.95	0.237246602806861	1	0.15700267618198
AFF2.1	human_mouse	L6 IT Car3	AFF2	0.9	NA	0.78	0.8	NA	0.56	1.65277662255973	0.452624088212517	0.134903120203494	0.236347994826625	1.71835305790964	1.0061248587723	0.96	0.426771026797559	0.165	0.267988416128314	1	0.770205173951829
TRHDE.4	human_mouse	L6 IT Car3	TRHDE	0.897	NA	0.788	0.794	NA	0.576	2.90134933486735	1.144143062748	0.323164375647976	0.596504493288312	2.28191448217907	1.35062303593863	1	0.610241443353675	0.29	0.476275339719314	1	0.8021409455843
PCSK2.2	human_mouse	L6 IT Car3	PCSK2	0.897	NA	0.755	0.794	NA	0.51	3.03539905194889	2.14971283293879	1.65169045745205	1.43387656133414	3.17178875443015	2.72253702502948	1	0.983815335632794	0.97	0.899309423034083	1	0.998394290811775
SRGAP3.4	human_mouse	L6 IT Car3	SRGAP3	0.895	NA	0.866	0.79	NA	0.732	2.6450043420014	1.71638534784417	2.0187667492331	1.66096248864196	2.31376602619321	1.26889307043265	1	0.924648447864155	0.995	0.949209177990644	1	0.826404995539697
CLSTN2.2	human	L6 IT Car3	CLSTN2	0.893	NA	NA	0.786	NA	NA	3.74233022087555	2.80561604325406	2.11349179191044	1.67412157661244	2.14170806750323	2.1528055158594	1	0.99230565136641	0.99	0.89173535308532	1	0.943086529884032
SH3GL3.1	human_mouse	L6 IT Car3	SH3GL3	0.891	NA	0.799	0.782	NA	0.598	2.61408440108529	1.72602559516628	1.33029391237755	1.14227664447679	1.23452878322434	0.515729498386631	1	0.964181480498806	0.915	0.862998440632658	0.923076923076923	0.490811775200714
TRPC4.1	human	L6 IT Car3	TRPC4	0.89	NA	NA	0.78	NA	NA	1.82355046139323	0.585592514367291	0.660087455483362	0.32391137801613	0.732185625698131	0.538931665185481	0.975	0.464712125232157	0.645	0.26865671641791	0.692307692307692	0.439250669045495
CALN1.2	human_mouse	L6 IT Car3	CALN1	0.888	NA	0.952	0.776	NA	0.904	2.53969735171151	1.36519378162151	0.354196432304066	0.530619129162775	3.10406132790956	1.51735636513789	1	0.818784823560626	0.345	0.45622633103141	1	0.859946476360392
GRM1.5	human_mouse	L6 IT Car3	GRM1	0.886	NA	0.861	0.772	NA	0.722	2.66569524624417	1.0958139508961	0.183178251169682	0.799242467601245	2.20153896314767	1.05656146758906	0.995	0.61581321305386	0.19	0.568278012920472	1	0.718465655664585
GRIA1.1	human_mouse	L6 IT Car3	GRIA1	0.883	NA	0.797	0.766	NA	0.594	3.04710106972027	2.17812138062152	1.72806790374439	1.26248869612014	3.12860425532795	2.41529576840323	1	0.96749801008225	0.99	0.859434172421475	1	0.991614629794826
CACNA1B	human_marmoset_mouse	L6 IT Car3	CACNA1B	0.882	0.705	0.848	0.764	0.41	0.696	3.01882988173907	2.45060539349419	1.96540971474871	1.57640574298281	2.00827014727791	1.2733250279481	1	0.999734677633324	0.995	0.961906883492983	1	0.900267618198037
PCDH9.4	human_marmoset	L6 IT Car3	PCDH9	0.881	0.728	NA	0.762	0.456	NA	5.51332257960258	4.96585473647161	4.60538550888182	4.24068089859724	4.43227354733368	4.40871757315326	1	0.998010082249934	1	0.999777233236801	1	0.999464763603925
GNB4.1	human_marmoset_mouse	L6 IT Car3	GNB4	0.879	0.836	0.939	0.758	0.672	0.878	1.37190799718972	0.355097715543204	0.875304987738879	0.103404048920277	1.64270459370104	0.167185341030926	0.925	0.369594056778986	0.745	0.132768990866563	0.923076923076923	0.195896520963426
FAM110B	human	L6 IT Car3	FAM110B	0.879	NA	NA	0.758	NA	NA	1.55832337616517	0.535427930273748	0.442113971111962	0.336038996462418	0.266595069446133	0.709319460057807	0.955	0.544839479968161	0.495	0.37914903096458	0.384615384615385	0.659946476360392
KLHL1	human_marmoset_mouse	L6 IT Car3	KLHL1	0.878	0.906	0.841	0.756	0.812	0.682	1.30093099601403	0.221040272658054	1.5048332144092	0.241028616268774	1.22546854971231	0.327876134119593	0.895	0.172857521889095	0.905	0.252840276230786	0.923076923076923	0.297413024085638
GSG1L.1	human_marmoset_mouse	L6 IT Car3	GSG1L	0.877	0.891	0.817	0.754	0.782	0.634	1.41807746021967	0.379349531915172	1.48445466546049	0.289482911141222	1.34116681100279	0.528602000838609	0.925	0.37410453701247	0.915	0.25618177767877	0.923076923076923	0.460124888492418
AK5.2	human_marmoset	L6 IT Car3	AK5	0.876	0.837	NA	0.752	0.674	NA	3.12807343394254	2.3855642714841	2.09637725266675	1.22308386487771	1.42132388309354	1.3195187613329	1	0.994162907933139	0.995	0.865448875027846	0.846153846153846	0.8007136485281
SHISA9.2	human	L6 IT Car3	SHISA9	0.875	NA	NA	0.75	NA	NA	2.87179014630809	1.7275769060951	0.732779568613865	0.881085765655122	1.64411606590629	1.0809194246092	1	0.863756964712125	0.54	0.599019826241925	1	0.739518287243533
THEMIS.5	human	L6 IT Car3	THEMIS	0.874	NA	NA	0.748	NA	NA	2.04152171629607	0.605368127302407	0.5422813449519	0.379336744374893	0	0.0217045683684139	0.985	0.375961793579199	0.37	0.290487859211406	0	0.0305084745762712
SLC24A4	human_marmoset_mouse	L6 IT Car3	SLC24A4	0.874	0.805	0.737	0.748	0.61	0.474	1.15666715473741	0.194360273688534	0.979192281081985	0.223544361057753	0.7776558181498	0.342664110246808	0.875	0.187184929689573	0.775	0.238360436622856	0.846153846153846	0.32221231043711
GAS2L3	human	L6 IT Car3	GAS2L3	0.873	NA	NA	0.746	NA	NA	1.05566955532317	0.0715511203079884	0.0843554920237573	0.0186720189010057	0.0533190138892266	0.0540452065997492	0.79	0.0863624303528787	0.11	0.0260637112942749	0.0769230769230769	0.0713648528099911
PDLIM5	human	L6 IT Car3	PDLIM5	0.871	NA	NA	0.742	NA	NA	1.22160525487921	0.063466193591496	0.038123094930797	0.0342036098293823	0.0845086375898546	0.0158316485539788	0.775	0.0745555850358185	0.045	0.0461127199821787	0.0769230769230769	0.0212310437109723
ADRA1B.2	human_marmoset	L6 IT Car3	ADRA1B	0.871	0.831	NA	0.742	0.662	NA	1.65412952247292	0.601409303671398	1.04777665378794	0.243007728728381	0.15995704166768	0.42388410337724	0.97	0.543910851684797	0.825	0.26865671641791	0.230769230769231	0.393755575379126
CTDSPL.1	human	L6 IT Car3	CTDSPL	0.871	NA	NA	0.742	NA	NA	2.45091784428034	1.66748879597442	0.9550014273062	0.539775929765326	1.46560024789804	1.06528148832629	1	0.972937118599098	0.775	0.540209400757407	0.846153846153846	0.819446922390723
CHRM3.4	human_mouse	L6 IT Car3	CHRM3	0.871	NA	0.869	0.742	NA	0.738	3.59827243667582	2.60251999344387	2.37423340629223	2.22728226970903	3.40858954683114	2.31830458907319	1	0.918546033430618	0.995	0.966362218756961	1	0.931846565566459
DOK6.3	human	L6 IT Car3	DOK6	0.87	NA	NA	0.74	NA	NA	2.86370824214096	1.75050425151102	0.644401296304223	1.59315156425625	2.14358816588652	2.08533351086267	1	0.916025470947201	0.59	0.950991312096235	1	0.991614629794826
FRMD4A.2	human_mouse	L6 IT Car3	FRMD4A	0.87	NA	0.726	0.74	NA	0.452	4.25252907459933	3.78808102579306	2.80765049038594	3.09794403085472	3.22437103427169	2.82017452404932	1	1	1	0.996658498552016	1	0.999464763603925
KCND2.4	human_mouse	L6 IT Car3	KCND2	0.868	NA	0.788	0.736	NA	0.576	3.43940962403752	2.30102844501697	0.982345612578448	1.57528869684688	3.78047984691135	3.24407507339283	1	0.938445210931282	0.73	0.801960347516151	1	0.999821587867975
LRFN2.2	human_mouse	L6 IT Car3	LRFN2	0.868	NA	0.853	0.736	NA	0.706	2.05369798307167	1.17447554585242	1.39676183195172	0.982726569463216	2.36808778308187	1.48346590077556	1	0.855531971345184	0.935	0.787034974381822	1	0.928635147190009
CSMD1.1	human	L6 IT Car3	CSMD1	0.868	NA	NA	0.736	NA	NA	5.3357800108351	4.94629372238155	4.02440058577559	4.09802532794208	4.38920709975517	4.31425262878847	1	1	1	0.999777233236801	1	1
NR4A2.1	human_marmoset_mouse	L6 IT Car3	NR4A2	0.866	0.894	0.991	0.732	0.788	0.982	1.07321191975495	0.121746042580897	1.1459386193898	0.059472147532757	2.61636686006877	0.195731611691061	0.815	0.124436189970815	0.82	0.0719536645132546	1	0.165566458519179
MED27	human_mouse	L6 IT Car3	MED27	0.866	NA	0.709	0.732	NA	0.418	1.89541793166409	1.07679666000144	1.01935196939657	0.635817305024032	0.955733326841538	0.527005375918058	0.99	0.867206155478907	0.835	0.628202272220985	0.846153846153846	0.559322033898305
GALNT2	human	L6 IT Car3	GALNT2	0.864	NA	NA	0.728	NA	NA	1.871481835313	0.875115730008349	0.913090479653843	0.659296228309921	0	0	0.97	0.771822764659061	0.76	0.621964802851415	0	0
AFF3.1	human_mouse	L6 IT Car3	AFF3	0.86	NA	0.738	0.72	NA	0.476	3.25535226618077	2.71017176745968	1.76801864712401	1.90261649877006	2.16920154974795	1.6609636515497	1	0.999867338816662	0.99	0.978391623969704	1	0.955932203389831
CA10.4	human	L6 IT Car3	CA10	0.854	NA	NA	0.708	NA	NA	2.84853896207185	1.49181188278345	1.61564646174354	1.40210223084587	1.27569191297069	2.4259415930979	0.995	0.7340143274078	0.92	0.789708175540209	0.692307692307692	0.925602140945584
CCK.6	human	L6 IT Car3	CCK	0.854	NA	NA	0.708	NA	NA	2.45875544561944	1.20727505727215	0.48875344516235	0.411082120977863	1.81299075888221	1.71819607124294	1	0.684001061289467	0.515	0.432835820895522	0.923076923076923	0.920606601248885
SYT1.2	human_marmoset_mouse	L6 IT Car3	SYT1	0.854	0.778	0.877	0.708	0.556	0.754	5.14692050404364	4.75435550935418	4.18384537557413	3.80970806867408	4.45166365633165	4.0370669151211	1	1	1	1	1	1
MEF2A.2	human_mouse	L6 IT Car3	MEF2A	0.853	NA	0.768	0.706	NA	0.536	2.69480976791225	2.01562521766603	1.56936950625711	1.43453684796726	1.81079833502588	1.34303530809298	1	0.990448394799682	0.96	0.940298507462687	1	0.942372881355932
SLC41A2	human_mouse	L6 IT Car3	SLC41A2	0.852	NA	0.808	0.704	NA	0.616	1.9775291933623	1.2454678515209	0.539969873292985	0.690790882021493	1.0019208485689	0.362153166753052	0.995	0.913902892013797	0.575	0.620628202272221	0.923076923076923	0.417662801070473
GPD2.1	human_marmoset_mouse	L6 IT Car3	GPD2	0.848	0.755	0.808	0.696	0.51	0.616	1.36475459039914	0.483269253316765	0.769334140828795	0.223622125412898	1.03527746280543	0.364334434574653	0.945	0.474131069249138	0.71	0.276230786366674	0.846153846153846	0.416949152542373
PDZRN3.5	human_marmoset	L6 IT Car3	PDZRN3	0.846	0.72	NA	0.692	0.44	NA	2.43980510410846	1.19053147557434	1.55476843480674	0.962405254595606	0.213276055556906	1.1442509523698	1	0.642478110904749	0.96	0.701269770550234	0.230769230769231	0.651917930419268
DCLK2.1	human	L6 IT Car3	DCLK2	0.846	NA	NA	0.692	NA	NA	2.34252460657736	1.6078100143065	0.350435416522251	0.790121831501002	0.573439996104923	0.605048419872517	0.995	0.966171398248872	0.39	0.700601470260637	0.538461538461538	0.595539696699376
CELF4.2	human	L6 IT Car3	CELF4	0.846	NA	NA	0.692	NA	NA	2.58253014902002	1.81056771116235	1.86207413398712	1.45086589392696	2.81856227446165	2.37517696759423	1	0.953435924648448	0.99	0.8957451548229	1	0.991436217662801
PPFIA2.2	human	L6 IT Car3	PPFIA2	0.846	NA	NA	0.692	NA	NA	3.51706753968211	3.02050162101397	1.92114728894704	1.86866815045078	2.11616839976518	2.19470398643821	1	1	0.99	0.983515259523279	1	0.996253345227475
POSTN	human	L6 IT Car3	POSTN	0.844	NA	NA	0.688	NA	NA	1.09501737615035	0.0286996904133449	0.00346573590279973	0.0426947912664063	0	0.0142943171987978	0.705	0.0258689307508623	0.005	0.0343060815326353	0	0.0171275646743979
RBFOX1	human_mouse	L6 IT Car3	RBFOX1	0.843	NA	0.701	0.686	NA	0.402	5.40601179983376	5.12206616085449	4.76319122127174	4.81299401524847	4.84969060485873	4.38260446681567	1	1	1	1	1	1
ADAMTS19.3	human_marmoset	L6 IT Car3	ADAMTS19	0.842	0.816	NA	0.684	0.632	NA	2.33009896963994	1.26310447774939	1.06267948797311	0.184550379084157	0.0533190138892266	0.0181299740416126	1	0.803263465110109	0.755	0.182445979059924	0.0769230769230769	0.0246208742194469
MBOAT2.2	human_marmoset_mouse	L6 IT Car3	MBOAT2	0.84	0.791	0.711	0.68	0.582	0.422	2.26600980749418	1.48067866226022	1.38714936204686	0.671097571650622	1.44067334661938	0.995823830729257	1	0.920270628814009	0.91	0.618400534640232	1	0.815878679750223
MMP16.4	human_marmoset	L6 IT Car3	MMP16	0.84	0.73	NA	0.68	0.46	NA	3.36581049668091	2.67326051742096	2.17721578455159	1.670398211282	2.56775949114933	2.31642296048915	1	0.995356858583179	0.985	0.937179772777902	1	0.970561998215879
ZNF804A.3	human_marmoset_mouse	L6 IT Car3	ZNF804A	0.839	0.97	0.975	0.678	0.94	0.95	2.80997526409703	1.54065596614947	3.15199540852163	1.0149348956935	3.05981839401173	1.06502183949847	1	0.806845317060228	1	0.703274671419024	1	0.733095450490633
ENOX1.3	human_marmoset_mouse	L6 IT Car3	ENOX1	0.839	0.832	0.913	0.678	0.664	0.826	3.16953942382923	2.43970552239606	2.550885070643	1.76791112933848	2.74483226321156	1.60344923935035	1	0.990713717166357	0.99	0.964357317888171	1	0.939161462979483
PLXDC2.2	human_mouse	L6 IT Car3	PLXDC2	0.838	NA	0.963	0.676	NA	0.926	2.78453639144715	1.63176241553796	0.602977674506633	0.555459803799953	2.11699828095126	0.595756562245587	1	0.825550543910852	0.525	0.43127645355313	1	0.516681534344335
ARAP2.1	human_marmoset	L6 IT Car3	ARAP2	0.838	0.81	NA	0.676	0.62	NA	2.33052160577251	1.58149013755868	1.65903178794585	0.924919894063637	0.948601834679672	1.27661575409023	1	0.95449721411515	0.975	0.753397193138784	0.769230769230769	0.889027653880464
GUCY1A2.1	human	L6 IT Car3	GUCY1A2	0.837	NA	NA	0.674	NA	NA	2.94131674695044	2.26267145848682	1.25833086324544	1.58085185115527	1.58191144531538	1.62343764952427	1	0.987795171132926	0.855	0.92492760080196	0.923076923076923	0.971810883140053
UNC5D.3	human_mouse	L6 IT Car3	UNC5D	0.836	NA	0.944	0.672	NA	0.888	3.37208827570448	1.95960069297369	2.69547863957656	1.99281520979671	3.45106239981207	1.19697536994721	1	0.800742902626691	0.99	0.868344842949432	1	0.646030330062444
SATB2	human_marmoset	L6 IT Car3	SATB2	0.836	0.766	NA	0.672	0.532	NA	2.9635813811478	2.33910459780905	2.12796070776493	1.5398362968937	2.24080453547744	1.81366029949285	1	0.995356858583179	0.995	0.930051236355536	1	0.95664585191793
HPSE2	human_marmoset	L6 IT Car3	HPSE2	0.835	0.752	NA	0.67	0.504	NA	1.56690683423843	0.0920582149664745	1.24664432721454	0.414681039947116	0.0845086375898546	0.0326712202920358	0.715	0.115149907137172	0.735	0.362887057251058	0.0769230769230769	0.0454950936663693
ADAMTS3.1	human_mouse	L6 IT Car3	ADAMTS3	0.834	NA	0.896	0.668	NA	0.792	1.41313750401804	0.416884486518066	0.0277258872223978	0.0669984768735162	1.38011844741945	0.273204252088904	0.905	0.3309896524277	0.04	0.073958565382045	0.923076923076923	0.273862622658341
ABCC3	human	L6 IT Car3	ABCC3	0.833	NA	NA	0.666	NA	NA	0.832833104835761	0.0777594579411873	0.0984002738558105	0.0476486648304169	0	0.0103974322357813	0.73	0.0971079862032369	0.12	0.0630429939852974	0	0.0142729705619982
CDH2.5	human	L6 IT Car3	CDH2	0.832	NA	NA	0.664	NA	NA	2.93192326293863	2.14593044192777	1.59419262007739	1.41387263495957	1.70649531330755	1.76181841475856	1	0.973069779782436	0.96	0.915794163510804	0.923076923076923	0.970383586083854
THSD7B	human_mouse	L6 IT Car3	THSD7B	0.829	NA	0.859	0.658	NA	0.718	1.37107308533592	0.212259471562163	0.0803008409426756	0.105640847752884	1.98228000751055	0.701639138633504	0.77	0.168214380472274	0.11	0.126977055023391	1	0.450490633363069
FRMD5.3	human_mouse	L6 IT Car3	FRMD5	0.829	NA	0.894	0.658	NA	0.788	2.92316687551535	1.87520284999959	1.5651509945613	1.67574652952012	2.98114990859087	1.79222941646254	1	0.88418678694614	0.935	0.897304522165293	1	0.909009812667261
FRAS1.2	human_mouse	L6 IT Car3	FRAS1	0.828	NA	0.883	0.656	NA	0.766	2.78042283598244	1.84887062175516	0.17987894515505	0.430425560082485	1.84972457781548	0.62897248040358	1	0.939373839214646	0.21	0.317219870795277	1	0.469937555753791
C14orf37	human	L6 IT Car3	C14orf37	0.827	NA	NA	0.654	NA	NA	1.45234084308174	0.64387018847742	0.261175778233435	0.50398852000785	0.297784693146761	0.330244598673431	0.935	0.626028124170868	0.315	0.506126085987971	0.384615384615385	0.381445138269402
GAB2.2	human	L6 IT Car3	GAB2	0.827	NA	NA	0.654	NA	NA	1.94132090670952	1.07841936620396	0.29160343351417	0.529707848317449	0.629899163418785	0.682072064335881	0.985	0.802202175643407	0.33	0.478280240588104	0.615384615384615	0.597680642283675
PTPN13.1	human	L6 IT Car3	PTPN13	0.827	NA	NA	0.654	NA	NA	1.63558839804141	0.72787045938944	0.119601766230036	0.422763516715337	0.137827651479081	0.144821584327353	0.97	0.580260015919342	0.15	0.392737803519715	0.153846153846154	0.176984834968778
ARPP19.1	human	L6 IT Car3	ARPP19	0.827	NA	NA	0.654	NA	NA	2.01044574721331	1.24022872402445	0.629621102342156	0.511700134026735	1.50349090333714	1.20243849688104	1	0.884717431679491	0.625	0.537313432835821	0.923076923076923	0.884032114183764
GNPTAB	human_mouse	L6 IT Car3	GNPTAB	0.827	NA	0.728	0.654	NA	0.456	1.82823832123699	1.14521147631865	0.583704612300209	0.869392261532905	1.01715699578137	0.535186352983878	0.98	0.892544441496418	0.64	0.784139006460236	0.846153846153846	0.571275646743979
CTNNA3	human_marmoset	L6 IT Car3	CTNNA3	0.826	0.705	NA	0.652	0.41	NA	2.05019314547655	0.691159079132005	2.83206150212024	2.32542269890147	2.13747009586809	2.22813999801278	0.9	0.642876094454763	0.99	0.973267988416128	1	0.985013380909902
KLF7.1	human_mouse	L6 IT Car3	KLF7	0.825	NA	0.823	0.65	NA	0.646	1.49621064785357	0.698299398561383	0.68232764260402	0.422383691439525	1.64669473452465	0.875459210744511	0.955	0.638365614221279	0.65	0.446424593450657	0.923076923076923	0.75914362176628
RUNX1T1.3	human	L6 IT Car3	RUNX1T1	0.824	NA	NA	0.648	NA	NA	2.46801628797204	1.57596605115308	0.692405383593932	0.970267279907315	0.901658794621658	1.33204814631109	1	0.878084372512603	0.585	0.732457117398084	0.692307692307692	0.876895628902765
SIPA1L1.4	human	L6 IT Car3	SIPA1L1	0.821	NA	NA	0.642	NA	NA	3.21182447197962	2.69498608457351	2.28936397357124	2.08936817194799	2.15944717330637	2.12215726412814	1	0.999071371716636	0.995	0.988861661840053	1	0.991971454058876
CPNE4.4	human_marmoset_mouse	L6 IT Car3	CPNE4	0.82	0.728	0.945	0.64	0.456	0.89	3.21813049995964	1.89394181338178	1.91996046005209	1.24459336964264	2.87399221445297	0.872713272251232	1	0.848766250994959	0.99	0.779460904433059	1	0.570918822479929
STXBP5.2	human_marmoset	L6 IT Car3	STXBP5	0.82	0.816	NA	0.64	0.632	NA	3.05748281691477	2.50844955425413	2.3028471091863	1.66454406033551	1.63461752307775	1.28139738599209	1	0.999071371716636	1	0.971263087547338	1	0.921320249776985
CAMK2N1.3	human_mouse	L6 IT Car3	CAMK2N1	0.819	NA	0.789	0.638	NA	0.578	1.93968648844629	1.10992728248178	1.16354836260823	0.958914789299562	2.47637592778236	1.58769630473799	0.985	0.795303794109843	0.865	0.760525729561149	1	0.906868867082962
OLFML2B.1	human	L6 IT Car3	OLFML2B	0.815	NA	NA	0.63	NA	NA	0.712867662164016	0.066749978706437	0.341476619176111	0.0369837467842093	0	0.103010623865991	0.695	0.068851154152295	0.41	0.0456671864557808	0	0.128991971454059
RASGRP1.2	human_mouse	L6 IT Car3	RASGRP1	0.813	NA	0.825	0.626	NA	0.65	1.73087637707654	0.954943482802575	0.560951769497537	0.37526005816966	1.91229723436802	1.20234833636112	0.975	0.754974794375166	0.585	0.411227444865226	0.923076923076923	0.88064228367529
ATP6V1H	human_mouse	L6 IT Car3	ATP6V1H	0.812	NA	0.759	0.624	NA	0.518	2.13410641424094	1.56455048560877	0.589408569270825	0.569647790230967	1.76748067293086	1.25558734918167	1	0.974396391615813	0.605	0.592336823345957	1	0.933452274754683
NCAM1.2	human	L6 IT Car3	NCAM1	0.811	NA	NA	0.622	NA	NA	3.09729386704164	2.62642566911129	0.85079410004376	0.986801288309076	1.70035639074844	2.17632873960023	1	1	0.78	0.815549120071285	1	0.993755575379126
GBE1.1	human	L6 IT Car3	GBE1	0.809	NA	NA	0.618	NA	NA	1.63318772613648	0.81083049506034	0.864688759647734	0.6560764150753	0.404422720925214	0.169931575920748	0.99	0.653488989121783	0.745	0.576743149922032	0.538461538461538	0.208028545941124
AMZ1	human	L6 IT Car3	AMZ1	0.808	NA	NA	0.616	NA	NA	0.761206126582358	0.103662453946305	0.213176635605629	0.166359682533444	0.382293330736615	0.0606552561416093	0.705	0.135447068187848	0.29	0.213187792381377	0.384615384615385	0.0804638715432649
GABRA5.1	human	L6 IT Car3	GABRA5	0.806	NA	NA	0.612	NA	NA	1.25583518952573	0.505393896852537	0.166360965901286	0.234696360552717	0.15995704166768	0.681714592608657	0.905	0.49588750331653	0.195	0.273112051681889	0.153846153846154	0.612667261373773
GABRA2.3	human_mouse	L6 IT Car3	GABRA2	0.806	NA	0.726	0.612	NA	0.452	2.14560119970804	1.32451488683649	1.03169682094902	0.986286004701623	1.73391865649773	1.02831023561244	0.995	0.829928362960998	0.85	0.762976163956338	0.923076923076923	0.742372881355932
TSHZ2.3	human	L6 IT Car3	TSHZ2	0.805	NA	NA	0.61	NA	NA	3.10291670993444	1.42514450087341	0.0574790999853365	0.422461963024774	0	0.864592790126632	1	0.618731759087291	0.07	0.275116952550679	0	0.333273862622658
KCNIP2	human_marmoset	L6 IT Car3	KCNIP2	0.805	0.746	NA	0.61	0.492	NA	0.883446405282964	0.232765930323449	0.736497914469311	0.2402270529301	0.551310605916325	0.238027359901078	0.8	0.245157866808172	0.72	0.28135442192025	0.538461538461538	0.256021409455843
RTN4RL2	human	L6 IT Car3	RTN4RL2	0.804	NA	NA	0.608	NA	NA	0.931356663979906	0.266614024304877	0.580827791575691	0.217459053091855	0.382293330736615	0.127958529561685	0.805	0.312284425577076	0.63	0.269993316997104	0.461538461538462	0.16235504014273
RABGAP1L.1	human	L6 IT Car3	RABGAP1L	0.804	NA	NA	0.608	NA	NA	3.19469691444214	2.79060891293095	1.84932542757557	1.89506763250664	2.03835648407325	2.14433140071971	1	1	0.99	0.987747828024059	1	0.9971454058876
NPY1R.2	human	L6 IT Car3	NPY1R	0.803	NA	NA	0.606	NA	NA	1.37227613520637	0.516664525142603	0.0447939867307014	0.119943331137793	0.137827651479081	0.151418687144154	0.865	0.472406473865747	0.05	0.155045667186456	0.153846153846154	0.190187332738626
RASGEF1C	human	L6 IT Car3	RASGEF1C	0.803	NA	NA	0.606	NA	NA	1.0948341914137	0.354359677804004	0.815018606579494	0.420169431118411	0.297784693146761	0.193400810808576	0.835	0.376094454762537	0.74	0.44575629316106	0.384615384615385	0.230865298840321
FAM126A.1	human	L6 IT Car3	FAM126A	0.802	NA	NA	0.604	NA	NA	0.937468637819601	0.256189227160934	0.319567628990516	0.13174272183439	0.413482954437243	0.198348338379205	0.805	0.269036879808968	0.365	0.141234127868122	0.461538461538462	0.218733273862623
ME1	human	L6 IT Car3	ME1	0.801	NA	NA	0.602	NA	NA	2.03048807198299	1.42595391681051	1.09984707668167	1.08379350559162	0.795776285173859	0.476463951082877	0.995	0.943486335898116	0.88	0.85631543773669	0.846153846153846	0.506155218554862
FAM102B	human	L6 IT Car3	FAM102B	0.799	NA	NA	0.598	NA	NA	1.51723356847839	0.839898852278601	0.208538711913164	0.316196054829885	0	0.153965926538405	0.975	0.748607057574954	0.26	0.375139229226999	0	0.195539696699376
B3GAT2	human_mouse	L6 IT Car3	B3GAT2	0.798	NA	0.942	0.596	NA	0.884	0.708952722479993	0.066088159553254	0.194086853123684	0.0670987586403971	1.48143054889643	0.140449013530341	0.655	0.0809233218360308	0.245	0.0913343729115616	0.923076923076923	0.182337198929527
CEP162	human	L6 IT Car3	CEP162	0.798	NA	NA	0.596	NA	NA	1.29690780500984	0.608664182499228	0.186039663561513	0.224339724376145	0.488931358515069	0.322669162187497	0.945	0.604404351286813	0.23	0.273334818445088	0.615384615384615	0.381623550401427
ITGA11	human	L6 IT Car3	ITGA11	0.797	NA	NA	0.594	NA	NA	1.04694886315486	0.296491726316783	0.449243910323264	0.414054009930061	0.213276055556906	0.154090871364949	0.805	0.278190501459273	0.47	0.447761194029851	0.307692307692308	0.189116859946476
TTLL7	human	L6 IT Car3	TTLL7	0.797	NA	NA	0.594	NA	NA	2.49817474713805	2.04953016406733	1.47938911892194	1.36666951207224	1.09635848941069	1.03687123358498	1	0.998142743433271	0.95	0.94586767654266	0.923076923076923	0.84335414808207
SMYD1	human	L6 IT Car3	SMYD1	0.796	NA	NA	0.592	NA	NA	0.630754389195226	0.00226067888585127	0.105149907440556	0.00247056246134086	0.0533190138892266	0.0389876789402206	0.595	0.00318386840010613	0.14	0.00356426821118289	0.0769230769230769	0.0538804638715433
SWAP70.1	human	L6 IT Car3	SWAP70	0.796	NA	NA	0.592	NA	NA	0.909799220630296	0.248989132799401	0.0837665768454754	0.144989511229568	0	0.0139346327146012	0.785	0.282966304059432	0.105	0.182668745823123	0	0.0185548617305977
NBEA	human_marmoset_mouse	L6 IT Car3	NBEA	0.796	0.726	0.894	0.592	0.452	0.788	3.75611575148159	3.45370279778463	2.67583007878435	2.32414989635224	3.24122034313911	2.73477755468509	1	1	1	0.995990198262419	1	0.99964317573595
EXPH5	human	L6 IT Car3	EXPH5	0.793	NA	NA	0.586	NA	NA	0.812347455094944	0.0944622272686534	0.607789710953627	0.199242232952398	0.297784693146761	0.298568414763725	0.66	0.104537012470151	0.6	0.23323680106928	0.384615384615385	0.305798394290812
SPOCK3.1	human_marmoset_mouse	L6 IT Car3	SPOCK3	0.793	0.903	0.837	0.586	0.806	0.674	1.74849651347142	0.684144325706669	2.49381679087484	0.987692375069075	1.80551338080765	0.507619936303496	0.91	0.429954895197665	1	0.62085096903542	0.923076923076923	0.398037466547725
CHRM2.1	human_marmoset_mouse	L6 IT Car3	CHRM2	0.793	0.752	0.793	0.586	0.504	0.586	1.59836225640033	0.606448921323616	0.9604157469647	0.334413604301579	1.51049595313081	0.502497364749079	0.9	0.388697267179623	0.75	0.280240588104255	0.846153846153846	0.337912578055308
MARCH1.4	human_marmoset_mouse	L6 IT Car3	MARCH1	0.793	0.732	0.771	0.586	0.464	0.542	3.13633041724083	1.99966067769243	1.6468722041914	0.979724778504096	3.03180708949039	2.13797889063481	1	0.830193685327673	0.945	0.691468032969481	1	0.912756467439786
CACNA2D1.5	human	L6 IT Car3	CACNA2D1	0.793	NA	NA	0.586	NA	NA	3.07188723769921	2.62195412759694	2.47367726410019	2.28208472967521	2.74921393236368	2.41072679418036	1	0.999336694083311	1	0.993985297393629	1	0.998751115075825
SLC20A1	human_marmoset	L6 IT Car3	SLC20A1	0.791	0.768	NA	0.582	0.536	NA	1.36122936165216	0.684716375526889	0.940151192201691	0.343724079424756	1.08233375427269	0.665104711871832	0.925	0.663836561422128	0.805	0.398306972599688	0.769230769230769	0.64085637823372
CAMK1D.5	human	L6 IT Car3	CAMK1D	0.791	NA	NA	0.582	NA	NA	2.93992818135564	2.36747263878052	0.718803141833906	0.761095716266407	2.06553923693876	1.96610233786033	1	0.988591138232953	0.67	0.667186455780797	1	0.993041926851026
CSGALNACT1.3	human_marmoset	L6 IT Car3	CSGALNACT1	0.79	0.809	NA	0.58	0.618	NA	2.26920294311565	1.33181860661632	1.98830144284938	1.25023715889649	0.652028553607383	1.09362826429424	0.995	0.76240382064208	0.99	0.860102472711072	0.538461538461538	0.787511150758252
OPTN.1	human	L6 IT Car3	OPTN	0.79	NA	NA	0.58	NA	NA	1.33797053117015	0.70697817491196	0.408180739080182	0.316149090840197	0.222336289068936	0.123471612328799	0.94	0.682807110639427	0.485	0.383158832702161	0.230769230769231	0.15735950044603
SNED1.4	human	L6 IT Car3	SNED1	0.789	NA	NA	0.578	NA	NA	1.63722057453089	0.826457247362663	0.104560992262274	0.127413569876784	0.0533190138892266	0.07362379217667	0.955	0.621119660387371	0.145	0.167743372688795	0.0769230769230769	0.0981266726137377
ADD3.2	human_marmoset	L6 IT Car3	ADD3	0.789	0.766	NA	0.578	0.532	NA	1.84118964388236	1.14459236700052	0.970726487421933	0.378967283114736	0.795776285173859	0.493586806044001	1	0.82860175112762	0.815	0.414346179550011	0.846153846153846	0.506155218554862
PLEKHA5.1	human_marmoset	L6 IT Car3	PLEKHA5	0.789	0.742	NA	0.578	0.484	NA	3.14264638785537	2.72808346951389	2.5953877242756	2.09376097077456	1.67041022372884	1.90201619219716	1	1	1	0.985742927155268	0.923076923076923	0.991971454058876
FBN1	human	L6 IT Car3	FBN1	0.786	NA	NA	0.572	NA	NA	1.76599888484185	1.07548116393557	0.2108266174594	0.623487889540403	0	0.133540995280118	0.98	0.839081984611303	0.265	0.594341724214747	0	0.16092774308653
TRAM2	human	L6 IT Car3	TRAM2	0.786	NA	NA	0.572	NA	NA	0.830436758802461	0.228901268902108	0.165834163322997	0.0371023222182979	0	0.0145016360741637	0.755	0.279517113292651	0.2	0.0505680552461573	0	0.0199821587867975
EXOC6.1	human	L6 IT Car3	EXOC6	0.786	NA	NA	0.572	NA	NA	2.21306685209599	1.70764218572983	1.14469639045769	1.07975976216268	1.18400728042518	0.72805139877357	1	0.97811090474927	0.89	0.848295834261528	1	0.691525423728814
THTPA	human	L6 IT Car3	THTPA	0.783	NA	NA	0.566	NA	NA	0.892076978245423	0.220768151138815	0.0519860385419959	0.0476779083959916	0	0	0.73	0.281507031042717	0.075	0.0668300289596792	0	0
PDZRN4.4	human	L6 IT Car3	PDZRN4	0.783	NA	NA	0.566	NA	NA	3.5242931969726	2.36906137514619	0.0317805383034795	0.360903860087215	0.810774183200591	1.19006657932833	1	0.863226319978774	0.035	0.243261305413232	0.538461538461538	0.703479036574487
ARMC2	human	L6 IT Car3	ARMC2	0.783	NA	NA	0.566	NA	NA	1.67356811442289	1.08049791806634	0.711622950943337	0.537994614706139	0.244465679257534	0.298992670512421	0.985	0.870124701512337	0.655	0.551124972154155	0.307692307692308	0.345227475468332
CACNA1C.1	human_marmoset_mouse	L6 IT Car3	CACNA1C	0.783	0.722	0.863	0.566	0.444	0.726	3.24021280063611	2.85210972732108	2.46014874782236	2.00894309339219	2.77996851362623	1.98228228433336	1	0.999867338816662	1	0.984851860102473	1	0.986619090098127
DSCAML1.4	human_marmoset_mouse	L6 IT Car3	DSCAML1	0.782	0.725	0.722	0.564	0.45	0.444	2.49392278157573	1.72460505395065	1.74041233460122	1.07383665588366	2.12251170079764	1.25264389985487	1	0.917882727513929	0.98	0.723991980396525	0.923076923076923	0.708474576271186
C11orf80	human	L6 IT Car3	C11orf80	0.781	NA	NA	0.562	NA	NA	1.84389672766301	1.29993360176315	1.1080339776409	0.924237928049501	0	0.150903613777917	1	0.927832316264261	0.865	0.784807306749833	0	0.185727029438002
RNF152.1	human	L6 IT Car3	RNF152	0.78	NA	NA	0.56	NA	NA	0.861277978079449	0.20414142974631	0.0103972077083992	0.101663262149432	0.0533190138892266	0.353255919129751	0.73	0.192226054656408	0.015	0.117175317442638	0.0769230769230769	0.312221231043711
NAV3.1	human	L6 IT Car3	NAV3	0.779	NA	NA	0.558	NA	NA	4.18263994486606	3.80796600860328	3.4494249267168	3.12994741871353	3.91612083097819	3.71030010231874	1	1	1	0.992648696814435	1	1
GABRG3.3	human	L6 IT Car3	GABRG3	0.778	NA	NA	0.556	NA	NA	3.26962111485979	2.65944981162339	1.95134207728865	1.58936538298864	2.69570503174035	2.85155800414493	1	0.982223401432741	1	0.922477166406772	1	0.984834968777877
SLC26A4.2	human	L6 IT Car3	SLC26A4	0.777	NA	NA	0.554	NA	NA	1.12354406529877	0.415852481322858	1.33884940611165	0.92077448193508	0.360163940548017	0.17524156884647	0.85	0.361501724595383	0.9	0.678324793940744	0.384615384615385	0.174843889384478
GPR63.2	human_marmoset	L6 IT Car3	GPR63	0.776	0.713	NA	0.552	0.426	NA	1.26119488862999	0.596745112131586	0.589146846277355	0.164497717827789	0.15995704166768	0.413449490992802	0.91	0.578933404085964	0.59	0.210291824459791	0.230769230769231	0.420517395182872
CDK18	human	L6 IT Car3	CDK18	0.775	NA	NA	0.55	NA	NA	0.809549012715437	0.198809838736571	0.0103972077083992	0.0126616326143719	0.106638027778453	0.0730873022069692	0.705	0.230697797824357	0.015	0.0182668745823123	0.153846153846154	0.096164139161463
SNTB2.3	human	L6 IT Car3	SNTB2	0.775	NA	NA	0.55	NA	NA	2.09216700650674	1.39419876692834	0.781924393291794	0.898544890350067	1.43168999774835	1.18077303802186	0.985	0.899310161846644	0.685	0.712630875473379	0.846153846153846	0.776271186440678
PACRG	human	L6 IT Car3	PACRG	0.775	NA	NA	0.55	NA	NA	2.01452405327533	1.3658191300969	0.66557239207123	0.422192097451303	0.648888400182748	0.63030081377254	0.995	0.905014592730167	0.565	0.412786812207619	0.692307692307692	0.5964317573595
PBX3.1	human_marmoset	L6 IT Car3	PBX3	0.774	0.864	NA	0.548	0.728	NA	1.16865921450344	0.406187639103399	1.24616419429304	0.184592215213565	0.230440944119538	0.2222141926512	0.81	0.352480764128416	0.83	0.178213410559145	0.230769230769231	0.207850133809099
CACNA1G.1	human_mouse	L6 IT Car3	CACNA1G	0.774	NA	0.846	0.548	NA	0.692	0.819092303525122	0.240530441147684	0.143273002371353	0.139472693099094	1.11978610039528	0.386571212159122	0.75	0.271690103475723	0.19	0.179550011138338	1	0.404103479036575
DNER	human_mouse	L6 IT Car3	DNER	0.772	NA	0.978	0.544	NA	0.956	1.14224140995806	0.449373520171243	0.260264170449465	0.229482781408993	2.44487458737366	0.487109307997405	0.81	0.458079066065269	0.3	0.262864780574738	1	0.437109723461195
LMBRD1	human	L6 IT Car3	LMBRD1	0.772	NA	NA	0.544	NA	NA	1.9543896082596	1.43563764320775	1.18491591215982	1.10648284093178	0.750561926335234	1.08292478088015	1	0.955558503581852	0.88	0.870126977055023	0.692307692307692	0.868510258697591
NIN	human_mouse	L6 IT Car3	NIN	0.772	NA	0.771	0.544	NA	0.542	2.40366766906913	1.95005775372523	1.62921647442568	1.48274629180338	1.76058742995473	1.16570485673331	1	0.994295569116477	0.98	0.958119848518601	1	0.87600356824264
TMEM178B.3	human_marmoset_mouse	L6 IT Car3	TMEM178B	0.772	0.743	0.88	0.544	0.486	0.76	3.00471479825805	2.41539002715465	2.66837359649047	2.07611069355518	2.92689427348962	2.01390118212068	1	0.990448394799682	1	0.975941189574515	1	0.95878679750223
DGKI.3	human_mouse	L6 IT Car3	DGKI	0.771	NA	0.839	0.542	NA	0.678	3.24050967560434	2.79603861164202	2.18990526668006	1.90895628964683	3.00627558619276	2.22433657996923	1	0.997346776333245	1	0.978614390732903	1	0.996966993755575
PTBP2	human	L6 IT Car3	PTBP2	0.77	NA	NA	0.54	NA	NA	1.9633590334188	1.46168220478068	1.05723561308564	0.777631704334357	1.3151417490589	0.994924944039209	0.995	0.962589546298753	0.885	0.726442414791713	0.923076923076923	0.841034790365745
DOC2A	human	L6 IT Car3	DOC2A	0.769	NA	NA	0.538	NA	NA	0.957026466871191	0.404703792198559	0.410083839420737	0.226492624141504	0.15995704166768	0.148314891877488	0.845	0.452772618731759	0.475	0.278012920472266	0.230769230769231	0.188224799286351
FBXL2	human	L6 IT Car3	FBXL2	0.769	NA	NA	0.538	NA	NA	1.96525310437719	1.42654576929957	0.820821291111147	0.688314567450722	0.848139720601658	0.916218045715247	1	0.936587954364553	0.75	0.646469146803297	0.769230769230769	0.811239964317574
TANC2.2	human	L6 IT Car3	TANC2	0.769	NA	NA	0.538	NA	NA	3.18865617488217	2.79633406641191	2.3371793627837	2.13964398707003	2.51465163388898	2.61607279028781	1	0.999734677633324	1	0.99376253063043	1	0.999464763603925
EDIL3.3	human	L6 IT Car3	EDIL3	0.768	NA	NA	0.536	NA	NA	2.4886542651314	1.67134989043617	1.4231033088119	1.53370947394593	0.5060962470777	1.45255694349471	1	0.862563014062085	0.93	0.906883492982847	0.461538461538462	0.790900981266726
LGI1	human	L6 IT Car3	LGI1	0.766	NA	NA	0.532	NA	NA	1.43397644645236	0.857338427809479	0.529226558239376	0.340624508982746	0.474906623377072	0.980823167431591	0.95	0.768771557442292	0.57	0.388059701492537	0.538461538461538	0.810704727921499
CNTN4.2	human_mouse	L6 IT Car3	CNTN4	0.766	NA	0.853	0.532	NA	0.706	3.79619482736395	3.0649980910422	2.23146268942613	2.25787453019159	3.64577560161834	2.77011961192633	1	0.956487131865216	0.995	0.971485854310537	1	0.982515611061552
MREG	human	L6 IT Car3	MREG	0.765	NA	NA	0.53	NA	NA	0.971763463393664	0.395434717025839	0.0415888308335967	0.121497633888684	0.106638027778453	0.0716643385912031	0.815	0.437649243831255	0.06	0.14368456226331	0.153846153846154	0.0925958965209634
GRIK4.2	human_mouse	L6 IT Car3	GRIK4	0.764	NA	0.824	0.528	NA	0.648	1.9897433668602	1.3195868199939	0.266748724449391	0.695273563152737	2.09049753797677	1.0581259427295	0.99	0.855399310161847	0.27	0.603252394742704	1	0.739875111507583
GRIA4.4	human_marmoset_mouse	L6 IT Car3	GRIA4	0.764	0.879	0.946	0.528	0.758	0.892	3.30385781634609	2.34594041277177	2.13584125807064	0.859922783832931	3.61834477908801	2.36201147080956	1	0.886840010612895	0.99	0.599019826241925	1	0.975914362176628
PRELID2.2	human	L6 IT Car3	PRELID2	0.763	NA	NA	0.526	NA	NA	1.2549993236096	0.470447031218565	0.0491092178174781	0.0420025805626384	0.244465679257534	0.0108199571470233	0.825	0.353144070045105	0.065	0.0585876587213188	0.307692307692308	0.0139161462979483
PDZD2.2	human	L6 IT Car3	PDZD2	0.763	NA	NA	0.526	NA	NA	2.19155471009255	1.29689227443409	0.422736837293451	0.833737558591598	0.244465679257534	1.32935069708769	0.96	0.788538073759618	0.415	0.497215415460013	0.230769230769231	0.857091882247993
ULK2	human	L6 IT Car3	ULK2	0.763	NA	NA	0.526	NA	NA	1.46472708152547	0.900140329815315	0.813742382442165	0.808415744524635	1.40103642553358	1.33513173219099	0.99	0.803130803926771	0.745	0.730897750055692	0.846153846153846	0.938269402319358
AKAP13.2	human_mouse	L6 IT Car3	AKAP13	0.762	NA	0.855	0.524	NA	0.71	1.40458964067585	0.777916615106844	0.632424823848732	0.26195531044733	1.45372491886864	0.461169557448072	0.96	0.653356327938445	0.59	0.289151258632212	0.923076923076923	0.449598572702944
ASTN1	human	L6 IT Car3	ASTN1	0.762	NA	NA	0.524	NA	NA	2.28240118195016	1.84719791921971	1.36721481206081	1.17752381872444	1.87831009957732	1.57379624965555	1	0.989785088882993	0.93	0.884606816662954	1	0.967707404103479
TPD52	human_mouse	L6 IT Car3	TPD52	0.761	NA	0.873	0.522	NA	0.746	1.67459866566055	1.13614464362934	0.819259595460554	0.543679863884542	1.53545362979573	0.737887565800002	0.98	0.886840010612895	0.75	0.558921808866117	1	0.700089206066012
JAKMIP1	human	L6 IT Car3	JAKMIP1	0.761	NA	NA	0.522	NA	NA	1.63691241566771	1.10319458689833	0.693693495330331	0.751967720221757	1.39015184382022	1.3464845786311	0.985	0.878482356062616	0.64	0.675874359545556	0.846153846153846	0.941123996431757
LTBP1	human	L6 IT Car3	LTBP1	0.76	NA	NA	0.52	NA	NA	1.07711155729941	0.405698275153625	0.0427045485901678	0.201827954090292	0.106638027778453	0.137430484281182	0.81	0.376094454762537	0.055	0.186233014034306	0.153846153846154	0.131846565566459
CHST1	human_marmoset	L6 IT Car3	CHST1	0.759	0.728	NA	0.518	0.456	NA	0.909758236794275	0.372570799501671	0.754542960248778	0.274723675181756	1.10977028842182	0.687087357992591	0.805	0.425842398514195	0.705	0.32501670750724	0.923076923076923	0.656199821587868
NR2F1.1	human_marmoset	L6 IT Car3	NR2F1	0.759	0.738	NA	0.518	0.476	NA	0.871180295515356	0.342555051641073	0.754856784400366	0.268945366028489	0.275655302958162	0.340532131622391	0.815	0.378615017245954	0.72	0.316328803742482	0.307692307692308	0.379482604817128
PPP1R14C.1	human	L6 IT Car3	PPP1R14C	0.759	NA	NA	0.518	NA	NA	0.97824573141804	0.437974906252958	0.411850584955583	0.303781940367938	0.106638027778453	0.419669273653153	0.88	0.465773414698859	0.485	0.337937179772778	0.153846153846154	0.447457627118644
SPEF2	human	L6 IT Car3	SPEF2	0.758	NA	NA	0.516	NA	NA	1.46698346997202	0.877416328233014	0.0442050715524195	0.0534730686397976	0	0.0242199135392456	0.945	0.769965508092332	0.055	0.0695032301180664	0	0.0333630686886708
DGKZ.1	human_marmoset	L6 IT Car3	DGKZ	0.758	0.715	NA	0.516	0.43	NA	1.84806421592127	1.34910624082912	1.14379456069502	0.684227136821542	1.34710447551749	1.00756073872447	0.995	0.9349960201645	0.895	0.668968589886389	1	0.807314897413024
LNPEP	human	L6 IT Car3	LNPEP	0.757	NA	NA	0.514	NA	NA	1.316945437526	0.744220251483141	0.521910281228096	0.475448527661653	0.764586661473231	0.932008411342854	0.93	0.706155478906872	0.565	0.520160392069503	0.769230769230769	0.814451382694023
DGKH.1	human	L6 IT Car3	DGKH	0.757	NA	NA	0.514	NA	NA	1.76158682709193	1.08780640108563	0.496801777712296	0.392345553352832	1.48337807258753	1.44695324575949	0.985	0.78959936322632	0.47	0.367119625751838	0.923076923076923	0.948795718108831
COL19A1.5	human	L6 IT Car3	COL19A1	0.756	NA	NA	0.512	NA	NA	1.59392352659907	0.85588779188359	0.481431525584171	0.766987459025625	0.213276055556906	0.563373936344078	0.94	0.658928097638631	0.48	0.640677210960125	0.230769230769231	0.393220338983051
AMZ2	human	L6 IT Car3	AMZ2	0.756	NA	NA	0.512	NA	NA	1.13890969371508	0.587056918342618	0.0658489821531948	0.0977274641105599	0.319914083335359	0.283052387723005	0.875	0.612629344653754	0.09	0.132768990866563	0.384615384615385	0.350044603033006
DNM2	human	L6 IT Car3	DNM2	0.756	NA	NA	0.512	NA	NA	1.04517153039121	0.520303280880217	1.00017571966346	0.826857271508673	0.586509152781492	0.803719501839828	0.85	0.574422923852481	0.85	0.742258854978837	0.769230769230769	0.741659232827832
PTBP3	human	L6 IT Car3	PTBP3	0.755	NA	NA	0.51	NA	NA	1.30941406392417	0.755704027788958	0.247839637200525	0.223696562176961	0.643923898556781	0.427567458798382	0.945	0.701114353940037	0.29	0.267542882601916	0.615384615384615	0.445851917930419
PPP1R12B	human	L6 IT Car3	PPP1R12B	0.755	NA	NA	0.51	NA	NA	2.41610349116758	2.04521869651799	1.765760559818	1.48091393561908	1.48868521654807	1.40154158954845	1	0.997877421066596	0.995	0.96034751615059	0.923076923076923	0.95807314897413
CDK17	human_mouse	L6 IT Car3	CDK17	0.754	NA	0.716	0.508	NA	0.432	1.72699202482035	1.23749344257227	1.00230291575281	1.01970454868087	1.81376386164017	1.41729471532265	0.99	0.915362165030512	0.82	0.833147694364001	1	0.939875111507583
SYT10	human	L6 IT Car3	SYT10	0.753	NA	NA	0.506	NA	NA	0.637581976026317	0.0474656295492951	0	0.022891304811719	0.191146665368308	0.16332586781391	0.55	0.0525338286017511	0	0.0280686121630653	0.230769230769231	0.190722569134701
CABLES1	human	L6 IT Car3	CABLES1	0.753	NA	NA	0.506	NA	NA	0.927008174523433	0.376767022097463	0.475276449744607	0.366933274003556	0.62675900999415	0.357689894686696	0.81	0.405279915096843	0.48	0.402539541100468	0.692307692307692	0.410169491525424
RYBP	human	L6 IT Car3	RYBP	0.753	NA	NA	0.506	NA	NA	1.29198228797416	0.753611032015415	0.481816330789852	0.327602946393597	0.604629619805551	0.379991132075026	0.95	0.70390023879013	0.545	0.383827132991758	0.692307692307692	0.433541480820696
VSTM2B	human	L6 IT Car3	VSTM2B	0.752	NA	NA	0.504	NA	NA	1.34102540379057	0.764928330498066	0.436620909668622	0.44354665009411	0.435612344625842	0.206596268675145	0.925	0.697930485539931	0.485	0.449320561372243	0.461538461538462	0.241748438893845
PXYLP1	human	L6 IT Car3	PXYLP1	0.752	NA	NA	0.504	NA	NA	1.17334118119679	0.612733023871384	0.310426993423522	0.184377758956309	0.275655302958162	0.144126431008596	0.89	0.601220482886707	0.37	0.232791267542883	0.307692307692308	0.184299732381802
WDFY2	human	L6 IT Car3	WDFY2	0.752	NA	NA	0.504	NA	NA	1.25453877653608	0.683022824095666	0.501580555789594	0.618873011613212	0.511060748703667	0.410274189654595	0.905	0.64659060758822	0.53	0.603252394742704	0.692307692307692	0.460481712756467
KIDINS220	human	L6 IT Car3	KIDINS220	0.752	NA	NA	0.504	NA	NA	1.84005651626448	1.39423507296445	0.97102805126365	0.776570935015779	1.57319385413792	1.42005584574409	0.985	0.957813743698594	0.795	0.728224548897304	1	0.96021409455843
ST7	human	L6 IT Car3	ST7	0.752	NA	NA	0.504	NA	NA	2.20137580518431	1.79031153555592	1.21368049412865	1.19781755626717	1.10045422129675	1.30019500986763	1	0.990448394799682	0.905	0.896190688349298	0.846153846153846	0.930062444246209
SLIT1	human_marmoset	L6 IT Car3	SLIT1	0.751	0.867	NA	0.502	0.734	NA	1.74757071759998	1.15399474446023	1.84910085614445	0.800575551260234	0.772691316523833	0.778655510549362	0.995	0.829530379410984	0.97	0.635999108932947	0.846153846153846	0.621409455842997
SAMD3.1	human	L6 IT Car3	SAMD3	0.75	NA	NA	0.5	NA	NA	0.939753452615198	0.229884749922914	0.00346573590279973	0.00277938276900847	0	0.00850263272468168	0.665	0.182276465906076	0.005	0.00400980173758075	0	0.0114183764495986
KIAA1958.1	human	L6 IT Car3	KIAA1958	0.75	NA	NA	0.5	NA	NA	1.60349364277788	0.994522294162132	0.277003934785182	0.321652470286172	0.564379762592894	0.36802216204699	0.96	0.776863889625895	0.33	0.367342392515037	0.692307692307692	0.398394290811775
BRINP2.3	human	L6 IT Car3	BRINP2	0.75	NA	NA	0.5	NA	NA	1.78004856439054	1.13396012682443	0.548651461448582	0.570428158366146	1.44563784824534	1.33430481058831	0.98	0.804457415760149	0.55	0.545555803074181	0.923076923076923	0.870294380017841
ADAM22.1	human_mouse	L6 IT Car3	ADAM22	0.75	NA	0.752	0.5	NA	0.504	2.53905456686899	2.18445365630989	2.01687460773433	1.71521716522542	2.07947257691909	1.70436044036174	1	0.998540726983285	1	0.986633994208064	1	0.985548617305977
TTC3	human_mouse	L6 IT Car3	TTC3	0.75	NA	0.749	0.5	NA	0.498	2.86817697933137	2.56760934225644	1.7984353078869	1.82347746228488	2.75062233065828	2.45113623410673	1	1	0.995	0.992203163288037	1	0.99964317573595
NECAB2	human	L6 IT Car3	NECAB2	0.749	NA	NA	0.498	NA	NA	0.465014453854142	0.0351861268413435	0.00693147180559945	0.00802932799935779	0	0.056152160323727	0.54	0.0462987529848766	0.01	0.0115838716863444	0	0.0724353256021409
MAN1C1.3	human	L6 IT Car3	MAN1C1	0.749	NA	NA	0.498	NA	NA	1.33255670943419	0.737401118589517	0.209331737064048	0.452449814848179	0.500789103117165	0.451566998867651	0.93	0.637834969487928	0.235	0.453107596346625	0.538461538461538	0.391079393398751
TRPS1.2	human_marmoset_mouse	L6 IT Car3	TRPS1	0.749	0.871	0.874	0.498	0.742	0.748	1.79730461891644	1.06864124466747	1.59506259924053	0.456245066512862	1.83253425593242	0.653180628880534	0.985	0.705226850623508	0.92	0.395633771441301	1	0.515611061552186
NPTX1.1	human	L6 IT Car3	NPTX1	0.749	NA	NA	0.498	NA	NA	1.74328029012832	1.15988009158244	0.0346573590279973	0.0199976242813995	0.675113522257409	0.638729734982177	0.99	0.832316264261077	0.05	0.0280686121630653	0.692307692307692	0.56164139161463
DPYD.3	human	L6 IT Car3	DPYD	0.749	NA	NA	0.498	NA	NA	2.47481346165469	1.82414276103135	1.07990423934828	0.819869313742019	0.297784693146761	0.337386599774732	1	0.929158928097639	0.855	0.638672310091334	0.384615384615385	0.309545049063336
PRLR	human	L6 IT Car3	PRLR	0.748	NA	NA	0.496	NA	NA	0.693111018472444	0.0354545518995116	0.0297532127629386	0.039591072246812	0	0.0182350436541517	0.525	0.0378084372512603	0.04	0.0521274225885498	0	0.0223015165031222
OGT	human	L6 IT Car3	OGT	0.748	NA	NA	0.496	NA	NA	1.7554871204849	1.31018505052913	1.10063445926566	0.732589166170591	1.65891390380225	1.56729470053117	1	0.942027062881401	0.875	0.702829137892626	1	0.980553077609277
USP43.2	human	L6 IT Car3	USP43	0.747	NA	NA	0.494	NA	NA	1.00920227217649	0.462745816401535	0.425837753766767	0.266481496569195	0	0.0787104424872591	0.845	0.461926240382064	0.485	0.305413232345734	0	0.102943800178412
CREG2.2	human	L6 IT Car3	CREG2	0.747	NA	NA	0.494	NA	NA	1.37495482189271	0.803391798110738	0.200168829745306	0.17604464250788	0.319914083335359	0.607597355483851	0.94	0.684133722472804	0.245	0.223212296725329	0.384615384615385	0.604638715432649
SPTBN1	human_marmoset	L6 IT Car3	SPTBN1	0.747	0.709	NA	0.494	0.418	NA	2.34786570934899	1.99053464312266	2.06412138941769	1.71857428659372	2.0161377510564	1.87327104044442	1	0.998010082249934	0.995	0.985520160392069	1	0.993398751115076
NHSL2	human	L6 IT Car3	NHSL2	0.746	NA	NA	0.492	NA	NA	0.642824317532681	0.0850098348218109	0.0138629436111989	0.0554541624940242	0.612734274856153	1.07943413302682	0.57	0.0971079862032369	0.02	0.0723991980396525	0.615384615384615	0.795539696699376
KIF13A.1	human_marmoset	L6 IT Car3	KIF13A	0.746	0.982	NA	0.492	0.964	NA	1.66544973324225	1.02010125932311	2.23986344041423	0.316980652093749	0.297784693146761	0.450745553417832	0.96	0.765057044308835	0.985	0.33949654711517	0.307692307692308	0.470651204281891
STK32C	human_mouse	L6 IT Car3	STK32C	0.746	NA	0.995	0.492	NA	0.99	0.881356764066306	0.377316326083894	0.776813543976655	0.359452340309187	2.32142789053444	0.619870741150761	0.795	0.429158928097639	0.72	0.410559144575629	1	0.587689562890277
TRIM36.3	human	L6 IT Car3	TRIM36	0.746	NA	NA	0.492	NA	NA	1.07721016641181	0.512920829886765	0.0103972077083992	0.0774222764978569	0.0533190138892266	0.0154909630044901	0.88	0.481560095516052	0.015	0.0953441746491424	0.0769230769230769	0.0212310437109723
ANXA1	human	L6 IT Car3	ANXA1	0.744	NA	NA	0.488	NA	NA	0.693279545288711	0.0937929337517223	0.00693147180559945	0.0163793374145407	0	0.0106983062685325	0.57	0.114619262403821	0.01	0.022499443083092	0	0.0148082069580731
RAB40B	human	L6 IT Car3	RAB40B	0.744	NA	NA	0.488	NA	NA	1.03082747069299	0.517390684115658	0.123328082138531	0.11872749642723	1.05740685299402	0.674846926030248	0.86	0.547492703634916	0.175	0.16239697037202	0.923076923076923	0.64228367528992
DACH1.4	human	L6 IT Car3	DACH1	0.744	NA	NA	0.488	NA	NA	1.84135695106503	0.971368572247884	0.104560992262274	0.319749127524464	0.137827651479081	0.0833546844439262	0.965	0.561422127885381	0.14	0.322120739585654	0.153846153846154	0.0981266726137377
CYTH1	human	L6 IT Car3	CYTH1	0.743	NA	NA	0.486	NA	NA	1.03905649847602	0.515143357718306	0.424071008231921	0.242404431074161	0.435612344625842	0.598313401376844	0.835	0.561156805518705	0.505	0.30407663176654	0.538461538461538	0.612310437109723
MTA3	human	L6 IT Car3	MTA3	0.742	NA	NA	0.484	NA	NA	1.86731918149671	1.37358020940235	0.834252803113746	0.813607590959915	0.786716051661829	0.634486887752439	0.975	0.932740780047758	0.74	0.731788817108487	0.846153846153846	0.631757359500446
TMEM163.1	human_marmoset_mouse	L6 IT Car3	TMEM163	0.741	0.907	0.986	0.482	0.814	0.972	1.52930539748074	0.916733020705307	1.62696050065575	0.375817981229612	3.04173670215711	0.64898757362007	0.955	0.719554258423985	0.955	0.34996658498552	1	0.39821587867975
OPRK1	human_marmoset_mouse	L6 IT Car3	OPRK1	0.739	0.723	0.915	0.478	0.446	0.83	0.57607128525014	0.104055975345512	0.428007076679916	0.0256994416556384	1.17373563483867	0.0252749012463298	0.585	0.125630140620854	0.475	0.0336377812430385	0.846153846153846	0.0299732381801963
GALNTL6.4	human	L6 IT Car3	GALNTL6	0.738	NA	NA	0.476	NA	NA	2.38038240239658	1.31381588588038	0.294947027116411	1.48203263948659	0.390397985787217	1.39495108707278	0.945	0.642345449721411	0.285	0.743149922031633	0.307692307692308	0.709723461195361
MAMDC2	human	L6 IT Car3	MAMDC2	0.737	NA	NA	0.474	NA	NA	1.16436117722229	0.541341211749715	0.126533238035636	0.177558738494948	0	0.0504179390058264	0.81	0.523083045900769	0.145	0.194920917799064	0	0.0592328278322926
VWA3A.2	human	L6 IT Car3	VWA3A	0.737	NA	NA	0.474	NA	NA	1.08916344409435	0.513262948811878	0.0793892331587059	0.0219527313852859	0.191146665368308	0.100516050492612	0.855	0.470814539665694	0.105	0.0298507462686567	0.230769230769231	0.127564674397859
RASAL1	human	L6 IT Car3	RASAL1	0.737	NA	NA	0.474	NA	NA	0.698329133047245	0.231586562773839	0.0228217409573392	0.0890030380353923	0.595569386293522	0.467046292616011	0.7	0.259617935791987	0.03	0.110937848073068	0.615384615384615	0.504906333630687
MMP17	human	L6 IT Car3	MMP17	0.737	NA	NA	0.474	NA	NA	1.17104504000617	0.681648802795087	0.103972077083992	0.0367031777609069	0.719372302634606	0.608554545113755	0.94	0.664101883788803	0.145	0.0503452884829583	0.769230769230769	0.593220338983051
GABRB1.3	human	L6 IT Car3	GABRB1	0.736	NA	NA	0.472	NA	NA	2.88744777911926	2.42459370842417	0.875900983318253	1.82430485814368	2.09261393786506	2.50616312127148	1	0.980366144866012	0.69	0.971485854310537	0.923076923076923	0.992685102586976
RALYL.3	human	L6 IT Car3	RALYL	0.736	NA	NA	0.472	NA	NA	4.66497955706903	4.36072782520336	3.06025194227308	2.89988509123949	2.64476918911452	2.98836386284962	1	1	1	0.993985297393629	1	0.985013380909902
FGF10	human	L6 IT Car3	FGF10	0.735	NA	NA	0.47	NA	NA	0.576338650810509	0.0634588433357506	0.145221586127053	0.0135848367221401	0.222336289068936	0.141640563391818	0.53	0.0675245423189175	0.17	0.0167075072399198	0.230769230769231	0.15878679750223
TBCD	human	L6 IT Car3	TBCD	0.734	NA	NA	0.468	NA	NA	1.2303882737866	0.752900167284184	0.836117002517707	0.953626156118835	0.874364842676319	0.543811553650924	0.935	0.72870788007429	0.76	0.811984851860102	0.846153846153846	0.569848349687779
ALCAM.3	human_marmoset_mouse	L6 IT Car3	ALCAM	0.734	0.92	0.708	0.468	0.84	0.416	1.96730635577836	1.06027743642208	1.68868950957245	0.256189624200597	1.81985195725178	1.09295950073777	0.985	0.545237463518175	0.94	0.221207395856538	1	0.639607493309545
SYTL5	human	L6 IT Car3	SYTL5	0.733	NA	NA	0.466	NA	NA	0.652793626621609	0.0206499256496309	0	0.0103076324483673	0	0.0287327101649599	0.485	0.0286548156009552	0	0.0144798396079305	0	0.0394290811775201
PLA2G4A	human	L6 IT Car3	PLA2G4A	0.733	NA	NA	0.466	NA	NA	0.696809701687697	0.101748436589585	0.424778428178904	0.277738051365212	0.0845086375898546	0.0195113124933193	0.55	0.114619262403821	0.425	0.28135442192025	0.0769230769230769	0.0260481712756467
TNFRSF19	human	L6 IT Car3	TNFRSF19	0.733	NA	NA	0.466	NA	NA	0.607908293586713	0.166134920627636	0.0138629436111989	0.0147855269095476	0.443716999676444	0.318891814647389	0.64	0.202042982223401	0.02	0.0209400757406995	0.538461538461538	0.357894736842105
PEA15.1	human_mouse	L6 IT Car3	PEA15	0.733	NA	0.703	0.466	NA	0.406	0.839643708032724	0.375723044120492	0.145300327911893	0.16631886687904	0.89152973123895	0.475576227351043	0.795	0.423587158397453	0.195	0.214969926486968	0.846153846153846	0.497591436217663
CDKL2	human_marmoset	L6 IT Car3	CDKL2	0.733	0.838	NA	0.466	0.676	NA	1.02965528290333	0.565769451331897	1.0172758566893	0.200963041458636	0.550355027454897	0.5066262398749	0.855	0.599761209869992	0.81	0.255959010915571	0.615384615384615	0.538626226583408
AHR	human_mouse	L6 IT Car3	AHR	0.731	NA	0.711	0.462	NA	0.422	0.824136904785867	0.299655805387699	0.0485203026391962	0.0928511793778071	0.528225637266299	0.159739044891577	0.71	0.338816662244627	0.07	0.119848518601025	0.615384615384615	0.203033006244425
CNTN6.2	human	L6 IT Car3	CNTN6	0.731	NA	NA	0.462	NA	NA	1.98165891432969	1.16509601457009	0.13666986573834	0.299007125873559	0.0533190138892266	1.28091204385352	0.97	0.679623242239321	0.145	0.248830474493206	0.0769230769230769	0.708474576271186
PI4KA.1	human_mouse	L6 IT Car3	PI4KA	0.73	NA	0.724	0.46	NA	0.448	2.19996065339156	1.83965639610567	1.71986149007946	1.8109698269671	2.28039871480874	1.87264235649089	1	0.993234279649775	0.99	0.985965693918467	1	0.993755575379126
IRAK1BP1	human	L6 IT Car3	IRAK1BP1	0.729	NA	NA	0.458	NA	NA	1.46915033634527	0.984549155687641	0.231683145476191	0.266678624620587	0.595569386293522	0.393270052261962	0.96	0.824621915627487	0.3	0.320115838716863	0.769230769230769	0.451739518287244
BCAP29.1	human	L6 IT Car3	BCAP29	0.729	NA	NA	0.458	NA	NA	1.49323532622549	1.03707543530821	0.50352235399062	0.395597800933848	0.337078971897991	0.552056173276456	0.97	0.846776333244893	0.535	0.441523724660281	0.384615384615385	0.565031222123104
WASF1.1	human	L6 IT Car3	WASF1	0.729	NA	NA	0.458	NA	NA	2.22391093110841	1.80632459070103	0.466634702437256	0.481653803037673	1.58897270381573	1.36834784362131	1	0.987397187582913	0.54	0.521274225885498	1	0.940767172167707
TESC	human_marmoset_mouse	L6 IT Car3	TESC	0.728	0.711	0.76	0.456	0.422	0.52	0.9000230434821	0.40626358107329	0.723955738498935	0.290868476280879	0.998167759017404	0.376697328203963	0.785	0.441761740514725	0.69	0.340387614167966	0.846153846153846	0.392685102586976
SOBP.2	human	L6 IT Car3	SOBP	0.728	NA	NA	0.456	NA	NA	2.42794825765583	2.01740511527504	1.50835250574285	1.30439594321851	1.52128631245394	1.76739275198762	1	0.994162907933139	0.975	0.918244597905992	1	0.985727029438002
FKBP5	human	L6 IT Car3	FKBP5	0.727	NA	NA	0.454	NA	NA	0.833631772553543	0.325377717775855	0.263345101146584	0.172755553103096	0.741501692823205	0.629219882138314	0.73	0.325019899177501	0.28	0.194029850746269	0.769230769230769	0.570205173951829
SBK1	human_marmoset	L6 IT Car3	SBK1	0.727	0.72	NA	0.454	0.44	NA	0.990662139811508	0.48779606848938	0.704440742762216	0.261737960612236	0	0.242141683127487	0.815	0.505041124966835	0.7	0.310536867899309	0	0.294736842105263
TRAK1	human	L6 IT Car3	TRAK1	0.726	NA	NA	0.452	NA	NA	1.33612125752551	0.892220580069829	1.01773394118013	0.769023920054792	1.020297149206	0.726009058966513	0.945	0.797161050676572	0.835	0.704611271998218	0.846153846153846	0.693131132917038
MAN1A2.1	human_marmoset	L6 IT Car3	MAN1A2	0.726	0.773	NA	0.452	0.546	NA	2.15242955996752	1.74237550097603	1.5683548664475	0.945350974658034	1.10541872292272	1.19694200726425	0.995	0.981427434332714	0.965	0.792604143461796	0.923076923076923	0.890811775200714
ZNF697	human	L6 IT Car3	ZNF697	0.724	NA	NA	0.448	NA	NA	0.685701632813479	0.2405757651072	0.377051228554977	0.152840995878104	0.966978135316776	0.789025941432446	0.685	0.291456619793049	0.435	0.201158387168634	0.846153846153846	0.661552185548617
ABLIM2	human	L6 IT Car3	ABLIM2	0.724	NA	NA	0.448	NA	NA	1.580969309933	1.12787350898863	0.92444954682548	1.0137992316101	1.42932294708168	1.06673330405439	0.995	0.88418678694614	0.8	0.832702160837603	0.846153846153846	0.84299732381802
DYNLL1	human	L6 IT Car3	DYNLL1	0.724	NA	NA	0.448	NA	NA	1.74384943554361	1.31058691721549	0.245223396481703	0.248171037714392	1.71109263964485	1.52305811321269	0.985	0.924648447864155	0.3	0.301626197371352	0.923076923076923	0.936663693131133
CREB5.1	human	L6 IT Car3	CREB5	0.722	NA	NA	0.444	NA	NA	0.885061486212807	0.283162563610076	0.417406901986691	0.181637098491682	0	0.0184561340975268	0.65	0.273414698859114	0.43	0.19781688572065	0	0.0247992863514719
CA11	human	L6 IT Car3	CA11	0.722	NA	NA	0.444	NA	NA	1.11076671809338	0.652617473724909	0.547993648115634	0.416873568067566	0.488931358515069	0.541953552035734	0.92	0.653488989121783	0.6	0.46669636890176	0.615384615384615	0.575735950044603
EDA	human	L6 IT Car3	EDA	0.72	NA	NA	0.44	NA	NA	0.842006963508029	0.314618501562984	0.0984225456075575	0.26487152271439	0.0533190138892266	0.341648443420243	0.7	0.321305386044044	0.11	0.269102249944308	0.0769230769230769	0.315967885816236
PTPRU	human_marmoset_mouse	L6 IT Car3	PTPRU	0.72	0.893	0.854	0.44	0.786	0.708	0.649367555169274	0.207210166117891	1.0167158736057	0.0909282116117047	1.10045422129675	0.295324773029389	0.635	0.250464314141682	0.85	0.102918244597906	0.923076923076923	0.302408563782337
LRRIQ1	human	L6 IT Car3	LRRIQ1	0.72	NA	NA	0.44	NA	NA	0.82249686673958	0.344051705709141	0.743752078880598	0.675296975639677	0.253525912769564	0.202211369231799	0.745	0.348633589811621	0.705	0.621296502561818	0.230769230769231	0.24085637823372
SOCS2	human	L6 IT Car3	SOCS2	0.72	NA	NA	0.44	NA	NA	0.7019591380744	0.261738559789239	0.0912869638293567	0.0417492552660403	0.880284922763713	0.579054999775826	0.69	0.305386044043513	0.12	0.0563599910893295	0.846153846153846	0.556467439785905
PHLPP1	human_marmoset	L6 IT Car3	PHLPP1	0.72	0.739	NA	0.44	0.478	NA	1.54966775266225	1.09595565663223	1.44621755650356	0.88324746749365	1.46776723843394	1.02131105882783	0.96	0.858185195011939	0.93	0.753842726665182	1	0.835325602140946
SKAP2	human	L6 IT Car3	SKAP2	0.719	NA	NA	0.438	NA	NA	1.44008561446301	0.936061156033451	0.372289079662527	0.240262862297927	0.413482954437243	0.231614771535301	0.965	0.769302202175643	0.405	0.261082646469147	0.384615384615385	0.277966101694915
FAM184A	human	L6 IT Car3	FAM184A	0.719	NA	NA	0.438	NA	NA	1.43966694310253	0.952503863167533	0.200491522350994	0.229212966064881	0.573439996104923	0.495565757130509	0.95	0.795569116476519	0.245	0.275562486077077	0.692307692307692	0.523818019625334
PTK2.3	human	L6 IT Car3	PTK2	0.719	NA	NA	0.438	NA	NA	3.12123584742706	2.81554348132616	1.59640708500594	1.85602600631743	2.33409884721993	2.49258725313143	1	1	0.975	0.987747828024059	1	0.99892952720785
TMEM200A.1	human	L6 IT Car3	TMEM200A	0.718	NA	NA	0.436	NA	NA	0.604404799735094	0.127882959048378	0.0158902691517397	0.199050850967176	0.953566336305639	0.726982116283527	0.555	0.131732555054391	0.02	0.206727556248608	0.769230769230769	0.509188224799286
KCNC1	human_mouse	L6 IT Car3	KCNC1	0.718	NA	0.745	0.436	NA	0.49	1.16789481176524	0.702342747808112	0.578364833363275	0.313409088625496	0.97289821540417	0.417088061441595	0.885	0.680021225789334	0.585	0.377366896858989	0.769230769230769	0.452809991079393
PDE7A.1	human	L6 IT Car3	PDE7A	0.718	NA	NA	0.436	NA	NA	1.74382174881211	1.31945703299162	0.779623549445932	0.694790148612962	0.955733326841538	0.75138541374865	0.985	0.935659326081189	0.74	0.646691913566496	0.846153846153846	0.706155218554862
SEPT11	human	L6 IT Car3	SEPT11	0.717	NA	NA	0.434	NA	NA	2.17779562999681	1.82351684929118	1.20607337120861	0.819311860078587	1.52108625232317	1.38848102460199	1	0.990448394799682	0.895	0.744040989084429	1	0.952007136485281
CRTAC1.1	human_marmoset	L6 IT Car3	CRTAC1	0.716	0.703	NA	0.432	0.406	NA	0.901773159832098	0.434956274308265	0.555395452466428	0.174167143659711	0.106638027778453	0.450772413464956	0.8	0.45860971079862	0.59	0.207173089775006	0.153846153846154	0.411061552185549
ZEB2.2	human_marmoset_mouse	L6 IT Car3	ZEB2	0.716	0.702	0.715	0.432	0.404	0.43	2.36781675935777	1.87779292001914	1.73716243796125	1.2672955237074	2.24391057533072	1.71631182885825	0.995	0.954895197665163	0.985	0.873691245266206	1	0.932917038358608
WSB1	human	L6 IT Car3	WSB1	0.716	NA	NA	0.432	NA	NA	2.40203224920235	2.04752761805723	0.303942439423596	0.350624361104179	0.776444406075328	0.554121071428744	1	0.997479437516583	0.375	0.412786812207619	0.769230769230769	0.575557537912578
FAM120A	human	L6 IT Car3	FAM120A	0.715	NA	NA	0.43	NA	NA	1.58081536914035	1.15789657554754	0.740508022046899	0.549488299560146	0.840035065551056	0.742677386063289	0.995	0.904085964446803	0.695	0.580975718422811	1	0.715075825156111
CHSY3.2	human	L6 IT Car3	CHSY3	0.715	NA	NA	0.43	NA	NA	3.24956391903795	2.80741958481412	1.31900012358974	2.30438942445938	0.860953043665182	2.45120791556407	1	0.99761209869992	0.875	0.983960793049677	0.692307692307692	0.974487065120428
HMGCS1	human_mouse	L6 IT Car3	HMGCS1	0.714	NA	0.829	0.428	NA	0.658	1.21018035686838	0.737479510858772	0.453501528389172	0.31755065238058	1.68871748861806	0.769872968393403	0.9	0.689307508622977	0.5	0.378035197148585	1	0.663514719000892
ERAP1	human	L6 IT Car3	ERAP1	0.714	NA	NA	0.428	NA	NA	1.50401782360811	1.03737740721532	0.0554517744447956	0.100851501906981	0	0.0652913159526582	0.975	0.842398514194747	0.08	0.133660057919358	0	0.0890276538804639
MCTP1.5	human	L6 IT Car3	MCTP1	0.713	NA	NA	0.426	NA	NA	3.10113160766843	2.42427304216578	0.416499793781845	1.58176134802764	1.59769029499319	1.87636354567433	1	0.959405677898647	0.415	0.920026732011584	0.846153846153846	0.96092774308653
GFOD1.3	human	L6 IT Car3	GFOD1	0.713	NA	NA	0.426	NA	NA	1.80213458708364	1.35175968783842	0.0664378973314767	0.0449363734854807	1.08764089823323	1.15926963002386	0.995	0.912974263730432	0.09	0.0630429939852974	0.923076923076923	0.864585191793042
RBMS1	human_mouse	L6 IT Car3	RBMS1	0.713	NA	0.784	0.426	NA	0.568	1.9363270351767	1.49546990952758	1.07097127342136	0.669904714964799	1.39607192390761	0.662331572927196	0.99	0.945078270098169	0.855	0.599688126531521	0.923076923076923	0.552363960749331
RYK	human	L6 IT Car3	RYK	0.713	NA	NA	0.426	NA	NA	1.32397677988041	0.899750306962733	0.262552075995701	0.315620199802559	0.65699305523335	0.528450973832536	0.955	0.797691695409923	0.315	0.382044998886166	0.769230769230769	0.562533452274755
PPP2R3A	human	L6 IT Car3	PPP2R3A	0.712	NA	NA	0.424	NA	NA	1.066705726813	0.584597810939076	0.900417860129656	0.851577172554891	0.750561926335234	0.846417476976788	0.825	0.588352348102945	0.745	0.713744709289374	0.769230769230769	0.744692239072257
PELI1	human_mouse	L6 IT Car3	PELI1	0.71	NA	0.741	0.42	NA	0.482	0.872808472640918	0.416755307776531	0.688062936093505	0.314929993085669	1.24823630934819	0.661242062202165	0.76	0.45569116476519	0.65	0.367342392515037	0.923076923076923	0.640321141837645
B4GALNT3.1	human	L6 IT Car3	B4GALNT3	0.71	NA	NA	0.42	NA	NA	1.05122781306086	0.568323291398388	0.478884183020015	0.478607540977225	0	0.132903282231019	0.845	0.530777394534359	0.48	0.455558030741813	0	0.157181088314005
TYRO3	human	L6 IT Car3	TYRO3	0.71	NA	NA	0.42	NA	NA	0.982363638086889	0.548887558011941	0.373783960057879	0.446496163891768	0.564379762592894	0.493963957725829	0.84	0.571239055452375	0.44	0.493205613722433	0.692307692307692	0.517752007136485
SOS1.1	human	L6 IT Car3	SOS1	0.71	NA	NA	0.42	NA	NA	2.36038240507361	2.01592360644005	1.27296819778763	1.34858576633432	0.843175218975691	0.707181702174623	1	0.996418148049881	0.935	0.93539763867231	0.846153846153846	0.684745762711864
MGEA5	human	L6 IT Car3	MGEA5	0.71	NA	NA	0.42	NA	NA	2.02576789954565	1.69465287038073	1.1041368101295	0.912931868709156	0.879329344302286	0.989892317394061	1	0.989121782966304	0.91	0.798618846068167	0.846153846153846	0.843889384478145
KCNG3	human	L6 IT Car3	KCNG3	0.708	NA	NA	0.416	NA	NA	0.59663931894259	0.185959644188794	0.0912869638293567	0.107081892723196	0.0845086375898546	0.100306515288968	0.605	0.213186521623773	0.115	0.126754288260192	0.0769230769230769	0.127743086529884
RAP1GAP.1	human	L6 IT Car3	RAP1GAP	0.708	NA	NA	0.416	NA	NA	1.57541129016127	1.15449098526839	0.425577173761072	0.455835063562873	0.319914083335359	0.846691349610858	0.98	0.883125497479437	0.48	0.486968144352863	0.461538461538462	0.753077609277431
GNG7	human_marmoset	L6 IT Car3	GNG7	0.707	0.795	NA	0.414	0.59	NA	0.8883490091711	0.436551724684731	1.05042709278811	0.342551164330932	0.0533190138892266	0.193832872307298	0.77	0.472539135049085	0.815	0.390064602361328	0.0769230769230769	0.204638715432649
USP33	human	L6 IT Car3	USP33	0.707	NA	NA	0.414	NA	NA	1.95307340782249	1.62567628667821	0.73027394047508	0.730110894239799	1.05148677290663	0.909613242714748	0.995	0.985937914566198	0.725	0.69993316997104	0.923076923076923	0.7992863514719
FAM171B	human	L6 IT Car3	FAM171B	0.706	NA	NA	0.412	NA	NA	1.8725977381705	1.48589145965778	0.681873363456746	0.692619038468169	0.789856205086464	1.23266679061936	0.995	0.961926240382064	0.685	0.666518155491201	0.692307692307692	0.915254237288136
CAB39L	human	L6 IT Car3	CAB39L	0.705	NA	NA	0.41	NA	NA	1.15132172097807	0.679553149827426	0.334222454764823	0.259470461850715	0.511060748703667	0.511602399353346	0.86	0.639028920137968	0.4	0.300289596792159	0.615384615384615	0.538447814451383
PID1.1	human_mouse	L6 IT Car3	PID1	0.705	NA	0.82	0.41	NA	0.64	1.91015551780041	1.3131093680976	0.542722468817517	0.802798275282041	2.2857680072378	1.31911521166353	0.975	0.807243300610241	0.56	0.63956337714413	1	0.825691347011597
TUB	human	L6 IT Car3	TUB	0.705	NA	NA	0.41	NA	NA	0.885553412519996	0.479459483672247	0.28281968883421	0.165027788318089	0.595569386293522	0.746949573116353	0.82	0.524276996550809	0.355	0.219202494987748	0.769230769230769	0.706512042818912
NAF1	human	L6 IT Car3	NAF1	0.704	NA	NA	0.408	NA	NA	1.10635517612527	0.671883871216284	0.359394213868391	0.356954754121088	0.351103707035987	0.15782203406687	0.87	0.663305916688777	0.435	0.419692581866785	0.461538461538462	0.206066012488849
SORCS3.4	human_mouse	L6 IT Car3	SORCS3	0.704	NA	0.795	0.408	NA	0.59	2.63747102770019	1.90795453677589	1.86417397333269	1.32225301076584	2.7829613972689	1.46532946784764	1	0.870655346245689	0.96	0.833147694364001	1	0.769313113291704
MBD2	human	L6 IT Car3	MBD2	0.703	NA	NA	0.406	NA	NA	1.11612100805132	0.681548484522795	0.518892606118745	0.383596764927762	0.733397037772603	0.560916343315149	0.88	0.685062350756169	0.54	0.444865226108265	0.846153846153846	0.590365744870651
ATP11B	human_mouse	L6 IT Car3	ATP11B	0.703	NA	0.711	0.406	NA	0.422	1.46810857820351	1.04847334747777	0.907272642705389	1.04035700421647	1.37890703534498	0.892505811091666	0.955	0.854205359511807	0.795	0.84584539986634	1	0.781801962533452
[truncated: 1,612 more rows]
