# Supplementary material for: Comparative cellular analysis of motor cortex in human, marmoset and mouse
Source: Nature. 2021 Oct 6;598(7879):111–9. doi: 10.1038/s41586-021-03465-8 (PMC8494640; doi:10.1038/s41586-021-03465-8)
Supplement: Supplementary file 4 — This zipped folder contains Supplementary Tables 1-23. [file 41586_2021_3465_MOESM4_ESM.zip › Supplementary Table 11.csv]

gene	subclasses
CUX2	L2/3 IT
EPHA6	L2/3 IT
RASGRF2	L2/3 IT
TMEM178B	L2/3 IT
CA10	L2/3 IT
FAM19A1	L2/3 IT
RFX3	L2/3 IT
KCTD16	L2/3 IT
KIRREL3	L2/3 IT
NTRK3	L2/3 IT
IL1RAPL1	L2/3 IT
LRRTM4	L2/3 IT
SYN3	L2/3 IT
CUX1	L2/3 IT
THSD7A	L2/3 IT
CAMK2A	L2/3 IT
PRKCA	L2/3 IT
PAM	L2/3 IT
SIPA1L1	L2/3 IT
TMEM108	L2/3 IT
RGS6	L2/3 IT
PTK2B	L2/3 IT
MAPK4	L2/3 IT
CACNA2D1	L2/3 IT
RORB	L5 IT
PTPRT	L5 IT
CNTN5	L5 IT
UNC5D	L5 IT
KCNC2	L5 IT
MEF2C	L5 IT
RUNX1T1	L6 IT
KCTD16	L6 IT
PTPRK	L6 IT
SHISA9	L6 IT
CDH9	L6 IT
TENM3	L6 IT
SLIT3	L6 IT
AK5	L6 IT
PCSK2	L6 IT
RGS12	L6 IT Car3
TMEM132D	L6 IT Car3
ERC2	L6 IT Car3
KCTD16	L6 IT Car3
ZNF804B	L6 IT Car3
SORBS2	L6 IT Car3
CUX1	L6 IT Car3
LSAMP	L6 IT Car3
NTNG2	L6 IT Car3
MGAT5	L6 IT Car3
UNC5C	L6 IT Car3
GNG2	L6 IT Car3
GALNT14	L6 IT Car3
GNAO1	L6 IT Car3
CACNA1E	L6 IT Car3
CPNE5	L6 IT Car3
CADPS2	L6 IT Car3
SFMBT2	L6 IT Car3
TENM4	L6 IT Car3
SYNPR	L6 IT Car3
CACNA1B	L6 IT Car3
GNB4	L6 IT Car3
KLHL1	L6 IT Car3
GSG1L	L6 IT Car3
SLC24A4	L6 IT Car3
NR4A2	L6 IT Car3
SYT1	L6 IT Car3
GPD2	L6 IT Car3
MBOAT2	L6 IT Car3
ZNF804A	L6 IT Car3
ENOX1	L6 IT Car3
CPNE4	L6 IT Car3
NBEA	L6 IT Car3
SPOCK3	L6 IT Car3
CHRM2	L6 IT Car3
1-Mar	L6 IT Car3
CACNA1C	L6 IT Car3
DSCAML1	L6 IT Car3
TMEM178B	L6 IT Car3
GRIA4	L6 IT Car3
TRPS1	L6 IT Car3
TMEM163	L6 IT Car3
OPRK1	L6 IT Car3
ALCAM	L6 IT Car3
TESC	L6 IT Car3
PTPRU	L6 IT Car3
ZEB2	L6 IT Car3
HS3ST4	L6 CT
DLC1	L6 CT
TLE4	L6 CT
PITPNC1	L6 CT
PDZRN4	L6 CT
SLC35F1	L6 CT
SYT6	L6 CT
NRP1	L6 CT
MCTP1	L6 CT
GARNL3	L6 CT
PRKCB	L6 CT
ATP2B1	L6 CT
FOXP2	L6 CT
XKR4	L6b
KIAA1217	L6b
PCDH11X	L6b
1-Mar	L6b
FUT9	L6b
NRXN1	L6b
CDH10	L6b
NFIA	L6b
HS3ST4	L6b
EPHA5	L6b
DLC1	L6b
TNIK	L6b
TLE4	L6b
MDGA2	L6b
TENM1	L6b
SLC1A2	L6b
NFIB	L6b
PITPNC1	L6b
MCTP1	L6b
NR4A2	L6b
ACVR2A	L6b
RYR3	L6b
GAS7	L6b
SLC35F1	L6b
KCNMB4	L6b
PKP4	L6b
FRMPD4	L6b
MMP16	L6b
RAB3B	L6b
SLC8A1	L6b
GSG1L	L6b
VAT1L	L5 ET
GRIK2	L5 ET
ADRA1A	L5 ET
TMTC2	L5 ET
CDH20	L5 ET
FAM19A1	L5 ET
NRP1	L5 ET
NTNG1	L5 ET
LPP	L5 ET
SLIT2	L5 ET
SLC26A4	L5 ET
BCL11B	L5 ET
NEBL	L5 ET
ROBO2	L5 ET
ESRRG	L5 ET
PPARGC1A	L5 ET
NTM	L5 ET
RAB3C	L5 ET
FAM135B	L5 ET
STK39	L5 ET
SULF2	L5 ET
NFIB	L5 ET
ARL15	L5 ET
ANO4	L5 ET
EPHA6	L5 ET
DSCAML1	L5 ET
KCNN2	L5 ET
CHST8	L5 ET
SH3RF1	L5 ET
HTR4	L5 ET
HCN1	L5 ET
PEX5L	L5 ET
TCERG1L	L5 ET
POU3F1	L5 ET
TFDP2	L5 ET
FAM189A1	L5 ET
TOX2	L5 ET
GRIA3	L5 ET
ROBO1	L5 ET
FLT3	L5 ET
HDAC9	L5 ET
FRMD4A	L5 ET
RYR3	L5 ET
NAV1	L5 ET
CABP1	L5 ET
RAVER2	L5 ET
BCL6	L5 ET
DAB1	L5 ET
RAPGEF5	L5 ET
NEFH	L5 ET
GPRIN3	L5 ET
FAT3	L5 ET
SORCS2	L5 ET
FAM126A	L5 ET
NLGN1	L5 ET
TOX	L5 ET
FEZF2	L5 ET
NEFM	L5 ET
TRPC4	L5 ET
CTTNBP2	L5 ET
CDS1	L5 ET
GRAMD1B	L5 ET
PCGF5	L5 ET
ASAP1	L5 ET
WWOX	L5 ET
CACNA1H	L5 ET
TSHZ2	L5/6 NP
SORCS2	L5/6 NP
DAB1	L5/6 NP
KCNIP1	L5/6 NP
SPON1	L5/6 NP
GRM8	L5/6 NP
ETV1	L5/6 NP
ADCY2	L5/6 NP
KCNT2	L5/6 NP
VWC2L	L5/6 NP
PRR16	L5/6 NP
SATB1	L5/6 NP
OLFM3	L5/6 NP
C8orf34	L5/6 NP
SH3RF3	L5/6 NP
BCL11B	L5/6 NP
TLE4	L5/6 NP
MGAT4C	L5/6 NP
CAMK2D	L5/6 NP
CDH11	L5/6 NP
GRM3	L5/6 NP
PAK7	L5/6 NP
DCC	L5/6 NP
TOX	L5/6 NP
SASH1	L5/6 NP
CPNE4	L5/6 NP
CHSY3	L5/6 NP
STRBP	L5/6 NP
NETO2	L5/6 NP
SLC1A2	L5/6 NP
PCDH17	L5/6 NP
GRIA4	L5/6 NP
KCNMB2	L2/3 IT
GRID2	L2/3 IT
R3HDM1	L2/3 IT
GRM7	L2/3 IT
SLIT2	L2/3 IT
CBLN2	L2/3 IT
SLC2A13	L2/3 IT
ATRNL1	L2/3 IT
CNTN5	L2/3 IT
CDH18	L2/3 IT
ZNF804A	L2/3 IT
LAMA2	L2/3 IT
PPP4R4	L2/3 IT
ENC1	L2/3 IT
CDH20	L2/3 IT
LRRN1	L2/3 IT
DOCK9	L2/3 IT
NR3C2	L2/3 IT
KIF13A	L2/3 IT
PCDH8	L2/3 IT
PRELID2	L2/3 IT
KCNH1	L2/3 IT
KCNQ5	L2/3 IT
MAGI2	L2/3 IT
CIT	L2/3 IT
FAT3	L2/3 IT
CACNA2D3	L2/3 IT
CDH9	L2/3 IT
GNAL	L2/3 IT
ACVR1C	L2/3 IT
LMF1	L2/3 IT
ARNT2	L2/3 IT
LAMB1	L2/3 IT
HOPX	L2/3 IT
ST6GALNAC5	L2/3 IT
C11orf87	L2/3 IT
GAB1	L2/3 IT
ANO5	L2/3 IT
PTPRO	L2/3 IT
HHAT	L2/3 IT
TMEM196	L2/3 IT
RAPGEF5	L2/3 IT
NEBL	L2/3 IT
OPCML	L5 IT
CTNNA2	L5 IT
CPNE4	L5 IT
KCNAB1	L5 IT
ZMAT4	L5 IT
THRB	L5 IT
ELAVL2	L5 IT
LDLRAD3	L5 IT
RXFP1	L5 IT
CCDC85A	L5 IT
SPATS2L	L5 IT
HTR1F	L5 IT
ITPK1	L5 IT
NRXN3	L5 IT
CCSER1	L5 IT
HS3ST5	L5 IT
CEMIP	L5 IT
PRUNE2	L5 IT
THEMIS	L5 IT
SLC44A5	L5 IT
MAGI2	L5 IT
CAMK1D	L5 IT
CAPS2	L5 IT
NUAK1	L5 IT
PPP2R2B	L5 IT
LRRK1	L5 IT
LRRN3	L5 IT
SLC39A10	L5 IT
GCC2	L5 IT
VWC2	L5 IT
CCDC3	L5 IT
TOX	L5 IT
GLCCI1	L5 IT
GAP43	L5 IT
TUBA1B	L5 IT
PLD5	L5 IT
ARHGEF28	L6 IT
MCTP1	L6 IT
FRMD6	L6 IT
PPP4R4	L6 IT
DMD	L6 IT
LIMCH1	L6 IT
GRM1	L6 IT
NELL1	L6 IT
PCDH9	L6 IT
ATRNL1	L6 IT
PDZD2	L6 IT
PTK2	L6 IT
GBE1	L6 IT
TMEM108	L6 IT
DLG2	L6 IT
RALYL	L6 IT
PRELID2	L6 IT
DCLK2	L6 IT
SCN3B	L6 IT
GPM6A	L6 IT
DOK6	L6 IT
1-Mar	L6 IT
MLIP	L6 IT
GALNTL6	L6 IT
SNED1	L6 IT
ITGB8	L6 IT
PLXDC2	L6 IT
TRPC5	L6 IT
NPY1R	L6 IT
GNG2	L6 IT
RPS6KA5	L6 IT
MYO1D	L6 IT
PDGFC	L6 IT
OPCML	L6 IT
PPP3CA	L6 IT
COL19A1	L6 IT
GFOD1	L6 IT
CBLN2	L6 IT
CDH2	L6 IT
IGSF11	L6 IT
SYTL2	L6 IT
TMEM178B	L6 IT
PBX3	L6 IT
DPYD	L6 IT
SLC35F3	L6 IT
MAP3K5	L6 IT
MAP7	L6 IT
INPP4B	L6 IT
SNTB2	L6 IT
PPFIA2	L6 IT
GRIN2B	L6 IT
BACE2	L6 IT
PTPRG	L6 IT
SEC24D	L6 IT
SLC39A11	L6 IT
DNAH6	L6 IT
TRIM36	L6 IT
RAPGEF2	L6 IT
QKI	L6 IT
HNRNPLL	L6 IT
EFNA5	L6 IT
MEIS3	L6 IT
TENM2	L6 IT
PEX5L	L6 IT
ADAMTS16	L6 IT
FMNL2	L6 IT
CACNA2D1	L6 IT
GABRB3	L6 IT
PXDN	L6 IT
CEP112	L6 IT
SLC35F1	L6 IT
DOCK9	L6 IT
TMEM233	L6 IT
PRKAR2B	L6 IT
FAM196B	L6 IT
PEA15	L6 IT
OPHN1	L6 IT
TSHZ1	L6 IT
AFF2	L6 IT
NEO1	L6 IT
PKIG	L6 IT
P2RX7	L6 IT
NETO1	L6 IT
PI4KA	L6 IT
CAMK1D	L6 IT
GABRB1	L6 IT
NTM	L6 IT
PTH2R	L6 IT
BRINP2	L6 IT
GRID2	L6 IT
BCAP29	L6 IT
RGS12	L6 IT
CNTN4	L6 IT
PPP1R14C	L6 IT
MOXD1	L6 IT
ADRA1B	L6 IT
HOPX	L6 IT
SIPA1L1	L6 IT
FNDC3B	L6 IT
STT3B	L6 IT Car3
ITGB8	L6 IT Car3
DLG2	L6 IT Car3
KCNMB2	L6 IT Car3
PHACTR3	L6 IT Car3
GABRB3	L6 IT Car3
CLSTN2	L6 IT Car3
TRPC4	L6 IT Car3
FAM110B	L6 IT Car3
SHISA9	L6 IT Car3
THEMIS	L6 IT Car3
GAS2L3	L6 IT Car3
PDLIM5	L6 IT Car3
CTDSPL	L6 IT Car3
DOK6	L6 IT Car3
CSMD1	L6 IT Car3
GALNT2	L6 IT Car3
CA10	L6 IT Car3
CCK	L6 IT Car3
DCLK2	L6 IT Car3
CELF4	L6 IT Car3
PPFIA2	L6 IT Car3
POSTN	L6 IT Car3
GUCY1A2	L6 IT Car3
ABCC3	L6 IT Car3
CDH2	L6 IT Car3
C14orf37	L6 IT Car3
GAB2	L6 IT Car3
PTPN13	L6 IT Car3
ARPP19	L6 IT Car3
RUNX1T1	L6 IT Car3
SIPA1L1	L6 IT Car3
OLFML2B	L6 IT Car3
NCAM1	L6 IT Car3
GBE1	L6 IT Car3
AMZ1	L6 IT Car3
GABRA5	L6 IT Car3
TSHZ2	L6 IT Car3
RTN4RL2	L6 IT Car3
RABGAP1L	L6 IT Car3
NPY1R	L6 IT Car3
RASGEF1C	L6 IT Car3
FAM126A	L6 IT Car3
ME1	L6 IT Car3
FAM102B	L6 IT Car3
CEP162	L6 IT Car3
ITGA11	L6 IT Car3
TTLL7	L6 IT Car3
SMYD1	L6 IT Car3
SWAP70	L6 IT Car3
EXPH5	L6 IT Car3
CACNA2D1	L6 IT Car3
CAMK1D	L6 IT Car3
OPTN	L6 IT Car3
SNED1	L6 IT Car3
FBN1	L6 IT Car3
TRAM2	L6 IT Car3
EXOC6	L6 IT Car3
THTPA	L6 IT Car3
PDZRN4	L6 IT Car3
ARMC2	L6 IT Car3
C11orf80	L6 IT Car3
RNF152	L6 IT Car3
NAV3	L6 IT Car3
GABRG3	L6 IT Car3
SLC26A4	L6 IT Car3
CDK18	L6 IT Car3
SNTB2	L6 IT Car3
PACRG	L6 IT Car3
LMBRD1	L6 IT Car3
PTBP2	L6 IT Car3
DOC2A	L6 IT Car3
FBXL2	L6 IT Car3
TANC2	L6 IT Car3
EDIL3	L6 IT Car3
LGI1	L6 IT Car3
MREG	L6 IT Car3
PRELID2	L6 IT Car3
PDZD2	L6 IT Car3
ULK2	L6 IT Car3
ASTN1	L6 IT Car3
JAKMIP1	L6 IT Car3
LTBP1	L6 IT Car3
PPP1R14C	L6 IT Car3
SPEF2	L6 IT Car3
LNPEP	L6 IT Car3
DGKH	L6 IT Car3
COL19A1	L6 IT Car3
AMZ2	L6 IT Car3
DNM2	L6 IT Car3
PTBP3	L6 IT Car3
PPP1R12B	L6 IT Car3
SYT10	L6 IT Car3
CABLES1	L6 IT Car3
RYBP	L6 IT Car3
VSTM2B	L6 IT Car3
PXYLP1	L6 IT Car3
WDFY2	L6 IT Car3
KIDINS220	L6 IT Car3
ST7	L6 IT Car3
SAMD3	L6 IT Car3
KIAA1958	L6 IT Car3
BRINP2	L6 IT Car3
NECAB2	L6 IT Car3
MAN1C1	L6 IT Car3
NPTX1	L6 IT Car3
DPYD	L6 IT Car3
PRLR	L6 IT Car3
OGT	L6 IT Car3
USP43	L6 IT Car3
CREG2	L6 IT Car3
NHSL2	L6 IT Car3
TRIM36	L6 IT Car3
ANXA1	L6 IT Car3
RAB40B	L6 IT Car3
DACH1	L6 IT Car3
CYTH1	L6 IT Car3
MTA3	L6 IT Car3
GALNTL6	L6 IT Car3
MAMDC2	L6 IT Car3
VWA3A	L6 IT Car3
RASAL1	L6 IT Car3
MMP17	L6 IT Car3
GABRB1	L6 IT Car3
RALYL	L6 IT Car3
FGF10	L6 IT Car3
TBCD	L6 IT Car3
SYTL5	L6 IT Car3
PLA2G4A	L6 IT Car3
TNFRSF19	L6 IT Car3
CNTN6	L6 IT Car3
IRAK1BP1	L6 IT Car3
BCAP29	L6 IT Car3
WASF1	L6 IT Car3
SOBP	L6 IT Car3
FKBP5	L6 IT Car3
TRAK1	L6 IT Car3
ZNF697	L6 IT Car3
ABLIM2	L6 IT Car3
DYNLL1	L6 IT Car3
CREB5	L6 IT Car3
CA11	L6 IT Car3
EDA	L6 IT Car3
LRRIQ1	L6 IT Car3
SOCS2	L6 IT Car3
SKAP2	L6 IT Car3
FAM184A	L6 IT Car3
PTK2	L6 IT Car3
TMEM200A	L6 IT Car3
PDE7A	L6 IT Car3
11-Sep	L6 IT Car3
WSB1	L6 IT Car3
FAM120A	L6 IT Car3
CHSY3	L6 IT Car3
ERAP1	L6 IT Car3
MCTP1	L6 IT Car3
GFOD1	L6 IT Car3
RYK	L6 IT Car3
PPP2R3A	L6 IT Car3
B4GALNT3	L6 IT Car3
TYRO3	L6 IT Car3
SOS1	L6 IT Car3
MGEA5	L6 IT Car3
KCNG3	L6 IT Car3
RAP1GAP	L6 IT Car3
USP33	L6 IT Car3
FAM171B	L6 IT Car3
CAB39L	L6 IT Car3
TUB	L6 IT Car3
NAF1	L6 IT Car3
MBD2	L6 IT Car3
FBXW8	L6 IT Car3
ARHGEF4	L6 IT Car3
SSBP2	L6 IT Car3
SEZ6L	L6 IT Car3
CDK6	L6 IT Car3
RASA2	L6 IT Car3
FDFT1	L6 IT Car3
DNAJC13	L6 IT Car3
ACTR10	L6 IT Car3
TRPM3	L6 CT
SORBS2	L6 CT
LRP8	L6 CT
LUZP2	L6 CT
ROBO2	L6 CT
DGKG	L6 CT
SORCS3	L6 CT
DSCAML1	L6 CT
ASIC2	L6 CT
ADAMTS19	L6 CT
NETO1	L6 CT
C8orf34	L6 CT
DIP2A	L6 CT
WLS	L6 CT
GRIP1	L6 CT
PEX5L	L6 CT
PCDH11X	L6 CT
SULF1	L6 CT
TEAD1	L6 CT
CNTNAP4	L6 CT
SCARA3	L6 CT
SEMA5B	L6 CT
CPNE8	L6 CT
GRIK4	L6 CT
SLC18B1	L6 CT
GMDS	L6 CT
PHYHIPL	L6 CT
PTPRM	L6 CT
SEMA3A	L6 CT
ANTXR1	L6 CT
LRRC3B	L6 CT
NETO2	L6 CT
TMEM2	L6 CT
HDAC4	L6 CT
MAGI1	L6 CT
SLC1A2	L6 CT
ARSJ	L6 CT
CEP85L	L6 CT
KIAA1456	L6 CT
BAALC	L6 CT
EPHA5	L6 CT
ADAM23	L6 CT
PHACTR1	L6 CT
VWA2	L6 CT
LMO7	L6 CT
CHN2	L6 CT
PLCL1	L6 CT
RAPGEF6	L6 CT
UNC80	L6 CT
TECTA	L6 CT
BMPER	L6 CT
EEPD1	L6 CT
B4GALNT3	L6 CT
CDH7	L6 CT
MAOB	L6 CT
VAV2	L6 CT
PLAGL1	L6 CT
CDH4	L6 CT
RASGRP1	L6 CT
GHR	L6 CT
PTPRN2	L6 CT
PPP2R1B	L6 CT
PLOD2	L6 CT
MEGF11	L6 CT
STIM1	L6 CT
HIVEP1	L6 CT
PRKAG2	L6 CT
ARHGAP26	L6 CT
GPR158	L6 CT
PPARGC1A	L6 CT
DYNC1I1	L6 CT
STARD13	L6 CT
GLDC	L6 CT
CALN1	L6 CT
FAM3C	L6 CT
TIAM1	L6 CT
MAP3K5	L6 CT
AKAP13	L6 CT
ANO4	L6 CT
CCDC88A	L6 CT
CAMK2G	L6 CT
OSBPL8	L6 CT
ADTRP	L6 CT
NCK2	L6 CT
HIVEP2	L6 CT
MAP3K8	L6 CT
PAK7	L6 CT
CCDC39	L6 CT
UXS1	L6 CT
TNIK	L6 CT
HS3ST2	L6 CT
NXPH2	L6 CT
EFR3A	L6 CT
SFMBT2	L6 CT
SHB	L6 CT
NIPAL2	L6 CT
ARHGAP22	L6 CT
ILDR2	L6 CT
ANO6	L6 CT
SSBP2	L6 CT
ZFHX3	L6b
PRKG1	L6b
RNF220	L6b
MDFIC	L6b
FRMD3	L6b
ADD3	L6b
RGS7	L6b
B3GALT2	L6b
PTPRR	L6b
SOBP	L6b
ERG	L6b
ROBO2	L6b
DPP4	L6b
DIRAS2	L6b
SCN3B	L6b
ROS1	L6b
BCL11A	L6b
RBM20	L6b
GPR158	L6b
MCTP2	L6b
EDNRA	L6b
GLCE	L6b
SORBS2	L6b
ANKRD6	L6b
GABBR1	L6b
GNB4	L6b
NNAT	L6b
PDE4B	L6b
LINGO2	L6b
DGKG	L6b
PGM2L1	L6b
TBC1D1	L6b
RXFP1	L6b
ZBTB7C	L6b
GPD2	L6b
EXT1	L6b
MRAP2	L6b
GPM6A	L6b
PLCB4	L6b
PTPRB	L6b
RALGPS2	L6b
KIAA1147	L6b
GRIK2	L6b
GRAMD3	L6b
TSHZ3	L6b
LRP8	L6b
UST	L6b
DOK6	L6b
PRICKLE2	L6b
CDC14A	L6b
CDH24	L6b
C12orf42	L6b
SSBP2	L6b
AGAP1	L6b
KCNK2	L6b
DACH1	L6b
10-Sep	L6b
MLIP	L6b
DPYD	L6b
KIFAP3	L6b
DLGAP1	L6b
RASA1	L6b
MAP3K4	L6b
ARHGAP22	L6b
OSBPL3	L6b
C9orf3	L6b
PAK7	L6b
DKK3	L6b
ITGA8	L6b
PNPLA7	L6b
FCHSD2	L6b
FAM198B	L6b
PLCXD3	L6b
CHRNB3	L6b
FAT4	L6b
PDLIM3	L6b
BAIAP3	L6b
EPN2	L6b
DENND2A	L6b
TLN2	L6b
CTNND2	L6b
LUZP2	L6b
PTK7	L6b
CSMD2	L6b
MBOAT2	L6b
UBE2QL1	L6b
COL25A1	L6b
GPR137C	L6b
SWAP70	L6b
LGMN	L6b
NDFIP2	L6b
SEMA3C	L6b
ZNRF2	L6b
BAZ2B	L6b
NRIP1	L6b
GAB2	L6b
ACTN2	L6b
PDZRN4	L6b
RNF130	L6b
NREP	L6b
KRT17	L6b
ILDR2	L6b
SCG3	L6b
GNG2	L6b
MAOB	L6b
ASPHD2	L6b
VWA3A	L6b
KCNB2	L6b
RGMA	L6b
RAP1GAP2	L6b
SNX29	L5 ET
PDE1C	L5 ET
ADAMTSL3	L5 ET
COL5A2	L5 ET
PROS1	L5 ET
TXK	L5 ET
LMO7	L5 ET
ARAP2	L5 ET
ANXA4	L5 ET
RAB37	L5 ET
NCKAP5	L5 ET
MAML2	L5 ET
PAPPA	L5 ET
SLC5A8	L5 ET
ANGPT1	L5 ET
ENOX1	L5 ET
LRRFIP1	L5 ET
ITGA7	L5 ET
HRH3	L5 ET
FHOD3	L5 ET
CRYM	L5 ET
ARHGEF3	L5 ET
DNAI1	L5 ET
SEMA6A	L5 ET
PTPRM	L5 ET
TRDMT1	L5 ET
KCNIP4	L5 ET
RAB31	L5 ET
CDHR3	L5 ET
VSTM2L	L5 ET
COG5	L5 ET
RERG	L5 ET
SCARA3	L5 ET
LRRK1	L5 ET
PPIP5K2	L5 ET
PIK3R3	L5 ET
VWA3A	L5 ET
NRG1	L5 ET
RNF152	L5 ET
RBM20	L5 ET
BBS9	L5 ET
GREM2	L5 ET
PAM	L5 ET
VPS13D	L5 ET
RIT2	L5 ET
DGKE	L5 ET
CBLN2	L5 ET
CUBN	L5 ET
VWC2	L5 ET
TENM3	L5 ET
SRSF7	L5 ET
CRISPLD1	L5 ET
ARHGAP31	L5 ET
LRP2	L5 ET
CRTAC1	L5 ET
OXNAD1	L5 ET
EIF2AK3	L5 ET
LIFR	L5 ET
ARL13B	L5 ET
MGAT5	L5 ET
PCDH19	L5 ET
ST6GALNAC5	L5 ET
LIN52	L5 ET
IRF2	L5 ET
BAALC	L5 ET
EXT1	L5 ET
CNKSR3	L5 ET
COLGALT2	L5 ET
PSD3	L5 ET
CERS6	L5 ET
STOX2	L5 ET
UNC80	L5 ET
EML1	L5 ET
APBA2	L5 ET
GRIN2A	L5 ET
USP24	L5 ET
ABHD2	L5 ET
PTCHD1	L5 ET
TEC	L5 ET
KLHL29	L5 ET
EPDR1	L5 ET
ANKRD29	L5 ET
GDA	L5 ET
EGF	L5 ET
KIAA1324L	L5 ET
GRID1	L5 ET
DGKD	L5 ET
COL6A1	L5 ET
IRS2	L5 ET
FGD4	L5 ET
LMF1	L5 ET
RNF24	L5 ET
FGF12	L5 ET
MEIKIN	L5 ET
CHST11	L5 ET
CAMK2G	L5 ET
DENND1B	L5 ET
EVI5	L5 ET
ASIC2	L5 ET
TMEM132C	L5 ET
FAM84B	L5 ET
TTLL11	L5 ET
SPOCK3	L5 ET
MITF	L5 ET
ZFPM2	L5 ET
KCNJ6	L5 ET
PBX1	L5 ET
MSRA	L5 ET
NAALADL2	L5 ET
FZD6	L5 ET
SPON2	L5 ET
HYDIN	L5 ET
RPE	L5 ET
TLE2	L5 ET
RGL1	L5 ET
MAP4K4	L5 ET
SAMD4A	L5 ET
SH3D19	L5 ET
CSRNP3	L5 ET
ABHD12B	L5 ET
DDHD1	L5 ET
VEGFA	L5 ET
ARHGAP5	L5 ET
GPR63	L5 ET
SAT1	L5 ET
ARMC3	L5 ET
GRIK3	L5 ET
CAPS2	L5 ET
MYO3A	L5 ET
PREX1	L5 ET
KIAA1841	L5 ET
ITGB1BP1	L5 ET
PPP1R9A	L5 ET
MTUS2	L5 ET
DCN	L5 ET
STARD9	L5 ET
DOCK4	L5 ET
SPATA7	L5 ET
ARHGAP20	L5 ET
NTRK2	L5 ET
COTL1	L5 ET
LHFP	L5 ET
EML6	L5 ET
C20orf194	L5 ET
GRIN3A	L5 ET
TMTC4	L5 ET
FTH1	L5 ET
BCO2	L5 ET
LPIN2	L5 ET
ARHGAP10	L5 ET
SEZ6	L5 ET
C1orf21	L5 ET
ASCC3	L5 ET
STMN2	L5 ET
CACNA1D	L5 ET
NFKBIZ	L5 ET
SUSD4	L5 ET
NYAP2	L5 ET
SLC22A15	L5 ET
ATP10B	L5 ET
SUSD1	L5 ET
DPY19L2	L5 ET
NWD2	L5 ET
XYLT1	L5 ET
SH3PXD2A	L5 ET
PTK2B	L5 ET
OSBPL2	L5 ET
POLR3G	L5 ET
IQCA1	L5 ET
NT5DC1	L5 ET
USP25	L5 ET
CREB5	L5 ET
AKAP12	L5 ET
TESPA1	L5 ET
RHOQ	L5 ET
ANO6	L5 ET
FAM135A	L5 ET
ABCB11	L5 ET
FAM161A	L5 ET
GRM7	L5 ET
NBAS	L5 ET
KCNC2	L5 ET
C2CD2	L5 ET
ZNF189	L5 ET
MUM1L1	L5 ET
DNAAF1	L5 ET
SMYD2	L5 ET
KCNAB3	L5 ET
TM6SF1	L5 ET
CTNNBL1	L5 ET
MAOB	L5 ET
RELL2	L5 ET
DYNC2H1	L5 ET
UVRAG	L5 ET
ETV5	L5 ET
RAMP1	L5 ET
TARSL2	L5 ET
ATF7IP2	L5 ET
RAPGEF6	L5 ET
SOS1	L5 ET
KIAA1456	L5/6 NP
TLL1	L5/6 NP
MYRIP	L5/6 NP
RANBP17	L5/6 NP
ROR1	L5/6 NP
KIAA1211	L5/6 NP
GPRIN3	L5/6 NP
CALCRL	L5/6 NP
CADM1	L5/6 NP
ATP2C2	L5/6 NP
ROBO3	L5/6 NP
CD36	L5/6 NP
DIRAS2	L5/6 NP
COL11A1	L5/6 NP
SNTG1	L5/6 NP
NRXN1	L5/6 NP
NR4A3	L5/6 NP
MPP7	L5/6 NP
MAPK10	L5/6 NP
WASF3	L5/6 NP
ANK3	L5/6 NP
MSI2	L5/6 NP
PDE3B	L5/6 NP
UST	L5/6 NP
USP6NL	L5/6 NP
FCHSD2	L5/6 NP
C3orf70	L5/6 NP
DIP2A	L5/6 NP
SAMD3	L5/6 NP
PELI2	L5/6 NP
ADAMTS12	L5/6 NP
MYLIP	L5/6 NP
HDAC9	L5/6 NP
ADAM12	L5/6 NP
EFHD2	L5/6 NP
NEK11	L5/6 NP
ARHGAP29	L5/6 NP
SDK1	L5/6 NP
CXXC4	L5/6 NP
PHKB	L5/6 NP
FAM89A	L5/6 NP
ERG	L5/6 NP
ATP1B2	L5/6 NP
NPSR1	L5/6 NP
PCED1B	L5/6 NP
MDGA2	L5/6 NP
KIAA0319	L5/6 NP
CPNE7	L5/6 NP
BMP2K	L5/6 NP
PPM1H	L5/6 NP
ERC2	L5/6 NP
SEMA3E	L5/6 NP
SPHKAP	L5/6 NP
TIMP2	L5/6 NP
ELAVL4	L5/6 NP
LMO7	L5/6 NP
CAP2	L5/6 NP
NKAIN2	L5/6 NP
LRRC1	L5/6 NP
KLHL3	L5/6 NP
GREM2	L5/6 NP
DLG1	L5/6 NP
SIDT1	L5/6 NP
FAM160A1	L5/6 NP
CAMK4	L5/6 NP
GALNT10	L5/6 NP
FUT8	L5/6 NP
RAB26	L5/6 NP
DPY19L3	L5/6 NP
NELL1	L5/6 NP
ABHD3	L5/6 NP
TRIB2	L5/6 NP
SLC5A8	L5/6 NP
ELL2	L5/6 NP
LRRC3B	L5/6 NP
TMEM132C	L5/6 NP
C10orf90	L5/6 NP
SGPP2	L5/6 NP
VEGFC	L5/6 NP
INPP5F	L5/6 NP
NGLY1	L5/6 NP
SPAG16	L5/6 NP
GPR158	L5/6 NP
QRFPR	L5/6 NP
DSEL	L5/6 NP
OSBPL9	L5/6 NP
COL6A1	L5/6 NP
HERC1	L5/6 NP
RARB	L5/6 NP
BTBD3	L5/6 NP
AKAP7	L5/6 NP
DYRK2	L5/6 NP
SLC44A5	L5/6 NP
SGCZ	L5/6 NP
EML6	L5/6 NP
PDE7A	L5/6 NP
LINGO2	L5/6 NP
HMGN3	L5/6 NP
TET2	L5/6 NP
ARHGEF10L	L5/6 NP
TMEM232	L5/6 NP
RAPGEF6	L5/6 NP
PLEKHA7	L5/6 NP
RAB3IP	L5/6 NP
AUTS2	L5/6 NP
CACNA1A	L5/6 NP
PAPSS2	L5/6 NP
ASTN2	L5/6 NP
GLRA2	L5/6 NP
ADAMTS19	L5/6 NP
CSMD2	L5/6 NP
EVL	L5/6 NP
PLAGL1	L5/6 NP
FAT1	L5/6 NP
TGFB2	L5/6 NP
EEPD1	L5/6 NP
SCPEP1	L5/6 NP
IQSEC1	L5/6 NP
HIVEP2	L5/6 NP
COL4A1	L5/6 NP
ITM2C	L5/6 NP
USP3	L5/6 NP
PKD2L1	L5/6 NP
SMAP1	L5/6 NP
GALNT14	L5/6 NP
EXOC4	L5/6 NP
NTM	L5/6 NP
DOK5	L5/6 NP
ITFG1	L5/6 NP
TNRC6A	L5/6 NP
PDIA5	L5/6 NP
TMOD1	L5/6 NP
RNF144A	L5/6 NP
DLG5	L5/6 NP
PPFIA4	L5/6 NP
EPS8L2	L5/6 NP
TLN2	L5/6 NP
RRAS2	L5/6 NP
B2M	L5/6 NP
CORO6	L5/6 NP
CCDC88A	L5/6 NP
NRP2	L5/6 NP
CARD11	L5/6 NP
CAMK2N2	L5/6 NP
CYP1B1	L5/6 NP
MAPK4	L5/6 NP
CPLX1	L5/6 NP
ST3GAL6	L5/6 NP
CLEC2L	L5/6 NP
TSPAN12	L5/6 NP
ZCCHC11	L5/6 NP
MCU	L5/6 NP
COL4A2	L5/6 NP
BAALC	L5/6 NP
DENND1B	L5/6 NP
NAALAD2	L5/6 NP
SORL1	L5/6 NP
CHST9	L2/3 IT
NPAS3	L2/3 IT
DGKG	L2/3 IT
SPOCK3	L2/3 IT
KCTD8	L2/3 IT
PCSK2	L2/3 IT
CDK6	L2/3 IT
ZNF608	L2/3 IT
CDH12	L2/3 IT
ANO3	L2/3 IT
SLC16A10	L2/3 IT
CACNA1E	L2/3 IT
CTNNA2	L2/3 IT
PSD3	L2/3 IT
MTUS2	L2/3 IT
PTPN14	L2/3 IT
ADAM2	L2/3 IT
NLK	L2/3 IT
PDE8B	L2/3 IT
TSPAN5	L2/3 IT
PI4KA	L2/3 IT
HTR2A	L5 IT
NCALD	L5 IT
CACNA1A	L5 IT
GPC6	L5 IT
TENM2	L5 IT
TRHDE	L5 IT
KCNH5	L5 IT
NEGR1	L5 IT
NYAP2	L5 IT
MYRIP	L5 IT
CNTNAP4	L5 IT
MAATS1	L5 IT
RAPGEF2	L5 IT
LRP1B	L6 IT
PDE7B	L6 IT
PDE4D	L6 IT
CCBE1	L6 IT
SYNJ2	L6 IT
PCSK5	L6 IT
GABRG1	L6 IT
PCDH17	L6 IT
ZNF804A	L6 IT
SDK2	L6 IT
GUCY1A2	L6 IT
SASH1	L6 IT Car3
SGCZ	L6 IT Car3
SEMA5A	L6 IT Car3
INSR	L6 IT Car3
CNTN5	L6 IT Car3
PLEKHG1	L6 IT Car3
SNTB1	L6 IT Car3
CENPP	L6 IT Car3
PPP2R2B	L6 IT Car3
ST6GAL2	L6 IT Car3
CDH6	L6 IT Car3
RBMS3	L6 IT Car3
SGCD	L6 IT Car3
HOMER1	L6 IT Car3
GLCCI1	L6 IT Car3
MGLL	L6 IT Car3
PDLIM3	L6 IT Car3
TIAM2	L6 IT Car3
MYO1B	L6 IT Car3
ABCC8	L6 IT Car3
SPARCL1	L6 IT Car3
DYSF	L6 IT Car3
GLS	L6 IT Car3
ANXA5	L6 IT Car3
EEPD1	L6 IT Car3
ADAMTS16	L6 IT Car3
ROCK2	L6 IT Car3
SORBS1	L6 IT Car3
OGN	L6 IT Car3
MAN2A1	L6 IT Car3
ESRRG	L6 IT Car3
DNAH9	L6 IT Car3
GPM6A	L6 IT Car3
NPAS2	L6 IT Car3
TMEM178A	L6 IT Car3
BCL2	L6 IT Car3
CSMD3	L6 IT Car3
AGTPBP1	L6 IT Car3
SACS	L6 IT Car3
HCRTR2	L6 IT Car3
SMCHD1	L6 IT Car3
LCOR	L6 IT Car3
MAML3	L6 IT Car3
COL14A1	L6 IT Car3
JAKMIP2	L6 IT Car3
GADL1	L6 IT Car3
C16orf45	L6 IT Car3
ARHGAP44	L6 IT Car3
MYCBP2	L6 IT Car3
LITAF	L6 IT Car3
BTC	L6 IT Car3
MPP7	L6 IT Car3
CHL1	L6 IT Car3
TEX2	L6 IT Car3
RNF144A	L6 IT Car3
MTUS2	L6 IT Car3
RIN3	L6 IT Car3
NPSR1	L6 IT Car3
RASGRF2	L6 IT Car3
PTPRS	L6 IT Car3
USH1C	L6 IT Car3
STARD9	L6 IT Car3
DIP2A	L6 IT Car3
CCBE1	L6 IT Car3
ASIC2	L6 IT Car3
SEC14L5	L6 IT Car3
JAM2	L6 IT Car3
ALK	L6 CT
PLEKHA5	L6 CT
RALYL	L6 CT
NPFFR2	L6 CT
FAM155A	L6 CT
B3GALT1	L6 CT
RAI14	L6 CT
ZNF704	L6 CT
NFIA	L6 CT
KLHL5	L6 CT
SLC4A4	L6 CT
CNTNAP5	L6 CT
GABRG3	L6 CT
RIMS1	L6 CT
VWC2L	L6 CT
TANC2	L6 CT
CDH11	L6 CT
CNTNAP2	L6 CT
CSMD1	L6 CT
EDIL3	L6 CT
GAB2	L6 CT
PTPRD	L6 CT
SMURF1	L6 CT
RPH3A	L6 CT
DLG2	L6 CT
BMP5	L6 CT
STXBP5	L6 CT
PPP1R9A	L6 CT
TNFRSF21	L6 CT
GRM3	L6 CT
DGKI	L6 CT
SEL1L3	L6 CT
CMTM8	L6 CT
DCC	L6 CT
DDAH1	L6 CT
NKAIN2	L6 CT
SATB1	L6 CT
EFNA5	L6 CT
EXOC6B	L6 CT
CACNB2	L6 CT
MBOAT2	L6 CT
GSN	L6 CT
TRPS1	L6 CT
ARRB1	L6 CT
FIGN	L6 CT
PRR16	L6 CT
ADCY1	L6 CT
OSBPL10	L6 CT
PLCL2	L6 CT
THSD4	L6b
DLG2	L6b
MCC	L6b
FAM155A	L6b
TPD52L1	L6b
NOTCH2	L6b
HMCN1	L6b
GRIA3	L6b
B3GALT1	L6b
SLC4A4	L6b
CECR2	L6b
NPAS2	L6b
C1orf226	L6b
ZEB1	L6b
ADAMTS19	L6b
MME	L6b
PRKCB	L6b
FGFR1	L6b
NPFFR2	L6b
ASIC2	L6b
CHN1	L6b
MAMDC2	L6b
PTPRU	L6b
PLEKHA5	L6b
MAST4	L6b
COBLL1	L6b
ROR1	L6b
SLC38A11	L6b
FARP1	L6b
MAN2A1	L6b
PARP8	L6b
SYNPR	L6b
MDGA1	L6b
NKAIN2	L6b
NBEA	L6b
GUCY1A2	L6b
BMP6	L6b
ZDHHC14	L6b
GFRA1	L6b
VIPR2	L6b
RYR2	L6b
TCERG1L	L6b
ELOVL5	L6b
EFR3A	L6b
RALGAPA2	L6b
MAP2	L6b
NPAS3	L6b
FANCL	L6b
CAMKV	L6b
GRM3	L6b
DGKD	L6b
TNFRSF21	L6b
KALRN	L6b
MKL1	L6b
GRID2	L6b
PEG3	L6b
BCL11B	L6b
MAPK10	L6b
RALGPS1	L6b
RHOJ	L6b
CNTNAP4	L6b
TEAD1	L6b
CMTM8	L6b
CELF5	L6b
SV2B	L6b
WIPF1	L6b
LRFN2	L6b
SLIT3	L6b
SH3TC2	L6b
TEX2	L6b
TRPM3	L6b
MAGI1	L6b
KHDRBS2	L6b
SYT16	L6b
PRKCA	L6b
ADCY2	L6b
GRIA1	L6b
ULK3	L6b
SLC7A2	L6b
PPP2R1B	L6b
SLC1A1	L6b
SEL1L3	L6b
STARD13	L6b
NAV3	L6b
SLC39A11	L6b
VSTM2B	L6b
AFF3	L6b
KCNH5	L6b
SLC7A8	L6b
SLC7A14	L6b
GRIK1	L5 ET
WDR63	L5 ET
PIEZO2	L5 ET
P3H2	L5 ET
GREB1	L5 ET
NTN4	L5 ET
CDC14B	L5 ET
HIP1	L5 ET
MYO1E	L5 ET
GBE1	L5 ET
HS3ST2	L5 ET
FBN2	L5 ET
CACHD1	L5 ET
PCDH11X	L5 ET
MAP1B	L5 ET
PEPD	L5 ET
RARB	L5 ET
DPP10	L5 ET
LGR6	L5 ET
CFAP221	L5 ET
ATP1A3	L5 ET
AFF1	L5 ET
GALNT14	L5 ET
TRPM2	L5 ET
NSF	L5 ET
RIN2	L5 ET
GALNT2	L5 ET
LTBP1	L5 ET
BICD1	L5 ET
DIXDC1	L5 ET
SRGAP1	L5 ET
DLC1	L5 ET
APC	L5 ET
C9orf3	L5 ET
ST6GALNAC3	L5 ET
C14orf37	L5 ET
EPS8	L5 ET
PLEKHH2	L5 ET
TRAF3	L5 ET
PYGB	L5 ET
RNF150	L5 ET
APBB2	L5 ET
SPECC1	L5 ET
ST6GAL1	L5 ET
NEDD4L	L5 ET
RANBP17	L5 ET
PCP4	L5 ET
GMCL1	L5 ET
PRSS12	L5 ET
DCDC2	L5 ET
CLMP	L5 ET
RASSF5	L5 ET
ARHGAP6	L5 ET
LEP	L5 ET
NAV2	L5 ET
TTLL7	L5 ET
PLA2R1	L5 ET
ETS2	L5 ET
SYNE1	L5 ET
SGSM1	L5 ET
IGFBP2	L5 ET
CAST	L5 ET
KCNN1	L5 ET
UNC13B	L5 ET
CTIF	L5 ET
TMEM26	L5 ET
SCN4B	L5 ET
DENND2C	L5 ET
10-Sep	L5 ET
PDZRN4	L5 ET
MYO1B	L5 ET
SFMBT2	L5 ET
ANKRD27	L5 ET
PNKD	L5 ET
SLC41A2	L5 ET
CLVS1	L5 ET
ZNF516	L5 ET
KIAA0930	L5 ET
MIPOL1	L5 ET
PTPN13	L5 ET
PHYHIPL	L5 ET
CLEC16A	L5 ET
ARHGAP22	L5 ET
GRIP1	L5 ET
LMO3	L5 ET
DAAM1	L5 ET
RAB3IP	L5 ET
FCHO2	L5 ET
SRGAP2	L5 ET
SYDE2	L5 ET
PPP4R4	L5 ET
ABTB2	L5 ET
EDA	L5 ET
AFF2	L5 ET
SKAP2	L5 ET
FRYL	L5 ET
COL12A1	L5 ET
WLS	L5 ET
TMEM108	L5 ET
DST	L5 ET
TNRC6A	L5 ET
DYNC1I1	L5 ET
CNST	L5 ET
PRPSAP2	L5 ET
CCDC146	L5 ET
ACOT7	L5 ET
HS3ST5	L5 ET
CNTFR	L5 ET
FAM13C	L5 ET
KIF26B	L5 ET
PHTF1	L5 ET
MSI2	L5 ET
SPIDR	L5 ET
HSPA12A	L5 ET
HECTD2	L5 ET
PXDN	L5 ET
CDK6	L5 ET
CHN2	L5 ET
ADCY1	L5 ET
KCNA6	L5 ET
GMPR	L5 ET
ASTN2	L5 ET
SLCO3A1	L5 ET
ST3GAL6	L5 ET
VIPR2	L5 ET
CBR4	L5 ET
EPHX4	L5 ET
MYO1C	L5 ET
GBGT1	L5 ET
KIAA1211	L5 ET
DGKG	L5 ET
OSBPL1A	L5 ET
PISD	L5 ET
IQGAP1	L5 ET
PROM1	L5 ET
ACER3	L5 ET
ICK	L5 ET
PLD5	L5 ET
KCNK10	L5 ET
ELAVL4	L5 ET
TRIM2	L5 ET
SHISA6	L5 ET
SGK1	L5 ET
RNF115	L5 ET
RNPC3	L5 ET
TPM1	L5 ET
ZNF804A	L5 ET
CIDEA	L5 ET
IDH3A	L5 ET
TLN2	L5 ET
HMCN1	L5/6 NP
GPC5	L5/6 NP
EPHA5	L5/6 NP
PLEKHG1	L5/6 NP
RERG	L5/6 NP
PRICKLE2	L5/6 NP
CHRNA2	L5/6 NP
GNAL	L5/6 NP
SEZ6	L5/6 NP
CHL1	L5/6 NP
PHACTR2	L5/6 NP
CNTN4	L5/6 NP
EPHA7	L5/6 NP
MAST4	L5/6 NP
OPCML	L5/6 NP
PPP1R9A	L5/6 NP
LSAMP	L5/6 NP
PPP1R12B	L5/6 NP
KIAA1217	L5/6 NP
PKP4	L5/6 NP
CNTNAP2	L5/6 NP
OSBPL3	L5/6 NP
RBM20	L5/6 NP
FAM19A2	L5/6 NP
LRP1B	L5/6 NP
CORIN	L5/6 NP
PTPRO	L5/6 NP
ATRNL1	L5/6 NP
FAM135B	L5/6 NP
SLCO3A1	L5/6 NP
LAMA4	L5/6 NP
PLCL2	L5/6 NP
PARD3	L5/6 NP
KCNB2	L5/6 NP
CTNNA3	L5/6 NP
RGS7	L5/6 NP
PLS3	L5/6 NP
DPP10	L5/6 NP
PCDH15	L5/6 NP
PDGFC	L5/6 NP
MOXD1	L5/6 NP
DCBLD2	L5/6 NP
SDCCAG8	L5/6 NP
XYLT1	L5/6 NP
PLEKHA5	L5/6 NP
GRM5	L5/6 NP
NBEA	L5/6 NP
DACH1	L5/6 NP
TCF4	L5/6 NP
NCOA2	L5/6 NP
LDB2	L5/6 NP
HTR2A	L5/6 NP
KLF3	L5/6 NP
APBA1	L5/6 NP
ADAMTS20	L5/6 NP
FANCL	L5/6 NP
SH2D5	L5/6 NP
STARD13	L5/6 NP
FBN2	L5/6 NP
ATP10A	L5/6 NP
RXFP1	L5/6 NP
DOCK4	L2/3 IT
ENPP2	L2/3 IT
GREB1L	L2/3 IT
CALB1	L2/3 IT
GPC6	L2/3 IT
FSTL4	L2/3 IT
GABRA2	L2/3 IT
SMARCA2	L2/3 IT
RGS7	L2/3 IT
CELF2	L2/3 IT
CACNA1C	L2/3 IT
ZNF462	L2/3 IT
IGSF11	L2/3 IT
CACNG3	L2/3 IT
STXBP6	L2/3 IT
ARL15	L2/3 IT
KCNB2	L2/3 IT
ZDHHC14	L2/3 IT
ANKRD6	L2/3 IT
KCNC2	L2/3 IT
MAN1A2	L2/3 IT
UNC5D	L2/3 IT
PPARG	L2/3 IT
COL19A1	L2/3 IT
MGAT5	L2/3 IT
RGL1	L2/3 IT
SGK494	L2/3 IT
CAMK2N1	L2/3 IT
1-Mar	L2/3 IT
GRM5	L2/3 IT
CNTNAP5	L2/3 IT
SYT17	L2/3 IT
NWD2	L2/3 IT
SLC9A9	L2/3 IT
NLGN1	L2/3 IT
RILPL1	L2/3 IT
PITPNM2	L2/3 IT
MAGI3	L2/3 IT
SLC4A4	L2/3 IT
PREX1	L2/3 IT
WIPF3	L2/3 IT
STARD8	L2/3 IT
PDZRN3	L2/3 IT
SPATS2L	L2/3 IT
CNKSR2	L2/3 IT
KIAA1211L	L2/3 IT
SLC24A4	L2/3 IT
SPHKAP	L2/3 IT
CADM2	L2/3 IT
SRGAP3	L2/3 IT
CDH7	L2/3 IT
KCNIP2	L2/3 IT
CTDSPL	L2/3 IT
RASAL2	L2/3 IT
HDAC9	L2/3 IT
LAMP5	L2/3 IT
ADAMTS3	L2/3 IT
DSCAML1	L2/3 IT
CDK14	L2/3 IT
ITGA8	L2/3 IT
ABLIM2	L2/3 IT
KCNJ6	L2/3 IT
KITLG	L2/3 IT
AJAP1	L2/3 IT
CRISPLD1	L2/3 IT
C1QL3	L2/3 IT
SLC30A3	L2/3 IT
ST6GALNAC3	L2/3 IT
TRPC6	L2/3 IT
PDP1	L2/3 IT
FAM19A5	L2/3 IT
NELL2	L2/3 IT
SMAD3	L2/3 IT
FGF13	L2/3 IT
NEGR1	L2/3 IT
SYNE1	L2/3 IT
NTM	L2/3 IT
ALCAM	L2/3 IT
DGKI	L2/3 IT
CCBE1	L2/3 IT
CYLD	L2/3 IT
MEGF9	L2/3 IT
RTN4RL1	L2/3 IT
FBXO10	L2/3 IT
ITPKA	L2/3 IT
PALMD	L2/3 IT
DLGAP3	L2/3 IT
OPCML	L2/3 IT
HLCS	L2/3 IT
SNTG2	L2/3 IT
EVC2	L2/3 IT
MEF2C	L2/3 IT
MAPK1	L2/3 IT
LRRC7	L2/3 IT
RYR2	L2/3 IT
MATN2	L2/3 IT
4-Mar	L2/3 IT
SHANK2	L2/3 IT
CA4	L2/3 IT
GRIA1	L2/3 IT
PLXDC2	L2/3 IT
AK5	L2/3 IT
ATP8A1	L2/3 IT
ARHGEF28	L2/3 IT
GRB14	L2/3 IT
OTOF	L2/3 IT
PRMT8	L2/3 IT
JPH1	L2/3 IT
TNR	L2/3 IT
MICAL3	L2/3 IT
ASTN1	L2/3 IT
MKX	L2/3 IT
PRKG2	L2/3 IT
IQSEC2	L2/3 IT
ADD2	L2/3 IT
CDH4	L2/3 IT
SGMS1	L2/3 IT
HOMER2	L2/3 IT
EDIL3	L2/3 IT
TRANK1	L2/3 IT
GRIA3	L2/3 IT
ERC2	L2/3 IT
KIAA1549	L2/3 IT
STXBP5	L2/3 IT
DCAF6	L2/3 IT
CCDC148	L2/3 IT
ARHGAP32	L2/3 IT
RBM24	L2/3 IT
C9orf3	L2/3 IT
WDR17	L2/3 IT
EPHA3	L2/3 IT
RNF144A	L2/3 IT
MEGF11	L2/3 IT
DCLK3	L2/3 IT
MGAT5B	L2/3 IT
APOBEC4	L2/3 IT
KCNH4	L2/3 IT
AHCYL2	L2/3 IT
MAP2K6	L2/3 IT
PEA15	L2/3 IT
CAMK2D	L2/3 IT
GRIK4	L2/3 IT
LIFR	L2/3 IT
CDC40	L2/3 IT
KCND3	L2/3 IT
PLCL1	L2/3 IT
NUP93	L2/3 IT
ACTN1	L2/3 IT
KCNK13	L2/3 IT
UBE2E3	L2/3 IT
ILDR2	L2/3 IT
NEDD4L	L2/3 IT
SERINC5	L2/3 IT
FRYL	L2/3 IT
ABHD6	L2/3 IT
CADM1	L2/3 IT
ADAMTS17	L2/3 IT
ROBO1	L2/3 IT
ABR	L2/3 IT
KSR2	L2/3 IT
TENM4	L5 IT
CA10	L5 IT
CDH12	L5 IT
FHOD3	L5 IT
KCNQ3	L5 IT
PCDH15	L5 IT
NTM	L5 IT
PTPRK	L5 IT
AUTS2	L5 IT
CACNA2D3	L5 IT
KCNB2	L5 IT
CPNE9	L5 IT
KCTD16	L5 IT
ST6GALNAC5	L5 IT
SYNDIG1	L5 IT
NELL1	L5 IT
NLK	L5 IT
KLHL29	L5 IT
ATP8A1	L5 IT
RORA	L5 IT
COBL	L5 IT
IGSF9B	L5 IT
NTNG2	L5 IT
PDE7B	L5 IT
SLC24A3	L5 IT
FAT3	L5 IT
CELF2	L5 IT
SLC2A13	L5 IT
FRAS1	L5 IT
SLC9A9	L5 IT
SYT14	L5 IT
LRRC4C	L5 IT
R3HDM1	L5 IT
APBA2	L5 IT
RIMS1	L5 IT
HERC6	L5 IT
LHFP	L5 IT
RASGEF1B	L5 IT
GRIA4	L5 IT
CLSTN2	L5 IT
ARHGAP15	L5 IT
SLC30A3	L5 IT
DNAJC21	L5 IT
C9orf3	L5 IT
MAPK4	L5 IT
SORBS2	L5 IT
MGLL	L5 IT
CAMK2N1	L5 IT
PIGK	L5 IT
SCUBE1	L5 IT
ANKRD33B	L5 IT
RUNX2	L5 IT
RIMBP2	L5 IT
LMO4	L5 IT
PDE8B	L5 IT
LIN7A	L5 IT
TSPAN5	L5 IT
NRN1	L5 IT
CAMK2A	L5 IT
MEI1	L5 IT
PPP3CA	L5 IT
GFRA2	L5 IT
PPARG	L5 IT
PTN	L5 IT
CNKSR2	L5 IT
ARHGAP42	L5 IT
SORCS3	L5 IT
PTPRJ	L5 IT
LINGO2	L5 IT
SLIT2	L5 IT
CACNA2D1	L5 IT
CPNE5	L5 IT
MAST3	L5 IT
ARHGEF25	L5 IT
CAMK4	L5 IT
LINGO1	L5 IT
PRMT8	L5 IT
NPAS2	L5 IT
IL1RAP	L5 IT
MICAL3	L5 IT
MAPK10	L5 IT
CDYL2	L5 IT
NWD2	L5 IT
BRINP1	L5 IT
TRPC5	L5 IT
ST6GAL2	L5 IT
RBFOX3	L5 IT
CAMKK2	L5 IT
RIMS3	L5 IT
DEPTOR	L5 IT
FAM212B	L5 IT
C1QL3	L6 IT
NELL2	L6 IT
MGAT5	L6 IT
PTPRT	L6 IT
ENOX1	L6 IT
BMPR1B	L6 IT
SORCS3	L6 IT
MAN1C1	L6 IT
TRPM3	L6 IT
PPARG	L6 IT
CPNE5	L6 IT
BMP3	L6 IT
PDE8B	L6 IT
RASL10A	L6 IT
C9orf3	L6 IT
PTPRE	L6 IT
SULF1	L6 IT
LINGO1	L6 IT
LRRTM4	L6 IT
GRIA4	L6 IT
SDK1	L6 IT
CLSTN2	L6 IT
SUSD4	L6 IT
SORBS2	L6 IT
RTN4RL1	L6 IT
CSMD2	L6 IT
TESC	L6 IT
CHST11	L6 IT
KCNH1	L6 IT
BSN	L6 IT
RASGEF1B	L6 IT
CTDSPL	L6 IT
CRTAC1	L6 IT
KIAA1211L	L6 IT
LRFN2	L6 IT
GFRA2	L6 IT
SLC24A2	L6 IT
ETV6	L6 IT
SLC24A4	L6 IT
2-Mar	L6 IT
AJAP1	L6 IT
WDR17	L6 IT
RSPO2	L6 IT
ARL6IP5	L6 IT
CADM2	L6 IT
AKAP13	L6 IT
PPM1H	L6 IT
TENM4	L6 IT
CACNA1B	L6 IT
GABBR2	L6 IT
SLC39A10	L6 IT
RAPGEF5	L6 IT
SATB2	L6 IT
SCG2	L6 IT
NRN1	L6 IT
KCNQ5	L6 IT
KCND3	L6 IT
ARHGAP15	L6 IT
ZDHHC14	L6 IT
NPTXR	L6 IT
COL11A1	L6 IT Car3
SMOC2	L6 IT Car3
SSTR2	L6 IT Car3
PTPRT	L6 IT Car3
PCDH15	L6 IT Car3
NR2F2	L6 IT Car3
ZNF385B	L6 IT Car3
LXN	L6 IT Car3
LUZP2	L6 IT Car3
INPP5A	L6 IT Car3
PPP1R1A	L6 IT Car3
EPHA5	L6 IT Car3
PLCL1	L6 IT Car3
ZDHHC14	L6 IT Car3
RUNX2	L6 IT Car3
CSMD2	L6 IT Car3
KREMEN1	L6 IT Car3
TMCC3	L6 IT Car3
HTR2C	L6 IT Car3
CADM2	L6 IT Car3
SLIT2	L6 IT Car3
GRIN3A	L6 IT Car3
SMARCA2	L6 IT Car3
GABBR2	L6 IT Car3
CYFIP1	L6 IT Car3
SH3GL2	L6 IT Car3
SYNJ1	L6 IT Car3
NCKAP5	L6 IT Car3
CA12	L6 IT Car3
PDIA5	L6 IT Car3
CLMP	L6 IT Car3
KITLG	L6 IT Car3
LINGO1	L6 IT Car3
SEMA5B	L6 IT Car3
BOK	L6 IT Car3
C12orf75	L6 IT Car3
XPR1	L6 IT Car3
SERGEF	L6 IT Car3
TFAP2D	L6 IT Car3
LYPD6B	L6 IT Car3
SULF1	L6 IT Car3
SLC44A5	L6 IT Car3
C9orf3	L6 IT Car3
DOCK1	L6 IT Car3
HACE1	L6 IT Car3
CTNNA2	L6 IT Car3
EFNB2	L6 IT Car3
GRID1	L6 IT Car3
RTN4R	L6 IT Car3
RAPGEF2	L6 IT Car3
FSTL4	L6 IT Car3
JARID2	L6 IT Car3
FAM196A	L6 IT Car3
ABR	L6 IT Car3
CFLAR	L6 IT Car3
SLC39A11	L6 IT Car3
KIAA1549L	L6 IT Car3
CDH13	L6 IT Car3
FAT1	L6 IT Car3
OLFM3	L6 IT Car3
PITPNM2	L6 IT Car3
DOCK9	L6 IT Car3
CCSAP	L6 IT Car3
AUTS2	L6 IT Car3
NRP2	L6 IT Car3
PPP2R5C	L6 IT Car3
PEAK1	L6 IT Car3
ANGPT1	L6 IT Car3
IVNS1ABP	L6 IT Car3
PCDH10	L6 IT Car3
ZC3H12C	L6 IT Car3
KCNV1	L6 IT Car3
FIGN	L6 IT Car3
[truncated: 661 more rows]
