# Supplementary material for: Comparative cellular analysis of motor cortex in human, marmoset and mouse
Source: Nature. 2021 Oct 6;598(7879):111–9. doi: 10.1038/s41586-021-03465-8 (PMC8494640; doi:10.1038/s41586-021-03465-8)
Supplement: Supplementary file 4 — This zipped folder contains Supplementary Tables 1-23. [file 41586_2021_3465_MOESM4_ESM.zip › Supplementary Table 12.xlsx]

## Sheet: Sheet1
Subclass	Gene	Transcript	Mouse_gene_TPM	Human_gene_TPM	Mouse_Isoform_Proportion	Human_Isoform_Proportion
Astro	TSPAN6	ENST00000373020.8	45.27	86.94	0.97283	0.994364
Astro	DPM1	ENST00000371582.8	213.19	88.54	0.294479	0.0754461
Astro	DPM1	ENST00000371588.9	213.19	88.54	0.670435	0.762932
Astro	FUCA2	ENST00000002165.10	142.11	26.09	0.987123	0.992718
Astro	GCLC	ENST00000509541.5	28.15	36.55	0.0035524	0.79316
Astro	GCLC	ENST00000650454.1	28.15	36.55	0.398934	0.149932
Astro	LAS1L	ENST00000374804.9	25.03	47.6	0.0103875	0.353782
Astro	LAS1L	ENST00000374807.9	25.03	47.6	0.988813	0.000420168
Astro	LAS1L	ENST00000469091.1	25.03	47.6	0.000799041	0.645798
Astro	ENPP4	ENST00000321037.5	14.15	26.2	1	1
Astro	CYP51A1	ENST00000003100.13	254.2	85.9	0.956137	0.991502
Astro	KRIT1	ENST00000394505.6	81.33	62.32	0.618222	0.0874519
Astro	KRIT1	ENST00000422347.5	81.33	62.32	0.000245912	0.228498
Astro	KRIT1	ENST00000470309.5	81.33	62.32	0.126645	0.231868
Astro	KRIT1	ENST00000486261.5	81.33	62.32	0.176319	0.212452
Astro	RAD52	ENST00000228345.9	70.31	15	0.0163561	0.798667
Astro	RAD52	ENST00000430095.6	70.31	15	0.263263	0.036
Astro	RAD52	ENST00000542297.1	70.31	15	0.245911	0.036
Astro	BAD	ENST00000309032.7	28.48	64.83	0.308638	0.977634
Astro	BAD	ENST00000394531.3	28.48	64.83	0.691362	0.0223662
Astro	LAP3	ENST00000618908.4	67.95	77.5	0.949375	0.807742
Astro	TMEM176A	ENST00000468689.2	170.77	63.05	0.548457	0.60793
Astro	TMEM176A	ENST00000494349.5	170.77	63.05	0.230134	0.0166534
Astro	M6PR	ENST00000000412.8	79.1	131.82	0.881163	0.327568
Astro	M6PR	ENST00000541507.5	79.1	131.82	0.000252845	0.612426
Astro	NDUFAF7	ENST00000002125.9	144.86	25.73	0.565235	0.823552
Astro	NDUFAF7	ENST00000432075.1	144.86	25.73	0.200055	0.000388651
Astro	RBM5	ENST00000441305.5	647.05	114.17	0.365072	0.0015766
Astro	RBM5	ENST00000464087.6	647.05	114.17	0.100085	0.738285
Astro	ARF5	ENST00000000233.10	124.38	105.27	0.799244	0.876413
Astro	POLDIP2	ENST00000540200.6	61.61	32.46	1	1
Astro	AK2	ENST00000467905.5	160.47	59.27	0.667477	0.516113
Astro	CD38	ENST00000502843.5	82.04	71.3	0.264505	0.542637
Astro	CD38	ENST00000510674.1	82.04	71.3	0.541687	0.240393
Astro	CD38	ENST00000511430.1	82.04	71.3	0.193808	0.216971
Astro	FKBP4	ENST00000001008.6	29.17	24.41	0.969832	0.99959
Astro	KDM1A	ENST00000356634.7	54.35	51.52	0.331371	0.218168
Astro	KDM1A	ENST00000400181.8	54.35	51.52	0.403128	0.172554
Astro	KDM1A	ENST00000494920.1	54.35	51.52	0.024471	0.21021
Astro	KDM1A	ENST00000602503.1	54.35	51.52	0.0292548	0.286102
Astro	RBM6	ENST00000419610.5	74.96	267.07	0.000667022	0.631333
Astro	RBM6	ENST00000425608.5	74.96	267.07	0.21945	0.00445576
Astro	RBM6	ENST00000442092.5	74.96	267.07	0.270678	0.00119819
Astro	RBM6	ENST00000454079.5	74.96	267.07	0.438767	0.116561
Astro	VPS50	ENST00000471188.5	261.77	22.74	0.00164266	0.602023
Astro	VPS50	ENST00000485994.5	261.77	22.74	0.9537	0.16139
Astro	NDUFAB1	ENST00000007516.8	290.87	370.08	0.937773	0.9853
Astro	PDK4	ENST00000005178.6	24.53	162.17	0.455768	0.28242
Astro	PDK4	ENST00000473301.1	24.53	162.17	0.544232	0.695813
Astro	ST7	ENST00000422922.5	24.69	54.8	0.00121507	0.640876
Astro	CDC27	ENST00000066544.8	73.71	75.83	0.00461267	0.226164
Astro	CDC27	ENST00000532893.5	73.71	75.83	0.0237417	0.299618
Astro	CDC27	ENST00000570818.5	73.71	75.83	0.279067	0.0956086
Astro	CDC27	ENST00000574304.5	73.71	75.83	0.0204857	0.373467
Astro	HCCS	ENST00000321143.8	31.72	12.09	0.939155	0.0314309
Astro	HCCS	ENST00000380762.5	31.72	12.09	0.0608449	0.968569
Astro	SLC25A5	ENST00000317881.9	628.64	362.71	0.841945	0.858289
Astro	POLR2J	ENST00000393794.4	52.31	49.7	1	1
Astro	LIG3	ENST00000588713.1	46.57	8.35	0.249732	0.0011976
Astro	RPAP3	ENST00000380650.4	39.91	56.62	0.699073	0.216708
Astro	RPAP3	ENST00000551293.1	39.91	56.62	0.298421	0.780113
Astro	CIAPIN1	ENST00000394391.9	171.07	31.76	0.450167	0.505038
Astro	CIAPIN1	ENST00000569370.5	171.07	31.76	0.179985	0.327456
Astro	CIAPIN1	ENST00000570000.5	171.07	31.76	0.319285	0.000314861
Astro	SPPL2B	ENST00000613503.5	24.33	24.09	0.320181	0.747613
Astro	FAM214B	ENST00000488109.6	10.31	28.79	0.844811	0.978117
Astro	CREBBP	ENST00000262367.9	70.85	24.45	0.0883557	0.487117
Astro	CREBBP	ENST00000571763.5	70.85	24.45	0.788144	0.329243
Astro	CROT	ENST00000419147.6	332.22	12.63	0.88315	0.996041
Astro	KMT2E	ENST00000476671.5	227.86	98.14	0.849513	0.741696
Astro	RHBDD2	ENST00000318622.8	73.12	78.05	0.15454	0.997438
Astro	RHBDD2	ENST00000454791.1	73.12	78.05	0.634437	0.000384369
Astro	RHBDD2	ENST00000467406.2	73.12	78.05	0.209519	0.000768738
Astro	IBTK	ENST00000306270.12	34.24	17.61	0.0330023	0.576377
Astro	IBTK	ENST00000369751.2	34.24	17.61	0.553154	0.0215786
Astro	MYCBP2	ENST00000474882.2	91.87	116.43	0.237183	0.254058
Astro	MYCBP2	ENST00000544440.7	91.87	116.43	0.245673	0.228034
Astro	MYCBP2	ENST00000612956.4	91.87	116.43	0.4834	0.50365
Astro	PDK2	ENST00000503176.5	260.45	25.6	0.123056	0.694922
Astro	PDK2	ENST00000505897.5	260.45	25.6	0.46604	0.300391
Astro	ZFX	ENST00000304543.9	13.74	15.64	0.826783	0.235294
Astro	LAMP2	ENST00000434600.6	234.3	77.67	0.427443	0.503026
Astro	LAMP2	ENST00000486593.5	234.3	77.67	0.572557	0.496974
Astro	REX1BD	ENST00000450195.6	133.51	206.47	0.95506	0.562697
Astro	REX1BD	ENST00000595490.1	133.51	206.47	0.0268145	0.259311
Astro	TMEM98	ENST00000394642.7	21.52	29.12	0.481413	0.820398
Astro	TMEM132A	ENST00000540112.1	12.36	29.04	0.0218447	0.683884
Astro	AP2B1	ENST00000590538.5	21.36	13.16	0.848315	0.0144377
Astro	RALA	ENST00000005257.7	39.68	47.96	0.107863	0.446831
Astro	RALA	ENST00000434466.1	39.68	47.96	0.747984	0.546497
Astro	ETV1	ENST00000405192.6	14.31	48.04	0.0656883	0.393422
Astro	ETV1	ENST00000483075.1	14.31	48.04	0.705101	0.317652
Astro	AGK	ENST00000496784.1	52.93	58.38	0.481202	0.436793
Astro	AGK	ENST00000649286.2	52.93	58.38	0.000188929	0.280747
Astro	FARP2	ENST00000412332.1	13.73	17.69	0.26657	0.922555
Astro	IFRD1	ENST00000005558.8	214.09	103.6	0.820169	0.178668
Astro	IFRD1	ENST00000429071.5	214.09	103.6	0.0331169	0.212259
Astro	IFRD1	ENST00000489994.5	214.09	103.6	0.0509132	0.471332
Astro	COX10	ENST00000261643.8	37.52	13.54	0.436301	0.24003
Astro	COX10	ENST00000581931.5	37.52	13.54	0.364339	0.000738552
Astro	GTF2IRD1	ENST00000486086.1	20.83	56.41	0.237638	0.915972
Astro	PAF1	ENST00000416728.3	63.16	21.83	0.265041	0.0412277
Astro	PAF1	ENST00000595564.5	63.16	21.83	0.238125	0.792945
Astro	PAF1	ENST00000595797.5	63.16	21.83	0.487017	0.14842
Astro	VPS41	ENST00000395969.6	190.92	132.39	0.412005	0.222449
Astro	VPS41	ENST00000414632.5	190.92	132.39	0.26917	0.325931
Astro	CCDC124	ENST00000596123.1	67.87	15.64	0.652571	0.930946
Astro	CCDC124	ENST00000602080.1	67.87	15.64	0.347429	0.0690537
Astro	PAFAH1B1	ENST00000397195.10	75.41	26.81	0.263228	0.971279
Astro	PAFAH1B1	ENST00000576586.5	75.41	26.81	0.635725	0.000372995
Astro	KIAA0100	ENST00000580395.1	14.25	65.16	0.00140351	0.415439
Astro	KIAA0100	ENST00000580882.5	14.25	65.16	0.587368	0.349754
Astro	ST7L	ENST00000463235.5	194.91	103.63	0.341594	0.0472836
Astro	ST7L	ENST00000470683.1	194.91	103.63	5.13057e-05	0.290456
Astro	ST7L	ENST00000477682.1	194.91	103.63	0.000307834	0.37547
Astro	ST7L	ENST00000479436.5	194.91	103.63	0.328562	0.00221943
Astro	PAX6	ENST00000379132.8	546.14	192.89	3.66206e-05	0.246773
Astro	PAX6	ENST00000640251.1	546.14	192.89	0.880067	0.00834673
Astro	RHBDF1	ENST00000262316.10	158.24	21.75	0.507773	0.00321839
Astro	RHBDF1	ENST00000428730.5	158.24	21.75	0.0911274	0.257011
Astro	RHBDF1	ENST00000448893.1	158.24	21.75	0.397371	0.73977
Astro	LUC7L	ENST00000397780.5	301.44	228.78	0.256469	8.74202e-05
Astro	LUC7L	ENST00000429378.5	301.44	228.78	3.31741e-05	0.537197
Astro	LUC7L	ENST00000443357.5	301.44	228.78	0.328357	0.145861
Astro	LUC7L	ENST00000490762.5	301.44	228.78	0.330945	0.0672699
Astro	TSR3	ENST00000007390.3	108.62	40.41	1	1
Astro	DNAJC11	ENST00000377577.10	62.4	30.11	0.34359	0.597476
Astro	DNAJC11	ENST00000451196.5	62.4	30.11	0.00160256	0.402524
Astro	PSMB1	ENST00000462957.1	147.79	97.01	1	1
Astro	SYN1	ENST00000295987.13	46.14	12.37	0.596662	0.590946
Astro	SYN1	ENST00000639776.1	46.14	12.37	0.384049	0.00323363
Astro	JARID2	ENST00000341776.7	24.76	30.55	0.562601	0.369231
Astro	JARID2	ENST00000397311.4	24.76	30.55	0.436995	0.628805
Astro	NADK	ENST00000341426.9	64.88	10.18	0.403514	0.565815
Astro	NADK	ENST00000464373.1	64.88	10.18	0.203915	0.0166994
Astro	SYPL1	ENST00000011473.6	310.06	164.91	0.481713	0.942817
Astro	SYPL1	ENST00000470347.1	310.06	164.91	0.5159	0.0195864
Astro	SPAG9	ENST00000511987.5	943.65	315.98	0.23816	0.0901006
Astro	SPAG9	ENST00000576492.1	943.65	315.98	0.445059	0.252832
Astro	SPAG9	ENST00000618113.4	943.65	315.98	0.132708	0.381606
Astro	AASS	ENST00000417368.7	31.17	109.33	0.000320821	0.981249
Astro	AASS	ENST00000460376.5	31.17	109.33	0.729227	0.0177444
Astro	SS18L2	ENST00000011691.5	217.24	181.59	1	1
Astro	MPND	ENST00000359935.8	76.12	13.18	0.522596	0.123672
Astro	MPND	ENST00000601877.1	76.12	13.18	0.00761955	0.875569
Astro	MGST1	ENST00000396210.8	213.33	1650.6	0.744152	0.90046
Astro	MGST1	ENST00000536371.5	213.33	1650.6	0.237097	1.81752e-05
Astro	PKD1	ENST00000472577.1	38.3	45.2	0.524543	0.498451
Astro	PKD1	ENST00000480227.5	38.3	45.2	0.0295039	0.382301
Astro	MED24	ENST00000491466.5	9.86	53.42	0.0010142	0.783602
Astro	RHOBTB2	ENST00000522948.5	14.15	15.98	0.580919	0.929287
Astro	SEC62	ENST00000481435.5	673.3	884.67	0.37086	0.441498
Astro	SEC62	ENST00000487736.5	673.3	884.67	0.577707	0.42617
Astro	RPS20	ENST00000009589.7	121.58	344.62	0.865274	0.850966
Astro	CSDE1	ENST00000339438.10	59.87	35.52	0.420244	0.942568
Astro	CSDE1	ENST00000358528.9	59.87	35.52	0.3845	0.0182995
Astro	REV3L	ENST00000368805.5	40.39	51.19	0.0693241	0.372534
Astro	REV3L	ENST00000460981.1	40.39	51.19	0.442931	0.0818519
Astro	REV3L	ENST00000494858.1	40.39	51.19	0.313196	0.089666
Astro	VTA1	ENST00000367621.1	103.65	49.67	0.619296	0.741897
Astro	VTA1	ENST00000452973.6	103.65	49.67	0.00212253	0.246628
Astro	VTA1	ENST00000491881.1	103.65	49.67	0.378582	0.0114757
Astro	RANBP9	ENST00000011619.6	14.61	27.05	1	1
Astro	ZNF207	ENST00000321233.10	436.69	217.73	0.168426	0.530795
Astro	ZNF207	ENST00000342555.10	436.69	217.73	0.391971	0.000367428
Astro	ZNF207	ENST00000577324.1	436.69	217.73	0.033273	0.211271
Astro	UQCRC1	ENST00000415995.5	537.82	133.49	0.678982	0.853322
Astro	UQCRC1	ENST00000467690.5	537.82	133.49	0.240657	0.135141
Astro	STARD3NL	ENST00000009041.11	130.55	28.31	0.139793	0.998234
Astro	STARD3NL	ENST00000429075.1	130.55	28.31	0.654002	0.000353232
Astro	STARD3NL	ENST00000434197.5	130.55	28.31	0.205592	0.0010597
Astro	CD9	ENST00000009180.10	450.14	314.25	0.971942	0.879745
Astro	HHATL	ENST00000310417.9	186.93	611.69	0.553416	0.0294103
Astro	HHATL	ENST00000426666.5	186.93	611.69	0.000481464	0.267439
Astro	HHATL	ENST00000441594.5	186.93	611.69	0.392446	0.0645261
Astro	HHATL	ENST00000466007.1	186.93	611.69	0.0163698	0.416224
Astro	IFFO1	ENST00000396840.6	11.19	22.47	0.620197	0.914553
Astro	PHF7	ENST00000472337.5	44.32	6.88	0.324458	0.00145349
Astro	NISCH	ENST00000345716.9	189.02	24.43	0.372394	0.94474
Astro	IDS	ENST00000340855.11	12.31	42.74	0.423233	0.630791
Astro	IDS	ENST00000428056.6	12.31	42.74	0.0227457	0.272812
Astro	SCMH1	ENST00000488592.1	36.41	50.04	0.844548	0.889089
Astro	FYN	ENST00000354650.7	35.8	91.87	0.627933	0.542615
Astro	FYN	ENST00000471959.2	35.8	91.87	0.333799	0.121041
Astro	FYN	ENST00000538466.5	35.8	91.87	0.0259777	0.332971
Astro	ELOA	ENST00000613537.4	19.39	17.63	0.994327	0.999433
Astro	LYPLA2	ENST00000374514.8	125.95	17.09	0.699484	0.933879
Astro	CLCN6	ENST00000346436.11	11.2	24.55	0.160714	0.682688
Astro	BTBD7	ENST00000355125.3	76.94	27.63	0.0539381	0.710822
Astro	BTBD7	ENST00000554968.1	76.94	27.63	0.91097	0.0763663
Astro	AKAP8L	ENST00000601147.2	513.21	95.51	0.517079	0.0341326
Astro	MBTD1	ENST00000415868.5	24.45	16.76	0.923517	0.661098
Astro	UTP18	ENST00000225298.12	17.16	21.45	0.677156	0.610723
Astro	RNF216	ENST00000411812.1	26.96	17.12	0.538205	0.000584112
Astro	RNF216	ENST00000425013.6	26.96	17.12	0.417656	0.991238
Astro	TTC19	ENST00000261647.10	67.64	86.3	0.00827912	0.384589
Astro	TTC19	ENST00000475723.5	67.64	86.3	0.000591366	0.354114
Astro	TTC19	ENST00000497842.6	67.64	86.3	0.257244	0.00486674
Astro	TTC19	ENST00000583704.1	67.64	86.3	0.570668	0.0806489
Astro	PIK3C2A	ENST00000532035.1	63.25	112.96	0.824822	0.904568
Astro	RABGAP1	ENST00000373647.9	83.66	87.76	0.177743	0.375114
Astro	RABGAP1	ENST00000402311.5	83.66	87.76	0.384174	0.0199407
Astro	RABGAP1	ENST00000475607.1	83.66	87.76	0.000119531	0.340816
Astro	PPP5C	ENST00000478046.5	68.84	38.49	0.763074	0.306573
Astro	PPP5C	ENST00000527623.1	68.84	38.49	0.0963103	0.409977
Astro	MAP4K3	ENST00000263881.8	15.32	37.81	0.851175	0.311558
Astro	MAP4K3	ENST00000437545.5	15.32	37.81	0.00913838	0.393018
Astro	ERCC1	ENST00000300853.7	200.15	58.11	0.000149888	0.216486
Astro	ERCC1	ENST00000587888.5	200.15	58.11	0.258506	0.000172087
Astro	ERCC1	ENST00000588738.5	200.15	58.11	0.000649513	0.224058
Astro	ERCC1	ENST00000592023.5	200.15	58.11	0.590657	0.325417
Astro	ELOVL5	ENST00000304434.11	369.5	151.91	0.993748	0.96702
Astro	CALCOCO1	ENST00000430117.6	30.69	100.59	0.305963	0.297047
Astro	CALCOCO1	ENST00000546774.1	30.69	100.59	0.00325839	0.602247
Astro	MAP4K5	ENST00000013125.8	12.13	141.37	0.785655	0.396124
Astro	PSMC4	ENST00000157812.6	347.41	39.99	0.468064	0.475369
Astro	PSMC4	ENST00000593455.5	347.41	39.99	0.399413	0.52038
Astro	SLC25A39	ENST00000225308.12	158	67.89	0.0675949	0.721756
Astro	SLC25A39	ENST00000377095.10	158	67.89	0.782785	0.0648107
Astro	NUB1	ENST00000413040.6	49.6	24.18	0.000806452	0.582713
Astro	NUB1	ENST00000470229.6	49.6	24.18	0.441129	0.0438379
Astro	CLK1	ENST00000409769.6	2848.85	1062.04	0.502448	0.379054
Astro	CLK1	ENST00000464454.1	2848.85	1062.04	0.0472436	0.374063
Astro	RNF14	ENST00000356143.5	70.98	35.57	0.574528	0.49255
Astro	RNF14	ENST00000502341.5	70.98	35.57	0.208228	0.18555
Astro	UFL1	ENST00000369278.5	80.7	46.17	1	1
Astro	MDH1	ENST00000495083.1	804.12	834.28	0.0156942	0.226459
Astro	MDH1	ENST00000539945.5	804.12	834.28	0.782955	0.530733
Astro	SLC30A9	ENST00000510460.1	77.99	75.48	0.82626	0.881161
Astro	YAF2	ENST00000534854.6	67.1	71.82	0.314903	0.233779
Astro	YAF2	ENST00000548917.1	67.1	71.82	0.0301043	0.41604
Astro	YAF2	ENST00000552109.5	67.1	71.82	0.50775	0.0103035
Astro	ZMYND11	ENST00000381607.8	135.46	55.32	0.205079	0.481381
Astro	ZMYND11	ENST00000397955.6	135.46	55.32	0.36269	0.000361533
Astro	ZMYND11	ENST00000627286.1	135.46	55.32	0.160047	0.387202
Astro	MATR3	ENST00000502499.5	237.06	212.09	0.403484	0.719082
Astro	MATR3	ENST00000504045.5	237.06	212.09	0.294862	0.0661983
Astro	STMN4	ENST00000519997.5	12.52	33.44	0.846645	0.356459
Astro	STMN4	ENST00000523048.5	12.52	33.44	0.0678914	0.505981
Astro	NUDCD3	ENST00000464812.1	77.17	47.21	0.760399	0.207583
Astro	NUDCD3	ENST00000487118.1	77.17	47.21	0.168848	0.723364
Astro	GLT8D1	ENST00000464705.1	115.56	59.78	0.456732	0.00719304
Astro	GLT8D1	ENST00000480080.1	115.56	59.78	8.65351e-05	0.206089
Astro	GLT8D1	ENST00000491606.5	115.56	59.78	0.430945	0.537471
Astro	ATP2C1	ENST00000505330.5	148.8	105.25	0.000268817	0.518765
Astro	ATP2C1	ENST00000507194.1	148.8	105.25	0.327688	0.000380048
Astro	RALBP1	ENST00000458039.3	147.56	41.39	0.000745459	0.874607
Astro	RALBP1	ENST00000585015.6	147.56	41.39	0.975061	0.0198115
Astro	RUFY3	ENST00000226328.8	26.35	248.45	0.743074	0.364862
Astro	RUFY3	ENST00000502653.5	26.35	248.45	0.202277	0.102878
Astro	RUFY3	ENST00000512103.5	26.35	248.45	0.000759013	0.294989
Astro	CNTN1	ENST00000347616.5	44.59	97.08	0.0825297	0.361351
Astro	CNTN1	ENST00000547702.5	44.59	97.08	0.885625	0.150906
Astro	CNTN1	ENST00000547849.5	44.59	97.08	0.000448531	0.343943
Astro	ATP1A2	ENST00000361216.7	1136.79	848.48	0.778411	0.019859
Astro	ATP1A2	ENST00000447527.1	1136.79	848.48	0.198031	0.979658
Astro	MNAT1	ENST00000539616.6	96.64	97.31	0.220302	0.818621
Astro	MNAT1	ENST00000556764.5	96.64	97.31	0.632036	0.000616586
Astro	PLEKHB1	ENST00000227214.10	77.87	382.96	0.253371	0.208977
Astro	PLEKHB1	ENST00000540431.1	77.87	382.96	0.259792	0.0021151
Astro	PLEKHB1	ENST00000544282.1	77.87	382.96	0.00295364	0.688688
Astro	AQR	ENST00000559767.1	10.34	23.85	0.565764	0.733753
Astro	FHL1	ENST00000618438.4	42.72	76.34	0.00093633	0.635054
Astro	FHL1	ENST00000628568.1	42.72	76.34	0.00234082	0.321981
Astro	FHL1	ENST00000651929.1	42.72	76.34	0.623127	0.00117894
Astro	RTF2	ENST00000357348.9	31.1	42.04	0.900643	0.917222
Astro	RNF10	ENST00000538254.1	12.94	58.55	0.064915	0.556789
Astro	RNF10	ENST00000542701.1	12.94	58.55	0.0123648	0.216396
Astro	ZDHHC6	ENST00000369405.7	94.99	29.63	0.52395	0.57003
Astro	ZDHHC6	ENST00000482410.5	94.99	29.63	0.0247394	0.419845
Astro	GRAMD1B	ENST00000638157.1	21.1	53.42	0.607109	0.861475
Astro	RNH1	ENST00000397604.7	44.63	72.71	0.77235	0.330078
Astro	RNH1	ENST00000526295.1	44.63	72.71	0.00985884	0.297483
Astro	NDUFS1	ENST00000233190.11	150.2	35.57	0.403329	0.237279
Astro	NDUFS1	ENST00000455934.6	150.2	35.57	0.269041	0.496767
Astro	RB1CC1	ENST00000435644.6	88.55	22.55	0.469791	0.999113
Astro	ERP44	ENST00000262455.7	167.04	18.7	1	1
Astro	ALAS1	ENST00000310271.6	59.98	27.6	0.897299	0.723913
Astro	AKAP11	ENST00000025301.4	15.61	26.06	1	1
Astro	GLRX2	ENST00000367439.7	140.04	52.95	0.96651	0.766195
Astro	GLRX2	ENST00000608166.2	140.04	52.95	0.0333476	0.233805
Astro	DERA	ENST00000526530.1	47.41	32.65	0.178654	0.875651
Astro	DERA	ENST00000531803.5	47.41	32.65	0.363004	0.000918836
Astro	DERA	ENST00000532573.1	47.41	32.65	0.333474	0.000306279
Astro	STRAP	ENST00000539887.1	46.25	94.32	0.0250811	0.795059
Astro	STRAP	ENST00000541731.1	46.25	94.32	0.953297	0.203244
Astro	GCLM	ENST00000370238.8	33.73	13.17	0.216128	0.998481
Astro	GCLM	ENST00000467772.1	33.73	13.17	0.783872	0.0015186
Astro	UBR2	ENST00000372901.1	50.93	22.68	0.089142	0.875661
Astro	UBR2	ENST00000372903.6	50.93	22.68	0.777538	0.123016
Astro	CCDC28A	ENST00000617445.4	31.25	51.61	0.9664	0.930827
Astro	PHF20	ENST00000461122.5	42.75	13.99	0.31345	0.00857756
Astro	NR1H3	ENST00000441012.7	22.34	55.43	0.659803	0.0667509
Astro	NR1H3	ENST00000494018.1	22.34	55.43	0.000895255	0.928198
Astro	NCAPH2	ENST00000299821.15	45.91	26.04	0.722283	0.201997
Astro	NCAPH2	ENST00000420993.7	45.91	26.04	0.106948	0.694316
Astro	VIM	ENST00000544301.7	26.25	107.76	0.968381	0.848552
Astro	FAS	ENST00000355740.7	16.73	139.94	0.344889	0.173503
Astro	FAS	ENST00000357339.6	16.73	139.94	0.414824	0.201515
Astro	RNASET2	ENST00000476238.6	701.48	72.97	0.610167	0.666712
Astro	RNASET2	ENST00000478180.6	701.48	72.97	0.360082	0.000137043
Astro	IFNGR1	ENST00000367739.8	172.96	65.58	0.000751619	0.311528
Astro	IFNGR1	ENST00000647124.1	172.96	65.58	0.954729	0.623971
Astro	VEZT	ENST00000546398.5	76.17	52.38	0.310621	0.00400916
Astro	VEZT	ENST00000547997.5	76.17	52.38	0.267034	0.233868
Astro	VEZT	ENST00000548838.5	76.17	52.38	0.000787712	0.373043
Astro	BRD9	ENST00000467963.6	86.64	27.1	0.994806	0.951661
Astro	SNX1	ENST00000560829.5	58.32	18.01	0.630658	0.656302
Astro	SNX1	ENST00000561026.5	58.32	18.01	0.237997	0.214881
Astro	TBPL1	ENST00000237264.9	65.89	39.78	0.219153	0.0455003
Astro	TBPL1	ENST00000477527.1	65.89	39.78	0.00121414	0.774761
Astro	TBPL1	ENST00000481694.1	65.89	39.78	0.330551	0.00100553
Astro	BCLAF1	ENST00000527536.5	117.09	88.07	0.000170809	0.207222
Astro	BCLAF1	ENST00000532076.1	117.09	88.07	0.00956529	0.269218
Astro	BCLAF1	ENST00000534321.1	117.09	88.07	0.0452643	0.219485
Astro	BCLAF1	ENST00000534762.5	117.09	88.07	0.270732	0.000113546
Astro	TFB1M	ENST00000468889.5	74.26	54.19	0.284271	0.40764
Astro	TFB1M	ENST00000475849.1	74.26	54.19	0.549825	0.272006
Astro	RABEP1	ENST00000570487.1	198.96	18.11	0.632439	0.353396
Astro	RABEP1	ENST00000575475.2	198.96	18.11	0.250553	0.468802
Astro	GRN	ENST00000053867.8	199.25	24.34	0.634329	0.56779
Astro	GRN	ENST00000586443.1	199.25	24.34	0.0638896	0.426048
Astro	FAM13B	ENST00000033079.7	95.35	26.73	0.105401	0.354284
Astro	FAM13B	ENST00000505281.1	95.35	26.73	0.0492921	0.614665
Astro	FAM13B	ENST00000510804.1	95.35	26.73	0.804824	0.0115975
Astro	CENPQ	ENST00000335783.4	16.45	11.34	1	1
Astro	SARS	ENST00000369923.4	160.65	55.16	0.655898	0.716642
Astro	SARS	ENST00000468588.1	160.65	55.16	0.280735	0.126722
Astro	ARID4A	ENST00000417477.2	170.02	138.01	0.28232	0.0927469
Astro	ARID4A	ENST00000431612.5	170.02	138.01	0.360605	7.24585e-05
Astro	ARID4A	ENST00000445108.5	170.02	138.01	0.256852	0.399826
Astro	EIPR1	ENST00000382125.8	46.93	10.08	0.534413	0.994048
Astro	PNPLA6	ENST00000597202.1	35.5	14.63	0.598028	0.882433
Astro	ALG1	ENST00000588623.5	182.49	25.43	0.525399	0.506095
Astro	ALG1	ENST00000592793.5	182.49	25.43	0.455039	0.336217
Astro	FUT8	ENST00000342677.10	208.41	67.85	0.194233	0.56168
Astro	FUT8	ENST00000556292.1	208.41	67.85	0.485869	0.154016
Astro	UBA6	ENST00000429659.7	23.39	76.48	0.000427533	0.723457
Astro	ATP6V0A1	ENST00000393829.6	68.79	96.59	0.629452	0.0547676
Astro	ATP6V0A1	ENST00000587797.1	68.79	96.59	0.169211	0.432032
Astro	ATP6V0A1	ENST00000588901.5	68.79	96.59	0.00247129	0.29092
Astro	PIAS1	ENST00000545237.1	165.73	70.66	0.493453	0.42103
Astro	PIAS1	ENST00000564915.5	165.73	70.66	0.506366	0.515709
Astro	TMSB10	ENST00000233143.6	18.89	666.91	1	1
Astro	ASTE1	ENST00000264992.7	34.06	11.7	0.416324	0.889744
Astro	ASTE1	ENST00000507978.5	34.06	11.7	0.401351	0.0179487
Astro	RNF19A	ENST00000519449.5	10.29	109.43	0.624879	0.639039
Astro	PEX3	ENST00000367591.5	22.91	43.85	0.817983	0.5813
Astro	PEX3	ENST00000367592.5	22.91	43.85	0.13313	0.357355
Astro	GABARAPL2	ENST00000037243.7	184.04	598.63	0.990002	0.993569
Astro	FAM136A	ENST00000037869.7	13.28	38.13	0.942018	0.911094
Astro	NSMAF	ENST00000038176.8	23.06	39.8	0.272333	0.621357
Astro	NSMAF	ENST00000427130.6	23.06	39.8	0.695577	0.00477387
Astro	ADSS	ENST00000468215.1	71.73	11.62	1	1
Astro	RFC1	ENST00000381897.5	50.68	94.4	0.280584	0.143856
Astro	RFC1	ENST00000503784.1	50.68	94.4	0.0011839	0.219068
Astro	RFC1	ENST00000504849.5	50.68	94.4	0.298934	0.463771
Astro	RFC1	ENST00000639695.1	50.68	94.4	0.249408	0.102119
Astro	TBC1D23	ENST00000344949.9	45.25	25.12	0.230497	0.217755
Astro	TBC1D23	ENST00000394144.9	45.25	25.12	0.398232	0.000398089
Astro	TBC1D23	ENST00000471273.1	45.25	25.12	0.0483978	0.684713
Astro	TBC1D23	ENST00000484231.1	45.25	25.12	0.321326	0.0943471
Astro	CUL3	ENST00000409096.5	32.84	113.79	0.509744	0.0113367
Astro	CUL3	ENST00000454323.1	32.84	113.79	0.245128	0.498814
Astro	CYP46A1	ENST00000380228.6	113.49	16.23	0.651687	0.102896
Astro	CYP46A1	ENST00000554176.5	113.49	16.23	0.251212	0.897104
Astro	AC118549.1	ENST00000469944.1	31.3	49.24	0.000319489	0.424858
Astro	NSUN2	ENST00000264670.11	24.5	72.7	0.56	0.685695
Astro	NSUN2	ENST00000513888.5	24.5	72.7	0.360408	0.20784
Astro	MFAP3	ENST00000439768.2	189.67	10.54	0.428586	0.00189753
Astro	MRI1	ENST00000040663.8	28.41	21.38	0.633932	0.493452
Astro	MRI1	ENST00000593245.5	28.41	21.38	0.36466	0.250702
Astro	METTL1	ENST00000257848.7	111.85	24.09	0.0244077	0.630552
Astro	AGA	ENST00000502310.5	147.56	27.49	0.251288	0.300109
Astro	AGA	ENST00000510635.1	147.56	27.49	0.471063	0.482357
Astro	AGA	ENST00000511231.1	147.56	27.49	0.27765	0.217534
Astro	BOD1L1	ENST00000040738.10	45.27	53.93	0.999779	0.972742
Astro	MAT2B	ENST00000280969.9	98.66	33.55	0.277215	0.000298063
Astro	MAT2B	ENST00000321757.11	98.66	33.55	0.680823	0.992846
Astro	CLEC16A	ENST00000409790.6	22.24	30.06	0.997752	0.362941
Astro	CLEC16A	ENST00000494853.1	22.24	30.06	0.00044964	0.536593
Astro	MTREX	ENST00000230640.10	32.61	73.75	0.450782	0.734508
Astro	MTREX	ENST00000508716.1	32.61	73.75	0.00183993	0.212068
Astro	ZFYVE16	ENST00000505560.5	33.13	80.58	0.272261	0.137007
Astro	ZFYVE16	ENST00000510158.5	33.13	80.58	0.119529	0.21792
Astro	ZFYVE16	ENST00000510995.1	33.13	80.58	0.601871	0.281708
Astro	ZFYVE16	ENST00000511829.5	33.13	80.58	0.000301841	0.363117
Astro	PNKP	ENST00000322344.8	154.9	110.31	0.322402	0.000271961
Astro	PNKP	ENST00000626274.2	154.9	110.31	0.0856036	0.334331
Astro	PNKP	ENST00000629088.1	154.9	110.31	0.00058102	0.326353
Astro	STAU2	ENST00000355780.9	41.85	49.33	0.027957	0.329211
Astro	STAU2	ENST00000518981.5	41.85	49.33	0.291278	0.00101358
Astro	STAU2	ENST00000521447.5	41.85	49.33	0.536679	0.271437
Astro	CTNS	ENST00000046640.7	70.69	16.64	0.295799	0.250601
Astro	CTNS	ENST00000381870.7	70.69	16.64	0.229735	0.179687
Astro	CDH10	ENST00000264463.8	87.79	35.97	0.998747	1
Astro	PSMA4	ENST00000413382.6	144.13	121.06	0.384167	0.524533
Astro	PSMA4	ENST00000558281.5	144.13	121.06	0.199334	0.246985
Astro	PSMA4	ENST00000559948.5	144.13	121.06	0.368001	0.124814
Astro	LSG1	ENST00000265245.10	48.59	12.6	0.820333	0.485714
Astro	PARP3	ENST00000431474.5	14.3	48.18	0.0986014	0.787671
Astro	PARP3	ENST00000486510.1	14.3	48.18	0.781818	0.0541719
Astro	TNC	ENST00000481475.1	13.44	24.49	0.0111607	0.475296
Astro	MED17	ENST00000638487.1	56.69	17.79	0.362321	0.000562114
Astro	RETSAT	ENST00000295802.9	179.53	14.66	0.637219	1
Astro	AP2S1	ENST00000598027.1	107.55	53.14	0.258763	0.168047
Astro	AP2S1	ENST00000600964.1	107.55	53.14	0.00437006	0.23184
Astro	AP2S1	ENST00000601498.5	107.55	53.14	0.44212	0.488521
Astro	DCUN1D1	ENST00000292782.8	15.98	40.55	0.0963705	0.509741
Astro	DCUN1D1	ENST00000460412.6	15.98	40.55	0.778473	0.481874
Astro	TRIT1	ENST00000316891.9	55.05	50.98	0.39564	0.0337387
Astro	TRIT1	ENST00000441669.6	55.05	50.98	0.000544959	0.492938
Astro	TRIT1	ENST00000467774.1	55.05	50.98	0.000363306	0.380149
Astro	TRIT1	ENST00000537440.5	55.05	50.98	0.468302	0.0423696
Astro	CTNNA1	ENST00000522730.1	194.8	41.53	0.206057	0.00288948
Astro	CTNNA1	ENST00000522792.1	194.8	41.53	0.00513347	0.856248
Astro	CTNNA1	ENST00000523912.5	194.8	41.53	0.251951	0.00024079
Astro	HSPA5	ENST00000324460.7	1047.56	181.22	1	1
Astro	GEMIN8	ENST00000398355.7	14.8	43.34	0.997973	0.963083
Astro	GPM6B	ENST00000316715.9	1218.04	1003.68	0.181406	0.237606
Astro	GPM6B	ENST00000355135.6	1218.04	1003.68	0.188467	0.714351
Astro	GPM6B	ENST00000398361.7	1218.04	1003.68	0.438015	0.0153535
Astro	PREX2	ENST00000288368.5	101.64	120.69	0.276564	0.608667
Astro	PREX2	ENST00000529398.5	101.64	120.69	0.723239	0.271936
Astro	WDR37	ENST00000263150.8	13.91	33.45	0.105679	0.594021
Astro	YTHDC2	ENST00000503857.5	21.99	34.12	0.999545	0.990621
Astro	CTPS2	ENST00000359276.9	34.51	16.15	0.0996813	0.882972
Astro	ATP6V1H	ENST00000355221.7	255.01	199.68	0.231363	0.0514824
Astro	ATP6V1H	ENST00000518072.1	255.01	199.68	0.0114897	0.394832
Astro	ATP6V1H	ENST00000521335.1	255.01	199.68	0.00533312	0.206931
Astro	ATP6V1H	ENST00000524164.5	255.01	199.68	0.373868	0.00010016
Astro	POLR2B	ENST00000314595.6	10.36	93.37	0.003861	0.493735
Astro	POLR2B	ENST00000484821.1	10.36	93.37	0.418919	0.26968
Astro	FAM214A	ENST00000568871.1	45.46	82.05	0.985702	0.899573
Astro	ARAP2	ENST00000303965.9	230.69	57.22	0.275478	0.84848
Astro	ARAP2	ENST00000511416.1	230.69	57.22	0.724479	0.107655
Astro	TPR	ENST00000451586.1	220.85	49.03	0.498302	0.543137
Astro	TPR	ENST00000474852.1	220.85	49.03	0.443151	0.267795
Astro	KIAA0556	ENST00000568258.5	12.08	25.9	0.621689	0.752896
Astro	DTNBP1	ENST00000338950.9	61.45	36.87	0.540277	0.00298346
Astro	DTNBP1	ENST00000344537.9	61.45	36.87	0.313263	0.903987
Astro	C12orf4	ENST00000261250.8	64.7	27.03	0.188099	0.761006
Astro	MAP4	ENST00000395734.7	52.48	45.16	0.208841	0.323738
Astro	MAP4	ENST00000420772.6	52.48	45.16	0.525152	0.254429
Astro	MAP4	ENST00000429422.5	52.48	45.16	0.22923	0.205713
Astro	GOPC	ENST00000368498.7	13.11	54.28	1	1
Astro	USP28	ENST00000542033.5	19.77	26.85	0.312089	0.74041
Astro	CC2D2A	ENST00000506643.4	35.54	35.09	0.521103	0.0125392
Astro	CC2D2A	ENST00000513035.1	35.54	35.09	0.0495217	0.431747
Astro	ZNF800	ENST00000393312.5	147.18	17.66	0.260701	0.442809
Astro	ZNF800	ENST00000434602.5	147.18	17.66	0.552181	0.000566251
Astro	LMO3	ENST00000541846.5	47.57	249.68	0.605424	0.000560718
Astro	LMO3	ENST00000616247.4	47.57	249.68	0.000210217	0.81232
Astro	MRPS10	ENST00000053468.4	61.82	27.46	1	1
Astro	RSF1	ENST00000528095.5	75.5	79.76	0.948344	0.764544
Astro	CELF2	ENST00000609692.5	47.37	77.16	0.0643867	0.651892
Astro	CELF2	ENST00000631460.1	47.37	77.16	0.703399	0.17198
Astro	FAM120A	ENST00000277165.11	11.42	41.31	0.999124	1
Astro	R3HDM1	ENST00000463230.5	241.91	22.54	0.535323	0.185004
Astro	R3HDM1	ENST00000488035.5	241.91	22.54	0.228556	0.000443656
Astro	R3HDM1	ENST00000628915.2	241.91	22.54	0.174776	0.64685
Astro	PER3	ENST00000614998.4	17.84	43.45	0.970852	0.998849
Astro	RCN1	ENST00000054950.3	15.15	28.86	0.957096	0.96535
Astro	RFC2	ENST00000473493.2	42.05	17.67	0.338882	0.0916808
Astro	ARID1B	ENST00000635928.1	19.19	54.71	0.572173	0.303418
Astro	ARID1B	ENST00000636909.1	19.19	54.71	0.000521105	0.25425
Astro	CLPTM1L	ENST00000320895.10	72.96	17.46	0.531113	0.00515464
Astro	CLPTM1L	ENST00000507807.3	72.96	17.46	0.000137061	0.912944
Astro	HEXB	ENST00000511181.5	307.93	30.19	0.453967	0.247102
Astro	HEXB	ENST00000513336.5	307.93	30.19	0.0530315	0.22789
Astro	HEXB	ENST00000515528.1	307.93	30.19	0.469035	0.157668
Astro	JKAMP	ENST00000425728.6	398.68	199.08	0.125238	0.777979
Astro	JKAMP	ENST00000553941.5	398.68	199.08	0.811202	0.0218003
Astro	MCUR1	ENST00000607303.1	38.77	42.04	1	1
Astro	LETMD1	ENST00000552645.5	43.63	155.96	0.0909924	0.609515
Astro	MAPK9	ENST00000343111.10	62.19	13.86	0.00128638	0.917749
Astro	MAPK9	ENST00000393360.7	62.19	13.86	0.337353	0.000721501
Astro	MAPK9	ENST00000523135.1	62.19	13.86	0.200675	0.00865801
Astro	FAM160A2	ENST00000449352.6	35.14	31.2	0.764656	0.950641
Astro	HERPUD1	ENST00000344114.8	170.67	106.02	0.000644519	0.587719
Astro	HERPUD1	ENST00000439977.7	170.67	106.02	0.819418	0.163931
Astro	PLEKHA5	ENST00000299275.10	21.06	51.96	0.25831	0.244611
Astro	PLEKHA5	ENST00000535357.5	21.06	51.96	0.0014245	0.207082
Astro	PLEKHA5	ENST00000538034.5	21.06	51.96	0.68566	0.391263
Astro	SIKE1	ENST00000369524.5	69.04	16.28	0.544177	0.187346
Astro	SIKE1	ENST00000369528.9	69.04	16.28	0.16179	0.752457
Astro	MSMO1	ENST00000261507.11	4740.48	518.05	0.712567	0.991217
Astro	MSMO1	ENST00000504317.1	4740.48	518.05	0.287433	0.00878294
Astro	AKR7A2	ENST00000235835.7	21.73	52.6	0.985274	0.99981
Astro	NNAT	ENST00000346199.3	11.01	51.43	0.99455	0.963834
Astro	USE1	ENST00000263897.10	137.47	78.36	0.363861	0.80194
Astro	USE1	ENST00000445667.6	137.47	78.36	0.319924	0.000255232
Astro	LAMA3	ENST00000269217.10	60.61	13	0.444316	0.136154
Astro	LAMA3	ENST00000588004.1	60.61	13	0.467745	0.77
Astro	AP5M1	ENST00000431972.6	30.61	12.03	0.444299	0.305071
Astro	ANAPC4	ENST00000315368.7	56.52	69.78	0.572364	0.780596
Astro	ANAPC4	ENST00000507809.1	56.52	69.78	0.415074	0.090857
Astro	TRAPPC3	ENST00000373163.5	88.47	50.4	0.224483	0.00396825
Astro	TRAPPC3	ENST00000616395.4	88.47	50.4	0.282469	0.292857
Astro	TRAPPC3	ENST00000617904.4	88.47	50.4	0.318074	0.702183
Astro	THRAP3	ENST00000648638.1	17.97	22.57	0.454647	0.984936
Astro	PHPT1	ENST00000462205.5	163.38	469.99	0.499204	0.636375
Astro	PHPT1	ENST00000463215.1	163.38	469.99	0.430775	0.276963
Astro	ENTPD2	ENST00000355097.7	524.85	20.85	0.756635	0.0211031
Astro	ENTPD2	ENST00000460614.1	524.85	20.85	0.0018672	0.978897
Astro	ARID4B	ENST00000264183.9	113.76	51.99	0.0396449	0.230429
Astro	ARID4B	ENST00000491632.5	113.76	51.99	0.868583	0.578765
Astro	SDCCAG8	ENST00000366541.8	43.23	215.5	0.694425	0.191415
Astro	SDCCAG8	ENST00000482234.1	43.23	215.5	0.135785	0.357123
Astro	SDCCAG8	ENST00000490065.5	43.23	215.5	0.0541291	0.45109
Astro	KIF1B	ENST00000377086.5	68.74	104.04	0.323247	0.393695
Astro	KIF1B	ENST00000377093.8	68.74	104.04	0.669188	0.532295
Astro	FAM168A	ENST00000064778.8	45.5	29.54	0.138022	0.885917
Astro	FAM168A	ENST00000432223.2	45.5	29.54	0.828352	0.10325
Astro	NOP58	ENST00000472050.5	37.63	123.17	0.239171	0.524316
Astro	NOP58	ENST00000478508.1	37.63	123.17	0.37603	0.357798
Astro	NOP58	ENST00000488403.5	37.63	123.17	0.200638	0.116181
Astro	CUL1	ENST00000662132.1	184.71	23	0.224568	0.397391
Astro	CUL1	ENST00000663835.1	184.71	23	0.0616642	0.399565
Astro	FAM114A2	ENST00000351797.9	46.56	42	0.324527	0.167381
Astro	FAM114A2	ENST00000518735.1	46.56	42	0.450601	0.140714
Astro	FAM114A2	ENST00000520667.5	46.56	42	0.151847	0.290238
Astro	TAB2	ENST00000538427.5	12.25	34.48	0.838367	0.963167
Astro	GINM1	ENST00000650599.1	137.86	40.68	0.986145	0.813913
Astro	KMT2C	ENST00000262189.11	20.82	48.15	0.268972	0.306127
Astro	KMT2C	ENST00000355193.6	20.82	48.15	0.17147	0.270613
Astro	KMT2C	ENST00000558084.5	20.82	48.15	0.299712	0.28785
Astro	MRPL43	ENST00000370236.5	79.18	66.48	0.998737	0.634928
Astro	HPF1	ENST00000515204.1	104.56	62.52	1	1
Astro	ZFR	ENST00000265069.13	109.43	35.92	0.798501	0.911192
Astro	RC3H2	ENST00000454740.5	8.03	32.5	0.00124533	0.593538
Astro	TRAF3IP2	ENST00000492671.1	28.53	77.02	0.583246	0.492989
Astro	SOAT1	ENST00000367619.8	153.3	25.61	0.286954	0.290121
Astro	SOAT1	ENST00000426956.1	153.3	25.61	0.663405	0.615385
Astro	GDI2	ENST00000380191.9	90.45	56.25	0.646324	0.961067
Astro	ATG5	ENST00000369076.8	92.35	12.54	0.376827	0.251994
Astro	ATG5	ENST00000613993.1	92.35	12.54	0.613427	0.426635
Astro	PITHD1	ENST00000246151.9	71.62	40.88	0.662804	0.607143
Astro	PITHD1	ENST00000374524.1	71.62	40.88	0.337196	0.392857
Astro	MTA3	ENST00000493983.1	12.57	36.82	0.418457	0.294677
Astro	SEC61A1	ENST00000243253.8	95.87	12.27	0.522374	0.854116
Astro	PPP1R12A	ENST00000261207.9	103.53	74.37	0.440935	0.274708
Astro	PPP1R12A	ENST00000450142.7	103.53	74.37	0.0444316	0.51432
Astro	PPP1R12A	ENST00000547131.1	103.53	74.37	0.22834	0.0619874
Astro	PPP1R12A	ENST00000550510.5	103.53	74.37	0.278663	0.0221864
Astro	CAMK2B	ENST00000425809.5	8.06	127.59	0.00124069	0.625911
Astro	POLR3E	ENST00000565117.1	17.73	46.49	0.976875	0.786406
Astro	ZC3H11A	ENST00000332127.8	52.84	125.74	0.291446	0.0657706
Astro	ZC3H11A	ENST00000639812.1	52.84	125.74	0.248486	0.0614761
Astro	ZC3H11A	ENST00000640465.1	52.84	125.74	0.106359	0.698505
Astro	RIOK2	ENST00000508991.1	57.08	70.44	0.431149	0.381317
Astro	RIOK2	ENST00000511293.1	57.08	70.44	0.548879	0.520017
Astro	YIPF1	ENST00000464950.6	61.98	70.27	0.821071	0.796357
Astro	FLYWCH1	ENST00000253928.13	24.4	28.7	0.682787	0.213937
Astro	FLYWCH1	ENST00000416288.6	24.4	28.7	0.00204918	0.599303
Astro	TARBP1	ENST00000040877.2	11.51	63.44	0.00608167	0.239281
Astro	TARBP1	ENST00000483404.5	11.51	63.44	0.0964379	0.628783
Astro	TARBP1	ENST00000484454.1	11.51	63.44	0.896612	0.105612
Astro	MXD1	ENST00000465446.1	16.98	37.11	0.00117786	0.399084
Astro	MXD1	ENST00000540449.5	16.98	37.11	0.581272	0.552412
Astro	YBX3	ENST00000279550.11	25.08	77.41	0.49681	0.0870689
Astro	YBX3	ENST00000536107.5	25.08	77.41	0.000797448	0.661026
Astro	WNK1	ENST00000537687.5	15	31.1	0.921333	0.0488746
Astro	WNK1	ENST00000545055.1	15	31.1	0.0206667	0.6209
Astro	CCAR1	ENST00000480627.2	151.44	174.5	0.192089	0.310888
Astro	CCAR1	ENST00000539250.1	151.44	174.5	0.188656	0.435759
Astro	CCAR1	ENST00000630771.2	151.44	174.5	0.520932	0.195989
Astro	PIGV	ENST00000430292.5	10.5	16.08	0.998095	0.0808458
Astro	SNRNP40	ENST00000263694.9	35.23	43.68	0.864036	0.66598
Astro	SNRNP40	ENST00000373720.3	35.23	43.68	0.0147601	0.255037
Astro	MPC1	ENST00000360961.11	347.72	376.6	0.441016	0.772517
Astro	MPC1	ENST00000621630.1	347.72	376.6	0.40222	0.0740308
Astro	ACAA1	ENST00000333167.13	52.96	135.3	0.980551	0.370806
Astro	ACAA1	ENST00000480865.5	52.96	135.3	0.0152946	0.455358
Astro	HDAC7	ENST00000548938.5	10.67	25.67	0.42268	0.586287
Astro	NCKAP1	ENST00000360982.2	116.97	101.11	0.953236	0.86668
Astro	MRPS35	ENST00000538315.5	73.22	44.58	0.347036	0.7131
Astro	MRPS35	ENST00000542199.1	73.22	44.58	0.620732	0.185285
Astro	GUCY1B1	ENST00000505154.5	14.28	32.5	0.142157	0.741538
Astro	SFSWAP	ENST00000538548.5	14.97	97.32	0.259185	0.357789
Astro	SFSWAP	ENST00000539506.5	14.97	97.32	0.433534	0.331381
Astro	GPBP1	ENST00000264779.6	78.26	135.6	0.0750064	0.439676
Astro	GPBP1	ENST00000424459.7	78.26	135.6	0.399182	0.306416
Astro	GPBP1	ENST00000506184.7	78.26	135.6	0.300026	0.232965
Astro	CS	ENST00000351328.8	191.23	158.2	0.34299	0.0627054
Astro	CS	ENST00000542324.6	191.23	158.2	0.339957	0.000379267
Astro	CS	ENST00000548746.5	191.23	158.2	0.000575224	0.372756
Astro	CS	ENST00000549143.5	191.23	158.2	0.000366051	0.492288
Astro	MRPS24	ENST00000317534.6	185.96	101.59	0.960475	0.978836
Astro	ELMO2	ENST00000290246.11	158.85	30.76	0.496317	0.197984
Astro	ELMO2	ENST00000452857.5	158.85	30.76	6.29525e-05	0.777633
Astro	ELMO2	ENST00000469801.5	158.85	30.76	0.253573	0.00325098
Astro	VMP1	ENST00000587470.1	539.1	108.09	0.0656093	0.387455
Astro	VMP1	ENST00000587945.1	539.1	108.09	0.317028	0.268387
Astro	VMP1	ENST00000589823.6	539.1	108.09	0.223836	0.187529
Astro	VMP1	ENST00000592619.5	539.1	108.09	0.210573	0.0858544
Astro	APPBP2	ENST00000588668.5	43.36	9.35	0.804197	0.00106952
Astro	RPL18	ENST00000084795.9	237.95	229.27	0.448245	0.609325
Astro	RPL18	ENST00000549273.5	237.95	229.27	0.0939693	0.230994
Astro	RPL18	ENST00000549533.1	237.95	229.27	0.340282	0.0286126
Astro	CA11	ENST00000084798.9	47.77	155.76	0.579653	0.161595
Astro	CA11	ENST00000594088.1	47.77	155.76	0.00251204	0.757383
Astro	CA11	ENST00000596080.1	47.77	155.76	0.417835	0.0810221
Astro	ISOC2	ENST00000425675.7	27.98	50.11	0.0121515	0.764119
Astro	ISOC2	ENST00000591718.1	27.98	50.11	0.465332	0.161046
Astro	MED29	ENST00000315588.10	98.84	41.95	0.0974302	0.381168
Astro	MED29	ENST00000596297.1	98.84	41.95	0.650445	0.56472
Astro	MED29	ENST00000600973.5	98.84	41.95	0.252125	0.054112
Astro	HAGH	ENST00000397353.6	47.25	31.81	0.0137566	0.727444
Astro	HAGH	ENST00000564518.5	47.25	31.81	0.967407	0.196479
Astro	RNF4	ENST00000314289.13	48.08	14.91	0.648918	0.0409121
Astro	RNF4	ENST00000541204.5	48.08	14.91	0.00831947	0.892019
Astro	LIMCH1	ENST00000396595.7	80.39	72.44	0.194054	0.62148
Astro	LIMCH1	ENST00000509454.5	80.39	72.44	0.269063	0.135008
Astro	INTS13	ENST00000261191.12	50.94	18.09	0.727523	0.14262
Astro	INTS13	ENST00000538155.5	50.94	18.09	0.25265	0.609176
Astro	TM7SF3	ENST00000343028.9	71.12	24.04	0.187008	0.790349
Astro	TM7SF3	ENST00000535260.5	71.12	24.04	0.232705	0.00291181
Astro	TAF2	ENST00000378164.7	33.56	39.19	0.421633	0.459301
Astro	TAF2	ENST00000523904.1	33.56	39.19	0.575089	0.170707
Astro	RFXANK	ENST00000392324.8	10.03	89.81	0.383848	0.207104
Astro	RFXANK	ENST00000544923.5	10.03	89.81	0.291127	0.750696
Astro	TMEM161A	ENST00000162044.13	60.07	21.87	0.882803	0.799726
Astro	CTSA	ENST00000646241.2	452.22	163.63	0.638008	0.5642
Astro	SUGP2	ENST00000597163.5	60.22	439.4	0.844072	0.648361
Astro	SNX24	ENST00000261369.9	32.38	63.32	0.169858	0.353917
Astro	SNX24	ENST00000502387.5	32.38	63.32	0.000926498	0.428617
Astro	SNX24	ENST00000506996.5	32.38	63.32	0.403953	0.0885976
Astro	ABCA7	ENST00000524383.1	22.4	15.47	0.527679	0.685844
Astro	TAF11	ENST00000361288.8	34.54	72.05	0.806022	0.986121
Astro	AP3D1	ENST00000644728.1	19.93	37.65	0.688409	0.878088
Astro	OAT	ENST00000490096.5	226.91	388.05	0.313869	0.335498
Astro	OAT	ENST00000539214.5	226.91	388.05	0.66317	0.649092
Astro	PKN2	ENST00000370521.8	34.46	33.29	0.427162	0.969961
Astro	WDR18	ENST00000585809.5	47.78	24.23	0.694014	0.766405
Astro	WDR18	ENST00000591997.2	47.78	24.23	0.291963	0.00412712
Astro	NDUFB4	ENST00000184266.3	255.7	1126.96	0.955768	0.865958
Astro	SPEN	ENST00000375759.8	13.75	16.31	0.321455	0.894543
Astro	MYLK	ENST00000354792.9	10.13	49.18	0.00987167	0.261285
Astro	MYLK	ENST00000583087.5	10.13	49.18	0.921027	0.640301
Astro	ZC3H15	ENST00000421536.5	118.77	309.94	0.209649	0.090695
Astro	ZC3H15	ENST00000437396.1	118.77	309.94	0.126126	0.301187
Astro	ZC3H15	ENST00000445547.1	118.77	309.94	0.271449	0.137188
Astro	ZC3H15	ENST00000496289.1	118.77	309.94	0.369538	0.459831
Astro	MAP2K4	ENST00000415385.7	10.07	28.44	0.864945	0.970113
Astro	TMEM206	ENST00000261455.8	51.84	12.61	0.385995	0.996828
Astro	TMEM206	ENST00000478166.5	51.84	12.61	0.284529	0.000793021
Astro	SLK	ENST00000335753.8	11.52	15.03	0.999132	0.793081
Astro	CYB5R4	ENST00000369679.4	22.76	33.3	0.0949033	0.908108
Astro	CYB5R4	ENST00000369681.10	22.76	33.3	0.727153	0.0678679
Astro	SEC61A2	ENST00000298428.14	792.92	62.85	0.129446	0.830549
Astro	SEC61A2	ENST00000457034.1	792.92	62.85	0.279171	0.00238663
Astro	ME1	ENST00000369705.4	38.23	32.83	1	1
Astro	PPP2R5A	ENST00000537030.3	37.85	13.29	0.999472	0.99699
Astro	CTNNA2	ENST00000496558.5	13.83	107.5	0.316703	0.76986
Astro	DIP2B	ENST00000549620.5	26.33	24.75	0.94379	0.597172
Astro	SMARCD1	ENST00000394963.8	18.02	26.8	0.952275	0.0735075
Astro	NFYC	ENST00000372652.5	53.47	30.7	0.279409	0.0371336
Astro	NFYC	ENST00000496608.1	53.47	30.7	0.0117823	0.644625
Astro	ELOVL1	ENST00000372458.8	196.89	22.68	0.330845	0.935626
Astro	ELOVL1	ENST00000497569.5	196.89	22.68	0.347148	0.000440917
Astro	MPPED2	ENST00000358117.9	120.97	31.75	0.215756	0.467087
Astro	MPPED2	ENST00000528686.2	120.97	31.75	0.761346	0.387402
Astro	GOLGA5	ENST00000163416.7	25.1	20.49	0.999602	0.430454
Astro	GOLGA5	ENST00000554700.1	25.1	20.49	0.000398406	0.569546
Astro	FGFR2	ENST00000369061.8	37.77	193.74	0.0537464	0.491742
Astro	FGFR2	ENST00000613048.4	37.77	193.74	0.437914	0.0223495
Astro	FGFR2	ENST00000638709.1	37.77	193.74	0.361663	0.332198
Astro	ISOC1	ENST00000173527.6	12.29	14.44	1	1
Astro	TRMT11	ENST00000334379.11	101.01	72.11	0.51292	0.82499
Astro	TRMT11	ENST00000468097.5	101.01	72.11	0.433224	0.000416031
Astro	THUMPD1	ENST00000570231.1	54.71	12.28	0.299945	0.269544
Astro	MSANTD3	ENST00000395067.6	14.23	24.36	0.92832	0.999179
Astro	ATG2B	ENST00000554151.1	14.27	26.91	0.00420463	0.746934
Astro	ARFGEF1	ENST00000262215.8	10.24	15.86	0.538086	0.999369
Astro	MYO9A	ENST00000356056.10	37.43	32.52	0.119156	0.332718
Astro	MYO9A	ENST00000561618.5	37.43	32.52	0.000267165	0.479397
Astro	PFKP	ENST00000381125.9	251.48	295.02	0.681048	0.934648
Astro	IDI1	ENST00000381344.7	228.55	247.57	0.896128	0.863998
Astro	KLF6	ENST00000497571.6	50.71	16.6	0.460067	0.734337
Astro	PLPP1	ENST00000264775.9	63.14	104.04	0.962148	0.999808
Astro	NEO1	ENST00000261908.11	18.82	17.25	0.327311	0.811594
Astro	TRAM1	ENST00000520700.1	60.29	29.24	0.591475	0.0704514
Astro	TRAM1	ENST00000521425.5	60.29	29.24	0.408525	0.929549
Astro	PHKA1	ENST00000339490.7	90.56	33.07	0.552231	0.976716
Astro	PHKA1	ENST00000373542.9	90.56	33.07	0.447769	0.0232839
Astro	TNFRSF1A	ENST00000162749.6	26.29	14.31	0.497528	0.669462
Astro	TNFRSF1A	ENST00000366159.8	26.29	14.31	0.48954	0.324249
Astro	CACNB1	ENST00000394310.7	18.04	35.93	0.659091	0.0804342
Astro	CACNB1	ENST00000622445.4	18.04	35.93	0.199002	0.618981
Astro	EVI5	ENST00000370331.5	155.22	21.38	0.449878	0.500935
Astro	EVI5	ENST00000466778.2	155.22	21.38	0.381459	0.311974
Astro	STOML1	ENST00000561656.5	100.32	15.18	0.347887	0.000658762
Astro	STOML1	ENST00000564777.5	100.32	15.18	0.172947	0.803689
Astro	PKM	ENST00000335181.10	184.6	166.8	0.728115	0.751439
Astro	DNTTIP2	ENST00000359208.6	16.42	17.71	0.942753	0.564653
Astro	METTL22	ENST00000568967.5	28.48	24.57	0.986306	0.587302
Astro	TP53BP1	ENST00000476454.5	20.44	29.13	0.764677	0.630278
Astro	RHOA	ENST00000418115.6	47.05	165.37	0.998725	0.99994
Astro	DHX8	ENST00000605777.1	201.36	164.43	0.750546	0.790245
Astro	PRKCZ	ENST00000479263.5	11.82	16.38	0.982234	0.441392
Astro	IDH3G	ENST00000444450.5	777	101.7	0.441197	0.253097
Astro	IDH3G	ENST00000454076.5	777	101.7	0.429344	0.5706
Astro	ROGDI	ENST00000587377.5	115.01	31.26	0.233806	0.25016
Astro	ROGDI	ENST00000587843.5	115.01	31.26	0.135119	0.679782
Astro	ROGDI	ENST00000591392.5	115.01	31.26	0.485262	0.0428663
Astro	ROCK1	ENST00000399799.3	23.73	55.09	0.914876	0.0359412
Astro	ROCK1	ENST00000582445.1	23.73	55.09	0.0387695	0.51316
Astro	ROCK1	ENST00000635540.1	23.73	55.09	0.00210704	0.446724
Astro	CBFB	ENST00000412916.7	30.57	57.12	0.338567	0.621499
Astro	CBFB	ENST00000567947.1	30.57	57.12	0.0114491	0.32493
Astro	HDAC4	ENST00000543185.5	13.95	10.06	0.883871	0.365805
Astro	FGFR3	ENST00000340107.8	107.36	330.73	0.364102	0.886403
Astro	FGFR3	ENST00000481110.6	107.36	330.73	0.421107	0.113265
Astro	HEATR6	ENST00000593097.5	78.09	8.61	0.513254	0.00232288
Astro	GRIPAP1	ENST00000593475.5	44.19	30.21	0.366146	0.605429
Astro	GRIPAP1	ENST00000622231.1	44.19	30.21	0.346458	0.223436
Astro	FTSJ1	ENST00000496365.5	24.99	21.61	0.67587	0.474317
Astro	LAPTM4A	ENST00000175091.5	853.61	568.64	0.960509	0.990416
Astro	IP6K2	ENST00000340879.8	170.83	149.42	0.404144	0.39399
Astro	IP6K2	ENST00000431721.6	170.83	149.42	0.254522	0.156137
Astro	SRBD1	ENST00000461805.1	14.04	21.62	0.99359	0.990749
Astro	PSME4	ENST00000404125.6	32.5	17.69	0.000307692	0.565291
Astro	PSME4	ENST00000476586.5	32.5	17.69	0.627692	0.0904466
Astro	SIRT2	ENST00000249396.12	150.29	47.92	0.307073	0.698873
Astro	SIRT2	ENST00000392081.6	150.29	47.92	0.214319	0.00187813
Astro	ERLEC1	ENST00000378239.5	73.94	52.99	0.983094	0.943763
Astro	PYGM	ENST00000164139.4	80.14	92.69	0.568256	0.231632
Astro	PYGM	ENST00000377432.7	80.14	92.69	0.00623908	0.702665
Astro	PYGM	ENST00000483742.1	80.14	92.69	0.424382	0.0473622
Astro	MAST4	ENST00000403625.6	52.41	52.51	0.0211792	0.816035
Astro	MAST4	ENST00000432426.5	52.41	52.51	0.51078	0.159779
Astro	MAST4	ENST00000447738.1	52.41	52.51	0.41328	0.0100933
Astro	NUP133	ENST00000366678.4	28.08	50.88	0.735043	0.570165
Astro	NUP133	ENST00000490352.1	28.08	50.88	0.18198	0.267492
Astro	VPS35	ENST00000299138.11	97.88	28.43	0.803331	0.0320084
Astro	VPS35	ENST00000568784.6	97.88	28.43	0.000102166	0.776293
Astro	DNAJA2	ENST00000317089.10	93.34	13.02	0.93379	0.993856
Astro	FUNDC1	ENST00000483115.1	49.85	101.02	1	1
Astro	MAOB	ENST00000378069.5	80.6	70.63	0.998635	0.999858
Astro	RORA	ENST00000335670.11	132.41	49.42	0.0267351	0.569203
Astro	RORA	ENST00000449337.6	132.41	49.42	0.731969	0.257993
Astro	ATP1B3	ENST00000286371.8	91.33	171.62	0.976021	0.6339
Astro	ATP1B3	ENST00000484727.1	91.33	171.62	0.00437972	0.347745
Astro	PIGB	ENST00000565502.5	61.23	68.3	0.00751266	0.84451
Astro	PIGB	ENST00000566072.1	61.23	68.3	0.548097	0.0636896
Astro	PIGB	ENST00000566999.5	61.23	68.3	0.283195	0.00380673
Astro	GNB5	ENST00000358784.11	41.11	14.93	0.579664	0.144005
Astro	HDHD5	ENST00000336737.8	48.59	26.94	0.998354	0.538604
Astro	UFD1	ENST00000263202.15	117.13	34.98	0.483907	0.190966
Astro	UFD1	ENST00000399523.5	117.13	34.98	0.437377	0.685249
Astro	ELP1	ENST00000537196.1	10.65	49.87	1	0.0487267
Astro	PFN2	ENST00000423691.2	531.42	103.97	0.200406	0.576705
Astro	PFN2	ENST00000461930.1	531.42	103.97	0.205412	0.00144272
Astro	PFN2	ENST00000481767.5	531.42	103.97	3.7635e-05	0.345965
Astro	PFN2	ENST00000649949.1	531.42	103.97	0.559934	0.0736751
Astro	SLC44A1	ENST00000374720.8	13.41	26.48	0.0186428	0.483384
Astro	SLC44A1	ENST00000374724.1	13.41	26.48	0.980611	0.516616
Astro	TMEM260	ENST00000261556.11	49.51	14.21	0.33165	0.989444
Astro	EXOC5	ENST00000340918.11	19.83	29.18	0.564297	0.0472927
Astro	EXOC5	ENST00000554598.5	19.83	29.18	0.0514372	0.443797
Astro	JMJD6	ENST00000303996.10	90.47	20.09	0.228916	0.0164261
Astro	JMJD6	ENST00000397625.8	90.47	20.09	0.548359	0.853659
Astro	JMJD6	ENST00000585429.1	90.47	20.09	0.206809	0.0049776
Astro	POLB	ENST00000265421.9	233.61	105.62	0.497581	0.209241
Astro	POLB	ENST00000521418.1	233.61	105.62	0.0303069	0.328726
Astro	GBA2	ENST00000378088.1	128.89	120.13	0.407014	0.736619
Astro	GBA2	ENST00000467252.5	128.89	120.13	0.327954	0.10805
Astro	GBA2	ENST00000489025.1	128.89	120.13	0.249903	0.0980604
Astro	AP3M2	ENST00000396926.8	11.77	39.74	0.73407	0.391545
Astro	AP3M2	ENST00000517499.5	11.77	39.74	0.00169924	0.308505
Astro	AP3M2	ENST00000530375.5	11.77	39.74	0.0637213	0.268747
Astro	PABPC1	ENST00000318607.10	25.05	37.41	0.4499	0.534082
Astro	PABPC1	ENST00000517990.5	25.05	37.41	0.220758	0.39321
Astro	CFAP20	ENST00000562622.5	84.73	82.98	0.982415	0.896602
Astro	EIF2B3	ENST00000360403.6	40.82	26.89	0.733464	0.11826
Astro	EIF2B3	ENST00000372183.7	40.82	26.89	0.262861	0.744515
Astro	CDC42	ENST00000315554.13	290.47	44.56	0.0905085	0.279623
Astro	CDC42	ENST00000400259.5	290.47	44.56	0.524392	0.703546
Astro	CDC42	ENST00000411827.1	290.47	44.56	0.330809	0.000224417
Astro	ATP2B1	ENST00000261173.6	123.7	49.63	0.271787	0.593593
Astro	ATP2B1	ENST00000549585.1	123.7	49.63	0.705012	0.325005
Astro	MAP4K4	ENST00000324219.8	35.83	95.08	0.204577	0.161443
Astro	MAP4K4	ENST00000350198.8	35.83	95.08	0.000558191	0.295751
Astro	MAP4K4	ENST00000477711.1	35.83	95.08	0.000279096	0.351704
Astro	RPL31	ENST00000409733.5	438.73	1184.39	0.204545	0.119952
Astro	RPL31	ENST00000456292.5	438.73	1184.39	0.183097	0.558127
Astro	WDR1	ENST00000382451.6	118.17	13.88	8.46238e-05	0.99928
Astro	RPS6KA2	ENST00000265678.9	35.95	29.9	0.0673157	0.569231
Astro	RPS6KA2	ENST00000512860.5	35.95	29.9	0.38025	0.000334448
Astro	BUD23	ENST00000265758.6	58.59	68.95	0.485919	0.60116
Astro	BUD23	ENST00000423497.5	58.59	68.95	0.348865	0.000145033
Astro	SEL1L	ENST00000557372.1	47.22	10.63	0.814697	0.753528
Astro	ATP6AP1	ENST00000449556.5	402.81	37.25	0.346069	0.0308725
Astro	ATP6AP1	ENST00000491569.5	402.81	37.25	0.429061	0.961879
Astro	TCF3	ENST00000592628.5	26.95	23.26	0.000742115	0.857266
Astro	TRIB2	ENST00000155926.8	43.01	78.65	0.999302	0.00317864
Astro	TRIB2	ENST00000381465.2	43.01	78.65	0.000697512	0.996821
Astro	MBD3	ENST00000434436.8	45.93	9.96	0.251905	0.00401606
Astro	HLTF	ENST00000310053.10	28.09	61.58	0.539694	0.841182
Astro	HLTF	ENST00000494055.5	28.09	61.58	0.391242	0.142416
Astro	FAM50A	ENST00000464419.5	223.59	92.52	0.798918	0.909749
Astro	FAM3A	ENST00000359889.9	16.47	35.72	0.00303582	0.707727
Astro	CPSF1	ENST00000531727.5	17.06	92.43	0.00293083	0.921562
Astro	CPSF1	ENST00000616140.2	17.06	92.43	0.988277	0.0288867
Astro	PDCD2	ENST00000392090.6	14.96	38.95	0.907086	0.323492
Astro	RDH11	ENST00000428130.6	141.63	179.84	0.370331	0.126446
Astro	RDH11	ENST00000553384.5	141.63	179.84	0.220222	0.860654
Astro	RDH11	ENST00000557273.5	141.63	179.84	0.211396	0.0107318
Astro	EPN2	ENST00000314728.9	63.93	263.61	0.27358	0.0371382
Astro	EPN2	ENST00000395628.6	63.93	263.61	0.225246	0.10967
Astro	EPN2	ENST00000577195.5	63.93	263.61	0.000312842	0.432002
Astro	EPN2	ENST00000577692.5	63.93	263.61	0.394338	0.0100527
Astro	EPN2	ENST00000582234.5	63.93	263.61	0.000156421	0.258602
Astro	ALDH3A2	ENST00000176643.10	26.18	14.2	0.679908	0.314789
Astro	TFRC	ENST00000420415.5	13.16	62.48	0.908815	0.444942
Astro	TFRC	ENST00000463356.5	13.16	62.48	0.081307	0.315301
Astro	SREBF1	ENST00000395756.5	253.41	91.17	0.31234	0.938905
Astro	SREBF1	ENST00000476994.1	253.41	91.17	0.313326	0.0523198
Astro	AFF4	ENST00000378593.6	54.94	18.25	0.238624	0.000547945
Astro	AFF4	ENST00000378595.7	54.94	18.25	0.506917	0.645479
Astro	AFF4	ENST00000465484.1	54.94	18.25	0.250819	0.21589
Astro	UBE2D1	ENST00000373910.9	11.4	42.71	0.980702	0.377663
Astro	UBE2D1	ENST00000606483.1	11.4	42.71	0.0192982	0.622337
Astro	SMC1A	ENST00000428014.1	41.29	17.85	0.821749	0.820728
Astro	HSD17B10	ENST00000168216.10	33.79	89.67	0.947026	0.711832
Astro	HSD17B10	ENST00000477706.1	33.79	89.67	0.0511986	0.288056
Astro	P4HA2	ENST00000360568.7	47.48	13.07	0.634162	0.161438
Astro	TRNT1	ENST00000434583.5	83.91	40.48	0.375283	0.209733
Astro	TRNT1	ENST00000650839.1	83.91	40.48	0.312716	0.49333
Astro	ACADVL	ENST00000356839.10	184.62	1292.78	0.631026	0.111844
Astro	ACADVL	ENST00000578809.5	184.62	1292.78	0.240711	0.398397
Astro	FBXW11	ENST00000296933.10	34.92	40.15	0.526632	0.218929
Astro	FBXW11	ENST00000517395.5	34.92	40.15	0.107102	0.310585
Astro	FBXW11	ENST00000518106.1	34.92	40.15	0.000572738	0.272976
Astro	FBXW11	ENST00000518752.1	34.92	40.15	0.365407	0.00323786
Astro	DERL2	ENST00000158771.9	107.7	45.68	0.223491	0.477014
Astro	DERL2	ENST00000570848.5	107.7	45.68	0.266295	0.00569177
Astro	DERL2	ENST00000572834.5	107.7	45.68	0.169359	0.443739
Astro	DERL2	ENST00000576551.5	107.7	45.68	0.316806	0.00656743
Astro	SELENOO	ENST00000611222.1	14.67	19.78	1	1
Astro	PDE8A	ENST00000561024.1	40.15	25.94	0.000249066	0.827679
Astro	SDHA	ENST00000264932.11	313.35	79.74	0.589564	0.00238274
Astro	SDHA	ENST00000503674.5	313.35	79.74	0.220903	0.0263356
Astro	SDHA	ENST00000504309.5	313.35	79.74	0.000127653	0.210434
Astro	SDHA	ENST00000510361.5	313.35	79.74	0.000127653	0.476423
Astro	SMARCE1	ENST00000578112.6	66.54	43.33	0.0895702	0.435957
Astro	KDM5A	ENST00000399788.6	48.22	32.32	0.259851	0.506498
Astro	KDM5A	ENST00000540156.1	48.22	32.32	0.738698	0.230817
Astro	FERMT2	ENST00000343279.8	1290.19	241.75	0.0509227	0.344488
Astro	FERMT2	ENST00000554712.5	1290.19	241.75	0.87005	0.466267
Astro	MAP3K13	ENST00000428617.1	35.78	239.5	0.905813	0.01762
Astro	MAP3K13	ENST00000454237.1	35.78	239.5	0.0617663	0.889603
Astro	PICALM	ENST00000393346.8	13.94	58.94	0.291966	0.345097
Astro	PICALM	ENST00000532317.5	13.94	58.94	0.414634	0.403631
Astro	MRPS34	ENST00000397375.6	85.35	46.94	0.594962	0.487218
Astro	MRPS34	ENST00000569585.1	85.35	46.94	0.405038	0.512782
Astro	CLNS1A	ENST00000263309.7	111.76	39.05	0.0722083	0.511396
Astro	CLNS1A	ENST00000528364.1	111.76	39.05	0.544828	0.0215109
Astro	EED	ENST00000263360.11	70.53	52.94	0.290798	0.129958
Astro	EED	ENST00000351625.10	70.53	52.94	0.515525	0.499056
Astro	EED	ENST00000525244.5	70.53	52.94	0.170282	0.28844
Astro	TSG101	ENST00000251968.4	301.09	59.47	0.206583	0.910207
Astro	TSG101	ENST00000536719.5	301.09	59.47	0.305689	0.0534723
Astro	TSG101	ENST00000543054.5	301.09	59.47	0.209505	0.0213553
Astro	NCBP3	ENST00000574911.5	22.08	11.58	0.400362	0.931779
Astro	NCBP3	ENST00000577169.1	22.08	11.58	0.59692	0.066494
Astro	MGLL	ENST00000484451.1	255.71	140.76	0.00645262	0.202685
Astro	MGLL	ENST00000496306.5	255.71	140.76	0.00164249	0.433362
Astro	MGLL	ENST00000648300.1	255.71	140.76	0.846545	0.0272094
Astro	BCS1L	ENST00000359273.7	70.42	46.6	0.362823	0.374034
Astro	BCS1L	ENST00000426649.5	70.42	46.6	0.211872	0.494206
Astro	BCS1L	ENST00000460579.5	70.42	46.6	0.326612	0.00815451
Astro	ZNF532	ENST00000336078.8	20.14	70.37	0.179742	0.394202
Astro	LMAN1	ENST00000251047.6	79.46	36.67	0.515731	0.952822
Astro	LMAN1	ENST00000587561.1	79.46	36.67	0.478983	0.0313608
Astro	HACD3	ENST00000565299.5	400.13	153.59	0.670582	0.591315
Astro	HACD3	ENST00000566511.5	400.13	153.59	0.311849	0.167068
Astro	ENO1	ENST00000647408.1	1412.86	447.39	0.78426	0.878719
Astro	MYDGF	ENST00000262947.7	137.03	56.8	0.477779	0.931866
Astro	MYDGF	ENST00000599761.5	137.03	56.8	0.418449	0.000176056
Astro	ACTR6	ENST00000550813.5	95.62	35.18	0.440494	0.242183
Astro	ACTR6	ENST00000551517.5	95.62	35.18	0.214809	0.422399
Astro	ACTR6	ENST00000551652.5	95.62	35.18	0.248065	0.0329733
Astro	SRI	ENST00000419179.5	143.15	648.78	0.142857	0.363837
Astro	SRI	ENST00000486860.5	143.15	648.78	0.208243	0.070332
Astro	SRI	ENST00000490437.5	143.15	648.78	0.482082	0.514258
Astro	EIF4G3	ENST00000374935.7	55.04	20.28	0.73601	0.0453649
Astro	EIF4G3	ENST00000602326.5	55.04	20.28	0.26181	0.953649
Astro	NUP37	ENST00000251074.5	89.2	11.58	0.437892	0.421416
Astro	NUP37	ENST00000543021.5	89.2	11.58	0.382287	0.00259067
Astro	ACAT1	ENST00000265838.8	227.99	95.23	0.850432	0.661346
Astro	ACAT1	ENST00000532792.5	227.99	95.23	0.0714066	0.207288
Astro	ZNF638	ENST00000455226.5	191.01	243.53	0.279514	0.00837679
Astro	ZNF638	ENST00000461991.3	191.01	243.53	0.00015706	0.351374
Astro	ZNF638	ENST00000483421.7	191.01	243.53	0.00104707	0.22371
Astro	TIMM21	ENST00000577952.1	360.81	118.47	0.377623	0.199713
Astro	TIMM21	ENST00000579071.1	360.81	118.47	0.0643552	0.642188
Astro	TIMM21	ENST00000581467.1	360.81	118.47	0.244644	0.0787541
Astro	TIMM21	ENST00000584925.1	360.81	118.47	0.204041	0.0268422
Astro	MARK3	ENST00000429436.7	239.34	187.69	0.175524	0.202675
Astro	MARK3	ENST00000556463.5	239.34	187.69	0.000459597	0.308381
Astro	MARK3	ENST00000558223.5	239.34	187.69	0.256372	0.0322873
Astro	MARK3	ENST00000558611.1	239.34	187.69	0.449068	0.260376
Astro	SLC25A3	ENST00000548480.1	1293.32	486.71	0.236477	0.461733
Astro	SLC25A3	ENST00000552981.5	1293.32	486.71	0.511443	0.495942
Astro	FRYL	ENST00000505437.5	34.1	131.56	0.000879765	0.301535
Astro	FRYL	ENST00000515684.1	34.1	131.56	0.00175953	0.279872
Astro	ACTB	ENST00000493945.6	523.88	556.54	0.507292	0.00438423
Astro	ACTB	ENST00000645576.1	523.88	556.54	0.301539	0.00100622
Astro	ACTB	ENST00000646664.1	523.88	556.54	0.0117012	0.98435
Astro	DLG1	ENST00000671185.1	27.73	36.2	0.420123	0.0541436
Astro	BCAP29	ENST00000379117.6	65.92	110.29	0.607403	0.265845
Astro	BCAP29	ENST00000421217.5	65.92	110.29	0.0955704	0.466951
Astro	BCAP29	ENST00000465919.5	65.92	110.29	0.282008	0.00997371
Astro	EXOSC7	ENST00000265564.8	178.59	46.9	0.914777	0.526013
Astro	EXOSC7	ENST00000486727.1	178.59	46.9	0.0405398	0.238593
Astro	KIFAP3	ENST00000361580.7	110.8	51.22	0.0981047	0.85084
Astro	KIFAP3	ENST00000490550.1	110.8	51.22	0.90009	0.000195236
Astro	MKRN2	ENST00000170447.12	10.16	10.07	0.540354	1
Astro	REXO2	ENST00000546316.5	104.18	108.56	0.000575926	0.23692
Astro	REXO2	ENST00000611665.4	104.18	108.56	0.850259	0.401161
Astro	RBM7	ENST00000375490.9	72.34	18.37	0.239701	0.52749
Astro	RBM7	ENST00000540163.5	72.34	18.37	0.27509	0.174197
Astro	RBM7	ENST00000545678.1	72.34	18.37	0.338817	0.00272183
Astro	SLC46A1	ENST00000581516.1	66.04	57.76	0.000302847	0.376904
Astro	SLC46A1	ENST00000619923.1	66.04	57.76	0.00681405	0.532029
Astro	TRAF4	ENST00000262395.10	68.94	10.17	0.658834	0.957719
Astro	NT5C2	ENST00000404739.7	521.69	105.95	0.000172516	0.807928
Astro	NT5C2	ENST00000467380.1	521.69	105.95	0.790814	0.146673
Astro	ARHGEF1	ENST00000337665.8	36.93	52.07	0.739778	0.684079
Astro	ARHGEF1	ENST00000595897.5	36.93	52.07	0.058489	0.242558
Astro	DGKD	ENST00000447484.5	33.76	23.07	0.674763	0.508019
Astro	TOP2B	ENST00000264331.8	56.98	60.48	0.399965	0.201389
Astro	TOP2B	ENST00000413971.5	56.98	60.48	0.599684	0.588955
Astro	TM9SF3	ENST00000371142.9	107.73	46.89	0.249234	0.658563
Astro	TM9SF3	ENST00000443638.1	107.73	46.89	0.299267	0.000213265
Astro	TM9SF3	ENST00000475401.1	107.73	46.89	0.0294254	0.319045
Astro	TM9SF3	ENST00000485093.1	107.73	46.89	0.350877	0.0213265
Astro	PPP1R12B	ENST00000356764.6	45.92	62.86	0.00108885	0.328508
Astro	PPP1R12B	ENST00000464965.1	45.92	62.86	0.308145	0.0097041
Astro	PPP1R12B	ENST00000480184.5	45.92	62.86	0.354312	0.0916322
Astro	PPP1R12B	ENST00000488330.1	45.92	62.86	0.312282	0.00349984
Astro	DNAJC10	ENST00000418559.5	33.76	86.24	0.00947867	0.29789
Astro	DNAJC10	ENST00000616986.4	33.76	86.24	0.169135	0.209647
Astro	DNAJC10	ENST00000640034.1	33.76	86.24	0.819905	0.323284
Astro	GTF3C1	ENST00000567806.1	18.69	60.99	0.483146	0.873094
Astro	USP33	ENST00000357428.5	74.52	50.11	0.291197	0.0454999
Astro	USP33	ENST00000370794.7	74.52	50.11	0.0484434	0.249252
Astro	USP33	ENST00000481579.5	74.52	50.11	0.175255	0.459988
Astro	SNRPA	ENST00000597353.5	283.54	25.62	0.42375	0.576893
Astro	SNRPA	ENST00000601545.5	283.54	25.62	0.574028	0.420765
Astro	EXOSC5	ENST00000593523.1	23.31	21.23	0.843844	0.226095
Astro	EXOSC5	ENST00000602129.1	23.31	21.23	0.156156	0.773905
Astro	DYNC1I2	ENST00000340296.8	63.22	191.42	0.139355	0.244906
Astro	DYNC1I2	ENST00000456808.5	63.22	191.42	0.370927	0.669
Astro	DYNC1I2	ENST00000471482.5	63.22	191.42	0.206106	0.0159858
Astro	FAM76B	ENST00000398187.6	59.59	42.44	0.262628	0.530396
Astro	FAM76B	ENST00000542135.5	59.59	42.44	0.564189	0.00329877
Astro	FAM76B	ENST00000545654.5	59.59	42.44	0.0283605	0.388313
Astro	POLD3	ENST00000263681.6	29.19	18.17	0.0650908	0.618052
Astro	POLD3	ENST00000528481.5	29.19	18.17	0.386434	0.208586
Astro	POLD3	ENST00000530511.5	29.19	18.17	0.456663	0.0165107
Astro	CAPZB	ENST00000264202.8	84.87	48.09	0.47072	0.181327
Astro	CAPZB	ENST00000375144.5	84.87	48.09	0.0619771	0.763568
Astro	CAPZB	ENST00000457768.5	84.87	48.09	0.285495	0.00103972
Astro	GPR137B	ENST00000366592.8	30.22	43.25	0.58041	0.987514
Astro	UBE2A	ENST00000371558.7	32.04	47.12	0.468477	0.8368
Astro	UBE2A	ENST00000371569.6	32.04	47.12	0.478152	0.159593
Astro	FGFR1	ENST00000413133.6	100.38	32.03	0.267683	0.000312207
Astro	FGFR1	ENST00000425967.7	100.38	32.03	0.000996214	0.534499
Astro	FBLN1	ENST00000262722.11	31.23	67.37	0.76593	0.482262
Astro	FBLN1	ENST00000327858.11	31.23	67.37	0.211976	0.436248
Astro	MAP2	ENST00000199940.10	95.45	52.62	0.203562	0.0389586
Astro	MAP2	ENST00000392194.5	95.45	52.62	0.456155	0.692702
Astro	MAP2	ENST00000482864.5	95.45	52.62	0.281613	0.240023
Astro	PIAS2	ENST00000585916.6	67.12	30.35	0.24553	0.411862
Astro	AMPH	ENST00000325590.9	22.02	21.77	0.555858	0.999541
Astro	ARAF	ENST00000377045.9	70.86	58.74	0.639571	0.0980592
Astro	ARAF	ENST00000470206.1	70.86	58.74	0.000282247	0.759959
Astro	ARAF	ENST00000489496.1	70.86	58.74	0.360147	0.141982
Astro	MCCC1	ENST00000265594.9	57.14	22.19	0.525201	0.364579
Astro	MCCC1	ENST00000486226.1	57.14	22.19	0.378019	0.0721046
Astro	NEBL	ENST00000377119.5	195.78	300.55	0.281081	0.104409
Astro	NEBL	ENST00000417816.2	195.78	300.55	0.241189	0.0799534
Astro	NEBL	ENST00000473616.5	195.78	300.55	0.0468383	0.3998
Astro	NEBL	ENST00000485750.1	195.78	300.55	0.302176	0.0429546
Astro	NEBL	ENST00000498424.2	195.78	300.55	0.126009	0.234836
Astro	ACER3	ENST00000527508.1	649.67	19.17	0.46108	0.000521648
Astro	ACER3	ENST00000532485.6	649.67	19.17	0.0193329	0.999478
Astro	UBE2K	ENST00000261427.10	98.35	55.64	0.00793086	0.465852
Astro	UBE2K	ENST00000513231.5	98.35	55.64	0.836299	0.533789
Astro	PIK3C3	ENST00000588156.5	18.94	92.54	0.30095	0.626324
Astro	PIK3C3	ENST00000639914.1	18.94	92.54	0.506864	0.183704
Astro	ADCY2	ENST00000484965.5	238.81	109.95	0.594071	0.459482
Astro	ADCY2	ENST00000515681.1	238.81	109.95	0.360035	0.393633
Astro	PPP2R5C	ENST00000328724.9	50.88	40.28	0.314269	0.193148
Astro	PPP2R5C	ENST00000422945.6	50.88	40.28	0.0831368	0.322989
Astro	PPP2R5C	ENST00000557621.5	50.88	40.28	0.511792	0.0258193
Astro	GNB1	ENST00000610897.4	38.98	39.66	0.430477	0.0562279
Astro	GNB1	ENST00000615252.4	38.98	39.66	0.000256542	0.546394
Astro	MLLT10	ENST00000621220.4	301.19	82.6	0.296424	0.000847458
Astro	MLLT10	ENST00000631589.1	301.19	82.6	0.00132807	0.24891
Astro	MLLT10	ENST00000652258.1	301.19	82.6	0.163651	0.426877
Astro	ADCYAP1R1	ENST00000614107.4	18.09	48.66	0.995025	0.999794
Astro	NRDC	ENST00000352171.11	49.89	297.54	0.227501	0.126336
Astro	NRDC	ENST00000468722.1	49.89	297.54	0.394468	0.0037642
Astro	NRDC	ENST00000491410.1	49.89	297.54	0.278212	0.620219
Astro	VDAC3	ENST00000022615.9	378.2	326.94	0.48982	0.800514
Astro	VDAC3	ENST00000521158.5	378.2	326.94	0.380196	3.05867e-05
Astro	PCM1	ENST00000325083.12	40.42	100.38	0.299852	0.176031
Astro	PCM1	ENST00000327578.9	40.42	100.38	0.0729837	0.260112
Astro	PCM1	ENST00000517730.5	40.42	100.38	0.087333	0.350169
Astro	PCM1	ENST00000523896.1	40.42	100.38	0.300841	0.00468221
Astro	CBFA2T2	ENST00000375279.6	10.36	47.01	0.555019	0.268454
Astro	CBFA2T2	ENST00000471007.1	10.36	47.01	0.442085	0.544778
Astro	ITCH	ENST00000486883.5	128.19	44.31	0.204384	0.51907
Astro	ITCH	ENST00000654846.1	128.19	44.31	0.708636	0.000225683
Astro	TP53INP2	ENST00000374810.8	15.88	12.78	0.998741	0.999218
Astro	SDF4	ENST00000478938.1	74.99	12.75	0.201227	0.0980392
Astro	SDF4	ENST00000660930.1	74.99	12.75	0.600347	0.855686
Astro	THOC1	ENST00000583228.5	681.9	93.19	0.217041	0.0970061
Astro	THOC1	ENST00000621904.4	681.9	93.19	0.311395	0.0170619
Astro	THOC1	ENST00000631280.2	681.9	93.19	0.0552574	0.459813
Astro	OSBPL6	ENST00000409045.7	13.66	46.28	1	0.99892
Astro	SLC1A3	ENST00000265113.9	3750.87	1509.26	0.380248	0.494467
Astro	SLC1A3	ENST00000506725.1	3750.87	1509.26	0.301591	0.00300147
Astro	SLC1A3	ENST00000513903.5	3750.87	1509.26	0.211444	0.0805759
Astro	SLC1A3	ENST00000612708.4	3750.87	1509.26	0.0212111	0.226078
Astro	XRCC5	ENST00000392132.7	33.9	129.49	0.332448	0.374624
Astro	XRCC5	ENST00000429133.5	33.9	129.49	0.247493	0.311375
Astro	XRCC5	ENST00000451695.5	33.9	129.49	0.30236	0.254846
Astro	MKNK1	ENST00000341183.9	34.09	99.91	0.174538	0.262236
Astro	MKNK1	ENST00000477883.1	34.09	99.91	0.000293341	0.378741
Astro	MKNK1	ENST00000531769.6	34.09	99.91	0.413904	0.00010009
Astro	SAR1A	ENST00000373238.5	40.95	21.26	0.712332	0.854657
Astro	RAPGEF3	ENST00000395360.6	155.24	314.6	0.0687967	0.705213
Astro	RAPGEF3	ENST00000547856.5	155.24	314.6	0.367495	0.00346472
Astro	SENP1	ENST00000547886.5	51.19	8.48	0.486618	0.00117925
Astro	FDFT1	ENST00000615631.4	1001.71	199.85	0.814677	0.0793095
Astro	FDFT1	ENST00000622850.2	1001.71	199.85	4.99146e-05	0.425969
Astro	OPHN1	ENST00000355520.6	1090.59	49	0.0626908	0.741633
Astro	OPHN1	ENST00000486068.1	1090.59	49	0.846542	0.00693878
Astro	OPHN1	ENST00000491714.1	1090.59	49	0.0106089	0.251429
Astro	PGM1	ENST00000371084.8	189.41	26.35	0.963835	0.993928
Astro	DDX1	ENST00000233084.8	113.02	40.74	0.955849	0.939126
Astro	DNM2	ENST00000389253.8	59.28	14	0.298246	0.9
Astro	EPB41L2	ENST00000532499.1	29.14	151.94	0.0106383	0.639002
Astro	STX7	ENST00000367937.4	33.25	37.66	0.999398	0.493627
Astro	STX7	ENST00000475879.1	33.25	37.66	0.000601504	0.506373
Astro	RABL2B	ENST00000425098.5	226.79	48.48	0.199656	0.521452
Astro	RABL2B	ENST00000464678.5	226.79	48.48	0.665285	0.145627
Astro	SLC35C2	ENST00000243896.6	35.11	35.96	0.45685	0.84594
Astro	SLC35C2	ENST00000372227.5	35.11	35.96	0.401025	0.06396
Astro	RFX3	ENST00000302303.5	37.65	80.69	0.0666667	0.481844
Astro	RFX3	ENST00000449234.1	37.65	80.69	0.521381	0.0334614
Astro	RFX3	ENST00000617270.4	37.65	80.69	0.41089	0.458421
Astro	SLC4A4	ENST00000264485.11	95.49	132.88	0.241596	0.287703
Astro	SLC4A4	ENST00000425175.5	95.49	132.88	0.59912	0.411273
Astro	SLC4A4	ENST00000514331.1	95.49	132.88	0.154676	0.205223
Astro	SMARCA2	ENST00000324954.10	49.44	152.56	0.000202265	0.31345
Astro	SMARCA2	ENST00000634271.1	49.44	152.56	0.269215	0.0959622
Astro	SMARCA2	ENST00000636157.1	49.44	152.56	0.302589	0.156201
Astro	SESN1	ENST00000356644.7	95.33	34.08	0.9743	0.980927
Astro	CNOT4	ENST00000491203.5	554.62	135.16	0.854315	0.729432
Astro	PSEN1	ENST00000357710.8	29.81	31.52	0.106676	0.695749
Astro	PSEN1	ENST00000406768.1	29.81	31.52	0.553841	0.034264
Astro	CLDND1	ENST00000341181.11	86.47	197.55	0.261594	0.863629
Astro	MOK	ENST00000518399.5	51.56	374.39	0.045578	0.369428
Astro	MOK	ENST00000520252.5	51.56	374.39	0.335531	5.34202e-05
Astro	MOK	ENST00000559838.5	51.56	374.39	0.211404	0.017228
Astro	HSP90AA1	ENST00000334701.11	192.06	529.69	0.734562	0.607997
Astro	HSP90AA1	ENST00000555662.1	192.06	529.69	0.0482662	0.298023
Astro	HSP90AA1	ENST00000557234.1	192.06	529.69	0.207227	0.000490853
Astro	DLGAP4	ENST00000475894.5	28.13	10.5	0.921436	0.997143
Astro	RSBN1	ENST00000612242.4	11.66	13.97	0.820755	0.860415
Astro	MAGI3	ENST00000307546.14	43.8	10.43	0.514612	0.111218
Astro	MAGI3	ENST00000486456.1	43.8	10.43	0.468493	0.0882071
Astro	OSTM1	ENST00000440575.6	26.81	10.18	0.605371	0.000982318
Astro	PCNP	ENST00000265260.7	52.98	52.71	0.773311	0.920888
Astro	EXD2	ENST00000409018.7	40.32	15.73	0.838294	0.625556
Astro	MEF2C	ENST00000437473.6	38.03	37.36	0.010518	0.314507
Astro	MEF2C	ENST00000637481.1	38.03	37.36	0.38417	0.302998
Astro	UBA5	ENST00000468227.5	101.11	33.14	0.661557	0.929994
Astro	UBA5	ENST00000493720.6	101.11	33.14	0.338443	0.070006
Astro	STK17B	ENST00000409228.5	53.73	32.49	0.889819	0.384118
Astro	STK17B	ENST00000606789.1	53.73	32.49	0.109808	0.587258
Astro	DUSP12	ENST00000367943.4	20.63	48.73	0.947164	0.993228
Astro	AACS	ENST00000316519.11	36.53	19.05	0.31043	0.940157
Astro	HSPB11	ENST00000371378.6	14.98	125.71	0.750334	0.211757
Astro	HSPB11	ENST00000489675.1	14.98	125.71	0.213618	0.605441
Astro	SMARCD3	ENST00000356800.6	67.83	170.29	0.439923	0.0907276
Astro	SMARCD3	ENST00000469154.5	67.83	170.29	0.0235884	0.272183
Astro	SMARCD3	ENST00000470588.1	67.83	170.29	0.334218	0.0995948
Astro	SMARCD3	ENST00000496530.1	67.83	170.29	0.000294855	0.527864
Astro	WDR70	ENST00000504564.1	37.74	110.81	0.483572	0.649851
Astro	WDR70	ENST00000508730.1	37.74	110.81	0.304716	0.321541
Astro	STRADB	ENST00000194530.8	32.5	54.74	0.578154	0.75137
Astro	STRADB	ENST00000466770.1	32.5	54.74	0.332308	0.158202
Astro	BZW1	ENST00000452790.6	91.24	37.31	0.738382	0.640043
Astro	BZW1	ENST00000464483.1	91.24	37.31	0.199474	0.324578
Astro	ME2	ENST00000638410.1	16.73	71.89	0.617454	0.000139101
Astro	ME2	ENST00000639115.1	16.73	71.89	0.0041841	0.401168
Astro	ME2	ENST00000640967.1	16.73	71.89	0.00298864	0.200167
Astro	CCNT2	ENST00000295238.10	291.8	35.06	0.0557574	0.87393
Astro	CCNT2	ENST00000464932.1	291.8	35.06	0.253496	0.000285225
Astro	FAM135A	ENST00000370479.7	43.19	22.76	0.42533	0.016696
Astro	FAM135A	ENST00000457062.6	43.19	22.76	0.322991	0.27812
Astro	MRPL22	ENST00000439747.7	103.88	183.59	0.918752	0.962906
Astro	ITGB5	ENST00000296181.9	166.03	44.49	0.337409	0.99955
Astro	ERC1	ENST00000542302.6	69.02	14.66	0.276442	0.303547
Astro	XPO1	ENST00000481073.5	108.16	156.47	0.538739	0.780661
Astro	RNF13	ENST00000392894.7	440.05	152.03	0.558096	0.839308
Astro	RNF13	ENST00000467996.1	440.05	152.03	0.321554	0.000197329
Astro	TRPM3	ENST00000377097.3	38.42	31.27	0.33368	0.132075
Astro	TRPM3	ENST00000377110.7	38.42	31.27	0.575221	0.542373
Astro	TRPM3	ENST00000396283.5	38.42	31.27	0.000260281	0.321394
Astro	DOP1A	ENST00000349129.6	26.66	23.93	0.809077	0.148349
Astro	DOP1A	ENST00000484282.1	26.66	23.93	0.0750188	0.684496
Astro	LYRM2	ENST00000523075.1	80.59	58.62	0.98784	0.959058
Astro	BCKDHB	ENST00000356489.9	97.44	62.55	0.969725	0.424141
Astro	BCKDHB	ENST00000491328.1	97.44	62.55	0.0296593	0.570903
Astro	PLOD1	ENST00000196061.5	73.08	24.58	0.988779	0.367372
Astro	PLOD1	ENST00000491536.5	73.08	24.58	0.000410509	0.43572
Astro	ITGAE	ENST00000572179.5	15.56	120.87	0.0102828	0.973112
Astro	PIBF1	ENST00000326291.11	31.27	73.04	0.744164	0.532174
Astro	PIBF1	ENST00000489797.1	31.27	73.04	0.000639591	0.462349
Astro	TDRD3	ENST00000377881.6	34.48	99.6	0.853248	0.00060241
Astro	TDRD3	ENST00000463109.2	34.48	99.6	0.00725058	0.377912
Astro	PDS5B	ENST00000315596.15	12.28	12.56	0.9943	0.761943
Astro	RRAGB	ENST00000374941.8	62.72	15.94	0.429847	0.998118
Astro	CYLD	ENST00000566679.6	29.26	79.4	0.543062	0.000503778
Astro	CYLD	ENST00000568744.1	29.26	79.4	0.00341763	0.663602
Astro	RPS5	ENST00000599909.1	106.93	11.71	1	1
Astro	FAT1	ENST00000512772.5	29.59	13.58	0.811085	0.0132548
Astro	FAT1	ENST00000614102.4	29.59	13.58	0.0726597	0.840206
Astro	YTHDC1	ENST00000355665.7	195.52	84.48	0.254757	0.680398
Astro	YTHDC1	ENST00000505251.1	195.52	84.48	0.74463	0.312855
Astro	CHMP2B	ENST00000263780.9	39.22	43.34	0.143549	0.659206
Astro	CHMP2B	ENST00000472024.2	39.22	43.34	0.748853	0.116982
Astro	PPIE	ENST00000324379.9	34.42	85.22	0.343114	0.59763
Astro	PPIE	ENST00000467741.2	34.42	85.22	0.00116212	0.246773
Astro	ZMPSTE24	ENST00000372759.4	49.8	21.49	0.441365	1
Astro	STARD7	ENST00000479456.1	26.52	48.89	0.888386	0.920229
Astro	GSTP1	ENST00000398606.9	237.43	234.48	0.947606	0.900077
Astro	APLP2	ENST00000263574.9	360.15	120.39	0.2941	0.254589
Astro	APLP2	ENST00000650012.1	360.15	120.39	0.04276	0.554531
Astro	FAM234B	ENST00000197268.13	25.36	22.19	0.992114	1
Astro	WBP11	ENST00000261167.7	12.59	19.82	0.683876	0.597881
Astro	EIF3I	ENST00000373586.1	157.52	46.69	0.848781	0.992718
Astro	TXLNA	ENST00000373609.1	11.54	12.5	1	1
Astro	NCOA1	ENST00000288599.9	60.29	52.45	0.000497595	0.725071
Astro	NCOA1	ENST00000496333.5	60.29	52.45	0.773926	0.0520496
Astro	EFR3B	ENST00000403714.8	15.65	32.37	1	0.998764
Astro	RAB10	ENST00000473035.1	112.49	53.58	0.715619	0.544233
Astro	RAB10	ENST00000495146.5	112.49	53.58	0.284381	0.455767
Astro	HADHA	ENST00000471743.2	43.12	139.58	0.755102	0.367674
Astro	HADHA	ENST00000492433.2	43.12	139.58	0.110622	0.201032
Astro	HADHA	ENST00000643233.1	43.12	139.58	0.133813	0.431079
Astro	MAPRE3	ENST00000405074.7	29.23	14.31	0.346904	0.607268
Astro	MAPRE3	ENST00000475633.5	29.23	14.31	0.52583	0.176101
Astro	CAD	ENST00000428460.1	11.74	18.78	0.956559	0.617678
Astro	CD82	ENST00000527737.5	22.41	12.06	0.554217	0.434494
Astro	ATRX	ENST00000479487.1	422.07	116.25	4.73855e-05	0.399484
Astro	ATRX	ENST00000623321.3	422.07	116.25	0.667117	0.172817
Astro	AK6	ENST00000380818.7	45.45	176.35	0.000220022	0.240544
Astro	AK6	ENST00000380822.9	45.45	176.35	0.338174	0.00998015
Astro	AK6	ENST00000512561.5	45.45	176.35	0.49527	0.558265
Astro	MYNN	ENST00000356716.8	13.51	34.68	0.503331	0.870819
Astro	SCAMP1	ENST00000320280.8	52.28	45.51	0.179227	0.487585
Astro	SCAMP1	ENST00000511551.2	52.28	45.51	0.324407	0.000439464
Astro	SCAMP1	ENST00000614488.4	52.28	45.51	0.0751721	0.301912
Astro	SCAMP1	ENST00000618166.4	52.28	45.51	0.421194	0.210064
Astro	HACE1	ENST00000517995.5	21.71	13.89	0.000460617	0.976242
Astro	WDR47	ENST00000369962.7	104.56	25.59	0.0455241	0.840953
Astro	WDFY1	ENST00000233055.9	43.04	19.43	0.226069	0.58981
Astro	WDFY1	ENST00000483061.1	43.04	19.43	0.321794	0.37262
Astro	WDFY1	ENST00000493001.1	43.04	19.43	0.452138	0.0375708
Astro	CPNE3	ENST00000517490.6	25.35	53.1	0.00749507	0.60452
Astro	CPNE3	ENST00000621783.4	25.35	53.1	0.737278	0.261394
Astro	RRN3	ENST00000563559.5	19.48	30.63	0.210472	0.461965
Astro	RRN3	ENST00000564131.1	19.48	30.63	0.774127	0.444989
Astro	CTTN	ENST00000301843.13	31.38	86.26	0.000956023	0.520983
Astro	CTTN	ENST00000346329.7	31.38	86.26	0.696941	0.408764
Astro	MTIF2	ENST00000366137.6	147.06	30.62	0.327281	0.130307
Astro	MTIF2	ENST00000394600.7	147.06	30.62	0.126615	0.446114
Astro	MTIF2	ENST00000417363.5	147.06	30.62	0.528764	0.103854
Astro	DDHD2	ENST00000397166.6	173.09	50.08	0.0325264	0.786542
Astro	DDHD2	ENST00000527834.5	173.09	50.08	0.812179	0.000399361
Astro	EPS15	ENST00000371733.8	169.27	50.97	0.308088	0.832254
Astro	EPS15	ENST00000464478.5	169.27	50.97	0.578839	0.120855
Astro	USP40	ENST00000251722.10	36.58	57.31	0.508475	0.225266
Astro	USP40	ENST00000427947.7	36.58	57.31	0.33871	0.00750305
Astro	USP40	ENST00000483519.5	36.58	57.31	0.131493	0.454022
Astro	POMGNT1	ENST00000371984.8	14.36	214.85	0.557799	0.123063
Astro	POMGNT1	ENST00000475642.1	14.36	214.85	0.00835655	0.841704
Astro	DNAJA1	ENST00000495015.5	232.66	19.74	1	1
Astro	CHMP5	ENST00000223500.9	12.32	126.8	1	1
Astro	NFX1	ENST00000318524.6	110.17	17.49	0.73913	0.392224
Astro	NFX1	ENST00000463421.1	110.17	17.49	0.10511	0.448256
Astro	DIMT1	ENST00000514605.1	53.16	20.53	0.316215	0.792012
Astro	DIMT1	ENST00000651114.1	53.16	20.53	0.683785	0.207988
Astro	EIF2AK1	ENST00000199389.11	20.36	17.14	0.968566	0.789965
Astro	EPDR1	ENST00000199448.9	60.7	40.92	0.999506	1
Astro	SNX10	ENST00000338523.8	37.11	25.27	0.188628	0.747922
Astro	SNX10	ENST00000446848.6	37.11	25.27	0.792778	0.134151
Astro	MRPL28	ENST00000199706.12	82.68	42.57	0.541364	0.790228
Astro	MRPL28	ENST00000450882.1	82.68	42.57	0.407596	0.000234907
Astro	RBM22	ENST00000199814.9	70.44	37.71	0.423339	0.99947
Astro	RBM22	ENST00000518917.5	70.44	37.71	0.551959	0.000265182
Astro	TMED2	ENST00000262225.8	207.47	101.79	0.812021	0.991257
Astro	ZFAND6	ENST00000557793.1	693.27	137.38	0.737462	0.000363954
Astro	ZFAND6	ENST00000558494.5	693.27	137.38	0.000302912	0.880041
Astro	HUWE1	ENST00000426907.5	41.07	48.54	0.911614	0.566955
Astro	ALG9	ENST00000526272.5	14.38	26.01	0.00834492	0.504037
Astro	TRIP6	ENST00000200457.9	28.46	55.08	0.631061	0.995643
Astro	TRIP6	ENST00000429658.1	28.46	55.08	0.367885	0.0043573
Astro	FTL	ENST00000331825.11	637.58	1867.59	1	1
Astro	SRRT	ENST00000477529.1	30.39	252.14	0.612372	0.885659
Astro	SRRT	ENST00000618262.4	30.39	252.14	0.386969	0.114302
Astro	BAX	ENST00000293288.12	278.16	32.12	0.0404443	0.205168
Astro	BAX	ENST00000345358.12	278.16	32.12	0.698555	0.221357
Astro	BAX	ENST00000502487.5	278.16	32.12	0.230263	0.195828
Astro	PIGS	ENST00000268758.13	86.25	34.56	0.000695652	0.435185
Astro	PIGS	ENST00000308360.8	86.25	34.56	0.901681	0.540799
Astro	PGS1	ENST00000589425.5	39.02	14.32	0.250641	0.851257
Astro	PGS1	ENST00000592043.5	39.02	14.32	0.549462	0.00139665
Astro	PSMC5	ENST00000310144.11	339.59	233.2	0.710327	0.75982
Astro	UIMC1	ENST00000509236.5	82.29	35.24	0.000486086	0.323212
Astro	UIMC1	ENST00000510698.2	82.29	35.24	0.298092	0.474461
Astro	UIMC1	ENST00000515488.1	82.29	35.24	0.384251	0.0774688
Astro	MT3	ENST00000561640.5	3986.38	8771.27	0.934439	0.53042
Astro	MT3	ENST00000566576.1	3986.38	8771.27	0.0205374	0.442709
Astro	GNAO1	ENST00000262493.12	302.69	34.39	0.596419	0.544635
Astro	NOP14	ENST00000314262.10	33.53	15.47	0.178348	0.707822
Astro	NOP14	ENST00000398071.4	33.53	15.47	0.820758	0.00258565
Astro	ADD1	ENST00000398129.5	111.08	81.23	0.381707	0.299766
Astro	ADD1	ENST00000446856.5	111.08	81.23	0.00117033	0.226025
Astro	ADD1	ENST00000513762.2	111.08	81.23	0.00468131	0.292503
Astro	TXNDC16	ENST00000281741.9	17.42	13.53	0.60907	1
Astro	RTRAF	ENST00000556760.5	84.54	113.74	0.661699	0.850273
Astro	RTRAF	ENST00000557553.5	84.54	113.74	0.246274	0.0796554
Astro	SF3B2	ENST00000322535.10	60	34.92	0.5285	0.528637
Astro	SF3B2	ENST00000526653.1	60	34.92	0.0671667	0.345934
Astro	SF3B2	ENST00000531589.5	60	34.92	0.258	0.00143184
Astro	GNAS	ENST00000657090.1	331.97	249.15	0.747055	0.780052
Astro	DNM1L	ENST00000414834.6	300.44	142.45	0.00505925	0.460442
Astro	DNM1L	ENST00000551076.5	300.44	142.45	0.722474	0.222324
Astro	PHACTR3	ENST00000355648.8	69.9	99.5	0.672818	0.16201
Astro	PHACTR3	ENST00000359926.7	69.9	99.5	0.000286123	0.38794
Astro	PHACTR3	ENST00000492611.5	69.9	99.5	0.11588	0.243116
Astro	ERGIC2	ENST00000548441.1	253.31	104.49	0.206348	0.00861326
Astro	ERGIC2	ENST00000548909.5	253.31	104.49	0.306423	0.328548
Astro	ERGIC2	ENST00000552155.5	253.31	104.49	0.0746516	0.207867
Astro	PIR	ENST00000380420.10	71.75	66.84	0.344948	0.699581
Astro	AAMDC	ENST00000393427.6	40.93	50.3	0.968238	0.752883
Astro	RFX2	ENST00000303657.10	10.84	26.67	0.0387454	0.736033
Astro	ALG6	ENST00000603108.6	27.2	33.24	0.448897	0.781588
Astro	PTPN4	ENST00000469511.1	37.5	24.43	0.5184	0.594761
Astro	DDX18	ENST00000474694.1	12.81	66.44	0.998439	0.959362
Astro	GNA11	ENST00000078429.9	55.95	13.51	0.321537	0.217617
Astro	GNA11	ENST00000586180.1	55.95	13.51	0.231814	0.57661
Astro	GNA11	ENST00000587636.1	55.95	13.51	0.236461	0.201332
Astro	PDRG1	ENST00000202017.6	64.35	34.64	1	1
Astro	ANKRD10	ENST00000267339.6	34.68	76.73	0.763841	0.749772
Astro	COQ9	ENST00000262507.11	65.17	119.61	0.635569	0.169969
Astro	COQ9	ENST00000568790.5	65.17	119.61	0.210833	0.0479057
Astro	COQ9	ENST00000569980.1	65.17	119.61	0.121682	0.666165
Astro	SMOX	ENST00000339123.10	278.38	119.06	0.143796	0.219805
Astro	SMOX	ENST00000379460.6	278.38	119.06	0.434047	0.272132
Astro	SMOX	ENST00000494098.5	278.38	119.06	0.0839141	0.506635
Astro	SMOX	ENST00000621355.4	278.38	119.06	0.216179	0.000167983
Astro	FKBP1A	ENST00000400137.9	158.8	24.27	0.892317	0.21096
Astro	FKBP1A	ENST00000618612.4	158.8	24.27	0.000188917	0.702513
Astro	NSFL1C	ENST00000476071.5	145.31	52.65	0.220356	0.68604
Astro	NSFL1C	ENST00000555359.1	145.31	52.65	0.409607	0.0045584
Astro	C20orf194	ENST00000252032.9	69.81	53.26	0.998138	0.981036
Astro	KIZ	ENST00000441136.1	39.74	33.26	0.305486	0.00571257
Astro	KIZ	ENST00000620553.2	39.74	33.26	0.253145	0.270896
Astro	KIZ	ENST00000620891.4	39.74	33.26	0.370911	0.643416
Astro	DYNLL1	ENST00000242577.11	679.54	1791.77	0.890617	0.783544
Astro	SNX5	ENST00000377759.8	149.12	97.66	0.378353	0.0927708
Astro	SNX5	ENST00000476648.5	149.12	97.66	0.414565	0.000716772
Astro	SNX5	ENST00000484809.1	149.12	97.66	0.00456009	0.337805
Astro	SNX5	ENST00000490175.5	149.12	97.66	0.0762473	0.496211
Astro	AC004086.1	ENST00000424576.6	164.91	104.19	0.673034	0.754679
Astro	AC004086.1	ENST00000548343.1	164.91	104.19	0.203808	0.0131491
Astro	AC004086.1	ENST00000553205.1	164.91	104.19	0.0852586	0.207601
Astro	ESF1	ENST00000202816.5	39.86	55.02	1	1
Astro	ANAPC5	ENST00000544314.5	236.82	124.71	4.22262e-05	0.536525
Astro	ANAPC5	ENST00000544442.5	236.82	124.71	0.324888	0.000160372
Astro	SLC8B1	ENST00000202831.7	63.22	14.16	0.595065	0.0134181
Astro	TMEM230	ENST00000342308.10	62.42	113.76	0.300865	0.337816
Astro	TMEM230	ENST00000379277.6	62.42	113.76	0.344281	0.482068
Astro	TMEM230	ENST00000379299.6	62.42	113.76	0.350368	0.112342
Astro	TASP1	ENST00000483898.1	16.37	34.48	0.331093	0.475348
Astro	RPLP0	ENST00000392514.9	185.6	82.3	0.918319	0.836695
Astro	TRMT6	ENST00000203001.7	15.81	11.43	0.993042	0.293088
Astro	PEBP1	ENST00000542939.1	99.86	466.37	1	1
Astro	ERP29	ENST00000261735.4	113.26	45.25	0.984549	0.993591
Astro	FUS	ENST00000566605.5	10.29	102.1	0.0932945	0.691675
Astro	IGBP1	ENST00000356413.5	11.09	31.05	1	1
Astro	GRAMD1A	ENST00000317991.9	151.94	17.37	0.916875	0.966609
Astro	HEPH	ENST00000336279.9	12.56	70.76	0.308121	0.865319
Astro	CDIP1	ENST00000563186.5	87.1	41.67	0.369001	0.000239981
Astro	CDIP1	ENST00000563332.6	87.1	41.67	0.550976	0.000719942
Astro	CDIP1	ENST00000567695.6	87.1	41.67	0.000344432	0.963043
Astro	GANAB	ENST00000346178.8	42.28	16.05	0.690634	0.864798
Astro	MLF2	ENST00000203630.9	321.03	163.67	0.248139	0.142482
Astro	MLF2	ENST00000435120.5	321.03	163.67	0.608635	0.59119
Astro	DDX24	ENST00000330836.9	42.76	107.13	0.748129	0.793149
Astro	NECAP1	ENST00000546181.2	21.27	72.61	0.000470146	0.495937
Astro	NECAP1	ENST00000639841.1	21.27	72.61	0.0338505	0.310701
Astro	GPATCH2L	ENST00000556109.1	24.11	35.43	0.620489	0.446232
Astro	GPATCH2L	ENST00000556663.5	24.11	35.43	0.00456242	0.395428
Astro	BLVRB	ENST00000263368.8	20.89	67.99	0.918621	0.974702
Astro	SPTLC1	ENST00000482632.5	35.2	68.28	0.00113636	0.363357
Astro	SPTLC1	ENST00000646534.1	35.2	68.28	0.994602	0.541008
Astro	PAPOLA	ENST00000216277.12	93.5	131.87	0.185989	0.474634
Astro	PAPOLA	ENST00000553461.1	93.5	131.87	0.234652	0.0128915
Astro	PAPOLA	ENST00000555224.1	93.5	131.87	0.0882353	0.331008
Astro	PCBP4	ENST00000322099.11	46.14	48.88	0.00650195	0.915507
Astro	PCBP4	ENST00000355852.6	46.14	48.88	0.829215	0.0270049
Astro	YPEL3	ENST00000398838.8	254.68	326.79	0.608411	0.22008
Astro	YPEL3	ENST00000570099.5	254.68	326.79	0.187883	0.697145
Astro	MRPS33	ENST00000393008.7	59.14	200.72	0.0835306	0.353727
Astro	MRPS33	ENST00000496958.5	59.14	200.72	0.785255	0.584446
Astro	NDUFB2	ENST00000247866.9	293.22	969.25	0.747255	0.929213
Astro	NDUFB2	ENST00000476470.5	293.22	969.25	0.215299	0.000629353
Astro	NUDC	ENST00000321265.10	28.67	77.93	0.878619	0.942384
Astro	MAEA	ENST00000303400.9	64.86	43.29	0.463768	0.973435
Astro	STRN4	ENST00000601869.1	37.66	21.61	0.00212427	0.490976
Astro	SPG21	ENST00000204566.7	44.34	53.26	0.692152	0.0904994
Astro	SPG21	ENST00000433215.6	44.34	53.26	0.2977	0.807548
Astro	DNAJB11	ENST00000265028.7	70.22	28.94	0.986614	0.929164
Astro	FLT3LG	ENST00000593422.5	27.83	17.4	0.527488	0.120115
Astro	FLT3LG	ENST00000597551.6	27.83	17.4	0.00359324	0.744253
Astro	FLT3LG	ENST00000600429.5	27.83	17.4	0.446281	0.058046
Astro	GNPTG	ENST00000204679.9	186	89.91	0.357581	0.910911
Astro	GNPTG	ENST00000526820.5	186	89.91	0.399032	0.000333667
Astro	GNPTG	ENST00000534197.5	186	89.91	0.241989	0.0831943
Astro	PABPC4	ENST00000482028.5	14.89	47.35	0.145735	0.802746
Astro	MCOLN1	ENST00000264079.11	41.66	11.62	0.890542	0.106713
Astro	USP48	ENST00000400301.5	35	18.43	0.405143	0.683125
Astro	USP48	ENST00000529637.5	35	18.43	0.471714	0.216495
Astro	GLG1	ENST00000422840.6	37.01	59.16	0.340449	0.397397
Astro	GLG1	ENST00000567951.5	37.01	59.16	0.195082	0.317951
Astro	GLG1	ENST00000627032.2	37.01	59.16	0.313969	0.00135227
Astro	TNRC6A	ENST00000562829.1	503.31	337.75	0.907989	0.57815
Astro	TNRC6A	ENST00000566108.2	503.31	337.75	3.97369e-05	0.211784
Astro	NAT14	ENST00000205194.5	27.82	27.91	0.997843	0.503762
Astro	NAT14	ENST00000592719.1	27.82	27.91	0.000718907	0.49588
Astro	EXOC1	ENST00000381295.7	83.27	91.95	0.360274	0.854921
Astro	EXOC1	ENST00000506936.1	83.27	91.95	0.423802	0.0327352
Astro	EXOC1	ENST00000509302.5	83.27	91.95	0.206917	0.0888526
Astro	NRCAM	ENST00000351718.8	65.66	223.39	0.872373	0.0933345
Astro	DLD	ENST00000205402.10	438.05	85.92	0.0452688	0.447858
Astro	DLD	ENST00000440410.5	438.05	85.92	0.33414	0.142225
Astro	DLD	ENST00000460577.5	438.05	85.92	0.279854	0.197626
Astro	DLD	ENST00000485066.1	438.05	85.92	0.306906	0.203561
Astro	TXNL1	ENST00000587807.5	54.01	31.06	0.873172	0.764971
Astro	ITGA6	ENST00000264107.11	71.55	44.14	0.531936	0.987993
Astro	SEL1L3	ENST00000513416.5	12.13	54.95	0.000824402	0.852775
Astro	SEL1L3	ENST00000513691.1	12.13	54.95	0.943116	0.110464
Astro	TF	ENST00000461695.1	29.71	145.32	0.343655	0.744633
Astro	SPAG7	ENST00000206020.8	270.87	119.98	0.845129	0.886731
Astro	TMEM101	ENST00000589334.5	48.99	14.14	0.996326	0.384724
Astro	PSME1	ENST00000206451.11	65.69	206.67	0.580149	0.645038
Astro	PPP2R3C	ENST00000261475.9	70.93	250.5	0.726068	0.29513
Astro	PPP2R3C	ENST00000555219.1	70.93	250.5	0.160863	0.227864
Astro	PPP2R3C	ENST00000557074.1	70.93	250.5	0.0434231	0.276727
Astro	OSGEP	ENST00000206542.9	123.12	187.51	0.683723	0.18351
Astro	OSGEP	ENST00000554249.5	123.12	187.51	0.00552307	0.323663
Astro	OSGEP	ENST00000556124.3	123.12	187.51	0.105019	0.274385
Astro	SLC22A17	ENST00000354772.8	419.89	57.62	0.71102	0.846755
Astro	SCFD1	ENST00000458591.6	141.38	77.19	0.656599	0.0507838
Astro	SCFD1	ENST00000553280.1	141.38	77.19	0.00749752	0.304703
Astro	SCFD1	ENST00000554437.5	141.38	77.19	0.000212194	0.320767
Astro	G2E3	ENST00000438909.6	30.16	47.97	0.198607	0.218053
Astro	G2E3	ENST00000544007.5	30.16	47.97	0.452918	0.418803
Astro	HECTD1	ENST00000553616.1	66.66	59.24	0.237474	0.00962188
Astro	HECTD1	ENST00000554882.5	66.66	59.24	0.125113	0.360567
Astro	HECTD1	ENST00000556224.5	66.66	59.24	0.607261	0.348582
Astro	HNRNPC	ENST00000449098.5	82.75	185.71	0.0848338	0.407571
Astro	HNRNPC	ENST00000553300.5	82.75	185.71	0.306707	0.0901944
Astro	HNRNPC	ENST00000555914.5	82.75	185.71	0.358187	0.130472
Astro	SUPT16H	ENST00000216297.7	75.83	73.94	0.154424	0.341764
Astro	SUPT16H	ENST00000556217.5	75.83	73.94	0.845048	0.658236
Astro	TOX4	ENST00000494242.1	12.54	24.52	0.000797448	0.470228
Astro	GEMIN2	ENST00000308317.10	30	47.06	0.294333	0.731194
Astro	GEMIN2	ENST00000650481.1	30	47.06	0.69	0.0881853
Astro	AL096870.1	ENST00000267415.12	74.58	72.63	0.529096	0.039653
Astro	AL096870.1	ENST00000399423.8	74.58	72.63	0.0518906	0.215751
Astro	AL096870.1	ENST00000558703.1	74.58	72.63	0.0600697	0.282666
Astro	AL096870.1	ENST00000559549.1	74.58	72.63	0.321668	0.00165221
Astro	AL096870.1	ENST00000560019.5	74.58	72.63	0.000402253	0.458764
Astro	TRPM7	ENST00000560955.5	189.73	24.46	0.118379	0.483238
Astro	TRPM7	ENST00000561443.5	189.73	24.46	0.298529	0.00367948
Astro	TRPM7	ENST00000646667.1	189.73	24.46	0.242661	0.0960752
Astro	SNAP23	ENST00000349777.5	47.13	75.51	0.269043	0.419415
Astro	SNAP23	ENST00000563765.5	47.13	75.51	0.30278	0.0084757
Astro	SNAP23	ENST00000568514.5	47.13	75.51	0.0806281	0.388823
Astro	PHGDH	ENST00000369409.9	240.93	99.28	0.326277	0.311644
Astro	PHGDH	ENST00000641811.1	240.93	99.28	0.0430831	0.363517
Astro	PHGDH	ENST00000641891.1	240.93	99.28	0.00124517	0.223912
Astro	EZR	ENST00000392177.8	188.35	145.95	0.518397	0.890099
Astro	EZR	ENST00000476189.1	188.35	145.95	0.481603	0.109901
Astro	MYL6	ENST00000348108.8	433.52	781.97	0.227141	0.460184
Astro	MYL6	ENST00000547649.5	433.52	781.97	0.535685	0.283476
Astro	MFSD11	ENST00000336509.8	79.86	35.37	0.234035	0.0757704
Astro	MFSD11	ENST00000590514.5	79.86	35.37	0.240421	0.412779
Astro	TGFB2	ENST00000366930.9	10.18	21.17	0.788802	0.695324
Astro	GPATCH2	ENST00000366934.3	25.73	27.71	0.97707	0.853122
Astro	NUP50	ENST00000347635.9	35.2	13.45	0.246875	0.995539
Astro	COMT	ENST00000207636.9	115.26	79.67	0.0181329	0.504581
Astro	COMT	ENST00000407537.5	115.26	79.67	0.903609	0.434919
Astro	ECHDC1	ENST00000368291.6	77.08	47.29	0.0897769	0.292239
Astro	ECHDC1	ENST00000368295.8	77.08	47.29	0.00609756	0.582787
Astro	ECHDC1	ENST00000430841.6	77.08	47.29	0.461469	0.000422922
Astro	ECHDC1	ENST00000531967.5	77.08	47.29	0.222756	0.122436
Astro	LRRFIP2	ENST00000421276.6	29.83	79.47	0.571572	0.923619
Astro	HDAC6	ENST00000430858.1	67.78	187.71	0.141782	0.764157
Astro	HDAC6	ENST00000645643.1	67.78	187.71	0.394217	0.168132
Astro	CDC23	ENST00000394886.7	35.62	29.49	0.900056	0.310953
Astro	CDC23	ENST00000505120.1	35.62	29.49	0.00168445	0.380807
Astro	AAAS	ENST00000209873.9	16.24	121.01	0.880542	0.184695
Astro	AAAS	ENST00000552876.5	16.24	121.01	0.000615764	0.521858
Astro	CBX5	ENST00000209875.9	43.95	59.33	0.173834	0.314344
Astro	CBX5	ENST00000550411.5	43.95	59.33	0.664391	0.322602
Astro	CBX5	ENST00000552562.1	43.95	59.33	0.000682594	0.259734
Astro	SUCO	ENST00000616058.4	27.43	28.74	0.872402	0.876131
Astro	DHPS	ENST00000595100.1	120.29	31.8	0.560479	0.17673
Astro	DHPS	ENST00000596162.1	120.29	31.8	0.439521	0.82327
Astro	HOOK2	ENST00000591641.5	14.67	79.05	0.000681663	0.751676
Astro	ARCN1	ENST00000264028.5	31.91	14.95	0.99906	0.999331
Astro	PSMD5	ENST00000373904.5	95.75	29.2	0.94611	0.0934932
Astro	PSMD5	ENST00000496688.1	95.75	29.2	0.0252742	0.456164
Astro	CRAT	ENST00000318080.7	30.45	35.62	0.581938	0.639528
Astro	CRAT	ENST00000393384.3	30.45	35.62	0.0456486	0.360472
Astro	BTAF1	ENST00000544642.2	23.17	35.76	0.999568	1
Astro	SORBS1	ENST00000634504.1	34.09	329.91	0.490466	0.00524385
Astro	SORBS1	ENST00000649911.1	34.09	329.91	0.0959226	0.908005
Astro	BAMBI	ENST00000375533.6	20.54	17.32	1	1
Astro	WAC	ENST00000354911.8	68.92	53.47	0.651335	0.871704
Astro	WAC	ENST00000375646.5	68.92	53.47	0.227365	0.000935104
Astro	CREM	ENST00000473940.5	37.25	50.84	0.222282	0.415224
Astro	NUBP2	ENST00000567700.5	93.43	20.09	0.0343573	0.687904
Astro	NUBP2	ENST00000568706.1	93.43	20.09	0.440758	0.255351
Astro	HIVEP1	ENST00000478545.1	46.7	28.74	0.498501	0.715379
Astro	SRPK1	ENST00000373821.6	96.48	23.76	0.497823	0.000420875
Astro	SRPK1	ENST00000373825.7	96.48	23.76	0.229789	0.208754
Astro	SRPK1	ENST00000513367.1	96.48	23.76	0.00849917	0.649832
Astro	MRPS18A	ENST00000372116.5	144.46	36.3	1	1
Astro	EFHC1	ENST00000635911.1	40.93	89.23	0.0024432	0.687773
Astro	EFHC1	ENST00000637121.1	40.93	89.23	0.548497	0.00168105
Astro	HSP90AB1	ENST00000353801.7	192.96	152.4	0.979944	0.999934
Astro	HNRNPH3	ENST00000467249.1	82.67	114.13	0.204306	0.241479
Astro	HNRNPH3	ENST00000480987.5	82.67	114.13	0.265755	0.109524
Astro	HNRNPH3	ENST00000481819.5	82.67	114.13	0.273981	0.323578
Astro	HNRNPH3	ENST00000490442.5	82.67	114.13	0.232007	0.308157
Astro	IFT74	ENST00000380062.9	138.26	53.46	0.00556922	0.635615
Astro	IFT74	ENST00000429045.6	138.26	53.46	0.246275	0.247288
Astro	IFT74	ENST00000517866.1	138.26	53.46	0.269492	0.000187056
Astro	IFT74	ENST00000648373.1	138.26	53.46	0.311225	0.073887
Astro	JAK2	ENST00000487310.1	20.5	8.4	0.836098	0.00119048
Astro	ACOT7	ENST00000608083.5	76.89	48.77	0.86058	0.990568
Astro	SH3GLB1	ENST00000482504.1	108.04	29.68	0.93234	0.59872
Astro	SH3GLB1	ENST00000535010.5	108.04	29.68	0.0676601	0.40128
Astro	SCD	ENST00000370355.3	98.44	37.17	1	1
Astro	TMED1	ENST00000214869.7	101.72	13.74	0.125442	0.995633
Astro	TMED1	ENST00000588289.1	101.72	13.74	0.584448	0.00363901
Astro	RAB18	ENST00000356940.10	106.27	63.66	0.324739	0.381558
Astro	RAB18	ENST00000375802.7	106.27	63.66	0.340077	0.163682
Astro	RAB18	ENST00000465772.5	106.27	63.66	0.316834	0.443135
Astro	WASHC2A	ENST00000282633.10	169.52	37	0.526428	0.0486486
Astro	WASHC2A	ENST00000399339.6	169.52	37	0.00023596	0.762162
Astro	OCEL1	ENST00000215061.9	19.18	17.88	0.317518	0.647092
Astro	MYO9B	ENST00000597073.5	10.94	25.09	0.977148	0.332403
Astro	MYO9B	ENST00000598101.1	10.94	25.09	0.00182815	0.539657
Astro	PSMD8	ENST00000590331.1	111.79	56.79	0.237588	0.000176087
Astro	PSMD8	ENST00000602911.5	111.79	56.79	0.606226	0.771791
Astro	CIRBP	ENST00000586472.5	79.32	1026.59	0.227055	0.0102183
Astro	CIRBP	ENST00000586636.5	79.32	1026.59	0.214322	0.169873
Astro	CIRBP	ENST00000590188.5	79.32	1026.59	0.0349218	0.592544
Astro	ATP5F1D	ENST00000395633.5	277.01	160.46	0.401032	0.711392
Astro	ATP5F1D	ENST00000588538.5	277.01	160.46	0.499874	0.134551
Astro	HNRNPM	ENST00000325495.9	150.93	49.66	0.233684	0.418244
Astro	HNRNPM	ENST00000348943.7	150.93	49.66	0.434506	0.104309
Astro	HNRNPM	ENST00000600806.5	150.93	49.66	0.177897	0.289972
Astro	NDUFB7	ENST00000215565.3	211.25	467.11	1	1
Astro	TECR	ENST00000215567.10	1854.95	750.59	0.262438	0.729253
Astro	TECR	ENST00000598987.5	1854.95	750.59	0.411105	1.33229e-05
Astro	TIMM13	ENST00000591871.1	136.53	69.6	1	1
Astro	CDC34	ENST00000586788.1	69.02	38.84	0.498551	0.0597322
Astro	CDC34	ENST00000606400.3	69.02	38.84	0.41814	0.939753
Astro	POLR2E	ENST00000586746.5	169.21	24.42	0.86437	0.13104
Astro	POLR2E	ENST00000591767.5	169.21	24.42	0.000413687	0.782965
Astro	POLRMT	ENST00000587057.5	14.24	19.53	0.0316011	0.689708
Astro	POLRMT	ENST00000588649.7	14.24	19.53	0.84059	0.100358
Astro	GADD45B	ENST00000215631.9	14.57	72.73	0.545642	0.999863
Astro	PALM	ENST00000589012.5	28.11	57.11	0.388118	0.0500788
Astro	PALM	ENST00000590161.2	28.11	57.11	0.000355745	0.949221
Astro	PALM	ENST00000633534.1	28.11	57.11	0.497688	0.000525302
Astro	TRMT2A	ENST00000252136.12	121.62	37.35	0.173656	0.463989
Astro	TRMT2A	ENST00000480339.1	121.62	37.35	0.0165269	0.357697
Astro	RANBP1	ENST00000331821.7	245.71	109.68	0.131415	0.23678
Astro	RANBP1	ENST00000402752.5	245.71	109.68	0.254284	0.399891
Astro	RANBP1	ENST00000411892.5	245.71	109.68	0.279679	0.0330963
Astro	RANBP1	ENST00000488484.1	245.71	109.68	0.309918	0.039205
Astro	KLHL22	ENST00000328879.9	31.95	10.18	0.565571	0.652259
Astro	MED15	ENST00000473244.5	62.47	24.48	0.285897	0.995098
Astro	MED15	ENST00000478831.5	62.47	24.48	0.230671	0.00245098
Astro	CRKL	ENST00000354336.8	13.78	10.66	1	1
Astro	LZTR1	ENST00000493460.2	92.77	70.88	0.265495	0.399972
Astro	LZTR1	ENST00000644435.1	92.77	70.88	0.376091	0.101721
Astro	CECR2	ENST00000497534.1	18.49	17.4	0.898864	0.633908
Astro	SMARCB1	ENST00000407422.8	155.07	11.5	0.625846	0.418261
Astro	SMARCB1	ENST00000646911.1	155.07	11.5	0.127491	0.434783
Astro	DDT	ENST00000398344.8	23.61	141.76	0.37823	0.999929
Astro	DDT	ENST00000403754.7	23.61	141.76	0.62177	7.05418e-05
Astro	CABIN1	ENST00000454754.5	27.16	12.66	0.55081	0.177725
Astro	SF3A1	ENST00000215793.13	30.09	18.92	0.928548	0.995772
Astro	PPIL2	ENST00000398831.8	110.19	43.61	0.401125	0.018803
Astro	PPIL2	ENST00000458567.5	110.19	43.61	0.362646	0.000229305
Astro	PPIL2	ENST00000496819.1	110.19	43.61	0.176695	0.673699
Astro	SNRPD3	ENST00000402849.5	14.77	41.31	0.642519	0.575405
Astro	SLC25A1	ENST00000215882.10	40.51	33.85	0.491237	0.918464
Astro	SLC25A1	ENST00000468824.1	40.51	33.85	0.309059	0.00354505
Astro	GGA1	ENST00000325180.12	14.52	50.78	0.00137741	0.53269
Astro	GGA1	ENST00000489772.5	14.52	50.78	0.000688705	0.327688
Astro	LGALS1	ENST00000215909.10	94.05	401.25	0.943115	0.977097
Astro	HPS4	ENST00000398145.6	12.92	76.48	0.376935	0.389514
Astro	HPS4	ENST00000483631.1	12.92	76.48	0.000773994	0.604472
Astro	PIK3IP1	ENST00000215912.9	47.11	49.13	0.974103	1
Astro	SRRD	ENST00000215917.11	56.47	26.1	0.896051	0.976628
Astro	PATZ1	ENST00000215919.3	29.78	16.8	0.460712	0.558929
Astro	PATZ1	ENST00000351933.8	29.78	16.8	0.354265	0.304167
Astro	TFIP11	ENST00000619735.4	21.04	22.84	0.694392	0.914623
Astro	GCAT	ENST00000248924.10	53.23	35.11	0.996994	0.982626
Astro	ANKRD54	ENST00000215941.9	38.06	19.97	0.7567	0.997496
Astro	EIF3L	ENST00000450376.1	140.54	45.96	0.0902946	0.213882
Astro	EIF3L	ENST00000477256.5	140.54	45.96	0.529031	0.000217581
Astro	EIF3L	ENST00000482600.5	140.54	45.96	0.332147	0.673847
Astro	SNU13	ENST00000401959.6	267.35	180.35	0.316364	0.473357
Astro	SNU13	ENST00000463675.6	267.35	180.35	0.457677	0.307236
Astro	SNU13	ENST00000648350.1	267.35	180.35	0.0410324	0.218686
Astro	POLR2F	ENST00000407936.5	227.89	222.37	0.0154899	0.224806
Astro	POLR2F	ENST00000483713.5	227.89	222.37	0.0782395	0.583937
Astro	POLR2F	ENST00000492213.5	227.89	222.37	0.696608	4.49701e-05
Astro	DEPDC5	ENST00000479261.2	33.34	38.96	0.296041	0.259754
Astro	DEPDC5	ENST00000497340.1	33.34	38.96	0.326035	0.467916
Astro	PICK1	ENST00000404072.7	32.36	21.9	0.650803	0.741096
Astro	DDX17	ENST00000403230.2	277.13	765.44	0.174395	0.792825
Astro	DDX17	ENST00000479734.1	277.13	765.44	0.293725	1.30644e-05
Astro	HSCB	ENST00000216027.8	45.29	19.92	0.571208	0.824799
Astro	HSCB	ENST00000483861.5	45.29	19.92	0.428792	0.175201
Astro	CBY1	ENST00000216029.7	36.57	29.56	0.14192	0.743911
Astro	CBY1	ENST00000619293.1	36.57	29.56	0.465409	0.0064276
Astro	TOMM22	ENST00000492561.1	65.87	15.36	1	1
Astro	XBP1	ENST00000216037.10	216.75	34.52	0.474095	0.421784
Astro	XBP1	ENST00000405219.7	216.75	34.52	0.283968	0.000289687
Astro	XBP1	ENST00000482720.1	216.75	34.52	0.00147636	0.577926
Astro	RTCB	ENST00000463455.1	23.58	62.64	0.207803	0.335249
Astro	RTCB	ENST00000485373.5	23.58	62.64	0.592027	0.500639
Astro	RTCB	ENST00000498434.1	23.58	62.64	0.20017	0.164112
Astro	FBXO7	ENST00000397426.5	128.24	86.05	0.498596	0.793144
Astro	FBXO7	ENST00000465418.1	128.24	86.05	0.358235	0.000116212
Astro	LMF2	ENST00000216080.5	73.44	24.48	0.930283	0.961601
Astro	RHBDD3	ENST00000413137.6	59.23	29.93	0.474928	0.853993
Astro	RHBDD3	ENST00000414672.5	59.23	29.93	0.51663	0.139993
Astro	AP1B1	ENST00000357586.6	9.04	19.4	0.00331858	0.610309
Astro	HMGXB4	ENST00000420166.5	15.4	74.99	0.0551948	0.482464
Astro	HMGXB4	ENST00000455359.5	15.4	74.99	0.933766	0.508468
Astro	CHKB	ENST00000465842.1	247.63	80.95	0.364859	0.0565781
Astro	CHKB	ENST00000468532.5	247.63	80.95	0.088075	0.240148
Astro	CHKB	ENST00000481673.5	247.63	80.95	0.458749	0.703274
Astro	THOC5	ENST00000490103.5	13.76	10.97	0.876453	0.197812
Astro	ARSA	ENST00000216124.10	64.94	36.15	0.617801	0.528077
Astro	ARSA	ENST00000395619.3	64.94	36.15	0.359255	0.00608575
Astro	ARSA	ENST00000608497.1	64.94	36.15	0.0215584	0.28935
Astro	TSPO	ENST00000337554.8	11.92	34.48	0.630872	0.99971
Astro	RPL3	ENST00000216146.9	304.45	208.72	0.527837	0.476188
Astro	RPL3	ENST00000401609.5	304.45	208.72	0.171687	0.267727
Astro	MTMR3	ENST00000401950.6	14.12	151.91	0.325071	0.183464
Astro	MTMR3	ENST00000495098.5	14.12	151.91	0.0347025	0.81127
Astro	SAMM50	ENST00000350028.5	51.09	48.42	0.98806	0.996696
Astro	TXN2	ENST00000216185.7	139.05	73.81	0.54858	0.965181
Astro	TXN2	ENST00000403313.5	139.05	73.81	0.45142	0.0348191
Astro	EIF3D	ENST00000405442.5	17.43	45.54	0.767642	0.328502
Astro	EIF3D	ENST00000478547.1	17.43	45.54	0.227194	0.275801
Astro	TNRC6B	ENST00000489500.1	367.51	144.85	0.949661	0.811736
Astro	SGSM3	ENST00000248929.14	22.21	33.6	0.874381	0.130357
Astro	SGSM3	ENST00000417424.1	22.21	33.6	0.000900495	0.436012
Astro	SGSM3	ENST00000469719.5	22.21	33.6	0.0360198	0.427976
Astro	IFT27	ENST00000433985.7	98.65	94.6	0.988444	0.0799154
Astro	IFT27	ENST00000495987.5	98.65	94.6	0.000405474	0.70814
Astro	PVALB	ENST00000417718.7	93.05	103.84	0.952284	0.897824
Astro	KIAA0930	ENST00000488038.5	51.05	447.03	0.365328	0.0037134
Astro	KIAA0930	ENST00000496226.1	51.05	447.03	0.000391773	0.769859
Astro	SLC25A17	ENST00000447566.5	260.85	55.13	0.575235	0.301106
Astro	SLC25A17	ENST00000544408.5	260.85	55.13	0.0152578	0.400689
Astro	ST13	ENST00000455824.1	55.18	57.76	0.34614	0.31804
Astro	ST13	ENST00000620312.4	55.18	57.76	0.649873	0.681787
Astro	RBX1	ENST00000216225.8	218.81	199.4	1	1
Astro	CHADL	ENST00000417999.5	36.91	12.46	0.56841	0.38443
Astro	CHADL	ENST00000455425.1	36.91	12.46	0.43159	0.61557
Astro	PHF5A	ENST00000216252.4	78.89	12.81	0.986944	0.960968
Astro	ACO2	ENST00000396512.3	144.37	43.52	0.990857	0.998851
Astro	POLR3H	ENST00000337566.9	112.08	85.86	0.20298	0.553226
Astro	POLR3H	ENST00000432789.1	112.08	85.86	0.588241	0.339739
Astro	TRMU	ENST00000642923.1	64.87	23.95	0.345152	0.00125261
Astro	TRMU	ENST00000645190.1	64.87	23.95	0.306922	0.260543
Astro	PMM1	ENST00000216259.8	738.16	69.53	0.942357	0.494607
Astro	PMM1	ENST00000485648.5	738.16	69.53	0.00881923	0.46915
Astro	MLC1	ENST00000395876.6	560.67	38.63	0.697398	0.999482
Astro	HDAC10	ENST00000216271.10	88.33	13.78	0.379712	0.0515239
Astro	ABHD4	ENST00000428304.6	129.69	13.13	0.624104	1
Astro	FKBP3	ENST00000216330.7	198.17	158.82	0.952061	0.842589
Astro	PRMT5	ENST00000324366.13	71.33	104.35	0.127015	0.238908
Astro	PRMT5	ENST00000454731.6	71.33	104.35	0.344596	0.031816
Astro	PRMT5	ENST00000476175.6	71.33	104.35	0.00238329	0.532247
Astro	AP4S1	ENST00000334725.8	55.5	24.84	0.314234	0.111916
Astro	AP4S1	ENST00000542754.6	55.5	24.84	0.578739	0.187601
Astro	AP4S1	ENST00000556232.5	55.5	24.84	0.000900901	0.625604
Astro	TRIM9	ENST00000298355.7	92.51	69.29	0.868555	1
Astro	PSMC6	ENST00000612399.4	146.21	78.37	0.803365	0.771851
Astro	DDHD1	ENST00000323669.9	157.6	25.75	0.496256	0.351456
Astro	DDHD1	ENST00000395606.5	157.6	25.75	0.0467005	0.561553
Astro	DDHD1	ENST00000556027.5	157.6	25.75	0.421066	0.0209709
Astro	CNIH1	ENST00000216416.9	318.44	57.55	0.0786019	0.266898
Astro	CNIH1	ENST00000556113.1	318.44	57.55	0.61145	0.202954
Astro	CNIH1	ENST00000557659.5	318.44	57.55	0.15868	0.508254
Astro	CGRRF1	ENST00000216420.12	303.18	263.85	0.326407	0.476938
Astro	CGRRF1	ENST00000556172.1	303.18	263.85	0.353882	0.376388
Astro	ATP6V1D	ENST00000554087.5	330.05	159.31	0.239721	0.071182
Astro	ATP6V1D	ENST00000554236.5	330.05	159.31	0.405726	0.515661
Astro	ATP6V1D	ENST00000555625.5	330.05	159.31	0.318558	0.286234
Astro	PIGH	ENST00000559118.1	139.15	39.46	0.20654	0.621135
Astro	PIGH	ENST00000561303.5	139.15	39.46	0.43622	0.215408
Astro	PSMA3	ENST00000216455.9	1604.76	392.85	0.725423	0.428255
Astro	PSMA3	ENST00000556321.1	1604.76	392.85	0.23411	0.0351279
Astro	PSMA3	ENST00000557290.1	1604.76	392.85	0.00863681	0.342039
Astro	VTI1B	ENST00000216456.6	91.43	48.35	0.427321	0.308997
Astro	VTI1B	ENST00000554636.1	91.43	48.35	0.519523	0.542503
Astro	TIMM9	ENST00000395159.7	41.47	72.16	0.5932	0.895649
Astro	TIMM9	ENST00000555404.5	41.47	72.16	0.339523	0.104213
Astro	GSTZ1	ENST00000553586.5	165.93	16.52	0.476406	0.248789
Astro	GSTZ1	ENST00000553838.5	165.93	16.52	0.211234	0.0066586
Astro	AHSA1	ENST00000216479.8	86.58	98.35	0.825248	0.733808
Astro	DAAM1	ENST00000556135.1	114.01	215.56	0.890273	0.554509
Astro	LGMN	ENST00000334869.9	228.16	54.21	0.995661	0.388858
Astro	LGMN	ENST00000555169.1	228.16	54.21	8.76578e-05	0.544365
Astro	ALKBH1	ENST00000554097.1	31.23	23.54	0.254563	0.535259
Astro	ALKBH1	ENST00000557057.5	31.23	23.54	0.745437	0.464741
Astro	SNW1	ENST00000554324.1	74.99	85.38	0.207628	0.296674
Astro	SNW1	ENST00000554775.5	74.99	85.38	0.268036	0.551886
Astro	SNW1	ENST00000555761.5	74.99	85.38	0.524337	0.151441
Astro	DHRS7	ENST00000553986.1	100.25	141.28	0.000199501	0.790345
Astro	DHRS7	ENST00000557326.1	100.25	141.28	0.9998	0.209655
Astro	PPM1A	ENST00000532036.2	12.12	18.78	0.726073	0.694888
Astro	ERH	ENST00000557697.1	55.53	36.85	1	1
Astro	HIF1A	ENST00000394997.5	30.1	71.87	0.445183	0.861834
Astro	SRSF5	ENST00000554465.5	2460.68	800.3	0.0127201	0.268487
Astro	SRSF5	ENST00000554929.1	2460.68	800.3	0.219378	0.015919
Astro	SRSF5	ENST00000556184.5	2460.68	800.3	0.510672	0.116369
Astro	SRSF5	ENST00000557154.5	2460.68	800.3	0.0564966	0.337461
Astro	EIF5	ENST00000560338.5	673.8	424.96	0.263327	0.344762
Astro	ZFYVE21	ENST00000216602.10	123.01	263.87	0.635639	0.753288
Astro	MTHFD1	ENST00000556284.1	39.9	31.19	0.000501253	0.387304
Astro	MTHFD1	ENST00000652337.1	39.9	31.19	0.829574	0.299776
Astro	ZC3H14	ENST00000555792.1	67.26	44.78	0.000594707	0.23582
Astro	ZC3H14	ENST00000556945.5	67.26	44.78	0.436664	0.00736936
Astro	ZC3H14	ENST00000649731.1	67.26	44.78	0.0633363	0.390576
Astro	GSKIP	ENST00000555181.6	114.81	16.34	0.0743838	0.998776
Astro	GSKIP	ENST00000555757.1	114.81	16.34	0.921261	0.000611995
Astro	PSMC1	ENST00000261303.13	151.38	95.26	0.942397	0.156309
Astro	PSMC1	ENST00000553835.5	151.38	95.26	0.000330295	0.232836
Astro	PSMC1	ENST00000555679.5	151.38	95.26	0.0422777	0.448772
Astro	PSMB5	ENST00000361611.10	130.13	179	0.844847	0.582737
Astro	PSMB5	ENST00000460922.2	130.13	179	0.000537924	0.364302
Astro	YY1	ENST00000262238.9	60.74	39.7	0.0645374	0.629723
Astro	YY1	ENST00000554371.1	60.74	39.7	0.513665	0.174811
Astro	YY1	ENST00000554804.1	60.74	39.7	0.259467	0.0143577
Astro	ACIN1	ENST00000262710.5	69.71	44.33	0.329365	0.0157907
Astro	ACIN1	ENST00000357481.6	69.71	44.33	0.000143451	0.251748
Astro	ACIN1	ENST00000605057.5	69.71	44.33	0.533209	0.579292
Astro	TRIP11	ENST00000267622.8	77.67	36.82	0.114459	0.463335
Astro	TRIP11	ENST00000555105.1	77.67	36.82	0.272177	0.00244432
Astro	TRIP11	ENST00000555516.6	77.67	36.82	0.613235	0.481803
Astro	APEX1	ENST00000398030.8	128.87	142.54	0.453946	0.757051
Astro	APEX1	ENST00000555414.5	128.87	142.54	0.507643	0.0801179
Astro	PABPN1	ENST00000555295.1	260.47	353.92	0.915691	0.919473
Astro	ARHGAP5	ENST00000539826.6	799.41	137.37	0.432419	0.46029
Astro	ARHGAP5	ENST00000556191.5	799.41	137.37	0.545765	0.46291
Astro	CINP	ENST00000536961.6	53.76	44.21	0.0063244	0.367112
Astro	CINP	ENST00000558523.1	53.76	44.21	0.559338	0.432255
Astro	CINP	ENST00000559504.5	53.76	44.21	0.412388	0.060846
Astro	SRP54	ENST00000216774.11	76.52	85.31	0.970988	0.738014
Astro	CHD8	ENST00000557727.1	27.92	57.29	0.881089	0.647233
Astro	PSMA6	ENST00000553809.5	131.74	29.07	0.982693	0.818369
Astro	NFKBIA	ENST00000216797.9	400.91	74.31	0.782445	0.783475
Astro	EMC9	ENST00000216799.9	57.99	24.38	0.711847	0.504102
Astro	EMC9	ENST00000419198.6	57.99	24.38	0.281083	0.00287121
Astro	PSME2	ENST00000560410.5	135.99	445.2	0.612398	0.545665
Astro	BRMS1L	ENST00000548758.1	95.31	35.12	0.621551	0.601651
Astro	BRMS1L	ENST00000552677.5	95.31	35.12	0.378344	0.398349
Astro	TM9SF1	ENST00000529332.5	180.02	12.7	0.51211	0.872441
Astro	GMPR2	ENST00000355299.8	125.61	58.99	0.300454	0.00101712
Astro	GMPR2	ENST00000420554.6	125.61	58.99	0.268211	0.0515342
Astro	GMPR2	ENST00000558788.1	125.61	58.99	0.00350291	0.237498
Astro	GMPR2	ENST00000559836.5	125.61	58.99	0.000159223	0.284455
Astro	GMPR2	ENST00000560139.5	125.61	58.99	0.219728	0.00016952
Astro	PNN	ENST00000553331.5	1130.74	275.03	0.463864	0.567465
Astro	PNN	ENST00000554902.5	1130.74	275.03	0.536136	0.432535
Astro	RABGGTA	ENST00000216840.10	106.37	61.64	0.724358	0.0708955
Astro	RABGGTA	ENST00000561055.1	106.37	61.64	0.016452	0.635951
Astro	PLTP	ENST00000372431.8	14.89	166.84	0.948959	0.941141
Astro	TRPC4AP	ENST00000451813.6	94.77	35.96	1	1
Astro	ABHD12	ENST00000339157.10	218.15	15.41	0.604997	0.728099
Astro	UQCC1	ENST00000374384.6	22.95	57.03	0.00130719	0.320708
Astro	UQCC1	ENST00000491040.5	22.95	57.03	0.00043573	0.318604
Astro	UQCC1	ENST00000495752.1	22.95	57.03	0.627451	0.000175346
Astro	ZMYND8	ENST00000435836.5	17.78	101.85	0.412261	0.295042
Astro	ZMYND8	ENST00000619049.4	17.78	101.85	0.0793026	0.405498
Astro	NDRG3	ENST00000349004.6	139.97	41.55	1	1
Astro	RAB5IF	ENST00000344795.8	142.35	81.81	0.890622	0.912236
Astro	STK4	ENST00000488618.1	12.39	48.48	0.4205	0.860561
Astro	ADNP	ENST00000349014.8	11.77	42.82	0.905692	0.556282
Astro	ADNP	ENST00000621696.5	11.77	42.82	0.0926083	0.250117
Astro	PFDN4	ENST00000441080.2	47.41	108	0.763552	0.61963
Astro	PFDN4	ENST00000487129.1	47.41	108	0.236448	0.38037
Astro	CSTF1	ENST00000493039.5	24.72	21.82	0.761327	0.9033
Astro	RAE1	ENST00000462438.1	85.01	45.59	0.269262	0.156613
Astro	RAE1	ENST00000492498.5	85.01	45.59	0.147983	0.280983
Astro	RAE1	ENST00000527947.5	85.01	45.59	0.331961	0.562185
Astro	TPD52L2	ENST00000351424.8	82.28	86.77	0.213175	0.0413737
Astro	TPD52L2	ENST00000611972.4	82.28	86.77	0.000121536	0.861012
Astro	TPD52L2	ENST00000615907.4	82.28	86.77	0.204302	0.0488648
Astro	NELFCD	ENST00000477741.5	37.77	59.96	0.0206513	0.257505
Astro	NELFCD	ENST00000486263.1	37.77	59.96	0.000529521	0.203803
Astro	NELFCD	ENST00000652272.1	37.77	59.96	0.850146	0.356071
Astro	PRPF6	ENST00000266079.5	11.43	28.94	1	1
Astro	PSMA7	ENST00000484488.5	166.96	209.89	1	1
Astro	DIDO1	ENST00000370366.1	66.3	11.71	0.688386	0.05807
Astro	DIDO1	ENST00000370368.5	66.3	11.71	0.221719	0.674637
Astro	NKAIN4	ENST00000370313.5	1136	42.31	0.121241	0.754668
Astro	NKAIN4	ENST00000370317.3	1136	42.31	0.540739	0.0872134
Astro	NKAIN4	ENST00000470246.1	1136	42.31	0.317931	0.147247
Astro	ARFGAP1	ENST00000370275.8	43.27	42.22	0.282413	0.0518712
Astro	ARFGAP1	ENST00000395285.3	43.27	42.22	0.0032355	0.258645
Astro	ARFGAP1	ENST00000468975.6	43.27	42.22	0.000462214	0.412601
Astro	ARFGAP1	ENST00000519273.6	43.27	42.22	0.414144	0.0840834
Astro	CDC25B	ENST00000344256.10	17.96	27.98	0.158129	0.918513
Astro	ARFRP1	ENST00000610414.4	89.32	41.15	0.0284371	0.446902
Astro	ARFRP1	ENST00000612256.4	89.32	41.15	0.220219	0.00218712
Astro	ARFRP1	ENST00000618838.4	89.32	41.15	0.388715	0.232807
Astro	ARFRP1	ENST00000619493.4	89.32	41.15	0.265338	0.00194411
Astro	NDUFAF5	ENST00000479716.5	43.48	44.66	0.00597976	0.289521
Astro	NDUFAF5	ENST00000485738.5	43.48	44.66	0.445492	0.0132109
Astro	NDUFAF5	ENST00000487478.5	43.48	44.66	0.109246	0.401702
Astro	CSNK2A1	ENST00000645187.1	335.68	58.93	0.888465	0.000169693
Astro	CDS2	ENST00000460006.6	17.49	10.35	0.704974	0.991304
Astro	HM13	ENST00000340852.9	273.06	45.65	0.743316	0.928587
Astro	TM9SF4	ENST00000398022.6	115.91	34.11	0.195065	0.521548
Astro	TM9SF4	ENST00000442842.5	115.91	34.11	0.749029	0.000879507
Astro	TM9SF4	ENST00000495749.1	115.91	34.11	0.000862738	0.388156
Astro	SAMHD1	ENST00000643003.1	40.97	10.09	0.538443	0.0049554
Astro	NOP56	ENST00000462630.5	267.73	123	0.266089	0.387724
Astro	NOP56	ENST00000467857.1	267.73	123	0.0307773	0.224472
Astro	NOP56	ENST00000651302.1	267.73	123	0.297912	0.084878
Astro	MANBAL	ENST00000373605.7	46.5	28.06	0.171613	0.935495
Astro	MANBAL	ENST00000397150.5	46.5	28.06	0.828387	0.0645046
Astro	IDH3B	ENST00000474315.5	789.92	176.28	0.373734	0.199512
Astro	IDH3B	ENST00000488299.5	789.92	176.28	0.48648	0.539766
Astro	MAPRE1	ENST00000375571.6	52.7	44.44	1	1
Astro	CDK5RAP1	ENST00000346416.7	25.03	71.93	0.816221	0.123314
Astro	CDK5RAP1	ENST00000482967.5	25.03	71.93	0.0115861	0.869317
Astro	SNTA1	ENST00000217381.2	34.58	110.61	1	1
Astro	TTI1	ENST00000373447.8	19.91	10.79	0.993471	0.729379
Astro	PXMP4	ENST00000217398.3	35.56	10.66	0.87739	0.30394
Astro	CHMP4B	ENST00000217402.3	20.27	14.62	1	1
Astro	CST3	ENST00000376925.8	27345.3	6791.18	0.711941	0.999732
Astro	CST3	ENST00000398409.1	27345.3	6791.18	0.288059	0.000267995
Astro	DHX35	ENST00000493450.1	22.86	15.17	0.588801	0.556361
Astro	DNTTIP1	ENST00000372622.8	124.94	14.7	0.849128	0.215646
Astro	DNTTIP1	ENST00000435014.1	124.94	14.7	0.0906835	0.39932
Astro	MAP1LC3A	ENST00000374837.7	71.58	70.51	0.852193	0.432705
Astro	MAP1LC3A	ENST00000476428.1	71.58	70.51	0.147807	0.567295
Astro	PIGU	ENST00000217446.7	191.96	46.51	0.985257	0.99699
Astro	ACOT8	ENST00000217455.9	28.74	21.53	0.00139179	0.516953
Astro	ACOT8	ENST00000488679.5	28.74	21.53	0.634656	0.0627032
Astro	APMAP	ENST00000217456.3	79.8	65.31	1	1
Astro	CELF4	ENST00000586009.5	14.49	13.43	0.378882	0.801936
Astro	CDH20	ENST00000262717.9	11.22	21.59	0.999109	1
Astro	RBFA	ENST00000262197.7	10.36	14.29	0.0617761	0.795661
Astro	USP14	ENST00000261601.8	149.64	62.82	0.100241	0.270774
Astro	USP14	ENST00000383589.6	149.64	62.82	0.124231	0.429799
Astro	USP14	ENST00000400266.7	149.64	62.82	0.69881	0.00557147
Astro	USP14	ENST00000583119.5	149.64	62.82	0.0767175	0.293855
Astro	VAPA	ENST00000583879.5	159.5	121.3	0.820815	0.619126
Astro	CEP192	ENST00000325971.12	18.59	112.05	0.520172	0.128693
Astro	CEP192	ENST00000513183.1	18.59	112.05	0.200646	0.827309
Astro	RNMT	ENST00000589866.5	38.16	142.89	0.745545	0.583526
Astro	RNMT	ENST00000591922.1	38.16	142.89	0.00209644	0.321716
Astro	ANKRD12	ENST00000359158.7	677.43	172.85	0.191518	0.411918
Astro	ANKRD12	ENST00000540578.6	677.43	172.85	0.223684	0.288574
Astro	ANKRD12	ENST00000546007.6	677.43	172.85	0.331355	0.128666
Astro	NOL4	ENST00000535384.5	13.34	16.38	0.928786	0.407814
Astro	RIOK3	ENST00000581302.5	22.64	18.52	0.573322	0.834773
Astro	CSTF2	ENST00000372972.6	37.36	10.46	0.299786	0.248566
Astro	CSTF2	ENST00000413437.1	37.36	10.46	0.700214	0.751434
Astro	PSMD10	ENST00000217958.8	47.11	50.72	0.35364	0.988565
Astro	PSMD10	ENST00000340200.5	47.11	50.72	0.364891	0.000591483
Astro	PSMD10	ENST00000372295.5	47.11	50.72	0.245595	0.000394322
Astro	ATG4A	ENST00000372246.7	21.63	25.3	0.839575	0.713043
Astro	PGRMC1	ENST00000535419.2	51.82	41.43	1	1
Astro	MID1	ENST00000380785.5	14.34	31.23	0.00069735	0.742235
Astro	ALG13	ENST00000623310.1	13.31	115.5	0.0105184	0.610823
Astro	CHRDL1	ENST00000372045.5	205.18	40.87	0.250804	0.87864
Astro	CHRDL1	ENST00000444321.2	205.18	40.87	0.552978	0.0508931
Astro	WDR13	ENST00000376729.10	24.25	135.29	0.83299	0.0765762
Astro	WDR13	ENST00000492873.1	24.25	135.29	0.00783505	0.773302
Astro	SRPX	ENST00000378533.4	12.01	47.91	0.80766	0.27176
Astro	SRPX	ENST00000479015.1	12.01	47.91	0.0041632	0.678147
Astro	STAG2	ENST00000435103.5	58.79	44.18	0.269434	0.050249
Astro	STAG2	ENST00000458176.5	58.79	44.18	0.568124	0.000452694
Astro	STAG2	ENST00000458700.5	58.79	44.18	0.00221126	0.54029
Astro	ATP11C	ENST00000361648.6	35.83	19.22	0.431203	0.016129
Astro	ATP11C	ENST00000450801.1	35.83	19.22	0.000279096	0.626431
Astro	ATP11C	ENST00000485626.1	35.83	19.22	0.370639	0.333507
Astro	SYP	ENST00000263233.8	42.3	22.47	0.561229	0.210948
Astro	SYP	ENST00000376303.6	42.3	22.47	0.400946	0.0106809
Astro	SYP	ENST00000494396.5	42.3	22.47	0.00141844	0.624388
Astro	PLS3	ENST00000539310.5	19.05	33.64	0.79685	0.79132
Astro	NAA10	ENST00000466877.5	68.06	98.52	0.0285043	0.250812
Astro	NAA10	ENST00000478177.1	68.06	98.52	0.725536	0.000507511
Astro	NAA10	ENST00000482485.1	68.06	98.52	0.000146929	0.289383
Astro	RENBP	ENST00000393700.8	48.09	21.62	0.549802	0.0744681
Astro	RENBP	ENST00000451114.1	48.09	21.62	0.395508	0.000462535
Astro	RENBP	ENST00000462086.1	48.09	21.62	0.00062383	0.849676
Astro	RBBP7	ENST00000330735.7	157.38	118.47	0.00336765	0.668186
Astro	RBBP7	ENST00000380084.8	157.38	118.47	0.489897	0.000168819
Astro	SLC25A14	ENST00000465988.1	142.93	64.02	0.00937522	0.501562
Astro	SLC25A14	ENST00000543953.5	142.93	64.02	0.203176	0.429709
Astro	SLC25A14	ENST00000545805.6	142.93	64.02	0.757714	0.0668541
Astro	FMR1	ENST00000440235.6	94.05	20.18	0.155556	0.490089
Astro	FMR1	ENST00000495717.5	94.05	20.18	0.325678	0.00099108
Astro	FMR1	ENST00000621987.4	94.05	20.18	0.416055	0.0188305
Astro	SLC35A2	ENST00000247138.11	177.64	26.76	0.858872	0.101271
Astro	SLC35A2	ENST00000413561.7	177.64	26.76	0.000225175	0.56278
Astro	PQBP1	ENST00000463529.4	118.47	101.79	0.0242255	0.253463
Astro	PQBP1	ENST00000474671.5	118.47	101.79	0.797586	0.340603
Astro	TAZ	ENST00000601016.6	165.88	38.88	0.00150711	0.341307
Astro	TAZ	ENST00000615986.4	165.88	38.88	0.169339	0.637088
Astro	PGK1	ENST00000373316.5	142.7	145.76	0.950526	0.0590697
Astro	PGK1	ENST00000476531.1	142.7	145.76	0.0424667	0.492865
Astro	PGK1	ENST00000644362.1	142.7	145.76	0.00315347	0.447997
Astro	MAGT1	ENST00000358075.10	81.15	17.7	0.123845	1
Astro	SMS	ENST00000404933.7	36.01	55.88	0.999445	0.948461
Astro	EEA1	ENST00000322349.12	34.25	17.54	0.4	0.497149
Astro	EEA1	ENST00000553019.1	34.25	17.54	0.599708	0.50171
Astro	USP11	ENST00000377107.6	11.43	35.88	0.819773	0.935897
Astro	HTATSF1	ENST00000535601.5	19.85	26.66	0.998992	0.954989
Astro	PIN4	ENST00000664196.1	31.65	56.97	0.943444	0.801826
Astro	PORCN	ENST00000326194.10	67.19	15.12	0.115196	0.683201
Astro	PORCN	ENST00000361988.7	67.19	15.12	0.357196	0.00198413
Astro	PORCN	ENST00000537758.5	67.19	15.12	0.354517	0.000661376
Astro	MAGED2	ENST00000218439.8	155.28	120.56	0.446548	0.05715
Astro	MAGED2	ENST00000375068.6	155.28	120.56	0.221728	0.732664
Astro	MAGED2	ENST00000487482.5	155.28	120.56	0.23873	0.0116125
Astro	RBM3	ENST00000376759.8	130.37	74.81	0.437601	0.326026
Astro	RBM3	ENST00000466764.5	130.37	74.81	0.263711	0.53402
Astro	RBM3	ENST00000488216.5	130.37	74.81	0.280279	0.0565432
Astro	PBDC1	ENST00000373357.3	17.63	22.98	1	1
Astro	ARMCX3	ENST00000471229.7	61.51	27.46	0.00292635	0.518572
Astro	ARMCX3	ENST00000477980.6	61.51	27.46	0.282231	0.00145666
Astro	ARMCX3	ENST00000537169.1	61.51	27.46	0.676963	0.351056
Astro	NDFIP2	ENST00000612570.4	93.29	27.28	0.147604	0.999267
Astro	FNDC3A	ENST00000378383.5	15.88	28.34	0.971033	0.124912
Astro	FNDC3A	ENST00000398316.7	15.88	28.34	0.0264484	0.385321
Astro	FNDC3A	ENST00000492622.6	15.88	28.34	0.00251889	0.489767
Astro	CDADC1	ENST00000466868.1	55.43	81.41	0.987552	0.970642
Astro	DNAJC3	ENST00000602402.6	57.07	20.97	1	1
Astro	UGGT2	ENST00000376747.8	48.22	98.56	0.0982995	0.376623
Astro	UGGT2	ENST00000476866.5	48.22	98.56	0.000414766	0.211749
Astro	UGGT2	ENST00000621375.5	48.22	98.56	0.816259	0.0951705
Astro	ARHGEF7	ENST00000218789.9	45.72	37.11	0.0719598	0.538399
Astro	ARHGEF7	ENST00000544132.2	45.72	37.11	0.0137795	0.270816
Astro	SUPT20H	ENST00000490716.5	123.09	30.17	0.34885	0.0106066
Astro	SUPT20H	ENST00000495071.6	123.09	30.17	0.000243724	0.424263
Astro	KPNA3	ENST00000261667.8	10.87	29.03	0.99908	0.999656
Astro	RGCC	ENST00000379359.4	277.72	371.4	0.951642	0.988907
Astro	VWA8	ENST00000478987.1	26.86	16.49	0.690618	0.0315343
Astro	KATNAL1	ENST00000414289.5	19.49	7.87	0.64392	0.00127065
Astro	INTS6	ENST00000485178.5	63.55	30.06	0.24705	0.00199601
Astro	INTS6	ENST00000497989.5	63.55	30.06	0.139575	0.541583
Astro	TSC22D1	ENST00000487881.2	144.09	185.02	0.279964	0.118582
Astro	TSC22D1	ENST00000611198.4	144.09	185.02	0.599833	0.789807
Astro	CLN5	ENST00000377453.8	28.81	100.92	0.381118	0.252279
Astro	CLN5	ENST00000485938.4	28.81	100.92	0.00138841	0.22939
Astro	MGRN1	ENST00000262370.12	55.31	13.27	0.223287	0.0180859
Astro	MGRN1	ENST00000588994.5	55.31	13.27	0.35527	0.00301432
Astro	MAPK3	ENST00000322266.9	19.16	14.67	0.00208768	0.917519
Astro	MAPK3	ENST00000461737.5	19.16	14.67	0.564196	0.000681663
Astro	PHKB	ENST00000563376.5	79.53	59.36	0.439708	0.0018531
Astro	PHKB	ENST00000564711.2	79.53	59.36	0.0061612	0.611354
Astro	PHKB	ENST00000566044.5	79.53	59.36	0.503458	0.364724
Astro	NUTF2	ENST00000568396.2	59.22	24.59	0.200101	0.000813339
Astro	NUTF2	ENST00000569436.6	59.22	24.59	0.474502	0.481497
Astro	NUP93	ENST00000564278.1	76.53	29.25	0.41683	0.944957
Astro	NUP93	ENST00000569842.5	76.53	29.25	0.494447	0.0382906
Astro	CENPT	ENST00000565157.5	10.79	30.87	0.205746	0.339164
Astro	LONP2	ENST00000285737.8	63.11	33.68	0.534464	0.999109
Astro	ARL2BP	ENST00000219204.8	46.74	34.12	0.992726	0.942556
Astro	ACD	ENST00000620761.6	76.16	25.61	0.658482	0.823116
Astro	PARD6A	ENST00000458121.6	50.51	22.32	0.839438	0.989695
Astro	CYB5B	ENST00000512062.5	30.46	115.8	0.733093	0.234629
Astro	CYB5B	ENST00000514123.5	30.46	115.8	0.0430072	0.445855
Astro	CYB5B	ENST00000561792.5	30.46	115.8	0.148063	0.217617
Astro	NME3	ENST00000563367.1	95.73	302.94	0.223963	0.0513963
Astro	NME3	ENST00000563498.1	95.73	302.94	0.647864	0.131082
Astro	NME3	ENST00000564628.1	95.73	302.94	0.0170271	0.45679
Astro	NME3	ENST00000567271.1	95.73	302.94	0.0361433	0.326368
Astro	NDRG4	ENST00000565981.5	159.26	197.29	0.00897903	0.743525
Astro	NDRG4	ENST00000566192.5	159.26	197.29	0.303466	0.206143
Astro	NDRG4	ENST00000568640.5	159.26	197.29	0.561346	0.000101374
Astro	PSMD7	ENST00000563150.1	245	75.54	0.388204	0.381784
Astro	PSMD7	ENST00000567958.5	245	75.54	0.610286	0.600741
Astro	SETD6	ENST00000394266.8	53.35	23.75	0.0474227	1
Astro	VAC14	ENST00000567648.1	11.61	14.03	0.00602929	0.895937
Astro	COG4	ENST00000530160.1	57.7	21.41	0.568111	0.000934143
Astro	COG4	ENST00000530314.5	57.7	21.41	0.00225303	0.652032
Astro	COG4	ENST00000564415.5	57.7	21.41	0.229116	0.210182
Astro	SLC7A6OS	ENST00000561933.1	26.63	30.55	0.583552	0.225205
Astro	SLC7A6OS	ENST00000568538.2	26.63	30.55	0.416448	0.774795
Astro	WDR59	ENST00000262144.11	14.8	53.83	0.0364865	0.588705
Astro	WDR59	ENST00000562539.1	14.8	53.83	0.000675676	0.218837
Astro	CMC2	ENST00000486645.5	142.56	466.77	0.00238496	0.253958
Astro	CMC2	ENST00000565514.1	142.56	466.77	0.33165	6.42715e-05
Astro	CMC2	ENST00000565925.5	142.56	466.77	0.202792	0.0685991
Astro	CMC2	ENST00000566918.5	142.56	466.77	0.250912	0.0100264
Astro	CMC2	ENST00000569187.5	142.56	466.77	0.00385802	0.26452
Astro	HCFC1R1	ENST00000248089.7	177.49	93.04	0.0187053	0.244626
Astro	HCFC1R1	ENST00000574151.5	177.49	93.04	0.93887	0.677773
Astro	NPRL3	ENST00000620134.4	29.9	17.95	0.654515	0.799443
Astro	NPRL3	ENST00000622194.4	29.9	17.95	0.336455	0.192758
Astro	MPG	ENST00000397817.5	10.98	26.12	0.991803	0.850689
Astro	COTL1	ENST00000262428.5	34.36	46.76	0.746508	0.95787
Astro	USP10	ENST00000219473.11	61.48	34.69	0.171113	0.217642
Astro	USP10	ENST00000540269.6	61.48	34.69	0.241705	0.629865
Astro	USP10	ENST00000562743.5	61.48	34.69	0.345478	0.000288268
Astro	TSC2	ENST00000219476.9	9.54	70.28	0.00104822	0.288845
Astro	NME4	ENST00000382940.8	16.69	69.35	0.00479329	0.206777
Astro	NME4	ENST00000621774.4	16.69	69.35	0.00179748	0.571738
Astro	NOMO3	ENST00000573635.1	10.32	44.24	0.571705	0.820524
Astro	CIAO3	ENST00000251588.7	61.71	18.08	0.884622	0.9375
Astro	MTHFSD	ENST00000360900.10	99.2	15.79	0.000302419	0.715643
Astro	MTHFSD	ENST00000634347.1	99.2	15.79	0.749093	0.09943
Astro	CLCN7	ENST00000565092.6	17.75	20.57	0.250704	0.650948
Astro	HAGHL	ENST00000389703.7	554.87	105.9	0.35857	0.510576
Astro	HAGHL	ENST00000561546.5	554.87	105.9	0.23856	0.00122757
Astro	FAM173A	ENST00000219535.7	199.71	96.55	0.230284	0.0143967
Astro	FAM173A	ENST00000564000.5	199.71	96.55	0.616193	0.52667
Astro	FAM173A	ENST00000564640.5	199.71	96.55	0.0575334	0.291248
Astro	METRN	ENST00000567076.5	244.2	189.54	0.305324	0.255935
Astro	METRN	ENST00000568415.1	244.2	189.54	0.573751	0.639443
Astro	STUB1	ENST00000219548.9	581.44	80.73	0.498005	0.4027
Astro	STUB1	ENST00000563505.5	581.44	80.73	0.255418	0.0678806
Astro	STUB1	ENST00000564316.1	581.44	80.73	0.0709274	0.341137
Astro	RHBDL1	ENST00000219551.2	51.39	36.68	0.247908	0.47301
Astro	RHBDL1	ENST00000450775.2	51.39	36.68	0.457677	0.52072
Astro	RHBDL1	ENST00000561556.5	51.39	36.68	0.294415	0.00627045
Astro	NUBP1	ENST00000573663.1	56.95	30.7	0.583845	0.929642
Astro	NUBP1	ENST00000574137.1	56.95	30.7	0.416155	0.0703583
Astro	UBE2I	ENST00000325437.9	102.77	24.54	0.065778	0.659332
Astro	UBE2I	ENST00000403747.6	102.77	24.54	0.598813	0.00407498
Astro	UBE2I	ENST00000567074.5	102.77	24.54	0.225844	0.00570497
Astro	CAPN15	ENST00000565010.1	13.43	17.5	0.559196	0.844571
Astro	CLUAP1	ENST00000576117.1	160.07	35.6	0.470981	0.422191
Astro	CLUAP1	ENST00000576634.6	160.07	35.6	0.515587	0.334551
Astro	ELOB	ENST00000262306.11	225.08	400.22	0.606629	0.49063
Astro	ELOB	ENST00000494946.6	225.08	400.22	0.0398525	0.24599
Astro	GGA2	ENST00000309859.8	17.6	35.51	0.643182	0.35314
Astro	GGA2	ENST00000567339.1	17.6	35.51	0.00340909	0.577302
Astro	HMOX2	ENST00000219700.10	55.39	85.77	0.000180538	0.201819
Astro	HMOX2	ENST00000575051.5	55.39	85.77	0.462538	0.0759007
Astro	HMOX2	ENST00000575120.5	55.39	85.77	0.31558	0.459718
Astro	DNAJA3	ENST00000355296.8	51.59	31.58	0.378756	0.586764
Astro	DNAJA3	ENST00000572139.5	51.59	31.58	0.481295	0.000633312
Astro	DNAJA3	ENST00000574393.1	51.59	31.58	0.01415	0.39677
Astro	SALL1	ENST00000440970.5	26.71	15.29	1	1
Astro	RBL2	ENST00000262133.11	12.91	35.43	0.997676	0.978267
Astro	RPGRIP1L	ENST00000562230.5	47.53	29.48	0.688828	0.732361
Astro	RPGRIP1L	ENST00000568653.7	47.53	29.48	0.210393	0.191655
Astro	STX4	ENST00000503629.6	158.87	29.67	0.00623151	0.341422
Astro	STX4	ENST00000613541.1	158.87	29.67	0.00553912	0.351196
Astro	CDIPT	ENST00000219789.11	95.37	31.42	0.718465	0.536919
Astro	CDIPT	ENST00000561555.5	95.37	31.42	0.00241166	0.440484
Astro	BCKDK	ENST00000219794.11	49.34	29.5	0.872923	0.304407
[truncated: 155,365 more rows]
