# Supplementary material for: Comparative cellular analysis of motor cortex in human, marmoset and mouse
Source: Nature. 2021 Oct 6;598(7879):111–9. doi: 10.1038/s41586-021-03465-8 (PMC8494640; doi:10.1038/s41586-021-03465-8)
Supplement: Supplementary file 4 — This zipped folder contains Supplementary Tables 1-23. [file 41586_2021_3465_MOESM4_ESM.zip › Supplementary Table 13.xlsx]

## Sheet: 13a
	Supplementary Table 13a. SNARE-Seq2 experiment level metadata and mapping statistics
									RNA		AC					Additional AC Mapping Statistics
	Library	Experiment_Short	Experiment_Full	Patient	Species	Purification	Age	Sex	Mean UMI	Mean Genes	Mean Fraction of Reads in Promoters	Mean Unique Binned Reads	Mean Peak Counts	# Post-QC Nuclei		Total number of fragments	Uniquely mapped fragments	Properly paired fragments	Uniq (distinct) fragments
	MOp1	20190523A	BICCN-H_20190523A-SNARE2-R	H18.30.001	Homo Sapiens	sorted	adult	Female	3736.88	1899.69	0.23339	8500.13	2107.12	1146		19507	15500.8	15266.2	8042.04
	MOp2	20190523A	BICCN-H_20190523A-SNARE2-R	H18.30.001	Homo Sapiens	sorted	adult	Female	3356.1	1757.85	0.23252	8787.12	2172.12	1141		21581.9	17017.8	16777.3	8320.08
	MOp3	20190523A	BICCN-H_20190523A-SNARE2-R	H18.30.001	Homo Sapiens	sorted	adult	Female	3713.65	1888.44	0.235803	9028.53	2232.16	1049		22219.2	17422.5	17169.3	8549.46
	MOp4	20190523A	BICCN-H_20190523A-SNARE2-R	H18.30.001	Homo Sapiens	sorted	adult	Female	4770.08	2232.21	0.232783	8304.33	2042.53	1107		19417.5	15125.2	14882.6	7872.15
	MOp5	20190523A	BICCN-H_20190523A-SNARE2-R	H18.30.001	Homo Sapiens	sorted	adult	Female	4216.77	2036.6	0.233841	7815.24	1919.47	1234		17039.7	13655.3	13473.5	7389.4
	MOp6	20190523A	BICCN-H_20190523A-SNARE2-R	H18.30.001	Homo Sapiens	sorted	adult	Female	3579.08	1826.31	0.229143	7413.01	1809.34	1254		15621.4	12475.4	12316.8	7015.45
	MOp7	20190523A	BICCN-H_20190523A-SNARE2-R	H18.30.001	Homo Sapiens	sorted	adult	Female	4877.32	2251.52	0.232624	8569.22	2108.92	993		19638.1	15700.6	15498.6	8113.51
	MOp8	20190523A	BICCN-H_20190523A-SNARE2-R	H18.30.001	Homo Sapiens	sorted	adult	Female	4926.91	2268.58	0.233795	8645.02	2144.13	1163		20148	16116.7	15892.1	8164.72
	MOp9	20190523B	BICCN-H_20190523B-SNARE2-R	H18.30.001	Homo Sapiens	unsorted	adult	Female	2143.16	1221.51	0.246374	6280.25	1573.29	1230		12244.9	9805.86	9645.86	5949.65
	MOp10	20190523B	BICCN-H_20190523B-SNARE2-R	H18.30.001	Homo Sapiens	unsorted	adult	Female	1838.67	1105.22	0.241939	7204.26	1800.44	1049		14883.4	11832.1	11642.2	6825.61
	MOp11	20190523B	BICCN-H_20190523B-SNARE2-R	H18.30.001	Homo Sapiens	unsorted	adult	Female	1976.06	1158.42	0.244041	6302.52	1568.01	1195		12480.6	9913.45	9755.24	5980.51
	MOp12	20190523B	BICCN-H_20190523B-SNARE2-R	H18.30.001	Homo Sapiens	unsorted	adult	Female	1891.42	1113.48	0.242518	6337.5	1575.54	1151		12095	9712.38	9556.77	6001.69
	MOp13	20190523B	BICCN-H_20190523B-SNARE2-R	H18.30.001	Homo Sapiens	unsorted	adult	Female	2298.26	1298.21	0.241957	6187.98	1539.7	1224		11897.2	9512.81	9382.75	5865.66
	MOp14	20190523B	BICCN-H_20190523B-SNARE2-R	H18.30.001	Homo Sapiens	unsorted	adult	Female	1944.86	1139.01	0.242135	5874.84	1477.23	1249		10838.3	8657.66	8536.37	5567.93
	MOp15	20190523B	BICCN-H_20190523B-SNARE2-R	H18.30.001	Homo Sapiens	unsorted	adult	Female	2203.33	1252.98	0.24098	5778.43	1426	1178		10604.9	8500.75	8384.39	5484.3
	MOp16	20190523C	BICCN-H_20190523C-SNARE2-R	H18.30.002	Homo Sapiens	sorted	adult	Male	5507.06	2319.07	0.26343	6401.64	1906.44	1465		14874.9	11725.6	11551.3	6068.7
	MOp17	20190523C	BICCN-H_20190523C-SNARE2-R	H18.30.002	Homo Sapiens	sorted	adult	Male	5125.1	2204.56	0.267962	6729.69	2010.49	1467		16789.8	13111.1	12927.1	6390.61
	MOp18	20190523C	BICCN-H_20190523C-SNARE2-R	H18.30.002	Homo Sapiens	sorted	adult	Male	5373.56	2283.06	0.266243	6744.66	2006.68	1403		16808.9	13075.7	12886.6	6400.54
	MOp19	20190523C	BICCN-H_20190523C-SNARE2-R	H18.30.002	Homo Sapiens	sorted	adult	Male	6682.75	2621.29	0.265374	6340.71	1869.09	1474		15082.8	11631.1	11445.6	6023.17
	MOp20	20190523C	BICCN-H_20190523C-SNARE2-R	H18.30.002	Homo Sapiens	sorted	adult	Male	6543.82	2583.7	0.264616	6170.11	1824.19	1627		13634.2	10836.4	10691.8	5847.46
	MOp21	20190523C	BICCN-H_20190523C-SNARE2-R	H18.30.002	Homo Sapiens	sorted	adult	Male	5470.43	2294.36	0.264137	5459.91	1627.65	1726		11667	9236.22	9119.18	5178.52
	MOp22	20190523C	BICCN-H_20190523C-SNARE2-R	H18.30.002	Homo Sapiens	sorted	adult	Male	7350.06	2793.94	0.264745	6266.91	1877.5	1353		14525.3	11520.8	11372.3	5940.08
	MOp23	20190523C	BICCN-H_20190523C-SNARE2-R	H18.30.002	Homo Sapiens	sorted	adult	Male	7239.04	2749.19	0.263744	6317.27	1871.47	1480		14934.6	11849.2	11683.4	5978.41
	MOp24	20190523D	BICCN-H_20190523D-SNARE2-R	H18.30.002	Homo Sapiens	unsorted	adult	Male	3878.78	1738.04	0.267267	4787.48	1375.1	2768		9467.89	7544.98	7424.24	4548.59
	MOp25	20190523D	BICCN-H_20190523D-SNARE2-R	H18.30.002	Homo Sapiens	unsorted	adult	Male	3180.37	1518.57	0.267875	5252.46	1504.42	2680		11038.2	8735.48	8596.72	4998.12
	MOp26	20190523D	BICCN-H_20190523D-SNARE2-R	H18.30.002	Homo Sapiens	unsorted	adult	Male	3523.02	1624.67	0.264695	4700.61	1338.19	2848		9449.59	7462.48	7344.37	4474.85
	MOp27	20190523D	BICCN-H_20190523D-SNARE2-R	H18.30.002	Homo Sapiens	unsorted	adult	Male	3350.47	1578.61	0.264411	4740.06	1347.3	2707		9149.69	7319.56	7204.61	4499.97
	MOp28	20190523D	BICCN-H_20190523D-SNARE2-R	H18.30.002	Homo Sapiens	unsorted	adult	Male	4055.74	1775.98	0.265624	4552.98	1296.69	2773		8903.1	7061	6964.14	4329.78
	MOp29	20190523D	BICCN-H_20190523D-SNARE2-R	H18.30.002	Homo Sapiens	unsorted	adult	Male	3428.3	1595.93	0.265015	4327.49	1235.85	3127		8117.68	6436.55	6346.41	4116.51
	MOp30	20190523D	BICCN-H_20190523D-SNARE2-R	H18.30.002	Homo Sapiens	unsorted	adult	Male	3958.47	1761.47	0.259711	4345.05	1226.89	2896		8095.89	6442.29	6353.13	4133.55
	MOp31	20190611A	BICCN-H_20190611A_SNARE2-R	H18.30.001	Homo Sapiens	sorted	adult	Female	9702.79	3233.29	0.276032	6487.02	1654.88	414		22878.5	16390.8	16180.4	6168.54
	MOp32	20190611A	BICCN-H_20190611A_SNARE2-R	H18.30.001	Homo Sapiens	sorted	adult	Female	9349.11	3149.4	0.270164	6835.19	1745.83	499		24468.8	17766.7	17529.2	6491.03
	MOp33	20190611A	BICCN-H_20190611A_SNARE2-R	H18.30.001	Homo Sapiens	sorted	adult	Female	8586.81	3075.89	0.265086	7079.45	1788.82	417		26179.6	18955.2	18686.2	6721.24
	MOp34	20190611A	BICCN-H_20190611A_SNARE2-R	H18.30.001	Homo Sapiens	sorted	adult	Female	9398.36	3170.54	0.265923	7104.89	1810.06	507		24218.7	18248	18016.8	6723.84
	MOp35	20190611A	BICCN-H_20190611A_SNARE2-R	H18.30.001	Homo Sapiens	sorted	adult	Female	9805.35	3328.21	0.268494	6855.4	1752.47	443		19613.9	14920.6	14727	6493.76
	MOp36	20190611A	BICCN-H_20190611A_SNARE2-R	H18.30.001	Homo Sapiens	sorted	adult	Female	9164.75	3123.79	0.269583	6370.03	1637.2	427		16813.3	12821.8	12650.7	6037.3
	MOp37	20190611A	BICCN-H_20190611A_SNARE2-R	H18.30.001	Homo Sapiens	sorted	adult	Female	8416.52	2981.51	0.276022	8164.17	2086.7	718		29998.8	21800.8	21509.3	7774.86
	MOp38	20190611A	BICCN-H_20190611A_SNARE2-R	H18.30.001	Homo Sapiens	sorted	adult	Female	8973.96	3083.65	0.274631	7678.21	1977.95	704		25225.6	18561.7	18325	7306.18
	MOp39	20190611A	BICCN-H_20190611A_SNARE2-R	H18.30.001	Homo Sapiens	sorted	adult	Female	8827.18	3010.04	0.278119	7679.01	2000.66	764		26264.2	19012.2	18759.3	7307.11
	MOp40	20190611A	BICCN-H_20190611A_SNARE2-R	H18.30.001	Homo Sapiens	sorted	adult	Female	10109.2	3271.03	0.268577	7016.79	1778.19	779		17025.8	12848.2	12683.4	6667.65
	MOp41	20190611A	BICCN-H_20190611A_SNARE2-R	H18.30.001	Homo Sapiens	sorted	adult	Female	9416.93	3208.59	0.265702	7075.72	1788.03	764		16413.2	12410.2	12250.1	6720.83
	MOp42	20190611A	BICCN-H_20190611A_SNARE2-R	H18.30.001	Homo Sapiens	sorted	adult	Female	9166.4	3148.65	0.268657	7227.96	1824.14	706		17163.2	12979.9	12807	6866.91
	MOp43	20190611A	BICCN-H_20190611A_SNARE2-R	H18.30.001	Homo Sapiens	sorted	adult	Female	7953.07	2836.85	0.286705	5871.6	1543.45	707		15750.7	11723.9	11568	5586.49
	MOp44	20190611A	BICCN-H_20190611A_SNARE2-R	H18.30.001	Homo Sapiens	sorted	adult	Female	7584.48	2822.71	0.28672	5400.73	1427.51	711		14083.1	10427.4	10282.2	5136.24
	MOp45	20190611A	BICCN-H_20190611A_SNARE2-R	H18.30.001	Homo Sapiens	sorted	adult	Female	7700.34	2791.11	0.280998	4960.98	1299.72	776		12221.8	9037.22	8913.47	4724.38
	MOp46	20190611A	BICCN-H_20190611A_SNARE2-R	H18.30.001	Homo Sapiens	sorted	adult	Female	7813.97	2839.94	0.27355	5319.86	1374.02	741		11103.4	8481.75	8364.19	5050.06
	MOp47	20190611A	BICCN-H_20190611A_SNARE2-R	H18.30.001	Homo Sapiens	sorted	adult	Female	8532.17	2984.25	0.277314	6204.71	1609.56	719		14377.7	11070.9	10920.8	5879.36
	MOp48	20190611A	BICCN-H_20190611A_SNARE2-R	H18.30.001	Homo Sapiens	sorted	adult	Female	7893.33	2846.87	0.277394	5450.65	1391.6	712		11739.4	9010.6	8884.91	5172.93
	MOp49	20190611B	BICCN-H_20190611B_SNARE2-R	H18.30.002	Homo Sapiens	sorted	adult	Male	8655.44	2824.46	0.344766	3232.29	1123.05	881		11741.7	8294.27	8178.55	3093.36
	MOp50	20190611B	BICCN-H_20190611B_SNARE2-R	H18.30.002	Homo Sapiens	sorted	adult	Male	7766.21	2644.32	0.342837	3314.26	1146.43	831		12567	9011.17	8877.71	3164.58
	MOp51	20190611B	BICCN-H_20190611B_SNARE2-R	H18.30.002	Homo Sapiens	sorted	adult	Male	7286.55	2579.96	0.345365	3457.68	1191.74	887		13502.4	9669.52	9523.11	3301.79
	MOp52	20190611B	BICCN-H_20190611B_SNARE2-R	H18.30.002	Homo Sapiens	sorted	adult	Male	7745.98	2656.96	0.339429	3532.6	1218.84	951		12579.6	9345.46	9219.42	3361.08
	MOp53	20190611B	BICCN-H_20190611B_SNARE2-R	H18.30.002	Homo Sapiens	sorted	adult	Male	7425.36	2597.04	0.346924	3280.46	1136.48	898		9769.09	7329.24	7227.49	3123.76
	MOp54	20190611B	BICCN-H_20190611B_SNARE2-R	H18.30.002	Homo Sapiens	sorted	adult	Male	7958.2	2696.84	0.335948	3168.5	1084.74	822		8690.28	6524.81	6433.22	3020.14
	MOp55	20190611B	BICCN-H_20190611B_SNARE2-R	H18.30.002	Homo Sapiens	sorted	adult	Male	7472.99	2556.99	0.357384	4094.05	1437.93	1514		15950.1	11435.2	11270.2	3916.92
	MOp56	20190611B	BICCN-H_20190611B_SNARE2-R	H18.30.002	Homo Sapiens	sorted	adult	Male	8007.42	2666.38	0.35877	3877.65	1367.86	1418		13444	9757.16	9620.76	3707.14
	MOp57	20190611B	BICCN-H_20190611B_SNARE2-R	H18.30.002	Homo Sapiens	sorted	adult	Male	8481.07	2778.54	0.353946	4138.67	1448.59	1527		14944.9	10670.7	10516.8	3956.76
	MOp58	20190611B	BICCN-H_20190611B_SNARE2-R	H18.30.002	Homo Sapiens	sorted	adult	Male	7986.28	2662.83	0.349925	3643.76	1263.53	1569		9130.74	6809.67	6718.22	3477.51
	MOp59	20190611B	BICCN-H_20190611B_SNARE2-R	H18.30.002	Homo Sapiens	sorted	adult	Male	7912.9	2627.71	0.355219	3262.87	1134.93	1503		7852.28	5871.61	5792.21	3114.29
	MOp60	20190611B	BICCN-H_20190611B_SNARE2-R	H18.30.002	Homo Sapiens	sorted	adult	Male	7997.66	2696.22	0.352246	3477.3	1214.4	1464		8561.37	6395.48	6307.19	3317.79
	MOp61	20190611B	BICCN-H_20190611B_SNARE2-R	H18.30.002	Homo Sapiens	sorted	adult	Male	8017.05	2810.4	0.321795	4355.5	1290.36	1600		11959.3	8845.82	8724.6	4157.91
	MOp62	20190611B	BICCN-H_20190611B_SNARE2-R	H18.30.002	Homo Sapiens	sorted	adult	Male	7327.68	2646.85	0.323667	3890.44	1150.26	1649		10395	7631.2	7520.34	3709.51
	MOp63	20190611B	BICCN-H_20190611B_SNARE2-R	H18.30.002	Homo Sapiens	sorted	adult	Male	7722.6	2732.67	0.329716	3707.51	1104.59	1448		9333.94	6869.8	6771.69	3539.81
	MOp64	20190611B	BICCN-H_20190611B_SNARE2-R	H18.30.002	Homo Sapiens	sorted	adult	Male	7735.55	2704.2	0.324047	3858.09	1126.41	1516		8195.91	6218.81	6129.68	3672.9
	MOp65	20190611B	BICCN-H_20190611B_SNARE2-R	H18.30.002	Homo Sapiens	sorted	adult	Male	7649.91	2694.5	0.318432	4268.53	1242.23	1551		10091.1	7725.06	7617.23	4057.56
	MOp66	20190611B	BICCN-H_20190611B_SNARE2-R	H18.30.002	Homo Sapiens	sorted	adult	Male	8205.24	2799.89	0.319156	4016.69	1164.46	1484		8812.86	6721.22	6626.02	3821.27
	marMOp1	20190730	BICCN-H_20190730_SNARE2-R	Munchkin	Callithrix jacchus	sorted	3y2months	female	12610	3877.7	0.208082	3320.19	834.83	989		14649.1	10362.8	10252.7	3182.26
	marMOp2	20190730	BICCN-H_20190730_SNARE2-R	Munchkin	Callithrix jacchus	sorted	3y2months	female	13591.1	4029.62	0.22108	4078.4	1058.24	936		34454.1	24935.4	24601.7	3892.88
	marMOp3	20190730	BICCN-H_20190730_SNARE2-R	Munchkin	Callithrix jacchus	sorted	3y2months	female	12308.6	3837.9	0.223273	3961.26	1030	1100		29591.4	21347.7	21058.7	3784.84
	marMOp4	20190730	BICCN-H_20190730_SNARE2-R	Munchkin	Callithrix jacchus	sorted	3y2months	female	6764.73	2706.84	0.217916	4247.27	1088.29	981		30460.9	21953.5	21651.5	4061.89
	marMOp5	20190730	BICCN-H_20190730_SNARE2-R	Munchkin	Callithrix jacchus	sorted	3y2months	female	13330.3	4000.24	0.221055	4215.8	1087.58	970		33804.7	24416.2	24089.1	4024.51
	marMOp6	20190730	BICCN-H_20190730_SNARE2-R	Munchkin	Callithrix jacchus	sorted	3y2months	female	12719.5	3907.34	0.219455	4055.97	1042.62	997		31002	22396.6	22092	3873.49
	marMOp7	20190903	BICCN-H_20190903_SNARE2-R	Pinsir	Callithrix jacchus	sorted	2y7months	male	13621.8	4142.94	0.197469	7269.99	1785.89	948		111001	81539.5	80497.5	6909.69
	marMOp8	20190903	BICCN-H_20190903_SNARE2-R	Pinsir	Callithrix jacchus	sorted	2y7months	male	12270	3921.99	0.198682	7174.3	1741.22	974		84197.8	61678.7	60886.2	6828.12
	marMOp9	20190903	BICCN-H_20190903_SNARE2-R	Pinsir	Callithrix jacchus	sorted	2y7months	male	12916.8	3973.27	0.196693	7335.99	1785.03	1091		83880.6	61439.9	60647.8	6980.43
	marMOp10	20190903	BICCN-H_20190903_SNARE2-R	Pinsir	Callithrix jacchus	sorted	2y7months	male	13952.4	4193.04	0.195453	7251.15	1774.45	960		76649.6	56647.1	55916.7	6903.27

## Sheet: 13b
	Supplementary Table 13b. SNARE-Seq2 local RNA clusters for human M1 (Pagoda2)
	Local Cluster	Annotated Local Cluster	Broad Cell Type	Abbn	k value used	Cell Type Markers	Class level1	Class Level 1 Markers	Class Level 2 Markers	Unique Cluster Marker
	1	Inh_ADARB2_LAMP5_CA3	Inhibitory Neurons	Inh	50	RBFOX3, GAD1, GAD2	ADARB2_LAMP5	ADARB2	LAMP5	CA3
	2	Inh_ADARB2_LAMP5_PBX3	Inhibitory Neurons	Inh	50	RBFOX3, GAD1, GAD2	ADARB2_LAMP5	ADARB2	LAMP5	PBX3
	3	Inh_ADARB2_LAMP5_FBXL7	Inhibitory Neurons	Inh	50	RBFOX3, GAD1, GAD2	ADARB2_LAMP5	ADARB2	LAMP5	FBXL7
	4	Inh_ADARB2_LAMP5_MACROD2	Inhibitory Neurons	Inh	50	RBFOX3, GAD1, GAD2	ADARB2_LAMP5	ADARB2	LAMP5	MACROD2
	5	Inh_ADARB2_LAMP5_INPP4B	Inhibitory Neurons	Inh	50	RBFOX3, GAD1, GAD2	ADARB2_LAMP5	ADARB2	LAMP5	INPP4B
	6	Inh_ADARB2_GAD1_COL21A1	Inhibitory Neurons	Inh	50	RBFOX3, GAD1, GAD2	ADARB2	ADARB2	GAD1	COL21A1
	7	Inh_ADARB2_GAD1_TTN	Inhibitory Neurons	Inh	50	RBFOX3, GAD1, GAD2	ADARB2	ADARB2	GAD1	TTN
	8	Inh_ADARB2_PAX6_DDR2	Inhibitory Neurons	Inh	50	RBFOX3, GAD1, GAD2	ADARB2_PAX6	ADARB2	PAX6	DDR2
	9	Inh_ADARB2_GAD1_CNR1	Inhibitory Neurons	Inh	50	RBFOX3, GAD1, GAD2	ADARB2	ADARB2	GAD1	CNR1
	10	Inh_ADARB2_VIP_PENK	Inhibitory Neurons	Inh	50	RBFOX3, GAD1, GAD2	ADARB2_VIP	ADARB2	VIP	PENK
	11	Inh_ADARB2_VIP_AC007364.1	Inhibitory Neurons	Inh	50	RBFOX3, GAD1, GAD2	ADARB2_VIP	ADARB2	VIP	AC007364.1
	12	Inh_ADARB2_VIP_IQGAP2	Inhibitory Neurons	Inh	50	RBFOX3, GAD1, GAD2	ADARB2_VIP	ADARB2	VIP	IQGAP2
	13	Inh_ADARB2_VIP_PRR16	Inhibitory Neurons	Inh	50	RBFOX3, GAD1, GAD2	ADARB2_VIP	ADARB2	VIP	PRR16
	14	Inh_ADARB2_VIP_ABI3BP	Inhibitory Neurons	Inh	50	RBFOX3, GAD1, GAD2	ADARB2_VIP	ADARB2	VIP	ABI3BP
	15	Inh_ADARB2_VIP_CALB2	Inhibitory Neurons	Inh	50	RBFOX3, GAD1, GAD2	ADARB2_VIP	ADARB2	VIP	CALB2
	16	Inh_ADARB2_GAD1_EDIL3	Inhibitory Neurons	Inh	50	RBFOX3, GAD1, GAD2	ADARB2	ADARB2	GAD1	EDIL3
	17	Inh_ADARB2_VIP_AC011990.1	Inhibitory Neurons	Inh	50	RBFOX3, GAD1, GAD2	ADARB2_VIP	ADARB2	VIP	AC011990.1
	18	Inh_ADARB2_VIP_SLC22A3	Inhibitory Neurons	Inh	50	RBFOX3, GAD1, GAD2	ADARB2_VIP	ADARB2	VIP	SLC22A3
	19	Inh_ADARB2_VIP_SEZ6	Inhibitory Neurons	Inh	50	RBFOX3, GAD1, GAD2	ADARB2_VIP	ADARB2	VIP	SEZ6
	20	Inh_LHX6_SST_NPY	Inhibitory Neurons	Inh	50	RBFOX3, GAD1, GAD2	LHX6_SST	LHX6	SST	NPY
	21	Inh_LHX6_SST_TNFSF15	Inhibitory Neurons	Inh	50	RBFOX3, GAD1, GAD2	LHX6_SST	LHX6	SST	TNFSF15
	22	Inh_LHX6_SST_PROM1	Inhibitory Neurons	Inh	50	RBFOX3, GAD1, GAD2	LHX6_SST	LHX6	SST	PROM1
	23	Inh_LHX6_SST_COL25A1	Inhibitory Neurons	Inh	50	RBFOX3, GAD1, GAD2	LHX6_SST	LHX6	SST	COL25A1
	24	Inh_LHX6_SST_RIPOR2	Inhibitory Neurons	Inh	50	RBFOX3, GAD1, GAD2	LHX6_SST	LHX6	SST	RIPOR2
	25	Inh_LHX6_SST_CRB1	Inhibitory Neurons	Inh	50	RBFOX3, GAD1, GAD2	LHX6_SST	LHX6	SST	CRB1
	26	Inh_LHX6_SST_EYS	Inhibitory Neurons	Inh	50	RBFOX3, GAD1, GAD2	LHX6_SST	LHX6	SST	EYS
	27	Inh_LHX6_GAD1_XKR4	Inhibitory Neurons	Inh	50	RBFOX3, GAD1, GAD2	LHX6	LHX6	GAD1	XKR4
	28	Inh_LHX6_PVALB_ARHGAP42	Inhibitory Neurons	Inh	50	RBFOX3, GAD1, GAD2	LHX6_PVALB	LHX6	PVALB	ARHGAP42
	29	Inh_LHX6_PVALB_MIR34AHG	Inhibitory Neurons	Inh	50	RBFOX3, GAD1, GAD2	LHX6_PVALB	LHX6	PVALB	MIR34AHG
	30	Inh_LHX6_PVALB_LRRC4C	Inhibitory Neurons	Inh	50	RBFOX3, GAD1, GAD2	LHX6_PVALB	LHX6	PVALB	LRRC4C
	31	Inh_LHX6_TLE4_AC046195.1	Inhibitory Neurons	Inh	50	RBFOX3, GAD1, GAD2	LHX6	LHX6	TLE4	AC046195.1
	32	Inh_LHX6_PVALB_HMGB2	Inhibitory Neurons	Inh	50	RBFOX3, GAD1, GAD2	LHX6_PVALB	LHX6	PVALB	HMGB2
	33	Inh_LHX6_PVALB_RARB	Inhibitory Neurons	Inh	50	RBFOX3, GAD1, GAD2	LHX6_PVALB	LHX6	PVALB	RARB
	34	Inh_LHX6_PVALB_CEMIP	Inhibitory Neurons	Inh	50	RBFOX3, GAD1, GAD2	LHX6_PVALB	LHX6	PVALB	CEMIP
	35	Inh_LHX6_PVALB_TNK1	Inhibitory Neurons	Inh	50	RBFOX3, GAD1, GAD2	LHX6_PVALB	LHX6	PVALB	TNK1
	36	Inh_LHX6_PVALB_NEFH	Inhibitory Neurons	Inh	50	RBFOX3, GAD1, GAD2	LHX6_PVALB	LHX6	PVALB	NEFH
	37	Inh_LHX6_PVALB_MYO1B	Inhibitory Neurons	Inh	50	RBFOX3, GAD1, GAD2	LHX6_PVALB	LHX6	PVALB	MYO1B
	38	Inh_LHX6_PVALB_CA8	Inhibitory Neurons	Inh	50	RBFOX3, GAD1, GAD2	LHX6_PVALB	LHX6	PVALB	CA8
	39	Exc_L2-3_LINC00507_AC011287.1	Excitatory Neurons	Exc	500	RBFOX3, SLC17A7, SATB2	L2-3		LINC00507	AC011287.1
	40	Exc_L2-3_LINC00507_DUX4	Excitatory Neurons	Exc	500	RBFOX3, SLC17A7, SATB2	L2-3		LINC00507	DUX4
	41	Exc_L2-3_LINC00507_ENC1	Excitatory Neurons	Exc	500	RBFOX3, SLC17A7, SATB2	L2-3		LINC00507	ENC1
	42	Exc_L2-3_LINC00507_KIF13A	Excitatory Neurons	Exc	500	RBFOX3, SLC17A7, SATB2	L2-3		LINC00507	KIF13A
	43	Exc_L2-3_LINC00507_AC018742.1	Excitatory Neurons	Exc	500	RBFOX3, SLC17A7, SATB2	L2-3		LINC00507	AC018742.1
	44	Exc_L2-3_RORB_LAMA2	Excitatory Neurons	Exc	500	RBFOX3, SLC17A7, SATB2	L2-3		RORB	LAMA2
	45	Exc_L4_RORB_DSCAM	Excitatory Neurons	Exc	500	RBFOX3, SLC17A7, SATB2	L4		RORB	DSCAM
	46	Exc_L4_RORB_VIPR2	Excitatory Neurons	Exc	500	RBFOX3, SLC17A7, SATB2	L4		RORB	VIPR2
	47	Exc_L5_RORB_COL22A1	Excitatory Neurons	Exc	500	RBFOX3, SLC17A7, SATB2	L5		RORB	COL22A1
	48	Exc_L5_RORB_PCSK1	Excitatory Neurons	Exc	100	RBFOX3, SLC17A7, SATB2	L5		RORB	PCSK1
	49	Exc_L5_RORB_TMSB10	Excitatory Neurons	Exc	100	RBFOX3, SLC17A7, SATB2	L5		RORB	TMSB10
	50	Exc_L5_RORB_CALD1	Excitatory Neurons	Exc	100	RBFOX3, SLC17A7, SATB2	L5		RORB	CALD1
	51	Exc_L5-6_THEMIS_CAMKK1	Excitatory Neurons	Exc	100	RBFOX3, SLC17A7, SATB2	L5-6		THEMIS	CAMKK1
	52	Exc_L5-6_THEMIS_BICC1	Excitatory Neurons	Exc	100	RBFOX3, SLC17A7, SATB2	L5-6		THEMIS	BICC1
	53	Exc_L5-6_THEMIS_PLXDC2	Excitatory Neurons	Exc	100	RBFOX3, SLC17A7, SATB2	L5-6		THEMIS	PLXDC2
	54	Exc_L5_TLE4_VAT1L	Excitatory Neurons	Exc	100	RBFOX3, SLC17A7, SATB2	L5		TLE4	VAT1L
	55	Exc_L6_TLE4_SORCS2	Excitatory Neurons	Exc	100	RBFOX3, SLC17A7, SATB2	L6		TLE4	SORCS2
	56	Exc_L6_TLE4_ADAMTSL1	Excitatory Neurons	Exc	100	RBFOX3, SLC17A7, SATB2	L6		TLE4	ADAMTSL1
	57	Exc_L6_TLE4_UTRN	Excitatory Neurons	Exc	100	RBFOX3, SLC17A7, SATB2	L6		TLE4	UTRN
	58	Exc_L6_TLE4_MDFIC	Excitatory Neurons	Exc	100	RBFOX3, SLC17A7, SATB2	L6		TLE4	MDFIC
	59	Exc_L6b_THEMIS_NTNG2	Excitatory Neurons	Exc	100	RBFOX3, SLC17A7, SATB2	L6b		THEMIS	NTNG2
	60	OPC_PDGFRA_TNR	Oligodendrocyte Progenitor Cells	OPC	100	PDGFRA	OPC		PDGFRA	TNR
	61	Ast_AQP4_ZNF98	Astrocytes	Ast	100	AQP4	Ast		AQP4	ZNF98
	62	Ast_AQP4_ZNRF3	Astrocytes	Ast	100	AQP4	Ast		AQP4	ZNRF3
	63	Ast_AQP4_NKAIN3	Astrocytes	Ast	100	AQP4	Ast		AQP4	NKAIN3
	64	Ast_AQP4_TNC	Astrocytes	Ast	100	AQP4	Ast		AQP4	TNC
	65	Oli_PLP1_KCNH8	Oligodendrocytes	Oli	100	PLP1, MOBP	Oli		PLP1	KCNH8
	66	Oli_PLP1_MVB12B	Oligodendrocytes	Oli	100	PLP1, MOBP	Oli		PLP1	MVB12B
	67	PvM_MRC1_MRC1	Perivascular macrophages	PvM	50	MRC1	PvM		MRC1	MRC1
	68	Tcell_PTPRC_PTPRC	T Cells	Tcell	50	PTPRC	Tcell		PTPRC	PTPRC
	69	vSMC-P_PDGFRB_CARMN	Vascular smooth muscle cells, pericytes	vSMC-P	50	PDGFRB	vSMC-P		PDGFRB	CARMN
	70	vEC_FLT1_MECOM	Vascular endothelial cells	vEC	50	FLT1	vEC		FLT1	MECOM
	71	vFib_DCN_UACA	Vascular Fibroblasts	vFib	50	DCN	vFib		DCN	UACA
	72	vFib_DCN_EYA1	Vascular Fibroblasts	vFib	50	DCN	vFib		DCN	EYA1
	73	Mic_APBB1IP_APBB1IP	Microglia	Mic	50	APBB1IP	Mic		APBB1IP	APBB1IP

## Sheet: 13c
	Supplementary Table 13c. SNARE-Seq2 RNA and AC-Level cluster annotations for human M1
	RNA Cluster Annotation	RNA Cluster	RNA Cluster Order	AC-Level Cluster Annotation	AC-Level Cluster	AC-Level Cluster Order	Subclass	Class	Number Nuclei
	Inh L1 LAMP5 PVRL2	6	1	Inh L1-6 LAMP5 KIRREL	3	1	LAMP5	GABAergic	162
	Inh L1 LAMP5 RAB11FIP1	4	2	Inh L1-6 LAMP5 KIRREL	3	1	LAMP5	GABAergic	1271
	Inh L1-6 LAMP5 AARD	5	3	Inh L1-6 LAMP5 KIRREL	3	1	LAMP5	GABAergic	180
	Inh L1-6 LAMP5 NES	7	4	Inh L1-6 LAMP5 KIRREL	3	1	LAMP5	GABAergic	412
	Inh L1-6 LAMP5 CA1	8	5	Inh L1-6 LAMP5 KIRREL	3	1	LAMP5	GABAergic	597
	Inh L5-6 LAMP5 CRABP1	9	6	Inh L1-6 LAMP5 KIRREL	3	1	LAMP5	GABAergic	540
	Inh L3-6 PAX6 LINC01497	1	7	Inh L1 GAD1 SP8	1	2	LAMP5	GABAergic	57
	Inh L1 PAX6 MIR101-1	10	8	Inh L1 GAD1 SP8	1	2	LAMP5	GABAergic	238
	Inh L1 PAX6 CHRFAM7A	11	9	Inh L1 GAD1 SP8	1	2	SNCG	GABAergic	180
	Inh L1-6 VIP SLC7A6OS	12	10	Inh L1 GAD1 SP8	1	2	SNCG	GABAergic	63
	Inh L2 PAX6 FREM2	13	11	Inh L1 GAD1 SP8	1	2	SNCG	GABAergic	159
	Inh L1-2 VIP HTR3A	18	12	Inh L1 GAD1 SP8	1	2	SNCG	GABAergic	51
	Inh L1-2 VIP WNT4	17	13	Inh L1 GAD1 SP8	1	2	SNCG	GABAergic	63
	Inh L1 LAMP5 BMP2	2	14	Inh L1 LAMP5 NDNF	2	3	LAMP5	GABAergic	300
	Inh L1 LAMP5 NMBR	3	15	Inh L1 LAMP5 NDNF	2	3	LAMP5	GABAergic	258
	Inh L1 PVALB SST ASIC4	15	16	Inh L1 GAD1 NDST4	4	4	SNCG	GABAergic	331
	Inh L1 SST P4HA3	14	17	Inh L1 GAD1 NDST4	4	4	SNCG	GABAergic	20
	Inh L1 SST DEFB108B	16	18	Inh L1 GAD1 NDST4	4	4	SNCG	GABAergic	271
	Inh L1-3 VIP CBLN1	34	19	Inh L1-5 VIP KCNJ2	6	5	VIP	GABAergic	377
	Inh L1-2 VIP EXPH5	33	20	Inh L1-5 VIP KCNJ2	6	5	VIP	GABAergic	625
	Inh L1-3 VIP HSPB6	35	21	Inh L1-6 VIP IQGAP2	5	6	VIP	GABAergic	413
	Inh L1-2 VIP PTGER3	38	22	Inh L1-3 VIP NPR3	7	7	VIP	GABAergic	58
	Inh L1-2 VIP SCML4	37	23	Inh L1-3 VIP NPR3	7	7	VIP	GABAergic	259
	Inh L1-3 VIP FNDC1	36	24	Inh L1-3 VIP NPR3	7	7	VIP	GABAergic	149
	Inh L1-3 VIP CHRNA2	31	25	Inh L1-3 VIP NPR3	7	7	VIP	GABAergic	348
	Inh L2 VIP SLC6A16	39	26	Inh L1-3 VIP NPR3	7	7	VIP	GABAergic	193
	Inh L1 VIP KLHDC8B	32	27	Inh L1-6 VIP IQGAP2	5	6	VIP	GABAergic	190
	Inh L3-5 VIP IGDCC3	25	28	Inh L1-6 VIP IQGAP2	5	6	VIP	GABAergic	299
	Inh L1-5 VIP SMOC1	28	29	Inh L1-6 VIP IQGAP2	5	6	VIP	GABAergic	547
	Inh L3-5 VIP HS3ST3A1	29	30	Inh L1-6 VIP IQGAP2	5	6	VIP	GABAergic	367
	Inh L5-6 VIP COL4A3	30	31	Inh L1-6 VIP IQGAP2	5	6	VIP	GABAergic	46
	Inh L1-5 VIP CD27-AS1	26	32	Inh L1-6 VIP IQGAP2	5	6	VIP	GABAergic	59
	Inh L2-5 VIP BSPRY	27	33	Inh L1-6 VIP IQGAP2	5	6	VIP	GABAergic	91
	Inh L2-5 VIP SOX11	19	34	Inh L1-6 VIP IQGAP2	5	6	VIP	GABAergic	59
	Inh L3-6 VIP ZIM2-AS1	20	35	Inh L1-6 VIP IQGAP2	5	6	VIP	GABAergic	92
	Inh L1-5 VIP PHLDB3	21	36	Inh L1-6 VIP IQGAP2	5	6	VIP	GABAergic	177
	Inh L1-5 VIP LINC01013	22	37	Inh L1-6 VIP IQGAP2	5	6	VIP	GABAergic	71
	Inh L3-6 VIP UG0898H09	23	38	Inh L1-6 VIP IQGAP2	5	6	VIP	GABAergic	76
	Inh L3-5 VIP TAC3	24	39	Inh L1-5 VIP KCNJ2	6	5	VIP	GABAergic	308
	Inh L1-6 SST NPY	40	40	Inh L1-6 SST NPY	8	8	SST CHODL	GABAergic	151
	Inh L3-5 SST CDH3	42	41	Inh L3-5 SST EDNRA	9	9	SST	GABAergic	35
	Inh L5 SST RPL35AP11	43	42	Inh L3-5 SST EDNRA	9	9	SST	GABAergic	482
	Inh L5-6 SST ISX	44	43	Inh L5-6 SST LOC101929667	10	10	SST	GABAergic	105
	Inh L5-6 PVALB SST CRHR2	41	44	Inh L3-5 SST EDNRA	9	9	SST	GABAergic	158
	Inh L3-5 SST OR5AH1P	45	45	Inh L3-5 SST EDNRA	9	9	SST	GABAergic	162
	Inh L3-5 SST GGTLC3	46	46	Inh L3-5 SST EDNRA	9	9	SST	GABAergic	733
	Inh L2-3 SST NMU	58	47	Inh L1-3 SST LOC392232	14	11	SST	GABAergic	352
	Inh L5-6 SST PAWR	47	48	Inh L5-6 SST LOC101929667	10	10	SST	GABAergic	156
	Inh L5-6 SST PIK3CD	48	49	Inh L3-5 SST EDNRA	9	9	SST	GABAergic	102
	Inh L1-2 SST CCNJL	56	50	Inh L1-3 SST LOC105379168	13	12	SST	GABAergic	533
	Inh L1-3 SST FAM20A	57	51	Inh L1-3 SST LOC105379168	13	12	SST	GABAergic	908
	Inh L1-2 SST PRRT4	55	52	Inh L1-3 SST LOC105379168	13	12	SST	GABAergic	521
	Inh L5-6 SST BEAN1	49	53	Inh L5-6 SST EBPL	11	13	SST	GABAergic	83
	Inh L5-6 SST DNAJC14	53	54	Inh L5-6 SST EBPL	11	13	SST	GABAergic	19
	Inh L5-6 SST C4orf26	50	55	Inh L5-6 SST LOC101929667	10	10	SST	GABAergic	19
	Inh L5-6 SST FBN2	51	56	Inh L5-6 SST LOC101929667	10	10	SST	GABAergic	92
	Inh L5-6 SST KLHL1	52	57	Inh L5-6 SST LOC101929667	10	10	SST	GABAergic	119
	Inh L6 SST TH	54	58	Inh L5-6 SST EBPL	11	13	SST	GABAergic	74
	Inh L5-6 PVALB KCNIP2	65	59	Inh L5-6 PVALB GULP1	12	14	PVALB	GABAergic	101
	Inh L5-6 PVALB ZFPM2-AS1	71	60	Inh L5-6 PVALB LINC01057	16	15	PVALB	GABAergic	397
	Inh L3-5 PVALB ISG20	67	61	Inh L3-5 PVALB ISG20	17	16	PVALB	GABAergic	112
	Inh L5 PVALB LRIG3	66	62	Inh L5-6 PVALB LINC01057	16	15	PVALB	GABAergic	284
	Inh L2-5 PVALB HHIPL1	68	63	Inh L2-5 PVALB LOC105376919	15	17	PVALB	GABAergic	168
	Inh L2-5 PVALB RPH3AL	70	64	Inh L2-5 PVALB LOC105376919	15	17	PVALB	GABAergic	3071
	Inh L3 PVALB SAMD13	69	65	Inh L2-5 PVALB LOC105376919	15	17	PVALB	GABAergic	1204
	Inh L1-2 PVALB CDK20	60	66	Inh L2-5 PVALB LOC105376919	15	17	PVALB	GABAergic	124
	Inh L2 PVALB FRZB	61	67	Inh L2-5 PVALB LOC105376919	15	17	PVALB	GABAergic	148
	Inh L1-2 SST CLIC6	59	68	Inh L1-3 SST LOC392232	14	11	PVALB	GABAergic	254
	Inh L5-6 PVALB GAPDHP60	62	69	Inh L5-6 PVALB GULP1	12	14	PVALB	GABAergic	149
	Inh L5-6 PVALB FAM150B	63	70	Inh L5-6 PVALB GULP1	12	14	PVALB	GABAergic	80
	Inh L5-6 PVALB MEPE	64	71	Inh L5-6 PVALB GULP1	12	14	PVALB	GABAergic	266
	Inh L1-6 PVALB COL15A1	72	72	Inh L1-6 PVALB COL15A1	18	18	PVALB	GABAergic	1098
	Exc L2 LAMP5 KCNG3	74	73	Exc L2 LAMP5 KCNG3	20	19	L2/3 IT	Glutamatergic	6606
	Exc L2 LINC00507 ATP7B	73	74	Exc L2 LINC00507 ATP7B	19	20	L2/3 IT	Glutamatergic	1185
	Exc L2 LINC00507 GLRA3	75	75	Exc L2 LINC00507 GLRA3	21	21	L2/3 IT	Glutamatergic	8244
	Exc L2-3 RORB RTKN2	86	76	Exc L2-3 RORB RTKN2	27	22	L2/3 IT	Glutamatergic	953
	Exc L2-3 LINC00507 DSG3	77	77	Exc L2-3 LINC00507 DSG3	23	23	L2/3 IT	Glutamatergic	2261
	Exc L3 LAMP5 CARM1P1	78	78	Exc L3 LAMP5 MIR3976HG	22	24	L2/3 IT	Glutamatergic	1759
	Oligo L2-6 OPALIN MAP6D1	121	79	Oligo L2-6 OPALIN LOC101927459	40	38	Oligo	Non-Neuronal	6
	Exc L2-3 RORB CCDC68	88	80	Exc L2-3 RORB VIPR2	28	25	L2/3 IT	Glutamatergic	1666
	Exc L2-3 RORB PTPN3	87	81	Exc L2-3 RORB VIPR2	28	25	L2/3 IT	Glutamatergic	1014
	Exc L3 THEMIS ENPEP	76	82	Exc L3 LAMP5 MIR3976HG	22	24	L5 IT	Glutamatergic	541
	Exc L3-5 RORB TNNT2	80	83	Exc L3-5 RORB COL22A1	25	26	L5 IT	Glutamatergic	71
	Exc L3-5 RORB LAMA4	89	84	Exc L2-3 RORB VIPR2	28	25	L5 IT	Glutamatergic	40
	Exc L5 THEMIS VILL	79	85	Exc L5-6 THEMIS TMEM18	24	27	L5 IT	Glutamatergic	154
	Exc L3 RORB OTOGL	91	86	Exc L3-5 RORB COL22A1	25	26	L5 IT	Glutamatergic	1127
	Exc L3-5 RORB LINC01202	90	87	Exc L3-5 RORB COL22A1	25	26	L5 IT	Glutamatergic	751
	Exc L5 THEMIS SLC22A18	93	88	Exc L3-5 RORB LOC105374972	29	28	L5 IT	Glutamatergic	339
	Exc L5-6 THEMIS TNFAIP6	82	89	Exc L5-6 THEMIS TMEM18	24	27	L5 IT	Glutamatergic	485
	Exc L3-5 RORB LNX2	94	90	Exc L3-5 RORB LOC105374972	29	28	L5 IT	Glutamatergic	1459
	Exc L3-5 RORB RPRM	95	91	Exc L3-5 RORB LOC105374972	29	28	L5 IT	Glutamatergic	538
	Exc L5 RORB MED8	92	92	Exc L3-5 RORB COL22A1	25	26	L5 IT	Glutamatergic	100
	Exc L5 THEMIS FGF10	81	93	Exc L5-6 THEMIS TMEM18	24	27	L5 IT	Glutamatergic	23
	Exc L6 THEMIS LINC00343	83	94	Exc L6 THEMIS LINC00343	26	29	L6 IT	Glutamatergic	477
	Exc L6 THEMIS SLN	85	95	Exc L6 THEMIS LINC00343	26	29	L6 IT	Glutamatergic	403
	Exc L6 THEMIS SNTG2	84	96	Exc L6 THEMIS LINC00343	26	29	L6 IT	Glutamatergic	1263
	Exc L5-6 THEMIS SMYD1	96	97	Exc L5-6 THEMIS SMYD1	30	30	L6 IT Car3	Glutamatergic	1069
	Exc L5-6 FEZF2 OR1L8	102	98	Exc L5-6 FEZF2 LOC105376596	31	31	L6 CT	Glutamatergic	120
	Exc L5 THEMIS LINC01116	98	99	Exc L5-6 FEZF2 LOC105376596	31	31	L6 CT	Glutamatergic	47
	Exc L5 THEMIS RGPD6	97	100	Exc L5-6 FEZF2 LOC105376596	31	31	L6 CT	Glutamatergic	344
	Exc L5-6 FEZF2 C9orf135-AS1	101	101	Exc L5-6 FEZF2 C9orf135-AS1	32	32	L6 CT	Glutamatergic	2314
	Exc L5-6 FEZF2 FILIP1L	100	102	Exc L5-6 FEZF2 LOC105376596	31	31	L6 CT	Glutamatergic	150
	Exc L5-6 FEZF2 SH2D1B	99	103	Exc L5-6 FEZF2 LOC105376596	31	31	L6 CT	Glutamatergic	218
	Exc L6 FEZF2 PDYN	108	104	Exc L6 FEZF2 NPFFR2	33	33	L6b	Glutamatergic	8
	Exc L6 FEZF2 FFAR4	105	105	Exc L6 FEZF2 NPFFR2	33	33	L6b	Glutamatergic	238
	Exc L6 FEZF2 PROKR2	103	106	Exc L6 FEZF2 NPFFR2	33	33	L6b	Glutamatergic	312
	Exc L5-6 FEZF2 CFTR	104	107	Exc L6 FEZF2 NPFFR2	33	33	L6b	Glutamatergic	12
	Exc L6 FEZF2 KLK7	107	108	Exc L6 FEZF2 NPFFR2	33	33	L6b	Glutamatergic	400
	Exc L6 FEZF2 POGK	106	109	Exc L6 FEZF2 NPFFR2	33	33	L6b	Glutamatergic	108
	Exc L5 FEZF2 CSN1S1	111	110	Exc L3-5 FEZF2 LOC101929352	34	34	L5 ET	Glutamatergic	80
	Exc L3-5 FEZF2 ASGR2	110	111	Exc L3-5 FEZF2 LOC101929352	34	34	L5 ET	Glutamatergic	404
	Exc L3-5 FEZF2 LINC01107	109	112	Exc L3-5 FEZF2 LOC101929352	34	34	L5 ET	Glutamatergic	29
	Exc L5 FEZF2 PKD2L1	112	113	Exc L5-6 FEZF2 NPSR1-AS1	35	35	L5/6 NP	Glutamatergic	87
	Exc L5 FEZF2 NREP-AS1	114	114	Exc L5-6 FEZF2 NPSR1-AS1	35	35	L5/6 NP	Glutamatergic	95
	Exc L5 FEZF2 RNF144A-AS1	113	115	Exc L5-6 FEZF2 NPSR1-AS1	35	35	L5/6 NP	Glutamatergic	135
	Exc L5-6 FEZF2 IFNG-AS1	115	116	Exc L5-6 FEZF2 NPSR1-AS1	35	35	L5/6 NP	Glutamatergic	305
	Exc L5-6 FEZF2 LPO	116	117	Exc L5-6 FEZF2 NPSR1-AS1	35	35	L5/6 NP	Glutamatergic	21
	OPC L1-6 PDGFRA COL20A1	117	118	OPC L1-6 PDGFRA COL20A1	36	36	OPC	Non-Neuronal	6301
	Oligo L3-6 OPALIN ENPP6	123	119	Oligo L3-6 SLC1A3 LOC100506725	41	37	Oligo	Non-Neuronal	1525
	Oligo L2-6 OPALIN FTH1P3	122	120	Oligo L2-6 OPALIN LOC101927459	40	38	Oligo	Non-Neuronal	3170
	Oligo L5-6 OPALIN LDLRAP1	124	121	Oligo L3-6 SLC1A3 LOC100506725	41	37	Oligo	Non-Neuronal	18
	Astro L1-6 FGFR3 AQP1	120	123	Astro L1-6 FGFR3 AQP1	39	39	Astro	Non-Neuronal	1984
	Astro L1 FGFR3 SERPINI2	118	124	Astro L1 FGFR3 SERPINI2	37	40	Astro	Non-Neuronal	1211
	Astro L1-6 FGFR3 PLCG1	119	125	Astro L1-6 FGFR3 PLCG1	38	41	Astro	Non-Neuronal	6322
	Endo L2-5 NOSTRIN SRGN	128	126	Glia L1-5 NOSTRIN MECOM	43	42	Endo	Non-Neuronal	65
	VLMC L1-5 PDGFRA COLEC12	127	127	Glia L1-5 NOSTRIN MECOM	43	42	VLMC	Non-Neuronal	123
	Micro L1-6 TYROBP CD74	126	128	Micro L1-6 TYROBP CD74	42	43	Micro-PVM	Non-Neuronal	3281

## Sheet: 13d
	Supplementary Table 13d. SNARE-Seq2 RNA and AC-Level cluster annotations for marmoset M1
	RNA Cluster Annotation	RNA Cluster	AC-Level Cluster Annotation	AC-Level Cluster	Subclass	Class	Number Nuclei
	Inh SST NPY	1	Inh SST ABI3BP	4	Sst Chodl	GABAergic	4
	Inh LAMP5 COL5A2	2	Inh LAMP5 KIT	1	Lamp5	GABAergic	26
	Inh LAMP5 TOX2	3	Inh LAMP5 KIT	1	Lamp5	GABAergic	16
	Inh LAMP5 TRPC6	4	Inh LAMP5 KIT	1	Lamp5	GABAergic	56
	Inh LAMP5 WWP1	5	Inh LAMP5 KIT	1	Lamp5	GABAergic	17
	Inh LAMP5 LOC108591196	6	Inh LAMP5 KIT	1	Lamp5	GABAergic	93
	Inh PAX6 HMBOX1	7	Inh GAD1 THSD7B	2	Lamp5	GABAergic	26
	Inh SNCG PLPPR1	8	Inh GAD1 THSD7B	2	Sncg	GABAergic	14
	Inh PAX6 ANKRD6	9	Inh GAD1 THSD7B	2	Sncg	GABAergic	9
	Inh VIP CYP19A1	10	Inh GAD1 THSD7B	2	Sncg	GABAergic	3
	Inh SNCG CNTN4	11	Inh GAD1 THSD7B	2	Sncg	GABAergic	4
	Inh PAX6 CDH4	12	Inh GAD1 THSD7B	2	Sncg	GABAergic	8
	Inh GAD1 PCP4	13	Inh GAD1 THSD7B	2	Sncg	GABAergic	34
	Inh GAD1 LOC108589948	14	Inh GAD1 THSD7B	2	Sncg	GABAergic	35
	Inh VIP THSD7B	15	Inh GAD1 THSD7B	2	Vip	GABAergic	14
	Inh VIP LOC100397259	16	Inh VIP LOC103791740	3	Vip	GABAergic	39
	Inh GAD1 NPSR1	17	Inh VIP LOC103791740	3	Vip	GABAergic	21
	Inh SNCG LOC108587895	18	Inh VIP LOC103791740	3	Vip	GABAergic	23
	Inh VIP LOC108589153	19	Inh VIP LOC103791740	3	Vip	GABAergic	23
	Inh VIP FIGN	20	Inh VIP LOC103791740	3	Vip	GABAergic	27
	Inh VIP GPR149	21	Inh VIP LOC103791740	3	Vip	GABAergic	29
	Inh VIP LOC108588071	22	Inh VIP LOC103791740	3	Vip	GABAergic	43
	Inh VIP VAT1L	23	Inh VIP LOC103791740	3	Vip	GABAergic	25
	Inh VIP CIT	24	Inh VIP LOC103791740	3	Vip	GABAergic	28
	Inh VIP LOC108588539	25	Inh VIP LOC103791740	3	Vip	GABAergic	17
	Inh PAX6 MEIS2	26	Inh VIP LOC103791740	3	Meis2	GABAergic	1
	Inh SST LOC108589054	27	Inh SST ABI3BP	4	Sst	GABAergic	25
	Inh SST LOC108588801	28	Inh SST ABI3BP	4	Sst	GABAergic	20
	Inh SST LOC103788138	29	Inh SST ABI3BP	4	Sst	GABAergic	14
	Inh SST MPP5	30	Inh SST ABI3BP	4	Sst	GABAergic	11
	Inh SST KIRREL3	31	Inh SST ABI3BP	4	Sst	GABAergic	4
	Inh SST LOC103788660	32	Inh SST ABI3BP	4	Sst	GABAergic	20
	Inh SST CBLN4	33	Inh SST ABI3BP	4	Sst	GABAergic	15
	Inh SST ABI3BP	34	Inh SST ABI3BP	4	Sst	GABAergic	19
	Inh SST TMEFF2	35	Inh SST ABI3BP	4	Sst	GABAergic	22
	Inh SST P4HA1	36	Inh SST ABI3BP	4	Sst	GABAergic	45
	Inh SST LTBP1	37	Inh SST ABI3BP	4	Sst	GABAergic	32
	Inh SST AIM1	38	Inh SST ABI3BP	4	Sst	GABAergic	30
	Inh SST VAPA	39	Inh SST ABI3BP	4	Sst	GABAergic	37
	Inh SST PCSK5	40	Inh SST ABI3BP	4	Sst	GABAergic	29
	Inh PVALB OTOGL	41	Inh PVALB MYO5B	5	Pvalb	GABAergic	64
	Inh PVALB LOC103790362	42	Inh PVALB MYO5B	5	Pvalb	GABAergic	30
	Inh PVALB OSBP2	43	Inh PVALB MYO5B	5	Pvalb	GABAergic	123
	Inh PVALB LOC103789439	44	Inh PVALB MYO5B	5	Pvalb	GABAergic	18
	Inh PVALB GSTK1	45	Inh PVALB MYO5B	5	Pvalb	GABAergic	5
	Inh PVALB C8H7orf62	46	Inh PVALB MYO5B	5	Pvalb	GABAergic	52
	Inh PVALB SST LRRC6	47	Inh SST ABI3BP	4	Sst	GABAergic	11
	Inh PVALB ADAMTS3	48	Inh PVALB MYO5B	5	Pvalb	GABAergic	60
	Inh PVALB SST EYS	49	Inh PVALB MYO5B	5	Pvalb	GABAergic	29
	Inh PVALB PCDH19	50	Inh PVALB MYO5B	5	Pvalb	GABAergic	6
	Inh PVALB KLHL29	51	Inh PVALB MYO5B	5	Pvalb	GABAergic	14
	Inh PVALB FAM19A4	52	Inh PVALB FAM19A4	6	Pvalb	GABAergic	81
	Exc THEMIS ANO3	53	Exc RORB NDST3	7	L2/3 IT	Glutamatergic	965
	Exc RORB LOC108588466	54	Exc RORB LOC108588466	8	L2/3 IT	Glutamatergic	379
	Exc RORB SERPINE2	55	Exc RORB NDST3	7	L2/3 IT	Glutamatergic	135
	Exc RORB NDST3	56	Exc RORB NDST3	7	L2/3 IT	Glutamatergic	86
	Exc RORB KNL1	57	NA	NA	L5 IT	Glutamatergic	0
	Exc RORB CAV3	58	Exc THEMIS HS3ST5	9	L5 IT	Glutamatergic	2
	Exc THEMIS KCTD16	59	Exc THEMIS HS3ST5	9	L6 IT	Glutamatergic	639
	Exc THEMIS COBL	60	Exc THEMIS HS3ST5	9	L6 IT	Glutamatergic	135
	Exc RORB LOC108593203	61	Exc RORB LOC108593203	10	L5 IT	Glutamatergic	153
	Exc RORB ANKRD27	62	Exc RORB ANKRD27	11	L5 IT	Glutamatergic	429
	Exc RORB ACTA2	63	Exc RORB DCC	12	L5 IT	Glutamatergic	82
	Exc RORB USH1C	64	Exc RORB USH1C	13	L5 IT	Glutamatergic	492
	Exc RORB SLC38A11	65	Exc RORB DCC	12	L5 IT	Glutamatergic	128
	Exc RORB PPA2	66	Exc RORB TLL1	14	L5 IT	Glutamatergic	62
	Exc RORB CHGA	67	Exc RORB TLL1	14	L5 IT	Glutamatergic	157
	Exc RORB HACL1	68	Exc RORB HACL1	15	L5 IT	Glutamatergic	655
	Oligo SLC1A3 LOC103793418	69	Oligo OPALIN ST18	23	Oligo	Non-neuronal	2
	Exc THEMIS ARL13B	70	Exc FEZF2 PIEZO2	16	L5 ET	Glutamatergic	15
	Exc FEZF2 PIEZO2	71	Exc FEZF2 PIEZO2	16	L5 ET	Glutamatergic	49
	Exc FEZF2 PDZRN4	72	Exc FEZF2 PIEZO2	16	L5 ET	Glutamatergic	15
	Exc FEZF2 RGS4	73	Exc FEZF2 NRP1	17	L6 CT	Glutamatergic	295
	Exc FEZF2 NRP1	74	Exc FEZF2 NRP1	17	L6 CT	Glutamatergic	237
	Exc FEZF2 ARSJ	75	Exc FEZF2 ARSJ	18	L6b	Glutamatergic	234
	Exc THEMIS NTNG2	76	Exc THEMIS NTNG2	19	L6 IT Car3	Glutamatergic	100
	Exc FEZF2 CRYM	77	Exc FEZF2 CRYM	20	L5/6 NP	Glutamatergic	152
	OPC PDGFRA VCAN	78	OPC PDGFRA VCAN	21	OPC	Non-neuronal	345
	Astro FGFR3 EPHB1	79	Astro RORB SLC1A2	22	Astro	Non-neuronal	65
	Astro FGFR3 NWD1	80	Astro RORB SLC1A2	22	Astro	Non-neuronal	524
	Astro FGFR3 RCN2	81	Astro RORB SLC1A2	22	Astro	Non-neuronal	51
	Astro FGFR3 GFAP	82	Astro RORB SLC1A2	22	Astro	Non-neuronal	21
	Oligo OPALIN LOC103790018	83	Oligo OPALIN ST18	23	Oligo	Non-neuronal	547
	Oligo OPALIN MOBP	84	Oligo OPALIN ST18	23	Oligo	Non-neuronal	1055
	Endo NOSTRIN IL1R1	85	Glia SLC1A3 FLT1	24	Endo	Non-neuronal	50
	Endo NOSTRIN CXCL12	86	Glia SLC1A3 FLT1	24	Endo	Non-neuronal	31
	Glia SLC1A3 FBLN5	87	Glia SLC1A3 FLT1	24	Endo	Non-neuronal	16
	Peri SLC1A3 CHST3	88	Glia SLC1A3 FLT1	24	Peri	Non-neuronal	49
	Peri SLC1A3 EPSTI1	89	Glia SLC1A3 FLT1	24	Peri	Non-neuronal	7
	VLMC PDGFRA C7	90	Glia SLC1A3 FLT1	24	VLMC	Non-neuronal	18
	VLMC SLC1A3 CEMIP	91	Glia SLC1A3 FLT1	24	VLMC	Non-neuronal	5
	VLMC SLC1A3 SLC13A3	92	Glia SLC1A3 FLT1	24	VLMC	Non-neuronal	5
	VLMC SLC1A3 SLC47A1	93	Glia SLC1A3 FLT1	24	VLMC	Non-neuronal	26
	Micro TYROBP LOC103788313	94	Glia SLC1A3 FLT1	24	Micro-PVM	Non-neuronal	82

## Sheet: 13e
	Supplementary Table 13e. SNARE-Seq2 human M1 sample level metadata
	sample barcode	library	nCount_ATAC	nFeature_ATAC	nCount_RNA	nFeature_RNA	experiment_short	experiment_full	patient	purification	sex	local_cluster	local_cluster_anno	level1	level1_color	level2	level2_color	level3	level3_color	integrated_FINAL	integrated_FINAL_color	subclass	subclass_color	RNA_cluster	RNA_cluster_tree_order	RNA_cluster_color	AC_cluster	AC_cluster_tree_order	AC_cluster_color	AC_cluster_label
	MOP1_AAACATCGACGTATCAACCTCCAA	MOp1	376	374	448	365	20190523A	BICCN-H_20190523A-SPL-R	H18.30.001	sorted	Female	60	OPC_PDGFRA_TNR	Non-Neuronal	#6D7A67	Oligo-OPC	#598077	Oligo-OPC	#598077	OPC	#486159	OPC	#486159	OPC L1-6 PDGFRA COL20A1	118	#446e5c	36	36	#446e5c	OPC L1-6 PDGFRA COL20A1
	MOP1_AAACATCGCATCAAGTACGTATCA	MOp1	2278	2235	3567	1970	20190523A	BICCN-H_20190523A-SPL-R	H18.30.001	sorted	Female	46	Exc_L4_RORB_VIPR2	Glutamatergic	#3EA185	IT projection	#3ECB88	IT projection	#3ECB88	L5 IT_1	#75C2BE	L2-3 IT	#C4EC04	Exc L2-3 RORB PTPN3	81	#b7ce00	28	25	#b8eb62	Exc L2-3 RORB VIPR2
	MOP1_AAACATCGCCGTGAGAATGCCTAA	MOp1	837	821	1290	907	20190523A	BICCN-H_20190523A-SPL-R	H18.30.001	sorted	Female	19	Inh_ADARB2_VIP_SEZ6	GABAergic	#C95170	CGE-PoA	#C456AA	Vip-Sncg	#A531BD	Vip_1	#D5A4E1	VIP	#B864CC	Inh L1-2 VIP EXPH5	20	#a00097	6	5	#dca0ff	Inh L1-5 VIP KCNJ2
	MOP1_AAACATCGCGAACTTAACATTGGC	MOp1	2183	2114	3409	1986	20190523A	BICCN-H_20190523A-SPL-R	H18.30.001	sorted	Female	43	Exc_L2-3_LINC00507_AC018742.1	Glutamatergic	#3EA185	IT projection	#3ECB88	IT projection	#3ECB88	L2/3 IT	#C4EC04	L2-3 IT	#C4EC04	Exc L2-3 LINC00507 DSG3	77	#a0e400	23	23	#a0e400	Exc L2-3 LINC00507 DSG3
	MOP1_AAACATCGCGACACACAACCGAGA	MOp1	2235	2178	4261	2312	20190523A	BICCN-H_20190523A-SPL-R	H18.30.001	sorted	Female	42	Exc_L2-3_LINC00507_KIF13A	Glutamatergic	#3EA185	IT projection	#3ECB88	IT projection	#3ECB88	L2/3 IT	#C4EC04	L2-3 IT	#C4EC04	Exc L2 LINC00507 GLRA3	75	#cecd32	21	21	#cecd32	Exc L2 LINC00507 GLRA3
	MOP1_AAACATCGGCCAAGACAACCGAGA	MOp1	797	781	712	500	20190523A	BICCN-H_20190523A-SPL-R	H18.30.001	sorted	Female	22	Inh_LHX6_SST_PROM1	GABAergic	#C95170	MGE	#CE4D36	Sst	#C06829	Sst_3	#FFA41C	SST	#FF9900	Inh L1-3 SST FAM20A	51	#d46909	13	12	#fb8d00	Inh L1-3 SST LOC105379168
	MOP1_AAACATCGGCCAAGACACAGCAGA	MOp1	1271	1232	3162	1858	20190523A	BICCN-H_20190523A-SPL-R	H18.30.001	sorted	Female	39	Exc_L2-3_LINC00507_AC011287.1	Glutamatergic	#3EA185	IT projection	#3ECB88	IT projection	#3ECB88	L2/3 IT	#C4EC04	L2-3 IT	#C4EC04	Exc L2 LAMP5 KCNG3	73	#7aad22	20	19	#7aad22	Exc L2 LAMP5 KCNG3
	MOP1_AAACATCGGCGAGTAAAACGCTTA	MOp1	623	610	1149	676	20190523A	BICCN-H_20190523A-SPL-R	H18.30.001	sorted	Female	66	Oli_PLP1_MVB12B	Non-Neuronal	#6D7A67	Oligo-OPC	#598077	Oligo-OPC	#598077	Oligo_1	#5A6662	Oligo	#2E3E39	Oligo L3-6 OPALIN ENPP6	119	#1a3329	41	37	#1a3329	Oligo L3-6 SLC1A3 LOC100506725
	MOP1_AAACATCGTGGCTTCACATCAAGT	MOp1	2295	2247	6810	3047	20190523A	BICCN-H_20190523A-SPL-R	H18.30.001	sorted	Female	54	Exc_L5_TLE4_VAT1L	Glutamatergic	#3EA185	ET projection	#3E7782	ET projection	#3E7782	L5 ET_1	#407D94	L5 ET	#0D5B78	Exc L3-5 FEZF2 ASGR2	111	#0A75B1	34	34	#0D5D7E	Exc L3-5 FEZF2 LOC101929352
	MOP1_AACAACCAAATCCGTCAACCGAGA	MOp1	2142	2087	7779	3257	20190523A	BICCN-H_20190523A-SPL-R	H18.30.001	sorted	Female	49	Exc_L5_RORB_TMSB10	Glutamatergic	#3EA185	IT projection	#3ECB88	IT projection	#3ECB88	L5 IT_2	#51B2AD	L5 IT	#50B2AD	Exc L3-5 RORB LNX2	90	#01d9d5	29	28	#99d5cb	Exc L3-5 RORB LOC105374972
	MOP1_AACAACCAACACGACCAAGACGGA	MOp1	1708	1664	2683	1603	20190523A	BICCN-H_20190523A-SPL-R	H18.30.001	sorted	Female	46	Exc_L4_RORB_VIPR2	Glutamatergic	#3EA185	IT projection	#3ECB88	IT projection	#3ECB88	L5 IT_1	#75C2BE	L2-3 IT	#C4EC04	Exc L2-3 RORB CCDC68	80	#b8eb62	28	25	#b8eb62	Exc L2-3 RORB VIPR2
	MOP1_AACAACCAACCTCCAAAACGCTTA	MOp1	824	815	3370	1937	20190523A	BICCN-H_20190523A-SPL-R	H18.30.001	sorted	Female	14	Inh_ADARB2_VIP_ABI3BP	GABAergic	#C95170	CGE-PoA	#C456AA	Vip-Sncg	#A531BD	Vip_3	#B865CC	VIP	#B864CC	Inh L1-5 VIP SMOC1	29	#b462e9	5	6	#733fb0	Inh L1-6 VIP IQGAP2
	MOP1_AACAACCAATAGCGACACACAGAA	MOp1	1254	1226	3232	1867	20190523A	BICCN-H_20190523A-SPL-R	H18.30.001	sorted	Female	38	Inh_LHX6_PVALB_CA8	GABAergic	#C95170	MGE	#CE4D36	Pvalb	#DB3143	Chandelier	#F4358B	PVALB	#D93137	Inh L1-6 PVALB COL15A1	72	#F4358B	18	18	#F4358B	Inh L1-6 PVALB COL15A1
	MOP1_AACAACCAATCCTGTACTGTAGCC	MOp1	1905	1848	2318	1378	20190523A	BICCN-H_20190523A-SPL-R	H18.30.001	sorted	Female	34	Inh_LHX6_PVALB_CEMIP	GABAergic	#C95170	MGE	#CE4D36	Pvalb	#DB3143	Pvalb_1	#E15C61	PVALB	#D93137	Inh L2 PVALB FRZB	67	#ff5d68	15	17	#b1331b	Inh L2-5 PVALB LOC105376919
	MOP1_AACAACCACAAGACTAAAGACGGA	MOp1	2264	2194	4482	2324	20190523A	BICCN-H_20190523A-SPL-R	H18.30.001	sorted	Female	34	Inh_LHX6_PVALB_CEMIP	GABAergic	#C95170	MGE	#CE4D36	Pvalb	#DB3143	Pvalb_1	#E15C61	PVALB	#D93137	Inh L2-5 PVALB RPH3AL	64	#d7003c	15	17	#b1331b	Inh L2-5 PVALB LOC105376919
	MOP1_AACAACCACAAGGAGCACAGCAGA	MOp1	3438	3309	4605	2519	20190523A	BICCN-H_20190523A-SPL-R	H18.30.001	sorted	Female	43	Exc_L2-3_LINC00507_AC018742.1	Glutamatergic	#3EA185	IT projection	#3ECB88	IT projection	#3ECB88	L2/3 IT	#C4EC04	L2-3 IT	#C4EC04	Exc L2 LINC00507 GLRA3	75	#cecd32	21	21	#cecd32	Exc L2 LINC00507 GLRA3
	MOP1_AACAACCACACCTTACAGTGGTCA	MOp1	1882	1829	2643	1596	20190523A	BICCN-H_20190523A-SPL-R	H18.30.001	sorted	Female	51	Exc_L5-6_THEMIS_CAMKK1	Glutamatergic	#3EA185	IT projection	#3ECB88	IT projection	#3ECB88	L6 IT_1	#B4AE50	L6 IT	#A19922	Exc L6 THEMIS SLN	95	#707b00	26	29	#cdce31	Exc L6 THEMIS LINC00343
	MOP1_AACAACCATCCGTCTAACTATGCA	MOp1	466	450	316	260	20190523A	BICCN-H_20190523A-SPL-R	H18.30.001	sorted	Female	65	Oli_PLP1_KCNH8	Non-Neuronal	#6D7A67	Oligo-OPC	#598077	Oligo-OPC	#598077	Oligo_2	#303F3A	Oligo	#2E3E39	Oligo L2-6 OPALIN FTH1P3	120	#003a28	40	38	#387567	Oligo L2-6 OPALIN LOC101927459
	MOP1_AACCGAGAAATCCGTCAAGACGGA	MOp1	2292	2220	6996	3205	20190523A	BICCN-H_20190523A-SPL-R	H18.30.001	sorted	Female	39	Exc_L2-3_LINC00507_AC011287.1	Glutamatergic	#3EA185	IT projection	#3ECB88	IT projection	#3ECB88	L2/3 IT	#C4EC04	L2-3 IT	#C4EC04	Exc L2 LAMP5 KCNG3	73	#7aad22	20	19	#7aad22	Exc L2 LAMP5 KCNG3
	MOP1_AACCGAGAAATGTTGCAACGCTTA	MOp1	429	415	461	376	20190523A	BICCN-H_20190523A-SPL-R	H18.30.001	sorted	Female	60	OPC_PDGFRA_TNR	Non-Neuronal	#6D7A67	Oligo-OPC	#598077	Oligo-OPC	#598077	OPC	#486159	OPC	#486159	OPC L1-6 PDGFRA COL20A1	118	#446e5c	36	36	#446e5c	OPC L1-6 PDGFRA COL20A1
	MOP1_AACCGAGAAGCACCTCCGCTGATC	MOp1	2203	2129	1972	1289	20190523A	BICCN-H_20190523A-SPL-R	H18.30.001	sorted	Female	56	Exc_L6_TLE4_ADAMTSL1	Glutamatergic	#3EA185	ET projection	#3E7782	ET projection	#3E7782	L6 CT_2	#2F8DB8	L6 CT	#2D8CB8	Exc L5-6 FEZF2 C9orf135-AS1	101	#8fb5ce	32	32	#8fb5ce	Exc L5-6 FEZF2 C9orf135-AS1
	MOP1_AACCGAGAAGCAGGAACAGATCTG	MOp1	1828	1766	4742	2568	20190523A	BICCN-H_20190523A-SPL-R	H18.30.001	sorted	Female	41	Exc_L2-3_LINC00507_ENC1	Glutamatergic	#3EA185	IT projection	#3ECB88	IT projection	#3ECB88	L2/3 IT	#C4EC04	L2-3 IT	#C4EC04	Exc L2 LINC00507 GLRA3	75	#cecd32	21	21	#cecd32	Exc L2 LINC00507 GLRA3
	MOP1_AACCGAGACCTCTATCAAGACGGA	MOp1	4172	4047	6585	3035	20190523A	BICCN-H_20190523A-SPL-R	H18.30.001	sorted	Female	46	Exc_L4_RORB_VIPR2	Glutamatergic	#3EA185	IT projection	#3ECB88	IT projection	#3ECB88	L5 IT_1	#75C2BE	L2-3 IT	#C4EC04	Exc L2-3 RORB PTPN3	81	#b7ce00	28	25	#b8eb62	Exc L2-3 RORB VIPR2
	MOP1_AACCGAGACGGATTGCACAAGCTA	MOp1	1032	1005	2349	1543	20190523A	BICCN-H_20190523A-SPL-R	H18.30.001	sorted	Female	39	Exc_L2-3_LINC00507_AC011287.1	Glutamatergic	#3EA185	IT projection	#3ECB88	IT projection	#3ECB88	L2/3 IT	#C4EC04	L2-3 IT	#C4EC04	Exc L2 LAMP5 KCNG3	73	#7aad22	20	19	#7aad22	Exc L2 LAMP5 KCNG3
	MOP1_AACCGAGACTGTAGCCAACGTGAT	MOp1	2989	2893	4295	2257	20190523A	BICCN-H_20190523A-SPL-R	H18.30.001	sorted	Female	28	Inh_LHX6_PVALB_ARHGAP42	GABAergic	#C95170	MGE	#CE4D36	Pvalb	#DB3143	Pvalb_1	#E15C61	PVALB	#D93137	Inh L2-5 PVALB RPH3AL	64	#d7003c	15	17	#b1331b	Inh L2-5 PVALB LOC105376919
	MOP1_AACCGAGAGACTAGTAAACGCTTA	MOp1	3765	3632	9720	3696	20190523A	BICCN-H_20190523A-SPL-R	H18.30.001	sorted	Female	49	Exc_L5_RORB_TMSB10	Glutamatergic	#3EA185	IT projection	#3ECB88	IT projection	#3ECB88	L5 IT_2	#51B2AD	L5 IT	#50B2AD	Exc L3-5 RORB LNX2	90	#01d9d5	29	28	#99d5cb	Exc L3-5 RORB LOC105374972
	MOP1_AACCGAGAGATGAATCACAAGCTA	MOp1	1318	1294	1721	1169	20190523A	BICCN-H_20190523A-SPL-R	H18.30.001	sorted	Female	43	Exc_L2-3_LINC00507_AC018742.1	Glutamatergic	#3EA185	IT projection	#3ECB88	IT projection	#3ECB88	L2/3 IT	#C4EC04	L2-3 IT	#C4EC04	Exc L2 LINC00507 ATP7B	74	#c6ff1f	19	20	#c6ff1f	Exc L2 LINC00507 ATP7B
	MOP1_AACCGAGAGTGTTCTAACTATGCA	MOp1	2775	2688	5243	2608	20190523A	BICCN-H_20190523A-SPL-R	H18.30.001	sorted	Female	42	Exc_L2-3_LINC00507_KIF13A	Glutamatergic	#3EA185	IT projection	#3ECB88	IT projection	#3ECB88	L2/3 IT	#C4EC04	L2-3 IT	#C4EC04	Exc L2 LINC00507 GLRA3	75	#cecd32	21	21	#cecd32	Exc L2 LINC00507 GLRA3
	MOP1_AACGCTTAAATGTTGCAACAACCA	MOp1	2282	2212	5537	2863	20190523A	BICCN-H_20190523A-SPL-R	H18.30.001	sorted	Female	42	Exc_L2-3_LINC00507_KIF13A	Glutamatergic	#3EA185	IT projection	#3ECB88	IT projection	#3ECB88	L2/3 IT	#C4EC04	L2-3 IT	#C4EC04	Exc L2 LINC00507 GLRA3	75	#cecd32	21	21	#cecd32	Exc L2 LINC00507 GLRA3
	MOP1_AACGCTTAACGTATCACGCTGATC	MOp1	1442	1417	1312	916	20190523A	BICCN-H_20190523A-SPL-R	H18.30.001	sorted	Female	31	Inh_LHX6_TLE4_AC046195.1	GABAergic	#C95170	MGE	#CE4D36	Sst	#C06829	Sst_5	#E78B00	SST	#FF9900	Inh L5-6 SST BEAN1	53	#c88300	11	13	#c88300	Inh L5-6 SST EBPL
	MOP1_AACGCTTAACTATGCAACTATGCA	MOp1	2590	2516	3892	2201	20190523A	BICCN-H_20190523A-SPL-R	H18.30.001	sorted	Female	43	Exc_L2-3_LINC00507_AC018742.1	Glutamatergic	#3EA185	IT projection	#3ECB88	IT projection	#3ECB88	L2/3 IT	#C4EC04	L2-3 IT	#C4EC04	Exc L2-3 LINC00507 DSG3	77	#a0e400	23	23	#a0e400	Exc L2-3 LINC00507 DSG3
	MOP1_AACGCTTAATTGGCTCACGTATCA	MOp1	298	294	237	213	20190523A	BICCN-H_20190523A-SPL-R	H18.30.001	sorted	Female	65	Oli_PLP1_KCNH8	Non-Neuronal	#6D7A67	Oligo-OPC	#598077	Oligo-OPC	#598077	Oligo_1	#5A6662	Oligo	#2E3E39	Oligo L3-6 OPALIN ENPP6	119	#1a3329	41	37	#1a3329	Oligo L3-6 SLC1A3 LOC100506725
	MOP1_AACGCTTACATCAAGTAAGACGGA	MOp1	1913	1857	3480	1889	20190523A	BICCN-H_20190523A-SPL-R	H18.30.001	sorted	Female	3	Inh_ADARB2_LAMP5_FBXL7	GABAergic	#C95170	CGE-PoA	#C456AA	Lamp5-Other	#E37B97	Lamp5_2	#E19AA4	LAMP5	#DA808C	Inh L1-6 LAMP5 NES	4	#e96f73	3	1	#ad474f	Inh L1-6 LAMP5 KIRREL
	MOP1_AACGCTTACATCAAGTACAAGCTA	MOp1	2310	2224	3860	2153	20190523A	BICCN-H_20190523A-SPL-R	H18.30.001	sorted	Female	39	Exc_L2-3_LINC00507_AC011287.1	Glutamatergic	#3EA185	IT projection	#3ECB88	IT projection	#3ECB88	L2/3 IT	#C4EC04	L2-3 IT	#C4EC04	Exc L2 LAMP5 KCNG3	73	#7aad22	20	19	#7aad22	Exc L2 LAMP5 KCNG3
	MOP1_AACGCTTACCAGTTCAAGTACAAG	MOp1	2858	2774	6692	3043	20190523A	BICCN-H_20190523A-SPL-R	H18.30.001	sorted	Female	54	Exc_L5_TLE4_VAT1L	Glutamatergic	#3EA185	ET projection	#3E7782	ET projection	#3E7782	L5 ET_1	#407D94	L5 ET	#0D5B78	Exc L3-5 FEZF2 ASGR2	111	#0A75B1	34	34	#0D5D7E	Exc L3-5 FEZF2 LOC101929352
	MOP1_AACGCTTACGCATACAACAGCAGA	MOp1	3870	3731	9044	3696	20190523A	BICCN-H_20190523A-SPL-R	H18.30.001	sorted	Female	47	Exc_L5_RORB_COL22A1	Glutamatergic	#3EA185	IT projection	#3ECB88	IT projection	#3ECB88	L5 IT_1	#75C2BE	L2-3 IT	#C4EC04	Exc L2-3 RORB PTPN3	81	#b7ce00	28	25	#b8eb62	Exc L2-3 RORB VIPR2
	MOP1_AACGCTTACGGATTGCAAGACGGA	MOp1	2324	2240	5021	2565	20190523A	BICCN-H_20190523A-SPL-R	H18.30.001	sorted	Female	28	Inh_LHX6_PVALB_ARHGAP42	GABAergic	#C95170	MGE	#CE4D36	Pvalb	#DB3143	Pvalb_1	#E15C61	PVALB	#D93137	Inh L2-5 PVALB RPH3AL	64	#d7003c	15	17	#b1331b	Inh L2-5 PVALB LOC105376919
	MOP1_AACGCTTACGGATTGCACGTATCA	MOp1	806	789	1338	902	20190523A	BICCN-H_20190523A-SPL-R	H18.30.001	sorted	Female	17	Inh_ADARB2_VIP_AC011990.1	GABAergic	#C95170	CGE-PoA	#C456AA	Vip-Sncg	#A531BD	Vip_2	#C784D6	VIP	#B864CC	Inh L3-5 VIP TAC3	39	#9d73c6	6	5	#dca0ff	Inh L1-5 VIP KCNJ2
	MOP1_AACGCTTACTAAGGTCACAAGCTA	MOp1	2617	2532	1043	719	20190523A	BICCN-H_20190523A-SPL-R	H18.30.001	sorted	Female	22	Inh_LHX6_SST_PROM1	GABAergic	#C95170	MGE	#CE4D36	Sst	#C06829	Sst_3	#FFA41C	SST	#FF9900	Inh L1-2 SST PRRT4	52	#eaa931	13	12	#fb8d00	Inh L1-3 SST LOC105379168
	MOP1_AACGCTTACTGGCATAACCTCCAA	MOp1	2676	2570	3479	1897	20190523A	BICCN-H_20190523A-SPL-R	H18.30.001	sorted	Female	40	Exc_L2-3_LINC00507_DUX4	Glutamatergic	#3EA185	IT projection	#3ECB88	IT projection	#3ECB88	L2/3 IT	#C4EC04	L2-3 IT	#C4EC04	Exc L2 LAMP5 KCNG3	73	#7aad22	20	19	#7aad22	Exc L2 LAMP5 KCNG3
	MOP1_AACGCTTAGGTGCGAAACGTATCA	MOp1	1466	1433	2205	1397	20190523A	BICCN-H_20190523A-SPL-R	H18.30.001	sorted	Female	33	Inh_LHX6_PVALB_RARB	GABAergic	#C95170	MGE	#CE4D36	Pvalb	#DB3143	Pvalb_1	#E15C61	PVALB	#D93137	Inh L3 PVALB SAMD13	65	#ed6d5a	15	17	#b1331b	Inh L2-5 PVALB LOC105376919
	MOP1_AACGCTTATCTTCACAAGTACAAG	MOp1	1410	1381	2568	1589	20190523A	BICCN-H_20190523A-SPL-R	H18.30.001	sorted	Female	15	Inh_ADARB2_VIP_CALB2	GABAergic	#C95170	CGE-PoA	#C456AA	Vip-Sncg	#A531BD	Vip_2	#C784D6	VIP	#B864CC	Inh L1-3 VIP CHRNA2	25	#9237bb	7	7	#e7a3f4	Inh L1-3 VIP NPR3
	MOP1_AACGCTTATGAAGAGAAACCGAGA	MOp1	4163	4024	9014	3516	20190523A	BICCN-H_20190523A-SPL-R	H18.30.001	sorted	Female	54	Exc_L5_TLE4_VAT1L	Glutamatergic	#3EA185	ET projection	#3E7782	ET projection	#3E7782	L5 ET_1	#407D94	L5 ET	#0D5B78	Exc L3-5 FEZF2 ASGR2	111	#0A75B1	34	34	#0D5D7E	Exc L3-5 FEZF2 LOC101929352
	MOP1_AACGCTTATGGAACAAAACGTGAT	MOp1	972	954	2192	1339	20190523A	BICCN-H_20190523A-SPL-R	H18.30.001	sorted	Female	9	Inh_ADARB2_GAD1_CNR1	GABAergic	#C95170	CGE-PoA	#C456AA	Vip-Sncg	#A531BD	Sncg_1	#DE5EFF	SNCG	#D633FF	Inh L1 PAX6 CHRFAM7A	9	#891ea8	1	2	#e09a99	Inh L1 GAD1 SP8
	MOP1_AACGCTTATGGTGGTAAGTGGTCA	MOp1	3235	3139	3585	2079	20190523A	BICCN-H_20190523A-SPL-R	H18.30.001	sorted	Female	51	Exc_L5-6_THEMIS_CAMKK1	Glutamatergic	#3EA185	IT projection	#3ECB88	IT projection	#3ECB88	L6 IT_2	#A19A24	L6 IT	#A19922	Exc L6 THEMIS SNTG2	96	#d0d161	26	29	#cdce31	Exc L6 THEMIS LINC00343
	MOP1_AACGTGATAATGTTGCCTGTAGCC	MOp1	2043	1987	2205	1394	20190523A	BICCN-H_20190523A-SPL-R	H18.30.001	sorted	Female	41	Exc_L2-3_LINC00507_ENC1	Glutamatergic	#3EA185	IT projection	#3ECB88	IT projection	#3ECB88	L2/3 IT	#C4EC04	L2-3 IT	#C4EC04	Exc L2 LINC00507 GLRA3	75	#cecd32	21	21	#cecd32	Exc L2 LINC00507 GLRA3
	MOP1_AACGTGATACACAGAAAGTGGTCA	MOp1	3919	3782	4675	2513	20190523A	BICCN-H_20190523A-SPL-R	H18.30.001	sorted	Female	41	Exc_L2-3_LINC00507_ENC1	Glutamatergic	#3EA185	IT projection	#3ECB88	IT projection	#3ECB88	L2/3 IT	#C4EC04	L2-3 IT	#C4EC04	Exc L2 LAMP5 KCNG3	73	#7aad22	20	19	#7aad22	Exc L2 LAMP5 KCNG3
	MOP1_AACGTGATACGCTCGAACACAGAA	MOp1	2855	2779	4947	2574	20190523A	BICCN-H_20190523A-SPL-R	H18.30.001	sorted	Female	46	Exc_L4_RORB_VIPR2	Glutamatergic	#3EA185	IT projection	#3ECB88	IT projection	#3ECB88	L5 IT_1	#75C2BE	L2-3 IT	#C4EC04	Exc L2-3 RORB CCDC68	80	#b8eb62	28	25	#b8eb62	Exc L2-3 RORB VIPR2
	MOP1_AACGTGATAGCACCTCAACCGAGA	MOp1	1835	1781	3277	1891	20190523A	BICCN-H_20190523A-SPL-R	H18.30.001	sorted	Female	31	Inh_LHX6_TLE4_AC046195.1	GABAergic	#C95170	MGE	#CE4D36	Pvalb	#DB3143	Pvalb_2	#D93339	PVALB	#D93137	Inh L5-6 PVALB MEPE	71	#ff5d53	12	14	#be3b40	Inh L5-6 PVALB GULP1
	MOP1_AACGTGATAGCACCTCACCACTGT	MOp1	373	370	958	711	20190523A	BICCN-H_20190523A-SPL-R	H18.30.001	sorted	Female	19	Inh_ADARB2_VIP_SEZ6	GABAergic	#C95170	CGE-PoA	#C456AA	Vip-Sncg	#A531BD	Vip_1	#D5A4E1	VIP	#B864CC	Inh L1-3 VIP CBLN1	19	#dca0ff	6	5	#dca0ff	Inh L1-5 VIP KCNJ2
	MOP1_AACGTGATAGTGGTCAAAACATCG	MOp1	1941	1893	4995	2497	20190523A	BICCN-H_20190523A-SPL-R	H18.30.001	sorted	Female	37	Inh_LHX6_PVALB_MYO1B	GABAergic	#C95170	MGE	#CE4D36	Pvalb	#DB3143	Pvalb_1	#E15C61	PVALB	#D93137	Inh L2-5 PVALB RPH3AL	64	#d7003c	15	17	#b1331b	Inh L2-5 PVALB LOC105376919
	MOP1_AACGTGATCCTCCTGAAACGCTTA	MOp1	566	556	2011	1195	20190523A	BICCN-H_20190523A-SPL-R	H18.30.001	sorted	Female	18	Inh_ADARB2_VIP_SLC22A3	GABAergic	#C95170	CGE-PoA	#C456AA	Vip-Sncg	#A531BD	Vip_1	#D5A4E1	VIP	#B864CC	Inh L1-3 VIP HSPB6	21	#733fb0	5	6	#733fb0	Inh L1-6 VIP IQGAP2
	MOP1_AACGTGATCGAACTTAACCACTGT	MOp1	732	721	435	373	20190523A	BICCN-H_20190523A-SPL-R	H18.30.001	sorted	Female	60	OPC_PDGFRA_TNR	Non-Neuronal	#6D7A67	Oligo-OPC	#598077	Oligo-OPC	#598077	OPC	#486159	OPC	#486159	OPC L1-6 PDGFRA COL20A1	118	#446e5c	36	36	#446e5c	OPC L1-6 PDGFRA COL20A1
	MOP1_AACGTGATCGACTGGACGCTGATC	MOp1	2246	2186	2284	1456	20190523A	BICCN-H_20190523A-SPL-R	H18.30.001	sorted	Female	56	Exc_L6_TLE4_ADAMTSL1	Glutamatergic	#3EA185	ET projection	#3E7782	ET projection	#3E7782	L6 CT_1	#59A4C7	L6 CT	#2D8CB8	Exc L5-6 FEZF2 FILIP1L	102	#2a84b9	31	31	#5e8099	Exc L5-6 FEZF2 LOC105376596
	MOP1_AACGTGATCGCATACAACGCTCGA	MOp1	2029	1980	9476	3531	20190523A	BICCN-H_20190523A-SPL-R	H18.30.001	sorted	Female	41	Exc_L2-3_LINC00507_ENC1	Glutamatergic	#3EA185	IT projection	#3ECB88	IT projection	#3ECB88	L2/3 IT	#C4EC04	L2-3 IT	#C4EC04	Exc L2 LINC00507 GLRA3	75	#cecd32	21	21	#cecd32	Exc L2 LINC00507 GLRA3
	MOP1_AACGTGATCTCAATGAACAGCAGA	MOp1	1999	1955	4254	2309	20190523A	BICCN-H_20190523A-SPL-R	H18.30.001	sorted	Female	44	Exc_L2-3_RORB_LAMA2	Glutamatergic	#3EA185	IT projection	#3ECB88	IT projection	#3ECB88	L5 IT_1	#75C2BE	L2-3 IT	#C4EC04	Exc L2-3 RORB PTPN3	81	#b7ce00	28	25	#b8eb62	Exc L2-3 RORB VIPR2
	MOP1_AACGTGATGACTAGTAACCACTGT	MOp1	521	513	443	371	20190523A	BICCN-H_20190523A-SPL-R	H18.30.001	sorted	Female	60	OPC_PDGFRA_TNR	Non-Neuronal	#6D7A67	Oligo-OPC	#598077	Oligo-OPC	#598077	OPC	#486159	OPC	#486159	OPC L1-6 PDGFRA COL20A1	118	#446e5c	36	36	#446e5c	OPC L1-6 PDGFRA COL20A1
	MOP1_AACGTGATGCCAAGACACCTCCAA	MOp1	2882	2810	5360	2545	20190523A	BICCN-H_20190523A-SPL-R	H18.30.001	sorted	Female	43	Exc_L2-3_LINC00507_AC018742.1	Glutamatergic	#3EA185	IT projection	#3ECB88	IT projection	#3ECB88	L2/3 IT	#C4EC04	L2-3 IT	#C4EC04	Exc L2-3 LINC00507 DSG3	77	#a0e400	23	23	#a0e400	Exc L2-3 LINC00507 DSG3
	MOP1_AACGTGATGCTAACGAAACCGAGA	MOp1	416	402	229	202	20190523A	BICCN-H_20190523A-SPL-R	H18.30.001	sorted	Female	61	Ast_AQP4_ZNF98	Non-Neuronal	#6D7A67	Astrocyte	#696E50	Astrocyte	#696E50	Astro_1	#675D48	Astro	#665C47	Astro L1 FGFR3 SERPINI2	124	#5A503F	37	40	#5A503F	Astro L1 FGFR3 SERPINI2
	MOP1_AACTCACCAACCGAGAACGTATCA	MOp1	1677	1629	2229	1427	20190523A	BICCN-H_20190523A-SPL-R	H18.30.001	sorted	Female	39	Exc_L2-3_LINC00507_AC011287.1	Glutamatergic	#3EA185	IT projection	#3ECB88	IT projection	#3ECB88	L2/3 IT	#C4EC04	L2-3 IT	#C4EC04	Exc L2 LAMP5 KCNG3	73	#7aad22	20	19	#7aad22	Exc L2 LAMP5 KCNG3
	MOP1_AACTCACCACGCTCGACATCAAGT	MOp1	2755	2661	5933	2986	20190523A	BICCN-H_20190523A-SPL-R	H18.30.001	sorted	Female	39	Exc_L2-3_LINC00507_AC011287.1	Glutamatergic	#3EA185	IT projection	#3ECB88	IT projection	#3ECB88	L2/3 IT	#C4EC04	L2-3 IT	#C4EC04	Exc L2 LAMP5 KCNG3	73	#7aad22	20	19	#7aad22	Exc L2 LAMP5 KCNG3
	MOP1_AACTCACCAGAGTCAAACGCTCGA	MOp1	4673	4520	11521	3979	20190523A	BICCN-H_20190523A-SPL-R	H18.30.001	sorted	Female	52	Exc_L5-6_THEMIS_BICC1	Glutamatergic	#3EA185	IT projection	#3ECB88	IT projection	#3ECB88	L6 IT_2	#A19A24	L5 IT	#50B2AD	Exc L5-6 THEMIS TNFAIP6	89	#5fc5b6	24	27	#4ca8ac	Exc L5-6 THEMIS TMEM18
	MOP1_AACTCACCAGTCACTAACATTGGC	MOp1	1083	1056	1927	1252	20190523A	BICCN-H_20190523A-SPL-R	H18.30.001	sorted	Female	38	Inh_LHX6_PVALB_CA8	GABAergic	#C95170	MGE	#CE4D36	Pvalb	#DB3143	Chandelier	#F4358B	PVALB	#D93137	Inh L1-6 PVALB COL15A1	72	#F4358B	18	18	#F4358B	Inh L1-6 PVALB COL15A1
	MOP1_AACTCACCCCGACAACCAGATCTG	MOp1	2019	1968	3414	1926	20190523A	BICCN-H_20190523A-SPL-R	H18.30.001	sorted	Female	32	Inh_LHX6_PVALB_HMGB2	GABAergic	#C95170	MGE	#CE4D36	Pvalb	#DB3143	Pvalb_1	#E15C61	PVALB	#D93137	Inh L2-5 PVALB RPH3AL	64	#d7003c	15	17	#b1331b	Inh L2-5 PVALB LOC105376919
	MOP1_AACTCACCCTGTAGCCACTATGCA	MOp1	3032	2937	4470	2338	20190523A	BICCN-H_20190523A-SPL-R	H18.30.001	sorted	Female	49	Exc_L5_RORB_TMSB10	Glutamatergic	#3EA185	IT projection	#3ECB88	IT projection	#3ECB88	L5 IT_2	#51B2AD	L5 IT	#50B2AD	Exc L3-5 RORB LNX2	90	#01d9d5	29	28	#99d5cb	Exc L3-5 RORB LOC105374972
	MOP1_AACTCACCGCTAACGAACAAGCTA	MOp1	2132	2052	2491	1531	20190523A	BICCN-H_20190523A-SPL-R	H18.30.001	sorted	Female	41	Exc_L2-3_LINC00507_ENC1	Glutamatergic	#3EA185	IT projection	#3ECB88	IT projection	#3ECB88	L2/3 IT	#C4EC04	L2-3 IT	#C4EC04	Exc L2 LINC00507 GLRA3	75	#cecd32	21	21	#cecd32	Exc L2 LINC00507 GLRA3
	MOP1_AACTCACCGCTAACGAACTATGCA	MOp1	2443	2371	4501	2161	20190523A	BICCN-H_20190523A-SPL-R	H18.30.001	sorted	Female	51	Exc_L5-6_THEMIS_CAMKK1	Glutamatergic	#3EA185	IT projection	#3ECB88	IT projection	#3ECB88	L6 IT_1	#B4AE50	L6 IT	#A19922	Exc L6 THEMIS SLN	95	#707b00	26	29	#cdce31	Exc L6 THEMIS LINC00343
	MOP1_AACTCACCGTCGTAGAACAAGCTA	MOp1	1002	971	2041	1332	20190523A	BICCN-H_20190523A-SPL-R	H18.30.001	sorted	Female	39	Exc_L2-3_LINC00507_AC011287.1	Glutamatergic	#3EA185	IT projection	#3ECB88	IT projection	#3ECB88	L2/3 IT	#C4EC04	L2-3 IT	#C4EC04	Exc L2 LAMP5 KCNG3	73	#7aad22	20	19	#7aad22	Exc L2 LAMP5 KCNG3
	MOP1_AACTCACCTCCGTCTACATCAAGT	MOp1	330	326	307	256	20190523A	BICCN-H_20190523A-SPL-R	H18.30.001	sorted	Female	65	Oli_PLP1_KCNH8	Non-Neuronal	#6D7A67	Oligo-OPC	#598077	Oligo-OPC	#598077	Oligo_2	#303F3A	Oligo	#2E3E39	Oligo L2-6 OPALIN FTH1P3	120	#003a28	40	38	#387567	Oligo L2-6 OPALIN LOC101927459
	MOP1_AAGACGGAAACAACCAAAACATCG	MOp1	2158	2113	2903	1743	20190523A	BICCN-H_20190523A-SPL-R	H18.30.001	sorted	Female	43	Exc_L2-3_LINC00507_AC018742.1	Glutamatergic	#3EA185	IT projection	#3ECB88	IT projection	#3ECB88	L2/3 IT	#C4EC04	L2-3 IT	#C4EC04	Exc L2 LINC00507 GLRA3	75	#cecd32	21	21	#cecd32	Exc L2 LINC00507 GLRA3
	MOP1_AAGACGGAAACCGAGACAGATCTG	MOp1	1659	1622	1187	895	20190523A	BICCN-H_20190523A-SPL-R	H18.30.001	sorted	Female	40	Exc_L2-3_LINC00507_DUX4	Glutamatergic	#3EA185	IT projection	#3ECB88	IT projection	#3ECB88	L2/3 IT	#C4EC04	L2-3 IT	#C4EC04	Exc L2 LAMP5 KCNG3	73	#7aad22	20	19	#7aad22	Exc L2 LAMP5 KCNG3
	MOP1_AAGACGGAAAGACGGAACACAGAA	MOp1	3464	3353	8116	3495	20190523A	BICCN-H_20190523A-SPL-R	H18.30.001	sorted	Female	45	Exc_L4_RORB_DSCAM	Glutamatergic	#3EA185	IT projection	#3ECB88	IT projection	#3ECB88	L5 IT_1	#75C2BE	L5 IT	#50B2AD	Exc L3 THEMIS ENPEP	82	#297c71	22	24	#93d92b	Exc L3 LAMP5 MIR3976HG
	MOP1_AAGACGGAAATCCGTCAAGACGGA	MOp1	1941	1867	5333	2601	20190523A	BICCN-H_20190523A-SPL-R	H18.30.001	sorted	Female	34	Inh_LHX6_PVALB_CEMIP	GABAergic	#C95170	MGE	#CE4D36	Pvalb	#DB3143	Pvalb_1	#E15C61	PVALB	#D93137	Inh L2-5 PVALB RPH3AL	64	#d7003c	15	17	#b1331b	Inh L2-5 PVALB LOC105376919
	MOP1_AAGACGGAAATGTTGCCGCTGATC	MOp1	583	571	349	294	20190523A	BICCN-H_20190523A-SPL-R	H18.30.001	sorted	Female	60	OPC_PDGFRA_TNR	Non-Neuronal	#6D7A67	Oligo-OPC	#598077	Oligo-OPC	#598077	OPC	#486159	OPC	#486159	OPC L1-6 PDGFRA COL20A1	118	#446e5c	36	36	#446e5c	OPC L1-6 PDGFRA COL20A1
	MOP1_AAGACGGAACGCTCGAAACGTGAT	MOp1	5044	4854	10001	3992	20190523A	BICCN-H_20190523A-SPL-R	H18.30.001	sorted	Female	45	Exc_L4_RORB_DSCAM	Glutamatergic	#3EA185	IT projection	#3ECB88	IT projection	#3ECB88	L5 IT_1	#75C2BE	L5 IT	#50B2AD	Exc L3 THEMIS ENPEP	82	#297c71	22	24	#93d92b	Exc L3 LAMP5 MIR3976HG
	MOP1_AAGACGGAAGAGTCAAACAGCAGA	MOp1	2117	2063	5066	2470	20190523A	BICCN-H_20190523A-SPL-R	H18.30.001	sorted	Female	56	Exc_L6_TLE4_ADAMTSL1	Glutamatergic	#3EA185	ET projection	#3E7782	ET projection	#3E7782	L6b	#53377D	L6b	#53377D	Exc L6 FEZF2 FFAR4	105	#400855	33	33	#22225c	Exc L6 FEZF2 NPFFR2
	MOP1_AAGACGGAAGATCGCAATGCCTAA	MOp1	444	428	423	356	20190523A	BICCN-H_20190523A-SPL-R	H18.30.001	sorted	Female	61	Ast_AQP4_ZNF98	Non-Neuronal	#6D7A67	Astrocyte	#696E50	Astrocyte	#696E50	Astro_2	#675D48	Astro	#665C47	Astro L1-6 FGFR3 PLCG1	125	#8D7C5D	38	41	#8D7C5D	Astro L1-6 FGFR3 PLCG1
	MOP1_AAGACGGAAGCACCTCAAGGTACA	MOp1	3051	2969	2731	1659	20190523A	BICCN-H_20190523A-SPL-R	H18.30.001	sorted	Female	30	Inh_LHX6_PVALB_LRRC4C	GABAergic	#C95170	MGE	#CE4D36	Pvalb	#DB3143	Pvalb_1	#E15C61	PVALB	#D93137	Inh L5 PVALB LRIG3	62	#f25231	16	15	#be001e	Inh L5-6 PVALB LINC01057
	MOP1_AAGACGGAAGGCTAACAGTACAAG	MOp1	726	713	563	442	20190523A	BICCN-H_20190523A-SPL-R	H18.30.001	sorted	Female	66	Oli_PLP1_MVB12B	Non-Neuronal	#6D7A67	Oligo-OPC	#598077	Oligo-OPC	#598077	Oligo_1	#5A6662	Oligo	#2E3E39	Oligo L3-6 OPALIN ENPP6	119	#1a3329	41	37	#1a3329	Oligo L3-6 SLC1A3 LOC100506725
	MOP1_AAGACGGAATTGGCTCCAGATCTG	MOp1	479	471	383	319	20190523A	BICCN-H_20190523A-SPL-R	H18.30.001	sorted	Female	65	Oli_PLP1_KCNH8	Non-Neuronal	#6D7A67	Oligo-OPC	#598077	Oligo-OPC	#598077	Oligo_2	#303F3A	Oligo	#2E3E39	Oligo L2-6 OPALIN FTH1P3	120	#003a28	40	38	#387567	Oligo L2-6 OPALIN LOC101927459
	MOP1_AAGACGGACAAGACTAAAGACGGA	MOp1	2039	1964	1453	993	20190523A	BICCN-H_20190523A-SPL-R	H18.30.001	sorted	Female	17	Inh_ADARB2_VIP_AC011990.1	GABAergic	#C95170	CGE-PoA	#C456AA	Vip-Sncg	#A531BD	Vip_2	#C784D6	VIP	#B864CC	Inh L3-5 VIP TAC3	39	#9d73c6	6	5	#dca0ff	Inh L1-5 VIP KCNJ2
	MOP1_AAGACGGACCTAATCCACAAGCTA	MOp1	2842	2757	5768	2885	20190523A	BICCN-H_20190523A-SPL-R	H18.30.001	sorted	Female	43	Exc_L2-3_LINC00507_AC018742.1	Glutamatergic	#3EA185	IT projection	#3ECB88	IT projection	#3ECB88	L2/3 IT	#C4EC04	L2-3 IT	#C4EC04	Exc L2-3 LINC00507 DSG3	77	#a0e400	23	23	#a0e400	Exc L2-3 LINC00507 DSG3
	MOP1_AAGACGGACCTCCTGACAGATCTG	MOp1	762	732	289	233	20190523A	BICCN-H_20190523A-SPL-R	H18.30.001	sorted	Female	61	Ast_AQP4_ZNF98	Non-Neuronal	#6D7A67	Astrocyte	#696E50	Astrocyte	#696E50	Astro_2	#675D48	Astro	#665C47	Astro L1-6 FGFR3 PLCG1	125	#8D7C5D	38	41	#8D7C5D	Astro L1-6 FGFR3 PLCG1
	MOP1_AAGACGGACTGAGCCAAAACATCG	MOp1	4647	4494	3319	1900	20190523A	BICCN-H_20190523A-SPL-R	H18.30.001	sorted	Female	45	Exc_L4_RORB_DSCAM	Glutamatergic	#3EA185	IT projection	#3ECB88	IT projection	#3ECB88	L5 IT_1	#75C2BE	L5 IT	#50B2AD	Exc L3 THEMIS ENPEP	82	#297c71	22	24	#93d92b	Exc L3 LAMP5 MIR3976HG
	MOP1_AAGACGGACTGTAGCCCAGATCTG	MOp1	3481	3338	3775	2189	20190523A	BICCN-H_20190523A-SPL-R	H18.30.001	sorted	Female	43	Exc_L2-3_LINC00507_AC018742.1	Glutamatergic	#3EA185	IT projection	#3ECB88	IT projection	#3ECB88	L2/3 IT	#C4EC04	L2-3 IT	#C4EC04	Exc L2 LINC00507 GLRA3	75	#cecd32	21	21	#cecd32	Exc L2 LINC00507 GLRA3
	MOP1_AAGACGGAGTCGTAGAAACGTGAT	MOp1	2028	1985	3727	2145	20190523A	BICCN-H_20190523A-SPL-R	H18.30.001	sorted	Female	39	Exc_L2-3_LINC00507_AC011287.1	Glutamatergic	#3EA185	IT projection	#3ECB88	IT projection	#3ECB88	L2/3 IT	#C4EC04	L2-3 IT	#C4EC04	Exc L2 LAMP5 KCNG3	73	#7aad22	20	19	#7aad22	Exc L2 LAMP5 KCNG3
	MOP1_AAGACGGATAGGATGAAAGACGGA	MOp1	1684	1647	4960	2495	20190523A	BICCN-H_20190523A-SPL-R	H18.30.001	sorted	Female	41	Exc_L2-3_LINC00507_ENC1	Glutamatergic	#3EA185	IT projection	#3ECB88	IT projection	#3ECB88	L2/3 IT	#C4EC04	L2-3 IT	#C4EC04	Exc L2 LINC00507 GLRA3	75	#cecd32	21	21	#cecd32	Exc L2 LINC00507 GLRA3
	MOP1_AAGACGGATCCGTCTAAACGCTTA	MOp1	2675	2586	10849	4048	20190523A	BICCN-H_20190523A-SPL-R	H18.30.001	sorted	Female	43	Exc_L2-3_LINC00507_AC018742.1	Glutamatergic	#3EA185	IT projection	#3ECB88	IT projection	#3ECB88	L2/3 IT	#C4EC04	L2-3 IT	#C4EC04	Exc L2-3 LINC00507 DSG3	77	#a0e400	23	23	#a0e400	Exc L2-3 LINC00507 DSG3
	MOP1_AAGACGGATGGCTTCAAACAACCA	MOp1	1107	1078	1856	1087	20190523A	BICCN-H_20190523A-SPL-R	H18.30.001	sorted	Female	66	Oli_PLP1_MVB12B	Non-Neuronal	#6D7A67	Oligo-OPC	#598077	Oligo-OPC	#598077	Oligo_1	#5A6662	Oligo	#2E3E39	Oligo L3-6 OPALIN ENPP6	119	#1a3329	41	37	#1a3329	Oligo L3-6 SLC1A3 LOC100506725
	MOP1_AAGAGATCAACTCACCACCACTGT	MOp1	503	484	375	318	20190523A	BICCN-H_20190523A-SPL-R	H18.30.001	sorted	Female	65	Oli_PLP1_KCNH8	Non-Neuronal	#6D7A67	Oligo-OPC	#598077	Oligo-OPC	#598077	Oligo_2	#303F3A	Oligo	#2E3E39	Oligo L2-6 OPALIN FTH1P3	120	#003a28	40	38	#387567	Oligo L2-6 OPALIN LOC101927459
	MOP1_AAGAGATCAAGGACACAGTACAAG	MOp1	1638	1592	2603	1657	20190523A	BICCN-H_20190523A-SPL-R	H18.30.001	sorted	Female	30	Inh_LHX6_PVALB_LRRC4C	GABAergic	#C95170	MGE	#CE4D36	Pvalb	#DB3143	Pvalb_1	#E15C61	PVALB	#D93137	Inh L2-5 PVALB RPH3AL	64	#d7003c	15	17	#b1331b	Inh L2-5 PVALB LOC105376919
	MOP1_AAGAGATCACGCTCGAAACGCTTA	MOp1	4763	4583	7739	3343	20190523A	BICCN-H_20190523A-SPL-R	H18.30.001	sorted	Female	43	Exc_L2-3_LINC00507_AC018742.1	Glutamatergic	#3EA185	IT projection	#3ECB88	IT projection	#3ECB88	L2/3 IT	#C4EC04	L2-3 IT	#C4EC04	Exc L2-3 LINC00507 DSG3	77	#a0e400	23	23	#a0e400	Exc L2-3 LINC00507 DSG3
	MOP1_AAGAGATCAGATGTACAACCGAGA	MOp1	3505	3391	4978	2486	20190523A	BICCN-H_20190523A-SPL-R	H18.30.001	sorted	Female	44	Exc_L2-3_RORB_LAMA2	Glutamatergic	#3EA185	IT projection	#3ECB88	IT projection	#3ECB88	L2/3 IT	#C4EC04	L2-3 IT	#C4EC04	Exc L2 LINC00507 GLRA3	75	#cecd32	21	21	#cecd32	Exc L2 LINC00507 GLRA3
	MOP1_AAGAGATCAGCACCTCAACGCTTA	MOp1	520	507	293	248	20190523A	BICCN-H_20190523A-SPL-R	H18.30.001	sorted	Female	73	Mic_APBB1IP_APBB1IP	Non-Neuronal	#6D7A67	Micro-PVM	#598069	Micro-PVM	#598069	Microglia/PVM	#94AF97	Micro-PVM	#94AF97	Micro L1-6 TYROBP CD74	128	#94AF97	42	43	#94AF97	Micro L1-6 TYROBP CD74
	MOP1_AAGAGATCAGCAGGAAACATTGGC	MOp1	2458	2399	5159	2623	20190523A	BICCN-H_20190523A-SPL-R	H18.30.001	sorted	Female	32	Inh_LHX6_PVALB_HMGB2	GABAergic	#C95170	MGE	#CE4D36	Pvalb	#DB3143	Pvalb_1	#E15C61	PVALB	#D93137	Inh L2-5 PVALB HHIPL1	63	#b1331b	15	17	#b1331b	Inh L2-5 PVALB LOC105376919
	MOP1_AAGAGATCAGCAGGAAATGCCTAA	MOp1	2644	2563	1938	1303	20190523A	BICCN-H_20190523A-SPL-R	H18.30.001	sorted	Female	43	Exc_L2-3_LINC00507_AC018742.1	Glutamatergic	#3EA185	IT projection	#3ECB88	IT projection	#3ECB88	L2/3 IT	#C4EC04	L2-3 IT	#C4EC04	Exc L2 LAMP5 KCNG3	73	#7aad22	20	19	#7aad22	Exc L2 LAMP5 KCNG3
	MOP1_AAGAGATCATTGAGGAAACGCTTA	MOp1	764	745	1320	786	20190523A	BICCN-H_20190523A-SPL-R	H18.30.001	sorted	Female	22	Inh_LHX6_SST_PROM1	GABAergic	#C95170	MGE	#CE4D36	Sst	#C06829	Sst_3	#FFA41C	SST	#FF9900	Inh L1-3 SST FAM20A	51	#d46909	13	12	#fb8d00	Inh L1-3 SST LOC105379168
	MOP1_AAGAGATCATTGAGGAACAGCAGA	MOp1	2680	2586	5730	2762	20190523A	BICCN-H_20190523A-SPL-R	H18.30.001	sorted	Female	49	Exc_L5_RORB_TMSB10	Glutamatergic	#3EA185	IT projection	#3ECB88	IT projection	#3ECB88	L5 IT_2	#51B2AD	L5 IT	#50B2AD	Exc L3-5 RORB LNX2	90	#01d9d5	29	28	#99d5cb	Exc L3-5 RORB LOC105374972
	MOP1_AAGAGATCCACTTCGAACATTGGC	MOp1	1929	1879	4130	2168	20190523A	BICCN-H_20190523A-SPL-R	H18.30.001	sorted	Female	49	Exc_L5_RORB_TMSB10	Glutamatergic	#3EA185	IT projection	#3ECB88	IT projection	#3ECB88	L5 IT_2	#51B2AD	L5 IT	#50B2AD	Exc L3-5 RORB LNX2	90	#01d9d5	29	28	#99d5cb	Exc L3-5 RORB LOC105374972
	MOP1_AAGAGATCCAGATCTGACTATGCA	MOp1	1147	1115	1175	808	20190523A	BICCN-H_20190523A-SPL-R	H18.30.001	sorted	Female	1	Inh_ADARB2_LAMP5_CA3	GABAergic	#C95170	CGE-PoA	#C456AA	Lamp5-Other	#E37B97	Lamp5_3	#DA818D	LAMP5	#DA808C	Inh L1-6 LAMP5 CA1	5	#a76b6a	3	1	#ad474f	Inh L1-6 LAMP5 KIRREL
	MOP1_AAGAGATCCCAGTTCAACAAGCTA	MOp1	1905	1855	3135	1749	20190523A	BICCN-H_20190523A-SPL-R	H18.30.001	sorted	Female	21	Inh_LHX6_SST_TNFSF15	GABAergic	#C95170	MGE	#CE4D36	Sst	#C06829	Sst_3	#FFA41C	SST	#FF9900	Inh L1-2 SST PRRT4	52	#eaa931	13	12	#fb8d00	Inh L1-3 SST LOC105379168
	MOP1_AAGAGATCCCTAATCCATGCCTAA	MOp1	2213	2141	2956	1837	20190523A	BICCN-H_20190523A-SPL-R	H18.30.001	sorted	Female	15	Inh_ADARB2_VIP_CALB2	GABAergic	#C95170	CGE-PoA	#C456AA	Vip-Sncg	#A531BD	Vip_2	#C784D6	VIP	#B864CC	Inh L1-3 VIP CHRNA2	25	#9237bb	7	7	#e7a3f4	Inh L1-3 VIP NPR3
	MOP1_AAGAGATCGACTAGTAACGTATCA	MOp1	1485	1453	2207	1416	20190523A	BICCN-H_20190523A-SPL-R	H18.30.001	sorted	Female	47	Exc_L5_RORB_COL22A1	Glutamatergic	#3EA185	IT projection	#3ECB88	IT projection	#3ECB88	L5 IT_1	#75C2BE	L5 IT	#50B2AD	Exc L3 RORB OTOGL	86	#91e6e9	25	26	#00bbc0	Exc L3-5 RORB COL22A1
	MOP1_AAGAGATCGATAGACAAAACATCG	MOp1	2454	2365	3322	1933	20190523A	BICCN-H_20190523A-SPL-R	H18.30.001	sorted	Female	46	Exc_L4_RORB_VIPR2	Glutamatergic	#3EA185	IT projection	#3ECB88	IT projection	#3ECB88	L5 IT_1	#75C2BE	L2-3 IT	#C4EC04	Exc L2-3 RORB CCDC68	80	#b8eb62	28	25	#b8eb62	Exc L2-3 RORB VIPR2
	MOP1_AAGAGATCTGGTGGTAACTATGCA	MOp1	1089	1055	3260	1802	20190523A	BICCN-H_20190523A-SPL-R	H18.30.001	sorted	Female	38	Inh_LHX6_PVALB_CA8	GABAergic	#C95170	MGE	#CE4D36	Pvalb	#DB3143	Chandelier	#F4358B	PVALB	#D93137	Inh L1-6 PVALB COL15A1	72	#F4358B	18	18	#F4358B	Inh L1-6 PVALB COL15A1
	MOP1_AAGGACACAACGTGATAACCGAGA	MOp1	901	859	382	277	20190523A	BICCN-H_20190523A-SPL-R	H18.30.001	sorted	Female	61	Ast_AQP4_ZNF98	Non-Neuronal	#6D7A67	Astrocyte	#696E50	Astrocyte	#696E50	Astro_2	#675D48	Astro	#665C47	Astro L1-6 FGFR3 PLCG1	125	#8D7C5D	38	41	#8D7C5D	Astro L1-6 FGFR3 PLCG1
	MOP1_AAGGACACAACGTGATACTATGCA	MOp1	2820	2729	2679	1595	20190523A	BICCN-H_20190523A-SPL-R	H18.30.001	sorted	Female	37	Inh_LHX6_PVALB_MYO1B	GABAergic	#C95170	MGE	#CE4D36	Pvalb	#DB3143	Pvalb_1	#E15C61	PVALB	#D93137	Inh L3 PVALB SAMD13	65	#ed6d5a	15	17	#b1331b	Inh L2-5 PVALB LOC105376919
	MOP1_AAGGACACACACGACCACAGCAGA	MOp1	3257	3152	3496	2061	20190523A	BICCN-H_20190523A-SPL-R	H18.30.001	sorted	Female	43	Exc_L2-3_LINC00507_AC018742.1	Glutamatergic	#3EA185	IT projection	#3ECB88	IT projection	#3ECB88	L2/3 IT	#C4EC04	L2-3 IT	#C4EC04	Exc L2 LAMP5 KCNG3	73	#7aad22	20	19	#7aad22	Exc L2 LAMP5 KCNG3
	MOP1_AAGGACACACAGATTCAACGCTTA	MOp1	1734	1689	4331	2147	20190523A	BICCN-H_20190523A-SPL-R	H18.30.001	sorted	Female	3	Inh_ADARB2_LAMP5_FBXL7	GABAergic	#C95170	CGE-PoA	#C456AA	Lamp5-Other	#E37B97	Lamp5_2	#E19AA4	LAMP5	#DA808C	Inh L1 LAMP5 RAB11FIP1	2	#ffa0a7	3	1	#ad474f	Inh L1-6 LAMP5 KIRREL
	MOP1_AAGGACACAGATCGCAAACAACCA	MOp1	1709	1666	2621	1596	20190523A	BICCN-H_20190523A-SPL-R	H18.30.001	sorted	Female	42	Exc_L2-3_LINC00507_KIF13A	Glutamatergic	#3EA185	IT projection	#3ECB88	IT projection	#3ECB88	L2/3 IT	#C4EC04	L2-3 IT	#C4EC04	Exc L2 LAMP5 KCNG3	73	#7aad22	20	19	#7aad22	Exc L2 LAMP5 KCNG3
	MOP1_AAGGACACCAATGGAAAACAACCA	MOp1	2905	2826	7270	3157	20190523A	BICCN-H_20190523A-SPL-R	H18.30.001	sorted	Female	42	Exc_L2-3_LINC00507_KIF13A	Glutamatergic	#3EA185	IT projection	#3ECB88	IT projection	#3ECB88	L2/3 IT	#C4EC04	L2-3 IT	#C4EC04	Exc L2 LINC00507 GLRA3	75	#cecd32	21	21	#cecd32	Exc L2 LINC00507 GLRA3
	MOP1_AAGGACACCACTTCGAAGTACAAG	MOp1	468	460	418	351	20190523A	BICCN-H_20190523A-SPL-R	H18.30.001	sorted	Female	22	Inh_LHX6_SST_PROM1	GABAergic	#C95170	MGE	#CE4D36	Sst	#C06829	Sst_2	#FFAE36	SST	#FF9900	Inh L3-5 SST OR5AH1P	45	#e67500	9	9	#f97e13	Inh L3-5 SST EDNRA
	MOP1_AAGGACACCCGAAGTAAACAACCA	MOp1	567	559	2671	1581	20190523A	BICCN-H_20190523A-SPL-R	H18.30.001	sorted	Female	5	Inh_ADARB2_LAMP5_INPP4B	GABAergic	#C95170	CGE-PoA	#C456AA	Lamp5-Other	#E37B97	Lamp5_5	#844D54	LAMP5	#DA808C	Inh L1 LAMP5 NMBR	15	#e2a9b0	2	3	#c05675	Inh L1 LAMP5 NDNF
	MOP1_AAGGACACCGACACACATGCCTAA	MOp1	1258	1230	561	397	20190523A	BICCN-H_20190523A-SPL-R	H18.30.001	sorted	Female	22	Inh_LHX6_SST_PROM1	GABAergic	#C95170	MGE	#CE4D36	Sst	#C06829	Sst_3	#FFA41C	SST	#FF9900	Inh L3-5 SST GGTLC3	46	#f4b028	9	9	#f97e13	Inh L3-5 SST EDNRA
	MOP1_AAGGACACCGGATTGCACGCTCGA	MOp1	1035	1025	5716	2333	20190523A	BICCN-H_20190523A-SPL-R	H18.30.001	sorted	Female	3	Inh_ADARB2_LAMP5_FBXL7	GABAergic	#C95170	CGE-PoA	#C456AA	Lamp5-Other	#E37B97	Lamp5_2	#E19AA4	LAMP5	#DA808C	Inh L1 LAMP5 RAB11FIP1	2	#ffa0a7	3	1	#ad474f	Inh L1-6 LAMP5 KIRREL
	MOP1_AAGGACACGCGAGTAAACCTCCAA	MOp1	1790	1742	1938	1096	20190523A	BICCN-H_20190523A-SPL-R	H18.30.001	sorted	Female	57	Exc_L6_TLE4_UTRN	Glutamatergic	#3EA185	ET projection	#3E7782	ET projection	#3E7782	L6b	#53377D	L6b	#53377D	Exc L6 FEZF2 PROKR2	106	#3e3492	33	33	#22225c	Exc L6 FEZF2 NPFFR2
	MOP1_AAGGACACGTGTTCTAACAAGCTA	MOp1	1367	1338	2605	1576	20190523A	BICCN-H_20190523A-SPL-R	H18.30.001	sorted	Female	48	Exc_L5_RORB_PCSK1	Glutamatergic	#3EA185	IT projection	#3ECB88	IT projection	#3ECB88	L5 IT_2	#51B2AD	L5 IT	#50B2AD	Exc L3-5 RORB RPRM	91	#7baaac	29	28	#99d5cb	Exc L3-5 RORB LOC105374972
	MOP1_AAGGTACAAAGAGATCAGTGGTCA	MOp1	2402	2332	3148	1814	20190523A	BICCN-H_20190523A-SPL-R	H18.30.001	sorted	Female	46	Exc_L4_RORB_VIPR2	Glutamatergic	#3EA185	IT projection	#3ECB88	IT projection	#3ECB88	L5 IT_1	#75C2BE	L2-3 IT	#C4EC04	Exc L2-3 RORB CCDC68	80	#b8eb62	28	25	#b8eb62	Exc L2-3 RORB VIPR2
	MOP1_AAGGTACAACAGATTCAAGGTACA	MOp1	3811	3671	5899	2765	20190523A	BICCN-H_20190523A-SPL-R	H18.30.001	sorted	Female	52	Exc_L5-6_THEMIS_BICC1	Glutamatergic	#3EA185	IT projection	#3ECB88	IT projection	#3ECB88	L6 IT_2	#A19A24	L5 IT	#50B2AD	Exc L5-6 THEMIS TNFAIP6	89	#5fc5b6	24	27	#4ca8ac	Exc L5-6 THEMIS TMEM18
	MOP1_AAGGTACAATCCTGTAACGCTCGA	MOp1	2761	2667	5750	2583	20190523A	BICCN-H_20190523A-SPL-R	H18.30.001	sorted	Female	28	Inh_LHX6_PVALB_ARHGAP42	GABAergic	#C95170	MGE	#CE4D36	Pvalb	#DB3143	Pvalb_1	#E15C61	PVALB	#D93137	Inh L2-5 PVALB RPH3AL	64	#d7003c	15	17	#b1331b	Inh L2-5 PVALB LOC105376919
	MOP1_AAGGTACAATGCCTAAAAGACGGA	MOp1	1857	1818	3170	1843	20190523A	BICCN-H_20190523A-SPL-R	H18.30.001	sorted	Female	54	Exc_L5_TLE4_VAT1L	Glutamatergic	#3EA185	IT projection	#3ECB88	IT projection	#3ECB88	L5/6 NP	#3E9E64	L5-6 NP	#3E9E64	Exc L5 FEZF2 PKD2L1	113	#497d4b	35	35	#497d4b	Exc L5-6 FEZF2 NPSR1-AS1
	MOP1_AAGGTACACAAGACTAACATTGGC	MOp1	2328	2278	2839	1767	20190523A	BICCN-H_20190523A-SPL-R	H18.30.001	sorted	Female	43	Exc_L2-3_LINC00507_AC018742.1	Glutamatergic	#3EA185	IT projection	#3ECB88	IT projection	#3ECB88	L2/3 IT	#C4EC04	L2-3 IT	#C4EC04	Exc L2 LINC00507 ATP7B	74	#c6ff1f	19	20	#c6ff1f	Exc L2 LINC00507 ATP7B
	MOP1_AAGGTACACGCATACAAACGTGAT	MOp1	3251	3140	5730	2750	20190523A	BICCN-H_20190523A-SPL-R	H18.30.001	sorted	Female	43	Exc_L2-3_LINC00507_AC018742.1	Glutamatergic	#3EA185	IT projection	#3ECB88	IT projection	#3ECB88	L2/3 IT	#C4EC04	L2-3 IT	#C4EC04	Exc L2 LINC00507 GLRA3	75	#cecd32	21	21	#cecd32	Exc L2 LINC00507 GLRA3
	MOP1_AAGGTACAGAGTTAGCCGCTGATC	MOp1	1766	1700	1178	861	20190523A	BICCN-H_20190523A-SPL-R	H18.30.001	sorted	Female	40	Exc_L2-3_LINC00507_DUX4	Glutamatergic	#3EA185	IT projection	#3ECB88	IT projection	#3ECB88	L2/3 IT	#C4EC04	L2-3 IT	#C4EC04	Exc L2 LINC00507 GLRA3	75	#cecd32	21	21	#cecd32	Exc L2 LINC00507 GLRA3
	MOP1_AAGGTACAGATGAATCACAGCAGA	MOp1	1494	1461	3974	2051	20190523A	BICCN-H_20190523A-SPL-R	H18.30.001	sorted	Female	3	Inh_ADARB2_LAMP5_FBXL7	GABAergic	#C95170	CGE-PoA	#C456AA	Lamp5-Other	#E37B97	Lamp5_2	#E19AA4	LAMP5	#DA808C	Inh L1 LAMP5 RAB11FIP1	2	#ffa0a7	3	1	#ad474f	Inh L1-6 LAMP5 KIRREL
	MOP1_AAGGTACAGCTAACGAACGTATCA	MOp1	1182	1160	2518	1507	20190523A	BICCN-H_20190523A-SPL-R	H18.30.001	sorted	Female	8	Inh_ADARB2_PAX6_DDR2	GABAergic	#C95170	CGE-PoA	#C456AA	Lamp5-Other	#E37B97	Lamp5_4	#B06771	LAMP5	#DA808C	Inh L3-6 PAX6 LINC01497	7	#e09a99	1	2	#e09a99	Inh L1 GAD1 SP8
	MOP1_AAGGTACATGGCTTCAAACGCTTA	MOp1	1629	1580	4140	2336	20190523A	BICCN-H_20190523A-SPL-R	H18.30.001	sorted	Female	39	Exc_L2-3_LINC00507_AC011287.1	Glutamatergic	#3EA185	IT projection	#3ECB88	IT projection	#3ECB88	L2/3 IT	#C4EC04	L2-3 IT	#C4EC04	Exc L2 LAMP5 KCNG3	73	#7aad22	20	19	#7aad22	Exc L2 LAMP5 KCNG3
	MOP1_AATCCGTCAACGTGATAAACATCG	MOp1	771	750	332	274	20190523A	BICCN-H_20190523A-SPL-R	H18.30.001	sorted	Female	21	Inh_LHX6_SST_TNFSF15	GABAergic	#C95170	MGE	#CE4D36	Sst	#C06829	Sst_3	#FFA41C	SST	#FF9900	Inh L1-3 SST FAM20A	51	#d46909	13	12	#fb8d00	Inh L1-3 SST LOC105379168
	MOP1_AATCCGTCACAGCAGAACGTATCA	MOp1	617	610	760	589	20190523A	BICCN-H_20190523A-SPL-R	H18.30.001	sorted	Female	15	Inh_ADARB2_VIP_CALB2	GABAergic	#C95170	CGE-PoA	#C456AA	Vip-Sncg	#A531BD	Vip_2	#C784D6	VIP	#B864CC	Inh L1-3 VIP CHRNA2	25	#9237bb	7	7	#e7a3f4	Inh L1-3 VIP NPR3
	MOP1_AATCCGTCACGCTCGACAGATCTG	MOp1	947	914	308	264	20190523A	BICCN-H_20190523A-SPL-R	H18.30.001	sorted	Female	22	Inh_LHX6_SST_PROM1	GABAergic	#C95170	MGE	#CE4D36	Sst	#C06829	Sst_3	#FFA41C	SST	#FF9900	Inh L3-5 SST GGTLC3	46	#f4b028	9	9	#f97e13	Inh L3-5 SST EDNRA
	MOP1_AATCCGTCAGGCTAACAAGACGGA	MOp1	1979	1920	3190	1878	20190523A	BICCN-H_20190523A-SPL-R	H18.30.001	sorted	Female	39	Exc_L2-3_LINC00507_AC011287.1	Glutamatergic	#3EA185	IT projection	#3ECB88	IT projection	#3ECB88	L2/3 IT	#C4EC04	L2-3 IT	#C4EC04	Exc L2 LAMP5 KCNG3	73	#7aad22	20	19	#7aad22	Exc L2 LAMP5 KCNG3
	MOP1_AATCCGTCAGTCACTAACATTGGC	MOp1	2932	2856	5511	2697	20190523A	BICCN-H_20190523A-SPL-R	H18.30.001	sorted	Female	51	Exc_L5-6_THEMIS_CAMKK1	Glutamatergic	#3EA185	IT projection	#3ECB88	IT projection	#3ECB88	L6 IT_1	#B4AE50	L6 IT	#A19922	Exc L6 THEMIS LINC00343	94	#cdce31	26	29	#cdce31	Exc L6 THEMIS LINC00343
	MOP1_AATCCGTCAGTCACTACATCAAGT	MOp1	1493	1459	2785	1595	20190523A	BICCN-H_20190523A-SPL-R	H18.30.001	sorted	Female	27	Inh_LHX6_GAD1_XKR4	GABAergic	#C95170	MGE	#CE4D36	Pvalb	#DB3143	Pvalb_1	#E15C61	PVALB	#D93137	Inh L1-2 SST CLIC6	68	#f26969	14	11	#ffb82f	Inh L1-3 SST LOC392232
	MOP1_AATCCGTCATCCTGTAACATTGGC	MOp1	3141	3033	2304	1497	20190523A	BICCN-H_20190523A-SPL-R	H18.30.001	sorted	Female	41	Exc_L2-3_LINC00507_ENC1	Glutamatergic	#3EA185	IT projection	#3ECB88	IT projection	#3ECB88	L2/3 IT	#C4EC04	L2-3 IT	#C4EC04	Exc L2 LAMP5 KCNG3	73	#7aad22	20	19	#7aad22	Exc L2 LAMP5 KCNG3
	MOP1_AATCCGTCCAAGGAGCACGCTCGA	MOp1	590	577	582	432	20190523A	BICCN-H_20190523A-SPL-R	H18.30.001	sorted	Female	21	Inh_LHX6_SST_TNFSF15	GABAergic	#C95170	MGE	#CE4D36	Sst	#C06829	Sst_3	#FFA41C	SST	#FF9900	Inh L1-2 SST CCNJL	50	#fb8d00	13	12	#fb8d00	Inh L1-3 SST LOC105379168
	MOP1_AATCCGTCCAGATCTGACGTATCA	MOp1	1263	1213	1594	1091	20190523A	BICCN-H_20190523A-SPL-R	H18.30.001	sorted	Female	40	Exc_L2-3_LINC00507_DUX4	Glutamatergic	#3EA185	IT projection	#3ECB88	IT projection	#3ECB88	L2/3 IT	#C4EC04	L2-3 IT	#C4EC04	Exc L2 LAMP5 KCNG3	73	#7aad22	20	19	#7aad22	Exc L2 LAMP5 KCNG3
	MOP1_AATCCGTCCATCAAGTACGCTCGA	MOp1	2152	2088	5857	2570	20190523A	BICCN-H_20190523A-SPL-R	H18.30.001	sorted	Female	31	Inh_LHX6_TLE4_AC046195.1	GABAergic	#C95170	MGE	#CE4D36	Sst	#C06829	Sst_5	#E78B00	SST	#FF9900	Inh L5-6 SST DNAJC14	54	#de9200	11	13	#c88300	Inh L5-6 SST EBPL
	MOP1_AATCCGTCCCGAAGTAAAGGTACA	MOp1	1913	1851	3099	1725	20190523A	BICCN-H_20190523A-SPL-R	H18.30.001	sorted	Female	1	Inh_ADARB2_LAMP5_CA3	GABAergic	#C95170	CGE-PoA	#C456AA	Lamp5-Other	#E37B97	Lamp5_3	#DA818D	LAMP5	#DA808C	Inh L1-6 LAMP5 CA1	5	#a76b6a	3	1	#ad474f	Inh L1-6 LAMP5 KIRREL
	MOP1_AATCCGTCCCTCCTGAACATTGGC	MOp1	2556	2489	3172	1907	20190523A	BICCN-H_20190523A-SPL-R	H18.30.001	sorted	Female	28	Inh_LHX6_PVALB_ARHGAP42	GABAergic	#C95170	MGE	#CE4D36	Pvalb	#DB3143	Pvalb_1	#E15C61	PVALB	#D93137	Inh L2-5 PVALB RPH3AL	64	#d7003c	15	17	#b1331b	Inh L2-5 PVALB LOC105376919
	MOP1_AATCCGTCCGGATTGCAACGCTTA	MOp1	1863	1805	4171	2266	20190523A	BICCN-H_20190523A-SPL-R	H18.30.001	sorted	Female	43	Exc_L2-3_LINC00507_AC018742.1	Glutamatergic	#3EA185	IT projection	#3ECB88	IT projection	#3ECB88	L2/3 IT	#C4EC04	L2-3 IT	#C4EC04	Exc L2-3 LINC00507 DSG3	77	#a0e400	23	23	#a0e400	Exc L2-3 LINC00507 DSG3
	MOP1_AATCCGTCCTGTAGCCACGCTCGA	MOp1	3428	3320	7804	3198	20190523A	BICCN-H_20190523A-SPL-R	H18.30.001	sorted	Female	28	Inh_LHX6_PVALB_ARHGAP42	GABAergic	#C95170	MGE	#CE4D36	Pvalb	#DB3143	Pvalb_1	#E15C61	PVALB	#D93137	Inh L2-5 PVALB RPH3AL	64	#d7003c	15	17	#b1331b	Inh L2-5 PVALB LOC105376919
	MOP1_AATCCGTCGCCAAGACACACAGAA	MOp1	2310	2257	6682	3030	20190523A	BICCN-H_20190523A-SPL-R	H18.30.001	sorted	Female	44	Exc_L2-3_RORB_LAMA2	Glutamatergic	#3EA185	IT projection	#3ECB88	IT projection	#3ECB88	L5 IT_1	#75C2BE	L2-3 IT	#C4EC04	Exc L2-3 RORB PTPN3	81	#b7ce00	28	25	#b8eb62	Exc L2-3 RORB VIPR2
	MOP1_AATCCGTCTAGGATGAAAGGTACA	MOp1	1285	1240	1021	805	20190523A	BICCN-H_20190523A-SPL-R	H18.30.001	sorted	Female	39	Exc_L2-3_LINC00507_AC011287.1	Glutamatergic	#3EA185	IT projection	#3ECB88	IT projection	#3ECB88	L2/3 IT	#C4EC04	L2-3 IT	#C4EC04	Exc L2 LAMP5 KCNG3	73	#7aad22	20	19	#7aad22	Exc L2 LAMP5 KCNG3
	MOP1_AATGTTGCAAGAGATCACAAGCTA	MOp1	918	896	1318	923	20190523A	BICCN-H_20190523A-SPL-R	H18.30.001	sorted	Female	1	Inh_ADARB2_LAMP5_CA3	GABAergic	#C95170	CGE-PoA	#C456AA	Lamp5-Other	#E37B97	Lamp5_3	#DA818D	LAMP5	#DA808C	Inh L1-6 LAMP5 CA1	5	#a76b6a	3	1	#ad474f	Inh L1-6 LAMP5 KIRREL
	MOP1_AATGTTGCAAGAGATCACATTGGC	MOp1	1490	1450	2871	1749	20190523A	BICCN-H_20190523A-SPL-R	H18.30.001	sorted	Female	39	Exc_L2-3_LINC00507_AC011287.1	Glutamatergic	#3EA185	IT projection	#3ECB88	IT projection	#3ECB88	L2/3 IT	#C4EC04	L2-3 IT	#C4EC04	Exc L2 LAMP5 KCNG3	73	#7aad22	20	19	#7aad22	Exc L2 LAMP5 KCNG3
	MOP1_AATGTTGCACGCTCGAACAAGCTA	MOp1	1009	987	1745	1034	20190523A	BICCN-H_20190523A-SPL-R	H18.30.001	sorted	Female	5	Inh_ADARB2_LAMP5_INPP4B	GABAergic	#C95170	CGE-PoA	#C456AA	Lamp5-Other	#E37B97	Lamp5_1	#E9B4BB	LAMP5	#DA808C	Inh L1 LAMP5 PVRL2	1	#ad474f	3	1	#ad474f	Inh L1-6 LAMP5 KIRREL
	MOP1_AATGTTGCAGCCATGCAAGGTACA	MOp1	979	959	849	665	20190523A	BICCN-H_20190523A-SPL-R	H18.30.001	sorted	Female	43	Exc_L2-3_LINC00507_AC018742.1	Glutamatergic	#3EA185	IT projection	#3ECB88	IT projection	#3ECB88	L2/3 IT	#C4EC04	L2-3 IT	#C4EC04	Exc L2-3 LINC00507 DSG3	77	#a0e400	23	23	#a0e400	Exc L2-3 LINC00507 DSG3
	MOP1_AATGTTGCCAGATCTGAAGGTACA	MOp1	2724	2649	2414	1482	20190523A	BICCN-H_20190523A-SPL-R	H18.30.001	sorted	Female	34	Inh_LHX6_PVALB_CEMIP	GABAergic	#C95170	MGE	#CE4D36	Pvalb	#DB3143	Pvalb_1	#E15C61	PVALB	#D93137	Inh L2-5 PVALB RPH3AL	64	#d7003c	15	17	#b1331b	Inh L2-5 PVALB LOC105376919
	MOP1_AATGTTGCCCATCCTCCTGTAGCC	MOp1	1424	1386	1633	1157	20190523A	BICCN-H_20190523A-SPL-R	H18.30.001	sorted	Female	39	Exc_L2-3_LINC00507_AC011287.1	Glutamatergic	#3EA185	IT projection	#3ECB88	IT projection	#3ECB88	L2/3 IT	#C4EC04	L2-3 IT	#C4EC04	Exc L2 LAMP5 KCNG3	73	#7aad22	20	19	#7aad22	Exc L2 LAMP5 KCNG3
	MOP1_AATGTTGCCCTCCTGAACTATGCA	MOp1	215	207	298	261	20190523A	BICCN-H_20190523A-SPL-R	H18.30.001	sorted	Female	65	Oli_PLP1_KCNH8	Non-Neuronal	#6D7A67	Oligo-OPC	#598077	Oligo-OPC	#598077	Oligo_1	#5A6662	Oligo	#2E3E39	Oligo L3-6 OPALIN ENPP6	119	#1a3329	41	37	#1a3329	Oligo L3-6 SLC1A3 LOC100506725
	MOP1_AATGTTGCCGACACACAACGCTTA	MOp1	2674	2598	7344	3286	20190523A	BICCN-H_20190523A-SPL-R	H18.30.001	sorted	Female	43	Exc_L2-3_LINC00507_AC018742.1	Glutamatergic	#3EA185	IT projection	#3ECB88	IT projection	#3ECB88	L2/3 IT	#C4EC04	L2-3 IT	#C4EC04	Exc L2 LINC00507 GLRA3	75	#cecd32	21	21	#cecd32	Exc L2 LINC00507 GLRA3
	MOP1_AATGTTGCGGTGCGAAACCACTGT	MOp1	840	818	315	271	20190523A	BICCN-H_20190523A-SPL-R	H18.30.001	sorted	Female	65	Oli_PLP1_KCNH8	Non-Neuronal	#6D7A67	Oligo-OPC	#598077	Oligo-OPC	#598077	Oligo_2	#303F3A	Oligo	#2E3E39	Oligo L2-6 OPALIN FTH1P3	120	#003a28	40	38	#387567	Oligo L2-6 OPALIN LOC101927459
	MOP1_AATGTTGCGTCGTAGAAACGTGAT	MOp1	818	799	1727	1184	20190523A	BICCN-H_20190523A-SPL-R	H18.30.001	sorted	Female	39	Exc_L2-3_LINC00507_AC011287.1	Glutamatergic	#3EA185	IT projection	#3ECB88	IT projection	#3ECB88	L2/3 IT	#C4EC04	L2-3 IT	#C4EC04	Exc L2 LAMP5 KCNG3	73	#7aad22	20	19	#7aad22	Exc L2 LAMP5 KCNG3
	MOP1_AATGTTGCTCTTCACAAACAACCA	MOp1	1937	1888	3512	2013	20190523A	BICCN-H_20190523A-SPL-R	H18.30.001	sorted	Female	43	Exc_L2-3_LINC00507_AC018742.1	Glutamatergic	#3EA185	IT projection	#3ECB88	IT projection	#3ECB88	L2/3 IT	#C4EC04	L2-3 IT	#C4EC04	Exc L2 LINC00507 GLRA3	75	#cecd32	21	21	#cecd32	Exc L2 LINC00507 GLRA3
	MOP1_AATGTTGCTGGTGGTAACATTGGC	MOp1	1595	1563	3614	2105	20190523A	BICCN-H_20190523A-SPL-R	H18.30.001	sorted	Female	41	Exc_L2-3_LINC00507_ENC1	Glutamatergic	#3EA185	IT projection	#3ECB88	IT projection	#3ECB88	L2/3 IT	#C4EC04	L2-3 IT	#C4EC04	Exc L2 LINC00507 GLRA3	75	#cecd32	21	21	#cecd32	Exc L2 LINC00507 GLRA3
	MOP1_ACAAGCTAAGCAGGAAAACCGAGA	MOp1	1068	1045	3382	1783	20190523A	BICCN-H_20190523A-SPL-R	H18.30.001	sorted	Female	24	Inh_LHX6_SST_RIPOR2	GABAergic	#C95170	MGE	#CE4D36	Sst	#C06829	Sst_6	#CE7B00	SST	#FF9900	Inh L5-6 SST FBN2	56	#f99e3b	10	10	#cc7b00	Inh L5-6 SST LOC101929667
	MOP1_ACAAGCTAATGCCTAAACCACTGT	MOp1	778	754	1219	830	20190523A	BICCN-H_20190523A-SPL-R	H18.30.001	sorted	Female	3	Inh_ADARB2_LAMP5_FBXL7	GABAergic	#C95170	CGE-PoA	#C456AA	Lamp5-Other	#E37B97	Lamp5_2	#E19AA4	LAMP5	#DA808C	Inh L1-6 LAMP5 NES	4	#e96f73	3	1	#ad474f	Inh L1-6 LAMP5 KIRREL
	MOP1_ACAAGCTACAATGGAAACTATGCA	MOp1	428	423	373	281	20190523A	BICCN-H_20190523A-SPL-R	H18.30.001	sorted	Female	22	Inh_LHX6_SST_PROM1	GABAergic	#C95170	MGE	#CE4D36	Sst	#C06829	Sst_2	#FFAE36	SST	#FF9900	Inh L3-5 SST OR5AH1P	45	#e67500	9	9	#f97e13	Inh L3-5 SST EDNRA
	MOP1_ACAAGCTACCATCCTCCGCTGATC	MOp1	2987	2877	2537	1641	20190523A	BICCN-H_20190523A-SPL-R	H18.30.001	sorted	Female	39	Exc_L2-3_LINC00507_AC011287.1	Glutamatergic	#3EA185	IT projection	#3ECB88	IT projection	#3ECB88	L2/3 IT	#C4EC04	L2-3 IT	#C4EC04	Exc L2 LAMP5 KCNG3	73	#7aad22	20	19	#7aad22	Exc L2 LAMP5 KCNG3
	MOP1_ACAAGCTACCTCTATCACCACTGT	MOp1	3965	3832	6671	3121	20190523A	BICCN-H_20190523A-SPL-R	H18.30.001	sorted	Female	44	Exc_L2-3_RORB_LAMA2	Glutamatergic	#3EA185	IT projection	#3ECB88	IT projection	#3ECB88	L2/3 IT	#C4EC04	L2-3 IT	#C4EC04	Exc L2 LINC00507 GLRA3	75	#cecd32	21	21	#cecd32	Exc L2 LINC00507 GLRA3
	MOP1_ACAAGCTACGGATTGCAACGCTTA	MOp1	2080	2018	4395	2366	20190523A	BICCN-H_20190523A-SPL-R	H18.30.001	sorted	Female	42	Exc_L2-3_LINC00507_KIF13A	Glutamatergic	#3EA185	IT projection	#3ECB88	IT projection	#3ECB88	L2/3 IT	#C4EC04	L2-3 IT	#C4EC04	Exc L2 LAMP5 KCNG3	73	#7aad22	20	19	#7aad22	Exc L2 LAMP5 KCNG3
	MOP1_ACAAGCTACTAAGGTCCGCTGATC	MOp1	2279	2224	2738	1691	20190523A	BICCN-H_20190523A-SPL-R	H18.30.001	sorted	Female	46	Exc_L4_RORB_VIPR2	Glutamatergic	#3EA185	IT projection	#3ECB88	IT projection	#3ECB88	L5 IT_1	#75C2BE	L2-3 IT	#C4EC04	Exc L2-3 RORB CCDC68	80	#b8eb62	28	25	#b8eb62	Exc L2-3 RORB VIPR2
	MOP1_ACAAGCTATGGAACAACGCTGATC	MOp1	4620	4459	3020	1819	20190523A	BICCN-H_20190523A-SPL-R	H18.30.001	sorted	Female	45	Exc_L4_RORB_DSCAM	Glutamatergic	#3EA185	IT projection	#3ECB88	IT projection	#3ECB88	L2/3 IT	#C4EC04	L2-3 IT	#C4EC04	Exc L3 LAMP5 CARM1P1	78	#93d92b	22	24	#93d92b	Exc L3 LAMP5 MIR3976HG
	MOP1_ACAAGCTATGGCTTCAAACGCTTA	MOp1	3082	2986	5780	2821	20190523A	BICCN-H_20190523A-SPL-R	H18.30.001	sorted	Female	39	Exc_L2-3_LINC00507_AC011287.1	Glutamatergic	#3EA185	IT projection	#3ECB88	IT projection	#3ECB88	L2/3 IT	#C4EC04	L2-3 IT	#C4EC04	Exc L2 LAMP5 KCNG3	73	#7aad22	20	19	#7aad22	Exc L2 LAMP5 KCNG3
	MOP1_ACACAGAAACGCTCGAAACAACCA	MOp1	981	948	890	668	20190523A	BICCN-H_20190523A-SPL-R	H18.30.001	sorted	Female	60	OPC_PDGFRA_TNR	Non-Neuronal	#6D7A67	Oligo-OPC	#598077	Oligo-OPC	#598077	OPC	#486159	OPC	#486159	OPC L1-6 PDGFRA COL20A1	118	#446e5c	36	36	#446e5c	OPC L1-6 PDGFRA COL20A1
	MOP1_ACACAGAAACTATGCAAACGCTTA	MOp1	2354	2274	2234	1289	20190523A	BICCN-H_20190523A-SPL-R	H18.30.001	sorted	Female	42	Exc_L2-3_LINC00507_KIF13A	Glutamatergic	#3EA185	IT projection	#3ECB88	IT projection	#3ECB88	L2/3 IT	#C4EC04	L2-3 IT	#C4EC04	Exc L2 LAMP5 KCNG3	73	#7aad22	20	19	#7aad22	Exc L2 LAMP5 KCNG3
	MOP1_ACACAGAAACTATGCAAGTACAAG	MOp1	2240	2197	4098	2206	20190523A	BICCN-H_20190523A-SPL-R	H18.30.001	sorted	Female	51	Exc_L5-6_THEMIS_CAMKK1	Glutamatergic	#3EA185	IT projection	#3ECB88	IT projection	#3ECB88	L6 IT_1	#B4AE50	L6 IT	#A19922	Exc L6 THEMIS LINC00343	94	#cdce31	26	29	#cdce31	Exc L6 THEMIS LINC00343
	MOP1_ACACAGAAAGATGTACACAAGCTA	MOp1	2669	2612	2236	1454	20190523A	BICCN-H_20190523A-SPL-R	H18.30.001	sorted	Female	43	Exc_L2-3_LINC00507_AC018742.1	Glutamatergic	#3EA185	IT projection	#3ECB88	IT projection	#3ECB88	L2/3 IT	#C4EC04	L2-3 IT	#C4EC04	Exc L3 LAMP5 CARM1P1	78	#93d92b	22	24	#93d92b	Exc L3 LAMP5 MIR3976HG
	MOP1_ACACAGAAATAGCGACAAGACGGA	MOp1	544	535	1252	904	20190523A	BICCN-H_20190523A-SPL-R	H18.30.001	sorted	Female	18	Inh_ADARB2_VIP_SLC22A3	GABAergic	#C95170	CGE-PoA	#C456AA	Vip-Sncg	#A531BD	Vip_3	#B865CC	VIP	#B864CC	Inh L1-5 VIP SMOC1	29	#b462e9	5	6	#733fb0	Inh L1-6 VIP IQGAP2
	MOP1_ACACAGAACAAGACTAACTATGCA	MOp1	1471	1424	815	579	20190523A	BICCN-H_20190523A-SPL-R	H18.30.001	sorted	Female	23	Inh_LHX6_SST_COL25A1	GABAergic	#C95170	MGE	#CE4D36	Sst	#C06829	Sst_1	#FFC369	SST	#FF9900	Inh L5 SST RPL35AP11	42	#faaa00	9	9	#f97e13	Inh L3-5 SST EDNRA
	MOP1_ACACAGAACAGCGTTAACGTATCA	MOp1	2646	2584	8302	3381	20190523A	BICCN-H_20190523A-SPL-R	H18.30.001	sorted	Female	50	Exc_L5_RORB_CALD1	Glutamatergic	#3EA185	IT projection	#3ECB88	IT projection	#3ECB88	L5 IT_2	#51B2AD	L5 IT	#50B2AD	Exc L5 THEMIS SLC22A18	88	#99d5cb	29	28	#99d5cb	Exc L3-5 RORB LOC105374972
	MOP1_ACACAGAACAGCGTTAAGTGGTCA	MOp1	3151	3051	3580	1821	20190523A	BICCN-H_20190523A-SPL-R	H18.30.001	sorted	Female	51	Exc_L5-6_THEMIS_CAMKK1	Glutamatergic	#3EA185	IT projection	#3ECB88	IT projection	#3ECB88	L6 IT_2	#A19A24	L6 IT	#A19922	Exc L6 THEMIS SNTG2	96	#d0d161	26	29	#cdce31	Exc L6 THEMIS LINC00343
	MOP1_ACACAGAACATACCAAATGCCTAA	MOp1	1319	1274	386	315	20190523A	BICCN-H_20190523A-SPL-R	H18.30.001	sorted	Female	21	Inh_LHX6_SST_TNFSF15	GABAergic	#C95170	MGE	#CE4D36	Sst	#C06829	Sst_3	#FFA41C	SST	#FF9900	Inh L1-2 SST CCNJL	50	#fb8d00	13	12	#fb8d00	Inh L1-3 SST LOC105379168
	MOP1_ACACGACCAACGCTTAAACCGAGA	MOp1	1605	1556	2203	1336	20190523A	BICCN-H_20190523A-SPL-R	H18.30.001	sorted	Female	25	Inh_LHX6_SST_CRB1	GABAergic	#C95170	MGE	#CE4D36	Sst	#C06829	Sst_2	#FFAE36	SST	#FF9900	Inh L5-6 PVALB SST CRHR2	44	#ff913c	9	9	#f97e13	Inh L3-5 SST EDNRA
	MOP1_ACACGACCAGATCGCAAACGTGAT	MOp1	707	699	2083	1368	20190523A	BICCN-H_20190523A-SPL-R	H18.30.001	sorted	Female	53	Exc_L5-6_THEMIS_PLXDC2	Glutamatergic	#3EA185	IT projection	#3ECB88	IT projection	#3ECB88	L6 IT_2	#A19A24	L6 IT	#A19922	Exc L6 THEMIS SNTG2	96	#d0d161	26	29	#cdce31	Exc L6 THEMIS LINC00343
	MOP1_ACACGACCATCCTGTAAACCGAGA	MOp1	1507	1466	4055	2127	20190523A	BICCN-H_20190523A-SPL-R	H18.30.001	sorted	Female	34	Inh_LHX6_PVALB_CEMIP	GABAergic	#C95170	MGE	#CE4D36	Pvalb	#DB3143	Pvalb_1	#E15C61	PVALB	#D93137	Inh L2-5 PVALB RPH3AL	64	#d7003c	15	17	#b1331b	Inh L2-5 PVALB LOC105376919
	MOP1_ACACGACCCCATCCTCATGCCTAA	MOp1	3383	3293	1945	1262	20190523A	BICCN-H_20190523A-SPL-R	H18.30.001	sorted	Female	54	Exc_L5_TLE4_VAT1L	Glutamatergic	#3EA185	ET projection	#3E7782	ET projection	#3E7782	L5 ET_1	#407D94	L5 ET	#0D5B78	Exc L5 FEZF2 CSN1S1	110	#0D5D7E	34	34	#0D5D7E	Exc L3-5 FEZF2 LOC101929352
	MOP1_ACACGACCGAGCTGAACGCTGATC	MOp1	2199	2148	2066	1358	20190523A	BICCN-H_20190523A-SPL-R	H18.30.001	sorted	Female	56	Exc_L6_TLE4_ADAMTSL1	Glutamatergic	#3EA185	ET projection	#3E7782	ET projection	#3E7782	L6 CT_1	#59A4C7	L6 CT	#2D8CB8	Exc L5 THEMIS RGPD6	100	#1c657f	31	31	#5e8099	Exc L5-6 FEZF2 LOC105376596
	MOP1_ACACGACCGCGAGTAAACCTCCAA	MOp1	1838	1782	3127	1805	20190523A	BICCN-H_20190523A-SPL-R	H18.30.001	sorted	Female	37	Inh_LHX6_PVALB_MYO1B	GABAergic	#C95170	MGE	#CE4D36	Pvalb	#DB3143	Pvalb_1	#E15C61	PVALB	#D93137	Inh L3 PVALB SAMD13	65	#ed6d5a	15	17	#b1331b	Inh L2-5 PVALB LOC105376919
	MOP1_ACAGATTCAACGCTTAACCACTGT	MOp1	2029	1963	2806	1719	20190523A	BICCN-H_20190523A-SPL-R	H18.30.001	sorted	Female	40	Exc_L2-3_LINC00507_DUX4	Glutamatergic	#3EA185	IT projection	#3ECB88	IT projection	#3ECB88	L2/3 IT	#C4EC04	L2-3 IT	#C4EC04	Exc L2 LINC00507 ATP7B	74	#c6ff1f	19	20	#c6ff1f	Exc L2 LINC00507 ATP7B
	MOP1_ACAGATTCAAGACGGAAACAACCA	MOp1	1637	1596	4782	2385	20190523A	BICCN-H_20190523A-SPL-R	H18.30.001	sorted	Female	47	Exc_L5_RORB_COL22A1	Glutamatergic	#3EA185	IT projection	#3ECB88	IT projection	#3ECB88	L5 IT_1	#75C2BE	L5 IT	#50B2AD	Exc L3 RORB OTOGL	86	#91e6e9	25	26	#00bbc0	Exc L3-5 RORB COL22A1
	MOP1_ACAGATTCAAGACGGACATCAAGT	MOp1	2486	2432	5231	2704	20190523A	BICCN-H_20190523A-SPL-R	H18.30.001	sorted	Female	46	Exc_L4_RORB_VIPR2	Glutamatergic	#3EA185	IT projection	#3ECB88	IT projection	#3ECB88	L5 IT_1	#75C2BE	L2-3 IT	#C4EC04	Exc L2-3 RORB PTPN3	81	#b7ce00	28	25	#b8eb62	Exc L2-3 RORB VIPR2
	MOP1_ACAGATTCAAGAGATCACATTGGC	MOp1	2193	2122	2603	1702	20190523A	BICCN-H_20190523A-SPL-R	H18.30.001	sorted	Female	39	Exc_L2-3_LINC00507_AC011287.1	Glutamatergic	#3EA185	IT projection	#3ECB88	IT projection	#3ECB88	L2/3 IT	#C4EC04	L2-3 IT	#C4EC04	Exc L2 LAMP5 KCNG3	73	#7aad22	20	19	#7aad22	Exc L2 LAMP5 KCNG3
	MOP1_ACAGATTCACATTGGCCATCAAGT	MOp1	3384	3284	7484	3410	20190523A	BICCN-H_20190523A-SPL-R	H18.30.001	sorted	Female	45	Exc_L4_RORB_DSCAM	Glutamatergic	#3EA185	IT projection	#3ECB88	IT projection	#3ECB88	L2/3 IT	#C4EC04	L2-3 IT	#C4EC04	Exc L3 LAMP5 CARM1P1	78	#93d92b	22	24	#93d92b	Exc L3 LAMP5 MIR3976HG
	MOP1_ACAGATTCAGTCACTAAGTACAAG	MOp1	1962	1899	2639	1628	20190523A	BICCN-H_20190523A-SPL-R	H18.30.001	sorted	Female	43	Exc_L2-3_LINC00507_AC018742.1	Glutamatergic	#3EA185	IT projection	#3ECB88	IT projection	#3ECB88	L2/3 IT	#C4EC04	L2-3 IT	#C4EC04	Exc L2-3 LINC00507 DSG3	77	#a0e400	23	23	#a0e400	Exc L2-3 LINC00507 DSG3
	MOP1_ACAGATTCATAGCGACACACAGAA	MOp1	3492	3339	4288	2264	20190523A	BICCN-H_20190523A-SPL-R	H18.30.001	sorted	Female	43	Exc_L2-3_LINC00507_AC018742.1	Glutamatergic	#3EA185	IT projection	#3ECB88	IT projection	#3ECB88	L2/3 IT	#C4EC04	L2-3 IT	#C4EC04	Exc L2-3 LINC00507 DSG3	77	#a0e400	23	23	#a0e400	Exc L2-3 LINC00507 DSG3
	MOP1_ACAGATTCCAAGGAGCACCACTGT	MOp1	1990	1919	1767	1159	20190523A	BICCN-H_20190523A-SPL-R	H18.30.001	sorted	Female	40	Exc_L2-3_LINC00507_DUX4	Glutamatergic	#3EA185	IT projection	#3ECB88	IT projection	#3ECB88	L2/3 IT	#C4EC04	L2-3 IT	#C4EC04	Exc L2 LAMP5 KCNG3	73	#7aad22	20	19	#7aad22	Exc L2 LAMP5 KCNG3
	MOP1_ACAGATTCCACTTCGAAACGCTTA	MOp1	860	824	856	654	20190523A	BICCN-H_20190523A-SPL-R	H18.30.001	sorted	Female	60	OPC_PDGFRA_TNR	Non-Neuronal	#6D7A67	Astrocyte	#696E50	Astrocyte	#696E50	Astro_2	#675D48	Astro	#665C47	Astro L1-6 FGFR3 PLCG1	125	#8D7C5D	38	41	#8D7C5D	Astro L1-6 FGFR3 PLCG1
	MOP1_ACAGATTCCGACACACAACGCTTA	MOp1	1012	965	650	511	20190523A	BICCN-H_20190523A-SPL-R	H18.30.001	sorted	Female	60	OPC_PDGFRA_TNR	Non-Neuronal	#6D7A67	Oligo-OPC	#598077	Oligo-OPC	#598077	OPC	#486159	OPC	#486159	OPC L1-6 PDGFRA COL20A1	118	#446e5c	36	36	#446e5c	OPC L1-6 PDGFRA COL20A1
	MOP1_ACAGATTCCTAAGGTCAACGCTTA	MOp1	531	500	462	385	20190523A	BICCN-H_20190523A-SPL-R	H18.30.001	sorted	Female	61	Ast_AQP4_ZNF98	Non-Neuronal	#6D7A67	Astrocyte	#696E50	Astrocyte	#696E50	Astro_2	#675D48	Astro	#665C47	Astro L1-6 FGFR3 PLCG1	125	#8D7C5D	38	41	#8D7C5D	Astro L1-6 FGFR3 PLCG1
	MOP1_ACAGATTCCTGAGCCAACTATGCA	MOp1	2837	2747	5654	2792	20190523A	BICCN-H_20190523A-SPL-R	H18.30.001	sorted	Female	42	Exc_L2-3_LINC00507_KIF13A	Glutamatergic	#3EA185	IT projection	#3ECB88	IT projection	#3ECB88	L2/3 IT	#C4EC04	L2-3 IT	#C4EC04	Exc L2 LINC00507 GLRA3	75	#cecd32	21	21	#cecd32	Exc L2 LINC00507 GLRA3
	MOP1_ACAGATTCGAACAGGCACTATGCA	MOp1	2708	2620	3561	1921	20190523A	BICCN-H_20190523A-SPL-R	H18.30.001	sorted	Female	43	Exc_L2-3_LINC00507_AC018742.1	Glutamatergic	#3EA185	IT projection	#3ECB88	IT projection	#3ECB88	L2/3 IT	#C4EC04	L2-3 IT	#C4EC04	Exc L2-3 LINC00507 DSG3	77	#a0e400	23	23	#a0e400	Exc L2-3 LINC00507 DSG3
	MOP1_ACAGATTCTGGAACAAACTATGCA	MOp1	2521	2427	4252	2275	20190523A	BICCN-H_20190523A-SPL-R	H18.30.001	sorted	Female	33	Inh_LHX6_PVALB_RARB	GABAergic	#C95170	MGE	#CE4D36	Pvalb	#DB3143	Pvalb_1	#E15C61	PVALB	#D93137	Inh L2-5 PVALB RPH3AL	64	#d7003c	15	17	#b1331b	Inh L2-5 PVALB LOC105376919
	MOP1_ACAGATTCTTCACGCACATCAAGT	MOp1	3497	3362	6851	3172	20190523A	BICCN-H_20190523A-SPL-R	H18.30.001	sorted	Female	30	Inh_LHX6_PVALB_LRRC4C	GABAergic	#C95170	MGE	#CE4D36	Pvalb	#DB3143	Pvalb_1	#E15C61	PVALB	#D93137	Inh L5-6 PVALB ZFPM2-AS1	60	#be001e	16	15	#be001e	Inh L5-6 PVALB LINC01057
	MOP1_ACAGCAGAAAGAGATCCAGATCTG	MOp1	1891	1836	1727	1166	20190523A	BICCN-H_20190523A-SPL-R	H18.30.001	sorted	Female	41	Exc_L2-3_LINC00507_ENC1	Glutamatergic	#3EA185	IT projection	#3ECB88	IT projection	#3ECB88	L2/3 IT	#C4EC04	L2-3 IT	#C4EC04	Exc L2 LAMP5 KCNG3	73	#7aad22	20	19	#7aad22	Exc L2 LAMP5 KCNG3
	MOP1_ACAGCAGAAAGGTACAAACGCTTA	MOp1	2036	1968	2980	1770	20190523A	BICCN-H_20190523A-SPL-R	H18.30.001	sorted	Female	40	Exc_L2-3_LINC00507_DUX4	Glutamatergic	#3EA185	IT projection	#3ECB88	IT projection	#3ECB88	L2/3 IT	#C4EC04	L2-3 IT	#C4EC04	Exc L2 LINC00507 ATP7B	74	#c6ff1f	19	20	#c6ff1f	Exc L2 LINC00507 ATP7B
	MOP1_ACAGCAGAAGCACCTCAAGGTACA	MOp1	2970	2877	4623	2429	20190523A	BICCN-H_20190523A-SPL-R	H18.30.001	sorted	Female	43	Exc_L2-3_LINC00507_AC018742.1	Glutamatergic	#3EA185	IT projection	#3ECB88	IT projection	#3ECB88	L2/3 IT	#C4EC04	L2-3 IT	#C4EC04	Exc L2-3 LINC00507 DSG3	77	#a0e400	23	23	#a0e400	Exc L2-3 LINC00507 DSG3
	MOP1_ACAGCAGACTCAATGAAAACATCG	MOp1	694	679	233	206	20190523A	BICCN-H_20190523A-SPL-R	H18.30.001	sorted	Female	60	OPC_PDGFRA_TNR	Non-Neuronal	#6D7A67	Oligo-OPC	#598077	Oligo-OPC	#598077	OPC	#486159	OPC	#486159	OPC L1-6 PDGFRA COL20A1	118	#446e5c	36	36	#446e5c	OPC L1-6 PDGFRA COL20A1
	MOP1_ACAGCAGACTGAGCCAACAAGCTA	MOp1	2309	2248	3121	1810	20190523A	BICCN-H_20190523A-SPL-R	H18.30.001	sorted	Female	44	Exc_L2-3_RORB_LAMA2	Glutamatergic	#3EA185	IT projection	#3ECB88	IT projection	#3ECB88	L2/3 IT	#C4EC04	L2-3 IT	#C4EC04	Exc L2-3 RORB RTKN2	76	#c9ff3c	27	22	#c9ff3c	Exc L2-3 RORB RTKN2
	MOP1_ACAGCAGAGAATCTGAACAAGCTA	MOp1	3184	3062	6383	3068	20190523A	BICCN-H_20190523A-SPL-R	H18.30.001	sorted	Female	43	Exc_L2-3_LINC00507_AC018742.1	Glutamatergic	#3EA185	IT projection	#3ECB88	IT projection	#3ECB88	L2/3 IT	#C4EC04	L2-3 IT	#C4EC04	Exc L2-3 LINC00507 DSG3	77	#a0e400	23	23	#a0e400	Exc L2-3 LINC00507 DSG3
	MOP1_ACAGCAGAGGTGCGAAACATTGGC	MOp1	2440	2389	4915	2558	20190523A	BICCN-H_20190523A-SPL-R	H18.30.001	sorted	Female	54	Exc_L5_TLE4_VAT1L	Glutamatergic	#3EA185	ET projection	#3E7782	ET projection	#3E7782	L5 ET_1	#407D94	L5 ET	#0D5B78	Exc L3-5 FEZF2 ASGR2	111	#0A75B1	34	34	#0D5D7E	Exc L3-5 FEZF2 LOC101929352
	MOP1_ACAGCAGAGTACGCAAATGCCTAA	MOp1	832	819	1870	1223	20190523A	BICCN-H_20190523A-SPL-R	H18.30.001	sorted	Female	13	Inh_ADARB2_VIP_PRR16	GABAergic	#C95170	CGE-PoA	#C456AA	Vip-Sncg	#A531BD	Vip_2	#C784D6	VIP	#B864CC	Inh L1 VIP KLHDC8B	27	#d395ff	5	6	#733fb0	Inh L1-6 VIP IQGAP2
	MOP1_ACAGCAGATGAAGAGAACACAGAA	MOp1	1919	1865	2835	1591	20190523A	BICCN-H_20190523A-SPL-R	H18.30.001	sorted	Female	9	Inh_ADARB2_GAD1_CNR1	GABAergic	#C95170	CGE-PoA	#C456AA	Vip-Sncg	#A531BD	Sncg_2	#D635FF	SNCG	#D633FF	Inh L2 PAX6 FREM2	11	#c86eff	1	2	#e09a99	Inh L1 GAD1 SP8
	MOP1_ACATTGGCAGATCGCAACAAGCTA	MOp1	1547	1515	1880	1161	20190523A	BICCN-H_20190523A-SPL-R	H18.30.001	sorted	Female	1	Inh_ADARB2_LAMP5_CA3	GABAergic	#C95170	CGE-PoA	#C456AA	Lamp5-Other	#E37B97	Lamp5_3	#DA818D	LAMP5	#DA808C	Inh L5-6 LAMP5 CRABP1	6	#bf7e7d	3	1	#ad474f	Inh L1-6 LAMP5 KIRREL
	MOP1_ACATTGGCAGTCACTAACAAGCTA	MOp1	4526	4358	4673	2476	20190523A	BICCN-H_20190523A-SPL-R	H18.30.001	sorted	Female	50	Exc_L5_RORB_CALD1	Glutamatergic	#3EA185	IT projection	#3ECB88	IT projection	#3ECB88	L5 IT_2	#51B2AD	L5 IT	#50B2AD	Exc L5 THEMIS SLC22A18	88	#99d5cb	29	28	#99d5cb	Exc L3-5 RORB LOC105374972
	MOP1_ACATTGGCCATACCAAACGCTCGA	MOp1	1451	1412	4309	2047	20190523A	BICCN-H_20190523A-SPL-R	H18.30.001	sorted	Female	3	Inh_ADARB2_LAMP5_FBXL7	GABAergic	#C95170	CGE-PoA	#C456AA	Lamp5-Other	#E37B97	Lamp5_2	#E19AA4	LAMP5	#DA808C	Inh L1 LAMP5 RAB11FIP1	2	#ffa0a7	3	1	#ad474f	Inh L1-6 LAMP5 KIRREL
	MOP1_ACATTGGCCCGTGAGACATCAAGT	MOp1	706	691	1391	967	20190523A	BICCN-H_20190523A-SPL-R	H18.30.001	sorted	Female	38	Inh_LHX6_PVALB_CA8	GABAergic	#C95170	MGE	#CE4D36	Pvalb	#DB3143	Chandelier	#F4358B	PVALB	#D93137	Inh L1-6 PVALB COL15A1	72	#F4358B	18	18	#F4358B	Inh L1-6 PVALB COL15A1
	MOP1_ACATTGGCCCTCCTGAAGTGGTCA	MOp1	2203	2127	1380	927	20190523A	BICCN-H_20190523A-SPL-R	H18.30.001	sorted	Female	38	Inh_LHX6_PVALB_CA8	GABAergic	#C95170	MGE	#CE4D36	Pvalb	#DB3143	Chandelier	#F4358B	PVALB	#D93137	Inh L1-6 PVALB COL15A1	72	#F4358B	18	18	#F4358B	Inh L1-6 PVALB COL15A1
	MOP1_ACATTGGCGAACAGGCCATCAAGT	MOp1	918	902	1961	1310	20190523A	BICCN-H_20190523A-SPL-R	H18.30.001	sorted	Female	11	Inh_ADARB2_VIP_AC007364.1	GABAergic	#C95170	CGE-PoA	#C456AA	Vip-Sncg	#A531BD	Vip_4	#9450A4	VIP	#B864CC	Inh L1-5 VIP PHLDB3	36	#c46db9	5	6	#733fb0	Inh L1-6 VIP IQGAP2
	MOP1_ACATTGGCGAGCTGAAAGTGGTCA	MOp1	2783	2706	2164	1373	20190523A	BICCN-H_20190523A-SPL-R	H18.30.001	sorted	Female	47	Exc_L5_RORB_COL22A1	Glutamatergic	#3EA185	IT projection	#3ECB88	IT projection	#3ECB88	L5 IT_1	#75C2BE	L5 IT	#50B2AD	Exc L3 RORB OTOGL	86	#91e6e9	25	26	#00bbc0	Exc L3-5 RORB COL22A1
	MOP1_ACATTGGCGGAGAACAACGTATCA	MOp1	1149	1108	2351	1181	20190523A	BICCN-H_20190523A-SPL-R	H18.30.001	sorted	Female	20	Inh_LHX6_SST_NPY	GABAergic	#C95170	MGE	#CE4D36	Sst	#C06829	Sst Chodl	#FFEA00	SST CHODL	#FFEA00	Inh L1-6 SST NPY	40	#FFEA00	8	8	#FFEA00	Inh L1-6 SST NPY
	MOP1_ACATTGGCGTCGTAGAACGCTCGA	MOp1	2541	2465	5513	2678	20190523A	BICCN-H_20190523A-SPL-R	H18.30.001	sorted	Female	43	Exc_L2-3_LINC00507_AC018742.1	Glutamatergic	#3EA185	IT projection	#3ECB88	IT projection	#3ECB88	L2/3 IT	#C4EC04	L2-3 IT	#C4EC04	Exc L2 LINC00507 GLRA3	75	#cecd32	21	21	#cecd32	Exc L2 LINC00507 GLRA3
	MOP1_ACCACTGTAGGCTAACAACAACCA	MOp1	412	405	235	214	20190523A	BICCN-H_20190523A-SPL-R	H18.30.001	sorted	Female	73	Mic_APBB1IP_APBB1IP	Non-Neuronal	#6D7A67	Micro-PVM	#598069	Micro-PVM	#598069	Microglia/PVM	#94AF97	Micro-PVM	#94AF97	Micro L1-6 TYROBP CD74	128	#94AF97	42	43	#94AF97	Micro L1-6 TYROBP CD74
	MOP1_ACCACTGTAGTACAAGCGCTGATC	MOp1	2383	2314	926	734	20190523A	BICCN-H_20190523A-SPL-R	H18.30.001	sorted	Female	47	Exc_L5_RORB_COL22A1	Glutamatergic	#3EA185	IT projection	#3ECB88	IT projection	#3ECB88	L5 IT_1	#75C2BE	L5 IT	#50B2AD	Exc L3 RORB OTOGL	86	#91e6e9	25	26	#00bbc0	Exc L3-5 RORB COL22A1
	MOP1_ACCACTGTCACCTTACACGCTCGA	MOp1	561	547	713	516	20190523A	BICCN-H_20190523A-SPL-R	H18.30.001	sorted	Female	61	Ast_AQP4_ZNF98	Non-Neuronal	#6D7A67	Astrocyte	#696E50	Astrocyte	#696E50	Astro_2	#675D48	Astro	#665C47	Astro L1-6 FGFR3 PLCG1	125	#8D7C5D	38	41	#8D7C5D	Astro L1-6 FGFR3 PLCG1
	MOP1_ACCACTGTCAGATCTGCGCTGATC	MOp1	3145	3051	2015	1358	20190523A	BICCN-H_20190523A-SPL-R	H18.30.001	sorted	Female	41	Exc_L2-3_LINC00507_ENC1	Glutamatergic	#3EA185	IT projection	#3ECB88	IT projection	#3ECB88	L2/3 IT	#C4EC04	L2-3 IT	#C4EC04	Exc L2 LINC00507 GLRA3	75	#cecd32	21	21	#cecd32	Exc L2 LINC00507 GLRA3
	MOP1_ACCACTGTCTGAGCCAAGTGGTCA	MOp1	2316	2253	1837	1056	20190523A	BICCN-H_20190523A-SPL-R	H18.30.001	sorted	Female	56	Exc_L6_TLE4_ADAMTSL1	Glutamatergic	#3EA185	ET projection	#3E7782	ET projection	#3E7782	L6 CT_2	#2F8DB8	L6 CT	#2D8CB8	Exc L5-6 FEZF2 C9orf135-AS1	101	#8fb5ce	32	32	#8fb5ce	Exc L5-6 FEZF2 C9orf135-AS1
	MOP1_ACCACTGTGAATCTGAAAGACGGA	MOp1	721	705	608	466	20190523A	BICCN-H_20190523A-SPL-R	H18.30.001	sorted	Female	61	Ast_AQP4_ZNF98	Non-Neuronal	#6D7A67	Astrocyte	#696E50	Astrocyte	#696E50	Astro_2	#675D48	Astro	#665C47	Astro L1-6 FGFR3 PLCG1	125	#8D7C5D	38	41	#8D7C5D	Astro L1-6 FGFR3 PLCG1
	MOP1_ACCACTGTGCCAAGACCAGATCTG	MOp1	2426	2359	3581	2099	20190523A	BICCN-H_20190523A-SPL-R	H18.30.001	sorted	Female	41	Exc_L2-3_LINC00507_ENC1	Glutamatergic	#3EA185	IT projection	#3ECB88	IT projection	#3ECB88	L2/3 IT	#C4EC04	L2-3 IT	#C4EC04	Exc L2 LINC00507 GLRA3	75	#cecd32	21	21	#cecd32	Exc L2 LINC00507 GLRA3
	MOP1_ACCACTGTGCGAGTAAATGCCTAA	MOp1	1763	1710	2704	1626	20190523A	BICCN-H_20190523A-SPL-R	H18.30.001	sorted	Female	10	Inh_ADARB2_VIP_PENK	GABAergic	#C95170	CGE-PoA	#C456AA	Vip-Sncg	#A531BD	Vip_4	#9450A4	VIP	#B864CC	Inh L3-6 VIP ZIM2-AS1	35	#b478f5	5	6	#733fb0	Inh L1-6 VIP IQGAP2
	MOP1_ACCACTGTTTCACGCAACAAGCTA	MOp1	1982	1929	4547	2302	20190523A	BICCN-H_20190523A-SPL-R	H18.30.001	sorted	Female	51	Exc_L5-6_THEMIS_CAMKK1	Glutamatergic	#3EA185	IT projection	#3ECB88	IT projection	#3ECB88	L2/3 IT	#C4EC04	L2-3 IT	#C4EC04	Exc L2 LINC00507 ATP7B	74	#c6ff1f	19	20	#c6ff1f	Exc L2 LINC00507 ATP7B
	MOP1_ACCTCCAAAATCCGTCACACAGAA	MOp1	4459	4304	1370	951	20190523A	BICCN-H_20190523A-SPL-R	H18.30.001	sorted	Female	56	Exc_L6_TLE4_ADAMTSL1	Glutamatergic	#3EA185	ET projection	#3E7782	ET projection	#3E7782	L6 CT_1	#59A4C7	L6 CT	#2D8CB8	Exc L5-6 FEZF2 SH2D1B	103	#4aa9e7	31	31	#5e8099	Exc L5-6 FEZF2 LOC105376596
	MOP1_ACCTCCAACACTTCGAACAAGCTA	MOp1	2633	2547	6731	3002	20190523A	BICCN-H_20190523A-SPL-R	H18.30.001	sorted	Female	51	Exc_L5-6_THEMIS_CAMKK1	Glutamatergic	#3EA185	IT projection	#3ECB88	IT projection	#3ECB88	L6 IT_1	#B4AE50	L6 IT	#A19922	Exc L6 THEMIS LINC00343	94	#cdce31	26	29	#cdce31	Exc L6 THEMIS LINC00343
	MOP1_ACCTCCAACACTTCGACAGATCTG	MOp1	1488	1405	275	207	20190523A	BICCN-H_20190523A-SPL-R	H18.30.001	sorted	Female	70	vEC_FLT1_MECOM	Non-Neuronal	#6D7A67	Other NN	#99796B	Other NN	#99796B	Endo	#8D6C62	Endo	#8D6C62	Endo L2-5 NOSTRIN SRGN	126	#8D6C62	43	42	#8D6C62	Glia L1-5 NOSTRIN MECOM
	MOP1_ACCTCCAACATCAAGTCATCAAGT	MOp1	2784	2705	4944	2515	20190523A	BICCN-H_20190523A-SPL-R	H18.30.001	sorted	Female	42	Exc_L2-3_LINC00507_KIF13A	Glutamatergic	#3EA185	IT projection	#3ECB88	IT projection	#3ECB88	L2/3 IT	#C4EC04	L2-3 IT	#C4EC04	Exc L2 LINC00507 GLRA3	75	#cecd32	21	21	#cecd32	Exc L2 LINC00507 GLRA3
	MOP1_ACCTCCAACCTCCTGAAACAACCA	MOp1	2948	2856	6013	2888	20190523A	BICCN-H_20190523A-SPL-R	H18.30.001	sorted	Female	42	Exc_L2-3_LINC00507_KIF13A	Glutamatergic	#3EA185	IT projection	#3ECB88	IT projection	#3ECB88	L2/3 IT	#C4EC04	L2-3 IT	#C4EC04	Exc L2 LINC00507 GLRA3	75	#cecd32	21	21	#cecd32	Exc L2 LINC00507 GLRA3
	MOP1_ACCTCCAACGAACTTAACCTCCAA	MOp1	3493	3376	5115	2487	20190523A	BICCN-H_20190523A-SPL-R	H18.30.001	sorted	Female	41	Exc_L2-3_LINC00507_ENC1	Glutamatergic	#3EA185	IT projection	#3ECB88	IT projection	#3ECB88	L2/3 IT	#C4EC04	L2-3 IT	#C4EC04	Exc L2 LINC00507 GLRA3	75	#cecd32	21	21	#cecd32	Exc L2 LINC00507 GLRA3
	MOP1_ACCTCCAACGGATTGCCAGATCTG	MOp1	3003	2922	1583	1108	20190523A	BICCN-H_20190523A-SPL-R	H18.30.001	sorted	Female	41	Exc_L2-3_LINC00507_ENC1	Glutamatergic	#3EA185	IT projection	#3ECB88	IT projection	#3ECB88	L2/3 IT	#C4EC04	L2-3 IT	#C4EC04	Exc L2 LAMP5 KCNG3	73	#7aad22	20	19	#7aad22	Exc L2 LAMP5 KCNG3
	MOP1_ACGCTCGAAACAACCAACAAGCTA	MOp1	1221	1198	3642	1995	20190523A	BICCN-H_20190523A-SPL-R	H18.30.001	sorted	Female	3	Inh_ADARB2_LAMP5_FBXL7	GABAergic	#C95170	CGE-PoA	#C456AA	Lamp5-Other	#E37B97	Lamp5_2	#E19AA4	LAMP5	#DA808C	Inh L1-6 LAMP5 AARD	3	#ff8aa8	3	1	#ad474f	Inh L1-6 LAMP5 KIRREL
	MOP1_ACGCTCGAAACGTGATAAGGTACA	MOp1	3688	3557	6016	2926	20190523A	BICCN-H_20190523A-SPL-R	H18.30.001	sorted	Female	42	Exc_L2-3_LINC00507_KIF13A	Glutamatergic	#3EA185	IT projection	#3ECB88	IT projection	#3ECB88	L2/3 IT	#C4EC04	L2-3 IT	#C4EC04	Exc L2 LINC00507 GLRA3	75	#cecd32	21	21	#cecd32	Exc L2 LINC00507 GLRA3
	MOP1_ACGCTCGAAAGAGATCACAAGCTA	MOp1	1307	1279	1272	904	20190523A	BICCN-H_20190523A-SPL-R	H18.30.001	sorted	Female	28	Inh_LHX6_PVALB_ARHGAP42	GABAergic	#C95170	MGE	#CE4D36	Pvalb	#DB3143	Pvalb_1	#E15C61	PVALB	#D93137	Inh L2-5 PVALB RPH3AL	64	#d7003c	15	17	#b1331b	Inh L2-5 PVALB LOC105376919
	MOP1_ACGCTCGAAGTGGTCAACCTCCAA	MOp1	652	629	386	308	20190523A	BICCN-H_20190523A-SPL-R	H18.30.001	sorted	Female	60	OPC_PDGFRA_TNR	Non-Neuronal	#6D7A67	Astrocyte	#696E50	Astrocyte	#696E50	Astro_1	#675D48	Astro	#665C47	Astro L1 FGFR3 SERPINI2	124	#5A503F	37	40	#5A503F	Astro L1 FGFR3 SERPINI2
	MOP1_ACGCTCGACATCAAGTACAGCAGA	MOp1	2731	2625	5117	2578	20190523A	BICCN-H_20190523A-SPL-R	H18.30.001	sorted	Female	41	Exc_L2-3_LINC00507_ENC1	Glutamatergic	#3EA185	IT projection	#3ECB88	IT projection	#3ECB88	L2/3 IT	#C4EC04	L2-3 IT	#C4EC04	Exc L2 LAMP5 KCNG3	73	#7aad22	20	19	#7aad22	Exc L2 LAMP5 KCNG3
	MOP1_ACGCTCGACATCAAGTACCTCCAA	MOp1	3301	3188	3044	1745	20190523A	BICCN-H_20190523A-SPL-R	H18.30.001	sorted	Female	33	Inh_LHX6_PVALB_RARB	GABAergic	#C95170	MGE	#CE4D36	Pvalb	#DB3143	Pvalb_1	#E15C61	PVALB	#D93137	Inh L2-5 PVALB RPH3AL	64	#d7003c	15	17	#b1331b	Inh L2-5 PVALB LOC105376919
	MOP1_ACGCTCGAGTACGCAAACAAGCTA	MOp1	3762	3642	4281	2329	20190523A	BICCN-H_20190523A-SPL-R	H18.30.001	sorted	Female	45	Exc_L4_RORB_DSCAM	Glutamatergic	#3EA185	IT projection	#3ECB88	IT projection	#3ECB88	L2/3 IT	#C4EC04	L2-3 IT	#C4EC04	Exc L3 LAMP5 CARM1P1	78	#93d92b	22	24	#93d92b	Exc L3 LAMP5 MIR3976HG
	MOP1_ACGCTCGATGGTGGTAACACAGAA	MOp1	2748	2672	4968	2563	20190523A	BICCN-H_20190523A-SPL-R	H18.30.001	sorted	Female	43	Exc_L2-3_LINC00507_AC018742.1	Glutamatergic	#3EA185	IT projection	#3ECB88	IT projection	#3ECB88	L2/3 IT	#C4EC04	L2-3 IT	#C4EC04	Exc L3 LAMP5 CARM1P1	78	#93d92b	22	24	#93d92b	Exc L3 LAMP5 MIR3976HG
	MOP1_ACGTATCAAACGCTTAACTATGCA	MOp1	3792	3666	4546	2272	20190523A	BICCN-H_20190523A-SPL-R	H18.30.001	sorted	Female	52	Exc_L5-6_THEMIS_BICC1	Glutamatergic	#3EA185	IT projection	#3ECB88	IT projection	#3ECB88	L5 IT_1	#75C2BE	L5 IT	#50B2AD	Exc L5 THEMIS VILL	85	#4ca8ac	24	27	#4ca8ac	Exc L5-6 THEMIS TMEM18
	MOP1_ACGTATCAACAGATTCACAGCAGA	MOp1	4517	4374	4763	2474	20190523A	BICCN-H_20190523A-SPL-R	H18.30.001	sorted	Female	56	Exc_L6_TLE4_ADAMTSL1	Glutamatergic	#3EA185	ET projection	#3E7782	ET projection	#3E7782	L6 CT_1	#59A4C7	L6 CT	#2D8CB8	Exc L5-6 FEZF2 OR1L8	98	#5e8099	31	31	#5e8099	Exc L5-6 FEZF2 LOC105376596
	MOP1_ACGTATCAACATTGGCACGTATCA	MOp1	2119	2070	3728	2020	20190523A	BICCN-H_20190523A-SPL-R	H18.30.001	sorted	Female	56	Exc_L6_TLE4_ADAMTSL1	Glutamatergic	#3EA185	ET projection	#3E7782	ET projection	#3E7782	L6 CT_2	#2F8DB8	L6 CT	#2D8CB8	Exc L5-6 FEZF2 C9orf135-AS1	101	#8fb5ce	32	32	#8fb5ce	Exc L5-6 FEZF2 C9orf135-AS1
	MOP1_ACGTATCAATGCCTAAACAAGCTA	MOp1	1183	1156	1424	1007	20190523A	BICCN-H_20190523A-SPL-R	H18.30.001	sorted	Female	39	Exc_L2-3_LINC00507_AC011287.1	Glutamatergic	#3EA185	IT projection	#3ECB88	IT projection	#3ECB88	L2/3 IT	#C4EC04	L2-3 IT	#C4EC04	Exc L2 LAMP5 KCNG3	73	#7aad22	20	19	#7aad22	Exc L2 LAMP5 KCNG3
	MOP1_ACGTATCAATGCCTAAACCTCCAA	MOp1	1444	1407	2133	1254	20190523A	BICCN-H_20190523A-SPL-R	H18.30.001	sorted	Female	38	Inh_LHX6_PVALB_CA8	GABAergic	#C95170	MGE	#CE4D36	Pvalb	#DB3143	Chandelier	#F4358B	PVALB	#D93137	Inh L1-6 PVALB COL15A1	72	#F4358B	18	18	#F4358B	Inh L1-6 PVALB COL15A1
	MOP1_ACGTATCACAGCGTTAACGTATCA	MOp1	931	915	2148	1246	20190523A	BICCN-H_20190523A-SPL-R	H18.30.001	sorted	Female	38	Inh_LHX6_PVALB_CA8	GABAergic	#C95170	MGE	#CE4D36	Pvalb	#DB3143	Chandelier	#F4358B	PVALB	#D93137	Inh L1-6 PVALB COL15A1	72	#F4358B	18	18	#F4358B	Inh L1-6 PVALB COL15A1
	MOP1_ACGTATCAGAACAGGCAACGTGAT	MOp1	4377	4227	8168	3640	20190523A	BICCN-H_20190523A-SPL-R	H18.30.001	sorted	Female	45	Exc_L4_RORB_DSCAM	Glutamatergic	#3EA185	IT projection	#3ECB88	IT projection	#3ECB88	L2/3 IT	#C4EC04	L2-3 IT	#C4EC04	Exc L3 LAMP5 CARM1P1	78	#93d92b	22	24	#93d92b	Exc L3 LAMP5 MIR3976HG
	MOP1_ACGTATCAGTGTTCTAATGCCTAA	MOp1	1638	1584	1478	1041	20190523A	BICCN-H_20190523A-SPL-R	H18.30.001	sorted	Female	14	Inh_ADARB2_VIP_ABI3BP	GABAergic	#C95170	CGE-PoA	#C456AA	Vip-Sncg	#A531BD	Vip_3	#B865CC	VIP	#B864CC	Inh L1-5 VIP SMOC1	29	#b462e9	5	6	#733fb0	Inh L1-6 VIP IQGAP2
	MOP1_ACTATGCAACAAGCTAAACGCTTA	MOp1	3939	3824	4525	2322	20190523A	BICCN-H_20190523A-SPL-R	H18.30.001	sorted	Female	57	Exc_L6_TLE4_UTRN	Glutamatergic	#3EA185	ET projection	#3E7782	ET projection	#3E7782	L6b	#53377D	L6b	#53377D	Exc L6 FEZF2 KLK7	108	#7568ce	33	33	#22225c	Exc L6 FEZF2 NPFFR2
	MOP1_ACTATGCAACAAGCTACATCAAGT	MOp1	603	596	1189	879	20190523A	BICCN-H_20190523A-SPL-R	H18.30.001	sorted	Female	12	Inh_ADARB2_VIP_IQGAP2	GABAergic	#C95170	CGE-PoA	#C456AA	Vip-Sncg	#A531BD	Vip_4	#9450A4	VIP	#B864CC	Inh L1-5 VIP PHLDB3	36	#c46db9	5	6	#733fb0	Inh L1-6 VIP IQGAP2
	MOP1_ACTATGCAAGCACCTCAACAACCA	MOp1	2412	2323	3128	1911	20190523A	BICCN-H_20190523A-SPL-R	H18.30.001	sorted	Female	39	Exc_L2-3_LINC00507_AC011287.1	Glutamatergic	#3EA185	IT projection	#3ECB88	IT projection	#3ECB88	L2/3 IT	#C4EC04	L2-3 IT	#C4EC04	Exc L2 LAMP5 KCNG3	73	#7aad22	20	19	#7aad22	Exc L2 LAMP5 KCNG3
	MOP1_ACTATGCAAGCAGGAAAACAACCA	MOp1	1233	1202	931	693	20190523A	BICCN-H_20190523A-SPL-R	H18.30.001	sorted	Female	22	Inh_LHX6_SST_PROM1	GABAergic	#C95170	MGE	#CE4D36	Sst	#C06829	Sst_3	#FFA41C	SST	#FF9900	Inh L3-5 SST GGTLC3	46	#f4b028	9	9	#f97e13	Inh L3-5 SST EDNRA
	MOP1_ACTATGCAATCATTCCAAGGTACA	MOp1	2023	1972	2559	1558	20190523A	BICCN-H_20190523A-SPL-R	H18.30.001	sorted	Female	8	Inh_ADARB2_PAX6_DDR2	GABAergic	#C95170	CGE-PoA	#C456AA	Lamp5-Other	#E37B97	Lamp5_4	#B06771	LAMP5	#DA808C	Inh L1 PAX6 MIR101-1	8	#9e515e	1	2	#e09a99	Inh L1 GAD1 SP8
	MOP1_ACTATGCAATGCCTAAACGTATCA	MOp1	1736	1698	2523	1499	20190523A	BICCN-H_20190523A-SPL-R	H18.30.001	sorted	Female	40	Exc_L2-3_LINC00507_DUX4	Glutamatergic	#3EA185	IT projection	#3ECB88	IT projection	#3ECB88	L2/3 IT	#C4EC04	L2-3 IT	#C4EC04	Exc L2 LAMP5 KCNG3	73	#7aad22	20	19	#7aad22	Exc L2 LAMP5 KCNG3
	MOP1_ACTATGCACACTTCGACGCTGATC	MOp1	1680	1644	1177	870	20190523A	BICCN-H_20190523A-SPL-R	H18.30.001	sorted	Female	40	Exc_L2-3_LINC00507_DUX4	Glutamatergic	#3EA185	IT projection	#3ECB88	IT projection	#3ECB88	L2/3 IT	#C4EC04	L2-3 IT	#C4EC04	Exc L2 LAMP5 KCNG3	73	#7aad22	20	19	#7aad22	Exc L2 LAMP5 KCNG3
	MOP1_ACTATGCACGGATTGCACCACTGT	MOp1	1949	1891	3799	2112	20190523A	BICCN-H_20190523A-SPL-R	H18.30.001	sorted	Female	34	Inh_LHX6_PVALB_CEMIP	GABAergic	#C95170	MGE	#CE4D36	Pvalb	#DB3143	Pvalb_1	#E15C61	PVALB	#D93137	Inh L2-5 PVALB RPH3AL	64	#d7003c	15	17	#b1331b	Inh L2-5 PVALB LOC105376919
	MOP1_ACTATGCAGAGTTAGCACATTGGC	MOp1	2525	2447	4987	2633	20190523A	BICCN-H_20190523A-SPL-R	H18.30.001	sorted	Female	44	Exc_L2-3_RORB_LAMA2	Glutamatergic	#3EA185	IT projection	#3ECB88	IT projection	#3ECB88	L2/3 IT	#C4EC04	L2-3 IT	#C4EC04	Exc L2-3 RORB RTKN2	76	#c9ff3c	27	22	#c9ff3c	Exc L2-3 RORB RTKN2
	MOP1_ACTATGCAGTACGCAACTGTAGCC	MOp1	859	839	387	311	20190523A	BICCN-H_20190523A-SPL-R	H18.30.001	sorted	Female	60	OPC_PDGFRA_TNR	Non-Neuronal	#6D7A67	Oligo-OPC	#598077	Oligo-OPC	#598077	OPC	#486159	OPC	#486159	OPC L1-6 PDGFRA COL20A1	118	#446e5c	36	36	#446e5c	OPC L1-6 PDGFRA COL20A1
	MOP1_ACTATGCAGTCGTAGACATCAAGT	MOp1	2252	2186	4095	2145	20190523A	BICCN-H_20190523A-SPL-R	H18.30.001	sorted	Female	1	Inh_ADARB2_LAMP5_CA3	GABAergic	#C95170	CGE-PoA	#C456AA	Lamp5-Other	#E37B97	Lamp5_3	#DA818D	LAMP5	#DA808C	Inh L1-6 LAMP5 CA1	5	#a76b6a	3	1	#ad474f	Inh L1-6 LAMP5 KIRREL
	MOP1_AGAGTCAAACAGCAGAACGCTCGA	MOp1	2960	2848	5402	2735	20190523A	BICCN-H_20190523A-SPL-R	H18.30.001	sorted	Female	43	Exc_L2-3_LINC00507_AC018742.1	Glutamatergic	#3EA185	IT projection	#3ECB88	IT projection	#3ECB88	L2/3 IT	#C4EC04	L2-3 IT	#C4EC04	Exc L2-3 LINC00507 DSG3	77	#a0e400	23	23	#a0e400	Exc L2-3 LINC00507 DSG3
	MOP1_AGAGTCAAAGATGTACCTGTAGCC	MOp1	1959	1899	1641	1128	20190523A	BICCN-H_20190523A-SPL-R	H18.30.001	sorted	Female	39	Exc_L2-3_LINC00507_AC011287.1	Glutamatergic	#3EA185	IT projection	#3ECB88	IT projection	#3ECB88	L2/3 IT	#C4EC04	L2-3 IT	#C4EC04	Exc L2 LAMP5 KCNG3	73	#7aad22	20	19	#7aad22	Exc L2 LAMP5 KCNG3
	MOP1_AGAGTCAAATCATTCCACAGCAGA	MOp1	1813	1756	5620	2715	20190523A	BICCN-H_20190523A-SPL-R	H18.30.001	sorted	Female	39	Exc_L2-3_LINC00507_AC011287.1	Glutamatergic	#3EA185	IT projection	#3ECB88	IT projection	#3ECB88	L2/3 IT	#C4EC04	L2-3 IT	#C4EC04	Exc L2 LAMP5 KCNG3	73	#7aad22	20	19	#7aad22	Exc L2 LAMP5 KCNG3
	MOP1_AGAGTCAAATGCCTAAACGTATCA	MOp1	1502	1468	2362	1429	20190523A	BICCN-H_20190523A-SPL-R	H18.30.001	sorted	Female	50	Exc_L5_RORB_CALD1	Glutamatergic	#3EA185	IT projection	#3ECB88	IT projection	#3ECB88	L5 IT_1	#75C2BE	L5 IT	#50B2AD	Exc L3 THEMIS ENPEP	82	#297c71	22	24	#93d92b	Exc L3 LAMP5 MIR3976HG
	MOP1_AGAGTCAACAAGGAGCACTATGCA	MOp1	2070	2017	7337	3134	20190523A	BICCN-H_20190523A-SPL-R	H18.30.001	sorted	Female	46	Exc_L4_RORB_VIPR2	Glutamatergic	#3EA185	IT projection	#3ECB88	IT projection	#3ECB88	L5 IT_1	#75C2BE	L2-3 IT	#C4EC04	Exc L2-3 RORB CCDC68	80	#b8eb62	28	25	#b8eb62	Exc L2-3 RORB VIPR2
	MOP1_AGAGTCAACCATCCTCACAGCAGA	MOp1	4689	4506	6902	3172	20190523A	BICCN-H_20190523A-SPL-R	H18.30.001	sorted	Female	33	Inh_LHX6_PVALB_RARB	GABAergic	#C95170	MGE	#CE4D36	Pvalb	#DB3143	Pvalb_1	#E15C61	PVALB	#D93137	Inh L2-5 PVALB RPH3AL	64	#d7003c	15	17	#b1331b	Inh L2-5 PVALB LOC105376919
	MOP1_AGAGTCAACTCAATGAACAGCAGA	MOp1	2335	2221	1443	1062	20190523A	BICCN-H_20190523A-SPL-R	H18.30.001	sorted	Female	40	Exc_L2-3_LINC00507_DUX4	Glutamatergic	#3EA185	IT projection	#3ECB88	IT projection	#3ECB88	L2/3 IT	#C4EC04	L2-3 IT	#C4EC04	Exc L2 LAMP5 KCNG3	73	#7aad22	20	19	#7aad22	Exc L2 LAMP5 KCNG3
	MOP1_AGAGTCAAGAGTTAGCACAGCAGA	MOp1	2969	2887	4258	2379	20190523A	BICCN-H_20190523A-SPL-R	H18.30.001	sorted	Female	39	Exc_L2-3_LINC00507_AC011287.1	Glutamatergic	#3EA185	IT projection	#3ECB88	IT projection	#3ECB88	L2/3 IT	#C4EC04	L2-3 IT	#C4EC04	Exc L2 LAMP5 KCNG3	73	#7aad22	20	19	#7aad22	Exc L2 LAMP5 KCNG3
	MOP1_AGAGTCAATGGCTTCACATCAAGT	MOp1	2541	2446	3240	1934	20190523A	BICCN-H_20190523A-SPL-R	H18.30.001	sorted	Female	39	Exc_L2-3_LINC00507_AC011287.1	Glutamatergic	#3EA185	IT projection	#3ECB88	IT projection	#3ECB88	L2/3 IT	#C4EC04	L2-3 IT	#C4EC04	Exc L2 LAMP5 KCNG3	73	#7aad22	20	19	#7aad22	Exc L2 LAMP5 KCNG3
	MOP1_AGAGTCAATGGTGGTAAACCGAGA	MOp1	2002	1933	2809	1646	20190523A	BICCN-H_20190523A-SPL-R	H18.30.001	sorted	Female	56	Exc_L6_TLE4_ADAMTSL1	Glutamatergic	#3EA185	ET projection	#3E7782	ET projection	#3E7782	L6 CT_2	#2F8DB8	L6 CT	#2D8CB8	Exc L5-6 FEZF2 C9orf135-AS1	101	#8fb5ce	32	32	#8fb5ce	Exc L5-6 FEZF2 C9orf135-AS1
	MOP1_AGATCGCAAATGTTGCACCTCCAA	MOp1	2861	2770	5706	2557	20190523A	BICCN-H_20190523A-SPL-R	H18.30.001	sorted	Female	32	Inh_LHX6_PVALB_HMGB2	GABAergic	#C95170	MGE	#CE4D36	Pvalb	#DB3143	Pvalb_1	#E15C61	PVALB	#D93137	Inh L5-6 PVALB ZFPM2-AS1	60	#be001e	16	15	#be001e	Inh L5-6 PVALB LINC01057
	MOP1_AGATCGCAACCACTGTAAGACGGA	MOp1	3304	3187	5261	2637	20190523A	BICCN-H_20190523A-SPL-R	H18.30.001	sorted	Female	46	Exc_L4_RORB_VIPR2	Glutamatergic	#3EA185	IT projection	#3ECB88	IT projection	#3ECB88	L5 IT_1	#75C2BE	L2-3 IT	#C4EC04	Exc L2-3 RORB CCDC68	80	#b8eb62	28	25	#b8eb62	Exc L2-3 RORB VIPR2
	MOP1_AGATCGCAACGTATCAACATTGGC	MOp1	1984	1924	3089	1783	20190523A	BICCN-H_20190523A-SPL-R	H18.30.001	sorted	Female	1	Inh_ADARB2_LAMP5_CA3	GABAergic	#C95170	CGE-PoA	#C456AA	Lamp5-Other	#E37B97	Lamp5_3	#DA818D	LAMP5	#DA808C	Inh L5-6 LAMP5 CRABP1	6	#bf7e7d	3	1	#ad474f	Inh L1-6 LAMP5 KIRREL
	MOP1_AGATCGCAAGATCGCAAGTACAAG	MOp1	1174	1146	1160	839	20190523A	BICCN-H_20190523A-SPL-R	H18.30.001	sorted	Female	66	Oli_PLP1_MVB12B	Non-Neuronal	#6D7A67	Oligo-OPC	#598077	Oligo-OPC	#598077	Oligo_1	#5A6662	Oligo	#2E3E39	Oligo L3-6 OPALIN ENPP6	119	#1a3329	41	37	#1a3329	Oligo L3-6 SLC1A3 LOC100506725
	MOP1_AGATCGCAAGGCTAACCTGTAGCC	MOp1	2885	2789	5077	2717	20190523A	BICCN-H_20190523A-SPL-R	H18.30.001	sorted	Female	43	Exc_L2-3_LINC00507_AC018742.1	Glutamatergic	#3EA185	IT projection	#3ECB88	IT projection	#3ECB88	L2/3 IT	#C4EC04	L2-3 IT	#C4EC04	Exc L2-3 LINC00507 DSG3	77	#a0e400	23	23	#a0e400	Exc L2-3 LINC00507 DSG3
	MOP1_AGATCGCAAGTACAAGCGCTGATC	MOp1	3270	3173	2578	1616	20190523A	BICCN-H_20190523A-SPL-R	H18.30.001	sorted	Female	42	Exc_L2-3_LINC00507_KIF13A	Glutamatergic	#3EA185	IT projection	#3ECB88	IT projection	#3ECB88	L2/3 IT	#C4EC04	L2-3 IT	#C4EC04	Exc L2 LINC00507 GLRA3	75	#cecd32	21	21	#cecd32	Exc L2 LINC00507 GLRA3
	MOP1_AGATCGCACACTTCGAAAGGTACA	MOp1	2871	2783	2541	1577	20190523A	BICCN-H_20190523A-SPL-R	H18.30.001	sorted	Female	30	Inh_LHX6_PVALB_LRRC4C	GABAergic	#C95170	MGE	#CE4D36	Pvalb	#DB3143	Pvalb_1	#E15C61	PVALB	#D93137	Inh L5 PVALB LRIG3	62	#f25231	16	15	#be001e	Inh L5-6 PVALB LINC01057
	MOP1_AGATCGCACGACACACACTATGCA	MOp1	3093	2986	7971	3465	20190523A	BICCN-H_20190523A-SPL-R	H18.30.001	sorted	Female	41	Exc_L2-3_LINC00507_ENC1	Glutamatergic	#3EA185	IT projection	#3ECB88	IT projection	#3ECB88	L2/3 IT	#C4EC04	L2-3 IT	#C4EC04	Exc L2 LINC00507 GLRA3	75	#cecd32	21	21	#cecd32	Exc L2 LINC00507 GLRA3
	MOP1_AGATCGCAGAACAGGCAGTACAAG	MOp1	620	601	413	328	20190523A	BICCN-H_20190523A-SPL-R	H18.30.001	sorted	Female	65	Oli_PLP1_KCNH8	Non-Neuronal	#6D7A67	Oligo-OPC	#598077	Oligo-OPC	#598077	Oligo_2	#303F3A	Oligo	#2E3E39	Oligo L2-6 OPALIN FTH1P3	120	#003a28	40	38	#387567	Oligo L2-6 OPALIN LOC101927459
	MOP1_AGATCGCAGATGAATCACTATGCA	MOp1	1986	1939	2585	1571	20190523A	BICCN-H_20190523A-SPL-R	H18.30.001	sorted	Female	46	Exc_L4_RORB_VIPR2	Glutamatergic	#3EA185	IT projection	#3ECB88	IT projection	#3ECB88	L5 IT_1	#75C2BE	L2-3 IT	#C4EC04	Exc L2-3 RORB CCDC68	80	#b8eb62	28	25	#b8eb62	Exc L2-3 RORB VIPR2
	MOP1_AGATCGCAGATGAATCCATCAAGT	MOp1	249	245	228	213	20190523A	BICCN-H_20190523A-SPL-R	H18.30.001	sorted	Female	73	Mic_APBB1IP_APBB1IP	Non-Neuronal	#6D7A67	Micro-PVM	#598069	Micro-PVM	#598069	Microglia/PVM	#94AF97	Micro-PVM	#94AF97	Micro L1-6 TYROBP CD74	128	#94AF97	42	43	#94AF97	Micro L1-6 TYROBP CD74
	MOP1_AGATCGCAGCCACATAACACAGAA	MOp1	3889	3743	5270	2567	20190523A	BICCN-H_20190523A-SPL-R	H18.30.001	sorted	Female	54	Exc_L5_TLE4_VAT1L	Glutamatergic	#3EA185	ET projection	#3E7782	ET projection	#3E7782	L5 ET_1	#407D94	L5 ET	#0D5B78	Exc L3-5 FEZF2 ASGR2	111	#0A75B1	34	34	#0D5D7E	Exc L3-5 FEZF2 LOC101929352
	MOP1_AGATCGCATCTTCACAAAACATCG	MOp1	1990	1948	6034	2694	20190523A	BICCN-H_20190523A-SPL-R	H18.30.001	sorted	Female	59	Exc_L6b_THEMIS_NTNG2	Glutamatergic	#3EA185	IT projection	#3ECB88	IT projection	#3ECB88	L6 IT_3	#827B1B	L6 IT Car3	#5100FF	Exc L5-6 THEMIS SMYD1	97	#5100FF	30	30	#5100FF	Exc L5-6 THEMIS SMYD1
	MOP1_AGATGTACAACTCACCACTATGCA	MOp1	2560	2460	4392	2378	20190523A	BICCN-H_20190523A-SPL-R	H18.30.001	sorted	Female	39	Exc_L2-3_LINC00507_AC011287.1	Glutamatergic	#3EA185	IT projection	#3ECB88	IT projection	#3ECB88	L2/3 IT	#C4EC04	L2-3 IT	#C4EC04	Exc L2 LAMP5 KCNG3	73	#7aad22	20	19	#7aad22	Exc L2 LAMP5 KCNG3
	MOP1_AGATGTACAAGGTACAACATTGGC	MOp1	1366	1339	3041	1836	20190523A	BICCN-H_20190523A-SPL-R	H18.30.001	sorted	Female	16	Inh_ADARB2_GAD1_EDIL3	GABAergic	#C95170	CGE-PoA	#C456AA	Vip-Sncg	#A531BD	Vip_2	#C784D6	VIP	#B864CC	Inh L2 VIP SLC6A16	26	#774ea2	7	7	#e7a3f4	Inh L1-3 VIP NPR3
	MOP1_AGATGTACAATCCGTCACCTCCAA	MOp1	2281	2217	1934	1275	20190523A	BICCN-H_20190523A-SPL-R	H18.30.001	sorted	Female	47	Exc_L5_RORB_COL22A1	Glutamatergic	#3EA185	IT projection	#3ECB88	IT projection	#3ECB88	L5 IT_1	#75C2BE	L5 IT	#50B2AD	Exc L3 RORB OTOGL	86	#91e6e9	25	26	#00bbc0	Exc L3-5 RORB COL22A1
	MOP1_AGATGTACAATGTTGCACTATGCA	MOp1	3304	3201	5710	2783	20190523A	BICCN-H_20190523A-SPL-R	H18.30.001	sorted	Female	43	Exc_L2-3_LINC00507_AC018742.1	Glutamatergic	#3EA185	IT projection	#3ECB88	IT projection	#3ECB88	L2/3 IT	#C4EC04	L2-3 IT	#C4EC04	Exc L2 LINC00507 GLRA3	75	#cecd32	21	21	#cecd32	Exc L2 LINC00507 GLRA3
	MOP1_AGATGTACACACAGAAACTATGCA	MOp1	3814	3674	9972	3858	20190523A	BICCN-H_20190523A-SPL-R	H18.30.001	sorted	Female	51	Exc_L5-6_THEMIS_CAMKK1	Glutamatergic	#3EA185	IT projection	#3ECB88	IT projection	#3ECB88	L6 IT_2	#A19A24	L6 IT	#A19922	Exc L6 THEMIS SNTG2	96	#d0d161	26	29	#cdce31	Exc L6 THEMIS LINC00343
	MOP1_AGATGTACACCACTGTACACAGAA	MOp1	3683	3565	8807	3571	20190523A	BICCN-H_20190523A-SPL-R	H18.30.001	sorted	Female	57	Exc_L6_TLE4_UTRN	Glutamatergic	#3EA185	ET projection	#3E7782	ET projection	#3E7782	L6b	#53377D	L6b	#53377D	Exc L6 FEZF2 KLK7	108	#7568ce	33	33	#22225c	Exc L6 FEZF2 NPFFR2
	MOP1_AGATGTACACCACTGTCAGATCTG	MOp1	3673	3567	4249	2316	20190523A	BICCN-H_20190523A-SPL-R	H18.30.001	sorted	Female	33	Inh_LHX6_PVALB_RARB	GABAergic	#C95170	MGE	#CE4D36	Pvalb	#DB3143	Pvalb_1	#E15C61	PVALB	#D93137	Inh L2-5 PVALB RPH3AL	64	#d7003c	15	17	#b1331b	Inh L2-5 PVALB LOC105376919
	MOP1_AGATGTACACGCTCGAAACCGAGA	MOp1	2558	2453	3110	1810	20190523A	BICCN-H_20190523A-SPL-R	H18.30.001	sorted	Female	39	Exc_L2-3_LINC00507_AC011287.1	Glutamatergic	#3EA185	IT projection	#3ECB88	IT projection	#3ECB88	L2/3 IT	#C4EC04	L2-3 IT	#C4EC04	Exc L2 LAMP5 KCNG3	73	#7aad22	20	19	#7aad22	Exc L2 LAMP5 KCNG3
	MOP1_AGATGTACAGGCTAACACAGCAGA	MOp1	2065	2011	6561	2924	20190523A	BICCN-H_20190523A-SPL-R	H18.30.001	sorted	Female	48	Exc_L5_RORB_PCSK1	Glutamatergic	#3EA185	IT projection	#3ECB88	IT projection	#3ECB88	L5 IT_2	#51B2AD	L5 IT	#50B2AD	Exc L3-5 RORB RPRM	91	#7baaac	29	28	#99d5cb	Exc L3-5 RORB LOC105374972
	MOP1_AGATGTACCACTTCGAACCTCCAA	MOp1	2401	2280	5296	2690	20190523A	BICCN-H_20190523A-SPL-R	H18.30.001	sorted	Female	39	Exc_L2-3_LINC00507_AC011287.1	Glutamatergic	#3EA185	IT projection	#3ECB88	IT projection	#3ECB88	L2/3 IT	#C4EC04	L2-3 IT	#C4EC04	Exc L2 LAMP5 KCNG3	73	#7aad22	20	19	#7aad22	Exc L2 LAMP5 KCNG3
	MOP1_AGATGTACCGAACTTAACGTATCA	MOp1	2647	2570	3912	2180	20190523A	BICCN-H_20190523A-SPL-R	H18.30.001	sorted	Female	40	Exc_L2-3_LINC00507_DUX4	Glutamatergic	#3EA185	IT projection	#3ECB88	IT projection	#3ECB88	L2/3 IT	#C4EC04	L2-3 IT	#C4EC04	Exc L2 LAMP5 KCNG3	73	#7aad22	20	19	#7aad22	Exc L2 LAMP5 KCNG3
	MOP1_AGATGTACCGCATACAACGTATCA	MOp1	1175	1138	591	453	20190523A	BICCN-H_20190523A-SPL-R	H18.30.001	sorted	Female	61	Ast_AQP4_ZNF98	Non-Neuronal	#6D7A67	Astrocyte	#696E50	Astrocyte	#696E50	Astro_1	#675D48	Astro	#665C47	Astro L1 FGFR3 SERPINI2	124	#5A503F	37	40	#5A503F	Astro L1 FGFR3 SERPINI2
	MOP1_AGATGTACGACTAGTACATCAAGT	MOp1	5169	4943	11429	4319	20190523A	BICCN-H_20190523A-SPL-R	H18.30.001	sorted	Female	41	Exc_L2-3_LINC00507_ENC1	Glutamatergic	#3EA185	IT projection	#3ECB88	IT projection	#3ECB88	L2/3 IT	#C4EC04	L2-3 IT	#C4EC04	Exc L2 LINC00507 GLRA3	75	#cecd32	21	21	#cecd32	Exc L2 LINC00507 GLRA3
	MOP1_AGATGTACGCTCGGTAAACGTGAT	MOp1	2885	2793	4455	2422	20190523A	BICCN-H_20190523A-SPL-R	H18.30.001	sorted	Female	43	Exc_L2-3_LINC00507_AC018742.1	Glutamatergic	#3EA185	IT projection	#3ECB88	IT projection	#3ECB88	L2/3 IT	#C4EC04	L2-3 IT	#C4EC04	Exc L3 LAMP5 CARM1P1	78	#93d92b	22	24	#93d92b	Exc L3 LAMP5 MIR3976HG
	MOP1_AGATGTACGTCGTAGAACTATGCA	MOp1	3101	3001	6222	2897	20190523A	BICCN-H_20190523A-SPL-R	H18.30.001	sorted	Female	30	Inh_LHX6_PVALB_LRRC4C	GABAergic	#C95170	MGE	#CE4D36	Pvalb	#DB3143	Pvalb_1	#E15C61	PVALB	#D93137	Inh L5-6 PVALB ZFPM2-AS1	60	#be001e	16	15	#be001e	Inh L5-6 PVALB LINC01057
	MOP1_AGCACCTCACAAGCTAACCTCCAA	MOp1	1606	1558	1370	993	20190523A	BICCN-H_20190523A-SPL-R	H18.30.001	sorted	Female	16	Inh_ADARB2_GAD1_EDIL3	GABAergic	#C95170	CGE-PoA	#C456AA	Vip-Sncg	#A531BD	Vip_2	#C784D6	VIP	#B864CC	Inh L1-3 VIP CHRNA2	25	#9237bb	7	7	#e7a3f4	Inh L1-3 VIP NPR3
	MOP1_AGCACCTCCATCAAGTAACGTGAT	MOp1	1656	1613	5577	2783	20190523A	BICCN-H_20190523A-SPL-R	H18.30.001	sorted	Female	54	Exc_L5_TLE4_VAT1L	Glutamatergic	#3EA185	IT projection	#3ECB88	IT projection	#3ECB88	L5/6 NP	#3E9E64	L5-6 NP	#3E9E64	Exc L5-6 FEZF2 IFNG-AS1	116	#2c815f	35	35	#497d4b	Exc L5-6 FEZF2 NPSR1-AS1
	MOP1_AGCACCTCCCATCCTCACTATGCA	MOp1	2401	2339	2898	1664	20190523A	BICCN-H_20190523A-SPL-R	H18.30.001	sorted	Female	3	Inh_ADARB2_LAMP5_FBXL7	GABAergic	#C95170	CGE-PoA	#C456AA	Lamp5-Other	#E37B97	Lamp5_2	#E19AA4	LAMP5	#DA808C	Inh L1 LAMP5 RAB11FIP1	2	#ffa0a7	3	1	#ad474f	Inh L1-6 LAMP5 KIRREL
	MOP1_AGCACCTCTATCAGCAAACAACCA	MOp1	1813	1765	3905	2128	20190523A	BICCN-H_20190523A-SPL-R	H18.30.001	sorted	Female	40	Exc_L2-3_LINC00507_DUX4	Glutamatergic	#3EA185	IT projection	#3ECB88	IT projection	#3ECB88	L2/3 IT	#C4EC04	L2-3 IT	#C4EC04	Exc L2 LAMP5 KCNG3	73	#7aad22	20	19	#7aad22	Exc L2 LAMP5 KCNG3
	MOP1_AGCACCTCTCCGTCTAAAGACGGA	MOp1	2679	2599	4977	2581	20190523A	BICCN-H_20190523A-SPL-R	H18.30.001	sorted	Female	42	Exc_L2-3_LINC00507_KIF13A	Glutamatergic	#3EA185	IT projection	#3ECB88	IT projection	#3ECB88	L2/3 IT	#C4EC04	L2-3 IT	#C4EC04	Exc L2 LINC00507 GLRA3	75	#cecd32	21	21	#cecd32	Exc L2 LINC00507 GLRA3
	MOP1_AGCACCTCTGGAACAAACCACTGT	MOp1	414	405	250	227	20190523A	BICCN-H_20190523A-SPL-R	H18.30.001	sorted	Female	73	Mic_APBB1IP_APBB1IP	Non-Neuronal	#6D7A67	Micro-PVM	#598069	Micro-PVM	#598069	Microglia/PVM	#94AF97	Micro-PVM	#94AF97	Micro L1-6 TYROBP CD74	128	#94AF97	42	43	#94AF97	Micro L1-6 TYROBP CD74
	MOP1_AGCACCTCTTCACGCAAGTACAAG	MOp1	3806	3677	6517	3121	20190523A	BICCN-H_20190523A-SPL-R	H18.30.001	sorted	Female	51	Exc_L5-6_THEMIS_CAMKK1	Glutamatergic	#3EA185	IT projection	#3ECB88	IT projection	#3ECB88	L6 IT_2	#A19A24	L6 IT	#A19922	Exc L6 THEMIS SNTG2	96	#d0d161	26	29	#cdce31	Exc L6 THEMIS LINC00343
	MOP1_AGCAGGAAAAGAGATCATGCCTAA	MOp1	1805	1752	1593	1118	20190523A	BICCN-H_20190523A-SPL-R	H18.30.001	sorted	Female	47	Exc_L5_RORB_COL22A1	Glutamatergic	#3EA185	IT projection	#3ECB88	IT projection	#3ECB88	L5 IT_1	#75C2BE	L5 IT	#50B2AD	Exc L3-5 RORB LINC01202	87	#547d7a	25	26	#00bbc0	Exc L3-5 RORB COL22A1
	MOP1_AGCAGGAAAGATGTACACACAGAA	MOp1	2424	2337	5977	2782	20190523A	BICCN-H_20190523A-SPL-R	H18.30.001	sorted	Female	34	Inh_LHX6_PVALB_CEMIP	GABAergic	#C95170	MGE	#CE4D36	Pvalb	#DB3143	Pvalb_1	#E15C61	PVALB	#D93137	Inh L3 PVALB SAMD13	65	#ed6d5a	15	17	#b1331b	Inh L2-5 PVALB LOC105376919
	MOP1_AGCAGGAAAGCACCTCAAGACGGA	MOp1	2465	2392	3891	2183	20190523A	BICCN-H_20190523A-SPL-R	H18.30.001	sorted	Female	47	Exc_L5_RORB_COL22A1	Glutamatergic	#3EA185	IT projection	#3ECB88	IT projection	#3ECB88	L5 IT_1	#75C2BE	L5 IT	#50B2AD	Exc L3-5 RORB LINC01202	87	#547d7a	25	26	#00bbc0	Exc L3-5 RORB COL22A1
	MOP1_AGCAGGAAAGTACAAGACAGCAGA	MOp1	3056	2922	3052	1887	20190523A	BICCN-H_20190523A-SPL-R	H18.30.001	sorted	Female	40	Exc_L2-3_LINC00507_DUX4	Glutamatergic	#3EA185	IT projection	#3ECB88	IT projection	#3ECB88	L2/3 IT	#C4EC04	L2-3 IT	#C4EC04	Exc L2 LAMP5 KCNG3	73	#7aad22	20	19	#7aad22	Exc L2 LAMP5 KCNG3
	MOP1_AGCAGGAAATAGCGACCGCTGATC	MOp1	2902	2830	2970	1728	20190523A	BICCN-H_20190523A-SPL-R	H18.30.001	sorted	Female	9	Inh_ADARB2_GAD1_CNR1	GABAergic	#C95170	CGE-PoA	#C456AA	Vip-Sncg	#A531BD	Sncg_2	#D635FF	SNCG	#D633FF	Inh L2 PAX6 FREM2	11	#c86eff	1	2	#e09a99	Inh L1 GAD1 SP8
	MOP1_AGCAGGAAATTGGCTCAACAACCA	MOp1	508	500	2039	1353	20190523A	BICCN-H_20190523A-SPL-R	H18.30.001	sorted	Female	8	Inh_ADARB2_PAX6_DDR2	GABAergic	#C95170	CGE-PoA	#C456AA	Lamp5-Other	#E37B97	Lamp5_4	#B06771	LAMP5	#DA808C	Inh L1 PAX6 MIR101-1	8	#9e515e	1	2	#e09a99	Inh L1 GAD1 SP8
	MOP1_AGCAGGAACAAGACTAACGTATCA	MOp1	2916	2820	5575	2702	20190523A	BICCN-H_20190523A-SPL-R	H18.30.001	sorted	Female	43	Exc_L2-3_LINC00507_AC018742.1	Glutamatergic	#3EA185	IT projection	#3ECB88	IT projection	#3ECB88	L2/3 IT	#C4EC04	L2-3 IT	#C4EC04	Exc L3 LAMP5 CARM1P1	78	#93d92b	22	24	#93d92b	Exc L3 LAMP5 MIR3976HG
	MOP1_AGCAGGAACAATGGAAAACCGAGA	MOp1	3266	3153	10292	4094	20190523A	BICCN-H_20190523A-SPL-R	H18.30.001	sorted	Female	41	Exc_L2-3_LINC00507_ENC1	Glutamatergic	#3EA185	IT projection	#3ECB88	IT projection	#3ECB88	L2/3 IT	#C4EC04	L2-3 IT	#C4EC04	Exc L2 LINC00507 GLRA3	75	#cecd32	21	21	#cecd32	Exc L2 LINC00507 GLRA3
	MOP1_AGCAGGAACATCAAGTAACGTGAT	MOp1	3218	3115	3009	1828	20190523A	BICCN-H_20190523A-SPL-R	H18.30.001	sorted	Female	33	Inh_LHX6_PVALB_RARB	GABAergic	#C95170	MGE	#CE4D36	Pvalb	#DB3143	Pvalb_1	#E15C61	PVALB	#D93137	Inh L3 PVALB SAMD13	65	#ed6d5a	15	17	#b1331b	Inh L2-5 PVALB LOC105376919
	MOP1_AGCAGGAACTGTAGCCACTATGCA	MOp1	2505	2429	3488	1958	20190523A	BICCN-H_20190523A-SPL-R	H18.30.001	sorted	Female	56	Exc_L6_TLE4_ADAMTSL1	Glutamatergic	#3EA185	ET projection	#3E7782	ET projection	#3E7782	L6 CT_2	#2F8DB8	L6 CT	#2D8CB8	Exc L5-6 FEZF2 C9orf135-AS1	101	#8fb5ce	32	32	#8fb5ce	Exc L5-6 FEZF2 C9orf135-AS1
	MOP1_AGCAGGAAGAACAGGCCTGTAGCC	MOp1	3316	3206	2989	1795	20190523A	BICCN-H_20190523A-SPL-R	H18.30.001	sorted	Female	28	Inh_LHX6_PVALB_ARHGAP42	GABAergic	#C95170	MGE	#CE4D36	Pvalb	#DB3143	Pvalb_1	#E15C61	PVALB	#D93137	Inh L2-5 PVALB RPH3AL	64	#d7003c	15	17	#b1331b	Inh L2-5 PVALB LOC105376919
	MOP1_AGCCATGCAACAACCAAACGCTTA	MOp1	2342	2279	8661	3480	20190523A	BICCN-H_20190523A-SPL-R	H18.30.001	sorted	Female	41	Exc_L2-3_LINC00507_ENC1	Glutamatergic	#3EA185	IT projection	#3ECB88	IT projection	#3ECB88	L2/3 IT	#C4EC04	L2-3 IT	#C4EC04	Exc L2 LINC00507 GLRA3	75	#cecd32	21	21	#cecd32	Exc L2 LINC00507 GLRA3
	MOP1_AGCCATGCAACCGAGAACGCTCGA	MOp1	1575	1518	5127	2226	20190523A	BICCN-H_20190523A-SPL-R	H18.30.001	sorted	Female	37	Inh_LHX6_PVALB_MYO1B	GABAergic	#C95170	MGE	#CE4D36	Pvalb	#DB3143	Pvalb_1	#E15C61	PVALB	#D93137	Inh L3 PVALB SAMD13	65	#ed6d5a	15	17	#b1331b	Inh L2-5 PVALB LOC105376919
	MOP1_AGCCATGCAATGTTGCACGTATCA	MOp1	2440	2364	3048	1687	20190523A	BICCN-H_20190523A-SPL-R	H18.30.001	sorted	Female	43	Exc_L2-3_LINC00507_AC018742.1	Glutamatergic	#3EA185	IT projection	#3ECB88	IT projection	#3ECB88	L2/3 IT	#C4EC04	L2-3 IT	#C4EC04	Exc L2-3 LINC00507 DSG3	77	#a0e400	23	23	#a0e400	Exc L2-3 LINC00507 DSG3
	MOP1_AGCCATGCACCACTGTAACGCTTA	MOp1	2534	2447	4300	2365	20190523A	BICCN-H_20190523A-SPL-R	H18.30.001	sorted	Female	42	Exc_L2-3_LINC00507_KIF13A	Glutamatergic	#3EA185	IT projection	#3ECB88	IT projection	#3ECB88	L2/3 IT	#C4EC04	L2-3 IT	#C4EC04	Exc L2 LAMP5 KCNG3	73	#7aad22	20	19	#7aad22	Exc L2 LAMP5 KCNG3
	MOP1_AGCCATGCATCCTGTAAGTGGTCA	MOp1	2227	2166	1297	941	20190523A	BICCN-H_20190523A-SPL-R	H18.30.001	sorted	Female	47	Exc_L5_RORB_COL22A1	Glutamatergic	#3EA185	IT projection	#3ECB88	IT projection	#3ECB88	L5 IT_1	#75C2BE	L5 IT	#50B2AD	Exc L3 RORB OTOGL	86	#91e6e9	25	26	#00bbc0	Exc L3-5 RORB COL22A1
	MOP1_AGCCATGCCTGAGCCAACAAGCTA	MOp1	2238	2163	1797	1186	20190523A	BICCN-H_20190523A-SPL-R	H18.30.001	sorted	Female	16	Inh_ADARB2_GAD1_EDIL3	GABAergic	#C95170	CGE-PoA	#C456AA	Vip-Sncg	#A531BD	Vip_2	#C784D6	VIP	#B864CC	Inh L1-2 VIP SCML4	23	#8e27ad	7	7	#e7a3f4	Inh L1-3 VIP NPR3
	MOP1_AGCCATGCCTGAGCCAAGTGGTCA	MOp1	826	804	532	391	20190523A	BICCN-H_20190523A-SPL-R	H18.30.001	sorted	Female	14	Inh_ADARB2_VIP_ABI3BP	GABAergic	#C95170	CGE-PoA	#C456AA	Vip-Sncg	#A531BD	Vip_3	#B865CC	VIP	#B864CC	Inh L1-5 VIP SMOC1	29	#b462e9	5	6	#733fb0	Inh L1-6 VIP IQGAP2
	MOP1_AGCCATGCGAACAGGCCAGATCTG	MOp1	3344	3233	4891	2660	20190523A	BICCN-H_20190523A-SPL-R	H18.30.001	sorted	Female	45	Exc_L4_RORB_DSCAM	Glutamatergic	#3EA185	IT projection	#3ECB88	IT projection	#3ECB88	L5 IT_1	#75C2BE	L5 IT	#50B2AD	Exc L3 THEMIS ENPEP	82	#297c71	22	24	#93d92b	Exc L3 LAMP5 MIR3976HG
	MOP1_AGCCATGCGCCAAGACAACCGAGA	MOp1	3569	3441	4983	2574	20190523A	BICCN-H_20190523A-SPL-R	H18.30.001	sorted	Female	43	Exc_L2-3_LINC00507_AC018742.1	Glutamatergic	#3EA185	IT projection	#3ECB88	IT projection	#3ECB88	L2/3 IT	#C4EC04	L2-3 IT	#C4EC04	Exc L2-3 LINC00507 DSG3	77	#a0e400	23	23	#a0e400	Exc L2-3 LINC00507 DSG3
	MOP1_AGCCATGCGTGTTCTACTGTAGCC	MOp1	2489	2412	1924	1167	20190523A	BICCN-H_20190523A-SPL-R	H18.30.001	sorted	Female	56	Exc_L6_TLE4_ADAMTSL1	Glutamatergic	#3EA185	ET projection	#3E7782	ET projection	#3E7782	L6b	#53377D	L6b	#53377D	Exc L6 FEZF2 FFAR4	105	#400855	33	33	#22225c	Exc L6 FEZF2 NPFFR2
	MOP1_AGCCATGCTGGCTTCAACATTGGC	MOp1	1752	1697	2630	1639	20190523A	BICCN-H_20190523A-SPL-R	H18.30.001	sorted	Female	40	Exc_L2-3_LINC00507_DUX4	Glutamatergic	#3EA185	IT projection	#3ECB88	IT projection	#3ECB88	L2/3 IT	#C4EC04	L2-3 IT	#C4EC04	Exc L2 LAMP5 KCNG3	73	#7aad22	20	19	#7aad22	Exc L2 LAMP5 KCNG3
	MOP1_AGGCTAACAACCGAGAACCACTGT	MOp1	1542	1505	1966	1222	20190523A	BICCN-H_20190523A-SPL-R	H18.30.001	sorted	Female	21	Inh_LHX6_SST_TNFSF15	GABAergic	#C95170	MGE	#CE4D36	Sst	#C06829	Sst_3	#FFA41C	SST	#FF9900	Inh L1-2 SST CCNJL	50	#fb8d00	13	12	#fb8d00	Inh L1-3 SST LOC105379168
	MOP1_AGGCTAACCATACCAAAACCGAGA	MOp1	4467	4290	9022	3617	20190523A	BICCN-H_20190523A-SPL-R	H18.30.001	sorted	Female	43	Exc_L2-3_LINC00507_AC018742.1	Glutamatergic	#3EA185	IT projection	#3ECB88	IT projection	#3ECB88	L2/3 IT	#C4EC04	L2-3 IT	#C4EC04	Exc L2-3 LINC00507 DSG3	77	#a0e400	23	23	#a0e400	Exc L2-3 LINC00507 DSG3
	MOP1_AGGCTAACCTAAGGTCAACAACCA	MOp1	1298	1271	7584	3096	20190523A	BICCN-H_20190523A-SPL-R	H18.30.001	sorted	Female	46	Exc_L4_RORB_VIPR2	Glutamatergic	#3EA185	IT projection	#3ECB88	IT projection	#3ECB88	L5 IT_1	#75C2BE	L2-3 IT	#C4EC04	Exc L2-3 RORB CCDC68	80	#b8eb62	28	25	#b8eb62	Exc L2-3 RORB VIPR2
	MOP1_AGGCTAACGAGCTGAAACAGCAGA	MOp1	2227	2174	10751	4031	20190523A	BICCN-H_20190523A-SPL-R	H18.30.001	sorted	Female	48	Exc_L5_RORB_PCSK1	Glutamatergic	#3EA185	IT projection	#3ECB88	IT projection	#3ECB88	L5 IT_2	#51B2AD	L5 IT	#50B2AD	Exc L3-5 RORB RPRM	91	#7baaac	29	28	#99d5cb	Exc L3-5 RORB LOC105374972
	MOP1_AGGCTAACGCCAAGACAGTACAAG	MOp1	2276	2219	5674	2790	20190523A	BICCN-H_20190523A-SPL-R	H18.30.001	sorted	Female	41	Exc_L2-3_LINC00507_ENC1	Glutamatergic	#3EA185	IT projection	#3ECB88	IT projection	#3ECB88	L2/3 IT	#C4EC04	L2-3 IT	#C4EC04	Exc L2 LINC00507 GLRA3	75	#cecd32	21	21	#cecd32	Exc L2 LINC00507 GLRA3
	MOP1_AGGCTAACTGAAGAGAAACCGAGA	MOp1	4470	4322	7486	3356	20190523A	BICCN-H_20190523A-SPL-R	H18.30.001	sorted	Female	45	Exc_L4_RORB_DSCAM	Glutamatergic	#3EA185	IT projection	#3ECB88	IT projection	#3ECB88	L2/3 IT	#C4EC04	L2-3 IT	#C4EC04	Exc L3 LAMP5 CARM1P1	78	#93d92b	22	24	#93d92b	Exc L3 LAMP5 MIR3976HG
	MOP1_AGGCTAACTGGTGGTAACGCTCGA	MOp1	526	514	608	471	20190523A	BICCN-H_20190523A-SPL-R	H18.30.001	sorted	Female	60	OPC_PDGFRA_TNR	Non-Neuronal	#6D7A67	Oligo-OPC	#598077	Oligo-OPC	#598077	OPC	#486159	OPC	#486159	OPC L1-6 PDGFRA COL20A1	118	#446e5c	36	36	#446e5c	OPC L1-6 PDGFRA COL20A1
	MOP1_AGGCTAACTTCACGCAAAGGTACA	MOp1	2744	2650	3165	1845	20190523A	BICCN-H_20190523A-SPL-R	H18.30.001	sorted	Female	49	Exc_L5_RORB_TMSB10	Glutamatergic	#3EA185	IT projection	#3ECB88	IT projection	#3ECB88	L5 IT_2	#51B2AD	L5 IT	#50B2AD	Exc L3-5 RORB LNX2	90	#01d9d5	29	28	#99d5cb	Exc L3-5 RORB LOC105374972
	MOP1_AGTACAAGAACAACCAACCTCCAA	MOp1	3705	3580	8724	3607	20190523A	BICCN-H_20190523A-SPL-R	H18.30.001	sorted	Female	45	Exc_L4_RORB_DSCAM	Glutamatergic	#3EA185	IT projection	#3ECB88	IT projection	#3ECB88	L5 IT_1	#75C2BE	L5 IT	#50B2AD	Exc L3 THEMIS ENPEP	82	#297c71	22	24	#93d92b	Exc L3 LAMP5 MIR3976HG
	MOP1_AGTACAAGAACCGAGAAAACATCG	MOp1	1348	1310	381	287	20190523A	BICCN-H_20190523A-SPL-R	H18.30.001	sorted	Female	21	Inh_LHX6_SST_TNFSF15	GABAergic	#C95170	MGE	#CE4D36	Sst	#C06829	Sst_3	#FFA41C	SST	#FF9900	Inh L1-3 SST FAM20A	51	#d46909	13	12	#fb8d00	Inh L1-3 SST LOC105379168
	MOP1_AGTACAAGACATTGGCCGCTGATC	MOp1	1939	1893	3416	2006	20190523A	BICCN-H_20190523A-SPL-R	H18.30.001	sorted	Female	41	Exc_L2-3_LINC00507_ENC1	Glutamatergic	#3EA185	IT projection	#3ECB88	IT projection	#3ECB88	L2/3 IT	#C4EC04	L2-3 IT	#C4EC04	Exc L2 LINC00507 GLRA3	75	#cecd32	21	21	#cecd32	Exc L2 LINC00507 GLRA3
	MOP1_AGTACAAGAGTACAAGACAGCAGA	MOp1	2518	2439	5044	2653	20190523A	BICCN-H_20190523A-SPL-R	H18.30.001	sorted	Female	41	Exc_L2-3_LINC00507_ENC1	Glutamatergic	#3EA185	IT projection	#3ECB88	IT projection	#3ECB88	L2/3 IT	#C4EC04	L2-3 IT	#C4EC04	Exc L2 LAMP5 KCNG3	73	#7aad22	20	19	#7aad22	Exc L2 LAMP5 KCNG3
	MOP1_AGTACAAGAGTGGTCAAAACATCG	MOp1	1557	1524	2675	1645	20190523A	BICCN-H_20190523A-SPL-R	H18.30.001	sorted	Female	16	Inh_ADARB2_GAD1_EDIL3	GABAergic	#C95170	CGE-PoA	#C456AA	Vip-Sncg	#A531BD	Vip_2	#C784D6	VIP	#B864CC	Inh L1-2 VIP SCML4	23	#8e27ad	7	7	#e7a3f4	Inh L1-3 VIP NPR3
	MOP1_AGTACAAGCATACCAACTGTAGCC	MOp1	2433	2361	3103	1823	20190523A	BICCN-H_20190523A-SPL-R	H18.30.001	sorted	Female	46	Exc_L4_RORB_VIPR2	Glutamatergic	#3EA185	IT projection	#3ECB88	IT projection	#3ECB88	L5 IT_1	#75C2BE	L2-3 IT	#C4EC04	Exc L2-3 RORB CCDC68	80	#b8eb62	28	25	#b8eb62	Exc L2-3 RORB VIPR2
	MOP1_AGTACAAGCTCAATGAAACAACCA	MOp1	343	338	724	555	20190523A	BICCN-H_20190523A-SPL-R	H18.30.001	sorted	Female	21	Inh_LHX6_SST_TNFSF15	GABAergic	#C95170	MGE	#CE4D36	Sst	#C06829	Sst_3	#FFA41C	SST	#FF9900	Inh L1-3 SST FAM20A	51	#d46909	13	12	#fb8d00	Inh L1-3 SST LOC105379168
	MOP1_AGTACAAGCTGAGCCAAACGCTTA	MOp1	2330	2257	6797	3058	20190523A	BICCN-H_20190523A-SPL-R	H18.30.001	sorted	Female	41	Exc_L2-3_LINC00507_ENC1	Glutamatergic	#3EA185	IT projection	#3ECB88	IT projection	#3ECB88	L2/3 IT	#C4EC04	L2-3 IT	#C4EC04	Exc L2 LINC00507 GLRA3	75	#cecd32	21	21	#cecd32	Exc L2 LINC00507 GLRA3
	MOP1_AGTACAAGCTGAGCCAAAGGTACA	MOp1	776	763	719	505	20190523A	BICCN-H_20190523A-SPL-R	H18.30.001	sorted	Female	14	Inh_ADARB2_VIP_ABI3BP	GABAergic	#C95170	CGE-PoA	#C456AA	Vip-Sncg	#A531BD	Vip_2	#C784D6	VIP	#B864CC	Inh L1 VIP KLHDC8B	27	#d395ff	5	6	#733fb0	Inh L1-6 VIP IQGAP2
	MOP1_AGTACAAGGTGTTCTAATGCCTAA	MOp1	2394	2306	4871	2558	20190523A	BICCN-H_20190523A-SPL-R	H18.30.001	sorted	Female	37	Inh_LHX6_PVALB_MYO1B	GABAergic	#C95170	MGE	#CE4D36	Pvalb	#DB3143	Pvalb_1	#E15C61	PVALB	#D93137	Inh L3 PVALB SAMD13	65	#ed6d5a	15	17	#b1331b	Inh L2-5 PVALB LOC105376919
	MOP1_AGTCACTAAACGCTTAAACGCTTA	MOp1	1958	1915	2012	1155	20190523A	BICCN-H_20190523A-SPL-R	H18.30.001	sorted	Female	22	Inh_LHX6_SST_PROM1	GABAergic	#C95170	MGE	#CE4D36	Sst	#C06829	Sst_3	#FFA41C	SST	#FF9900	Inh L1-3 SST FAM20A	51	#d46909	13	12	#fb8d00	Inh L1-3 SST LOC105379168
	MOP1_AGTCACTAACCTCCAAACTATGCA	MOp1	941	904	4687	2294	20190523A	BICCN-H_20190523A-SPL-R	H18.30.001	sorted	Female	26	Inh_LHX6_SST_EYS	GABAergic	#C95170	MGE	#CE4D36	Sst	#C06829	Sst_3	#FFA41C	SST	#FF9900	Inh L2-3 SST NMU	47	#ffb82f	14	11	#ffb82f	Inh L1-3 SST LOC392232
	MOP1_AGTCACTAAGGCTAACATGCCTAA	MOp1	1705	1662	6085	2797	20190523A	BICCN-H_20190523A-SPL-R	H18.30.001	sorted	Female	46	Exc_L4_RORB_VIPR2	Glutamatergic	#3EA185	IT projection	#3ECB88	IT projection	#3ECB88	L5 IT_1	#75C2BE	L2-3 IT	#C4EC04	Exc L2-3 RORB CCDC68	80	#b8eb62	28	25	#b8eb62	Exc L2-3 RORB VIPR2
	MOP1_AGTCACTAAGTCACTAACTATGCA	MOp1	1893	1840	7962	3337	20190523A	BICCN-H_20190523A-SPL-R	H18.30.001	sorted	Female	46	Exc_L4_RORB_VIPR2	Glutamatergic	#3EA185	IT projection	#3ECB88	IT projection	#3ECB88	L5 IT_1	#75C2BE	L2-3 IT	#C4EC04	Exc L2-3 RORB PTPN3	81	#b7ce00	28	25	#b8eb62	Exc L2-3 RORB VIPR2
	MOP1_AGTCACTAATCCTGTAAAGGTACA	MOp1	3477	3360	2520	1520	20190523A	BICCN-H_20190523A-SPL-R	H18.30.001	sorted	Female	49	Exc_L5_RORB_TMSB10	Glutamatergic	#3EA185	IT projection	#3ECB88	IT projection	#3ECB88	L5 IT_2	#51B2AD	L5 IT	#50B2AD	Exc L3-5 RORB LNX2	90	#01d9d5	29	28	#99d5cb	Exc L3-5 RORB LOC105374972
	MOP1_AGTCACTAATTGAGGAATGCCTAA	MOp1	2273	2212	4113	2212	20190523A	BICCN-H_20190523A-SPL-R	H18.30.001	sorted	Female	41	Exc_L2-3_LINC00507_ENC1	Glutamatergic	#3EA185	IT projection	#3ECB88	IT projection	#3ECB88	L2/3 IT	#C4EC04	L2-3 IT	#C4EC04	Exc L2 LINC00507 GLRA3	75	#cecd32	21	21	#cecd32	Exc L2 LINC00507 GLRA3
	MOP1_AGTCACTACAACCACAACATTGGC	MOp1	3724	3622	4388	2333	20190523A	BICCN-H_20190523A-SPL-R	H18.30.001	sorted	Female	47	Exc_L5_RORB_COL22A1	Glutamatergic	#3EA185	IT projection	#3ECB88	IT projection	#3ECB88	L5 IT_3	#408F8B	L5 IT	#50B2AD	Exc L5 RORB MED8	92	#97c3c4	25	26	#00bbc0	Exc L3-5 RORB COL22A1
	MOP1_AGTCACTACAACCACAACCACTGT	MOp1	2665	2589	2169	1423	20190523A	BICCN-H_20190523A-SPL-R	H18.30.001	sorted	Female	33	Inh_LHX6_PVALB_RARB	GABAergic	#C95170	MGE	#CE4D36	Pvalb	#DB3143	Pvalb_1	#E15C61	PVALB	#D93137	Inh L3 PVALB SAMD13	65	#ed6d5a	15	17	#b1331b	Inh L2-5 PVALB LOC105376919
	MOP1_AGTCACTACAAGGAGCAACAACCA	MOp1	563	549	1770	1154	20190523A	BICCN-H_20190523A-SPL-R	H18.30.001	sorted	Female	5	Inh_ADARB2_LAMP5_INPP4B	GABAergic	#C95170	CGE-PoA	#C456AA	Lamp5-Other	#E37B97	Lamp5_5	#844D54	LAMP5	#DA808C	Inh L1 LAMP5 NMBR	15	#e2a9b0	2	3	#c05675	Inh L1 LAMP5 NDNF
	MOP1_AGTCACTACATCAAGTAACAACCA	MOp1	525	510	492	384	20190523A	BICCN-H_20190523A-SPL-R	H18.30.001	sorted	Female	63	Ast_AQP4_NKAIN3	Non-Neuronal	#6D7A67	Astrocyte	#696E50	Astrocyte	#696E50	Astro_1	#867E6E	Astro	#665C47	Astro L1-6 FGFR3 AQP1	123	#4f492f	39	39	#4f492f	Astro L1-6 FGFR3 AQP1
	MOP1_AGTCACTACCGACAACACAGCAGA	MOp1	2116	2051	5650	2776	20190523A	BICCN-H_20190523A-SPL-R	H18.30.001	sorted	Female	41	Exc_L2-3_LINC00507_ENC1	Glutamatergic	#3EA185	IT projection	#3ECB88	IT projection	#3ECB88	L2/3 IT	#C4EC04	L2-3 IT	#C4EC04	Exc L2 LINC00507 GLRA3	75	#cecd32	21	21	#cecd32	Exc L2 LINC00507 GLRA3
	MOP1_AGTCACTACCGTGAGAACGTATCA	MOp1	3468	3370	7954	3404	20190523A	BICCN-H_20190523A-SPL-R	H18.30.001	sorted	Female	45	Exc_L4_RORB_DSCAM	Glutamatergic	#3EA185	IT projection	#3ECB88	IT projection	#3ECB88	L5 IT_1	#75C2BE	L5 IT	#50B2AD	Exc L3 THEMIS ENPEP	82	#297c71	22	24	#93d92b	Exc L3 LAMP5 MIR3976HG
	MOP1_AGTCACTAGAACAGGCAAGGTACA	MOp1	4393	4241	4472	2379	20190523A	BICCN-H_20190523A-SPL-R	H18.30.001	sorted	Female	43	Exc_L2-3_LINC00507_AC018742.1	Glutamatergic	#3EA185	IT projection	#3ECB88	IT projection	#3ECB88	L2/3 IT	#C4EC04	L2-3 IT	#C4EC04	Exc L2 LINC00507 ATP7B	74	#c6ff1f	19	20	#c6ff1f	Exc L2 LINC00507 ATP7B
	MOP1_AGTCACTAGGTGCGAAAGTACAAG	MOp1	1488	1454	2397	1499	20190523A	BICCN-H_20190523A-SPL-R	H18.30.001	sorted	Female	42	Exc_L2-3_LINC00507_KIF13A	Glutamatergic	#3EA185	IT projection	#3ECB88	IT projection	#3ECB88	L2/3 IT	#C4EC04	L2-3 IT	#C4EC04	Exc L2 LAMP5 KCNG3	73	#7aad22	20	19	#7aad22	Exc L2 LAMP5 KCNG3
	MOP1_AGTCACTAGTGTTCTAACCACTGT	MOp1	2942	2854	2391	1356	20190523A	BICCN-H_20190523A-SPL-R	H18.30.001	sorted	Female	56	Exc_L6_TLE4_ADAMTSL1	Glutamatergic	#3EA185	ET projection	#3E7782	ET projection	#3E7782	L6 CT_1	#59A4C7	L6 CT	#2D8CB8	Exc L5-6 FEZF2 OR1L8	98	#5e8099	31	31	#5e8099	Exc L5-6 FEZF2 LOC105376596
	MOP1_AGTCACTAGTGTTCTAAGTACAAG	MOp1	688	675	588	474	20190523A	BICCN-H_20190523A-SPL-R	H18.30.001	sorted	Female	1	Inh_ADARB2_LAMP5_CA3	GABAergic	#C95170	CGE-PoA	#C456AA	Lamp5-Other	#E37B97	Lamp5_3	#DA818D	LAMP5	#DA808C	Inh L1-6 LAMP5 CA1	5	#a76b6a	3	1	#ad474f	Inh L1-6 LAMP5 KIRREL
	MOP1_AGTGGTCAAAGACGGAACCTCCAA	MOp1	766	747	1132	747	20190523A	BICCN-H_20190523A-SPL-R	H18.30.001	sorted	Female	38	Inh_LHX6_PVALB_CA8	GABAergic	#C95170	MGE	#CE4D36	Pvalb	#DB3143	Chandelier	#F4358B	PVALB	#D93137	Inh L1-6 PVALB COL15A1	72	#F4358B	18	18	#F4358B	Inh L1-6 PVALB COL15A1
	MOP1_AGTGGTCAAGAGTCAAACATTGGC	MOp1	3723	3635	3597	2113	20190523A	BICCN-H_20190523A-SPL-R	H18.30.001	sorted	Female	45	Exc_L4_RORB_DSCAM	Glutamatergic	#3EA185	IT projection	#3ECB88	IT projection	#3ECB88	L2/3 IT	#C4EC04	L2-3 IT	#C4EC04	Exc L3 LAMP5 CARM1P1	78	#93d92b	22	24	#93d92b	Exc L3 LAMP5 MIR3976HG
	MOP1_AGTGGTCAAGCACCTCACTATGCA	MOp1	500	488	2242	1240	20190523A	BICCN-H_20190523A-SPL-R	H18.30.001	sorted	Female	5	Inh_ADARB2_LAMP5_INPP4B	GABAergic	#C95170	CGE-PoA	#C456AA	Lamp5-Other	#E37B97	Lamp5_5	#844D54	LAMP5	#DA808C	Inh L1 LAMP5 BMP2	14	#c05675	2	3	#c05675	Inh L1 LAMP5 NDNF
	MOP1_AGTGGTCAAGTACAAGACTATGCA	MOp1	1503	1467	2182	1360	20190523A	BICCN-H_20190523A-SPL-R	H18.30.001	sorted	Female	46	Exc_L4_RORB_VIPR2	Glutamatergic	#3EA185	IT projection	#3ECB88	IT projection	#3ECB88	L5 IT_1	#75C2BE	L2-3 IT	#C4EC04	Exc L2-3 RORB CCDC68	80	#b8eb62	28	25	#b8eb62	Exc L2-3 RORB VIPR2
	MOP1_AGTGGTCAAGTCACTAACAAGCTA	MOp1	633	621	1049	776	20190523A	BICCN-H_20190523A-SPL-R	H18.30.001	sorted	Female	19	Inh_ADARB2_VIP_SEZ6	GABAergic	#C95170	CGE-PoA	#C456AA	Vip-Sncg	#A531BD	Vip_2	#C784D6	VIP	#B864CC	Inh L1-3 VIP FNDC1	24	#ef8fe2	7	7	#e7a3f4	Inh L1-3 VIP NPR3
	MOP1_AGTGGTCAATCATTCCACAGCAGA	MOp1	1746	1709	3416	1825	20190523A	BICCN-H_20190523A-SPL-R	H18.30.001	sorted	Female	49	Exc_L5_RORB_TMSB10	Glutamatergic	#3EA185	IT projection	#3ECB88	IT projection	#3ECB88	L5 IT_2	#51B2AD	L5 IT	#50B2AD	Exc L3-5 RORB LNX2	90	#01d9d5	29	28	#99d5cb	Exc L3-5 RORB LOC105374972
	MOP1_AGTGGTCAATTGGCTCACATTGGC	MOp1	1285	1253	2545	1543	20190523A	BICCN-H_20190523A-SPL-R	H18.30.001	sorted	Female	48	Exc_L5_RORB_PCSK1	Glutamatergic	#3EA185	IT projection	#3ECB88	IT projection	#3ECB88	L5 IT_2	#51B2AD	L5 IT	#50B2AD	Exc L3-5 RORB RPRM	91	#7baaac	29	28	#99d5cb	Exc L3-5 RORB LOC105374972
	MOP1_AGTGGTCACGCATACAATGCCTAA	MOp1	834	817	1352	927	20190523A	BICCN-H_20190523A-SPL-R	H18.30.001	sorted	Female	11	Inh_ADARB2_VIP_AC007364.1	GABAergic	#C95170	CGE-PoA	#C456AA	Vip-Sncg	#A531BD	Vip_4	#9450A4	VIP	#B864CC	Inh L1-5 VIP PHLDB3	36	#c46db9	5	6	#733fb0	Inh L1-6 VIP IQGAP2
	MOP1_AGTGGTCACTGAGCCACATCAAGT	MOp1	1526	1494	2614	1619	20190523A	BICCN-H_20190523A-SPL-R	H18.30.001	sorted	Female	39	Exc_L2-3_LINC00507_AC011287.1	Glutamatergic	#3EA185	IT projection	#3ECB88	IT projection	#3ECB88	L2/3 IT	#C4EC04	L2-3 IT	#C4EC04	Exc L2 LAMP5 KCNG3	73	#7aad22	20	19	#7aad22	Exc L2 LAMP5 KCNG3
	MOP1_AGTGGTCAGAGCTGAACAGATCTG	MOp1	1816	1762	2686	1671	20190523A	BICCN-H_20190523A-SPL-R	H18.30.001	sorted	Female	43	Exc_L2-3_LINC00507_AC018742.1	Glutamatergic	#3EA185	IT projection	#3ECB88	IT projection	#3ECB88	L2/3 IT	#C4EC04	L2-3 IT	#C4EC04	Exc L2-3 LINC00507 DSG3	77	#a0e400	23	23	#a0e400	Exc L2-3 LINC00507 DSG3
	MOP1_AGTGGTCAGCTAACGACATCAAGT	MOp1	1647	1602	2556	1576	20190523A	BICCN-H_20190523A-SPL-R	H18.30.001	sorted	Female	43	Exc_L2-3_LINC00507_AC018742.1	Glutamatergic	#3EA185	IT projection	#3ECB88	IT projection	#3ECB88	L2/3 IT	#C4EC04	L2-3 IT	#C4EC04	Exc L2 LINC00507 GLRA3	75	#cecd32	21	21	#cecd32	Exc L2 LINC00507 GLRA3
	MOP1_AGTGGTCAGTCTGTCAAACAACCA	MOp1	586	568	519	407	20190523A	BICCN-H_20190523A-SPL-R	H18.30.001	sorted	Female	60	OPC_PDGFRA_TNR	Non-Neuronal	#6D7A67	Oligo-OPC	#598077	Oligo-OPC	#598077	OPC	#486159	OPC	#486159	OPC L1-6 PDGFRA COL20A1	118	#446e5c	36	36	#446e5c	OPC L1-6 PDGFRA COL20A1
	MOP1_AGTGGTCATCTTCACAAACGCTTA	MOp1	1855	1811	7261	3101	20190523A	BICCN-H_20190523A-SPL-R	H18.30.001	sorted	Female	57	Exc_L6_TLE4_UTRN	Glutamatergic	#3EA185	ET projection	#3E7782	ET projection	#3E7782	L6b	#53377D	L6b	#53377D	Exc L6 FEZF2 KLK7	108	#7568ce	33	33	#22225c	Exc L6 FEZF2 NPFFR2
	MOP1_AGTGGTCATGGTGGTAAGTACAAG	MOp1	924	903	2980	1776	20190523A	BICCN-H_20190523A-SPL-R	H18.30.001	sorted	Female	43	Exc_L2-3_LINC00507_AC018742.1	Glutamatergic	#3EA185	IT projection	#3ECB88	IT projection	#3ECB88	L2/3 IT	#C4EC04	L2-3 IT	#C4EC04	Exc L2-3 LINC00507 DSG3	77	#a0e400	23	23	#a0e400	Exc L2-3 LINC00507 DSG3
	MOP1_ATAGCGACACAAGCTAACGTATCA	MOp1	1324	1291	1821	1128	20190523A	BICCN-H_20190523A-SPL-R	H18.30.001	sorted	Female	38	Inh_LHX6_PVALB_CA8	GABAergic	#C95170	MGE	#CE4D36	Pvalb	#DB3143	Chandelier	#F4358B	PVALB	#D93137	Inh L1-6 PVALB COL15A1	72	#F4358B	18	18	#F4358B	Inh L1-6 PVALB COL15A1
	MOP1_ATAGCGACACTATGCAACCTCCAA	MOp1	3889	3780	12373	4361	20190523A	BICCN-H_20190523A-SPL-R	H18.30.001	sorted	Female	51	Exc_L5-6_THEMIS_CAMKK1	Glutamatergic	#3EA185	IT projection	#3ECB88	IT projection	#3ECB88	L6 IT_2	#A19A24	L5 IT	#50B2AD	Exc L5-6 THEMIS TNFAIP6	89	#5fc5b6	24	27	#4ca8ac	Exc L5-6 THEMIS TMEM18
	MOP1_ATAGCGACAGCAGGAAAAGACGGA	MOp1	2577	2501	3002	1810	20190523A	BICCN-H_20190523A-SPL-R	H18.30.001	sorted	Female	40	Exc_L2-3_LINC00507_DUX4	Glutamatergic	#3EA185	IT projection	#3ECB88	IT projection	#3ECB88	L2/3 IT	#C4EC04	L2-3 IT	#C4EC04	Exc L2 LAMP5 KCNG3	73	#7aad22	20	19	#7aad22	Exc L2 LAMP5 KCNG3
	MOP1_ATAGCGACCCGAAGTAACAGCAGA	MOp1	1347	1318	4344	2260	20190523A	BICCN-H_20190523A-SPL-R	H18.30.001	sorted	Female	38	Inh_LHX6_PVALB_CA8	GABAergic	#C95170	MGE	#CE4D36	Pvalb	#DB3143	Chandelier	#F4358B	PVALB	#D93137	Inh L1-6 PVALB COL15A1	72	#F4358B	18	18	#F4358B	Inh L1-6 PVALB COL15A1
	MOP1_ATAGCGACCCGACAACAACCGAGA	MOp1	3849	3725	4302	2273	20190523A	BICCN-H_20190523A-SPL-R	H18.30.001	sorted	Female	56	Exc_L6_TLE4_ADAMTSL1	Glutamatergic	#3EA185	ET projection	#3E7782	ET projection	#3E7782	L6 CT_2	#2F8DB8	L6 CT	#2D8CB8	Exc L5-6 FEZF2 C9orf135-AS1	101	#8fb5ce	32	32	#8fb5ce	Exc L5-6 FEZF2 C9orf135-AS1
	MOP1_ATAGCGACGCTAACGAAACAACCA	MOp1	1231	1197	2776	1672	20190523A	BICCN-H_20190523A-SPL-R	H18.30.001	sorted	Female	19	Inh_ADARB2_VIP_SEZ6	GABAergic	#C95170	CGE-PoA	#C456AA	Vip-Sncg	#A531BD	Vip_1	#D5A4E1	VIP	#B864CC	Inh L1-2 VIP EXPH5	20	#a00097	6	5	#dca0ff	Inh L1-5 VIP KCNJ2
	MOP1_ATAGCGACGGAGAACAACATTGGC	MOp1	1355	1326	2098	1392	20190523A	BICCN-H_20190523A-SPL-R	H18.30.001	sorted	Female	31	Inh_LHX6_TLE4_AC046195.1	GABAergic	#C95170	MGE	#CE4D36	Pvalb	#DB3143	Pvalb_2	#D93339	PVALB	#D93137	Inh L5-6 PVALB GAPDHP60	69	#ff4a3f	12	14	#be3b40	Inh L5-6 PVALB GULP1
	MOP1_ATAGCGACTGGTGGTACATCAAGT	MOp1	1849	1805	2869	1639	20190523A	BICCN-H_20190523A-SPL-R	H18.30.001	sorted	Female	59	Exc_L6b_THEMIS_NTNG2	Glutamatergic	#3EA185	IT projection	#3ECB88	IT projection	#3ECB88	L6 IT_3	#827B1B	L6 IT Car3	#5100FF	Exc L5-6 THEMIS SMYD1	97	#5100FF	30	30	#5100FF	Exc L5-6 THEMIS SMYD1
	MOP1_ATCATTCCAACGCTTAACAAGCTA	MOp1	2930	2808	5473	2731	20190523A	BICCN-H_20190523A-SPL-R	H18.30.001	sorted	Female	41	Exc_L2-3_LINC00507_ENC1	Glutamatergic	#3EA185	IT projection	#3ECB88	IT projection	#3ECB88	L2/3 IT	#C4EC04	L2-3 IT	#C4EC04	Exc L2 LINC00507 GLRA3	75	#cecd32	21	21	#cecd32	Exc L2 LINC00507 GLRA3
	MOP1_ATCATTCCAATCCGTCAACAACCA	MOp1	2781	2679	4877	2507	20190523A	BICCN-H_20190523A-SPL-R	H18.30.001	sorted	Female	54	Exc_L5_TLE4_VAT1L	Glutamatergic	#3EA185	IT projection	#3ECB88	IT projection	#3ECB88	L5/6 NP	#3E9E64	L5-6 NP	#3E9E64	Exc L5 FEZF2 RNF144A-AS1	115	#60ba66	35	35	#497d4b	Exc L5-6 FEZF2 NPSR1-AS1
	MOP1_ATCATTCCACACAGAACATCAAGT	MOp1	821	797	652	500	20190523A	BICCN-H_20190523A-SPL-R	H18.30.001	sorted	Female	60	OPC_PDGFRA_TNR	Non-Neuronal	#6D7A67	Oligo-OPC	#598077	Oligo-OPC	#598077	OPC	#486159	OPC	#486159	OPC L1-6 PDGFRA COL20A1	118	#446e5c	36	36	#446e5c	OPC L1-6 PDGFRA COL20A1
	MOP1_ATCATTCCACAGATTCACGCTCGA	MOp1	683	665	313	259	20190523A	BICCN-H_20190523A-SPL-R	H18.30.001	sorted	Female	64	Ast_AQP4_TNC	Non-Neuronal	#6D7A67	Astrocyte	#696E50	Astrocyte	#696E50	Astro_1	#867E6E	Astro	#665C47	Astro L1-6 FGFR3 AQP1	123	#4f492f	39	39	#4f492f	Astro L1-6 FGFR3 AQP1
	MOP1_ATCATTCCACAGCAGAACGCTCGA	MOp1	2184	2115	13349	4347	20190523A	BICCN-H_20190523A-SPL-R	H18.30.001	sorted	Female	41	Exc_L2-3_LINC00507_ENC1	Glutamatergic	#3EA185	IT projection	#3ECB88	IT projection	#3ECB88	L2/3 IT	#C4EC04	L2-3 IT	#C4EC04	Exc L2 LINC00507 GLRA3	75	#cecd32	21	21	#cecd32	Exc L2 LINC00507 GLRA3
	MOP1_ATCATTCCACATTGGCACACAGAA	MOp1	2262	2177	6154	2938	20190523A	BICCN-H_20190523A-SPL-R	H18.30.001	sorted	Female	42	Exc_L2-3_LINC00507_KIF13A	Glutamatergic	#3EA185	IT projection	#3ECB88	IT projection	#3ECB88	L2/3 IT	#C4EC04	L2-3 IT	#C4EC04	Exc L2 LINC00507 GLRA3	75	#cecd32	21	21	#cecd32	Exc L2 LINC00507 GLRA3
	MOP1_ATCATTCCACATTGGCACAGCAGA	MOp1	3483	3362	4621	2333	20190523A	BICCN-H_20190523A-SPL-R	H18.30.001	sorted	Female	59	Exc_L6b_THEMIS_NTNG2	Glutamatergic	#3EA185	IT projection	#3ECB88	IT projection	#3ECB88	L6 IT_3	#827B1B	L6 IT Car3	#5100FF	Exc L5-6 THEMIS SMYD1	97	#5100FF	30	30	#5100FF	Exc L5-6 THEMIS SMYD1
	MOP1_ATCATTCCAGTGGTCAACTATGCA	MOp1	3550	3450	6741	3158	20190523A	BICCN-H_20190523A-SPL-R	H18.30.001	sorted	Female	42	Exc_L2-3_LINC00507_KIF13A	Glutamatergic	#3EA185	IT projection	#3ECB88	IT projection	#3ECB88	L2/3 IT	#C4EC04	L2-3 IT	#C4EC04	Exc L2 LINC00507 GLRA3	75	#cecd32	21	21	#cecd32	Exc L2 LINC00507 GLRA3
	MOP1_ATCATTCCATCCTGTAAACGTGAT	MOp1	5207	5033	11660	4420	20190523A	BICCN-H_20190523A-SPL-R	H18.30.001	sorted	Female	50	Exc_L5_RORB_CALD1	Glutamatergic	#3EA185	IT projection	#3ECB88	IT projection	#3ECB88	L5 IT_2	#51B2AD	L5 IT	#50B2AD	Exc L3-5 RORB LNX2	90	#01d9d5	29	28	#99d5cb	Exc L3-5 RORB LOC105374972
	MOP1_ATCATTCCCCTAATCCACCACTGT	MOp1	1910	1864	2991	1730	20190523A	BICCN-H_20190523A-SPL-R	H18.30.001	sorted	Female	3	Inh_ADARB2_LAMP5_FBXL7	GABAergic	#C95170	CGE-PoA	#C456AA	Lamp5-Other	#E37B97	Lamp5_2	#E19AA4	LAMP5	#DA808C	Inh L1-6 LAMP5 NES	4	#e96f73	3	1	#ad474f	Inh L1-6 LAMP5 KIRREL
	MOP1_ATCATTCCCGACACACACAAGCTA	MOp1	2304	2234	3515	2019	20190523A	BICCN-H_20190523A-SPL-R	H18.30.001	sorted	Female	44	Exc_L2-3_RORB_LAMA2	Glutamatergic	#3EA185	IT projection	#3ECB88	IT projection	#3ECB88	L2/3 IT	#C4EC04	L2-3 IT	#C4EC04	Exc L2 LINC00507 GLRA3	75	#cecd32	21	21	#cecd32	Exc L2 LINC00507 GLRA3
	MOP1_ATCATTCCCGCATACAAACGCTTA	MOp1	3693	3579	7431	3205	20190523A	BICCN-H_20190523A-SPL-R	H18.30.001	sorted	Female	50	Exc_L5_RORB_CALD1	Glutamatergic	#3EA185	IT projection	#3ECB88	IT projection	#3ECB88	L5 IT_2	#51B2AD	L5 IT	#50B2AD	Exc L3-5 RORB LNX2	90	#01d9d5	29	28	#99d5cb	Exc L3-5 RORB LOC105374972
	MOP1_ATCATTCCCTGGCATACGCTGATC	MOp1	1712	1663	1423	938	20190523A	BICCN-H_20190523A-SPL-R	H18.30.001	sorted	Female	9	Inh_ADARB2_GAD1_CNR1	GABAergic	#C95170	CGE-PoA	#C456AA	Vip-Sncg	#A531BD	Sncg_1	#DE5EFF	SNCG	#D633FF	Inh L1 PAX6 CHRFAM7A	9	#891ea8	1	2	#e09a99	Inh L1 GAD1 SP8
	MOP1_ATCATTCCGAATCTGAACAGCAGA	MOp1	3052	2935	3187	1887	20190523A	BICCN-H_20190523A-SPL-R	H18.30.001	sorted	Female	30	Inh_LHX6_PVALB_LRRC4C	GABAergic	#C95170	MGE	#CE4D36	Pvalb	#DB3143	Pvalb_1	#E15C61	PVALB	#D93137	Inh L5 PVALB LRIG3	62	#f25231	16	15	#be001e	Inh L5-6 PVALB LINC01057
	MOP1_ATCATTCCGCGAGTAAAACAACCA	MOp1	3101	3021	6019	2915	20190523A	BICCN-H_20190523A-SPL-R	H18.30.001	sorted	Female	28	Inh_LHX6_PVALB_ARHGAP42	GABAergic	#C95170	MGE	#CE4D36	Pvalb	#DB3143	Pvalb_1	#E15C61	PVALB	#D93137	Inh L2-5 PVALB RPH3AL	64	#d7003c	15	17	#b1331b	Inh L2-5 PVALB LOC105376919
	MOP1_ATCATTCCGGAGAACACATCAAGT	MOp1	949	920	1663	1109	20190523A	BICCN-H_20190523A-SPL-R	H18.30.001	sorted	Female	12	Inh_ADARB2_VIP_IQGAP2	GABAergic	#C95170	CGE-PoA	#C456AA	Vip-Sncg	#A531BD	Vip_2	#C784D6	VIP	#B864CC	Inh L3-5 VIP TAC3	39	#9d73c6	6	5	#dca0ff	Inh L1-5 VIP KCNJ2
	MOP1_ATCATTCCTCTTCACAAGTGGTCA	MOp1	1987	1954	2065	1363	20190523A	BICCN-H_20190523A-SPL-R	H18.30.001	sorted	Female	6	Inh_ADARB2_GAD1_COL21A1	GABAergic	#C95170	CGE-PoA	#C456AA	Vip-Sncg	#A531BD	Sncg_4	#811E9A	SNCG	#D633FF	Inh L1 SST DEFB108B	18	#c100c7	4	4	#b579f6	Inh L1 GAD1 NDST4
	MOP1_ATCATTCCTGGAACAAACAGCAGA	MOp1	2359	2271	2914	1772	20190523A	BICCN-H_20190523A-SPL-R	H18.30.001	sorted	Female	40	Exc_L2-3_LINC00507_DUX4	Glutamatergic	#3EA185	IT projection	#3ECB88	IT projection	#3ECB88	L2/3 IT	#C4EC04	L2-3 IT	#C4EC04	Exc L2 LAMP5 KCNG3	73	#7aad22	20	19	#7aad22	Exc L2 LAMP5 KCNG3
	MOP1_ATCCTGTAAACAACCAAAGGTACA	MOp1	3013	2917	4277	2306	20190523A	BICCN-H_20190523A-SPL-R	H18.30.001	sorted	Female	54	Exc_L5_TLE4_VAT1L	Glutamatergic	#3EA185	IT projection	#3ECB88	IT projection	#3ECB88	L5/6 NP	#3E9E64	L5-6 NP	#3E9E64	Exc L5 FEZF2 NREP-AS1	114	#3abe8b	35	35	#497d4b	Exc L5-6 FEZF2 NPSR1-AS1
	MOP1_ATCCTGTAACAAGCTAACATTGGC	MOp1	1998	1946	2806	1751	20190523A	BICCN-H_20190523A-SPL-R	H18.30.001	sorted	Female	51	Exc_L5-6_THEMIS_CAMKK1	Glutamatergic	#3EA185	IT projection	#3ECB88	IT projection	#3ECB88	L6 IT_1	#B4AE50	L6 IT	#A19922	Exc L6 THEMIS SLN	95	#707b00	26	29	#cdce31	Exc L6 THEMIS LINC00343
	MOP1_ATCCTGTAACAGATTCAGTACAAG	MOp1	4262	4106	4792	2484	20190523A	BICCN-H_20190523A-SPL-R	H18.30.001	sorted	Female	45	Exc_L4_RORB_DSCAM	Glutamatergic	#3EA185	IT projection	#3ECB88	IT projection	#3ECB88	L5 IT_1	#75C2BE	L5 IT	#50B2AD	Exc L3 THEMIS ENPEP	82	#297c71	22	24	#93d92b	Exc L3 LAMP5 MIR3976HG
	MOP1_ATCCTGTAACCACTGTACATTGGC	MOp1	1665	1625	2623	1549	20190523A	BICCN-H_20190523A-SPL-R	H18.30.001	sorted	Female	27	Inh_LHX6_GAD1_XKR4	GABAergic	#C95170	MGE	#CE4D36	Sst	#C06829	Sst_3	#FFA41C	SST	#FF9900	Inh L2-3 SST NMU	47	#ffb82f	14	11	#ffb82f	Inh L1-3 SST LOC392232
	MOP1_ATCCTGTAACGCTCGAAACCGAGA	MOp1	3094	2996	7208	3194	20190523A	BICCN-H_20190523A-SPL-R	H18.30.001	sorted	Female	41	Exc_L2-3_LINC00507_ENC1	Glutamatergic	#3EA185	IT projection	#3ECB88	IT projection	#3ECB88	L2/3 IT	#C4EC04	L2-3 IT	#C4EC04	Exc L2 LINC00507 GLRA3	75	#cecd32	21	21	#cecd32	Exc L2 LINC00507 GLRA3
	MOP1_ATCCTGTAACTATGCAACGCTCGA	MOp1	1405	1360	2985	1744	20190523A	BICCN-H_20190523A-SPL-R	H18.30.001	sorted	Female	42	Exc_L2-3_LINC00507_KIF13A	Glutamatergic	#3EA185	IT projection	#3ECB88	IT projection	#3ECB88	L2/3 IT	#C4EC04	L2-3 IT	#C4EC04	Exc L2 LINC00507 ATP7B	74	#c6ff1f	19	20	#c6ff1f	Exc L2 LINC00507 ATP7B
	MOP1_ATCCTGTAAGATCGCAAGTACAAG	MOp1	3614	3503	5443	2653	20190523A	BICCN-H_20190523A-SPL-R	H18.30.001	sorted	Female	54	Exc_L5_TLE4_VAT1L	Glutamatergic	#3EA185	ET projection	#3E7782	ET projection	#3E7782	L5 ET_1	#407D94	L5 ET	#0D5B78	Exc L5 FEZF2 CSN1S1	110	#0D5D7E	34	34	#0D5D7E	Exc L3-5 FEZF2 LOC101929352
	MOP1_ATCCTGTAAGGCTAACAGTGGTCA	MOp1	2276	2211	2121	1360	20190523A	BICCN-H_20190523A-SPL-R	H18.30.001	sorted	Female	8	Inh_ADARB2_PAX6_DDR2	GABAergic	#C95170	CGE-PoA	#C456AA	Lamp5-Other	#E37B97	Lamp5_4	#B06771	LAMP5	#DA808C	Inh L3-6 PAX6 LINC01497	7	#e09a99	1	2	#e09a99	Inh L1 GAD1 SP8
	MOP1_ATCCTGTAATCATTCCACACAGAA	MOp1	3019	2916	5522	2814	20190523A	BICCN-H_20190523A-SPL-R	H18.30.001	sorted	Female	42	Exc_L2-3_LINC00507_KIF13A	Glutamatergic	#3EA185	IT projection	#3ECB88	IT projection	#3ECB88	L2/3 IT	#C4EC04	L2-3 IT	#C4EC04	Exc L2 LINC00507 GLRA3	75	#cecd32	21	21	#cecd32	Exc L2 LINC00507 GLRA3
	MOP1_ATCCTGTACATCAAGTAAGGTACA	MOp1	2058	2001	3411	1823	20190523A	BICCN-H_20190523A-SPL-R	H18.30.001	sorted	Female	57	Exc_L6_TLE4_UTRN	Glutamatergic	#3EA185	ET projection	#3E7782	ET projection	#3E7782	L6b	#53377D	L6b	#53377D	Exc L6 FEZF2 KLK7	108	#7568ce	33	33	#22225c	Exc L6 FEZF2 NPFFR2
	MOP1_ATCCTGTACGAACTTAACCACTGT	MOp1	1665	1629	2782	1625	20190523A	BICCN-H_20190523A-SPL-R	H18.30.001	sorted	Female	5	Inh_ADARB2_LAMP5_INPP4B	GABAergic	#C95170	CGE-PoA	#C456AA	Lamp5-Other	#E37B97	Lamp5_5	#844D54	LAMP5	#DA808C	Inh L1 LAMP5 BMP2	14	#c05675	2	3	#c05675	Inh L1 LAMP5 NDNF
	MOP1_ATCCTGTACTCAATGAATGCCTAA	MOp1	2542	2478	2297	1475	20190523A	BICCN-H_20190523A-SPL-R	H18.30.001	sorted	Female	28	Inh_LHX6_PVALB_ARHGAP42	GABAergic	#C95170	MGE	#CE4D36	Pvalb	#DB3143	Pvalb_1	#E15C61	PVALB	#D93137	Inh L2-5 PVALB RPH3AL	64	#d7003c	15	17	#b1331b	Inh L2-5 PVALB LOC105376919
	MOP1_ATCCTGTAGAACAGGCACGCTCGA	MOp1	3048	2950	9626	3438	20190523A	BICCN-H_20190523A-SPL-R	H18.30.001	sorted	Female	9	Inh_ADARB2_GAD1_CNR1	GABAergic	#C95170	CGE-PoA	#C456AA	Vip-Sncg	#A531BD	Sncg_2	#D635FF	SNCG	#D633FF	Inh L2 PAX6 FREM2	11	#c86eff	1	2	#e09a99	Inh L1 GAD1 SP8
	MOP1_ATCCTGTAGAATCTGAACGCTCGA	MOp1	2240	2171	9013	3480	20190523A	BICCN-H_20190523A-SPL-R	H18.30.001	sorted	Female	41	Exc_L2-3_LINC00507_ENC1	Glutamatergic	#3EA185	IT projection	#3ECB88	IT projection	#3ECB88	L2/3 IT	#C4EC04	L2-3 IT	#C4EC04	Exc L2 LAMP5 KCNG3	73	#7aad22	20	19	#7aad22	Exc L2 LAMP5 KCNG3
	MOP1_ATCCTGTAGACAGTGCAGTACAAG	MOp1	589	580	1155	844	20190523A	BICCN-H_20190523A-SPL-R	H18.30.001	sorted	Female	2	Inh_ADARB2_LAMP5_PBX3	GABAergic	#C95170	CGE-PoA	#C456AA	Lamp5-Other	#E37B97	Lamp5_2	#E19AA4	LAMP5	#DA808C	Inh L1-6 LAMP5 NES	4	#e96f73	3	1	#ad474f	Inh L1-6 LAMP5 KIRREL
	MOP1_ATCCTGTAGTGTTCTAAGTACAAG	MOp1	1480	1450	538	417	20190523A	BICCN-H_20190523A-SPL-R	H18.30.001	sorted	Female	3	Inh_ADARB2_LAMP5_FBXL7	GABAergic	#C95170	CGE-PoA	#C456AA	Lamp5-Other	#E37B97	Lamp5_2	#E19AA4	LAMP5	#DA808C	Inh L1 LAMP5 RAB11FIP1	2	#ffa0a7	3	1	#ad474f	Inh L1-6 LAMP5 KIRREL
	MOP1_ATCCTGTATCCGTCTAAACGCTTA	MOp1	3643	3504	4069	2208	20190523A	BICCN-H_20190523A-SPL-R	H18.30.001	sorted	Female	42	Exc_L2-3_LINC00507_KIF13A	Glutamatergic	#3EA185	IT projection	#3ECB88	IT projection	#3ECB88	L2/3 IT	#C4EC04	L2-3 IT	#C4EC04	Exc L2 LINC00507 GLRA3	75	#cecd32	21	21	#cecd32	Exc L2 LINC00507 GLRA3
	MOP1_ATCCTGTATCTTCACAAAGGTACA	MOp1	3080	2987	2975	1773	20190523A	BICCN-H_20190523A-SPL-R	H18.30.001	sorted	Female	42	Exc_L2-3_LINC00507_KIF13A	Glutamatergic	#3EA185	IT projection	#3ECB88	IT projection	#3ECB88	L2/3 IT	#C4EC04	L2-3 IT	#C4EC04	Exc L2 LINC00507 GLRA3	75	#cecd32	21	21	#cecd32	Exc L2 LINC00507 GLRA3
	MOP1_ATCCTGTATGGCTTCAACCACTGT	MOp1	3881	3749	5753	2762	20190523A	BICCN-H_20190523A-SPL-R	H18.30.001	sorted	Female	30	Inh_LHX6_PVALB_LRRC4C	GABAergic	#C95170	MGE	#CE4D36	Pvalb	#DB3143	Pvalb_1	#E15C61	PVALB	#D93137	Inh L2-5 PVALB RPH3AL	64	#d7003c	15	17	#b1331b	Inh L2-5 PVALB LOC105376919
	MOP1_ATGCCTAAAAGGTACAACCTCCAA	MOp1	1595	1563	4180	2101	20190523A	BICCN-H_20190523A-SPL-R	H18.30.001	sorted	Female	46	Exc_L4_RORB_VIPR2	Glutamatergic	#3EA185	IT projection	#3ECB88	IT projection	#3ECB88	L5 IT_1	#75C2BE	L2-3 IT	#C4EC04	Exc L2-3 RORB CCDC68	80	#b8eb62	28	25	#b8eb62	Exc L2-3 RORB VIPR2
	MOP1_ATGCCTAAAGATGTACAGTACAAG	MOp1	1517	1487	3862	2148	20190523A	BICCN-H_20190523A-SPL-R	H18.30.001	sorted	Female	27	Inh_LHX6_GAD1_XKR4	GABAergic	#C95170	MGE	#CE4D36	Pvalb	#DB3143	Pvalb_1	#E15C61	PVALB	#D93137	Inh L2-5 PVALB RPH3AL	64	#d7003c	15	17	#b1331b	Inh L2-5 PVALB LOC105376919
	MOP1_ATGCCTAACAAGACTAACATTGGC	MOp1	2125	2072	4457	2449	20190523A	BICCN-H_20190523A-SPL-R	H18.30.001	sorted	Female	41	Exc_L2-3_LINC00507_ENC1	Glutamatergic	#3EA185	IT projection	#3ECB88	IT projection	#3ECB88	L2/3 IT	#C4EC04	L2-3 IT	#C4EC04	Exc L2 LINC00507 GLRA3	75	#cecd32	21	21	#cecd32	Exc L2 LINC00507 GLRA3
	MOP1_ATGCCTAACCTCTATCACGTATCA	MOp1	1872	1827	6433	2933	20190523A	BICCN-H_20190523A-SPL-R	H18.30.001	sorted	Female	44	Exc_L2-3_RORB_LAMA2	Glutamatergic	#3EA185	IT projection	#3ECB88	IT projection	#3ECB88	L2/3 IT	#C4EC04	L2-3 IT	#C4EC04	Exc L2 LINC00507 GLRA3	75	#cecd32	21	21	#cecd32	Exc L2 LINC00507 GLRA3
	MOP1_ATGCCTAACGAACTTAAACCGAGA	MOp1	2073	2016	6754	2987	20190523A	BICCN-H_20190523A-SPL-R	H18.30.001	sorted	Female	34	Inh_LHX6_PVALB_CEMIP	GABAergic	#C95170	MGE	#CE4D36	Pvalb	#DB3143	Pvalb_1	#E15C61	PVALB	#D93137	Inh L2-5 PVALB RPH3AL	64	#d7003c	15	17	#b1331b	Inh L2-5 PVALB LOC105376919
	MOP1_ATGCCTAACGCATACAACGTATCA	MOp1	1583	1543	3670	2008	20190523A	BICCN-H_20190523A-SPL-R	H18.30.001	sorted	Female	46	Exc_L4_RORB_VIPR2	Glutamatergic	#3EA185	IT projection	#3ECB88	IT projection	#3ECB88	L5 IT_1	#75C2BE	L2-3 IT	#C4EC04	Exc L2-3 RORB CCDC68	80	#b8eb62	28	25	#b8eb62	Exc L2-3 RORB VIPR2
	MOP1_ATGCCTAACGGATTGCACGCTCGA	MOp1	1902	1859	7025	3135	20190523A	BICCN-H_20190523A-SPL-R	H18.30.001	sorted	Female	43	Exc_L2-3_LINC00507_AC018742.1	Glutamatergic	#3EA185	IT projection	#3ECB88	IT projection	#3ECB88	L2/3 IT	#C4EC04	L2-3 IT	#C4EC04	Exc L3 LAMP5 CARM1P1	78	#93d92b	22	24	#93d92b	Exc L3 LAMP5 MIR3976HG
	MOP1_ATGCCTAACTCAATGAACACAGAA	MOp1	973	956	1240	859	20190523A	BICCN-H_20190523A-SPL-R	H18.30.001	sorted	Female	23	Inh_LHX6_SST_COL25A1	GABAergic	#C95170	MGE	#CE4D36	Sst	#C06829	Sst_1	#FFC369	SST	#FF9900	Inh L5 SST RPL35AP11	42	#faaa00	9	9	#f97e13	Inh L3-5 SST EDNRA
	MOP1_ATGCCTAAGAGCTGAAAACCGAGA	MOp1	2751	2657	4179	2287	20190523A	BICCN-H_20190523A-SPL-R	H18.30.001	sorted	Female	43	Exc_L2-3_LINC00507_AC018742.1	Glutamatergic	#3EA185	IT projection	#3ECB88	IT projection	#3ECB88	L2/3 IT	#C4EC04	L2-3 IT	#C4EC04	Exc L3 LAMP5 CARM1P1	78	#93d92b	22	24	#93d92b	Exc L3 LAMP5 MIR3976HG
	MOP1_ATGCCTAAGTCGTAGACATCAAGT	MOp1	2082	2036	4607	2410	20190523A	BICCN-H_20190523A-SPL-R	H18.30.001	sorted	Female	46	Exc_L4_RORB_VIPR2	Glutamatergic	#3EA185	IT projection	#3ECB88	IT projection	#3ECB88	L5 IT_1	#75C2BE	L2-3 IT	#C4EC04	Exc L2-3 RORB CCDC68	80	#b8eb62	28	25	#b8eb62	Exc L2-3 RORB VIPR2
	MOP1_ATTGAGGAAAGGTACAACGTATCA	MOp1	1981	1914	5223	2585	20190523A	BICCN-H_20190523A-SPL-R	H18.30.001	sorted	Female	44	Exc_L2-3_RORB_LAMA2	Glutamatergic	#3EA185	IT projection	#3ECB88	IT projection	#3ECB88	L2/3 IT	#C4EC04	L2-3 IT	#C4EC04	Exc L2 LINC00507 GLRA3	75	#cecd32	21	21	#cecd32	Exc L2 LINC00507 GLRA3
	MOP1_ATTGAGGAACAAGCTAACGCTCGA	MOp1	3321	3223	9235	3748	20190523A	BICCN-H_20190523A-SPL-R	H18.30.001	sorted	Female	50	Exc_L5_RORB_CALD1	Glutamatergic	#3EA185	IT projection	#3ECB88	IT projection	#3ECB88	L5 IT_1	#75C2BE	L2-3 IT	#C4EC04	Exc L2-3 RORB PTPN3	81	#b7ce00	28	25	#b8eb62	Exc L2-3 RORB VIPR2
	MOP1_ATTGAGGAACCTCCAAACAGCAGA	MOp1	1921	1867	7190	3205	20190523A	BICCN-H_20190523A-SPL-R	H18.30.001	sorted	Female	49	Exc_L5_RORB_TMSB10	Glutamatergic	#3EA185	IT projection	#3ECB88	IT projection	#3ECB88	L5 IT_2	#51B2AD	L5 IT	#50B2AD	Exc L3-5 RORB LNX2	90	#01d9d5	29	28	#99d5cb	Exc L3-5 RORB LOC105374972
	MOP1_ATTGAGGACACCTTACAGTACAAG	MOp1	2586	2506	4342	2266	20190523A	BICCN-H_20190523A-SPL-R	H18.30.001	sorted	Female	56	Exc_L6_TLE4_ADAMTSL1	Glutamatergic	#3EA185	ET projection	#3E7782	ET projection	#3E7782	L6 CT_1	#59A4C7	L6 CT	#2D8CB8	Exc L5 THEMIS RGPD6	100	#1c657f	31	31	#5e8099	Exc L5-6 FEZF2 LOC105376596
	MOP1_ATTGAGGACCGTGAGAAACGTGAT	MOp1	551	549	2053	1322	20190523A	BICCN-H_20190523A-SPL-R	H18.30.001	sorted	Female	5	Inh_ADARB2_LAMP5_INPP4B	GABAergic	#C95170	CGE-PoA	#C456AA	Lamp5-Other	#E37B97	Lamp5_5	#844D54	LAMP5	#DA808C	Inh L1 LAMP5 NMBR	15	#e2a9b0	2	3	#c05675	Inh L1 LAMP5 NDNF
	MOP1_ATTGAGGACCGTGAGACTGTAGCC	MOp1	869	855	579	466	20190523A	BICCN-H_20190523A-SPL-R	H18.30.001	sorted	Female	15	Inh_ADARB2_VIP_CALB2	GABAergic	#C95170	CGE-PoA	#C456AA	Vip-Sncg	#A531BD	Vip_2	#C784D6	VIP	#B864CC	Inh L1 VIP KLHDC8B	27	#d395ff	5	6	#733fb0	Inh L1-6 VIP IQGAP2
	MOP1_ATTGAGGACCTCCTGAACTATGCA	MOp1	2204	2155	3512	1953	20190523A	BICCN-H_20190523A-SPL-R	H18.30.001	sorted	Female	33	Inh_LHX6_PVALB_RARB	GABAergic	#C95170	MGE	#CE4D36	Pvalb	#DB3143	Pvalb_1	#E15C61	PVALB	#D93137	Inh L3 PVALB SAMD13	65	#ed6d5a	15	17	#b1331b	Inh L2-5 PVALB LOC105376919
	MOP1_ATTGAGGACCTCTATCAAGGTACA	MOp1	4100	3953	8227	3559	20190523A	BICCN-H_20190523A-SPL-R	H18.30.001	sorted	Female	44	Exc_L2-3_RORB_LAMA2	Glutamatergic	#3EA185	IT projection	#3ECB88	IT projection	#3ECB88	L2/3 IT	#C4EC04	L2-3 IT	#C4EC04	Exc L2 LINC00507 GLRA3	75	#cecd32	21	21	#cecd32	Exc L2 LINC00507 GLRA3
	MOP1_ATTGAGGAGGAGAACAACATTGGC	MOp1	1589	1537	1607	1102	20190523A	BICCN-H_20190523A-SPL-R	H18.30.001	sorted	Female	40	Exc_L2-3_LINC00507_DUX4	Glutamatergic	#3EA185	IT projection	#3ECB88	IT projection	#3ECB88	L2/3 IT	#C4EC04	L2-3 IT	#C4EC04	Exc L2 LAMP5 KCNG3	73	#7aad22	20	19	#7aad22	Exc L2 LAMP5 KCNG3
	MOP1_ATTGAGGATATCAGCAACCTCCAA	MOp1	2996	2904	3857	2135	20190523A	BICCN-H_20190523A-SPL-R	H18.30.001	sorted	Female	40	Exc_L2-3_LINC00507_DUX4	Glutamatergic	#3EA185	IT projection	#3ECB88	IT projection	#3ECB88	L2/3 IT	#C4EC04	L2-3 IT	#C4EC04	Exc L2 LINC00507 GLRA3	75	#cecd32	21	21	#cecd32	Exc L2 LINC00507 GLRA3
	MOP1_ATTGAGGATCTTCACAAACGCTTA	MOp1	1755	1705	4376	2286	20190523A	BICCN-H_20190523A-SPL-R	H18.30.001	sorted	Female	38	Inh_LHX6_PVALB_CA8	GABAergic	#C95170	MGE	#CE4D36	Pvalb	#DB3143	Chandelier	#F4358B	PVALB	#D93137	Inh L1-6 PVALB COL15A1	72	#F4358B	18	18	#F4358B	Inh L1-6 PVALB COL15A1
	MOP1_ATTGGCTCACGTATCACTGTAGCC	MOp1	2487	2410	3619	2085	20190523A	BICCN-H_20190523A-SPL-R	H18.30.001	sorted	Female	59	Exc_L6b_THEMIS_NTNG2	Glutamatergic	#3EA185	IT projection	#3ECB88	IT projection	#3ECB88	L6 IT_3	#827B1B	L6 IT Car3	#5100FF	Exc L5-6 THEMIS SMYD1	97	#5100FF	30	30	#5100FF	Exc L5-6 THEMIS SMYD1
	MOP1_ATTGGCTCAGAGTCAAACAAGCTA	MOp1	2734	2639	4217	2321	20190523A	BICCN-H_20190523A-SPL-R	H18.30.001	sorted	Female	43	Exc_L2-3_LINC00507_AC018742.1	Glutamatergic	#3EA185	IT projection	#3ECB88	IT projection	#3ECB88	L2/3 IT	#C4EC04	L2-3 IT	#C4EC04	Exc L2-3 LINC00507 DSG3	77	#a0e400	23	23	#a0e400	Exc L2-3 LINC00507 DSG3
	MOP1_ATTGGCTCAGTACAAGACAAGCTA	MOp1	2563	2447	4485	2342	20190523A	BICCN-H_20190523A-SPL-R	H18.30.001	sorted	Female	43	Exc_L2-3_LINC00507_AC018742.1	Glutamatergic	#3EA185	IT projection	#3ECB88	IT projection	#3ECB88	L2/3 IT	#C4EC04	L2-3 IT	#C4EC04	Exc L2-3 LINC00507 DSG3	77	#a0e400	23	23	#a0e400	Exc L2-3 LINC00507 DSG3
	MOP1_ATTGGCTCAGTGGTCAACAAGCTA	MOp1	2007	1953	5103	2619	20190523A	BICCN-H_20190523A-SPL-R	H18.30.001	sorted	Female	46	Exc_L4_RORB_VIPR2	Glutamatergic	#3EA185	IT projection	#3ECB88	IT projection	#3ECB88	L5 IT_1	#75C2BE	L2-3 IT	#C4EC04	Exc L2-3 RORB CCDC68	80	#b8eb62	28	25	#b8eb62	Exc L2-3 RORB VIPR2
	MOP1_ATTGGCTCCAAGGAGCAACGTGAT	MOp1	1527	1495	4067	2228	20190523A	BICCN-H_20190523A-SPL-R	H18.30.001	sorted	Female	19	Inh_ADARB2_VIP_SEZ6	GABAergic	#C95170	CGE-PoA	#C456AA	Vip-Sncg	#A531BD	Vip_1	#D5A4E1	VIP	#B864CC	Inh L1-2 VIP EXPH5	20	#a00097	6	5	#dca0ff	Inh L1-5 VIP KCNJ2
	MOP1_ATTGGCTCCAGATCTGAACGCTTA	MOp1	720	702	1890	1121	20190523A	BICCN-H_20190523A-SPL-R	H18.30.001	sorted	Female	7	Inh_ADARB2_GAD1_TTN	GABAergic	#C95170	CGE-PoA	#C456AA	Vip-Sncg	#A531BD	Sncg_4	#811E9A	SNCG	#D633FF	Inh L1 PVALB SST ASIC4	16	#b579f6	4	4	#b579f6	Inh L1 GAD1 NDST4
	MOP1_ATTGGCTCCCATCCTCACCACTGT	MOp1	1991	1935	3093	1771	20190523A	BICCN-H_20190523A-SPL-R	H18.30.001	sorted	Female	13	Inh_ADARB2_VIP_PRR16	GABAergic	#C95170	CGE-PoA	#C456AA	Vip-Sncg	#A531BD	Vip_2	#C784D6	VIP	#B864CC	Inh L1 VIP KLHDC8B	27	#d395ff	5	6	#733fb0	Inh L1-6 VIP IQGAP2
	MOP1_ATTGGCTCCCTCCTGACGCTGATC	MOp1	2489	2392	2639	1629	20190523A	BICCN-H_20190523A-SPL-R	H18.30.001	sorted	Female	43	Exc_L2-3_LINC00507_AC018742.1	Glutamatergic	#3EA185	IT projection	#3ECB88	IT projection	#3ECB88	L2/3 IT	#C4EC04	L2-3 IT	#C4EC04	Exc L2 LINC00507 GLRA3	75	#cecd32	21	21	#cecd32	Exc L2 LINC00507 GLRA3
	MOP1_ATTGGCTCCGACACACAAGACGGA	MOp1	1328	1296	1426	964	20190523A	BICCN-H_20190523A-SPL-R	H18.30.001	sorted	Female	14	Inh_ADARB2_VIP_ABI3BP	GABAergic	#C95170	CGE-PoA	#C456AA	Vip-Sncg	#A531BD	Vip_3	#B865CC	VIP	#B864CC	Inh L1-5 VIP SMOC1	29	#b462e9	5	6	#733fb0	Inh L1-6 VIP IQGAP2
	MOP1_ATTGGCTCCGACTGGACGCTGATC	MOp1	1669	1630	765	602	20190523A	BICCN-H_20190523A-SPL-R	H18.30.001	sorted	Female	39	Exc_L2-3_LINC00507_AC011287.1	Glutamatergic	#3EA185	IT projection	#3ECB88	IT projection	#3ECB88	L2/3 IT	#C4EC04	L2-3 IT	#C4EC04	Exc L2 LAMP5 KCNG3	73	#7aad22	20	19	#7aad22	Exc L2 LAMP5 KCNG3
	MOP1_ATTGGCTCCGCATACAACTATGCA	MOp1	1958	1896	5240	2576	20190523A	BICCN-H_20190523A-SPL-R	H18.30.001	sorted	Female	27	Inh_LHX6_GAD1_XKR4	GABAergic	#C95170	MGE	#CE4D36	Pvalb	#DB3143	Pvalb_1	#E15C61	PVALB	#D93137	Inh L1-2 SST CLIC6	68	#f26969	14	11	#ffb82f	Inh L1-3 SST LOC392232
	MOP1_ATTGGCTCCTGGCATACTGTAGCC	MOp1	2104	2037	2476	1582	20190523A	BICCN-H_20190523A-SPL-R	H18.30.001	sorted	Female	40	Exc_L2-3_LINC00507_DUX4	Glutamatergic	#3EA185	IT projection	#3ECB88	IT projection	#3ECB88	L2/3 IT	#C4EC04	L2-3 IT	#C4EC04	Exc L2 LINC00507 GLRA3	75	#cecd32	21	21	#cecd32	Exc L2 LINC00507 GLRA3
	MOP1_ATTGGCTCGAATCTGAACGTATCA	MOp1	2238	2168	580	432	20190523A	BICCN-H_20190523A-SPL-R	H18.30.001	sorted	Female	22	Inh_LHX6_SST_PROM1	GABAergic	#C95170	MGE	#CE4D36	Sst	#C06829	Sst_3	#FFA41C	SST	#FF9900	Inh L1-3 SST FAM20A	51	#d46909	13	12	#fb8d00	Inh L1-3 SST LOC105379168
	MOP1_ATTGGCTCTTCACGCAAAGGTACA	MOp1	1518	1488	1343	909	20190523A	BICCN-H_20190523A-SPL-R	H18.30.001	sorted	Female	19	Inh_ADARB2_VIP_SEZ6	GABAergic	#C95170	CGE-PoA	#C456AA	Vip-Sncg	#A531BD	Vip_1	#D5A4E1	VIP	#B864CC	Inh L1-3 VIP CBLN1	19	#dca0ff	6	5	#dca0ff	Inh L1-5 VIP KCNJ2
	MOP1_CAACCACAAACCGAGAACCTCCAA	MOp1	2051	1997	5155	2554	20190523A	BICCN-H_20190523A-SPL-R	H18.30.001	sorted	Female	41	Exc_L2-3_LINC00507_ENC1	Glutamatergic	#3EA185	IT projection	#3ECB88	IT projection	#3ECB88	L2/3 IT	#C4EC04	L2-3 IT	#C4EC04	Exc L2 LAMP5 KCNG3	73	#7aad22	20	19	#7aad22	Exc L2 LAMP5 KCNG3
	MOP1_CAACCACAACACAGAACTGTAGCC	MOp1	1829	1766	1514	1019	20190523A	BICCN-H_20190523A-SPL-R	H18.30.001	sorted	Female	38	Inh_LHX6_PVALB_CA8	GABAergic	#C95170	MGE	#CE4D36	Pvalb	#DB3143	Chandelier	#F4358B	PVALB	#D93137	Inh L1-6 PVALB COL15A1	72	#F4358B	18	18	#F4358B	Inh L1-6 PVALB COL15A1
	MOP1_CAACCACAACCACTGTCTGTAGCC	MOp1	2971	2867	3686	2009	20190523A	BICCN-H_20190523A-SPL-R	H18.30.001	sorted	Female	41	Exc_L2-3_LINC00507_ENC1	Glutamatergic	#3EA185	IT projection	#3ECB88	IT projection	#3ECB88	L2/3 IT	#C4EC04	L2-3 IT	#C4EC04	Exc L2 LINC00507 GLRA3	75	#cecd32	21	21	#cecd32	Exc L2 LINC00507 GLRA3
	MOP1_CAACCACAAGTCACTAACAGCAGA	MOp1	827	788	273	246	20190523A	BICCN-H_20190523A-SPL-R	H18.30.001	sorted	Female	61	Ast_AQP4_ZNF98	Non-Neuronal	#6D7A67	Astrocyte	#696E50	Astrocyte	#696E50	Astro_2	#675D48	Astro	#665C47	Astro L1-6 FGFR3 PLCG1	125	#8D7C5D	38	41	#8D7C5D	Astro L1-6 FGFR3 PLCG1
	MOP1_CAACCACAATTGAGGAACGCTCGA	MOp1	739	720	2154	1381	20190523A	BICCN-H_20190523A-SPL-R	H18.30.001	sorted	Female	40	Exc_L2-3_LINC00507_DUX4	Glutamatergic	#3EA185	IT projection	#3ECB88	IT projection	#3ECB88	L2/3 IT	#C4EC04	L2-3 IT	#C4EC04	Exc L2 LAMP5 KCNG3	73	#7aad22	20	19	#7aad22	Exc L2 LAMP5 KCNG3
	MOP1_CAACCACAATTGGCTCACACAGAA	MOp1	2630	2548	5397	2635	20190523A	BICCN-H_20190523A-SPL-R	H18.30.001	sorted	Female	26	Inh_LHX6_SST_EYS	GABAergic	#C95170	MGE	#CE4D36	Sst	#C06829	Sst_3	#FFA41C	SST	#FF9900	Inh L2-3 SST NMU	47	#ffb82f	14	11	#ffb82f	Inh L1-3 SST LOC392232
	MOP1_CAACCACACCAGTTCAACAAGCTA	MOp1	3197	3081	3233	1956	20190523A	BICCN-H_20190523A-SPL-R	H18.30.001	sorted	Female	43	Exc_L2-3_LINC00507_AC018742.1	Glutamatergic	#3EA185	IT projection	#3ECB88	IT projection	#3ECB88	L2/3 IT	#C4EC04	L2-3 IT	#C4EC04	Exc L3 LAMP5 CARM1P1	78	#93d92b	22	24	#93d92b	Exc L3 LAMP5 MIR3976HG
	MOP1_CAACCACACGAACTTAACAAGCTA	MOp1	5261	5051	1442	984	20190523A	BICCN-H_20190523A-SPL-R	H18.30.001	sorted	Female	43	Exc_L2-3_LINC00507_AC018742.1	Glutamatergic	#3EA185	IT projection	#3ECB88	IT projection	#3ECB88	L2/3 IT	#C4EC04	L2-3 IT	#C4EC04	Exc L2-3 LINC00507 DSG3	77	#a0e400	23	23	#a0e400	Exc L2-3 LINC00507 DSG3
	MOP1_CAACCACACTGGCATAAGTACAAG	MOp1	1767	1728	4480	2419	20190523A	BICCN-H_20190523A-SPL-R	H18.30.001	sorted	Female	41	Exc_L2-3_LINC00507_ENC1	Glutamatergic	#3EA185	IT projection	#3ECB88	IT projection	#3ECB88	L2/3 IT	#C4EC04	L2-3 IT	#C4EC04	Exc L2 LAMP5 KCNG3	73	#7aad22	20	19	#7aad22	Exc L2 LAMP5 KCNG3
	MOP1_CAACCACATTCACGCAAACAACCA	MOp1	1063	1031	2565	1593	20190523A	BICCN-H_20190523A-SPL-R	H18.30.001	sorted	Female	40	Exc_L2-3_LINC00507_DUX4	Glutamatergic	#3EA185	IT projection	#3ECB88	IT projection	#3ECB88	L2/3 IT	#C4EC04	L2-3 IT	#C4EC04	Exc L2 LINC00507 ATP7B	74	#c6ff1f	19	20	#c6ff1f	Exc L2 LINC00507 ATP7B
	MOP1_CAAGACTAAAACATCGAACAACCA	MOp1	2415	2347	9650	3749	20190523A	BICCN-H_20190523A-SPL-R	H18.30.001	sorted	Female	44	Exc_L2-3_RORB_LAMA2	Glutamatergic	#3EA185	IT projection	#3ECB88	IT projection	#3ECB88	L2/3 IT	#C4EC04	L2-3 IT	#C4EC04	Exc L2-3 RORB RTKN2	76	#c9ff3c	27	22	#c9ff3c	Exc L2-3 RORB RTKN2
	MOP1_CAAGACTAAACAACCACTGTAGCC	MOp1	2239	2182	2089	1387	20190523A	BICCN-H_20190523A-SPL-R	H18.30.001	sorted	Female	47	Exc_L5_RORB_COL22A1	Glutamatergic	#3EA185	IT projection	#3ECB88	IT projection	#3ECB88	L5 IT_1	#75C2BE	L5 IT	#50B2AD	Exc L3 RORB OTOGL	86	#91e6e9	25	26	#00bbc0	Exc L3-5 RORB COL22A1
	MOP1_CAAGACTAAAGGACACAGTGGTCA	MOp1	1735	1695	690	512	20190523A	BICCN-H_20190523A-SPL-R	H18.30.001	sorted	Female	17	Inh_ADARB2_VIP_AC011990.1	GABAergic	#C95170	CGE-PoA	#C456AA	Vip-Sncg	#A531BD	Vip_2	#C784D6	VIP	#B864CC	Inh L3-5 VIP TAC3	39	#9d73c6	6	5	#dca0ff	Inh L1-5 VIP KCNJ2
	MOP1_CAAGACTAACTATGCAACTATGCA	MOp1	2605	2528	3477	1949	20190523A	BICCN-H_20190523A-SPL-R	H18.30.001	sorted	Female	41	Exc_L2-3_LINC00507_ENC1	Glutamatergic	#3EA185	IT projection	#3ECB88	IT projection	#3ECB88	L2/3 IT	#C4EC04	L2-3 IT	#C4EC04	Exc L2 LAMP5 KCNG3	73	#7aad22	20	19	#7aad22	Exc L2 LAMP5 KCNG3
	MOP1_CAAGACTAAGGCTAACACCTCCAA	MOp1	1231	1191	3727	1934	20190523A	BICCN-H_20190523A-SPL-R	H18.30.001	sorted	Female	16	Inh_ADARB2_GAD1_EDIL3	GABAergic	#C95170	CGE-PoA	#C456AA	Vip-Sncg	#A531BD	Vip_2	#C784D6	VIP	#B864CC	Inh L2 VIP SLC6A16	26	#774ea2	7	7	#e7a3f4	Inh L1-3 VIP NPR3
	MOP1_CAAGACTACAAGGAGCACCACTGT	MOp1	5357	5147	7600	3391	20190523A	BICCN-H_20190523A-SPL-R	H18.30.001	sorted	Female	50	Exc_L5_RORB_CALD1	Glutamatergic	#3EA185	IT projection	#3ECB88	IT projection	#3ECB88	L5 IT_2	#51B2AD	L5 IT	#50B2AD	Exc L5 THEMIS SLC22A18	88	#99d5cb	29	28	#99d5cb	Exc L3-5 RORB LOC105374972
	MOP1_CAAGACTACCGTGAGAACATTGGC	MOp1	1859	1828	2177	1398	20190523A	BICCN-H_20190523A-SPL-R	H18.30.001	sorted	Female	3	Inh_ADARB2_LAMP5_FBXL7	GABAergic	#C95170	CGE-PoA	#C456AA	Lamp5-Other	#E37B97	Lamp5_2	#E19AA4	LAMP5	#DA808C	Inh L1-6 LAMP5 NES	4	#e96f73	3	1	#ad474f	Inh L1-6 LAMP5 KIRREL
	MOP1_CAAGACTACCTCCTGAAAGGTACA	MOp1	2713	2628	5389	2693	20190523A	BICCN-H_20190523A-SPL-R	H18.30.001	sorted	Female	39	Exc_L2-3_LINC00507_AC011287.1	Glutamatergic	#3EA185	IT projection	#3ECB88	IT projection	#3ECB88	L2/3 IT	#C4EC04	L2-3 IT	#C4EC04	Exc L2 LAMP5 KCNG3	73	#7aad22	20	19	#7aad22	Exc L2 LAMP5 KCNG3
	MOP1_CAAGACTACGACTGGAAACGCTTA	MOp1	4417	4237	8129	3573	20190523A	BICCN-H_20190523A-SPL-R	H18.30.001	sorted	Female	42	Exc_L2-3_LINC00507_KIF13A	Glutamatergic	#3EA185	IT projection	#3ECB88	IT projection	#3ECB88	L2/3 IT	#C4EC04	L2-3 IT	#C4EC04	Exc L2 LINC00507 GLRA3	75	#cecd32	21	21	#cecd32	Exc L2 LINC00507 GLRA3
	MOP1_CAAGACTACTGAGCCACTGTAGCC	MOp1	2451	2395	2888	1625	20190523A	BICCN-H_20190523A-SPL-R	H18.30.001	sorted	Female	54	Exc_L5_TLE4_VAT1L	Glutamatergic	#3EA185	IT projection	#3ECB88	IT projection	#3ECB88	L5/6 NP	#3E9E64	L5-6 NP	#3E9E64	Exc L5-6 FEZF2 IFNG-AS1	116	#2c815f	35	35	#497d4b	Exc L5-6 FEZF2 NPSR1-AS1
	MOP1_CAAGACTAGCTAACGACAGATCTG	MOp1	809	791	352	299	20190523A	BICCN-H_20190523A-SPL-R	H18.30.001	sorted	Female	60	OPC_PDGFRA_TNR	Non-Neuronal	#6D7A67	Oligo-OPC	#598077	Oligo-OPC	#598077	OPC	#486159	OPC	#486159	OPC L1-6 PDGFRA COL20A1	118	#446e5c	36	36	#446e5c	OPC L1-6 PDGFRA COL20A1
	MOP1_CAAGGAGCAAGACGGAACCTCCAA	MOp1	2321	2247	4121	2245	20190523A	BICCN-H_20190523A-SPL-R	H18.30.001	sorted	Female	43	Exc_L2-3_LINC00507_AC018742.1	Glutamatergic	#3EA185	IT projection	#3ECB88	IT projection	#3ECB88	L2/3 IT	#C4EC04	L2-3 IT	#C4EC04	Exc L2-3 LINC00507 DSG3	77	#a0e400	23	23	#a0e400	Exc L2-3 LINC00507 DSG3
	MOP1_CAAGGAGCAAGGACACAGTACAAG	MOp1	1838	1786	3504	2055	20190523A	BICCN-H_20190523A-SPL-R	H18.30.001	sorted	Female	43	Exc_L2-3_LINC00507_AC018742.1	Glutamatergic	#3EA185	IT projection	#3ECB88	IT projection	#3ECB88	L2/3 IT	#C4EC04	L2-3 IT	#C4EC04	Exc L2-3 LINC00507 DSG3	77	#a0e400	23	23	#a0e400	Exc L2-3 LINC00507 DSG3
	MOP1_CAAGGAGCACACAGAACGCTGATC	MOp1	810	794	740	549	20190523A	BICCN-H_20190523A-SPL-R	H18.30.001	sorted	Female	22	Inh_LHX6_SST_PROM1	GABAergic	#C95170	MGE	#CE4D36	Sst	#C06829	Sst_2	#FFAE36	SST	#FF9900	Inh L3-5 SST OR5AH1P	45	#e67500	9	9	#f97e13	Inh L3-5 SST EDNRA
	MOP1_CAAGGAGCAGTACAAGACAGCAGA	MOp1	3282	3197	7377	3233	20190523A	BICCN-H_20190523A-SPL-R	H18.30.001	sorted	Female	46	Exc_L4_RORB_VIPR2	Glutamatergic	#3EA185	IT projection	#3ECB88	IT projection	#3ECB88	L5 IT_1	#75C2BE	L2-3 IT	#C4EC04	Exc L2-3 RORB CCDC68	80	#b8eb62	28	25	#b8eb62	Exc L2-3 RORB VIPR2
	MOP1_CAAGGAGCATAGCGACACACAGAA	MOp1	1767	1730	3283	1832	20190523A	BICCN-H_20190523A-SPL-R	H18.30.001	sorted	Female	54	Exc_L5_TLE4_VAT1L	Glutamatergic	#3EA185	IT projection	#3ECB88	IT projection	#3ECB88	L5/6 NP	#3E9E64	L5-6 NP	#3E9E64	Exc L5-6 FEZF2 IFNG-AS1	116	#2c815f	35	35	#497d4b	Exc L5-6 FEZF2 NPSR1-AS1
	MOP1_CAAGGAGCATCCTGTAACCACTGT	MOp1	2630	2555	4374	2351	20190523A	BICCN-H_20190523A-SPL-R	H18.30.001	sorted	Female	41	Exc_L2-3_LINC00507_ENC1	Glutamatergic	#3EA185	IT projection	#3ECB88	IT projection	#3ECB88	L2/3 IT	#C4EC04	L2-3 IT	#C4EC04	Exc L2 LINC00507 GLRA3	75	#cecd32	21	21	#cecd32	Exc L2 LINC00507 GLRA3
	MOP1_CAAGGAGCCAACCACAAAGACGGA	MOp1	2802	2703	3617	2106	20190523A	BICCN-H_20190523A-SPL-R	H18.30.001	sorted	Female	39	Exc_L2-3_LINC00507_AC011287.1	Glutamatergic	#3EA185	IT projection	#3ECB88	IT projection	#3ECB88	L2/3 IT	#C4EC04	L2-3 IT	#C4EC04	Exc L2 LAMP5 KCNG3	73	#7aad22	20	19	#7aad22	Exc L2 LAMP5 KCNG3
	MOP1_CAAGGAGCCAAGACTAACCTCCAA	MOp1	3898	3778	7988	3436	20190523A	BICCN-H_20190523A-SPL-R	H18.30.001	sorted	Female	43	Exc_L2-3_LINC00507_AC018742.1	Glutamatergic	#3EA185	IT projection	#3ECB88	IT projection	#3ECB88	L5 IT_1	#75C2BE	L5 IT	#50B2AD	Exc L3 THEMIS ENPEP	82	#297c71	22	24	#93d92b	Exc L3 LAMP5 MIR3976HG
	MOP1_CAAGGAGCCCAGTTCAACTATGCA	MOp1	1494	1452	2616	1480	20190523A	BICCN-H_20190523A-SPL-R	H18.30.001	sorted	Female	21	Inh_LHX6_SST_TNFSF15	GABAergic	#C95170	MGE	#CE4D36	Sst	#C06829	Sst_3	#FFA41C	SST	#FF9900	Inh L1-2 SST PRRT4	52	#eaa931	13	12	#fb8d00	Inh L1-3 SST LOC105379168
	MOP1_CAAGGAGCCGACTGGAACCTCCAA	MOp1	745	733	1934	1270	20190523A	BICCN-H_20190523A-SPL-R	H18.30.001	sorted	Female	19	Inh_ADARB2_VIP_SEZ6	GABAergic	#C95170	CGE-PoA	#C456AA	Vip-Sncg	#A531BD	Vip_1	#D5A4E1	VIP	#B864CC	Inh L1-3 VIP HSPB6	21	#733fb0	5	6	#733fb0	Inh L1-6 VIP IQGAP2
	MOP1_CAAGGAGCCGGATTGCACACAGAA	MOp1	3318	3218	6687	3208	20190523A	BICCN-H_20190523A-SPL-R	H18.30.001	sorted	Female	28	Inh_LHX6_PVALB_ARHGAP42	GABAergic	#C95170	MGE	#CE4D36	Pvalb	#DB3143	Pvalb_1	#E15C61	PVALB	#D93137	Inh L2-5 PVALB RPH3AL	64	#d7003c	15	17	#b1331b	Inh L2-5 PVALB LOC105376919
	MOP1_CAAGGAGCCTGGCATAACAGCAGA	MOp1	1406	1364	2717	1592	20190523A	BICCN-H_20190523A-SPL-R	H18.30.001	sorted	Female	38	Inh_LHX6_PVALB_CA8	GABAergic	#C95170	MGE	#CE4D36	Pvalb	#DB3143	Chandelier	#F4358B	PVALB	#D93137	Inh L1-6 PVALB COL15A1	72	#F4358B	18	18	#F4358B	Inh L1-6 PVALB COL15A1
	MOP1_CAAGGAGCCTGTAGCCACATTGGC	MOp1	3805	3668	3521	2008	20190523A	BICCN-H_20190523A-SPL-R	H18.30.001	sorted	Female	43	Exc_L2-3_LINC00507_AC018742.1	Glutamatergic	#3EA185	IT projection	#3ECB88	IT projection	#3ECB88	L2/3 IT	#C4EC04	L2-3 IT	#C4EC04	Exc L2-3 LINC00507 DSG3	77	#a0e400	23	23	#a0e400	Exc L2-3 LINC00507 DSG3
	MOP1_CAAGGAGCGAGTTAGCACGTATCA	MOp1	1786	1713	3388	1924	20190523A	BICCN-H_20190523A-SPL-R	H18.30.001	sorted	Female	41	Exc_L2-3_LINC00507_ENC1	Glutamatergic	#3EA185	IT projection	#3ECB88	IT projection	#3ECB88	L2/3 IT	#C4EC04	L2-3 IT	#C4EC04	Exc L2 LINC00507 GLRA3	75	#cecd32	21	21	#cecd32	Exc L2 LINC00507 GLRA3
	MOP1_CAAGGAGCGTACGCAAAACAACCA	MOp1	2338	2250	3096	1850	20190523A	BICCN-H_20190523A-SPL-R	H18.30.001	sorted	Female	40	Exc_L2-3_LINC00507_DUX4	Glutamatergic	#3EA185	IT projection	#3ECB88	IT projection	#3ECB88	L2/3 IT	#C4EC04	L2-3 IT	#C4EC04	Exc L2 LINC00507 ATP7B	74	#c6ff1f	19	20	#c6ff1f	Exc L2 LINC00507 ATP7B
	MOP1_CAAGGAGCTATCAGCACGCTGATC	MOp1	2959	2852	3584	2040	20190523A	BICCN-H_20190523A-SPL-R	H18.30.001	sorted	Female	42	Exc_L2-3_LINC00507_KIF13A	Glutamatergic	#3EA185	IT projection	#3ECB88	IT projection	#3ECB88	L2/3 IT	#C4EC04	L2-3 IT	#C4EC04	Exc L2 LINC00507 GLRA3	75	#cecd32	21	21	#cecd32	Exc L2 LINC00507 GLRA3
	MOP1_CAAGGAGCTTCACGCAACGTATCA	MOp1	1707	1669	6908	3051	20190523A	BICCN-H_20190523A-SPL-R	H18.30.001	sorted	Female	44	Exc_L2-3_RORB_LAMA2	Glutamatergic	#3EA185	IT projection	#3ECB88	IT projection	#3ECB88	L5 IT_1	#75C2BE	L2-3 IT	#C4EC04	Exc L2-3 RORB PTPN3	81	#b7ce00	28	25	#b8eb62	Exc L2-3 RORB VIPR2
	MOP1_CAATGGAAACTATGCAAAGGTACA	MOp1	3654	3541	4828	2484	20190523A	BICCN-H_20190523A-SPL-R	H18.30.001	sorted	Female	32	Inh_LHX6_PVALB_HMGB2	GABAergic	#C95170	MGE	#CE4D36	Pvalb	#DB3143	Pvalb_1	#E15C61	PVALB	#D93137	Inh L5 PVALB LRIG3	62	#f25231	16	15	#be001e	Inh L5-6 PVALB LINC01057
	MOP1_CAATGGAAATCCTGTAACTATGCA	MOp1	2834	2751	3563	1940	20190523A	BICCN-H_20190523A-SPL-R	H18.30.001	sorted	Female	30	Inh_LHX6_PVALB_LRRC4C	GABAergic	#C95170	MGE	#CE4D36	Pvalb	#DB3143	Pvalb_1	#E15C61	PVALB	#D93137	Inh L2-5 PVALB RPH3AL	64	#d7003c	15	17	#b1331b	Inh L2-5 PVALB LOC105376919
	MOP1_CAATGGAACATCAAGTAACGCTTA	MOp1	1301	1268	3762	2040	20190523A	BICCN-H_20190523A-SPL-R	H18.30.001	sorted	Female	40	Exc_L2-3_LINC00507_DUX4	Glutamatergic	#3EA185	IT projection	#3ECB88	IT projection	#3ECB88	L2/3 IT	#C4EC04	L2-3 IT	#C4EC04	Exc L2 LAMP5 KCNG3	73	#7aad22	20	19	#7aad22	Exc L2 LAMP5 KCNG3
	MOP1_CAATGGAACCGTGAGAAAGACGGA	MOp1	2787	2692	5531	2693	20190523A	BICCN-H_20190523A-SPL-R	H18.30.001	sorted	Female	1	Inh_ADARB2_LAMP5_CA3	GABAergic	#C95170	CGE-PoA	#C456AA	Lamp5-Other	#E37B97	Lamp5_3	#DA818D	LAMP5	#DA808C	Inh L5-6 LAMP5 CRABP1	6	#bf7e7d	3	1	#ad474f	Inh L1-6 LAMP5 KIRREL
	MOP1_CAATGGAAGCCAAGACCATCAAGT	MOp1	769	751	386	314	20190523A	BICCN-H_20190523A-SPL-R	H18.30.001	sorted	Female	61	Ast_AQP4_ZNF98	Non-Neuronal	#6D7A67	Astrocyte	#696E50	Astrocyte	#696E50	Astro_2	#675D48	Astro	#665C47	Astro L1-6 FGFR3 PLCG1	125	#8D7C5D	38	41	#8D7C5D	Astro L1-6 FGFR3 PLCG1
	MOP1_CAATGGAATGGTGGTACTGTAGCC	MOp1	684	668	2097	1258	20190523A	BICCN-H_20190523A-SPL-R	H18.30.001	sorted	Female	1	Inh_ADARB2_LAMP5_CA3	GABAergic	#C95170	CGE-PoA	#C456AA	Lamp5-Other	#E37B97	Lamp5_3	#DA818D	LAMP5	#DA808C	Inh L1-6 LAMP5 CA1	5	#a76b6a	3	1	#ad474f	Inh L1-6 LAMP5 KIRREL
	MOP1_CACCTTACAACCGAGAAACAACCA	MOp1	1936	1888	4141	2185	20190523A	BICCN-H_20190523A-SPL-R	H18.30.001	sorted	Female	28	Inh_LHX6_PVALB_ARHGAP42	GABAergic	#C95170	MGE	#CE4D36	Pvalb	#DB3143	Pvalb_1	#E15C61	PVALB	#D93137	Inh L2-5 PVALB RPH3AL	64	#d7003c	15	17	#b1331b	Inh L2-5 PVALB LOC105376919
	MOP1_CACCTTACATCATTCCAACCGAGA	MOp1	2374	2291	2306	1306	20190523A	BICCN-H_20190523A-SPL-R	H18.30.001	sorted	Female	22	Inh_LHX6_SST_PROM1	GABAergic	#C95170	MGE	#CE4D36	Sst	#C06829	Sst_4	#FF9A02	SST	#FF9900	Inh L5-6 SST PIK3CD	49	#f19c00	9	9	#f97e13	Inh L3-5 SST EDNRA
	MOP1_CACCTTACCACTTCGAACAAGCTA	MOp1	3502	3398	4626	2546	20190523A	BICCN-H_20190523A-SPL-R	H18.30.001	sorted	Female	43	Exc_L2-3_LINC00507_AC018742.1	Glutamatergic	#3EA185	IT projection	#3ECB88	IT projection	#3ECB88	L2/3 IT	#C4EC04	L2-3 IT	#C4EC04	Exc L2-3 LINC00507 DSG3	77	#a0e400	23	23	#a0e400	Exc L2-3 LINC00507 DSG3
	MOP1_CACCTTACCCAGTTCAAACAACCA	MOp1	2394	2305	7150	3172	20190523A	BICCN-H_20190523A-SPL-R	H18.30.001	sorted	Female	41	Exc_L2-3_LINC00507_ENC1	Glutamatergic	#3EA185	IT projection	#3ECB88	IT projection	#3ECB88	L2/3 IT	#C4EC04	L2-3 IT	#C4EC04	Exc L2 LINC00507 GLRA3	75	#cecd32	21	21	#cecd32	Exc L2 LINC00507 GLRA3
	MOP1_CACCTTACCCAGTTCACATCAAGT	MOp1	2035	1979	6368	3055	20190523A	BICCN-H_20190523A-SPL-R	H18.30.001	sorted	Female	39	Exc_L2-3_LINC00507_AC011287.1	Glutamatergic	#3EA185	IT projection	#3ECB88	IT projection	#3ECB88	L2/3 IT	#C4EC04	L2-3 IT	#C4EC04	Exc L2 LAMP5 KCNG3	73	#7aad22	20	19	#7aad22	Exc L2 LAMP5 KCNG3
	MOP1_CACCTTACCCGAAGTAACGTATCA	MOp1	2046	1997	2539	1601	20190523A	BICCN-H_20190523A-SPL-R	H18.30.001	sorted	Female	41	Exc_L2-3_LINC00507_ENC1	Glutamatergic	#3EA185	IT projection	#3ECB88	IT projection	#3ECB88	L2/3 IT	#C4EC04	L2-3 IT	#C4EC04	Exc L2 LINC00507 GLRA3	75	#cecd32	21	21	#cecd32	Exc L2 LINC00507 GLRA3
	MOP1_CACCTTACCGGATTGCACATTGGC	MOp1	563	551	548	446	20190523A	BICCN-H_20190523A-SPL-R	H18.30.001	sorted	Female	60	OPC_PDGFRA_TNR	Non-Neuronal	#6D7A67	Oligo-OPC	#598077	Oligo-OPC	#598077	OPC	#486159	OPC	#486159	OPC L1-6 PDGFRA COL20A1	118	#446e5c	36	36	#446e5c	OPC L1-6 PDGFRA COL20A1
	MOP1_CACCTTACGACTAGTAACACAGAA	MOp1	2163	2102	6102	2774	20190523A	BICCN-H_20190523A-SPL-R	H18.30.001	sorted	Female	32	Inh_LHX6_PVALB_HMGB2	GABAergic	#C95170	MGE	#CE4D36	Pvalb	#DB3143	Pvalb_1	#E15C61	PVALB	#D93137	Inh L2-5 PVALB RPH3AL	64	#d7003c	15	17	#b1331b	Inh L2-5 PVALB LOC105376919
	MOP1_CACCTTACGCCAAGACACCTCCAA	MOp1	2750	2677	14614	4382	20190523A	BICCN-H_20190523A-SPL-R	H18.30.001	sorted	Female	48	Exc_L5_RORB_PCSK1	Glutamatergic	#3EA185	IT projection	#3ECB88	IT projection	#3ECB88	L5 IT_2	#51B2AD	L5 IT	#50B2AD	Exc L5 THEMIS SLC22A18	88	#99d5cb	29	28	#99d5cb	Exc L3-5 RORB LOC105374972
	MOP1_CACCTTACTGAAGAGAACAGCAGA	MOp1	1665	1611	4387	2372	20190523A	BICCN-H_20190523A-SPL-R	H18.30.001	sorted	Female	39	Exc_L2-3_LINC00507_AC011287.1	Glutamatergic	#3EA185	IT projection	#3ECB88	IT projection	#3ECB88	L2/3 IT	#C4EC04	L2-3 IT	#C4EC04	Exc L2 LAMP5 KCNG3	73	#7aad22	20	19	#7aad22	Exc L2 LAMP5 KCNG3
	MOP1_CACTTCGAAACAACCAACACAGAA	MOp1	3265	3168	5017	2528	20190523A	BICCN-H_20190523A-SPL-R	H18.30.001	sorted	Female	52	Exc_L5-6_THEMIS_BICC1	Glutamatergic	#3EA185	IT projection	#3ECB88	IT projection	#3ECB88	L6 IT_2	#A19A24	L6 IT	#A19922	Exc L6 THEMIS SNTG2	96	#d0d161	26	29	#cdce31	Exc L6 THEMIS LINC00343
	MOP1_CACTTCGAACACGACCAAGGTACA	MOp1	3804	3666	3526	2034	20190523A	BICCN-H_20190523A-SPL-R	H18.30.001	sorted	Female	43	Exc_L2-3_LINC00507_AC018742.1	Glutamatergic	#3EA185	IT projection	#3ECB88	IT projection	#3ECB88	L2/3 IT	#C4EC04	L2-3 IT	#C4EC04	Exc L2 LINC00507 GLRA3	75	#cecd32	21	21	#cecd32	Exc L2 LINC00507 GLRA3
	MOP1_CACTTCGAACCACTGTACACAGAA	MOp1	3286	3180	8806	3498	20190523A	BICCN-H_20190523A-SPL-R	H18.30.001	sorted	Female	51	Exc_L5-6_THEMIS_CAMKK1	Glutamatergic	#3EA185	IT projection	#3ECB88	IT projection	#3ECB88	L6 IT_1	#B4AE50	L6 IT	#A19922	Exc L6 THEMIS LINC00343	94	#cdce31	26	29	#cdce31	Exc L6 THEMIS LINC00343
	MOP1_CACTTCGAACCTCCAAAAGGTACA	MOp1	3988	3843	4334	2262	20190523A	BICCN-H_20190523A-SPL-R	H18.30.001	sorted	Female	28	Inh_LHX6_PVALB_ARHGAP42	GABAergic	#C95170	MGE	#CE4D36	Pvalb	#DB3143	Pvalb_1	#E15C61	PVALB	#D93137	Inh L2-5 PVALB RPH3AL	64	#d7003c	15	17	#b1331b	Inh L2-5 PVALB LOC105376919
	MOP1_CACTTCGAAGCCATGCCTGTAGCC	MOp1	262	257	585	447	20190523A	BICCN-H_20190523A-SPL-R	H18.30.001	sorted	Female	5	Inh_ADARB2_LAMP5_INPP4B	GABAergic	#C95170	CGE-PoA	#C456AA	Lamp5-Other	#E37B97	Lamp5_5	#844D54	LAMP5	#DA808C	Inh L1 LAMP5 NMBR	15	#e2a9b0	2	3	#c05675	Inh L1 LAMP5 NDNF
	MOP1_CACTTCGAAGTCACTAACGCTCGA	MOp1	2072	2026	21795	5551	20190523A	BICCN-H_20190523A-SPL-R	H18.30.001	sorted	Female	41	Exc_L2-3_LINC00507_ENC1	Glutamatergic	#3EA185	IT projection	#3ECB88	IT projection	#3ECB88	L2/3 IT	#C4EC04	L2-3 IT	#C4EC04	Exc L2 LINC00507 GLRA3	75	#cecd32	21	21	#cecd32	Exc L2 LINC00507 GLRA3
	MOP1_CACTTCGAATAGCGACACAGCAGA	MOp1	5398	5193	14344	5081	20190523A	BICCN-H_20190523A-SPL-R	H18.30.001	sorted	Female	49	Exc_L5_RORB_TMSB10	Glutamatergic	#3EA185	IT projection	#3ECB88	IT projection	#3ECB88	L5 IT_2	#51B2AD	L5 IT	#50B2AD	Exc L3-5 RORB LNX2	90	#01d9d5	29	28	#99d5cb	Exc L3-5 RORB LOC105374972
	MOP1_CACTTCGACAACCACAAACCGAGA	MOp1	1580	1536	4301	2150	20190523A	BICCN-H_20190523A-SPL-R	H18.30.001	sorted	Female	18	Inh_ADARB2_VIP_SLC22A3	GABAergic	#C95170	CGE-PoA	#C456AA	Vip-Sncg	#A531BD	Vip_3	#B865CC	VIP	#B864CC	Inh L2-5 VIP BSPRY	33	#e491ff	5	6	#733fb0	Inh L1-6 VIP IQGAP2
	MOP1_CACTTCGACAAGACTAACGTATCA	MOp1	2732	2646	2532	1567	20190523A	BICCN-H_20190523A-SPL-R	H18.30.001	sorted	Female	56	Exc_L6_TLE4_ADAMTSL1	Glutamatergic	#3EA185	ET projection	#3E7782	ET projection	#3E7782	L6 CT_2	#2F8DB8	L6 CT	#2D8CB8	Exc L5-6 FEZF2 C9orf135-AS1	101	#8fb5ce	32	32	#8fb5ce	Exc L5-6 FEZF2 C9orf135-AS1
	MOP1_CACTTCGACATCAAGTAGTGGTCA	MOp1	3778	3642	4989	2576	20190523A	BICCN-H_20190523A-SPL-R	H18.30.001	sorted	Female	59	Exc_L6b_THEMIS_NTNG2	Glutamatergic	#3EA185	IT projection	#3ECB88	IT projection	#3ECB88	L6 IT_3	#827B1B	L6 IT Car3	#5100FF	Exc L5-6 THEMIS SMYD1	97	#5100FF	30	30	#5100FF	Exc L5-6 THEMIS SMYD1
	MOP1_CACTTCGACCAGTTCAACACAGAA	MOp1	2786	2704	11454	4110	20190523A	BICCN-H_20190523A-SPL-R	H18.30.001	sorted	Female	41	Exc_L2-3_LINC00507_ENC1	Glutamatergic	#3EA185	IT projection	#3ECB88	IT projection	#3ECB88	L2/3 IT	#C4EC04	L2-3 IT	#C4EC04	Exc L2 LINC00507 GLRA3	75	#cecd32	21	21	#cecd32	Exc L2 LINC00507 GLRA3
	MOP1_CACTTCGACCGACAACACACAGAA	MOp1	1041	1026	1868	1217	20190523A	BICCN-H_20190523A-SPL-R	H18.30.001	sorted	Female	6	Inh_ADARB2_GAD1_COL21A1	GABAergic	#C95170	CGE-PoA	#C456AA	Vip-Sncg	#A531BD	Sncg_4	#811E9A	SNCG	#D633FF	Inh L1 SST DEFB108B	18	#c100c7	4	4	#b579f6	Inh L1 GAD1 NDST4
	MOP1_CACTTCGACTAAGGTCAACGCTTA	MOp1	3770	3660	13525	4424	20190523A	BICCN-H_20190523A-SPL-R	H18.30.001	sorted	Female	44	Exc_L2-3_RORB_LAMA2	Glutamatergic	#3EA185	IT projection	#3ECB88	IT projection	#3ECB88	L2/3 IT	#C4EC04	L2-3 IT	#C4EC04	Exc L2 LINC00507 GLRA3	75	#cecd32	21	21	#cecd32	Exc L2 LINC00507 GLRA3
	MOP1_CACTTCGACTGGCATAAAGACGGA	MOp1	3297	3145	8116	3370	20190523A	BICCN-H_20190523A-SPL-R	H18.30.001	sorted	Female	44	Exc_L2-3_RORB_LAMA2	Glutamatergic	#3EA185	IT projection	#3ECB88	IT projection	#3ECB88	L2/3 IT	#C4EC04	L2-3 IT	#C4EC04	Exc L2 LINC00507 GLRA3	75	#cecd32	21	21	#cecd32	Exc L2 LINC00507 GLRA3
	MOP1_CACTTCGAGACAGTGCAACGTGAT	MOp1	313	308	438	351	20190523A	BICCN-H_20190523A-SPL-R	H18.30.001	sorted	Female	60	OPC_PDGFRA_TNR	Non-Neuronal	#6D7A67	Oligo-OPC	#598077	Oligo-OPC	#598077	OPC	#486159	OPC	#486159	OPC L1-6 PDGFRA COL20A1	118	#446e5c	36	36	#446e5c	OPC L1-6 PDGFRA COL20A1
	MOP1_CACTTCGAGAGTTAGCAACCGAGA	MOp1	3504	3384	8052	3319	20190523A	BICCN-H_20190523A-SPL-R	H18.30.001	sorted	Female	37	Inh_LHX6_PVALB_MYO1B	GABAergic	#C95170	MGE	#CE4D36	Pvalb	#DB3143	Pvalb_1	#E15C61	PVALB	#D93137	Inh L3 PVALB SAMD13	65	#ed6d5a	15	17	#b1331b	Inh L2-5 PVALB LOC105376919
	MOP1_CACTTCGAGCCACATACAGATCTG	MOp1	3123	2992	3171	1908	20190523A	BICCN-H_20190523A-SPL-R	H18.30.001	sorted	Female	24	Inh_LHX6_SST_RIPOR2	GABAergic	#C95170	MGE	#CE4D36	Sst	#C06829	Sst_4	#FF9A02	SST	#FF9900	Inh L5-6 SST PAWR	48	#e07f00	10	10	#cc7b00	Inh L5-6 SST LOC101929667
	MOP1_CACTTCGAGCTAACGAACTATGCA	MOp1	3467	3360	7644	3321	20190523A	BICCN-H_20190523A-SPL-R	H18.30.001	sorted	Female	43	Exc_L2-3_LINC00507_AC018742.1	Glutamatergic	#3EA185	IT projection	#3ECB88	IT projection	#3ECB88	L2/3 IT	#C4EC04	L2-3 IT	#C4EC04	Exc L2 LINC00507 GLRA3	75	#cecd32	21	21	#cecd32	Exc L2 LINC00507 GLRA3
	MOP1_CACTTCGAGTGTTCTAACTATGCA	MOp1	1528	1477	2464	1577	20190523A	BICCN-H_20190523A-SPL-R	H18.30.001	sorted	Female	39	Exc_L2-3_LINC00507_AC011287.1	Glutamatergic	#3EA185	IT projection	#3ECB88	IT projection	#3ECB88	L2/3 IT	#C4EC04	L2-3 IT	#C4EC04	Exc L2 LAMP5 KCNG3	73	#7aad22	20	19	#7aad22	Exc L2 LAMP5 KCNG3
	MOP1_CACTTCGATAGGATGAAACAACCA	MOp1	1653	1612	2971	1773	20190523A	BICCN-H_20190523A-SPL-R	H18.30.001	sorted	Female	41	Exc_L2-3_LINC00507_ENC1	Glutamatergic	#3EA185	IT projection	#3ECB88	IT projection	#3ECB88	L2/3 IT	#C4EC04	L2-3 IT	#C4EC04	Exc L2 LAMP5 KCNG3	73	#7aad22	20	19	#7aad22	Exc L2 LAMP5 KCNG3
	MOP1_CACTTCGATCTTCACAAGTGGTCA	MOp1	982	956	474	390	20190523A	BICCN-H_20190523A-SPL-R	H18.30.001	sorted	Female	60	OPC_PDGFRA_TNR	Non-Neuronal	#6D7A67	Oligo-OPC	#598077	Oligo-OPC	#598077	OPC	#486159	OPC	#486159	OPC L1-6 PDGFRA COL20A1	118	#446e5c	36	36	#446e5c	OPC L1-6 PDGFRA COL20A1
	MOP1_CACTTCGATTCACGCAAACCGAGA	MOp1	1774	1730	6970	2965	20190523A	BICCN-H_20190523A-SPL-R	H18.30.001	sorted	Female	56	Exc_L6_TLE4_ADAMTSL1	Glutamatergic	#3EA185	ET projection	#3E7782	ET projection	#3E7782	L6b	#53377D	L6b	#53377D	Exc L6 FEZF2 FFAR4	105	#400855	33	33	#22225c	Exc L6 FEZF2 NPFFR2
	MOP1_CAGATCTGAACGCTTAATGCCTAA	MOp1	3230	3127	3508	2050	20190523A	BICCN-H_20190523A-SPL-R	H18.30.001	sorted	Female	54	Exc_L5_TLE4_VAT1L	Glutamatergic	#3EA185	IT projection	#3ECB88	IT projection	#3ECB88	L5/6 NP	#3E9E64	L5-6 NP	#3E9E64	Exc L5 FEZF2 PKD2L1	113	#497d4b	35	35	#497d4b	Exc L5-6 FEZF2 NPSR1-AS1
	MOP1_CAGATCTGAACTCACCAGTGGTCA	MOp1	2748	2664	1482	1035	20190523A	BICCN-H_20190523A-SPL-R	H18.30.001	sorted	Female	47	Exc_L5_RORB_COL22A1	Glutamatergic	#3EA185	IT projection	#3ECB88	IT projection	#3ECB88	L5 IT_1	#75C2BE	L5 IT	#50B2AD	Exc L3-5 RORB LINC01202	87	#547d7a	25	26	#00bbc0	Exc L3-5 RORB COL22A1
	MOP1_CAGATCTGACAGATTCAACGCTTA	MOp1	2180	2091	8960	3701	20190523A	BICCN-H_20190523A-SPL-R	H18.30.001	sorted	Female	41	Exc_L2-3_LINC00507_ENC1	Glutamatergic	#3EA185	IT projection	#3ECB88	IT projection	#3ECB88	L2/3 IT	#C4EC04	L2-3 IT	#C4EC04	Exc L2 LINC00507 GLRA3	75	#cecd32	21	21	#cecd32	Exc L2 LINC00507 GLRA3
	MOP1_CAGATCTGACCTCCAACTGTAGCC	MOp1	2408	2322	5014	2472	20190523A	BICCN-H_20190523A-SPL-R	H18.30.001	sorted	Female	44	Exc_L2-3_RORB_LAMA2	Glutamatergic	#3EA185	IT projection	#3ECB88	IT projection	#3ECB88	L2/3 IT	#C4EC04	L2-3 IT	#C4EC04	Exc L2-3 RORB RTKN2	76	#c9ff3c	27	22	#c9ff3c	Exc L2-3 RORB RTKN2
	MOP1_CAGATCTGACGTATCACTGTAGCC	MOp1	3354	3260	4506	2372	20190523A	BICCN-H_20190523A-SPL-R	H18.30.001	sorted	Female	54	Exc_L5_TLE4_VAT1L	Glutamatergic	#3EA185	ET projection	#3E7782	ET projection	#3E7782	L5 ET_1	#407D94	L5 ET	#0D5B78	Exc L5 FEZF2 CSN1S1	110	#0D5D7E	34	34	#0D5D7E	Exc L3-5 FEZF2 LOC101929352
	MOP1_CAGATCTGCAACCACAAAGGTACA	MOp1	5382	5201	5432	2622	20190523A	BICCN-H_20190523A-SPL-R	H18.30.001	sorted	Female	50	Exc_L5_RORB_CALD1	Glutamatergic	#3EA185	IT projection	#3ECB88	IT projection	#3ECB88	L5 IT_2	#51B2AD	L5 IT	#50B2AD	Exc L5 THEMIS SLC22A18	88	#99d5cb	29	28	#99d5cb	Exc L3-5 RORB LOC105374972
	MOP1_CAGATCTGCAGCGTTACATCAAGT	MOp1	3627	3505	10394	3936	20190523A	BICCN-H_20190523A-SPL-R	H18.30.001	sorted	Female	54	Exc_L5_TLE4_VAT1L	Glutamatergic	#3EA185	ET projection	#3E7782	ET projection	#3E7782	L5 ET_1	#407D94	L5 ET	#0D5B78	Exc L5 FEZF2 CSN1S1	110	#0D5D7E	34	34	#0D5D7E	Exc L3-5 FEZF2 LOC101929352
	MOP1_CAGATCTGCCTCCTGAACTATGCA	MOp1	4634	4467	9960	3990	20190523A	BICCN-H_20190523A-SPL-R	H18.30.001	sorted	Female	41	Exc_L2-3_LINC00507_ENC1	Glutamatergic	#3EA185	IT projection	#3ECB88	IT projection	#3ECB88	L2/3 IT	#C4EC04	L2-3 IT	#C4EC04	Exc L2 LINC00507 GLRA3	75	#cecd32	21	21	#cecd32	Exc L2 LINC00507 GLRA3
	MOP1_CAGATCTGCTGGCATAACATTGGC	MOp1	2907	2825	3263	2028	20190523A	BICCN-H_20190523A-SPL-R	H18.30.001	sorted	Female	42	Exc_L2-3_LINC00507_KIF13A	Glutamatergic	#3EA185	IT projection	#3ECB88	IT projection	#3ECB88	L2/3 IT	#C4EC04	L2-3 IT	#C4EC04	Exc L2 LINC00507 GLRA3	75	#cecd32	21	21	#cecd32	Exc L2 LINC00507 GLRA3
	MOP1_CAGATCTGGAATCTGACAGATCTG	MOp1	880	855	527	411	20190523A	BICCN-H_20190523A-SPL-R	H18.30.001	sorted	Female	61	Ast_AQP4_ZNF98	Non-Neuronal	#6D7A67	Astrocyte	#696E50	Astrocyte	#696E50	Astro_2	#675D48	Astro	#665C47	Astro L1-6 FGFR3 PLCG1	125	#8D7C5D	38	41	#8D7C5D	Astro L1-6 FGFR3 PLCG1
	MOP1_CAGATCTGGCTCGGTAAAGGTACA	MOp1	496	487	363	313	20190523A	BICCN-H_20190523A-SPL-R	H18.30.001	sorted	Female	60	OPC_PDGFRA_TNR	Non-Neuronal	#6D7A67	Oligo-OPC	#598077	Oligo-OPC	#598077	OPC	#486159	OPC	#486159	OPC L1-6 PDGFRA COL20A1	118	#446e5c	36	36	#446e5c	OPC L1-6 PDGFRA COL20A1
	MOP1_CAGATCTGGTACGCAAAACAACCA	MOp1	2302	2232	3553	1992	20190523A	BICCN-H_20190523A-SPL-R	H18.30.001	sorted	Female	39	Exc_L2-3_LINC00507_AC011287.1	Glutamatergic	#3EA185	IT projection	#3ECB88	IT projection	#3ECB88	L2/3 IT	#C4EC04	L2-3 IT	#C4EC04	Exc L2 LAMP5 KCNG3	73	#7aad22	20	19	#7aad22	Exc L2 LAMP5 KCNG3
	MOP1_CAGATCTGTGGAACAAACAGCAGA	MOp1	2136	2077	6146	2880	20190523A	BICCN-H_20190523A-SPL-R	H18.30.001	sorted	Female	16	Inh_ADARB2_GAD1_EDIL3	GABAergic	#C95170	CGE-PoA	#C456AA	Vip-Sncg	#A531BD	Vip_2	#C784D6	VIP	#B864CC	Inh L2 VIP SLC6A16	26	#774ea2	7	7	#e7a3f4	Inh L1-3 VIP NPR3
	MOP1_CAGCGTTAAACTCACCACACAGAA	MOp1	2720	2615	6471	3061	20190523A	BICCN-H_20190523A-SPL-R	H18.30.001	sorted	Female	42	Exc_L2-3_LINC00507_KIF13A	Glutamatergic	#3EA185	IT projection	#3ECB88	IT projection	#3ECB88	L2/3 IT	#C4EC04	L2-3 IT	#C4EC04	Exc L2 LINC00507 GLRA3	75	#cecd32	21	21	#cecd32	Exc L2 LINC00507 GLRA3
	MOP1_CAGCGTTAACAGCAGAAACAACCA	MOp1	2979	2876	7822	3356	20190523A	BICCN-H_20190523A-SPL-R	H18.30.001	sorted	Female	56	Exc_L6_TLE4_ADAMTSL1	Glutamatergic	#3EA185	ET projection	#3E7782	ET projection	#3E7782	L6 CT_1	#59A4C7	L6 CT	#2D8CB8	Exc L5 THEMIS RGPD6	100	#1c657f	31	31	#5e8099	Exc L5-6 FEZF2 LOC105376596
	MOP1_CAGCGTTAAGAGTCAAAGTGGTCA	MOp1	3116	3026	3552	1990	20190523A	BICCN-H_20190523A-SPL-R	H18.30.001	sorted	Female	49	Exc_L5_RORB_TMSB10	Glutamatergic	#3EA185	IT projection	#3ECB88	IT projection	#3ECB88	L5 IT_2	#51B2AD	L5 IT	#50B2AD	Exc L3-5 RORB LNX2	90	#01d9d5	29	28	#99d5cb	Exc L3-5 RORB LOC105374972
	MOP1_CAGCGTTAAGATGTACAACCGAGA	MOp1	836	814	253	219	20190523A	BICCN-H_20190523A-SPL-R	H18.30.001	sorted	Female	61	Ast_AQP4_ZNF98	Non-Neuronal	#6D7A67	Astrocyte	#696E50	Astrocyte	#696E50	Astro_2	#675D48	Astro	#665C47	Astro L1-6 FGFR3 PLCG1	125	#8D7C5D	38	41	#8D7C5D	Astro L1-6 FGFR3 PLCG1
	MOP1_CAGCGTTAAGTACAAGAACGTGAT	MOp1	2091	2020	4478	2447	20190523A	BICCN-H_20190523A-SPL-R	H18.30.001	sorted	Female	43	Exc_L2-3_LINC00507_AC018742.1	Glutamatergic	#3EA185	IT projection	#3ECB88	IT projection	#3ECB88	L2/3 IT	#C4EC04	L2-3 IT	#C4EC04	Exc L2 LAMP5 KCNG3	73	#7aad22	20	19	#7aad22	Exc L2 LAMP5 KCNG3
	MOP1_CAGCGTTACAAGACTAACCTCCAA	MOp1	2083	2017	6613	2852	20190523A	BICCN-H_20190523A-SPL-R	H18.30.001	sorted	Female	46	Exc_L4_RORB_VIPR2	Glutamatergic	#3EA185	IT projection	#3ECB88	IT projection	#3ECB88	L5 IT_1	#75C2BE	L2-3 IT	#C4EC04	Exc L2-3 RORB CCDC68	80	#b8eb62	28	25	#b8eb62	Exc L2-3 RORB VIPR2
	MOP1_CAGCGTTACACTTCGAAACGCTTA	MOp1	1951	1899	7694	3077	20190523A	BICCN-H_20190523A-SPL-R	H18.30.001	sorted	Female	54	Exc_L5_TLE4_VAT1L	Glutamatergic	#3EA185	IT projection	#3ECB88	IT projection	#3ECB88	L5/6 NP	#3E9E64	L5-6 NP	#3E9E64	Exc L5 FEZF2 RNF144A-AS1	115	#60ba66	35	35	#497d4b	Exc L5-6 FEZF2 NPSR1-AS1
	MOP1_CAGCGTTACCGAAGTACGCTGATC	MOp1	1959	1910	3883	2207	20190523A	BICCN-H_20190523A-SPL-R	H18.30.001	sorted	Female	41	Exc_L2-3_LINC00507_ENC1	Glutamatergic	#3EA185	IT projection	#3ECB88	IT projection	#3ECB88	L2/3 IT	#C4EC04	L2-3 IT	#C4EC04	Exc L2 LINC00507 GLRA3	75	#cecd32	21	21	#cecd32	Exc L2 LINC00507 GLRA3
	MOP1_CAGCGTTACGAACTTAACTATGCA	MOp1	2576	2504	10245	3861	20190523A	BICCN-H_20190523A-SPL-R	H18.30.001	sorted	Female	41	Exc_L2-3_LINC00507_ENC1	Glutamatergic	#3EA185	IT projection	#3ECB88	IT projection	#3ECB88	L2/3 IT	#C4EC04	L2-3 IT	#C4EC04	Exc L2 LINC00507 GLRA3	75	#cecd32	21	21	#cecd32	Exc L2 LINC00507 GLRA3
	MOP1_CAGCGTTACGACACACACAGCAGA	MOp1	1984	1929	3864	2033	20190523A	BICCN-H_20190523A-SPL-R	H18.30.001	sorted	Female	48	Exc_L5_RORB_PCSK1	Glutamatergic	#3EA185	IT projection	#3ECB88	IT projection	#3ECB88	L5 IT_2	#51B2AD	L5 IT	#50B2AD	Exc L3-5 RORB RPRM	91	#7baaac	29	28	#99d5cb	Exc L3-5 RORB LOC105374972
	MOP1_CAGCGTTAGCTAACGAAAGACGGA	MOp1	1729	1673	2041	1358	20190523A	BICCN-H_20190523A-SPL-R	H18.30.001	sorted	Female	40	Exc_L2-3_LINC00507_DUX4	Glutamatergic	#3EA185	IT projection	#3ECB88	IT projection	#3ECB88	L2/3 IT	#C4EC04	L2-3 IT	#C4EC04	Exc L2 LINC00507 ATP7B	74	#c6ff1f	19	20	#c6ff1f	Exc L2 LINC00507 ATP7B
	MOP1_CAGCGTTAGTCTGTCAATGCCTAA	MOp1	1765	1718	2999	1777	20190523A	BICCN-H_20190523A-SPL-R	H18.30.001	sorted	Female	27	Inh_LHX6_GAD1_XKR4	GABAergic	#C95170	MGE	#CE4D36	Pvalb	#DB3143	Pvalb_1	#E15C61	PVALB	#D93137	Inh L2-5 PVALB RPH3AL	64	#d7003c	15	17	#b1331b	Inh L2-5 PVALB LOC105376919
	MOP1_CAGCGTTATGAAGAGAAACCGAGA	MOp1	1860	1804	4419	2215	20190523A	BICCN-H_20190523A-SPL-R	H18.30.001	sorted	Female	3	Inh_ADARB2_LAMP5_FBXL7	GABAergic	#C95170	CGE-PoA	#C456AA	Lamp5-Other	#E37B97	Lamp5_2	#E19AA4	LAMP5	#DA808C	Inh L1 LAMP5 RAB11FIP1	2	#ffa0a7	3	1	#ad474f	Inh L1-6 LAMP5 KIRREL
	MOP1_CAGCGTTATGGAACAAACACAGAA	MOp1	1910	1863	2065	1362	20190523A	BICCN-H_20190523A-SPL-R	H18.30.001	sorted	Female	15	Inh_ADARB2_VIP_CALB2	GABAergic	#C95170	CGE-PoA	#C456AA	Vip-Sncg	#A531BD	Vip_2	#C784D6	VIP	#B864CC	Inh L1 VIP KLHDC8B	27	#d395ff	5	6	#733fb0	Inh L1-6 VIP IQGAP2
	MOP1_CATACCAAACAGCAGAACGCTCGA	MOp1	1801	1760	3687	2002	20190523A	BICCN-H_20190523A-SPL-R	H18.30.001	sorted	Female	30	Inh_LHX6_PVALB_LRRC4C	GABAergic	#C95170	MGE	#CE4D36	Pvalb	#DB3143	Pvalb_1	#E15C61	PVALB	#D93137	Inh L2-5 PVALB RPH3AL	64	#d7003c	15	17	#b1331b	Inh L2-5 PVALB LOC105376919
	MOP1_CATACCAAATAGCGACAACGTGAT	MOp1	750	733	735	530	20190523A	BICCN-H_20190523A-SPL-R	H18.30.001	sorted	Female	65	Oli_PLP1_KCNH8	Non-Neuronal	#6D7A67	Oligo-OPC	#598077	Oligo-OPC	#598077	Oligo_2	#303F3A	Oligo	#2E3E39	Oligo L2-6 OPALIN FTH1P3	120	#003a28	40	38	#387567	Oligo L2-6 OPALIN LOC101927459
	MOP1_CATACCAACGCATACAAAGGTACA	MOp1	4445	4265	4145	2293	20190523A	BICCN-H_20190523A-SPL-R	H18.30.001	sorted	Female	45	Exc_L4_RORB_DSCAM	Glutamatergic	#3EA185	IT projection	#3ECB88	IT projection	#3ECB88	L5 IT_1	#75C2BE	L5 IT	#50B2AD	Exc L3 THEMIS ENPEP	82	#297c71	22	24	#93d92b	Exc L3 LAMP5 MIR3976HG
	MOP1_CATACCAAGCGAGTAAAAGGTACA	MOp1	2736	2641	3612	2089	20190523A	BICCN-H_20190523A-SPL-R	H18.30.001	sorted	Female	42	Exc_L2-3_LINC00507_KIF13A	Glutamatergic	#3EA185	IT projection	#3ECB88	IT projection	#3ECB88	L2/3 IT	#C4EC04	L2-3 IT	#C4EC04	Exc L2 LAMP5 KCNG3	73	#7aad22	20	19	#7aad22	Exc L2 LAMP5 KCNG3
	MOP1_CATACCAAGGAGAACAAAGACGGA	MOp1	801	774	560	457	20190523A	BICCN-H_20190523A-SPL-R	H18.30.001	sorted	Female	60	OPC_PDGFRA_TNR	Non-Neuronal	#6D7A67	Oligo-OPC	#598077	Oligo-OPC	#598077	OPC	#486159	OPC	#486159	OPC L1-6 PDGFRA COL20A1	118	#446e5c	36	36	#446e5c	OPC L1-6 PDGFRA COL20A1
	MOP1_CATACCAATCCGTCTAAACAACCA	MOp1	2218	2151	8276	3388	20190523A	BICCN-H_20190523A-SPL-R	H18.30.001	sorted	Female	34	Inh_LHX6_PVALB_CEMIP	GABAergic	#C95170	MGE	#CE4D36	Pvalb	#DB3143	Pvalb_1	#E15C61	PVALB	#D93137	Inh L5-6 PVALB ZFPM2-AS1	60	#be001e	16	15	#be001e	Inh L5-6 PVALB LINC01057
	MOP1_CATACCAATGGTGGTAACCACTGT	MOp1	525	522	1154	850	20190523A	BICCN-H_20190523A-SPL-R	H18.30.001	sorted	Female	7	Inh_ADARB2_GAD1_TTN	GABAergic	#C95170	CGE-PoA	#C456AA	Vip-Sncg	#A531BD	Sncg_4	#811E9A	SNCG	#D633FF	Inh L1 PVALB SST ASIC4	16	#b579f6	4	4	#b579f6	Inh L1 GAD1 NDST4
	MOP1_CATACCAATGGTGGTAATGCCTAA	MOp1	714	704	494	400	20190523A	BICCN-H_20190523A-SPL-R	H18.30.001	sorted	Female	66	Oli_PLP1_MVB12B	Non-Neuronal	#6D7A67	Oligo-OPC	#598077	Oligo-OPC	#598077	Oligo_2	#303F3A	Oligo	#2E3E39	Oligo L2-6 OPALIN FTH1P3	120	#003a28	40	38	#387567	Oligo L2-6 OPALIN LOC101927459
	MOP1_CATCAAGTAAGGACACAGTACAAG	MOp1	747	739	1472	1027	20190523A	BICCN-H_20190523A-SPL-R	H18.30.001	sorted	Female	6	Inh_ADARB2_GAD1_COL21A1	GABAergic	#C95170	CGE-PoA	#C456AA	Lamp5-Other	#E37B97	Lamp5_5	#844D54	LAMP5	#DA808C	Inh L1 LAMP5 NMBR	15	#e2a9b0	2	3	#c05675	Inh L1 LAMP5 NDNF
	MOP1_CATCAAGTAATCCGTCAACGTGAT	MOp1	2599	2526	4144	2274	20190523A	BICCN-H_20190523A-SPL-R	H18.30.001	sorted	Female	43	Exc_L2-3_LINC00507_AC018742.1	Glutamatergic	#3EA185	IT projection	#3ECB88	IT projection	#3ECB88	L2/3 IT	#C4EC04	L2-3 IT	#C4EC04	Exc L2 LINC00507 GLRA3	75	#cecd32	21	21	#cecd32	Exc L2 LINC00507 GLRA3
	MOP1_CATCAAGTACAAGCTACATCAAGT	MOp1	585	567	395	316	20190523A	BICCN-H_20190523A-SPL-R	H18.30.001	sorted	Female	65	Oli_PLP1_KCNH8	Non-Neuronal	#6D7A67	Oligo-OPC	#598077	Oligo-OPC	#598077	Oligo_2	#303F3A	Oligo	#2E3E39	Oligo L2-6 OPALIN FTH1P3	120	#003a28	40	38	#387567	Oligo L2-6 OPALIN LOC101927459
	MOP1_CATCAAGTACAGATTCAACGTGAT	MOp1	947	923	1730	1176	20190523A	BICCN-H_20190523A-SPL-R	H18.30.001	sorted	Female	22	Inh_LHX6_SST_PROM1	GABAergic	#C95170	MGE	#CE4D36	Sst	#C06829	Sst_3	#FFA41C	SST	#FF9900	Inh L3-5 SST GGTLC3	46	#f4b028	9	9	#f97e13	Inh L3-5 SST EDNRA
	MOP1_CATCAAGTACAGATTCACGCTCGA	MOp1	1503	1474	3310	1859	20190523A	BICCN-H_20190523A-SPL-R	H18.30.001	sorted	Female	40	Exc_L2-3_LINC00507_DUX4	Glutamatergic	#3EA185	IT projection	#3ECB88	IT projection	#3ECB88	L2/3 IT	#C4EC04	L2-3 IT	#C4EC04	Exc L2 LAMP5 KCNG3	73	#7aad22	20	19	#7aad22	Exc L2 LAMP5 KCNG3
	MOP1_CATCAAGTAGATGTACAACGTGAT	MOp1	2580	2493	4187	2313	20190523A	BICCN-H_20190523A-SPL-R	H18.30.001	sorted	Female	44	Exc_L2-3_RORB_LAMA2	Glutamatergic	#3EA185	IT projection	#3ECB88	IT projection	#3ECB88	L2/3 IT	#C4EC04	L2-3 IT	#C4EC04	Exc L2 LINC00507 GLRA3	75	#cecd32	21	21	#cecd32	Exc L2 LINC00507 GLRA3
	MOP1_CATCAAGTAGTACAAGACCTCCAA	MOp1	4649	4491	6532	3005	20190523A	BICCN-H_20190523A-SPL-R	H18.30.001	sorted	Female	54	Exc_L5_TLE4_VAT1L	Glutamatergic	#3EA185	ET projection	#3E7782	ET projection	#3E7782	L5 ET_1	#407D94	L5 ET	#0D5B78	Exc L5 FEZF2 CSN1S1	110	#0D5D7E	34	34	#0D5D7E	Exc L3-5 FEZF2 LOC101929352
	MOP1_CATCAAGTATCCTGTACATCAAGT	MOp1	2615	2541	5910	2890	20190523A	BICCN-H_20190523A-SPL-R	H18.30.001	sorted	Female	44	Exc_L2-3_RORB_LAMA2	Glutamatergic	#3EA185	IT projection	#3ECB88	IT projection	#3ECB88	L2/3 IT	#C4EC04	L2-3 IT	#C4EC04	Exc L2 LINC00507 GLRA3	75	#cecd32	21	21	#cecd32	Exc L2 LINC00507 GLRA3
	MOP1_CATCAAGTCTGTAGCCAACGTGAT	MOp1	2081	2012	8040	3539	20190523A	BICCN-H_20190523A-SPL-R	H18.30.001	sorted	Female	43	Exc_L2-3_LINC00507_AC018742.1	Glutamatergic	#3EA185	IT projection	#3ECB88	IT projection	#3ECB88	L2/3 IT	#C4EC04	L2-3 IT	#C4EC04	Exc L2-3 LINC00507 DSG3	77	#a0e400	23	23	#a0e400	Exc L2-3 LINC00507 DSG3
	MOP1_CATCAAGTGATGAATCAAGACGGA	MOp1	1308	1277	1705	1107	20190523A	BICCN-H_20190523A-SPL-R	H18.30.001	sorted	Female	22	Inh_LHX6_SST_PROM1	GABAergic	#C95170	MGE	#CE4D36	Sst	#C06829	Sst_3	#FFA41C	SST	#FF9900	Inh L3-5 SST GGTLC3	46	#f4b028	9	9	#f97e13	Inh L3-5 SST EDNRA
	MOP1_CATCAAGTGCGAGTAAACCACTGT	MOp1	2571	2488	2699	1681	20190523A	BICCN-H_20190523A-SPL-R	H18.30.001	sorted	Female	47	Exc_L5_RORB_COL22A1	Glutamatergic	#3EA185	IT projection	#3ECB88	IT projection	#3ECB88	L5 IT_1	#75C2BE	L5 IT	#50B2AD	Exc L3-5 RORB LAMA4	84	#73ede2	28	25	#b8eb62	Exc L2-3 RORB VIPR2
	MOP1_CATCAAGTTAGGATGAAACCGAGA	MOp1	1148	1120	1533	1003	20190523A	BICCN-H_20190523A-SPL-R	H18.30.001	sorted	Female	4	Inh_ADARB2_LAMP5_MACROD2	GABAergic	#C95170	CGE-PoA	#C456AA	Lamp5-Other	#E37B97	Lamp5_2	#E19AA4	LAMP5	#DA808C	Inh L1 LAMP5 RAB11FIP1	2	#ffa0a7	3	1	#ad474f	Inh L1-6 LAMP5 KIRREL
	MOP1_CATCAAGTTCTTCACAAAACATCG	MOp1	1254	1222	4439	2263	20190523A	BICCN-H_20190523A-SPL-R	H18.30.001	sorted	Female	34	Inh_LHX6_PVALB_CEMIP	GABAergic	#C95170	MGE	#CE4D36	Pvalb	#DB3143	Pvalb_1	#E15C61	PVALB	#D93137	Inh L2-5 PVALB RPH3AL	64	#d7003c	15	17	#b1331b	Inh L2-5 PVALB LOC105376919
	MOP1_CATCAAGTTGGAACAAACGCTCGA	MOp1	2496	2405	9431	3755	20190523A	BICCN-H_20190523A-SPL-R	H18.30.001	sorted	Female	43	Exc_L2-3_LINC00507_AC018742.1	Glutamatergic	#3EA185	IT projection	#3ECB88	IT projection	#3ECB88	L2/3 IT	#C4EC04	L2-3 IT	#C4EC04	Exc L2-3 LINC00507 DSG3	77	#a0e400	23	23	#a0e400	Exc L2-3 LINC00507 DSG3
	MOP1_CCAGTTCAAACTCACCAACAACCA	MOp1	509	492	452	357	20190523A	BICCN-H_20190523A-SPL-R	H18.30.001	sorted	Female	61	Ast_AQP4_ZNF98	Non-Neuronal	#6D7A67	Astrocyte	#696E50	Astrocyte	#696E50	Astro_2	#675D48	Astro	#665C47	Astro L1-6 FGFR3 PLCG1	125	#8D7C5D	38	41	#8D7C5D	Astro L1-6 FGFR3 PLCG1
	MOP1_CCAGTTCAAAGACGGAAACAACCA	MOp1	456	441	640	480	20190523A	BICCN-H_20190523A-SPL-R	H18.30.001	sorted	Female	61	Ast_AQP4_ZNF98	Non-Neuronal	#6D7A67	Astrocyte	#696E50	Astrocyte	#696E50	Astro_2	#675D48	Astro	#665C47	Astro L1-6 FGFR3 PLCG1	125	#8D7C5D	38	41	#8D7C5D	Astro L1-6 FGFR3 PLCG1
	MOP1_CCAGTTCAAGATGTACCTGTAGCC	MOp1	1483	1446	2419	1453	20190523A	BICCN-H_20190523A-SPL-R	H18.30.001	sorted	Female	46	Exc_L4_RORB_VIPR2	Glutamatergic	#3EA185	IT projection	#3ECB88	IT projection	#3ECB88	L5 IT_1	#75C2BE	L2-3 IT	#C4EC04	Exc L2-3 RORB CCDC68	80	#b8eb62	28	25	#b8eb62	Exc L2-3 RORB VIPR2
	MOP1_CCAGTTCAAGGCTAACACGCTCGA	MOp1	1904	1851	8081	3306	20190523A	BICCN-H_20190523A-SPL-R	H18.30.001	sorted	Female	42	Exc_L2-3_LINC00507_KIF13A	Glutamatergic	#3EA185	IT projection	#3ECB88	IT projection	#3ECB88	L2/3 IT	#C4EC04	L2-3 IT	#C4EC04	Exc L2 LINC00507 GLRA3	75	#cecd32	21	21	#cecd32	Exc L2 LINC00507 GLRA3
	MOP1_CCAGTTCACATCAAGTACGTATCA	MOp1	416	395	264	240	20190523A	BICCN-H_20190523A-SPL-R	H18.30.001	sorted	Female	61	Ast_AQP4_ZNF98	Non-Neuronal	#6D7A67	Astrocyte	#696E50	Astrocyte	#696E50	Astro_1	#675D48	Astro	#665C47	Astro L1 FGFR3 SERPINI2	124	#5A503F	37	40	#5A503F	Astro L1 FGFR3 SERPINI2
	MOP1_CCAGTTCACCTCTATCAAGGTACA	MOp1	2779	2680	3792	2144	20190523A	BICCN-H_20190523A-SPL-R	H18.30.001	sorted	Female	41	Exc_L2-3_LINC00507_ENC1	Glutamatergic	#3EA185	IT projection	#3ECB88	IT projection	#3ECB88	L2/3 IT	#C4EC04	L2-3 IT	#C4EC04	Exc L2 LINC00507 GLRA3	75	#cecd32	21	21	#cecd32	Exc L2 LINC00507 GLRA3
	MOP1_CCAGTTCAGCTCGGTAAACGTGAT	MOp1	265	261	278	237	20190523A	BICCN-H_20190523A-SPL-R	H18.30.001	sorted	Female	65	Oli_PLP1_KCNH8	Non-Neuronal	#6D7A67	Oligo-OPC	#598077	Oligo-OPC	#598077	Oligo_2	#303F3A	Oligo	#2E3E39	Oligo L2-6 OPALIN FTH1P3	120	#003a28	40	38	#387567	Oligo L2-6 OPALIN LOC101927459
	MOP1_CCAGTTCAGTACGCAAAAGGTACA	MOp1	2935	2844	3342	1887	20190523A	BICCN-H_20190523A-SPL-R	H18.30.001	sorted	Female	53	Exc_L5-6_THEMIS_PLXDC2	Glutamatergic	#3EA185	IT projection	#3ECB88	IT projection	#3ECB88	L6 IT_2	#A19A24	L6 IT	#A19922	Exc L6 THEMIS SNTG2	96	#d0d161	26	29	#cdce31	Exc L6 THEMIS LINC00343
	MOP1_CCATCCTCAAGGTACACAGATCTG	MOp1	1591	1540	1843	1247	20190523A	BICCN-H_20190523A-SPL-R	H18.30.001	sorted	Female	39	Exc_L2-3_LINC00507_AC011287.1	Glutamatergic	#3EA185	IT projection	#3ECB88	IT projection	#3ECB88	L2/3 IT	#C4EC04	L2-3 IT	#C4EC04	Exc L2 LAMP5 KCNG3	73	#7aad22	20	19	#7aad22	Exc L2 LAMP5 KCNG3
	MOP1_CCATCCTCACAAGCTAAACGTGAT	MOp1	347	338	349	269	20190523A	BICCN-H_20190523A-SPL-R	H18.30.001	sorted	Female	65	Oli_PLP1_KCNH8	Non-Neuronal	#6D7A67	Oligo-OPC	#598077	Oligo-OPC	#598077	Oligo_2	#303F3A	Oligo	#2E3E39	Oligo L2-6 OPALIN FTH1P3	120	#003a28	40	38	#387567	Oligo L2-6 OPALIN LOC101927459
	MOP1_CCATCCTCACAGATTCACACAGAA	MOp1	2637	2561	5736	2725	20190523A	BICCN-H_20190523A-SPL-R	H18.30.001	sorted	Female	42	Exc_L2-3_LINC00507_KIF13A	Glutamatergic	#3EA185	IT projection	#3ECB88	IT projection	#3ECB88	L2/3 IT	#C4EC04	L2-3 IT	#C4EC04	Exc L2 LAMP5 KCNG3	73	#7aad22	20	19	#7aad22	Exc L2 LAMP5 KCNG3
	MOP1_CCATCCTCACAGATTCCGCTGATC	MOp1	1085	1065	455	368	20190523A	BICCN-H_20190523A-SPL-R	H18.30.001	sorted	Female	17	Inh_ADARB2_VIP_AC011990.1	GABAergic	#C95170	CGE-PoA	#C456AA	Vip-Sncg	#A531BD	Vip_2	#C784D6	VIP	#B864CC	Inh L3-5 VIP TAC3	39	#9d73c6	6	5	#dca0ff	Inh L1-5 VIP KCNJ2
	MOP1_CCATCCTCACGCTCGAACATTGGC	MOp1	2457	2375	1872	1207	20190523A	BICCN-H_20190523A-SPL-R	H18.30.001	sorted	Female	22	Inh_LHX6_SST_PROM1	GABAergic	#C95170	MGE	#CE4D36	Sst	#C06829	Sst_3	#FFA41C	SST	#FF9900	Inh L3-5 SST GGTLC3	46	#f4b028	9	9	#f97e13	Inh L3-5 SST EDNRA
	MOP1_CCATCCTCATCCTGTACAGATCTG	MOp1	2816	2729	2875	1706	20190523A	BICCN-H_20190523A-SPL-R	H18.30.001	sorted	Female	44	Exc_L2-3_RORB_LAMA2	Glutamatergic	#3EA185	IT projection	#3ECB88	IT projection	#3ECB88	L5 IT_1	#75C2BE	L2-3 IT	#C4EC04	Exc L2-3 RORB PTPN3	81	#b7ce00	28	25	#b8eb62	Exc L2-3 RORB VIPR2
	MOP1_CCATCCTCCAAGGAGCACGCTCGA	MOp1	619	607	1913	1157	20190523A	BICCN-H_20190523A-SPL-R	H18.30.001	sorted	Female	18	Inh_ADARB2_VIP_SLC22A3	GABAergic	#C95170	CGE-PoA	#C456AA	Vip-Sncg	#A531BD	Vip_3	#B865CC	VIP	#B864CC	Inh L2-5 VIP BSPRY	33	#e491ff	5	6	#733fb0	Inh L1-6 VIP IQGAP2
	MOP1_CCATCCTCCACCTTACACACAGAA	MOp1	3953	3809	5127	2596	20190523A	BICCN-H_20190523A-SPL-R	H18.30.001	sorted	Female	41	Exc_L2-3_LINC00507_ENC1	Glutamatergic	#3EA185	IT projection	#3ECB88	IT projection	#3ECB88	L2/3 IT	#C4EC04	L2-3 IT	#C4EC04	Exc L2 LINC00507 GLRA3	75	#cecd32	21	21	#cecd32	Exc L2 LINC00507 GLRA3
	MOP1_CCATCCTCGAACAGGCAGTACAAG	MOp1	382	371	398	348	20190523A	BICCN-H_20190523A-SPL-R	H18.30.001	sorted	Female	64	Ast_AQP4_TNC	Non-Neuronal	#6D7A67	Astrocyte	#696E50	Astrocyte	#696E50	Astro_1	#867E6E	Astro	#665C47	Astro L1-6 FGFR3 AQP1	123	#4f492f	39	39	#4f492f	Astro L1-6 FGFR3 AQP1
	MOP1_CCATCCTCGAGCTGAAACACAGAA	MOp1	821	803	754	586	20190523A	BICCN-H_20190523A-SPL-R	H18.30.001	sorted	Female	60	OPC_PDGFRA_TNR	Non-Neuronal	#6D7A67	Oligo-OPC	#598077	Oligo-OPC	#598077	OPC	#486159	OPC	#486159	OPC L1-6 PDGFRA COL20A1	118	#446e5c	36	36	#446e5c	OPC L1-6 PDGFRA COL20A1
	MOP1_CCGAAGTAAACGTGATACTATGCA	MOp1	4543	4354	4041	2083	20190523A	BICCN-H_20190523A-SPL-R	H18.30.001	sorted	Female	52	Exc_L5-6_THEMIS_BICC1	Glutamatergic	#3EA185	IT projection	#3ECB88	IT projection	#3ECB88	L6 IT_1	#B4AE50	L6 IT	#A19922	Exc L6 THEMIS LINC00343	94	#cdce31	26	29	#cdce31	Exc L6 THEMIS LINC00343
	MOP1_CCGAAGTAACAGCAGAAAGGTACA	MOp1	3194	3104	3296	1961	20190523A	BICCN-H_20190523A-SPL-R	H18.30.001	sorted	Female	39	Exc_L2-3_LINC00507_AC011287.1	Glutamatergic	#3EA185	IT projection	#3ECB88	IT projection	#3ECB88	L2/3 IT	#C4EC04	L2-3 IT	#C4EC04	Exc L2 LINC00507 ATP7B	74	#c6ff1f	19	20	#c6ff1f	Exc L2 LINC00507 ATP7B
	MOP1_CCGAAGTAAGATCGCAAAGACGGA	MOp1	544	531	1281	873	20190523A	BICCN-H_20190523A-SPL-R	H18.30.001	sorted	Female	5	Inh_ADARB2_LAMP5_INPP4B	GABAergic	#C95170	CGE-PoA	#C456AA	Lamp5-Other	#E37B97	Lamp5_5	#844D54	LAMP5	#DA808C	Inh L1 LAMP5 NMBR	15	#e2a9b0	2	3	#c05675	Inh L1 LAMP5 NDNF
	MOP1_CCGAAGTAAGCAGGAAAACGCTTA	MOp1	1218	1183	3710	2161	20190523A	BICCN-H_20190523A-SPL-R	H18.30.001	sorted	Female	31	Inh_LHX6_TLE4_AC046195.1	GABAergic	#C95170	MGE	#CE4D36	Pvalb	#DB3143	Pvalb_2	#D93339	PVALB	#D93137	Inh L5-6 PVALB MEPE	71	#ff5d53	12	14	#be3b40	Inh L5-6 PVALB GULP1
	MOP1_CCGAAGTAAGGCTAACAGTACAAG	MOp1	1104	1074	2657	1590	20190523A	BICCN-H_20190523A-SPL-R	H18.30.001	sorted	Female	39	Exc_L2-3_LINC00507_AC011287.1	Glutamatergic	#3EA185	IT projection	#3ECB88	IT projection	#3ECB88	L2/3 IT	#C4EC04	L2-3 IT	#C4EC04	Exc L2 LAMP5 KCNG3	73	#7aad22	20	19	#7aad22	Exc L2 LAMP5 KCNG3
	MOP1_CCGAAGTAAGTGGTCAAGTGGTCA	MOp1	3545	3440	4877	2521	20190523A	BICCN-H_20190523A-SPL-R	H18.30.001	sorted	Female	56	Exc_L6_TLE4_ADAMTSL1	Glutamatergic	#3EA185	ET projection	#3E7782	ET projection	#3E7782	L6 CT_2	#2F8DB8	L6 CT	#2D8CB8	Exc L5-6 FEZF2 C9orf135-AS1	101	#8fb5ce	32	32	#8fb5ce	Exc L5-6 FEZF2 C9orf135-AS1
	MOP1_CCGAAGTACAGCGTTAAACGCTTA	MOp1	796	774	826	633	20190523A	BICCN-H_20190523A-SPL-R	H18.30.001	sorted	Female	60	OPC_PDGFRA_TNR	Non-Neuronal	#6D7A67	Oligo-OPC	#598077	Oligo-OPC	#598077	OPC	#486159	OPC	#486159	OPC L1-6 PDGFRA COL20A1	118	#446e5c	36	36	#446e5c	OPC L1-6 PDGFRA COL20A1
	MOP1_CCGAAGTACCGAAGTAACAGCAGA	MOp1	1408	1379	1885	1205	20190523A	BICCN-H_20190523A-SPL-R	H18.30.001	sorted	Female	27	Inh_LHX6_GAD1_XKR4	GABAergic	#C95170	MGE	#CE4D36	Pvalb	#DB3143	Pvalb_1	#E15C61	PVALB	#D93137	Inh L1-2 SST CLIC6	68	#f26969	14	11	#ffb82f	Inh L1-3 SST LOC392232
	MOP1_CCGAAGTACCGTGAGAACATTGGC	MOp1	726	712	362	315	20190523A	BICCN-H_20190523A-SPL-R	H18.30.001	sorted	Female	60	OPC_PDGFRA_TNR	Non-Neuronal	#6D7A67	Oligo-OPC	#598077	Oligo-OPC	#598077	OPC	#486159	OPC	#486159	OPC L1-6 PDGFRA COL20A1	118	#446e5c	36	36	#446e5c	OPC L1-6 PDGFRA COL20A1
	MOP1_CCGAAGTACGAACTTAAAACATCG	MOp1	3123	3003	7259	3356	20190523A	BICCN-H_20190523A-SPL-R	H18.30.001	sorted	Female	45	Exc_L4_RORB_DSCAM	Glutamatergic	#3EA185	IT projection	#3ECB88	IT projection	#3ECB88	L2/3 IT	#C4EC04	L2-3 IT	#C4EC04	Exc L3 LAMP5 CARM1P1	78	#93d92b	22	24	#93d92b	Exc L3 LAMP5 MIR3976HG
	MOP1_CCGAAGTACTGAGCCAAACAACCA	MOp1	1980	1923	6729	3123	20190523A	BICCN-H_20190523A-SPL-R	H18.30.001	sorted	Female	41	Exc_L2-3_LINC00507_ENC1	Glutamatergic	#3EA185	IT projection	#3ECB88	IT projection	#3ECB88	L2/3 IT	#C4EC04	L2-3 IT	#C4EC04	Exc L2-3 RORB RTKN2	76	#c9ff3c	27	22	#c9ff3c	Exc L2-3 RORB RTKN2
	MOP1_CCGAAGTAGGAGAACACATCAAGT	MOp1	1358	1329	4266	2288	20190523A	BICCN-H_20190523A-SPL-R	H18.30.001	sorted	Female	54	Exc_L5_TLE4_VAT1L	Glutamatergic	#3EA185	IT projection	#3ECB88	IT projection	#3ECB88	L5/6 NP	#3E9E64	L5-6 NP	#3E9E64	Exc L5 FEZF2 RNF144A-AS1	115	#60ba66	35	35	#497d4b	Exc L5-6 FEZF2 NPSR1-AS1
	MOP1_CCGACAACAACTCACCACAGCAGA	MOp1	1901	1849	8178	3588	20190523A	BICCN-H_20190523A-SPL-R	H18.30.001	sorted	Female	47	Exc_L5_RORB_COL22A1	Glutamatergic	#3EA185	IT projection	#3ECB88	IT projection	#3ECB88	L5 IT_1	#75C2BE	L5 IT	#50B2AD	Exc L3-5 RORB TNNT2	83	#00bbc0	25	26	#00bbc0	Exc L3-5 RORB COL22A1
	MOP1_CCGACAACAAGACGGAAAGACGGA	MOp1	3949	3826	13242	4579	20190523A	BICCN-H_20190523A-SPL-R	H18.30.001	sorted	Female	43	Exc_L2-3_LINC00507_AC018742.1	Glutamatergic	#3EA185	IT projection	#3ECB88	IT projection	#3ECB88	L5 IT_1	#75C2BE	L5 IT	#50B2AD	Exc L3 THEMIS ENPEP	82	#297c71	22	24	#93d92b	Exc L3 LAMP5 MIR3976HG
	MOP1_CCGACAACAAGAGATCAGTGGTCA	MOp1	2731	2650	2806	1641	20190523A	BICCN-H_20190523A-SPL-R	H18.30.001	sorted	Female	44	Exc_L2-3_RORB_LAMA2	Glutamatergic	#3EA185	IT projection	#3ECB88	IT projection	#3ECB88	L2/3 IT	#C4EC04	L2-3 IT	#C4EC04	Exc L2-3 RORB RTKN2	76	#c9ff3c	27	22	#c9ff3c	Exc L2-3 RORB RTKN2
	MOP1_CCGACAACACCTCCAAAACGCTTA	MOp1	2529	2453	9686	3821	20190523A	BICCN-H_20190523A-SPL-R	H18.30.001	sorted	Female	39	Exc_L2-3_LINC00507_AC011287.1	Glutamatergic	#3EA185	IT projection	#3ECB88	IT projection	#3ECB88	L2/3 IT	#C4EC04	L2-3 IT	#C4EC04	Exc L2 LINC00507 GLRA3	75	#cecd32	21	21	#cecd32	Exc L2 LINC00507 GLRA3
	MOP1_CCGACAACAGATGTACAACGCTTA	MOp1	1911	1861	2455	1517	20190523A	BICCN-H_20190523A-SPL-R	H18.30.001	sorted	Female	43	Exc_L2-3_LINC00507_AC018742.1	Glutamatergic	#3EA185	IT projection	#3ECB88	IT projection	#3ECB88	L2/3 IT	#C4EC04	L2-3 IT	#C4EC04	Exc L2-3 LINC00507 DSG3	77	#a0e400	23	23	#a0e400	Exc L2-3 LINC00507 DSG3
	MOP1_CCGACAACAGATGTACAGTGGTCA	MOp1	849	834	741	599	20190523A	BICCN-H_20190523A-SPL-R	H18.30.001	sorted	Female	19	Inh_ADARB2_VIP_SEZ6	GABAergic	#C95170	CGE-PoA	#C456AA	Vip-Sncg	#A531BD	Vip_1	#D5A4E1	VIP	#B864CC	Inh L1-2 VIP EXPH5	20	#a00097	6	5	#dca0ff	Inh L1-5 VIP KCNJ2
	MOP1_CCGACAACCACCTTACAACAACCA	MOp1	3071	2993	6801	3094	20190523A	BICCN-H_20190523A-SPL-R	H18.30.001	sorted	Female	45	Exc_L4_RORB_DSCAM	Glutamatergic	#3EA185	IT projection	#3ECB88	IT projection	#3ECB88	L2/3 IT	#C4EC04	L2-3 IT	#C4EC04	Exc L3 LAMP5 CARM1P1	78	#93d92b	22	24	#93d92b	Exc L3 LAMP5 MIR3976HG
	MOP1_CCGACAACCAGCGTTAAAGGTACA	MOp1	898	880	1370	963	20190523A	BICCN-H_20190523A-SPL-R	H18.30.001	sorted	Female	6	Inh_ADARB2_GAD1_COL21A1	GABAergic	#C95170	CGE-PoA	#C456AA	Vip-Sncg	#A531BD	Sncg_4	#811E9A	SNCG	#D633FF	Inh L1 SST DEFB108B	18	#c100c7	4	4	#b579f6	Inh L1 GAD1 NDST4
	MOP1_CCGACAACGTGTTCTAAGTGGTCA	MOp1	1037	1014	1385	929	20190523A	BICCN-H_20190523A-SPL-R	H18.30.001	sorted	Female	5	Inh_ADARB2_LAMP5_INPP4B	GABAergic	#C95170	CGE-PoA	#C456AA	Lamp5-Other	#E37B97	Lamp5_5	#844D54	LAMP5	#DA808C	Inh L1 LAMP5 BMP2	14	#c05675	2	3	#c05675	Inh L1 LAMP5 NDNF
	MOP1_CCGTGAGAAACGCTTAACCACTGT	MOp1	3285	3196	5031	2603	20190523A	BICCN-H_20190523A-SPL-R	H18.30.001	sorted	Female	43	Exc_L2-3_LINC00507_AC018742.1	Glutamatergic	#3EA185	IT projection	#3ECB88	IT projection	#3ECB88	L2/3 IT	#C4EC04	L2-3 IT	#C4EC04	Exc L3 LAMP5 CARM1P1	78	#93d92b	22	24	#93d92b	Exc L3 LAMP5 MIR3976HG
	MOP1_CCGTGAGAAGCCATGCCATCAAGT	MOp1	768	756	1609	1141	20190523A	BICCN-H_20190523A-SPL-R	H18.30.001	sorted	Female	43	Exc_L2-3_LINC00507_AC018742.1	Glutamatergic	#3EA185	IT projection	#3ECB88	IT projection	#3ECB88	L2/3 IT	#C4EC04	L2-3 IT	#C4EC04	Exc L2 LINC00507 GLRA3	75	#cecd32	21	21	#cecd32	Exc L2 LINC00507 GLRA3
	MOP1_CCGTGAGAATGCCTAAAGTACAAG	MOp1	1339	1310	4030	2273	20190523A	BICCN-H_20190523A-SPL-R	H18.30.001	sorted	Female	41	Exc_L2-3_LINC00507_ENC1	Glutamatergic	#3EA185	IT projection	#3ECB88	IT projection	#3ECB88	L2/3 IT	#C4EC04	L2-3 IT	#C4EC04	Exc L2 LINC00507 GLRA3	75	#cecd32	21	21	#cecd32	Exc L2 LINC00507 GLRA3
	MOP1_CCGTGAGACAACCACAACACAGAA	MOp1	1915	1851	2567	1518	20190523A	BICCN-H_20190523A-SPL-R	H18.30.001	sorted	Female	22	Inh_LHX6_SST_PROM1	GABAergic	#C95170	MGE	#CE4D36	Sst	#C06829	Sst_3	#FFA41C	SST	#FF9900	Inh L3-5 SST GGTLC3	46	#f4b028	9	9	#f97e13	Inh L3-5 SST EDNRA
	MOP1_CCGTGAGACCGAAGTAAAACATCG	MOp1	3668	3560	4715	2531	20190523A	BICCN-H_20190523A-SPL-R	H18.30.001	sorted	Female	45	Exc_L4_RORB_DSCAM	Glutamatergic	#3EA185	IT projection	#3ECB88	IT projection	#3ECB88	L2/3 IT	#C4EC04	L2-3 IT	#C4EC04	Exc L3 LAMP5 CARM1P1	78	#93d92b	22	24	#93d92b	Exc L3 LAMP5 MIR3976HG
	MOP1_CCGTGAGAGAGCTGAAACCTCCAA	MOp1	2074	2015	5277	2541	20190523A	BICCN-H_20190523A-SPL-R	H18.30.001	sorted	Female	42	Exc_L2-3_LINC00507_KIF13A	Glutamatergic	#3EA185	IT projection	#3ECB88	IT projection	#3ECB88	L2/3 IT	#C4EC04	L2-3 IT	#C4EC04	Exc L2 LINC00507 GLRA3	75	#cecd32	21	21	#cecd32	Exc L2 LINC00507 GLRA3
	MOP1_CCGTGAGAGCCAAGACACACAGAA	MOp1	1772	1726	5674	2739	20190523A	BICCN-H_20190523A-SPL-R	H18.30.001	sorted	Female	41	Exc_L2-3_LINC00507_ENC1	Glutamatergic	#3EA185	IT projection	#3ECB88	IT projection	#3ECB88	L2/3 IT	#C4EC04	L2-3 IT	#C4EC04	Exc L2 LAMP5 KCNG3	73	#7aad22	20	19	#7aad22	Exc L2 LAMP5 KCNG3
	MOP1_CCGTGAGAGCGAGTAAAGTACAAG	MOp1	887	858	1069	751	20190523A	BICCN-H_20190523A-SPL-R	H18.30.001	sorted	Female	66	Oli_PLP1_MVB12B	Non-Neuronal	#6D7A67	Oligo-OPC	#598077	Oligo-OPC	#598077	Oligo_1	#5A6662	Oligo	#2E3E39	Oligo L3-6 OPALIN ENPP6	119	#1a3329	41	37	#1a3329	Oligo L3-6 SLC1A3 LOC100506725
	MOP1_CCGTGAGAGCTAACGACATCAAGT	MOp1	311	307	366	298	20190523A	BICCN-H_20190523A-SPL-R	H18.30.001	sorted	Female	65	Oli_PLP1_KCNH8	Non-Neuronal	#6D7A67	Oligo-OPC	#598077	Oligo-OPC	#598077	Oligo_2	#303F3A	Oligo	#2E3E39	Oligo L2-6 OPALIN FTH1P3	120	#003a28	40	38	#387567	Oligo L2-6 OPALIN LOC101927459
	MOP1_CCGTGAGAGGTGCGAAACCACTGT	MOp1	415	408	318	276	20190523A	BICCN-H_20190523A-SPL-R	H18.30.001	sorted	Female	60	OPC_PDGFRA_TNR	Non-Neuronal	#6D7A67	Oligo-OPC	#598077	Oligo-OPC	#598077	OPC	#486159	OPC	#486159	OPC L1-6 PDGFRA COL20A1	118	#446e5c	36	36	#446e5c	OPC L1-6 PDGFRA COL20A1
	MOP1_CCGTGAGATGAAGAGAAACAACCA	MOp1	1717	1665	5566	2739	20190523A	BICCN-H_20190523A-SPL-R	H18.30.001	sorted	Female	41	Exc_L2-3_LINC00507_ENC1	Glutamatergic	#3EA185	IT projection	#3ECB88	IT projection	#3ECB88	L2/3 IT	#C4EC04	L2-3 IT	#C4EC04	Exc L2 LINC00507 GLRA3	75	#cecd32	21	21	#cecd32	Exc L2 LINC00507 GLRA3
	MOP1_CCTAATCCACACAGAACAGATCTG	MOp1	2929	2842	3752	2121	20190523A	BICCN-H_20190523A-SPL-R	H18.30.001	sorted	Female	50	Exc_L5_RORB_CALD1	Glutamatergic	#3EA185	IT projection	#3ECB88	IT projection	#3ECB88	L5 IT_2	#51B2AD	L5 IT	#50B2AD	Exc L3-5 RORB LNX2	90	#01d9d5	29	28	#99d5cb	Exc L3-5 RORB LOC105374972
	MOP1_CCTAATCCACAGATTCAGTGGTCA	MOp1	3922	3784	4292	2371	20190523A	BICCN-H_20190523A-SPL-R	H18.30.001	sorted	Female	56	Exc_L6_TLE4_ADAMTSL1	Glutamatergic	#3EA185	ET projection	#3E7782	ET projection	#3E7782	L6 CT_1	#59A4C7	L6 CT	#2D8CB8	Exc L5-6 FEZF2 SH2D1B	103	#4aa9e7	31	31	#5e8099	Exc L5-6 FEZF2 LOC105376596
	MOP1_CCTAATCCACGCTCGAACTATGCA	MOp1	2891	2782	6736	2956	20190523A	BICCN-H_20190523A-SPL-R	H18.30.001	sorted	Female	53	Exc_L5-6_THEMIS_PLXDC2	Glutamatergic	#3EA185	IT projection	#3ECB88	IT projection	#3ECB88	L6 IT_2	#A19A24	L6 IT	#A19922	Exc L6 THEMIS SNTG2	96	#d0d161	26	29	#cdce31	Exc L6 THEMIS LINC00343
	MOP1_CCTAATCCATCATTCCAACCGAGA	MOp1	3873	3751	5322	2554	20190523A	BICCN-H_20190523A-SPL-R	H18.30.001	sorted	Female	46	Exc_L4_RORB_VIPR2	Glutamatergic	#3EA185	IT projection	#3ECB88	IT projection	#3ECB88	L5 IT_1	#75C2BE	L2-3 IT	#C4EC04	Exc L2-3 RORB CCDC68	80	#b8eb62	28	25	#b8eb62	Exc L2-3 RORB VIPR2
	MOP1_CCTAATCCCAAGGAGCAACGTGAT	MOp1	3830	3716	9186	3711	20190523A	BICCN-H_20190523A-SPL-R	H18.30.001	sorted	Female	54	Exc_L5_TLE4_VAT1L	Glutamatergic	#3EA185	ET projection	#3E7782	ET projection	#3E7782	L5 ET_1	#407D94	L5 ET	#0D5B78	Exc L3-5 FEZF2 ASGR2	111	#0A75B1	34	34	#0D5D7E	Exc L3-5 FEZF2 LOC101929352
	MOP1_CCTAATCCCCAGTTCAAACCGAGA	MOp1	2762	2668	4668	2409	20190523A	BICCN-H_20190523A-SPL-R	H18.30.001	sorted	Female	40	Exc_L2-3_LINC00507_DUX4	Glutamatergic	#3EA185	IT projection	#3ECB88	IT projection	#3ECB88	L2/3 IT	#C4EC04	L2-3 IT	#C4EC04	Exc L2 LAMP5 KCNG3	73	#7aad22	20	19	#7aad22	Exc L2 LAMP5 KCNG3
	MOP1_CCTAATCCCCGTGAGACTGTAGCC	MOp1	2533	2468	3299	1810	20190523A	BICCN-H_20190523A-SPL-R	H18.30.001	sorted	Female	56	Exc_L6_TLE4_ADAMTSL1	Glutamatergic	#3EA185	ET projection	#3E7782	ET projection	#3E7782	L6 CT_2	#2F8DB8	L6 CT	#2D8CB8	Exc L5-6 FEZF2 C9orf135-AS1	101	#8fb5ce	32	32	#8fb5ce	Exc L5-6 FEZF2 C9orf135-AS1
	MOP1_CCTAATCCCCTCCTGAAGTACAAG	MOp1	2038	1994	2199	1431	20190523A	BICCN-H_20190523A-SPL-R	H18.30.001	sorted	Female	46	Exc_L4_RORB_VIPR2	Glutamatergic	#3EA185	IT projection	#3ECB88	IT projection	#3ECB88	L5 IT_1	#75C2BE	L2-3 IT	#C4EC04	Exc L2-3 RORB CCDC68	80	#b8eb62	28	25	#b8eb62	Exc L2-3 RORB VIPR2
	MOP1_CCTAATCCCGACACACAACCGAGA	MOp1	2239	2173	6275	2870	20190523A	BICCN-H_20190523A-SPL-R	H18.30.001	sorted	Female	46	Exc_L4_RORB_VIPR2	Glutamatergic	#3EA185	IT projection	#3ECB88	IT projection	#3ECB88	L5 IT_1	#75C2BE	L2-3 IT	#C4EC04	Exc L2-3 RORB CCDC68	80	#b8eb62	28	25	#b8eb62	Exc L2-3 RORB VIPR2
	MOP1_CCTAATCCCTGTAGCCAACCGAGA	MOp1	771	751	744	593	20190523A	BICCN-H_20190523A-SPL-R	H18.30.001	sorted	Female	60	OPC_PDGFRA_TNR	Non-Neuronal	#6D7A67	Oligo-OPC	#598077	Oligo-OPC	#598077	OPC	#486159	OPC	#486159	OPC L1-6 PDGFRA COL20A1	118	#446e5c	36	36	#446e5c	OPC L1-6 PDGFRA COL20A1
	MOP1_CCTAATCCGAATCTGAAACGCTTA	MOp1	411	401	597	433	20190523A	BICCN-H_20190523A-SPL-R	H18.30.001	sorted	Female	65	Oli_PLP1_KCNH8	Non-Neuronal	#6D7A67	Oligo-OPC	#598077	Oligo-OPC	#598077	Oligo_2	#303F3A	Oligo	#2E3E39	Oligo L2-6 OPALIN FTH1P3	120	#003a28	40	38	#387567	Oligo L2-6 OPALIN LOC101927459
	MOP1_CCTAATCCGATGAATCAAACATCG	MOp1	911	896	1050	779	20190523A	BICCN-H_20190523A-SPL-R	H18.30.001	sorted	Female	40	Exc_L2-3_LINC00507_DUX4	Glutamatergic	#3EA185	IT projection	#3ECB88	IT projection	#3ECB88	L2/3 IT	#C4EC04	L2-3 IT	#C4EC04	Exc L2 LAMP5 KCNG3	73	#7aad22	20	19	#7aad22	Exc L2 LAMP5 KCNG3
	MOP1_CCTAATCCGCGAGTAAACCTCCAA	MOp1	2380	2330	4518	2349	20190523A	BICCN-H_20190523A-SPL-R	H18.30.001	sorted	Female	46	Exc_L4_RORB_VIPR2	Glutamatergic	#3EA185	IT projection	#3ECB88	IT projection	#3ECB88	L5 IT_1	#75C2BE	L2-3 IT	#C4EC04	Exc L2-3 RORB CCDC68	80	#b8eb62	28	25	#b8eb62	Exc L2-3 RORB VIPR2
	MOP1_CCTAATCCGCTAACGAAGTGGTCA	MOp1	3490	3380	2765	1657	20190523A	BICCN-H_20190523A-SPL-R	H18.30.001	sorted	Female	52	Exc_L5-6_THEMIS_BICC1	Glutamatergic	#3EA185	IT projection	#3ECB88	IT projection	#3ECB88	L6 IT_2	#A19A24	L5 IT	#50B2AD	Exc L5-6 THEMIS TNFAIP6	89	#5fc5b6	24	27	#4ca8ac	Exc L5-6 THEMIS TMEM18
	MOP1_CCTAATCCGCTCGGTAACAAGCTA	MOp1	1277	1240	1141	882	20190523A	BICCN-H_20190523A-SPL-R	H18.30.001	sorted	Female	39	Exc_L2-3_LINC00507_AC011287.1	Glutamatergic	#3EA185	IT projection	#3ECB88	IT projection	#3ECB88	L2/3 IT	#C4EC04	L2-3 IT	#C4EC04	Exc L2 LAMP5 KCNG3	73	#7aad22	20	19	#7aad22	Exc L2 LAMP5 KCNG3
	MOP1_CCTAATCCGGTGCGAAAACAACCA	MOp1	1643	1604	3375	1964	20190523A	BICCN-H_20190523A-SPL-R	H18.30.001	sorted	Female	59	Exc_L6b_THEMIS_NTNG2	Glutamatergic	#3EA185	IT projection	#3ECB88	IT projection	#3ECB88	L6 IT_3	#827B1B	L6 IT Car3	#5100FF	Exc L5-6 THEMIS SMYD1	97	#5100FF	30	30	#5100FF	Exc L5-6 THEMIS SMYD1
	MOP1_CCTAATCCTGAAGAGACATCAAGT	MOp1	1724	1683	2741	1701	20190523A	BICCN-H_20190523A-SPL-R	H18.30.001	sorted	Female	47	Exc_L5_RORB_COL22A1	Glutamatergic	#3EA185	IT projection	#3ECB88	IT projection	#3ECB88	L5 IT_2	#51B2AD	L5 IT	#50B2AD	Exc L3-5 RORB RPRM	91	#7baaac	29	28	#99d5cb	Exc L3-5 RORB LOC105374972
	MOP1_CCTAATCCTGGAACAAACATTGGC	MOp1	636	622	508	382	20190523A	BICCN-H_20190523A-SPL-R	H18.30.001	sorted	Female	65	Oli_PLP1_KCNH8	Non-Neuronal	#6D7A67	Oligo-OPC	#598077	Oligo-OPC	#598077	Oligo_2	#303F3A	Oligo	#2E3E39	Oligo L2-6 OPALIN FTH1P3	120	#003a28	40	38	#387567	Oligo L2-6 OPALIN LOC101927459
	MOP1_CCTCCTGAAACCGAGAAAACATCG	MOp1	1882	1823	2023	1313	20190523A	BICCN-H_20190523A-SPL-R	H18.30.001	sorted	Female	56	Exc_L6_TLE4_ADAMTSL1	Glutamatergic	#3EA185	ET projection	#3E7782	ET projection	#3E7782	L6 CT_2	#2F8DB8	L6 CT	#2D8CB8	Exc L5-6 FEZF2 C9orf135-AS1	101	#8fb5ce	32	32	#8fb5ce	Exc L5-6 FEZF2 C9orf135-AS1
	MOP1_CCTCCTGAACACAGAAAAACATCG	MOp1	3334	3212	4355	2341	20190523A	BICCN-H_20190523A-SPL-R	H18.30.001	sorted	Female	42	Exc_L2-3_LINC00507_KIF13A	Glutamatergic	#3EA185	IT projection	#3ECB88	IT projection	#3ECB88	L2/3 IT	#C4EC04	L2-3 IT	#C4EC04	Exc L2 LINC00507 GLRA3	75	#cecd32	21	21	#cecd32	Exc L2 LINC00507 GLRA3
	MOP1_CCTCCTGAACGTATCACTGTAGCC	MOp1	3017	2920	2563	1523	20190523A	BICCN-H_20190523A-SPL-R	H18.30.001	sorted	Female	43	Exc_L2-3_LINC00507_AC018742.1	Glutamatergic	#3EA185	IT projection	#3ECB88	IT projection	#3ECB88	L2/3 IT	#C4EC04	L2-3 IT	#C4EC04	Exc L2-3 LINC00507 DSG3	77	#a0e400	23	23	#a0e400	Exc L2-3 LINC00507 DSG3
	MOP1_CCTCCTGAACTATGCAAACGTGAT	MOp1	1405	1374	838	582	20190523A	BICCN-H_20190523A-SPL-R	H18.30.001	sorted	Female	21	Inh_LHX6_SST_TNFSF15	GABAergic	#C95170	MGE	#CE4D36	Pvalb	#DB3143	Pvalb_1	#E15C61	PVALB	#D93137	Inh L1-2 SST CLIC6	68	#f26969	14	11	#ffb82f	Inh L1-3 SST LOC392232
	MOP1_CCTCCTGAAGATCGCAACGCTCGA	MOp1	3106	3021	5870	2849	20190523A	BICCN-H_20190523A-SPL-R	H18.30.001	sorted	Female	45	Exc_L4_RORB_DSCAM	Glutamatergic	#3EA185	IT projection	#3ECB88	IT projection	#3ECB88	L2/3 IT	#C4EC04	L2-3 IT	#C4EC04	Exc L3 LAMP5 CARM1P1	78	#93d92b	22	24	#93d92b	Exc L3 LAMP5 MIR3976HG
	MOP1_CCTCCTGAATCCTGTAAACAACCA	MOp1	460	449	302	253	20190523A	BICCN-H_20190523A-SPL-R	H18.30.001	sorted	Female	65	Oli_PLP1_KCNH8	Non-Neuronal	#6D7A67	Oligo-OPC	#598077	Oligo-OPC	#598077	Oligo_2	#303F3A	Oligo	#2E3E39	Oligo L2-6 OPALIN FTH1P3	120	#003a28	40	38	#387567	Oligo L2-6 OPALIN LOC101927459
	MOP1_CCTCCTGACACCTTACACGTATCA	MOp1	3183	3102	6063	2870	20190523A	BICCN-H_20190523A-SPL-R	H18.30.001	sorted	Female	44	Exc_L2-3_RORB_LAMA2	Glutamatergic	#3EA185	IT projection	#3ECB88	IT projection	#3ECB88	L5 IT_1	#75C2BE	L5 IT	#50B2AD	Exc L3 THEMIS ENPEP	82	#297c71	22	24	#93d92b	Exc L3 LAMP5 MIR3976HG
	MOP1_CCTCCTGACATCAAGTACCACTGT	MOp1	1943	1901	3930	2121	20190523A	BICCN-H_20190523A-SPL-R	H18.30.001	sorted	Female	46	Exc_L4_RORB_VIPR2	Glutamatergic	#3EA185	IT projection	#3ECB88	IT projection	#3ECB88	L5 IT_1	#75C2BE	L2-3 IT	#C4EC04	Exc L2-3 RORB CCDC68	80	#b8eb62	28	25	#b8eb62	Exc L2-3 RORB VIPR2
	MOP1_CCTCCTGACCGAAGTAATGCCTAA	MOp1	912	894	1712	1146	20190523A	BICCN-H_20190523A-SPL-R	H18.30.001	sorted	Female	8	Inh_ADARB2_PAX6_DDR2	GABAergic	#C95170	CGE-PoA	#C456AA	Vip-Sncg	#A531BD	Sncg_1	#DE5EFF	SNCG	#D633FF	Inh L1 PAX6 CHRFAM7A	9	#891ea8	1	2	#e09a99	Inh L1 GAD1 SP8
	MOP1_CCTCCTGACCTAATCCAGTGGTCA	MOp1	4853	4698	1614	1034	20190523A	BICCN-H_20190523A-SPL-R	H18.30.001	sorted	Female	21	Inh_LHX6_SST_TNFSF15	GABAergic	#C95170	MGE	#CE4D36	Sst	#C06829	Sst_3	#FFA41C	SST	#FF9900	Inh L1-3 SST FAM20A	51	#d46909	13	12	#fb8d00	Inh L1-3 SST LOC105379168
	MOP1_CCTCCTGACGACTGGACTGTAGCC	MOp1	2305	2242	3109	1767	20190523A	BICCN-H_20190523A-SPL-R	H18.30.001	sorted	Female	48	Exc_L5_RORB_PCSK1	Glutamatergic	#3EA185	IT projection	#3ECB88	IT projection	#3ECB88	L5 IT_2	#51B2AD	L5 IT	#50B2AD	Exc L3-5 RORB RPRM	91	#7baaac	29	28	#99d5cb	Exc L3-5 RORB LOC105374972
	MOP1_CCTCCTGAGAATCTGAAGTGGTCA	MOp1	3071	2954	6198	2917	20190523A	BICCN-H_20190523A-SPL-R	H18.30.001	sorted	Female	41	Exc_L2-3_LINC00507_ENC1	Glutamatergic	#3EA185	IT projection	#3ECB88	IT projection	#3ECB88	L2/3 IT	#C4EC04	L2-3 IT	#C4EC04	Exc L2 LINC00507 GLRA3	75	#cecd32	21	21	#cecd32	Exc L2 LINC00507 GLRA3
	MOP1_CCTCCTGAGATGAATCAGTGGTCA	MOp1	5857	5619	3907	2277	20190523A	BICCN-H_20190523A-SPL-R	H18.30.001	sorted	Female	56	Exc_L6_TLE4_ADAMTSL1	Glutamatergic	#3EA185	ET projection	#3E7782	ET projection	#3E7782	L6 CT_1	#59A4C7	L6 CT	#2D8CB8	Exc L5 THEMIS LINC01116	99	#41c5fb	31	31	#5e8099	Exc L5-6 FEZF2 LOC105376596
	MOP1_CCTCCTGAGTCTGTCAACGTATCA	MOp1	2463	2390	6491	2835	20190523A	BICCN-H_20190523A-SPL-R	H18.30.001	sorted	Female	51	Exc_L5-6_THEMIS_CAMKK1	Glutamatergic	#3EA185	IT projection	#3ECB88	IT projection	#3ECB88	L6 IT_2	#A19A24	L5 IT	#50B2AD	Exc L5-6 THEMIS TNFAIP6	89	#5fc5b6	24	27	#4ca8ac	Exc L5-6 THEMIS TMEM18
	MOP1_CCTCCTGATCCGTCTAACGTATCA	MOp1	2815	2734	4082	2222	20190523A	BICCN-H_20190523A-SPL-R	H18.30.001	sorted	Female	30	Inh_LHX6_PVALB_LRRC4C	GABAergic	#C95170	MGE	#CE4D36	Pvalb	#DB3143	Pvalb_1	#E15C61	PVALB	#D93137	Inh L5 PVALB LRIG3	62	#f25231	16	15	#be001e	Inh L5-6 PVALB LINC01057
	MOP1_CCTCCTGATTCACGCAAACCGAGA	MOp1	709	684	756	502	20190523A	BICCN-H_20190523A-SPL-R	H18.30.001	sorted	Female	65	Oli_PLP1_KCNH8	Non-Neuronal	#6D7A67	Oligo-OPC	#598077	Oligo-OPC	#598077	Oligo_2	#303F3A	Oligo	#2E3E39	Oligo L2-6 OPALIN FTH1P3	120	#003a28	40	38	#387567	Oligo L2-6 OPALIN LOC101927459
	MOP1_CCTCTATCAAACATCGATGCCTAA	MOp1	2956	2869	6299	2984	20190523A	BICCN-H_20190523A-SPL-R	H18.30.001	sorted	Female	42	Exc_L2-3_LINC00507_KIF13A	Glutamatergic	#3EA185	IT projection	#3ECB88	IT projection	#3ECB88	L2/3 IT	#C4EC04	L2-3 IT	#C4EC04	Exc L2 LINC00507 GLRA3	75	#cecd32	21	21	#cecd32	Exc L2 LINC00507 GLRA3
	MOP1_CCTCTATCAACGTGATATGCCTAA	MOp1	2644	2574	6204	3067	20190523A	BICCN-H_20190523A-SPL-R	H18.30.001	sorted	Female	41	Exc_L2-3_LINC00507_ENC1	Glutamatergic	#3EA185	IT projection	#3ECB88	IT projection	#3ECB88	L2/3 IT	#C4EC04	L2-3 IT	#C4EC04	Exc L2 LINC00507 GLRA3	75	#cecd32	21	21	#cecd32	Exc L2 LINC00507 GLRA3
	MOP1_CCTCTATCAACTCACCAACAACCA	MOp1	1487	1458	3360	1977	20190523A	BICCN-H_20190523A-SPL-R	H18.30.001	sorted	Female	15	Inh_ADARB2_VIP_CALB2	GABAergic	#C95170	CGE-PoA	#C456AA	Vip-Sncg	#A531BD	Vip_2	#C784D6	VIP	#B864CC	Inh L1-3 VIP CHRNA2	25	#9237bb	7	7	#e7a3f4	Inh L1-3 VIP NPR3
	MOP1_CCTCTATCACAGCAGAAACCGAGA	MOp1	2349	2275	4865	2411	20190523A	BICCN-H_20190523A-SPL-R	H18.30.001	sorted	Female	51	Exc_L5-6_THEMIS_CAMKK1	Glutamatergic	#3EA185	IT projection	#3ECB88	IT projection	#3ECB88	L6 IT_1	#B4AE50	L6 IT	#A19922	Exc L6 THEMIS SLN	95	#707b00	26	29	#cdce31	Exc L6 THEMIS LINC00343
	MOP1_CCTCTATCAGATCGCAACAAGCTA	MOp1	2093	2029	3756	2082	20190523A	BICCN-H_20190523A-SPL-R	H18.30.001	sorted	Female	49	Exc_L5_RORB_TMSB10	Glutamatergic	#3EA185	IT projection	#3ECB88	IT projection	#3ECB88	L5 IT_2	#51B2AD	L5 IT	#50B2AD	Exc L3-5 RORB LNX2	90	#01d9d5	29	28	#99d5cb	Exc L3-5 RORB LOC105374972
	MOP1_CCTCTATCAGTCACTAACAGCAGA	MOp1	2154	2088	3770	2120	20190523A	BICCN-H_20190523A-SPL-R	H18.30.001	sorted	Female	16	Inh_ADARB2_GAD1_EDIL3	GABAergic	#C95170	CGE-PoA	#C456AA	Vip-Sncg	#A531BD	Vip_2	#C784D6	VIP	#B864CC	Inh L1-2 VIP SCML4	23	#8e27ad	7	7	#e7a3f4	Inh L1-3 VIP NPR3
	MOP1_CCTCTATCAGTCACTAATGCCTAA	MOp1	2763	2665	5850	2825	20190523A	BICCN-H_20190523A-SPL-R	H18.30.001	sorted	Female	56	Exc_L6_TLE4_ADAMTSL1	Glutamatergic	#3EA185	ET projection	#3E7782	ET projection	#3E7782	L6 CT_2	#2F8DB8	L6 CT	#2D8CB8	Exc L5-6 FEZF2 C9orf135-AS1	101	#8fb5ce	32	32	#8fb5ce	Exc L5-6 FEZF2 C9orf135-AS1
	MOP1_CCTCTATCCACCTTACATGCCTAA	MOp1	2015	1967	1483	1006	20190523A	BICCN-H_20190523A-SPL-R	H18.30.001	sorted	Female	22	Inh_LHX6_SST_PROM1	GABAergic	#C95170	MGE	#CE4D36	Sst	#C06829	Sst_3	#FFA41C	SST	#FF9900	Inh L3-5 SST GGTLC3	46	#f4b028	9	9	#f97e13	Inh L3-5 SST EDNRA
	MOP1_CCTCTATCGGTGCGAAAAGACGGA	MOp1	341	329	242	206	20190523A	BICCN-H_20190523A-SPL-R	H18.30.001	sorted	Female	65	Oli_PLP1_KCNH8	Non-Neuronal	#6D7A67	Oligo-OPC	#598077	Oligo-OPC	#598077	Oligo_2	#303F3A	Oligo	#2E3E39	Oligo L2-6 OPALIN FTH1P3	120	#003a28	40	38	#387567	Oligo L2-6 OPALIN LOC101927459
	MOP1_CCTCTATCTAGGATGAATGCCTAA	MOp1	834	817	1728	1172	20190523A	BICCN-H_20190523A-SPL-R	H18.30.001	sorted	Female	41	Exc_L2-3_LINC00507_ENC1	Glutamatergic	#3EA185	IT projection	#3ECB88	IT projection	#3ECB88	L2/3 IT	#C4EC04	L2-3 IT	#C4EC04	Exc L2 LAMP5 KCNG3	73	#7aad22	20	19	#7aad22	Exc L2 LAMP5 KCNG3
	MOP1_CCTCTATCTGGAACAAAACGCTTA	MOp1	813	792	1612	1107	20190523A	BICCN-H_20190523A-SPL-R	H18.30.001	sorted	Female	14	Inh_ADARB2_VIP_ABI3BP	GABAergic	#C95170	CGE-PoA	#C456AA	Vip-Sncg	#A531BD	Vip_3	#B865CC	VIP	#B864CC	Inh L1-5 VIP SMOC1	29	#b462e9	5	6	#733fb0	Inh L1-6 VIP IQGAP2
	MOP1_CCTCTATCTGGAACAAACCTCCAA	MOp1	2493	2430	4789	2482	20190523A	BICCN-H_20190523A-SPL-R	H18.30.001	sorted	Female	43	Exc_L2-3_LINC00507_AC018742.1	Glutamatergic	#3EA185	IT projection	#3ECB88	IT projection	#3ECB88	L2/3 IT	#C4EC04	L2-3 IT	#C4EC04	Exc L2 LINC00507 GLRA3	75	#cecd32	21	21	#cecd32	Exc L2 LINC00507 GLRA3
	MOP1_CGAACTTAAACGCTTAACTATGCA	MOp1	2017	1966	5231	2578	20190523A	BICCN-H_20190523A-SPL-R	H18.30.001	sorted	Female	37	Inh_LHX6_PVALB_MYO1B	GABAergic	#C95170	MGE	#CE4D36	Pvalb	#DB3143	Pvalb_1	#E15C61	PVALB	#D93137	Inh L3 PVALB SAMD13	65	#ed6d5a	15	17	#b1331b	Inh L2-5 PVALB LOC105376919
	MOP1_CGAACTTAAAGGACACACATTGGC	MOp1	1744	1707	3200	1952	20190523A	BICCN-H_20190523A-SPL-R	H18.30.001	sorted	Female	41	Exc_L2-3_LINC00507_ENC1	Glutamatergic	#3EA185	IT projection	#3ECB88	IT projection	#3ECB88	L2/3 IT	#C4EC04	L2-3 IT	#C4EC04	Exc L2 LAMP5 KCNG3	73	#7aad22	20	19	#7aad22	Exc L2 LAMP5 KCNG3
	MOP1_CGAACTTAACGCTCGAACGCTCGA	MOp1	1812	1778	5711	2555	20190523A	BICCN-H_20190523A-SPL-R	H18.30.001	sorted	Female	32	Inh_LHX6_PVALB_HMGB2	GABAergic	#C95170	MGE	#CE4D36	Pvalb	#DB3143	Pvalb_1	#E15C61	PVALB	#D93137	Inh L5-6 PVALB ZFPM2-AS1	60	#be001e	16	15	#be001e	Inh L5-6 PVALB LINC01057
	MOP1_CGAACTTACGCATACAAAGACGGA	MOp1	837	816	1063	730	20190523A	BICCN-H_20190523A-SPL-R	H18.30.001	sorted	Female	2	Inh_ADARB2_LAMP5_PBX3	GABAergic	#C95170	CGE-PoA	#C456AA	Lamp5-Other	#E37B97	Lamp5_2	#E19AA4	LAMP5	#DA808C	Inh L1-6 LAMP5 NES	4	#e96f73	3	1	#ad474f	Inh L1-6 LAMP5 KIRREL
	MOP1_CGAACTTACGGATTGCAAGGTACA	MOp1	1212	1191	2087	1340	20190523A	BICCN-H_20190523A-SPL-R	H18.30.001	sorted	Female	3	Inh_ADARB2_LAMP5_FBXL7	GABAergic	#C95170	CGE-PoA	#C456AA	Lamp5-Other	#E37B97	Lamp5_2	#E19AA4	LAMP5	#DA808C	Inh L1 LAMP5 RAB11FIP1	2	#ffa0a7	3	1	#ad474f	Inh L1-6 LAMP5 KIRREL
	MOP1_CGAACTTACTGGCATAAACGCTTA	MOp1	3115	3026	5850	2736	20190523A	BICCN-H_20190523A-SPL-R	H18.30.001	sorted	Female	33	Inh_LHX6_PVALB_RARB	GABAergic	#C95170	MGE	#CE4D36	Pvalb	#DB3143	Pvalb_1	#E15C61	PVALB	#D93137	Inh L2-5 PVALB RPH3AL	64	#d7003c	15	17	#b1331b	Inh L2-5 PVALB LOC105376919
	MOP1_CGAACTTAGAACAGGCACAGCAGA	MOp1	874	854	402	332	20190523A	BICCN-H_20190523A-SPL-R	H18.30.001	sorted	Female	22	Inh_LHX6_SST_PROM1	GABAergic	#C95170	MGE	#CE4D36	Sst	#C06829	Sst_3	#FFA41C	SST	#FF9900	Inh L1-3 SST FAM20A	51	#d46909	13	12	#fb8d00	Inh L1-3 SST LOC105379168
	MOP1_CGAACTTAGCCACATACTGTAGCC	MOp1	2638	2550	4181	2162	20190523A	BICCN-H_20190523A-SPL-R	H18.30.001	sorted	Female	48	Exc_L5_RORB_PCSK1	Glutamatergic	#3EA185	IT projection	#3ECB88	IT projection	#3ECB88	L5 IT_2	#51B2AD	L5 IT	#50B2AD	Exc L5 THEMIS SLC22A18	88	#99d5cb	29	28	#99d5cb	Exc L3-5 RORB LOC105374972
	MOP1_CGAACTTAGTACGCAAAGTACAAG	MOp1	1632	1597	3525	2060	20190523A	BICCN-H_20190523A-SPL-R	H18.30.001	sorted	Female	31	Inh_LHX6_TLE4_AC046195.1	GABAergic	#C95170	MGE	#CE4D36	Pvalb	#DB3143	Pvalb_1	#E15C61	PVALB	#D93137	Inh L5-6 PVALB KCNIP2	59	#be3b40	12	14	#be3b40	Inh L5-6 PVALB GULP1
	MOP1_CGAACTTATGAAGAGAAAACATCG	MOp1	2746	2671	3725	2050	20190523A	BICCN-H_20190523A-SPL-R	H18.30.001	sorted	Female	54	Exc_L5_TLE4_VAT1L	Glutamatergic	#3EA185	ET projection	#3E7782	ET projection	#3E7782	L5 ET_1	#407D94	L5 ET	#0D5B78	Exc L3-5 FEZF2 ASGR2	111	#0A75B1	34	34	#0D5D7E	Exc L3-5 FEZF2 LOC101929352
	MOP1_CGACACACAACCGAGAACCACTGT	MOp1	2244	2165	6581	3052	20190523A	BICCN-H_20190523A-SPL-R	H18.30.001	sorted	Female	32	Inh_LHX6_PVALB_HMGB2	GABAergic	#C95170	MGE	#CE4D36	Pvalb	#DB3143	Pvalb_1	#E15C61	PVALB	#D93137	Inh L2-5 PVALB RPH3AL	64	#d7003c	15	17	#b1331b	Inh L2-5 PVALB LOC105376919
	MOP1_CGACACACAAGGTACAAAGGTACA	MOp1	1706	1658	2715	1550	20190523A	BICCN-H_20190523A-SPL-R	H18.30.001	sorted	Female	3	Inh_ADARB2_LAMP5_FBXL7	GABAergic	#C95170	CGE-PoA	#C456AA	Lamp5-Other	#E37B97	Lamp5_2	#E19AA4	LAMP5	#DA808C	Inh L1 LAMP5 RAB11FIP1	2	#ffa0a7	3	1	#ad474f	Inh L1-6 LAMP5 KIRREL
	MOP1_CGACACACAAGGTACAACATTGGC	MOp1	2962	2867	5025	2634	20190523A	BICCN-H_20190523A-SPL-R	H18.30.001	sorted	Female	42	Exc_L2-3_LINC00507_KIF13A	Glutamatergic	#3EA185	IT projection	#3ECB88	IT projection	#3ECB88	L2/3 IT	#C4EC04	L2-3 IT	#C4EC04	Exc L2 LINC00507 GLRA3	75	#cecd32	21	21	#cecd32	Exc L2 LINC00507 GLRA3
	MOP1_CGACACACCATCAAGTACATTGGC	MOp1	1340	1312	2775	1578	20190523A	BICCN-H_20190523A-SPL-R	H18.30.001	sorted	Female	46	Exc_L4_RORB_VIPR2	Glutamatergic	#3EA185	IT projection	#3ECB88	IT projection	#3ECB88	L5 IT_1	#75C2BE	L2-3 IT	#C4EC04	Exc L2-3 RORB CCDC68	80	#b8eb62	28	25	#b8eb62	Exc L2-3 RORB VIPR2
	MOP1_CGACACACCATCAAGTCTGTAGCC	MOp1	1832	1772	1041	744	20190523A	BICCN-H_20190523A-SPL-R	H18.30.001	sorted	Female	38	Inh_LHX6_PVALB_CA8	GABAergic	#C95170	MGE	#CE4D36	Pvalb	#DB3143	Chandelier	#F4358B	PVALB	#D93137	Inh L1-6 PVALB COL15A1	72	#F4358B	18	18	#F4358B	Inh L1-6 PVALB COL15A1
	MOP1_CGACACACCCGTGAGAACAGCAGA	MOp1	710	696	3953	2006	20190523A	BICCN-H_20190523A-SPL-R	H18.30.001	sorted	Female	5	Inh_ADARB2_LAMP5_INPP4B	GABAergic	#C95170	CGE-PoA	#C456AA	Lamp5-Other	#E37B97	Lamp5_1	#E9B4BB	LAMP5	#DA808C	Inh L1 LAMP5 PVRL2	1	#ad474f	3	1	#ad474f	Inh L1-6 LAMP5 KIRREL
	MOP1_CGACACACCGAACTTAAAACATCG	MOp1	3673	3531	4293	2298	20190523A	BICCN-H_20190523A-SPL-R	H18.30.001	sorted	Female	56	Exc_L6_TLE4_ADAMTSL1	Glutamatergic	#3EA185	ET projection	#3E7782	ET projection	#3E7782	L6 CT_2	#2F8DB8	L6 CT	#2D8CB8	Exc L5-6 FEZF2 C9orf135-AS1	101	#8fb5ce	32	32	#8fb5ce	Exc L5-6 FEZF2 C9orf135-AS1
	MOP1_CGACACACCGACACACAACCGAGA	MOp1	3801	3655	5102	2527	20190523A	BICCN-H_20190523A-SPL-R	H18.30.001	sorted	Female	42	Exc_L2-3_LINC00507_KIF13A	Glutamatergic	#3EA185	IT projection	#3ECB88	IT projection	#3ECB88	L2/3 IT	#C4EC04	L2-3 IT	#C4EC04	Exc L2 LINC00507 GLRA3	75	#cecd32	21	21	#cecd32	Exc L2 LINC00507 GLRA3
	MOP1_CGACACACGAATCTGAAAACATCG	MOp1	4495	4344	7625	3381	20190523A	BICCN-H_20190523A-SPL-R	H18.30.001	sorted	Female	49	Exc_L5_RORB_TMSB10	Glutamatergic	#3EA185	IT projection	#3ECB88	IT projection	#3ECB88	L5 IT_2	#51B2AD	L5 IT	#50B2AD	Exc L3-5 RORB LNX2	90	#01d9d5	29	28	#99d5cb	Exc L3-5 RORB LOC105374972
	MOP1_CGACACACGTCGTAGAAACGTGAT	MOp1	666	652	1812	1216	20190523A	BICCN-H_20190523A-SPL-R	H18.30.001	sorted	Female	18	Inh_ADARB2_VIP_SLC22A3	GABAergic	#C95170	CGE-PoA	#C456AA	Vip-Sncg	#A531BD	Vip_3	#B865CC	VIP	#B864CC	Inh L1-5 VIP CD27-AS1	32	#e87ddb	5	6	#733fb0	Inh L1-6 VIP IQGAP2
	MOP1_CGACACACTCCGTCTAATGCCTAA	MOp1	2140	2055	4344	2409	20190523A	BICCN-H_20190523A-SPL-R	H18.30.001	sorted	Female	41	Exc_L2-3_LINC00507_ENC1	Glutamatergic	#3EA185	IT projection	#3ECB88	IT projection	#3ECB88	L2/3 IT	#C4EC04	L2-3 IT	#C4EC04	Exc L2 LINC00507 GLRA3	75	#cecd32	21	21	#cecd32	Exc L2 LINC00507 GLRA3
	MOP1_CGACTGGAACAGCAGAAGTACAAG	MOp1	1768	1725	3051	1807	20190523A	BICCN-H_20190523A-SPL-R	H18.30.001	sorted	Female	42	Exc_L2-3_LINC00507_KIF13A	Glutamatergic	#3EA185	IT projection	#3ECB88	IT projection	#3ECB88	L2/3 IT	#C4EC04	L2-3 IT	#C4EC04	Exc L2 LAMP5 KCNG3	73	#7aad22	20	19	#7aad22	Exc L2 LAMP5 KCNG3
	MOP1_CGACTGGACAAGACTAAAACATCG	MOp1	1872	1823	1392	976	20190523A	BICCN-H_20190523A-SPL-R	H18.30.001	sorted	Female	59	Exc_L6b_THEMIS_NTNG2	Glutamatergic	#3EA185	IT projection	#3ECB88	IT projection	#3ECB88	L6 IT_3	#827B1B	L6 IT Car3	#5100FF	Exc L5-6 THEMIS SMYD1	97	#5100FF	30	30	#5100FF	Exc L5-6 THEMIS SMYD1
	MOP1_CGACTGGACAAGGAGCAACCGAGA	MOp1	2347	2286	3958	2129	20190523A	BICCN-H_20190523A-SPL-R	H18.30.001	sorted	Female	41	Exc_L2-3_LINC00507_ENC1	Glutamatergic	#3EA185	IT projection	#3ECB88	IT projection	#3ECB88	L2/3 IT	#C4EC04	L2-3 IT	#C4EC04	Exc L2 LINC00507 GLRA3	75	#cecd32	21	21	#cecd32	Exc L2 LINC00507 GLRA3
	MOP1_CGACTGGACAATGGAAAGTACAAG	MOp1	1509	1465	3682	2083	20190523A	BICCN-H_20190523A-SPL-R	H18.30.001	sorted	Female	41	Exc_L2-3_LINC00507_ENC1	Glutamatergic	#3EA185	IT projection	#3ECB88	IT projection	#3ECB88	L2/3 IT	#C4EC04	L2-3 IT	#C4EC04	Exc L2 LAMP5 KCNG3	73	#7aad22	20	19	#7aad22	Exc L2 LAMP5 KCNG3
	MOP1_CGACTGGACATACCAAAGTGGTCA	MOp1	2477	2394	1754	1179	20190523A	BICCN-H_20190523A-SPL-R	H18.30.001	sorted	Female	56	Exc_L6_TLE4_ADAMTSL1	Glutamatergic	#3EA185	ET projection	#3E7782	ET projection	#3E7782	L6 CT_2	#2F8DB8	L6 CT	#2D8CB8	Exc L5-6 FEZF2 C9orf135-AS1	101	#8fb5ce	32	32	#8fb5ce	Exc L5-6 FEZF2 C9orf135-AS1
	MOP1_CGACTGGAGAATCTGACAGATCTG	MOp1	1657	1625	2255	1393	20190523A	BICCN-H_20190523A-SPL-R	H18.30.001	sorted	Female	38	Inh_LHX6_PVALB_CA8	GABAergic	#C95170	MGE	#CE4D36	Pvalb	#DB3143	Chandelier	#F4358B	PVALB	#D93137	Inh L1-6 PVALB COL15A1	72	#F4358B	18	18	#F4358B	Inh L1-6 PVALB COL15A1
	MOP1_CGACTGGAGAGTTAGCACCACTGT	MOp1	3480	3364	6554	3187	20190523A	BICCN-H_20190523A-SPL-R	H18.30.001	sorted	Female	32	Inh_LHX6_PVALB_HMGB2	GABAergic	#C95170	MGE	#CE4D36	Pvalb	#DB3143	Pvalb_1	#E15C61	PVALB	#D93137	Inh L5 PVALB LRIG3	62	#f25231	16	15	#be001e	Inh L5-6 PVALB LINC01057
	MOP1_CGACTGGAGCGAGTAAACATTGGC	MOp1	1970	1923	4745	2244	20190523A	BICCN-H_20190523A-SPL-R	H18.30.001	sorted	Female	57	Exc_L6_TLE4_UTRN	Glutamatergic	#3EA185	ET projection	#3E7782	ET projection	#3E7782	L6b	#53377D	L6b	#53377D	Exc L6 FEZF2 PROKR2	106	#3e3492	33	33	#22225c	Exc L6 FEZF2 NPFFR2
	MOP1_CGACTGGAGTCTGTCACATCAAGT	MOp1	1423	1397	2574	1569	20190523A	BICCN-H_20190523A-SPL-R	H18.30.001	sorted	Female	1	Inh_ADARB2_LAMP5_CA3	GABAergic	#C95170	CGE-PoA	#C456AA	Lamp5-Other	#E37B97	Lamp5_3	#DA818D	LAMP5	#DA808C	Inh L5-6 LAMP5 CRABP1	6	#bf7e7d	3	1	#ad474f	Inh L1-6 LAMP5 KIRREL
	MOP1_CGACTGGATGGCTTCAACTATGCA	MOp1	1838	1769	3084	1781	20190523A	BICCN-H_20190523A-SPL-R	H18.30.001	sorted	Female	33	Inh_LHX6_PVALB_RARB	GABAergic	#C95170	MGE	#CE4D36	Pvalb	#DB3143	Pvalb_1	#E15C61	PVALB	#D93137	Inh L3 PVALB SAMD13	65	#ed6d5a	15	17	#b1331b	Inh L2-5 PVALB LOC105376919
	MOP1_CGCATACAACAGATTCACTATGCA	MOp1	3837	3730	3914	2217	20190523A	BICCN-H_20190523A-SPL-R	H18.30.001	sorted	Female	45	Exc_L4_RORB_DSCAM	Glutamatergic	#3EA185	IT projection	#3ECB88	IT projection	#3ECB88	L5 IT_1	#75C2BE	L5 IT	#50B2AD	Exc L3 THEMIS ENPEP	82	#297c71	22	24	#93d92b	Exc L3 LAMP5 MIR3976HG
	MOP1_CGCATACAACAGATTCCATCAAGT	MOp1	2656	2580	5484	2599	20190523A	BICCN-H_20190523A-SPL-R	H18.30.001	sorted	Female	42	Exc_L2-3_LINC00507_KIF13A	Glutamatergic	#3EA185	IT projection	#3ECB88	IT projection	#3ECB88	L2/3 IT	#C4EC04	L2-3 IT	#C4EC04	Exc L2 LINC00507 GLRA3	75	#cecd32	21	21	#cecd32	Exc L2 LINC00507 GLRA3
	MOP1_CGCATACAACGTATCAACGCTCGA	MOp1	1604	1562	6478	2923	20190523A	BICCN-H_20190523A-SPL-R	H18.30.001	sorted	Female	40	Exc_L2-3_LINC00507_DUX4	Glutamatergic	#3EA185	IT projection	#3ECB88	IT projection	#3ECB88	L2/3 IT	#C4EC04	L2-3 IT	#C4EC04	Exc L2 LINC00507 ATP7B	74	#c6ff1f	19	20	#c6ff1f	Exc L2 LINC00507 ATP7B
	MOP1_CGCATACACATCAAGTAACAACCA	MOp1	1144	1128	2216	1236	20190523A	BICCN-H_20190523A-SPL-R	H18.30.001	sorted	Female	21	Inh_LHX6_SST_TNFSF15	GABAergic	#C95170	MGE	#CE4D36	Sst	#C06829	Sst_3	#FFA41C	SST	#FF9900	Inh L1-3 SST FAM20A	51	#d46909	13	12	#fb8d00	Inh L1-3 SST LOC105379168
	MOP1_CGCATACACGACACACCTGTAGCC	MOp1	4358	4187	3017	1812	20190523A	BICCN-H_20190523A-SPL-R	H18.30.001	sorted	Female	45	Exc_L4_RORB_DSCAM	Glutamatergic	#3EA185	IT projection	#3ECB88	IT projection	#3ECB88	L5 IT_1	#75C2BE	L5 IT	#50B2AD	Exc L3 THEMIS ENPEP	82	#297c71	22	24	#93d92b	Exc L3 LAMP5 MIR3976HG
	MOP1_CGCATACACGCTGATCACTATGCA	MOp1	295	292	522	452	20190523A	BICCN-H_20190523A-SPL-R	H18.30.001	sorted	Female	16	Inh_ADARB2_GAD1_EDIL3	GABAergic	#C95170	CGE-PoA	#C456AA	Vip-Sncg	#A531BD	Vip_2	#C784D6	VIP	#B864CC	Inh L2 VIP SLC6A16	26	#774ea2	7	7	#e7a3f4	Inh L1-3 VIP NPR3
	MOP1_CGCATACACTCAATGAACATTGGC	MOp1	1439	1409	2551	1620	20190523A	BICCN-H_20190523A-SPL-R	H18.30.001	sorted	Female	40	Exc_L2-3_LINC00507_DUX4	Glutamatergic	#3EA185	IT projection	#3ECB88	IT projection	#3ECB88	L2/3 IT	#C4EC04	L2-3 IT	#C4EC04	Exc L2 LINC00507 ATP7B	74	#c6ff1f	19	20	#c6ff1f	Exc L2 LINC00507 ATP7B
	MOP1_CGCATACAGAACAGGCAGTGGTCA	MOp1	5090	4922	4860	2505	20190523A	BICCN-H_20190523A-SPL-R	H18.30.001	sorted	Female	45	Exc_L4_RORB_DSCAM	Glutamatergic	#3EA185	IT projection	#3ECB88	IT projection	#3ECB88	L5 IT_1	#75C2BE	L5 IT	#50B2AD	Exc L3 THEMIS ENPEP	82	#297c71	22	24	#93d92b	Exc L3 LAMP5 MIR3976HG
	MOP1_CGCATACAGACAGTGCAACCGAGA	MOp1	1003	986	3269	1683	20190523A	BICCN-H_20190523A-SPL-R	H18.30.001	sorted	Female	40	Exc_L2-3_LINC00507_DUX4	Glutamatergic	#3EA185	IT projection	#3ECB88	IT projection	#3ECB88	L2/3 IT	#C4EC04	L2-3 IT	#C4EC04	Exc L2 LAMP5 KCNG3	73	#7aad22	20	19	#7aad22	Exc L2 LAMP5 KCNG3
	MOP1_CGCATACAGACTAGTAAACAACCA	MOp1	1187	1156	1931	1288	20190523A	BICCN-H_20190523A-SPL-R	H18.30.001	sorted	Female	40	Exc_L2-3_LINC00507_DUX4	Glutamatergic	#3EA185	IT projection	#3ECB88	IT projection	#3ECB88	L2/3 IT	#C4EC04	L2-3 IT	#C4EC04	Exc L2 LAMP5 KCNG3	73	#7aad22	20	19	#7aad22	Exc L2 LAMP5 KCNG3
	MOP1_CGCATACAGCCAAGACAAGACGGA	MOp1	2634	2569	3464	1951	20190523A	BICCN-H_20190523A-SPL-R	H18.30.001	sorted	Female	50	Exc_L5_RORB_CALD1	Glutamatergic	#3EA185	IT projection	#3ECB88	IT projection	#3ECB88	L5 IT_2	#51B2AD	L5 IT	#50B2AD	Exc L3-5 RORB LNX2	90	#01d9d5	29	28	#99d5cb	Exc L3-5 RORB LOC105374972
	MOP1_CGCATACAGTGTTCTAACACAGAA	MOp1	1227	1203	2060	1277	20190523A	BICCN-H_20190523A-SPL-R	H18.30.001	sorted	Female	57	Exc_L6_TLE4_UTRN	Glutamatergic	#3EA185	ET projection	#3E7782	ET projection	#3E7782	L6b	#53377D	L6b	#53377D	Exc L6 FEZF2 FFAR4	105	#400855	33	33	#22225c	Exc L6 FEZF2 NPFFR2
	MOP1_CGCATACATGGCTTCAACTATGCA	MOp1	3281	3188	5071	2558	20190523A	BICCN-H_20190523A-SPL-R	H18.30.001	sorted	Female	30	Inh_LHX6_PVALB_LRRC4C	GABAergic	#C95170	MGE	#CE4D36	Pvalb	#DB3143	Pvalb_1	#E15C61	PVALB	#D93137	Inh L5 PVALB LRIG3	62	#f25231	16	15	#be001e	Inh L5-6 PVALB LINC01057
	MOP1_CGCTGATCAACCGAGAACGTATCA	MOp1	979	952	1947	1180	20190523A	BICCN-H_20190523A-SPL-R	H18.30.001	sorted	Female	38	Inh_LHX6_PVALB_CA8	GABAergic	#C95170	MGE	#CE4D36	Pvalb	#DB3143	Chandelier	#F4358B	PVALB	#D93137	Inh L1-6 PVALB COL15A1	72	#F4358B	18	18	#F4358B	Inh L1-6 PVALB COL15A1
	MOP1_CGCTGATCAAGACGGAAACAACCA	MOp1	2435	2384	5865	2913	20190523A	BICCN-H_20190523A-SPL-R	H18.30.001	sorted	Female	45	Exc_L4_RORB_DSCAM	Glutamatergic	#3EA185	IT projection	#3ECB88	IT projection	#3ECB88	L5 IT_1	#75C2BE	L5 IT	#50B2AD	Exc L3 THEMIS ENPEP	82	#297c71	22	24	#93d92b	Exc L3 LAMP5 MIR3976HG
	MOP1_CGCTGATCACGTATCAAAACATCG	MOp1	2481	2400	2454	1484	20190523A	BICCN-H_20190523A-SPL-R	H18.30.001	sorted	Female	31	Inh_LHX6_TLE4_AC046195.1	GABAergic	#C95170	MGE	#CE4D36	Pvalb	#DB3143	Pvalb_1	#E15C61	PVALB	#D93137	Inh L5-6 PVALB KCNIP2	59	#be3b40	12	14	#be3b40	Inh L5-6 PVALB GULP1
	MOP1_CGCTGATCCAACCACAACGCTCGA	MOp1	2304	2247	12807	4237	20190523A	BICCN-H_20190523A-SPL-R	H18.30.001	sorted	Female	41	Exc_L2-3_LINC00507_ENC1	Glutamatergic	#3EA185	IT projection	#3ECB88	IT projection	#3ECB88	L2/3 IT	#C4EC04	L2-3 IT	#C4EC04	Exc L2 LINC00507 GLRA3	75	#cecd32	21	21	#cecd32	Exc L2 LINC00507 GLRA3
	MOP1_CGCTGATCGATAGACACAGATCTG	MOp1	2433	2355	2879	1806	20190523A	BICCN-H_20190523A-SPL-R	H18.30.001	sorted	Female	41	Exc_L2-3_LINC00507_ENC1	Glutamatergic	#3EA185	IT projection	#3ECB88	IT projection	#3ECB88	L2/3 IT	#C4EC04	L2-3 IT	#C4EC04	Exc L2 LINC00507 GLRA3	75	#cecd32	21	21	#cecd32	Exc L2 LINC00507 GLRA3
	MOP1_CGCTGATCGCTCGGTAACCACTGT	MOp1	1950	1896	2381	1508	20190523A	BICCN-H_20190523A-SPL-R	H18.30.001	sorted	Female	33	Inh_LHX6_PVALB_RARB	GABAergic	#C95170	MGE	#CE4D36	Pvalb	#DB3143	Pvalb_1	#E15C61	PVALB	#D93137	Inh L3 PVALB SAMD13	65	#ed6d5a	15	17	#b1331b	Inh L2-5 PVALB LOC105376919
	MOP1_CGCTGATCTGGTGGTAACACAGAA	MOp1	1105	1069	3284	1958	20190523A	BICCN-H_20190523A-SPL-R	H18.30.001	sorted	Female	16	Inh_ADARB2_GAD1_EDIL3	GABAergic	#C95170	CGE-PoA	#C456AA	Vip-Sncg	#A531BD	Vip_2	#C784D6	VIP	#B864CC	Inh L1-2 VIP SCML4	23	#8e27ad	7	7	#e7a3f4	Inh L1-3 VIP NPR3
	MOP1_CGGATTGCAAGGACACAACGCTTA	MOp1	985	967	2492	1370	20190523A	BICCN-H_20190523A-SPL-R	H18.30.001	sorted	Female	38	Inh_LHX6_PVALB_CA8	GABAergic	#C95170	MGE	#CE4D36	Pvalb	#DB3143	Chandelier	#F4358B	PVALB	#D93137	Inh L1-6 PVALB COL15A1	72	#F4358B	18	18	#F4358B	Inh L1-6 PVALB COL15A1
	MOP1_CGGATTGCAGATGTACACCACTGT	MOp1	1875	1824	2648	1673	20190523A	BICCN-H_20190523A-SPL-R	H18.30.001	sorted	Female	42	Exc_L2-3_LINC00507_KIF13A	Glutamatergic	#3EA185	IT projection	#3ECB88	IT projection	#3ECB88	L2/3 IT	#C4EC04	L2-3 IT	#C4EC04	Exc L2 LINC00507 GLRA3	75	#cecd32	21	21	#cecd32	Exc L2 LINC00507 GLRA3
	MOP1_CGGATTGCAGCACCTCAACGTGAT	MOp1	1368	1330	1488	1018	20190523A	BICCN-H_20190523A-SPL-R	H18.30.001	sorted	Female	60	OPC_PDGFRA_TNR	Non-Neuronal	#6D7A67	Oligo-OPC	#598077	Oligo-OPC	#598077	OPC	#486159	OPC	#486159	OPC L1-6 PDGFRA COL20A1	118	#446e5c	36	36	#446e5c	OPC L1-6 PDGFRA COL20A1
	MOP1_CGGATTGCATAGCGACAACGTGAT	MOp1	2397	2337	7249	3277	20190523A	BICCN-H_20190523A-SPL-R	H18.30.001	sorted	Female	41	Exc_L2-3_LINC00507_ENC1	Glutamatergic	#3EA185	IT projection	#3ECB88	IT projection	#3ECB88	L2/3 IT	#C4EC04	L2-3 IT	#C4EC04	Exc L2 LINC00507 GLRA3	75	#cecd32	21	21	#cecd32	Exc L2 LINC00507 GLRA3
	MOP1_CGGATTGCCGACTGGAACCTCCAA	MOp1	803	779	1561	976	20190523A	BICCN-H_20190523A-SPL-R	H18.30.001	sorted	Female	19	Inh_ADARB2_VIP_SEZ6	GABAergic	#C95170	CGE-PoA	#C456AA	Vip-Sncg	#A531BD	Vip_1	#D5A4E1	VIP	#B864CC	Inh L1-2 VIP EXPH5	20	#a00097	6	5	#dca0ff	Inh L1-5 VIP KCNJ2
	MOP1_CGGATTGCGACAGTGCAAGGTACA	MOp1	3001	2917	2971	1733	20190523A	BICCN-H_20190523A-SPL-R	H18.30.001	sorted	Female	51	Exc_L5-6_THEMIS_CAMKK1	Glutamatergic	#3EA185	IT projection	#3ECB88	IT projection	#3ECB88	L6 IT_2	#A19A24	L6 IT	#A19922	Exc L6 THEMIS SNTG2	96	#d0d161	26	29	#cdce31	Exc L6 THEMIS LINC00343
	MOP1_CGGATTGCGCGAGTAAACAAGCTA	MOp1	747	733	886	652	20190523A	BICCN-H_20190523A-SPL-R	H18.30.001	sorted	Female	60	OPC_PDGFRA_TNR	Non-Neuronal	#6D7A67	Oligo-OPC	#598077	Oligo-OPC	#598077	OPC	#486159	OPC	#486159	OPC L1-6 PDGFRA COL20A1	118	#446e5c	36	36	#446e5c	OPC L1-6 PDGFRA COL20A1
	MOP1_CGGATTGCGGTGCGAAATGCCTAA	MOp1	969	949	1488	1072	20190523A	BICCN-H_20190523A-SPL-R	H18.30.001	sorted	Female	39	Exc_L2-3_LINC00507_AC011287.1	Glutamatergic	#3EA185	IT projection	#3ECB88	IT projection	#3ECB88	L2/3 IT	#C4EC04	L2-3 IT	#C4EC04	Exc L2 LAMP5 KCNG3	73	#7aad22	20	19	#7aad22	Exc L2 LAMP5 KCNG3
	MOP1_CGGATTGCGTCGTAGAACAGCAGA	MOp1	940	918	761	594	20190523A	BICCN-H_20190523A-SPL-R	H18.30.001	sorted	Female	60	OPC_PDGFRA_TNR	Non-Neuronal	#6D7A67	Oligo-OPC	#598077	Oligo-OPC	#598077	OPC	#486159	OPC	#486159	OPC L1-6 PDGFRA COL20A1	118	#446e5c	36	36	#446e5c	OPC L1-6 PDGFRA COL20A1
	MOP1_CTAAGGTCAACAACCAACACAGAA	MOp1	2224	2158	9983	3951	20190523A	BICCN-H_20190523A-SPL-R	H18.30.001	sorted	Female	44	Exc_L2-3_RORB_LAMA2	Glutamatergic	#3EA185	IT projection	#3ECB88	IT projection	#3ECB88	L2/3 IT	#C4EC04	L2-3 IT	#C4EC04	Exc L2-3 RORB RTKN2	76	#c9ff3c	27	22	#c9ff3c	Exc L2-3 RORB RTKN2
	MOP1_CTAAGGTCAACCGAGAAACAACCA	MOp1	1942	1888	4631	2369	20190523A	BICCN-H_20190523A-SPL-R	H18.30.001	sorted	Female	26	Inh_LHX6_SST_EYS	GABAergic	#C95170	MGE	#CE4D36	Sst	#C06829	Sst_3	#FFA41C	SST	#FF9900	Inh L2-3 SST NMU	47	#ffb82f	14	11	#ffb82f	Inh L1-3 SST LOC392232
	MOP1_CTAAGGTCAAGAGATCACAAGCTA	MOp1	1127	1097	1768	1158	20190523A	BICCN-H_20190523A-SPL-R	H18.30.001	sorted	Female	20	Inh_LHX6_SST_NPY	GABAergic	#C95170	MGE	#CE4D36	Sst	#C06829	Sst Chodl	#FFEA00	SST CHODL	#FFEA00	Inh L1-6 SST NPY	40	#FFEA00	8	8	#FFEA00	Inh L1-6 SST NPY
	MOP1_CTAAGGTCACCTCCAAACCACTGT	MOp1	1761	1729	3883	2112	20190523A	BICCN-H_20190523A-SPL-R	H18.30.001	sorted	Female	56	Exc_L6_TLE4_ADAMTSL1	Glutamatergic	#3EA185	ET projection	#3E7782	ET projection	#3E7782	L6 CT_2	#2F8DB8	L6 CT	#2D8CB8	Exc L5-6 FEZF2 C9orf135-AS1	101	#8fb5ce	32	32	#8fb5ce	Exc L5-6 FEZF2 C9orf135-AS1
	MOP1_CTAAGGTCAGCCATGCACATTGGC	MOp1	2097	2048	1874	1305	20190523A	BICCN-H_20190523A-SPL-R	H18.30.001	sorted	Female	43	Exc_L2-3_LINC00507_AC018742.1	Glutamatergic	#3EA185	IT projection	#3ECB88	IT projection	#3ECB88	L5 IT_1	#75C2BE	L5 IT	#50B2AD	Exc L3 THEMIS ENPEP	82	#297c71	22	24	#93d92b	Exc L3 LAMP5 MIR3976HG
	MOP1_CTAAGGTCAGTGGTCAACGCTCGA	MOp1	2338	2272	3760	1821	20190523A	BICCN-H_20190523A-SPL-R	H18.30.001	sorted	Female	23	Inh_LHX6_SST_COL25A1	GABAergic	#C95170	MGE	#CE4D36	Sst	#C06829	Sst_4	#FF9A02	SST	#FF9900	Inh L5-6 SST PIK3CD	49	#f19c00	9	9	#f97e13	Inh L3-5 SST EDNRA
	MOP1_CTAAGGTCCCTCCTGAAAGACGGA	MOp1	3209	3108	4891	2523	20190523A	BICCN-H_20190523A-SPL-R	H18.30.001	sorted	Female	43	Exc_L2-3_LINC00507_AC018742.1	Glutamatergic	#3EA185	IT projection	#3ECB88	IT projection	#3ECB88	L2/3 IT	#C4EC04	L2-3 IT	#C4EC04	Exc L2-3 LINC00507 DSG3	77	#a0e400	23	23	#a0e400	Exc L2-3 LINC00507 DSG3
	MOP1_CTAAGGTCCCTCCTGAACAGCAGA	MOp1	2546	2464	3713	2064	20190523A	BICCN-H_20190523A-SPL-R	H18.30.001	sorted	Female	39	Exc_L2-3_LINC00507_AC011287.1	Glutamatergic	#3EA185	IT projection	#3ECB88	IT projection	#3ECB88	L2/3 IT	#C4EC04	L2-3 IT	#C4EC04	Exc L2 LAMP5 KCNG3	73	#7aad22	20	19	#7aad22	Exc L2 LAMP5 KCNG3
	MOP1_CTAAGGTCGACAGTGCACATTGGC	MOp1	759	736	264	248	20190523A	BICCN-H_20190523A-SPL-R	H18.30.001	sorted	Female	60	OPC_PDGFRA_TNR	Non-Neuronal	#6D7A67	Oligo-OPC	#598077	Oligo-OPC	#598077	OPC	#486159	OPC	#486159	OPC L1-6 PDGFRA COL20A1	118	#446e5c	36	36	#446e5c	OPC L1-6 PDGFRA COL20A1
	MOP1_CTAAGGTCGTACGCAACATCAAGT	MOp1	3356	3245	1718	1164	20190523A	BICCN-H_20190523A-SPL-R	H18.30.001	sorted	Female	42	Exc_L2-3_LINC00507_KIF13A	Glutamatergic	#3EA185	IT projection	#3ECB88	IT projection	#3ECB88	L2/3 IT	#C4EC04	L2-3 IT	#C4EC04	Exc L2 LINC00507 GLRA3	75	#cecd32	21	21	#cecd32	Exc L2 LINC00507 GLRA3
	MOP1_CTAAGGTCGTCGTAGAAAACATCG	MOp1	1074	1050	1694	1139	20190523A	BICCN-H_20190523A-SPL-R	H18.30.001	sorted	Female	11	Inh_ADARB2_VIP_AC007364.1	GABAergic	#C95170	CGE-PoA	#C456AA	Vip-Sncg	#A531BD	Vip_4	#9450A4	VIP	#B864CC	Inh L1-5 VIP PHLDB3	36	#c46db9	5	6	#733fb0	Inh L1-6 VIP IQGAP2
	MOP1_CTAAGGTCTCCGTCTAAACGTGAT	MOp1	4603	4426	6786	3088	20190523A	BICCN-H_20190523A-SPL-R	H18.30.001	sorted	Female	43	Exc_L2-3_LINC00507_AC018742.1	Glutamatergic	#3EA185	IT projection	#3ECB88	IT projection	#3ECB88	L2/3 IT	#C4EC04	L2-3 IT	#C4EC04	Exc L2-3 LINC00507 DSG3	77	#a0e400	23	23	#a0e400	Exc L2-3 LINC00507 DSG3
	MOP1_CTCAATGAAAGAGATCAACAACCA	MOp1	1414	1383	7162	3135	20190523A	BICCN-H_20190523A-SPL-R	H18.30.001	sorted	Female	41	Exc_L2-3_LINC00507_ENC1	Glutamatergic	#3EA185	IT projection	#3ECB88	IT projection	#3ECB88	L2/3 IT	#C4EC04	L2-3 IT	#C4EC04	Exc L2 LINC00507 GLRA3	75	#cecd32	21	21	#cecd32	Exc L2 LINC00507 GLRA3
	MOP1_CTCAATGAAAGGACACAACCGAGA	MOp1	2710	2611	3237	1908	20190523A	BICCN-H_20190523A-SPL-R	H18.30.001	sorted	Female	42	Exc_L2-3_LINC00507_KIF13A	Glutamatergic	#3EA185	IT projection	#3ECB88	IT projection	#3ECB88	L2/3 IT	#C4EC04	L2-3 IT	#C4EC04	Exc L2 LAMP5 KCNG3	73	#7aad22	20	19	#7aad22	Exc L2 LAMP5 KCNG3
	MOP1_CTCAATGAACAGCAGACTGTAGCC	MOp1	2835	2747	2578	1530	20190523A	BICCN-H_20190523A-SPL-R	H18.30.001	sorted	Female	56	Exc_L6_TLE4_ADAMTSL1	Glutamatergic	#3EA185	ET projection	#3E7782	ET projection	#3E7782	L6 CT_2	#2F8DB8	L6 CT	#2D8CB8	Exc L5-6 FEZF2 C9orf135-AS1	101	#8fb5ce	32	32	#8fb5ce	Exc L5-6 FEZF2 C9orf135-AS1
	MOP1_CTCAATGAACGCTCGAACTATGCA	MOp1	4735	4555	11120	4105	20190523A	BICCN-H_20190523A-SPL-R	H18.30.001	sorted	Female	41	Exc_L2-3_LINC00507_ENC1	Glutamatergic	#3EA185	IT projection	#3ECB88	IT projection	#3ECB88	L2/3 IT	#C4EC04	L2-3 IT	#C4EC04	Exc L2 LINC00507 GLRA3	75	#cecd32	21	21	#cecd32	Exc L2 LINC00507 GLRA3
	MOP1_CTCAATGAAGATCGCAAACGCTTA	MOp1	2348	2275	4010	2179	20190523A	BICCN-H_20190523A-SPL-R	H18.30.001	sorted	Female	49	Exc_L5_RORB_TMSB10	Glutamatergic	#3EA185	IT projection	#3ECB88	IT projection	#3ECB88	L5 IT_2	#51B2AD	L5 IT	#50B2AD	Exc L3-5 RORB LNX2	90	#01d9d5	29	28	#99d5cb	Exc L3-5 RORB LOC105374972
	MOP1_CTCAATGAAGATGTACACCACTGT	MOp1	3496	3380	5571	2823	20190523A	BICCN-H_20190523A-SPL-R	H18.30.001	sorted	Female	32	Inh_LHX6_PVALB_HMGB2	GABAergic	#C95170	MGE	#CE4D36	Pvalb	#DB3143	Pvalb_1	#E15C61	PVALB	#D93137	Inh L2-5 PVALB RPH3AL	64	#d7003c	15	17	#b1331b	Inh L2-5 PVALB LOC105376919
	MOP1_CTCAATGAAGATGTACCTGTAGCC	MOp1	2383	2314	2591	1606	20190523A	BICCN-H_20190523A-SPL-R	H18.30.001	sorted	Female	44	Exc_L2-3_RORB_LAMA2	Glutamatergic	#3EA185	IT projection	#3ECB88	IT projection	#3ECB88	L2/3 IT	#C4EC04	L2-3 IT	#C4EC04	Exc L2 LINC00507 GLRA3	75	#cecd32	21	21	#cecd32	Exc L2 LINC00507 GLRA3
	MOP1_CTCAATGACCAGTTCAACCACTGT	MOp1	3681	3588	7120	3309	20190523A	BICCN-H_20190523A-SPL-R	H18.30.001	sorted	Female	43	Exc_L2-3_LINC00507_AC018742.1	Glutamatergic	#3EA185	IT projection	#3ECB88	IT projection	#3ECB88	L2/3 IT	#C4EC04	L2-3 IT	#C4EC04	Exc L3 LAMP5 CARM1P1	78	#93d92b	22	24	#93d92b	Exc L3 LAMP5 MIR3976HG
	MOP1_CTCAATGACGACTGGAACATTGGC	MOp1	1032	1013	1904	1139	20190523A	BICCN-H_20190523A-SPL-R	H18.30.001	sorted	Female	5	Inh_ADARB2_LAMP5_INPP4B	GABAergic	#C95170	CGE-PoA	#C456AA	Lamp5-Other	#E37B97	Lamp5_5	#844D54	LAMP5	#DA808C	Inh L1 LAMP5 BMP2	14	#c05675	2	3	#c05675	Inh L1 LAMP5 NDNF
	MOP1_CTCAATGACTAAGGTCACGCTCGA	MOp1	2317	2237	6694	3033	20190523A	BICCN-H_20190523A-SPL-R	H18.30.001	sorted	Female	39	Exc_L2-3_LINC00507_AC011287.1	Glutamatergic	#3EA185	IT projection	#3ECB88	IT projection	#3ECB88	L2/3 IT	#C4EC04	L2-3 IT	#C4EC04	Exc L2 LAMP5 KCNG3	73	#7aad22	20	19	#7aad22	Exc L2 LAMP5 KCNG3
	MOP1_CTCAATGAGCCAAGACAACGTGAT	MOp1	3026	2941	9100	3831	20190523A	BICCN-H_20190523A-SPL-R	H18.30.001	sorted	Female	32	Inh_LHX6_PVALB_HMGB2	GABAergic	#C95170	MGE	#CE4D36	Pvalb	#DB3143	Pvalb_1	#E15C61	PVALB	#D93137	Inh L5 PVALB LRIG3	62	#f25231	16	15	#be001e	Inh L5-6 PVALB LINC01057
	MOP1_CTCAATGAGCCACATAAAGGTACA	MOp1	4887	4729	5248	2597	20190523A	BICCN-H_20190523A-SPL-R	H18.30.001	sorted	Female	44	Exc_L2-3_RORB_LAMA2	Glutamatergic	#3EA185	IT projection	#3ECB88	IT projection	#3ECB88	L5 IT_1	#75C2BE	L2-3 IT	#C4EC04	Exc L2-3 RORB PTPN3	81	#b7ce00	28	25	#b8eb62	Exc L2-3 RORB VIPR2
	MOP1_CTGAGCCAAACCGAGACGCTGATC	MOp1	933	923	573	461	20190523A	BICCN-H_20190523A-SPL-R	H18.30.001	sorted	Female	6	Inh_ADARB2_GAD1_COL21A1	GABAergic	#C95170	CGE-PoA	#C456AA	Vip-Sncg	#A531BD	Sncg_4	#811E9A	SNCG	#D633FF	Inh L1 SST DEFB108B	18	#c100c7	4	4	#b579f6	Inh L1 GAD1 NDST4
	MOP1_CTGAGCCAAAGGACACATGCCTAA	MOp1	1927	1878	4488	2291	20190523A	BICCN-H_20190523A-SPL-R	H18.30.001	sorted	Female	34	Inh_LHX6_PVALB_CEMIP	GABAergic	#C95170	MGE	#CE4D36	Pvalb	#DB3143	Pvalb_1	#E15C61	PVALB	#D93137	Inh L2-5 PVALB RPH3AL	64	#d7003c	15	17	#b1331b	Inh L2-5 PVALB LOC105376919
	MOP1_CTGAGCCAAATGTTGCAACAACCA	MOp1	1113	1090	2966	1628	20190523A	BICCN-H_20190523A-SPL-R	H18.30.001	sorted	Female	3	Inh_ADARB2_LAMP5_FBXL7	GABAergic	#C95170	CGE-PoA	#C456AA	Lamp5-Other	#E37B97	Lamp5_2	#E19AA4	LAMP5	#DA808C	Inh L1 LAMP5 RAB11FIP1	2	#ffa0a7	3	1	#ad474f	Inh L1-6 LAMP5 KIRREL
	MOP1_CTGAGCCAACAGATTCACACAGAA	MOp1	680	670	844	640	20190523A	BICCN-H_20190523A-SPL-R	H18.30.001	sorted	Female	60	OPC_PDGFRA_TNR	Non-Neuronal	#6D7A67	Oligo-OPC	#598077	Oligo-OPC	#598077	OPC	#486159	OPC	#486159	OPC L1-6 PDGFRA COL20A1	118	#446e5c	36	36	#446e5c	OPC L1-6 PDGFRA COL20A1
	MOP1_CTGAGCCAACATTGGCAAGACGGA	MOp1	3613	3484	5487	2693	20190523A	BICCN-H_20190523A-SPL-R	H18.30.001	sorted	Female	43	Exc_L2-3_LINC00507_AC018742.1	Glutamatergic	#3EA185	IT projection	#3ECB88	IT projection	#3ECB88	L2/3 IT	#C4EC04	L2-3 IT	#C4EC04	Exc L2-3 LINC00507 DSG3	77	#a0e400	23	23	#a0e400	Exc L2-3 LINC00507 DSG3
	MOP1_CTGAGCCAAGATCGCAAACGTGAT	MOp1	713	706	743	556	20190523A	BICCN-H_20190523A-SPL-R	H18.30.001	sorted	Female	60	OPC_PDGFRA_TNR	Non-Neuronal	#6D7A67	Oligo-OPC	#598077	Oligo-OPC	#598077	OPC	#486159	OPC	#486159	OPC L1-6 PDGFRA COL20A1	118	#446e5c	36	36	#446e5c	OPC L1-6 PDGFRA COL20A1
	MOP1_CTGAGCCAATAGCGACAGTGGTCA	MOp1	4641	4473	4419	2301	20190523A	BICCN-H_20190523A-SPL-R	H18.30.001	sorted	Female	56	Exc_L6_TLE4_ADAMTSL1	Glutamatergic	#3EA185	ET projection	#3E7782	ET projection	#3E7782	L6 CT_2	#2F8DB8	L6 CT	#2D8CB8	Exc L5-6 FEZF2 C9orf135-AS1	101	#8fb5ce	32	32	#8fb5ce	Exc L5-6 FEZF2 C9orf135-AS1
	MOP1_CTGAGCCACAGATCTGCAGATCTG	MOp1	3451	3323	3497	2042	20190523A	BICCN-H_20190523A-SPL-R	H18.30.001	sorted	Female	42	Exc_L2-3_LINC00507_KIF13A	Glutamatergic	#3EA185	IT projection	#3ECB88	IT projection	#3ECB88	L2/3 IT	#C4EC04	L2-3 IT	#C4EC04	Exc L2 LAMP5 KCNG3	73	#7aad22	20	19	#7aad22	Exc L2 LAMP5 KCNG3
	MOP1_CTGAGCCACCAGTTCAACAAGCTA	MOp1	2129	2068	2472	1557	20190523A	BICCN-H_20190523A-SPL-R	H18.30.001	sorted	Female	39	Exc_L2-3_LINC00507_AC011287.1	Glutamatergic	#3EA185	IT projection	#3ECB88	IT projection	#3ECB88	L2/3 IT	#C4EC04	L2-3 IT	#C4EC04	Exc L2 LAMP5 KCNG3	73	#7aad22	20	19	#7aad22	Exc L2 LAMP5 KCNG3
	MOP1_CTGAGCCACCTCTATCAACGTGAT	MOp1	2561	2482	6142	2883	20190523A	BICCN-H_20190523A-SPL-R	H18.30.001	sorted	Female	46	Exc_L4_RORB_VIPR2	Glutamatergic	#3EA185	IT projection	#3ECB88	IT projection	#3ECB88	L5 IT_1	#75C2BE	L2-3 IT	#C4EC04	Exc L2-3 RORB CCDC68	80	#b8eb62	28	25	#b8eb62	Exc L2-3 RORB VIPR2
	MOP1_CTGAGCCACTCAATGAACAGCAGA	MOp1	1416	1384	5964	2853	20190523A	BICCN-H_20190523A-SPL-R	H18.30.001	sorted	Female	1	Inh_ADARB2_LAMP5_CA3	GABAergic	#C95170	CGE-PoA	#C456AA	Lamp5-Other	#E37B97	Lamp5_3	#DA818D	LAMP5	#DA808C	Inh L1-6 LAMP5 CA1	5	#a76b6a	3	1	#ad474f	Inh L1-6 LAMP5 KIRREL
	MOP1_CTGAGCCAGACTAGTAAAGGTACA	MOp1	1640	1596	2911	1735	20190523A	BICCN-H_20190523A-SPL-R	H18.30.001	sorted	Female	31	Inh_LHX6_TLE4_AC046195.1	GABAergic	#C95170	MGE	#CE4D36	Pvalb	#DB3143	Pvalb_2	#D93339	PVALB	#D93137	Inh L5-6 PVALB MEPE	71	#ff5d53	12	14	#be3b40	Inh L5-6 PVALB GULP1
	MOP1_CTGAGCCAGACTAGTAATGCCTAA	MOp1	3000	2906	3860	2206	20190523A	BICCN-H_20190523A-SPL-R	H18.30.001	sorted	Female	39	Exc_L2-3_LINC00507_AC011287.1	Glutamatergic	#3EA185	IT projection	#3ECB88	IT projection	#3ECB88	L2/3 IT	#C4EC04	L2-3 IT	#C4EC04	Exc L2 LAMP5 KCNG3	73	#7aad22	20	19	#7aad22	Exc L2 LAMP5 KCNG3
	MOP1_CTGAGCCAGAGCTGAAAACAACCA	MOp1	895	874	861	636	20190523A	BICCN-H_20190523A-SPL-R	H18.30.001	sorted	Female	60	OPC_PDGFRA_TNR	Non-Neuronal	#6D7A67	Oligo-OPC	#598077	Oligo-OPC	#598077	OPC	#486159	OPC	#486159	OPC L1-6 PDGFRA COL20A1	118	#446e5c	36	36	#446e5c	OPC L1-6 PDGFRA COL20A1
	MOP1_CTGAGCCAGTACGCAAAAGACGGA	MOp1	2316	2232	5212	2628	20190523A	BICCN-H_20190523A-SPL-R	H18.30.001	sorted	Female	41	Exc_L2-3_LINC00507_ENC1	Glutamatergic	#3EA185	IT projection	#3ECB88	IT projection	#3ECB88	L2/3 IT	#C4EC04	L2-3 IT	#C4EC04	Exc L2 LINC00507 GLRA3	75	#cecd32	21	21	#cecd32	Exc L2 LINC00507 GLRA3
	MOP1_CTGAGCCATCCGTCTAAACGCTTA	MOp1	1691	1647	7079	2910	20190523A	BICCN-H_20190523A-SPL-R	H18.30.001	sorted	Female	27	Inh_LHX6_GAD1_XKR4	GABAergic	#C95170	MGE	#CE4D36	Sst	#C06829	Sst_3	#FFA41C	SST	#FF9900	Inh L1-2 SST CCNJL	50	#fb8d00	13	12	#fb8d00	Inh L1-3 SST LOC105379168
	MOP1_CTGAGCCATTCACGCACAGATCTG	MOp1	862	845	865	648	20190523A	BICCN-H_20190523A-SPL-R	H18.30.001	sorted	Female	21	Inh_LHX6_SST_TNFSF15	GABAergic	#C95170	MGE	#CE4D36	Sst	#C06829	Sst_3	#FFA41C	SST	#FF9900	Inh L1-3 SST FAM20A	51	#d46909	13	12	#fb8d00	Inh L1-3 SST LOC105379168
	MOP1_CTGGCATAAAGACGGAAAGGTACA	MOp1	1212	1174	1002	770	20190523A	BICCN-H_20190523A-SPL-R	H18.30.001	sorted	Female	40	Exc_L2-3_LINC00507_DUX4	Glutamatergic	#3EA185	IT projection	#3ECB88	IT projection	#3ECB88	L2/3 IT	#C4EC04	L2-3 IT	#C4EC04	Exc L2 LINC00507 ATP7B	74	#c6ff1f	19	20	#c6ff1f	Exc L2 LINC00507 ATP7B
	MOP1_CTGGCATAAATCCGTCACTATGCA	MOp1	1997	1950	2528	1517	20190523A	BICCN-H_20190523A-SPL-R	H18.30.001	sorted	Female	43	Exc_L2-3_LINC00507_AC018742.1	Glutamatergic	#3EA185	IT projection	#3ECB88	IT projection	#3ECB88	L2/3 IT	#C4EC04	L2-3 IT	#C4EC04	Exc L2-3 LINC00507 DSG3	77	#a0e400	23	23	#a0e400	Exc L2-3 LINC00507 DSG3
	MOP1_CTGGCATAATGCCTAAACAAGCTA	MOp1	1340	1313	2275	1438	20190523A	BICCN-H_20190523A-SPL-R	H18.30.001	sorted	Female	41	Exc_L2-3_LINC00507_ENC1	Glutamatergic	#3EA185	IT projection	#3ECB88	IT projection	#3ECB88	L2/3 IT	#C4EC04	L2-3 IT	#C4EC04	Exc L2 LINC00507 GLRA3	75	#cecd32	21	21	#cecd32	Exc L2 LINC00507 GLRA3
	MOP1_CTGGCATACACTTCGAAACCGAGA	MOp1	4059	3911	8245	3435	20190523A	BICCN-H_20190523A-SPL-R	H18.30.001	sorted	Female	32	Inh_LHX6_PVALB_HMGB2	GABAergic	#C95170	MGE	#CE4D36	Pvalb	#DB3143	Pvalb_1	#E15C61	PVALB	#D93137	Inh L5 PVALB LRIG3	62	#f25231	16	15	#be001e	Inh L5-6 PVALB LINC01057
	MOP1_CTGGCATACATACCAAATGCCTAA	MOp1	2789	2714	6013	2903	20190523A	BICCN-H_20190523A-SPL-R	H18.30.001	sorted	Female	41	Exc_L2-3_LINC00507_ENC1	Glutamatergic	#3EA185	IT projection	#3ECB88	IT projection	#3ECB88	L2/3 IT	#C4EC04	L2-3 IT	#C4EC04	Exc L2 LINC00507 GLRA3	75	#cecd32	21	21	#cecd32	Exc L2 LINC00507 GLRA3
	MOP1_CTGGCATAGAATCTGAAAGGTACA	MOp1	4382	4217	6100	2978	20190523A	BICCN-H_20190523A-SPL-R	H18.30.001	sorted	Female	32	Inh_LHX6_PVALB_HMGB2	GABAergic	#C95170	MGE	#CE4D36	Pvalb	#DB3143	Pvalb_1	#E15C61	PVALB	#D93137	Inh L5 PVALB LRIG3	62	#f25231	16	15	#be001e	Inh L5-6 PVALB LINC01057
	MOP1_CTGTAGCCATAGCGACCAGATCTG	MOp1	3158	3059	2159	1385	20190523A	BICCN-H_20190523A-SPL-R	H18.30.001	sorted	Female	33	Inh_LHX6_PVALB_RARB	GABAergic	#C95170	MGE	#CE4D36	Pvalb	#DB3143	Pvalb_1	#E15C61	PVALB	#D93137	Inh L2-5 PVALB RPH3AL	64	#d7003c	15	17	#b1331b	Inh L2-5 PVALB LOC105376919
	MOP1_CTGTAGCCGCTAACGAACACAGAA	MOp1	2081	2023	4700	2501	20190523A	BICCN-H_20190523A-SPL-R	H18.30.001	sorted	Female	41	Exc_L2-3_LINC00507_ENC1	Glutamatergic	#3EA185	IT projection	#3ECB88	IT projection	#3ECB88	L2/3 IT	#C4EC04	L2-3 IT	#C4EC04	Exc L2 LINC00507 GLRA3	75	#cecd32	21	21	#cecd32	Exc L2 LINC00507 GLRA3
	MOP1_CTGTAGCCGGTGCGAAACTATGCA	MOp1	1483	1451	1084	812	20190523A	BICCN-H_20190523A-SPL-R	H18.30.001	sorted	Female	40	Exc_L2-3_LINC00507_DUX4	Glutamatergic	#3EA185	IT projection	#3ECB88	IT projection	#3ECB88	L2/3 IT	#C4EC04	L2-3 IT	#C4EC04	Exc L2 LAMP5 KCNG3	73	#7aad22	20	19	#7aad22	Exc L2 LAMP5 KCNG3
	MOP1_CTGTAGCCTGAAGAGAAACGCTTA	MOp1	3503	3396	7464	3274	20190523A	BICCN-H_20190523A-SPL-R	H18.30.001	sorted	Female	42	Exc_L2-3_LINC00507_KIF13A	Glutamatergic	#3EA185	IT projection	#3ECB88	IT projection	#3ECB88	L2/3 IT	#C4EC04	L2-3 IT	#C4EC04	Exc L2 LINC00507 GLRA3	75	#cecd32	21	21	#cecd32	Exc L2 LINC00507 GLRA3
	MOP1_CTGTAGCCTGGCTTCAACGTATCA	MOp1	2562	2486	3251	1864	20190523A	BICCN-H_20190523A-SPL-R	H18.30.001	sorted	Female	54	Exc_L5_TLE4_VAT1L	Glutamatergic	#3EA185	IT projection	#3ECB88	IT projection	#3ECB88	L5/6 NP	#3E9E64	L5-6 NP	#3E9E64	Exc L5-6 FEZF2 IFNG-AS1	116	#2c815f	35	35	#497d4b	Exc L5-6 FEZF2 NPSR1-AS1
	MOP1_GAACAGGCAACGCTTAAACAACCA	MOp1	1542	1508	2343	1381	20190523A	BICCN-H_20190523A-SPL-R	H18.30.001	sorted	Female	13	Inh_ADARB2_VIP_PRR16	GABAergic	#C95170	CGE-PoA	#C456AA	Vip-Sncg	#A531BD	Vip_3	#B865CC	VIP	#B864CC	Inh L1-5 VIP SMOC1	29	#b462e9	5	6	#733fb0	Inh L1-6 VIP IQGAP2
	MOP1_GAACAGGCACGCTCGAACAAGCTA	MOp1	3257	3151	3537	1968	20190523A	BICCN-H_20190523A-SPL-R	H18.30.001	sorted	Female	28	Inh_LHX6_PVALB_ARHGAP42	GABAergic	#C95170	MGE	#CE4D36	Pvalb	#DB3143	Pvalb_1	#E15C61	PVALB	#D93137	Inh L2-5 PVALB RPH3AL	64	#d7003c	15	17	#b1331b	Inh L2-5 PVALB LOC105376919
	MOP1_GAACAGGCAGAGTCAAACTATGCA	MOp1	2131	2068	5513	2603	20190523A	BICCN-H_20190523A-SPL-R	H18.30.001	sorted	Female	32	Inh_LHX6_PVALB_HMGB2	GABAergic	#C95170	MGE	#CE4D36	Pvalb	#DB3143	Pvalb_1	#E15C61	PVALB	#D93137	Inh L2-5 PVALB RPH3AL	64	#d7003c	15	17	#b1331b	Inh L2-5 PVALB LOC105376919
	MOP1_GAACAGGCAGGCTAACACGCTCGA	MOp1	2142	2084	7940	3361	20190523A	BICCN-H_20190523A-SPL-R	H18.30.001	sorted	Female	42	Exc_L2-3_LINC00507_KIF13A	Glutamatergic	#3EA185	IT projection	#3ECB88	IT projection	#3ECB88	L2/3 IT	#C4EC04	L2-3 IT	#C4EC04	Exc L2 LAMP5 KCNG3	73	#7aad22	20	19	#7aad22	Exc L2 LAMP5 KCNG3
	MOP1_GAACAGGCAGGCTAACAGTGGTCA	MOp1	725	718	391	310	20190523A	BICCN-H_20190523A-SPL-R	H18.30.001	sorted	Female	60	OPC_PDGFRA_TNR	Non-Neuronal	#6D7A67	Oligo-OPC	#598077	Oligo-OPC	#598077	OPC	#486159	OPC	#486159	OPC L1-6 PDGFRA COL20A1	118	#446e5c	36	36	#446e5c	OPC L1-6 PDGFRA COL20A1
	MOP1_GAACAGGCATGCCTAAACGTATCA	MOp1	1470	1438	4206	2155	20190523A	BICCN-H_20190523A-SPL-R	H18.30.001	sorted	Female	32	Inh_LHX6_PVALB_HMGB2	GABAergic	#C95170	MGE	#CE4D36	Pvalb	#DB3143	Pvalb_1	#E15C61	PVALB	#D93137	Inh L2-5 PVALB RPH3AL	64	#d7003c	15	17	#b1331b	Inh L2-5 PVALB LOC105376919
	MOP1_GAACAGGCCAACCACAAGTGGTCA	MOp1	630	610	394	280	20190523A	BICCN-H_20190523A-SPL-R	H18.30.001	sorted	Female	61	Ast_AQP4_ZNF98	Non-Neuronal	#6D7A67	Astrocyte	#696E50	Astrocyte	#696E50	Astro_1	#675D48	Astro	#665C47	Astro L1 FGFR3 SERPINI2	124	#5A503F	37	40	#5A503F	Astro L1 FGFR3 SERPINI2
	MOP1_GAACAGGCCACTTCGAAACCGAGA	MOp1	2757	2666	2751	1641	20190523A	BICCN-H_20190523A-SPL-R	H18.30.001	sorted	Female	33	Inh_LHX6_PVALB_RARB	GABAergic	#C95170	MGE	#CE4D36	Pvalb	#DB3143	Pvalb_1	#E15C61	PVALB	#D93137	Inh L3 PVALB SAMD13	65	#ed6d5a	15	17	#b1331b	Inh L2-5 PVALB LOC105376919
	MOP1_GAACAGGCCACTTCGACTGTAGCC	MOp1	1198	1171	2167	1274	20190523A	BICCN-H_20190523A-SPL-R	H18.30.001	sorted	Female	4	Inh_ADARB2_LAMP5_MACROD2	GABAergic	#C95170	CGE-PoA	#C456AA	Lamp5-Other	#E37B97	Lamp5_1	#E9B4BB	LAMP5	#DA808C	Inh L1 LAMP5 PVRL2	1	#ad474f	3	1	#ad474f	Inh L1-6 LAMP5 KIRREL
	MOP1_GAACAGGCCATACCAAATGCCTAA	MOp1	2791	2714	4703	2449	20190523A	BICCN-H_20190523A-SPL-R	H18.30.001	sorted	Female	56	Exc_L6_TLE4_ADAMTSL1	Glutamatergic	#3EA185	ET projection	#3E7782	ET projection	#3E7782	L6 CT_1	#59A4C7	L6 CT	#2D8CB8	Exc L5 THEMIS RGPD6	100	#1c657f	31	31	#5e8099	Exc L5-6 FEZF2 LOC105376596
	MOP1_GAACAGGCCTAAGGTCAACGTGAT	MOp1	538	517	307	261	20190523A	BICCN-H_20190523A-SPL-R	H18.30.001	sorted	Female	60	OPC_PDGFRA_TNR	Non-Neuronal	#6D7A67	Astrocyte	#696E50	Astrocyte	#696E50	Astro_2	#675D48	Astro	#665C47	Astro L1-6 FGFR3 PLCG1	125	#8D7C5D	38	41	#8D7C5D	Astro L1-6 FGFR3 PLCG1
	MOP1_GAACAGGCGACTAGTAAAACATCG	MOp1	2166	2103	3988	2065	20190523A	BICCN-H_20190523A-SPL-R	H18.30.001	sorted	Female	32	Inh_LHX6_PVALB_HMGB2	GABAergic	#C95170	MGE	#CE4D36	Pvalb	#DB3143	Pvalb_1	#E15C61	PVALB	#D93137	Inh L2-5 PVALB RPH3AL	64	#d7003c	15	17	#b1331b	Inh L2-5 PVALB LOC105376919
	MOP1_GAACAGGCGAGTTAGCACATTGGC	MOp1	870	854	886	651	20190523A	BICCN-H_20190523A-SPL-R	H18.30.001	sorted	Female	23	Inh_LHX6_SST_COL25A1	GABAergic	#C95170	MGE	#CE4D36	Sst	#C06829	Sst_1	#FFC369	SST	#FF9900	Inh L5 SST RPL35AP11	42	#faaa00	9	9	#f97e13	Inh L3-5 SST EDNRA
	MOP1_GAACAGGCGCCAAGACAAGACGGA	MOp1	2621	2560	7143	3098	20190523A	BICCN-H_20190523A-SPL-R	H18.30.001	sorted	Female	46	Exc_L4_RORB_VIPR2	Glutamatergic	#3EA185	IT projection	#3ECB88	IT projection	#3ECB88	L5 IT_1	#75C2BE	L2-3 IT	#C4EC04	Exc L2-3 RORB PTPN3	81	#b7ce00	28	25	#b8eb62	Exc L2-3 RORB VIPR2
	MOP1_GAACAGGCGGAGAACAACCTCCAA	MOp1	2744	2655	3069	1818	20190523A	BICCN-H_20190523A-SPL-R	H18.30.001	sorted	Female	41	Exc_L2-3_LINC00507_ENC1	Glutamatergic	#3EA185	IT projection	#3ECB88	IT projection	#3ECB88	L2/3 IT	#C4EC04	L2-3 IT	#C4EC04	Exc L2 LAMP5 KCNG3	73	#7aad22	20	19	#7aad22	Exc L2 LAMP5 KCNG3
	MOP1_GAACAGGCGTCTGTCACATCAAGT	MOp1	2223	2161	7715	3426	20190523A	BICCN-H_20190523A-SPL-R	H18.30.001	sorted	Female	34	Inh_LHX6_PVALB_CEMIP	GABAergic	#C95170	MGE	#CE4D36	Pvalb	#DB3143	Pvalb_1	#E15C61	PVALB	#D93137	Inh L2-5 PVALB RPH3AL	64	#d7003c	15	17	#b1331b	Inh L2-5 PVALB LOC105376919
	MOP1_GAATCTGAACAAGCTAAACAACCA	MOp1	635	629	1598	1066	20190523A	BICCN-H_20190523A-SPL-R	H18.30.001	sorted	Female	18	Inh_ADARB2_VIP_SLC22A3	GABAergic	#C95170	CGE-PoA	#C456AA	Vip-Sncg	#A531BD	Vip_3	#B865CC	VIP	#B864CC	Inh L3-5 VIP HS3ST3A1	30	#b589de	5	6	#733fb0	Inh L1-6 VIP IQGAP2
	MOP1_GAATCTGAAGATGTACAGTACAAG	MOp1	1537	1495	2490	1643	20190523A	BICCN-H_20190523A-SPL-R	H18.30.001	sorted	Female	43	Exc_L2-3_LINC00507_AC018742.1	Glutamatergic	#3EA185	IT projection	#3ECB88	IT projection	#3ECB88	L2/3 IT	#C4EC04	L2-3 IT	#C4EC04	Exc L2-3 LINC00507 DSG3	77	#a0e400	23	23	#a0e400	Exc L2-3 LINC00507 DSG3
	MOP1_GAATCTGACAGCGTTAACCTCCAA	MOp1	2937	2839	3361	1781	20190523A	BICCN-H_20190523A-SPL-R	H18.30.001	sorted	Female	1	Inh_ADARB2_LAMP5_CA3	GABAergic	#C95170	CGE-PoA	#C456AA	Lamp5-Other	#E37B97	Lamp5_3	#DA818D	LAMP5	#DA808C	Inh L5-6 LAMP5 CRABP1	6	#bf7e7d	3	1	#ad474f	Inh L1-6 LAMP5 KIRREL
	MOP1_GAATCTGACCTCCTGAACCACTGT	MOp1	2763	2695	3017	1762	20190523A	BICCN-H_20190523A-SPL-R	H18.30.001	sorted	Female	46	Exc_L4_RORB_VIPR2	Glutamatergic	#3EA185	IT projection	#3ECB88	IT projection	#3ECB88	L5 IT_1	#75C2BE	L2-3 IT	#C4EC04	Exc L2-3 RORB CCDC68	80	#b8eb62	28	25	#b8eb62	Exc L2-3 RORB VIPR2
	MOP1_GAATCTGACTAAGGTCAACGCTTA	MOp1	3095	2994	7970	3402	20190523A	BICCN-H_20190523A-SPL-R	H18.30.001	sorted	Female	42	Exc_L2-3_LINC00507_KIF13A	Glutamatergic	#3EA185	IT projection	#3ECB88	IT projection	#3ECB88	L2/3 IT	#C4EC04	L2-3 IT	#C4EC04	Exc L2 LINC00507 GLRA3	75	#cecd32	21	21	#cecd32	Exc L2 LINC00507 GLRA3
	MOP1_GAATCTGAGACAGTGCAAGGTACA	MOp1	1041	1026	1422	989	20190523A	BICCN-H_20190523A-SPL-R	H18.30.001	sorted	Female	46	Exc_L4_RORB_VIPR2	Glutamatergic	#3EA185	IT projection	#3ECB88	IT projection	#3ECB88	L5 IT_1	#75C2BE	L5 IT	#50B2AD	Exc L3 RORB OTOGL	86	#91e6e9	25	26	#00bbc0	Exc L3-5 RORB COL22A1
	MOP1_GAATCTGAGACTAGTAACAGCAGA	MOp1	2906	2803	6120	2928	20190523A	BICCN-H_20190523A-SPL-R	H18.30.001	sorted	Female	28	Inh_LHX6_PVALB_ARHGAP42	GABAergic	#C95170	MGE	#CE4D36	Pvalb	#DB3143	Pvalb_1	#E15C61	PVALB	#D93137	Inh L2-5 PVALB RPH3AL	64	#d7003c	15	17	#b1331b	Inh L2-5 PVALB LOC105376919
	MOP1_GAATCTGAGATAGACAAAGGTACA	MOp1	988	951	505	412	20190523A	BICCN-H_20190523A-SPL-R	H18.30.001	sorted	Female	65	Oli_PLP1_KCNH8	Non-Neuronal	#6D7A67	Oligo-OPC	#598077	Oligo-OPC	#598077	Oligo_2	#303F3A	Oligo	#2E3E39	Oligo L2-6 OPALIN FTH1P3	120	#003a28	40	38	#387567	Oligo L2-6 OPALIN LOC101927459
	MOP1_GAATCTGAGATGAATCAAGACGGA	MOp1	1198	1163	2809	1743	20190523A	BICCN-H_20190523A-SPL-R	H18.30.001	sorted	Female	16	Inh_ADARB2_GAD1_EDIL3	GABAergic	#C95170	CGE-PoA	#C456AA	Vip-Sncg	#A531BD	Vip_2	#C784D6	VIP	#B864CC	Inh L1-2 VIP PTGER3	22	#e7a3f4	7	7	#e7a3f4	Inh L1-3 VIP NPR3
	MOP1_GAATCTGAGCCACATAAGTACAAG	MOp1	3274	3179	8143	3545	20190523A	BICCN-H_20190523A-SPL-R	H18.30.001	sorted	Female	45	Exc_L4_RORB_DSCAM	Glutamatergic	#3EA185	IT projection	#3ECB88	IT projection	#3ECB88	L2/3 IT	#C4EC04	L2-3 IT	#C4EC04	Exc L3 LAMP5 CARM1P1	78	#93d92b	22	24	#93d92b	Exc L3 LAMP5 MIR3976HG
	MOP1_GAATCTGAGCGAGTAAACAGCAGA	MOp1	3457	3332	5996	2959	20190523A	BICCN-H_20190523A-SPL-R	H18.30.001	sorted	Female	42	Exc_L2-3_LINC00507_KIF13A	Glutamatergic	#3EA185	IT projection	#3ECB88	IT projection	#3ECB88	L2/3 IT	#C4EC04	L2-3 IT	#C4EC04	Exc L2 LINC00507 GLRA3	75	#cecd32	21	21	#cecd32	Exc L2 LINC00507 GLRA3
	MOP1_GAATCTGAGCTCGGTAACAAGCTA	MOp1	2148	2090	1907	1205	20190523A	BICCN-H_20190523A-SPL-R	H18.30.001	sorted	Female	56	Exc_L6_TLE4_ADAMTSL1	Glutamatergic	#3EA185	ET projection	#3E7782	ET projection	#3E7782	L6 CT_2	#2F8DB8	L6 CT	#2D8CB8	Exc L5-6 FEZF2 C9orf135-AS1	101	#8fb5ce	32	32	#8fb5ce	Exc L5-6 FEZF2 C9orf135-AS1
	MOP1_GAATCTGAGGAGAACAACATTGGC	MOp1	564	546	379	311	20190523A	BICCN-H_20190523A-SPL-R	H18.30.001	sorted	Female	60	OPC_PDGFRA_TNR	Non-Neuronal	#6D7A67	Oligo-OPC	#598077	Oligo-OPC	#598077	OPC	#486159	OPC	#486159	OPC L1-6 PDGFRA COL20A1	118	#446e5c	36	36	#446e5c	OPC L1-6 PDGFRA COL20A1
	MOP1_GAATCTGATATCAGCAACACAGAA	MOp1	3244	3113	9113	3586	20190523A	BICCN-H_20190523A-SPL-R	H18.30.001	sorted	Female	42	Exc_L2-3_LINC00507_KIF13A	Glutamatergic	#3EA185	IT projection	#3ECB88	IT projection	#3ECB88	L2/3 IT	#C4EC04	L2-3 IT	#C4EC04	Exc L2 LINC00507 GLRA3	75	#cecd32	21	21	#cecd32	Exc L2 LINC00507 GLRA3
	MOP1_GAATCTGATGGAACAACATCAAGT	MOp1	1191	1166	1175	740	20190523A	BICCN-H_20190523A-SPL-R	H18.30.001	sorted	Female	22	Inh_LHX6_SST_PROM1	GABAergic	#C95170	MGE	#CE4D36	Sst	#C06829	Sst_3	#FFA41C	SST	#FF9900	Inh L3-5 SST GGTLC3	46	#f4b028	9	9	#f97e13	Inh L3-5 SST EDNRA
	MOP1_GACAGTGCAACTCACCAACCGAGA	MOp1	421	415	889	609	20190523A	BICCN-H_20190523A-SPL-R	H18.30.001	sorted	Female	60	OPC_PDGFRA_TNR	Non-Neuronal	#6D7A67	Oligo-OPC	#598077	Oligo-OPC	#598077	OPC	#486159	OPC	#486159	OPC L1-6 PDGFRA COL20A1	118	#446e5c	36	36	#446e5c	OPC L1-6 PDGFRA COL20A1
	MOP1_GACAGTGCAATCCGTCAAGGTACA	MOp1	1337	1306	815	574	20190523A	BICCN-H_20190523A-SPL-R	H18.30.001	sorted	Female	7	Inh_ADARB2_GAD1_TTN	GABAergic	#C95170	CGE-PoA	#C456AA	Vip-Sncg	#A531BD	Sncg_4	#811E9A	SNCG	#D633FF	Inh L1 PVALB SST ASIC4	16	#b579f6	4	4	#b579f6	Inh L1 GAD1 NDST4
	MOP1_GACAGTGCACAAGCTACTGTAGCC	MOp1	3333	3220	3893	1983	20190523A	BICCN-H_20190523A-SPL-R	H18.30.001	sorted	Female	9	Inh_ADARB2_GAD1_CNR1	GABAergic	#C95170	CGE-PoA	#C456AA	Vip-Sncg	#A531BD	Sncg_2	#D635FF	SNCG	#D633FF	Inh L2 PAX6 FREM2	11	#c86eff	1	2	#e09a99	Inh L1 GAD1 SP8
	MOP1_GACAGTGCACGCTCGAAAGACGGA	MOp1	3551	3436	8747	3705	20190523A	BICCN-H_20190523A-SPL-R	H18.30.001	sorted	Female	41	Exc_L2-3_LINC00507_ENC1	Glutamatergic	#3EA185	IT projection	#3ECB88	IT projection	#3ECB88	L2/3 IT	#C4EC04	L2-3 IT	#C4EC04	Exc L2 LINC00507 GLRA3	75	#cecd32	21	21	#cecd32	Exc L2 LINC00507 GLRA3
	MOP1_GACAGTGCACTATGCAACTATGCA	MOp1	783	769	499	405	20190523A	BICCN-H_20190523A-SPL-R	H18.30.001	sorted	Female	60	OPC_PDGFRA_TNR	Non-Neuronal	#6D7A67	Oligo-OPC	#598077	Oligo-OPC	#598077	OPC	#486159	OPC	#486159	OPC L1-6 PDGFRA COL20A1	118	#446e5c	36	36	#446e5c	OPC L1-6 PDGFRA COL20A1
	MOP1_GACAGTGCATCATTCCACAAGCTA	MOp1	2581	2494	4915	2452	20190523A	BICCN-H_20190523A-SPL-R	H18.30.001	sorted	Female	57	Exc_L6_TLE4_UTRN	Glutamatergic	#3EA185	ET projection	#3E7782	ET projection	#3E7782	L6b	#53377D	L6b	#53377D	Exc L6 FEZF2 KLK7	108	#7568ce	33	33	#22225c	Exc L6 FEZF2 NPFFR2
	MOP1_GACAGTGCCAGATCTGAGTACAAG	MOp1	2378	2305	6220	2991	20190523A	BICCN-H_20190523A-SPL-R	H18.30.001	sorted	Female	47	Exc_L5_RORB_COL22A1	Glutamatergic	#3EA185	IT projection	#3ECB88	IT projection	#3ECB88	L5 IT_3	#408F8B	L5 IT	#50B2AD	Exc L5 THEMIS FGF10	93	#01aba7	24	27	#4ca8ac	Exc L5-6 THEMIS TMEM18
	MOP1_GACAGTGCCCATCCTCAACGCTTA	MOp1	989	961	1225	843	20190523A	BICCN-H_20190523A-SPL-R	H18.30.001	sorted	Female	60	OPC_PDGFRA_TNR	Non-Neuronal	#6D7A67	Oligo-OPC	#598077	Oligo-OPC	#598077	OPC	#486159	OPC	#486159	OPC L1-6 PDGFRA COL20A1	118	#446e5c	36	36	#446e5c	OPC L1-6 PDGFRA COL20A1
	MOP1_GACAGTGCCCGTGAGAACTATGCA	MOp1	2821	2722	4659	2344	20190523A	BICCN-H_20190523A-SPL-R	H18.30.001	sorted	Female	42	Exc_L2-3_LINC00507_KIF13A	Glutamatergic	#3EA185	IT projection	#3ECB88	IT projection	#3ECB88	L2/3 IT	#C4EC04	L2-3 IT	#C4EC04	Exc L2 LINC00507 GLRA3	75	#cecd32	21	21	#cecd32	Exc L2 LINC00507 GLRA3
	MOP1_GACAGTGCCCTAATCCAGTGGTCA	MOp1	5445	5224	7034	3102	20190523A	BICCN-H_20190523A-SPL-R	H18.30.001	sorted	Female	50	Exc_L5_RORB_CALD1	Glutamatergic	#3EA185	IT projection	#3ECB88	IT projection	#3ECB88	L5 IT_2	#51B2AD	L5 IT	#50B2AD	Exc L5 THEMIS SLC22A18	88	#99d5cb	29	28	#99d5cb	Exc L3-5 RORB LOC105374972
	MOP1_GACAGTGCCCTCCTGACATCAAGT	MOp1	626	613	962	733	20190523A	BICCN-H_20190523A-SPL-R	H18.30.001	sorted	Female	7	Inh_ADARB2_GAD1_TTN	GABAergic	#C95170	CGE-PoA	#C456AA	Vip-Sncg	#A531BD	Sncg_4	#811E9A	SNCG	#D633FF	Inh L1 PVALB SST ASIC4	16	#b579f6	4	4	#b579f6	Inh L1 GAD1 NDST4
	MOP1_GACAGTGCCGACACACAACGTGAT	MOp1	2808	2729	7323	3218	20190523A	BICCN-H_20190523A-SPL-R	H18.30.001	sorted	Female	56	Exc_L6_TLE4_ADAMTSL1	Glutamatergic	#3EA185	ET projection	#3E7782	ET projection	#3E7782	L6 CT_2	#2F8DB8	L6 CT	#2D8CB8	Exc L5-6 FEZF2 C9orf135-AS1	101	#8fb5ce	32	32	#8fb5ce	Exc L5-6 FEZF2 C9orf135-AS1
	MOP1_GACAGTGCCTAAGGTCACACAGAA	MOp1	4055	3931	6550	3057	20190523A	BICCN-H_20190523A-SPL-R	H18.30.001	sorted	Female	47	Exc_L5_RORB_COL22A1	Glutamatergic	#3EA185	IT projection	#3ECB88	IT projection	#3ECB88	L5 IT_3	#408F8B	L5 IT	#50B2AD	Exc L5 RORB MED8	92	#97c3c4	25	26	#00bbc0	Exc L3-5 RORB COL22A1
	MOP1_GACAGTGCTATCAGCAATGCCTAA	MOp1	2986	2893	5424	2518	20190523A	BICCN-H_20190523A-SPL-R	H18.30.001	sorted	Female	51	Exc_L5-6_THEMIS_CAMKK1	Glutamatergic	#3EA185	IT projection	#3ECB88	IT projection	#3ECB88	L6 IT_2	#A19A24	L6 IT	#A19922	Exc L6 THEMIS SNTG2	96	#d0d161	26	29	#cdce31	Exc L6 THEMIS LINC00343
	MOP1_GACTAGTAACCACTGTACACAGAA	MOp1	2158	2082	5371	2479	20190523A	BICCN-H_20190523A-SPL-R	H18.30.001	sorted	Female	9	Inh_ADARB2_GAD1_CNR1	GABAergic	#C95170	CGE-PoA	#C456AA	Vip-Sncg	#A531BD	Sncg_2	#D635FF	SNCG	#D633FF	Inh L2 PAX6 FREM2	11	#c86eff	1	2	#e09a99	Inh L1 GAD1 SP8
	MOP1_GACTAGTAAGTACAAGACAAGCTA	MOp1	1460	1429	2413	1473	20190523A	BICCN-H_20190523A-SPL-R	H18.30.001	sorted	Female	1	Inh_ADARB2_LAMP5_CA3	GABAergic	#C95170	CGE-PoA	#C456AA	Lamp5-Other	#E37B97	Lamp5_3	#DA818D	LAMP5	#DA808C	Inh L1-6 LAMP5 CA1	5	#a76b6a	3	1	#ad474f	Inh L1-6 LAMP5 KIRREL
	MOP1_GACTAGTAATCATTCCCAGATCTG	MOp1	3440	3320	3546	2065	20190523A	BICCN-H_20190523A-SPL-R	H18.30.001	sorted	Female	41	Exc_L2-3_LINC00507_ENC1	Glutamatergic	#3EA185	IT projection	#3ECB88	IT projection	#3ECB88	L2/3 IT	#C4EC04	L2-3 IT	#C4EC04	Exc L2 LINC00507 GLRA3	75	#cecd32	21	21	#cecd32	Exc L2 LINC00507 GLRA3
	MOP1_GACTAGTACAACCACAAACGCTTA	MOp1	4301	4165	7766	3224	20190523A	BICCN-H_20190523A-SPL-R	H18.30.001	sorted	Female	9	Inh_ADARB2_GAD1_CNR1	GABAergic	#C95170	CGE-PoA	#C456AA	Vip-Sncg	#A531BD	Sncg_3	#AC29CE	SNCG	#D633FF	Inh L1-2 VIP WNT4	13	#8647d2	1	2	#e09a99	Inh L1 GAD1 SP8
	MOP1_GACTAGTACAAGGAGCACATTGGC	MOp1	2175	2098	4310	2273	20190523A	BICCN-H_20190523A-SPL-R	H18.30.001	sorted	Female	32	Inh_LHX6_PVALB_HMGB2	GABAergic	#C95170	MGE	#CE4D36	Pvalb	#DB3143	Pvalb_1	#E15C61	PVALB	#D93137	Inh L2-5 PVALB RPH3AL	64	#d7003c	15	17	#b1331b	Inh L2-5 PVALB LOC105376919
	MOP1_GACTAGTACATACCAAAGTACAAG	MOp1	1308	1268	2767	1713	20190523A	BICCN-H_20190523A-SPL-R	H18.30.001	sorted	Female	31	Inh_LHX6_TLE4_AC046195.1	GABAergic	#C95170	MGE	#CE4D36	Pvalb	#DB3143	Pvalb_2	#D93339	PVALB	#D93137	Inh L5-6 PVALB MEPE	71	#ff5d53	12	14	#be3b40	Inh L5-6 PVALB GULP1
	MOP1_GACTAGTACCAGTTCAACGCTCGA	MOp1	779	755	822	612	20190523A	BICCN-H_20190523A-SPL-R	H18.30.001	sorted	Female	64	Ast_AQP4_TNC	Non-Neuronal	#6D7A67	Astrocyte	#696E50	Astrocyte	#696E50	Astro_1	#867E6E	Astro	#665C47	Astro L1-6 FGFR3 AQP1	123	#4f492f	39	39	#4f492f	Astro L1-6 FGFR3 AQP1
	MOP1_GACTAGTACGCTGATCAACGCTTA	MOp1	247	244	513	407	20190523A	BICCN-H_20190523A-SPL-R	H18.30.001	sorted	Female	23	Inh_LHX6_SST_COL25A1	GABAergic	#C95170	MGE	#CE4D36	Sst	#C06829	Sst_3	#FFA41C	SST	#FF9900	Inh L3-5 SST GGTLC3	46	#f4b028	9	9	#f97e13	Inh L3-5 SST EDNRA
	MOP1_GACTAGTACTAAGGTCCAGATCTG	MOp1	1728	1680	3068	1863	20190523A	BICCN-H_20190523A-SPL-R	H18.30.001	sorted	Female	43	Exc_L2-3_LINC00507_AC018742.1	Glutamatergic	#3EA185	IT projection	#3ECB88	IT projection	#3ECB88	L2/3 IT	#C4EC04	L2-3 IT	#C4EC04	Exc L2-3 LINC00507 DSG3	77	#a0e400	23	23	#a0e400	Exc L2-3 LINC00507 DSG3
	MOP1_GACTAGTATGGAACAAACAAGCTA	MOp1	1326	1298	2989	1708	20190523A	BICCN-H_20190523A-SPL-R	H18.30.001	sorted	Female	49	Exc_L5_RORB_TMSB10	Glutamatergic	#3EA185	IT projection	#3ECB88	IT projection	#3ECB88	L5 IT_2	#51B2AD	L5 IT	#50B2AD	Exc L3-5 RORB LNX2	90	#01d9d5	29	28	#99d5cb	Exc L3-5 RORB LOC105374972
	MOP1_GACTAGTATTCACGCACATCAAGT	MOp1	652	641	490	404	20190523A	BICCN-H_20190523A-SPL-R	H18.30.001	sorted	Female	60	OPC_PDGFRA_TNR	Non-Neuronal	#6D7A67	Oligo-OPC	#598077	Oligo-OPC	#598077	OPC	#486159	OPC	#486159	OPC L1-6 PDGFRA COL20A1	118	#446e5c	36	36	#446e5c	OPC L1-6 PDGFRA COL20A1
	MOP1_GAGCTGAAAACCGAGACTGTAGCC	MOp1	1893	1832	2819	1748	20190523A	BICCN-H_20190523A-SPL-R	H18.30.001	sorted	Female	43	Exc_L2-3_LINC00507_AC018742.1	Glutamatergic	#3EA185	IT projection	#3ECB88	IT projection	#3ECB88	L2/3 IT	#C4EC04	L2-3 IT	#C4EC04	Exc L2-3 LINC00507 DSG3	77	#a0e400	23	23	#a0e400	Exc L2-3 LINC00507 DSG3
	MOP1_GAGCTGAAAAGAGATCACAAGCTA	MOp1	2739	2667	4312	2323	20190523A	BICCN-H_20190523A-SPL-R	H18.30.001	sorted	Female	45	Exc_L4_RORB_DSCAM	Glutamatergic	#3EA185	IT projection	#3ECB88	IT projection	#3ECB88	L2/3 IT	#C4EC04	L2-3 IT	#C4EC04	Exc L3 LAMP5 CARM1P1	78	#93d92b	22	24	#93d92b	Exc L3 LAMP5 MIR3976HG
	MOP1_GAGCTGAAAAGGACACAACCGAGA	MOp1	395	386	366	284	20190523A	BICCN-H_20190523A-SPL-R	H18.30.001	sorted	Female	65	Oli_PLP1_KCNH8	Non-Neuronal	#6D7A67	Oligo-OPC	#598077	Oligo-OPC	#598077	Oligo_2	#303F3A	Oligo	#2E3E39	Oligo L2-6 OPALIN FTH1P3	120	#003a28	40	38	#387567	Oligo L2-6 OPALIN LOC101927459
	MOP1_GAGCTGAAACACGACCAAGGTACA	MOp1	2562	2500	2429	1458	20190523A	BICCN-H_20190523A-SPL-R	H18.30.001	sorted	Female	1	Inh_ADARB2_LAMP5_CA3	GABAergic	#C95170	CGE-PoA	#C456AA	Lamp5-Other	#E37B97	Lamp5_3	#DA818D	LAMP5	#DA808C	Inh L1-6 LAMP5 CA1	5	#a76b6a	3	1	#ad474f	Inh L1-6 LAMP5 KIRREL
	MOP1_GAGCTGAAACATTGGCAGTGGTCA	MOp1	1883	1816	2432	1496	20190523A	BICCN-H_20190523A-SPL-R	H18.30.001	sorted	Female	34	Inh_LHX6_PVALB_CEMIP	GABAergic	#C95170	MGE	#CE4D36	Pvalb	#DB3143	Pvalb_1	#E15C61	PVALB	#D93137	Inh L2-5 PVALB RPH3AL	64	#d7003c	15	17	#b1331b	Inh L2-5 PVALB LOC105376919
	MOP1_GAGCTGAAACGCTCGAAACAACCA	MOp1	1091	1060	326	263	20190523A	BICCN-H_20190523A-SPL-R	H18.30.001	sorted	Female	61	Ast_AQP4_ZNF98	Non-Neuronal	#6D7A67	Astrocyte	#696E50	Astrocyte	#696E50	Astro_2	#675D48	Astro	#665C47	Astro L1-6 FGFR3 PLCG1	125	#8D7C5D	38	41	#8D7C5D	Astro L1-6 FGFR3 PLCG1
	MOP1_GAGCTGAAAGGCTAACAACGCTTA	MOp1	505	492	447	345	20190523A	BICCN-H_20190523A-SPL-R	H18.30.001	sorted	Female	61	Ast_AQP4_ZNF98	Non-Neuronal	#6D7A67	Astrocyte	#696E50	Astrocyte	#696E50	Astro_2	#675D48	Astro	#665C47	Astro L1-6 FGFR3 PLCG1	125	#8D7C5D	38	41	#8D7C5D	Astro L1-6 FGFR3 PLCG1
	MOP1_GAGCTGAACACTTCGACTGTAGCC	MOp1	2784	2676	3100	1893	20190523A	BICCN-H_20190523A-SPL-R	H18.30.001	sorted	Female	43	Exc_L2-3_LINC00507_AC018742.1	Glutamatergic	#3EA185	IT projection	#3ECB88	IT projection	#3ECB88	L2/3 IT	#C4EC04	L2-3 IT	#C4EC04	Exc L2 LAMP5 KCNG3	73	#7aad22	20	19	#7aad22	Exc L2 LAMP5 KCNG3
	MOP1_GAGCTGAACGGATTGCAACGTGAT	MOp1	1583	1535	4232	2235	20190523A	BICCN-H_20190523A-SPL-R	H18.30.001	sorted	Female	44	Exc_L2-3_RORB_LAMA2	Glutamatergic	#3EA185	IT projection	#3ECB88	IT projection	#3ECB88	L2/3 IT	#C4EC04	L2-3 IT	#C4EC04	Exc L2-3 RORB RTKN2	76	#c9ff3c	27	22	#c9ff3c	Exc L2-3 RORB RTKN2
	MOP1_GAGCTGAAGCGAGTAACGCTGATC	MOp1	1918	1857	1159	880	20190523A	BICCN-H_20190523A-SPL-R	H18.30.001	sorted	Female	39	Exc_L2-3_LINC00507_AC011287.1	Glutamatergic	#3EA185	IT projection	#3ECB88	IT projection	#3ECB88	L2/3 IT	#C4EC04	L2-3 IT	#C4EC04	Exc L2 LAMP5 KCNG3	73	#7aad22	20	19	#7aad22	Exc L2 LAMP5 KCNG3
	MOP1_GAGCTGAAGTCGTAGAAAACATCG	MOp1	2532	2462	1797	1245	20190523A	BICCN-H_20190523A-SPL-R	H18.30.001	sorted	Female	59	Exc_L6b_THEMIS_NTNG2	Glutamatergic	#3EA185	IT projection	#3ECB88	IT projection	#3ECB88	L6 IT_3	#827B1B	L6 IT Car3	#5100FF	Exc L5-6 THEMIS SMYD1	97	#5100FF	30	30	#5100FF	Exc L5-6 THEMIS SMYD1
	MOP1_GAGCTGAATAGGATGAACACAGAA	MOp1	1804	1756	3428	1944	20190523A	BICCN-H_20190523A-SPL-R	H18.30.001	sorted	Female	54	Exc_L5_TLE4_VAT1L	Glutamatergic	#3EA185	IT projection	#3ECB88	IT projection	#3ECB88	L5/6 NP	#3E9E64	L5-6 NP	#3E9E64	Exc L5 FEZF2 RNF144A-AS1	115	#60ba66	35	35	#497d4b	Exc L5-6 FEZF2 NPSR1-AS1
	MOP1_GAGCTGAATAGGATGAAGTACAAG	MOp1	451	439	255	220	20190523A	BICCN-H_20190523A-SPL-R	H18.30.001	sorted	Female	22	Inh_LHX6_SST_PROM1	GABAergic	#C95170	MGE	#CE4D36	Sst	#C06829	Sst_3	#FFA41C	SST	#FF9900	Inh L3-5 SST GGTLC3	46	#f4b028	9	9	#f97e13	Inh L3-5 SST EDNRA
	MOP1_GAGCTGAATTCACGCAAACCGAGA	MOp1	3201	3092	6367	2937	20190523A	BICCN-H_20190523A-SPL-R	H18.30.001	sorted	Female	56	Exc_L6_TLE4_ADAMTSL1	Glutamatergic	#3EA185	ET projection	#3E7782	ET projection	#3E7782	L6 CT_2	#2F8DB8	L6 CT	#2D8CB8	Exc L5-6 FEZF2 C9orf135-AS1	101	#8fb5ce	32	32	#8fb5ce	Exc L5-6 FEZF2 C9orf135-AS1
	MOP1_GAGTTAGCAACTCACCACCTCCAA	MOp1	2642	2559	6292	2929	20190523A	BICCN-H_20190523A-SPL-R	H18.30.001	sorted	Female	41	Exc_L2-3_LINC00507_ENC1	Glutamatergic	#3EA185	IT projection	#3ECB88	IT projection	#3ECB88	L2/3 IT	#C4EC04	L2-3 IT	#C4EC04	Exc L2 LINC00507 GLRA3	75	#cecd32	21	21	#cecd32	Exc L2 LINC00507 GLRA3
	MOP1_GAGTTAGCAATGTTGCACTATGCA	MOp1	1680	1636	5568	2730	20190523A	BICCN-H_20190523A-SPL-R	H18.30.001	sorted	Female	44	Exc_L2-3_RORB_LAMA2	Glutamatergic	#3EA185	IT projection	#3ECB88	IT projection	#3ECB88	L2/3 IT	#C4EC04	L2-3 IT	#C4EC04	Exc L2-3 RORB RTKN2	76	#c9ff3c	27	22	#c9ff3c	Exc L2-3 RORB RTKN2
	MOP1_GAGTTAGCACTATGCACATCAAGT	MOp1	2195	2140	2706	1689	20190523A	BICCN-H_20190523A-SPL-R	H18.30.001	sorted	Female	43	Exc_L2-3_LINC00507_AC018742.1	Glutamatergic	#3EA185	IT projection	#3ECB88	IT projection	#3ECB88	L2/3 IT	#C4EC04	L2-3 IT	#C4EC04	Exc L2 LINC00507 GLRA3	75	#cecd32	21	21	#cecd32	Exc L2 LINC00507 GLRA3
	MOP1_GAGTTAGCAGTGGTCAAGTGGTCA	MOp1	4091	3959	3811	2105	20190523A	BICCN-H_20190523A-SPL-R	H18.30.001	sorted	Female	56	Exc_L6_TLE4_ADAMTSL1	Glutamatergic	#3EA185	ET projection	#3E7782	ET projection	#3E7782	L6 CT_1	#59A4C7	L6 CT	#2D8CB8	Exc L5 THEMIS RGPD6	100	#1c657f	31	31	#5e8099	Exc L5-6 FEZF2 LOC105376596
	MOP1_GAGTTAGCATTGAGGACAGATCTG	MOp1	2640	2566	3120	1907	20190523A	BICCN-H_20190523A-SPL-R	H18.30.001	sorted	Female	43	Exc_L2-3_LINC00507_AC018742.1	Glutamatergic	#3EA185	IT projection	#3ECB88	IT projection	#3ECB88	L2/3 IT	#C4EC04	L2-3 IT	#C4EC04	Exc L2-3 LINC00507 DSG3	77	#a0e400	23	23	#a0e400	Exc L2-3 LINC00507 DSG3
	MOP1_GAGTTAGCCAAGGAGCACTATGCA	MOp1	1246	1219	2031	1333	20190523A	BICCN-H_20190523A-SPL-R	H18.30.001	sorted	Female	31	Inh_LHX6_TLE4_AC046195.1	GABAergic	#C95170	MGE	#CE4D36	Pvalb	#DB3143	Pvalb_2	#D93339	PVALB	#D93137	Inh L5-6 PVALB FAM150B	70	#d5314c	12	14	#be3b40	Inh L5-6 PVALB GULP1
	MOP1_GAGTTAGCCATCAAGTACAGCAGA	MOp1	2407	2342	9770	3672	20190523A	BICCN-H_20190523A-SPL-R	H18.30.001	sorted	Female	44	Exc_L2-3_RORB_LAMA2	Glutamatergic	#3EA185	IT projection	#3ECB88	IT projection	#3ECB88	L5 IT_1	#75C2BE	L2-3 IT	#C4EC04	Exc L2-3 RORB PTPN3	81	#b7ce00	28	25	#b8eb62	Exc L2-3 RORB VIPR2
	MOP1_GAGTTAGCCGCATACAATGCCTAA	MOp1	2205	2137	3495	1990	20190523A	BICCN-H_20190523A-SPL-R	H18.30.001	sorted	Female	47	Exc_L5_RORB_COL22A1	Glutamatergic	#3EA185	IT projection	#3ECB88	IT projection	#3ECB88	L5 IT_1	#75C2BE	L5 IT	#50B2AD	Exc L3-5 RORB LINC01202	87	#547d7a	25	26	#00bbc0	Exc L3-5 RORB COL22A1
	MOP1_GAGTTAGCGACTAGTAAACGCTTA	MOp1	3578	3457	8229	3464	20190523A	BICCN-H_20190523A-SPL-R	H18.30.001	sorted	Female	56	Exc_L6_TLE4_ADAMTSL1	Glutamatergic	#3EA185	ET projection	#3E7782	ET projection	#3E7782	L6 CT_1	#59A4C7	L6 CT	#2D8CB8	Exc L5 THEMIS RGPD6	100	#1c657f	31	31	#5e8099	Exc L5-6 FEZF2 LOC105376596
	MOP1_GATAGACAAAACATCGAACCGAGA	MOp1	703	687	493	392	20190523A	BICCN-H_20190523A-SPL-R	H18.30.001	sorted	Female	60	OPC_PDGFRA_TNR	Non-Neuronal	#6D7A67	Oligo-OPC	#598077	Oligo-OPC	#598077	OPC	#486159	OPC	#486159	OPC L1-6 PDGFRA COL20A1	118	#446e5c	36	36	#446e5c	OPC L1-6 PDGFRA COL20A1
	MOP1_GATAGACAACACGACCCAGATCTG	MOp1	640	618	576	460	20190523A	BICCN-H_20190523A-SPL-R	H18.30.001	sorted	Female	22	Inh_LHX6_SST_PROM1	GABAergic	#C95170	MGE	#CE4D36	Sst	#C06829	Sst_3	#FFA41C	SST	#FF9900	Inh L3-5 SST GGTLC3	46	#f4b028	9	9	#f97e13	Inh L3-5 SST EDNRA
	MOP1_GATAGACAACATTGGCACTATGCA	MOp1	1330	1283	1783	1099	20190523A	BICCN-H_20190523A-SPL-R	H18.30.001	sorted	Female	25	Inh_LHX6_SST_CRB1	GABAergic	#C95170	MGE	#CE4D36	Sst	#C06829	Sst_2	#FFAE36	SST	#FF9900	Inh L5-6 PVALB SST CRHR2	44	#ff913c	9	9	#f97e13	Inh L3-5 SST EDNRA
	MOP1_GATAGACAATAGCGACCGCTGATC	MOp1	1854	1794	1743	1149	20190523A	BICCN-H_20190523A-SPL-R	H18.30.001	sorted	Female	40	Exc_L2-3_LINC00507_DUX4	Glutamatergic	#3EA185	IT projection	#3ECB88	IT projection	#3ECB88	L2/3 IT	#C4EC04	L2-3 IT	#C4EC04	Exc L2 LAMP5 KCNG3	73	#7aad22	20	19	#7aad22	Exc L2 LAMP5 KCNG3
	MOP1_GATAGACAGACAGTGCAAGGTACA	MOp1	1976	1934	1425	962	20190523A	BICCN-H_20190523A-SPL-R	H18.30.001	sorted	Female	56	Exc_L6_TLE4_ADAMTSL1	Glutamatergic	#3EA185	ET projection	#3E7782	ET projection	#3E7782	L6 CT_2	#2F8DB8	L6 CT	#2D8CB8	Exc L5-6 FEZF2 C9orf135-AS1	101	#8fb5ce	32	32	#8fb5ce	Exc L5-6 FEZF2 C9orf135-AS1
	MOP1_GATAGACAGCGAGTAACGCTGATC	MOp1	1833	1781	2121	1421	20190523A	BICCN-H_20190523A-SPL-R	H18.30.001	sorted	Female	24	Inh_LHX6_SST_RIPOR2	GABAergic	#C95170	MGE	#CE4D36	Pvalb	#DB3143	Pvalb_2	#D93339	PVALB	#D93137	Inh L5-6 PVALB GAPDHP60	69	#ff4a3f	12	14	#be3b40	Inh L5-6 PVALB GULP1
	MOP1_GATAGACAGGTGCGAAAAGACGGA	MOp1	1093	1070	1844	1223	20190523A	BICCN-H_20190523A-SPL-R	H18.30.001	sorted	Female	41	Exc_L2-3_LINC00507_ENC1	Glutamatergic	#3EA185	IT projection	#3ECB88	IT projection	#3ECB88	L2/3 IT	#C4EC04	L2-3 IT	#C4EC04	Exc L2 LINC00507 GLRA3	75	#cecd32	21	21	#cecd32	Exc L2 LINC00507 GLRA3
	MOP1_GATAGACATAGGATGAAGTGGTCA	MOp1	1716	1672	1386	996	20190523A	BICCN-H_20190523A-SPL-R	H18.30.001	sorted	Female	39	Exc_L2-3_LINC00507_AC011287.1	Glutamatergic	#3EA185	IT projection	#3ECB88	IT projection	#3ECB88	L2/3 IT	#C4EC04	L2-3 IT	#C4EC04	Exc L2 LAMP5 KCNG3	73	#7aad22	20	19	#7aad22	Exc L2 LAMP5 KCNG3
	MOP1_GATAGACATCTTCACAAAGACGGA	MOp1	2575	2505	2866	1679	20190523A	BICCN-H_20190523A-SPL-R	H18.30.001	sorted	Female	28	Inh_LHX6_PVALB_ARHGAP42	GABAergic	#C95170	MGE	#CE4D36	Pvalb	#DB3143	Pvalb_1	#E15C61	PVALB	#D93137	Inh L2-5 PVALB RPH3AL	64	#d7003c	15	17	#b1331b	Inh L2-5 PVALB LOC105376919
	MOP1_GATAGACATGGCTTCAAAACATCG	MOp1	1956	1898	2931	1828	20190523A	BICCN-H_20190523A-SPL-R	H18.30.001	sorted	Female	41	Exc_L2-3_LINC00507_ENC1	Glutamatergic	#3EA185	IT projection	#3ECB88	IT projection	#3ECB88	L2/3 IT	#C4EC04	L2-3 IT	#C4EC04	Exc L2 LAMP5 KCNG3	73	#7aad22	20	19	#7aad22	Exc L2 LAMP5 KCNG3
	MOP1_GATAGACATGGCTTCAAGTGGTCA	MOp1	7151	6840	4155	2249	20190523A	BICCN-H_20190523A-SPL-R	H18.30.001	sorted	Female	50	Exc_L5_RORB_CALD1	Glutamatergic	#3EA185	IT projection	#3ECB88	IT projection	#3ECB88	L5 IT_2	#51B2AD	L5 IT	#50B2AD	Exc L5 THEMIS SLC22A18	88	#99d5cb	29	28	#99d5cb	Exc L3-5 RORB LOC105374972
	MOP1_GATAGACATGGTGGTAAAGGTACA	MOp1	1489	1438	1463	1025	20190523A	BICCN-H_20190523A-SPL-R	H18.30.001	sorted	Female	49	Exc_L5_RORB_TMSB10	Glutamatergic	#3EA185	IT projection	#3ECB88	IT projection	#3ECB88	L5 IT_2	#51B2AD	L5 IT	#50B2AD	Exc L3-5 RORB LNX2	90	#01d9d5	29	28	#99d5cb	Exc L3-5 RORB LOC105374972
	MOP1_GATGAATCACAGATTCAAGACGGA	MOp1	3657	3509	5683	2756	20190523A	BICCN-H_20190523A-SPL-R	H18.30.001	sorted	Female	43	Exc_L2-3_LINC00507_AC018742.1	Glutamatergic	#3EA185	IT projection	#3ECB88	IT projection	#3ECB88	L2/3 IT	#C4EC04	L2-3 IT	#C4EC04	Exc L3 LAMP5 CARM1P1	78	#93d92b	22	24	#93d92b	Exc L3 LAMP5 MIR3976HG
	MOP1_GATGAATCACATTGGCCGCTGATC	MOp1	2203	2122	2677	1650	20190523A	BICCN-H_20190523A-SPL-R	H18.30.001	sorted	Female	39	Exc_L2-3_LINC00507_AC011287.1	Glutamatergic	#3EA185	IT projection	#3ECB88	IT projection	#3ECB88	L2/3 IT	#C4EC04	L2-3 IT	#C4EC04	Exc L2 LAMP5 KCNG3	73	#7aad22	20	19	#7aad22	Exc L2 LAMP5 KCNG3
	MOP1_GATGAATCAGATCGCAACACAGAA	MOp1	2671	2595	5994	2906	20190523A	BICCN-H_20190523A-SPL-R	H18.30.001	sorted	Female	43	Exc_L2-3_LINC00507_AC018742.1	Glutamatergic	#3EA185	IT projection	#3ECB88	IT projection	#3ECB88	L2/3 IT	#C4EC04	L2-3 IT	#C4EC04	Exc L2 LINC00507 GLRA3	75	#cecd32	21	21	#cecd32	Exc L2 LINC00507 GLRA3
	MOP1_GATGAATCAGTCACTAACTATGCA	MOp1	934	913	2244	1381	20190523A	BICCN-H_20190523A-SPL-R	H18.30.001	sorted	Female	16	Inh_ADARB2_GAD1_EDIL3	GABAergic	#C95170	CGE-PoA	#C456AA	Vip-Sncg	#A531BD	Vip_2	#C784D6	VIP	#B864CC	Inh L2 VIP SLC6A16	26	#774ea2	7	7	#e7a3f4	Inh L1-3 VIP NPR3
	MOP1_GATGAATCAGTGGTCAAACCGAGA	MOp1	3046	2927	4514	2361	20190523A	BICCN-H_20190523A-SPL-R	H18.30.001	sorted	Female	39	Exc_L2-3_LINC00507_AC011287.1	Glutamatergic	#3EA185	IT projection	#3ECB88	IT projection	#3ECB88	L2/3 IT	#C4EC04	L2-3 IT	#C4EC04	Exc L2 LAMP5 KCNG3	73	#7aad22	20	19	#7aad22	Exc L2 LAMP5 KCNG3
	MOP1_GATGAATCATCCTGTACATCAAGT	MOp1	738	727	699	539	20190523A	BICCN-H_20190523A-SPL-R	H18.30.001	sorted	Female	60	OPC_PDGFRA_TNR	Non-Neuronal	#6D7A67	Oligo-OPC	#598077	Oligo-OPC	#598077	OPC	#486159	OPC	#486159	OPC L1-6 PDGFRA COL20A1	118	#446e5c	36	36	#446e5c	OPC L1-6 PDGFRA COL20A1
	MOP1_GATGAATCCAATGGAAAAACATCG	MOp1	3149	3035	4958	2609	20190523A	BICCN-H_20190523A-SPL-R	H18.30.001	sorted	Female	43	Exc_L2-3_LINC00507_AC018742.1	Glutamatergic	#3EA185	IT projection	#3ECB88	IT projection	#3ECB88	L2/3 IT	#C4EC04	L2-3 IT	#C4EC04	Exc L3 LAMP5 CARM1P1	78	#93d92b	22	24	#93d92b	Exc L3 LAMP5 MIR3976HG
	MOP1_GATGAATCCAGATCTGAACCGAGA	MOp1	3898	3751	6108	2955	20190523A	BICCN-H_20190523A-SPL-R	H18.30.001	sorted	Female	44	Exc_L2-3_RORB_LAMA2	Glutamatergic	#3EA185	IT projection	#3ECB88	IT projection	#3ECB88	L2/3 IT	#C4EC04	L2-3 IT	#C4EC04	Exc L2-3 RORB RTKN2	76	#c9ff3c	27	22	#c9ff3c	Exc L2-3 RORB RTKN2
	MOP1_GATGAATCCCGACAACAAGACGGA	MOp1	1344	1311	1946	1250	20190523A	BICCN-H_20190523A-SPL-R	H18.30.001	sorted	Female	38	Inh_LHX6_PVALB_CA8	GABAergic	#C95170	MGE	#CE4D36	Pvalb	#DB3143	Chandelier	#F4358B	PVALB	#D93137	Inh L1-6 PVALB COL15A1	72	#F4358B	18	18	#F4358B	Inh L1-6 PVALB COL15A1
	MOP1_GATGAATCCGAACTTAACGCTCGA	MOp1	2892	2799	12754	4426	20190523A	BICCN-H_20190523A-SPL-R	H18.30.001	sorted	Female	44	Exc_L2-3_RORB_LAMA2	Glutamatergic	#3EA185	IT projection	#3ECB88	IT projection	#3ECB88	L2/3 IT	#C4EC04	L2-3 IT	#C4EC04	Exc L2 LINC00507 GLRA3	75	#cecd32	21	21	#cecd32	Exc L2 LINC00507 GLRA3
	MOP1_GATGAATCCTGGCATAAACAACCA	MOp1	2294	2228	4422	2172	20190523A	BICCN-H_20190523A-SPL-R	H18.30.001	sorted	Female	42	Exc_L2-3_LINC00507_KIF13A	Glutamatergic	#3EA185	IT projection	#3ECB88	IT projection	#3ECB88	L2/3 IT	#C4EC04	L2-3 IT	#C4EC04	Exc L2-3 LINC00507 DSG3	77	#a0e400	23	23	#a0e400	Exc L2-3 LINC00507 DSG3
	MOP1_GATGAATCGCCAAGACAACCGAGA	MOp1	490	482	590	441	20190523A	BICCN-H_20190523A-SPL-R	H18.30.001	sorted	Female	65	Oli_PLP1_KCNH8	Non-Neuronal	#6D7A67	Oligo-OPC	#598077	Oligo-OPC	#598077	Oligo_2	#303F3A	Oligo	#2E3E39	Oligo L2-6 OPALIN FTH1P3	120	#003a28	40	38	#387567	Oligo L2-6 OPALIN LOC101927459
	MOP1_GATGAATCGCGAGTAACTGTAGCC	MOp1	2013	1960	3778	2116	20190523A	BICCN-H_20190523A-SPL-R	H18.30.001	sorted	Female	41	Exc_L2-3_LINC00507_ENC1	Glutamatergic	#3EA185	IT projection	#3ECB88	IT projection	#3ECB88	L2/3 IT	#C4EC04	L2-3 IT	#C4EC04	Exc L2 LAMP5 KCNG3	73	#7aad22	20	19	#7aad22	Exc L2 LAMP5 KCNG3
	MOP1_GATGAATCGGTGCGAACAGATCTG	MOp1	1266	1227	1820	1244	20190523A	BICCN-H_20190523A-SPL-R	H18.30.001	sorted	Female	1	Inh_ADARB2_LAMP5_CA3	GABAergic	#C95170	CGE-PoA	#C456AA	Lamp5-Other	#E37B97	Lamp5_3	#DA818D	LAMP5	#DA808C	Inh L1-6 LAMP5 CA1	5	#a76b6a	3	1	#ad474f	Inh L1-6 LAMP5 KIRREL
	MOP1_GATGAATCTCCGTCTAAACAACCA	MOp1	1749	1693	10993	3670	20190523A	BICCN-H_20190523A-SPL-R	H18.30.001	sorted	Female	32	Inh_LHX6_PVALB_HMGB2	GABAergic	#C95170	MGE	#CE4D36	Pvalb	#DB3143	Pvalb_1	#E15C61	PVALB	#D93137	Inh L5-6 PVALB ZFPM2-AS1	60	#be001e	16	15	#be001e	Inh L5-6 PVALB LINC01057
	MOP1_GATGAATCTCCGTCTACATCAAGT	MOp1	2759	2673	8850	3811	20190523A	BICCN-H_20190523A-SPL-R	H18.30.001	sorted	Female	41	Exc_L2-3_LINC00507_ENC1	Glutamatergic	#3EA185	IT projection	#3ECB88	IT projection	#3ECB88	L2/3 IT	#C4EC04	L2-3 IT	#C4EC04	Exc L2 LAMP5 KCNG3	73	#7aad22	20	19	#7aad22	Exc L2 LAMP5 KCNG3
	MOP1_GCCAAGACAATCCGTCAACGTGAT	MOp1	2965	2886	9791	3930	20190523A	BICCN-H_20190523A-SPL-R	H18.30.001	sorted	Female	51	Exc_L5-6_THEMIS_CAMKK1	Glutamatergic	#3EA185	IT projection	#3ECB88	IT projection	#3ECB88	L6 IT_2	#A19A24	L6 IT	#A19922	Exc L6 THEMIS SNTG2	96	#d0d161	26	29	#cdce31	Exc L6 THEMIS LINC00343
	MOP1_GCCAAGACACAGATTCACTATGCA	MOp1	2787	2710	4642	2402	20190523A	BICCN-H_20190523A-SPL-R	H18.30.001	sorted	Female	57	Exc_L6_TLE4_UTRN	Glutamatergic	#3EA185	ET projection	#3E7782	ET projection	#3E7782	L6b	#53377D	L6b	#53377D	Exc L6 FEZF2 POGK	109	#5d4eb0	33	33	#22225c	Exc L6 FEZF2 NPFFR2
	MOP1_GCCAAGACCACTTCGAAACGTGAT	MOp1	3001	2909	7128	3254	20190523A	BICCN-H_20190523A-SPL-R	H18.30.001	sorted	Female	43	Exc_L2-3_LINC00507_AC018742.1	Glutamatergic	#3EA185	IT projection	#3ECB88	IT projection	#3ECB88	L2/3 IT	#C4EC04	L2-3 IT	#C4EC04	Exc L2-3 LINC00507 DSG3	77	#a0e400	23	23	#a0e400	Exc L2-3 LINC00507 DSG3
	MOP1_GCCAAGACCACTTCGAAAGGTACA	MOp1	4021	3853	5324	2747	20190523A	BICCN-H_20190523A-SPL-R	H18.30.001	sorted	Female	43	Exc_L2-3_LINC00507_AC018742.1	Glutamatergic	#3EA185	IT projection	#3ECB88	IT projection	#3ECB88	L2/3 IT	#C4EC04	L2-3 IT	#C4EC04	Exc L3 LAMP5 CARM1P1	78	#93d92b	22	24	#93d92b	Exc L3 LAMP5 MIR3976HG
	MOP1_GCCAAGACCATACCAAAACAACCA	MOp1	771	761	862	621	20190523A	BICCN-H_20190523A-SPL-R	H18.30.001	sorted	Female	60	OPC_PDGFRA_TNR	Non-Neuronal	#6D7A67	Oligo-OPC	#598077	Oligo-OPC	#598077	OPC	#486159	OPC	#486159	OPC L1-6 PDGFRA COL20A1	118	#446e5c	36	36	#446e5c	OPC L1-6 PDGFRA COL20A1
	MOP1_GCCAAGACCCGACAACACTATGCA	MOp1	2135	2085	2884	1698	20190523A	BICCN-H_20190523A-SPL-R	H18.30.001	sorted	Female	43	Exc_L2-3_LINC00507_AC018742.1	Glutamatergic	#3EA185	IT projection	#3ECB88	IT projection	#3ECB88	L2/3 IT	#C4EC04	L2-3 IT	#C4EC04	Exc L2 LINC00507 GLRA3	75	#cecd32	21	21	#cecd32	Exc L2 LINC00507 GLRA3
	MOP1_GCCAAGACCCGTGAGAACATTGGC	MOp1	2294	2232	4743	2453	20190523A	BICCN-H_20190523A-SPL-R	H18.30.001	sorted	Female	41	Exc_L2-3_LINC00507_ENC1	Glutamatergic	#3EA185	IT projection	#3ECB88	IT projection	#3ECB88	L2/3 IT	#C4EC04	L2-3 IT	#C4EC04	Exc L2 LAMP5 KCNG3	73	#7aad22	20	19	#7aad22	Exc L2 LAMP5 KCNG3
	MOP1_GCCAAGACCTGTAGCCACCACTGT	MOp1	3818	3707	5912	2747	20190523A	BICCN-H_20190523A-SPL-R	H18.30.001	sorted	Female	52	Exc_L5-6_THEMIS_BICC1	Glutamatergic	#3EA185	IT projection	#3ECB88	IT projection	#3ECB88	L6 IT_2	#A19A24	L5 IT	#50B2AD	Exc L5-6 THEMIS TNFAIP6	89	#5fc5b6	24	27	#4ca8ac	Exc L5-6 THEMIS TMEM18
	MOP1_GCCAAGACGAATCTGAACGTATCA	MOp1	2235	2174	4460	2182	20190523A	BICCN-H_20190523A-SPL-R	H18.30.001	sorted	Female	41	Exc_L2-3_LINC00507_ENC1	Glutamatergic	#3EA185	IT projection	#3ECB88	IT projection	#3ECB88	L2/3 IT	#C4EC04	L2-3 IT	#C4EC04	Exc L2 LINC00507 GLRA3	75	#cecd32	21	21	#cecd32	Exc L2 LINC00507 GLRA3
	MOP1_GCCAAGACGAATCTGACAGATCTG	MOp1	2519	2427	4182	2220	20190523A	BICCN-H_20190523A-SPL-R	H18.30.001	sorted	Female	51	Exc_L5-6_THEMIS_CAMKK1	Glutamatergic	#3EA185	IT projection	#3ECB88	IT projection	#3ECB88	L6 IT_2	#A19A24	L6 IT	#A19922	Exc L6 THEMIS SNTG2	96	#d0d161	26	29	#cdce31	Exc L6 THEMIS LINC00343
	MOP1_GCCAAGACGACAGTGCAACCGAGA	MOp1	2539	2468	5084	2493	20190523A	BICCN-H_20190523A-SPL-R	H18.30.001	sorted	Female	53	Exc_L5-6_THEMIS_PLXDC2	Glutamatergic	#3EA185	IT projection	#3ECB88	IT projection	#3ECB88	L6 IT_2	#A19A24	L6 IT	#A19922	Exc L6 THEMIS SNTG2	96	#d0d161	26	29	#cdce31	Exc L6 THEMIS LINC00343
	MOP1_GCCAAGACGCGAGTAACAGATCTG	MOp1	1659	1604	2424	1555	20190523A	BICCN-H_20190523A-SPL-R	H18.30.001	sorted	Female	40	Exc_L2-3_LINC00507_DUX4	Glutamatergic	#3EA185	IT projection	#3ECB88	IT projection	#3ECB88	L2/3 IT	#C4EC04	L2-3 IT	#C4EC04	Exc L2 LAMP5 KCNG3	73	#7aad22	20	19	#7aad22	Exc L2 LAMP5 KCNG3
	MOP1_GCCAAGACTCTTCACAAACAACCA	MOp1	1826	1774	5229	2634	20190523A	BICCN-H_20190523A-SPL-R	H18.30.001	sorted	Female	41	Exc_L2-3_LINC00507_ENC1	Glutamatergic	#3EA185	IT projection	#3ECB88	IT projection	#3ECB88	L2/3 IT	#C4EC04	L2-3 IT	#C4EC04	Exc L2 LINC00507 GLRA3	75	#cecd32	21	21	#cecd32	Exc L2 LINC00507 GLRA3
	MOP1_GCCAAGACTGGCTTCAACCTCCAA	MOp1	2542	2459	3719	2065	20190523A	BICCN-H_20190523A-SPL-R	H18.30.001	sorted	Female	39	Exc_L2-3_LINC00507_AC011287.1	Glutamatergic	#3EA185	IT projection	#3ECB88	IT projection	#3ECB88	L2/3 IT	#C4EC04	L2-3 IT	#C4EC04	Exc L2 LAMP5 KCNG3	73	#7aad22	20	19	#7aad22	Exc L2 LAMP5 KCNG3
	MOP1_GCCACATAAAACATCGACACAGAA	MOp1	2988	2910	5756	2758	20190523A	BICCN-H_20190523A-SPL-R	H18.30.001	sorted	Female	56	Exc_L6_TLE4_ADAMTSL1	Glutamatergic	#3EA185	ET projection	#3E7782	ET projection	#3E7782	L6 CT_2	#2F8DB8	L6 CT	#2D8CB8	Exc L5-6 FEZF2 C9orf135-AS1	101	#8fb5ce	32	32	#8fb5ce	Exc L5-6 FEZF2 C9orf135-AS1
	MOP1_GCCACATAAATGTTGCAAACATCG	MOp1	894	873	1142	682	20190523A	BICCN-H_20190523A-SPL-R	H18.30.001	sorted	Female	25	Inh_LHX6_SST_CRB1	GABAergic	#C95170	MGE	#CE4D36	Sst	#C06829	Sst_2	#FFAE36	SST	#FF9900	Inh L5-6 PVALB SST CRHR2	44	#ff913c	9	9	#f97e13	Inh L3-5 SST EDNRA
	MOP1_GCCACATAACACGACCAAGACGGA	MOp1	1293	1263	4617	2346	20190523A	BICCN-H_20190523A-SPL-R	H18.30.001	sorted	Female	47	Exc_L5_RORB_COL22A1	Glutamatergic	#3EA185	IT projection	#3ECB88	IT projection	#3ECB88	L5 IT_1	#75C2BE	L5 IT	#50B2AD	Exc L3-5 RORB TNNT2	83	#00bbc0	25	26	#00bbc0	Exc L3-5 RORB COL22A1
	MOP1_GCCACATAACATTGGCAAACATCG	MOp1	1362	1321	2548	1502	20190523A	BICCN-H_20190523A-SPL-R	H18.30.001	sorted	Female	32	Inh_LHX6_PVALB_HMGB2	GABAergic	#C95170	MGE	#CE4D36	Pvalb	#DB3143	Pvalb_1	#E15C61	PVALB	#D93137	Inh L2-5 PVALB RPH3AL	64	#d7003c	15	17	#b1331b	Inh L2-5 PVALB LOC105376919
	MOP1_GCCACATAAGAGTCAAAAGGTACA	MOp1	866	843	1177	861	20190523A	BICCN-H_20190523A-SPL-R	H18.30.001	sorted	Female	18	Inh_ADARB2_VIP_SLC22A3	GABAergic	#C95170	CGE-PoA	#C456AA	Vip-Sncg	#A531BD	Vip_1	#D5A4E1	VIP	#B864CC	Inh L1-3 VIP HSPB6	21	#733fb0	5	6	#733fb0	Inh L1-6 VIP IQGAP2
	MOP1_GCCACATAAGATGTACACCTCCAA	MOp1	1584	1540	1657	1140	20190523A	BICCN-H_20190523A-SPL-R	H18.30.001	sorted	Female	42	Exc_L2-3_LINC00507_KIF13A	Glutamatergic	#3EA185	IT projection	#3ECB88	IT projection	#3ECB88	L2/3 IT	#C4EC04	L2-3 IT	#C4EC04	Exc L2 LINC00507 GLRA3	75	#cecd32	21	21	#cecd32	Exc L2 LINC00507 GLRA3
	MOP1_GCCACATAAGTCACTAAAACATCG	MOp1	2523	2451	2965	1631	20190523A	BICCN-H_20190523A-SPL-R	H18.30.001	sorted	Female	21	Inh_LHX6_SST_TNFSF15	GABAergic	#C95170	MGE	#CE4D36	Sst	#C06829	Sst_3	#FFA41C	SST	#FF9900	Inh L1-3 SST FAM20A	51	#d46909	13	12	#fb8d00	Inh L1-3 SST LOC105379168
	MOP1_GCCACATACAATGGAAACAAGCTA	MOp1	1722	1671	3775	2016	20190523A	BICCN-H_20190523A-SPL-R	H18.30.001	sorted	Female	16	Inh_ADARB2_GAD1_EDIL3	GABAergic	#C95170	CGE-PoA	#C456AA	Vip-Sncg	#A531BD	Vip_2	#C784D6	VIP	#B864CC	Inh L2 VIP SLC6A16	26	#774ea2	7	7	#e7a3f4	Inh L1-3 VIP NPR3
	MOP1_GCCACATACACCTTACACACAGAA	MOp1	2886	2807	6443	2950	20190523A	BICCN-H_20190523A-SPL-R	H18.30.001	sorted	Female	41	Exc_L2-3_LINC00507_ENC1	Glutamatergic	#3EA185	IT projection	#3ECB88	IT projection	#3ECB88	L2/3 IT	#C4EC04	L2-3 IT	#C4EC04	Exc L2 LINC00507 GLRA3	75	#cecd32	21	21	#cecd32	Exc L2 LINC00507 GLRA3
	MOP1_GCCACATACACCTTACACATTGGC	MOp1	1951	1905	3434	1938	20190523A	BICCN-H_20190523A-SPL-R	H18.30.001	sorted	Female	41	Exc_L2-3_LINC00507_ENC1	Glutamatergic	#3EA185	IT projection	#3ECB88	IT projection	#3ECB88	L2/3 IT	#C4EC04	L2-3 IT	#C4EC04	Exc L2 LINC00507 GLRA3	75	#cecd32	21	21	#cecd32	Exc L2 LINC00507 GLRA3
	MOP1_GCCACATACCGAAGTAAAACATCG	MOp1	2783	2701	2305	1506	20190523A	BICCN-H_20190523A-SPL-R	H18.30.001	sorted	Female	47	Exc_L5_RORB_COL22A1	Glutamatergic	#3EA185	IT projection	#3ECB88	IT projection	#3ECB88	L5 IT_1	#75C2BE	L5 IT	#50B2AD	Exc L3 RORB OTOGL	86	#91e6e9	25	26	#00bbc0	Exc L3-5 RORB COL22A1
	MOP1_GCCACATACCGACAACAAGACGGA	MOp1	783	768	2141	1307	20190523A	BICCN-H_20190523A-SPL-R	H18.30.001	sorted	Female	32	Inh_LHX6_PVALB_HMGB2	GABAergic	#C95170	MGE	#CE4D36	Sst	#C06829	Sst_3	#FFA41C	SST	#FF9900	Inh L2-3 SST NMU	47	#ffb82f	14	11	#ffb82f	Inh L1-3 SST LOC392232
	MOP1_GCCACATACCGTGAGAACTATGCA	MOp1	1578	1535	4230	2186	20190523A	BICCN-H_20190523A-SPL-R	H18.30.001	sorted	Female	34	Inh_LHX6_PVALB_CEMIP	GABAergic	#C95170	MGE	#CE4D36	Pvalb	#DB3143	Pvalb_1	#E15C61	PVALB	#D93137	Inh L2-5 PVALB RPH3AL	64	#d7003c	15	17	#b1331b	Inh L2-5 PVALB LOC105376919
	MOP1_GCCACATACGAACTTAAAGACGGA	MOp1	1965	1908	7251	3257	20190523A	BICCN-H_20190523A-SPL-R	H18.30.001	sorted	Female	41	Exc_L2-3_LINC00507_ENC1	Glutamatergic	#3EA185	IT projection	#3ECB88	IT projection	#3ECB88	L2/3 IT	#C4EC04	L2-3 IT	#C4EC04	Exc L2 LINC00507 GLRA3	75	#cecd32	21	21	#cecd32	Exc L2 LINC00507 GLRA3
	MOP1_GCCACATACGAACTTAACACAGAA	MOp1	3280	3185	5516	2692	20190523A	BICCN-H_20190523A-SPL-R	H18.30.001	sorted	Female	54	Exc_L5_TLE4_VAT1L	Glutamatergic	#3EA185	ET projection	#3E7782	ET projection	#3E7782	L5 ET_1	#407D94	L5 ET	#0D5B78	Exc L3-5 FEZF2 ASGR2	111	#0A75B1	34	34	#0D5D7E	Exc L3-5 FEZF2 LOC101929352
	MOP1_GCCACATACTAAGGTCACACAGAA	MOp1	2635	2578	5342	2584	20190523A	BICCN-H_20190523A-SPL-R	H18.30.001	sorted	Female	51	Exc_L5-6_THEMIS_CAMKK1	Glutamatergic	#3EA185	IT projection	#3ECB88	IT projection	#3ECB88	L6 IT_2	#A19A24	L6 IT	#A19922	Exc L6 THEMIS SNTG2	96	#d0d161	26	29	#cdce31	Exc L6 THEMIS LINC00343
	MOP1_GCCACATACTCAATGAAACCGAGA	MOp1	1156	1128	2998	1711	20190523A	BICCN-H_20190523A-SPL-R	H18.30.001	sorted	Female	1	Inh_ADARB2_LAMP5_CA3	GABAergic	#C95170	CGE-PoA	#C456AA	Lamp5-Other	#E37B97	Lamp5_3	#DA818D	LAMP5	#DA808C	Inh L1-6 LAMP5 CA1	5	#a76b6a	3	1	#ad474f	Inh L1-6 LAMP5 KIRREL
	MOP1_GCCACATAGAATCTGAACGCTCGA	MOp1	3674	3572	11145	4096	20190523A	BICCN-H_20190523A-SPL-R	H18.30.001	sorted	Female	44	Exc_L2-3_RORB_LAMA2	Glutamatergic	#3EA185	IT projection	#3ECB88	IT projection	#3ECB88	L5 IT_1	#75C2BE	L2-3 IT	#C4EC04	Exc L2-3 RORB PTPN3	81	#b7ce00	28	25	#b8eb62	Exc L2-3 RORB VIPR2
	MOP1_GCCACATAGGTGCGAAAACGCTTA	MOp1	1062	1044	1775	1152	20190523A	BICCN-H_20190523A-SPL-R	H18.30.001	sorted	Female	3	Inh_ADARB2_LAMP5_FBXL7	GABAergic	#C95170	CGE-PoA	#C456AA	Lamp5-Other	#E37B97	Lamp5_2	#E19AA4	LAMP5	#DA808C	Inh L1 LAMP5 RAB11FIP1	2	#ffa0a7	3	1	#ad474f	Inh L1-6 LAMP5 KIRREL
	MOP1_GCCACATAGTCGTAGAAGTGGTCA	MOp1	2164	2109	3380	1954	20190523A	BICCN-H_20190523A-SPL-R	H18.30.001	sorted	Female	41	Exc_L2-3_LINC00507_ENC1	Glutamatergic	#3EA185	IT projection	#3ECB88	IT projection	#3ECB88	L2/3 IT	#C4EC04	L2-3 IT	#C4EC04	Exc L2 LINC00507 GLRA3	75	#cecd32	21	21	#cecd32	Exc L2 LINC00507 GLRA3
	MOP1_GCCACATATCTTCACACGCTGATC	MOp1	1829	1784	2163	1366	20190523A	BICCN-H_20190523A-SPL-R	H18.30.001	sorted	Female	46	Exc_L4_RORB_VIPR2	Glutamatergic	#3EA185	IT projection	#3ECB88	IT projection	#3ECB88	L5 IT_1	#75C2BE	L2-3 IT	#C4EC04	Exc L2-3 RORB CCDC68	80	#b8eb62	28	25	#b8eb62	Exc L2-3 RORB VIPR2
	MOP1_GCCACATATGGCTTCAAGTACAAG	MOp1	2179	2112	4607	2385	20190523A	BICCN-H_20190523A-SPL-R	H18.30.001	sorted	Female	56	Exc_L6_TLE4_ADAMTSL1	Glutamatergic	#3EA185	ET projection	#3E7782	ET projection	#3E7782	L6 CT_2	#2F8DB8	L6 CT	#2D8CB8	Exc L5-6 FEZF2 C9orf135-AS1	101	#8fb5ce	32	32	#8fb5ce	Exc L5-6 FEZF2 C9orf135-AS1
	MOP1_GCGAGTAAAACCGAGAACCACTGT	MOp1	718	697	237	210	20190523A	BICCN-H_20190523A-SPL-R	H18.30.001	sorted	Female	63	Ast_AQP4_NKAIN3	Non-Neuronal	#6D7A67	Astrocyte	#696E50	Astrocyte	#696E50	Astro_1	#867E6E	Astro	#665C47	Astro L1-6 FGFR3 AQP1	123	#4f492f	39	39	#4f492f	Astro L1-6 FGFR3 AQP1
	MOP1_GCGAGTAAAACCGAGAACGTATCA	MOp1	1241	1202	2289	1456	20190523A	BICCN-H_20190523A-SPL-R	H18.30.001	sorted	Female	39	Exc_L2-3_LINC00507_AC011287.1	Glutamatergic	#3EA185	IT projection	#3ECB88	IT projection	#3ECB88	L2/3 IT	#C4EC04	L2-3 IT	#C4EC04	Exc L2 LAMP5 KCNG3	73	#7aad22	20	19	#7aad22	Exc L2 LAMP5 KCNG3
	MOP1_GCGAGTAAAAGACGGAAACGTGAT	MOp1	1994	1942	7127	3135	20190523A	BICCN-H_20190523A-SPL-R	H18.30.001	sorted	Female	46	Exc_L4_RORB_VIPR2	Glutamatergic	#3EA185	IT projection	#3ECB88	IT projection	#3ECB88	L5 IT_1	#75C2BE	L2-3 IT	#C4EC04	Exc L2-3 RORB PTPN3	81	#b7ce00	28	25	#b8eb62	Exc L2-3 RORB VIPR2
	MOP1_GCGAGTAAACACGACCACCACTGT	MOp1	712	695	323	271	20190523A	BICCN-H_20190523A-SPL-R	H18.30.001	sorted	Female	60	OPC_PDGFRA_TNR	Non-Neuronal	#6D7A67	Astrocyte	#696E50	Astrocyte	#696E50	Astro_2	#675D48	Astro	#665C47	Astro L1-6 FGFR3 PLCG1	125	#8D7C5D	38	41	#8D7C5D	Astro L1-6 FGFR3 PLCG1
	MOP1_GCGAGTAAACCACTGTACACAGAA	MOp1	3543	3432	7698	3428	20190523A	BICCN-H_20190523A-SPL-R	H18.30.001	sorted	Female	49	Exc_L5_RORB_TMSB10	Glutamatergic	#3EA185	IT projection	#3ECB88	IT projection	#3ECB88	L5 IT_2	#51B2AD	L5 IT	#50B2AD	Exc L3-5 RORB LNX2	90	#01d9d5	29	28	#99d5cb	Exc L3-5 RORB LOC105374972
	MOP1_GCGAGTAAACGCTCGACGCTGATC	MOp1	3223	3115	4489	2379	20190523A	BICCN-H_20190523A-SPL-R	H18.30.001	sorted	Female	43	Exc_L2-3_LINC00507_AC018742.1	Glutamatergic	#3EA185	IT projection	#3ECB88	IT projection	#3ECB88	L2/3 IT	#C4EC04	L2-3 IT	#C4EC04	Exc L2-3 LINC00507 DSG3	77	#a0e400	23	23	#a0e400	Exc L2-3 LINC00507 DSG3
	MOP1_GCGAGTAAAGCAGGAAACTATGCA	MOp1	1148	1129	3459	1879	20190523A	BICCN-H_20190523A-SPL-R	H18.30.001	sorted	Female	27	Inh_LHX6_GAD1_XKR4	GABAergic	#C95170	MGE	#CE4D36	Pvalb	#DB3143	Pvalb_1	#E15C61	PVALB	#D93137	Inh L2 PVALB FRZB	67	#ff5d68	15	17	#b1331b	Inh L2-5 PVALB LOC105376919
	MOP1_GCGAGTAAAGCAGGAAATGCCTAA	MOp1	1879	1828	2031	1295	20190523A	BICCN-H_20190523A-SPL-R	H18.30.001	sorted	Female	38	Inh_LHX6_PVALB_CA8	GABAergic	#C95170	MGE	#CE4D36	Pvalb	#DB3143	Chandelier	#F4358B	PVALB	#D93137	Inh L1-6 PVALB COL15A1	72	#F4358B	18	18	#F4358B	Inh L1-6 PVALB COL15A1
	MOP1_GCGAGTAAATAGCGACACGCTCGA	MOp1	543	532	316	256	20190523A	BICCN-H_20190523A-SPL-R	H18.30.001	sorted	Female	73	Mic_APBB1IP_APBB1IP	Non-Neuronal	#6D7A67	Micro-PVM	#598069	Micro-PVM	#598069	Microglia/PVM	#94AF97	Micro-PVM	#94AF97	Micro L1-6 TYROBP CD74	128	#94AF97	42	43	#94AF97	Micro L1-6 TYROBP CD74
	MOP1_GCGAGTAAATCATTCCACTATGCA	MOp1	2545	2468	3161	1815	20190523A	BICCN-H_20190523A-SPL-R	H18.30.001	sorted	Female	56	Exc_L6_TLE4_ADAMTSL1	Glutamatergic	#3EA185	ET projection	#3E7782	ET projection	#3E7782	L6 CT_2	#2F8DB8	L6 CT	#2D8CB8	Exc L5-6 FEZF2 C9orf135-AS1	101	#8fb5ce	32	32	#8fb5ce	Exc L5-6 FEZF2 C9orf135-AS1
	MOP1_GCGAGTAACACTTCGAACCACTGT	MOp1	1812	1758	3901	2040	20190523A	BICCN-H_20190523A-SPL-R	H18.30.001	sorted	Female	24	Inh_LHX6_SST_RIPOR2	GABAergic	#C95170	MGE	#CE4D36	Sst	#C06829	Sst_4	#FF9A02	SST	#FF9900	Inh L5-6 SST PAWR	48	#e07f00	10	10	#cc7b00	Inh L5-6 SST LOC101929667
	MOP1_GCGAGTAACATACCAAACCACTGT	MOp1	4001	3872	5153	2520	20190523A	BICCN-H_20190523A-SPL-R	H18.30.001	sorted	Female	46	Exc_L4_RORB_VIPR2	Glutamatergic	#3EA185	IT projection	#3ECB88	IT projection	#3ECB88	L5 IT_1	#75C2BE	L2-3 IT	#C4EC04	Exc L2-3 RORB CCDC68	80	#b8eb62	28	25	#b8eb62	Exc L2-3 RORB VIPR2
	MOP1_GCGAGTAACTGTAGCCAAACATCG	MOp1	2889	2801	3255	1882	20190523A	BICCN-H_20190523A-SPL-R	H18.30.001	sorted	Female	40	Exc_L2-3_LINC00507_DUX4	Glutamatergic	#3EA185	IT projection	#3ECB88	IT projection	#3ECB88	L2/3 IT	#C4EC04	L2-3 IT	#C4EC04	Exc L2 LINC00507 ATP7B	74	#c6ff1f	19	20	#c6ff1f	Exc L2 LINC00507 ATP7B
	MOP1_GCGAGTAACTGTAGCCACACAGAA	MOp1	3748	3614	6085	2944	20190523A	BICCN-H_20190523A-SPL-R	H18.30.001	sorted	Female	43	Exc_L2-3_LINC00507_AC018742.1	Glutamatergic	#3EA185	IT projection	#3ECB88	IT projection	#3ECB88	L2/3 IT	#C4EC04	L2-3 IT	#C4EC04	Exc L2-3 LINC00507 DSG3	77	#a0e400	23	23	#a0e400	Exc L2-3 LINC00507 DSG3
	MOP1_GCGAGTAAGCCACATAAGTACAAG	MOp1	1526	1493	3382	1970	20190523A	BICCN-H_20190523A-SPL-R	H18.30.001	sorted	Female	48	Exc_L5_RORB_PCSK1	Glutamatergic	#3EA185	IT projection	#3ECB88	IT projection	#3ECB88	L5 IT_2	#51B2AD	L5 IT	#50B2AD	Exc L3-5 RORB RPRM	91	#7baaac	29	28	#99d5cb	Exc L3-5 RORB LOC105374972
	MOP1_GCGAGTAAGCTCGGTAACAGCAGA	MOp1	511	501	655	513	20190523A	BICCN-H_20190523A-SPL-R	H18.30.001	sorted	Female	60	OPC_PDGFRA_TNR	Non-Neuronal	#6D7A67	Oligo-OPC	#598077	Oligo-OPC	#598077	OPC	#486159	OPC	#486159	OPC L1-6 PDGFRA COL20A1	118	#446e5c	36	36	#446e5c	OPC L1-6 PDGFRA COL20A1
	MOP1_GCTAACGAAACGCTTAAACGCTTA	MOp1	2022	1950	2806	1657	20190523A	BICCN-H_20190523A-SPL-R	H18.30.001	sorted	Female	40	Exc_L2-3_LINC00507_DUX4	Glutamatergic	#3EA185	IT projection	#3ECB88	IT projection	#3ECB88	L2/3 IT	#C4EC04	L2-3 IT	#C4EC04	Exc L2 LAMP5 KCNG3	73	#7aad22	20	19	#7aad22	Exc L2 LAMP5 KCNG3
	MOP1_GCTAACGAACCTCCAAAAACATCG	MOp1	2366	2293	3919	2169	20190523A	BICCN-H_20190523A-SPL-R	H18.30.001	sorted	Female	56	Exc_L6_TLE4_ADAMTSL1	Glutamatergic	#3EA185	ET projection	#3E7782	ET projection	#3E7782	L6 CT_2	#2F8DB8	L6 CT	#2D8CB8	Exc L5-6 FEZF2 C9orf135-AS1	101	#8fb5ce	32	32	#8fb5ce	Exc L5-6 FEZF2 C9orf135-AS1
	MOP1_GCTAACGAACGCTCGACGCTGATC	MOp1	3084	2977	3235	1957	20190523A	BICCN-H_20190523A-SPL-R	H18.30.001	sorted	Female	41	Exc_L2-3_LINC00507_ENC1	Glutamatergic	#3EA185	IT projection	#3ECB88	IT projection	#3ECB88	L2/3 IT	#C4EC04	L2-3 IT	#C4EC04	Exc L2 LAMP5 KCNG3	73	#7aad22	20	19	#7aad22	Exc L2 LAMP5 KCNG3
	MOP1_GCTAACGAACTATGCAAACGTGAT	MOp1	630	618	1551	1033	20190523A	BICCN-H_20190523A-SPL-R	H18.30.001	sorted	Female	22	Inh_LHX6_SST_PROM1	GABAergic	#C95170	MGE	#CE4D36	Sst	#C06829	Sst_1	#FFC369	SST	#FF9900	Inh L3-5 SST CDH3	41	#f97e13	9	9	#f97e13	Inh L3-5 SST EDNRA
	MOP1_GCTAACGAAGATGTACACAGCAGA	MOp1	1571	1522	3344	1890	20190523A	BICCN-H_20190523A-SPL-R	H18.30.001	sorted	Female	37	Inh_LHX6_PVALB_MYO1B	GABAergic	#C95170	MGE	#CE4D36	Pvalb	#DB3143	Pvalb_1	#E15C61	PVALB	#D93137	Inh L3 PVALB SAMD13	65	#ed6d5a	15	17	#b1331b	Inh L2-5 PVALB LOC105376919
	MOP1_GCTAACGAAGCAGGAAAACGTGAT	MOp1	3178	3072	3256	1952	20190523A	BICCN-H_20190523A-SPL-R	H18.30.001	sorted	Female	56	Exc_L6_TLE4_ADAMTSL1	Glutamatergic	#3EA185	ET projection	#3E7782	ET projection	#3E7782	L6 CT_2	#2F8DB8	L6 CT	#2D8CB8	Exc L5-6 FEZF2 C9orf135-AS1	101	#8fb5ce	32	32	#8fb5ce	Exc L5-6 FEZF2 C9orf135-AS1
	MOP1_GCTAACGAATCCTGTAAACAACCA	MOp1	2869	2776	5921	2798	20190523A	BICCN-H_20190523A-SPL-R	H18.30.001	sorted	Female	30	Inh_LHX6_PVALB_LRRC4C	GABAergic	#C95170	MGE	#CE4D36	Pvalb	#DB3143	Pvalb_1	#E15C61	PVALB	#D93137	Inh L5-6 PVALB ZFPM2-AS1	60	#be001e	16	15	#be001e	Inh L5-6 PVALB LINC01057
	MOP1_GCTAACGAATTGGCTCACCACTGT	MOp1	2615	2542	4040	2324	20190523A	BICCN-H_20190523A-SPL-R	H18.30.001	sorted	Female	43	Exc_L2-3_LINC00507_AC018742.1	Glutamatergic	#3EA185	IT projection	#3ECB88	IT projection	#3ECB88	L2/3 IT	#C4EC04	L2-3 IT	#C4EC04	Exc L2-3 LINC00507 DSG3	77	#a0e400	23	23	#a0e400	Exc L2-3 LINC00507 DSG3
	MOP1_GCTAACGACAACCACAACGTATCA	MOp1	2739	2656	3634	2105	20190523A	BICCN-H_20190523A-SPL-R	H18.30.001	sorted	Female	43	Exc_L2-3_LINC00507_AC018742.1	Glutamatergic	#3EA185	IT projection	#3ECB88	IT projection	#3ECB88	L2/3 IT	#C4EC04	L2-3 IT	#C4EC04	Exc L2 LINC00507 GLRA3	75	#cecd32	21	21	#cecd32	Exc L2 LINC00507 GLRA3
	MOP1_GCTAACGACAGATCTGAAGGTACA	MOp1	2414	2345	2778	1662	20190523A	BICCN-H_20190523A-SPL-R	H18.30.001	sorted	Female	39	Exc_L2-3_LINC00507_AC011287.1	Glutamatergic	#3EA185	IT projection	#3ECB88	IT projection	#3ECB88	L2/3 IT	#C4EC04	L2-3 IT	#C4EC04	Exc L2 LAMP5 KCNG3	73	#7aad22	20	19	#7aad22	Exc L2 LAMP5 KCNG3
	MOP1_GCTAACGACGAACTTAAAGACGGA	MOp1	665	649	274	226	20190523A	BICCN-H_20190523A-SPL-R	H18.30.001	sorted	Female	60	OPC_PDGFRA_TNR	Non-Neuronal	#6D7A67	Oligo-OPC	#598077	Oligo-OPC	#598077	OPC	#486159	OPC	#486159	OPC L1-6 PDGFRA COL20A1	118	#446e5c	36	36	#446e5c	OPC L1-6 PDGFRA COL20A1
	MOP1_GCTAACGACGCATACAAAGGTACA	MOp1	647	631	407	305	20190523A	BICCN-H_20190523A-SPL-R	H18.30.001	sorted	Female	65	Oli_PLP1_KCNH8	Non-Neuronal	#6D7A67	Oligo-OPC	#598077	Oligo-OPC	#598077	Oligo_2	#303F3A	Oligo	#2E3E39	Oligo L2-6 OPALIN FTH1P3	120	#003a28	40	38	#387567	Oligo L2-6 OPALIN LOC101927459
	MOP1_GCTAACGACGCATACAACACAGAA	MOp1	4475	4328	8451	3634	20190523A	BICCN-H_20190523A-SPL-R	H18.30.001	sorted	Female	45	Exc_L4_RORB_DSCAM	Glutamatergic	#3EA185	IT projection	#3ECB88	IT projection	#3ECB88	L2/3 IT	#C4EC04	L2-3 IT	#C4EC04	Exc L3 LAMP5 CARM1P1	78	#93d92b	22	24	#93d92b	Exc L3 LAMP5 MIR3976HG
	MOP1_GCTAACGAGTGTTCTAACCTCCAA	MOp1	2595	2504	3091	1775	20190523A	BICCN-H_20190523A-SPL-R	H18.30.001	sorted	Female	44	Exc_L2-3_RORB_LAMA2	Glutamatergic	#3EA185	IT projection	#3ECB88	IT projection	#3ECB88	L2/3 IT	#C4EC04	L2-3 IT	#C4EC04	Exc L2-3 RORB RTKN2	76	#c9ff3c	27	22	#c9ff3c	Exc L2-3 RORB RTKN2
	MOP1_GCTAACGATATCAGCAACATTGGC	MOp1	1552	1506	3492	1865	20190523A	BICCN-H_20190523A-SPL-R	H18.30.001	sorted	Female	46	Exc_L4_RORB_VIPR2	Glutamatergic	#3EA185	IT projection	#3ECB88	IT projection	#3ECB88	L5 IT_1	#75C2BE	L2-3 IT	#C4EC04	Exc L2-3 RORB PTPN3	81	#b7ce00	28	25	#b8eb62	Exc L2-3 RORB VIPR2
	MOP1_GCTAACGATGGCTTCAAAGGTACA	MOp1	4719	4476	4195	2362	20190523A	BICCN-H_20190523A-SPL-R	H18.30.001	sorted	Female	43	Exc_L2-3_LINC00507_AC018742.1	Glutamatergic	#3EA185	IT projection	#3ECB88	IT projection	#3ECB88	L2/3 IT	#C4EC04	L2-3 IT	#C4EC04	Exc L2-3 LINC00507 DSG3	77	#a0e400	23	23	#a0e400	Exc L2-3 LINC00507 DSG3
	MOP1_GCTAACGATGGTGGTAAACGTGAT	MOp1	1179	1150	1499	1016	20190523A	BICCN-H_20190523A-SPL-R	H18.30.001	sorted	Female	13	Inh_ADARB2_VIP_PRR16	GABAergic	#C95170	CGE-PoA	#C456AA	Vip-Sncg	#A531BD	Vip_2	#C784D6	VIP	#B864CC	Inh L1 VIP KLHDC8B	27	#d395ff	5	6	#733fb0	Inh L1-6 VIP IQGAP2
	MOP1_GCTCGGTAACCTCCAAACTATGCA	MOp1	2936	2858	6543	2978	20190523A	BICCN-H_20190523A-SPL-R	H18.30.001	sorted	Female	44	Exc_L2-3_RORB_LAMA2	Glutamatergic	#3EA185	IT projection	#3ECB88	IT projection	#3ECB88	L5 IT_1	#75C2BE	L2-3 IT	#C4EC04	Exc L2-3 RORB PTPN3	81	#b7ce00	28	25	#b8eb62	Exc L2-3 RORB VIPR2
	MOP1_GCTCGGTAAGCAGGAAACGTATCA	MOp1	2454	2387	4177	2296	20190523A	BICCN-H_20190523A-SPL-R	H18.30.001	sorted	Female	57	Exc_L6_TLE4_UTRN	Glutamatergic	#3EA185	IT projection	#3ECB88	IT projection	#3ECB88	L2/3 IT	#C4EC04	L2-3 IT	#C4EC04	Exc L2 LAMP5 KCNG3	73	#7aad22	20	19	#7aad22	Exc L2 LAMP5 KCNG3
	MOP1_GCTCGGTAAGCCATGCAAGACGGA	MOp1	585	577	744	602	20190523A	BICCN-H_20190523A-SPL-R	H18.30.001	sorted	Female	42	Exc_L2-3_LINC00507_KIF13A	Glutamatergic	#3EA185	IT projection	#3ECB88	IT projection	#3ECB88	L2/3 IT	#C4EC04	L2-3 IT	#C4EC04	Exc L2 LINC00507 GLRA3	75	#cecd32	21	21	#cecd32	Exc L2 LINC00507 GLRA3
	MOP1_GCTCGGTAAGCCATGCACACAGAA	MOp1	564	551	949	711	20190523A	BICCN-H_20190523A-SPL-R	H18.30.001	sorted	Female	39	Exc_L2-3_LINC00507_AC011287.1	Glutamatergic	#3EA185	IT projection	#3ECB88	IT projection	#3ECB88	L2/3 IT	#C4EC04	L2-3 IT	#C4EC04	Exc L2 LAMP5 KCNG3	73	#7aad22	20	19	#7aad22	Exc L2 LAMP5 KCNG3
	MOP1_GCTCGGTAAGTACAAGAACCGAGA	MOp1	711	693	611	454	20190523A	BICCN-H_20190523A-SPL-R	H18.30.001	sorted	Female	60	OPC_PDGFRA_TNR	Non-Neuronal	#6D7A67	Oligo-OPC	#598077	Oligo-OPC	#598077	OPC	#486159	OPC	#486159	OPC L1-6 PDGFRA COL20A1	118	#446e5c	36	36	#446e5c	OPC L1-6 PDGFRA COL20A1
	MOP1_GCTCGGTAAGTGGTCAACGCTCGA	MOp1	1929	1862	5922	2838	20190523A	BICCN-H_20190523A-SPL-R	H18.30.001	sorted	Female	39	Exc_L2-3_LINC00507_AC011287.1	Glutamatergic	#3EA185	IT projection	#3ECB88	IT projection	#3ECB88	L2/3 IT	#C4EC04	L2-3 IT	#C4EC04	Exc L2 LAMP5 KCNG3	73	#7aad22	20	19	#7aad22	Exc L2 LAMP5 KCNG3
	MOP1_GCTCGGTACCGAAGTACATCAAGT	MOp1	2430	2375	4340	2255	20190523A	BICCN-H_20190523A-SPL-R	H18.30.001	sorted	Female	59	Exc_L6b_THEMIS_NTNG2	Glutamatergic	#3EA185	IT projection	#3ECB88	IT projection	#3ECB88	L6 IT_3	#827B1B	L6 IT Car3	#5100FF	Exc L5-6 THEMIS SMYD1	97	#5100FF	30	30	#5100FF	Exc L5-6 THEMIS SMYD1
	MOP1_GCTCGGTAGAACAGGCACGTATCA	MOp1	1177	1158	2554	1483	20190523A	BICCN-H_20190523A-SPL-R	H18.30.001	sorted	Female	3	Inh_ADARB2_LAMP5_FBXL7	GABAergic	#C95170	CGE-PoA	#C456AA	Lamp5-Other	#E37B97	Lamp5_2	#E19AA4	LAMP5	#DA808C	Inh L1 LAMP5 RAB11FIP1	2	#ffa0a7	3	1	#ad474f	Inh L1-6 LAMP5 KIRREL
	MOP1_GCTCGGTAGAATCTGAACGCTCGA	MOp1	4512	4360	10690	3983	20190523A	BICCN-H_20190523A-SPL-R	H18.30.001	sorted	Female	50	Exc_L5_RORB_CALD1	Glutamatergic	#3EA185	IT projection	#3ECB88	IT projection	#3ECB88	L5 IT_2	#51B2AD	L5 IT	#50B2AD	Exc L5 THEMIS SLC22A18	88	#99d5cb	29	28	#99d5cb	Exc L3-5 RORB LOC105374972
	MOP1_GCTCGGTATAGGATGAACCTCCAA	MOp1	2041	1984	2669	1626	20190523A	BICCN-H_20190523A-SPL-R	H18.30.001	sorted	Female	41	Exc_L2-3_LINC00507_ENC1	Glutamatergic	#3EA185	IT projection	#3ECB88	IT projection	#3ECB88	L2/3 IT	#C4EC04	L2-3 IT	#C4EC04	Exc L2 LAMP5 KCNG3	73	#7aad22	20	19	#7aad22	Exc L2 LAMP5 KCNG3
	MOP1_GCTCGGTATAGGATGAACGCTCGA	MOp1	1379	1350	4042	2038	20190523A	BICCN-H_20190523A-SPL-R	H18.30.001	sorted	Female	43	Exc_L2-3_LINC00507_AC018742.1	Glutamatergic	#3EA185	IT projection	#3ECB88	IT projection	#3ECB88	L2/3 IT	#C4EC04	L2-3 IT	#C4EC04	Exc L2-3 LINC00507 DSG3	77	#a0e400	23	23	#a0e400	Exc L2-3 LINC00507 DSG3
	MOP1_GGAGAACAAACAACCAACGCTCGA	MOp1	1933	1886	14179	4125	20190523A	BICCN-H_20190523A-SPL-R	H18.30.001	sorted	Female	35	Inh_LHX6_PVALB_TNK1	GABAergic	#C95170	MGE	#CE4D36	Pvalb	#DB3143	Pvalb_1	#E15C61	PVALB	#D93137	Inh L5 PVALB LRIG3	62	#f25231	16	15	#be001e	Inh L5-6 PVALB LINC01057
	MOP1_GGAGAACAAACCGAGACATCAAGT	MOp1	1933	1878	3368	1838	20190523A	BICCN-H_20190523A-SPL-R	H18.30.001	sorted	Female	56	Exc_L6_TLE4_ADAMTSL1	Glutamatergic	#3EA185	ET projection	#3E7782	ET projection	#3E7782	L6 CT_2	#2F8DB8	L6 CT	#2D8CB8	Exc L5-6 FEZF2 C9orf135-AS1	101	#8fb5ce	32	32	#8fb5ce	Exc L5-6 FEZF2 C9orf135-AS1
	MOP1_GGAGAACAAAGGTACACAGATCTG	MOp1	605	593	600	453	20190523A	BICCN-H_20190523A-SPL-R	H18.30.001	sorted	Female	21	Inh_LHX6_SST_TNFSF15	GABAergic	#C95170	MGE	#CE4D36	Sst	#C06829	Sst_3	#FFA41C	SST	#FF9900	Inh L1-3 SST FAM20A	51	#d46909	13	12	#fb8d00	Inh L1-3 SST LOC105379168
	MOP1_GGAGAACAAGCACCTCAACAACCA	MOp1	2045	1983	2689	1627	20190523A	BICCN-H_20190523A-SPL-R	H18.30.001	sorted	Female	47	Exc_L5_RORB_COL22A1	Glutamatergic	#3EA185	IT projection	#3ECB88	IT projection	#3ECB88	L5 IT_1	#75C2BE	L5 IT	#50B2AD	Exc L3-5 RORB LINC01202	87	#547d7a	25	26	#00bbc0	Exc L3-5 RORB COL22A1
	MOP1_GGAGAACAAGGCTAACACAAGCTA	MOp1	1383	1347	3248	1833	20190523A	BICCN-H_20190523A-SPL-R	H18.30.001	sorted	Female	44	Exc_L2-3_RORB_LAMA2	Glutamatergic	#3EA185	IT projection	#3ECB88	IT projection	#3ECB88	L2/3 IT	#C4EC04	L2-3 IT	#C4EC04	Exc L2 LINC00507 GLRA3	75	#cecd32	21	21	#cecd32	Exc L2 LINC00507 GLRA3
	MOP1_GGAGAACAAGTGGTCAACCACTGT	MOp1	1859	1821	4971	2474	20190523A	BICCN-H_20190523A-SPL-R	H18.30.001	sorted	Female	41	Exc_L2-3_LINC00507_ENC1	Glutamatergic	#3EA185	IT projection	#3ECB88	IT projection	#3ECB88	L2/3 IT	#C4EC04	L2-3 IT	#C4EC04	Exc L2 LINC00507 GLRA3	75	#cecd32	21	21	#cecd32	Exc L2 LINC00507 GLRA3
	MOP1_GGAGAACACCTCCTGAAACGTGAT	MOp1	1623	1577	2526	1562	20190523A	BICCN-H_20190523A-SPL-R	H18.30.001	sorted	Female	39	Exc_L2-3_LINC00507_AC011287.1	Glutamatergic	#3EA185	IT projection	#3ECB88	IT projection	#3ECB88	L2/3 IT	#C4EC04	L2-3 IT	#C4EC04	Exc L2 LAMP5 KCNG3	73	#7aad22	20	19	#7aad22	Exc L2 LAMP5 KCNG3
	MOP1_GGAGAACAGCTAACGAAACAACCA	MOp1	875	867	1731	1079	20190523A	BICCN-H_20190523A-SPL-R	H18.30.001	sorted	Female	5	Inh_ADARB2_LAMP5_INPP4B	GABAergic	#C95170	CGE-PoA	#C456AA	Lamp5-Other	#E37B97	Lamp5_5	#844D54	LAMP5	#DA808C	Inh L1 LAMP5 NMBR	15	#e2a9b0	2	3	#c05675	Inh L1 LAMP5 NDNF
	MOP1_GGTGCGAAAACCGAGAACAGCAGA	MOp1	2797	2701	4980	2538	20190523A	BICCN-H_20190523A-SPL-R	H18.30.001	sorted	Female	53	Exc_L5-6_THEMIS_PLXDC2	Glutamatergic	#3EA185	IT projection	#3ECB88	IT projection	#3ECB88	L6 IT_2	#A19A24	L6 IT	#A19922	Exc L6 THEMIS SNTG2	96	#d0d161	26	29	#cdce31	Exc L6 THEMIS LINC00343
	MOP1_GGTGCGAAAAGGTACAACGCTCGA	MOp1	902	883	2625	1460	20190523A	BICCN-H_20190523A-SPL-R	H18.30.001	sorted	Female	19	Inh_ADARB2_VIP_SEZ6	GABAergic	#C95170	CGE-PoA	#C456AA	Vip-Sncg	#A531BD	Vip_1	#D5A4E1	VIP	#B864CC	Inh L1-3 VIP CBLN1	19	#dca0ff	6	5	#dca0ff	Inh L1-5 VIP KCNJ2
	MOP1_GGTGCGAAACACAGAAAGTACAAG	MOp1	2380	2331	4728	2447	20190523A	BICCN-H_20190523A-SPL-R	H18.30.001	sorted	Female	43	Exc_L2-3_LINC00507_AC018742.1	Glutamatergic	#3EA185	IT projection	#3ECB88	IT projection	#3ECB88	L2/3 IT	#C4EC04	L2-3 IT	#C4EC04	Exc L3 LAMP5 CARM1P1	78	#93d92b	22	24	#93d92b	Exc L3 LAMP5 MIR3976HG
	MOP1_GGTGCGAAATTGGCTCAAACATCG	MOp1	1809	1774	2422	1447	20190523A	BICCN-H_20190523A-SPL-R	H18.30.001	sorted	Female	51	Exc_L5-6_THEMIS_CAMKK1	Glutamatergic	#3EA185	IT projection	#3ECB88	IT projection	#3ECB88	L6 IT_2	#A19A24	L6 IT	#A19922	Exc L6 THEMIS SNTG2	96	#d0d161	26	29	#cdce31	Exc L6 THEMIS LINC00343
	MOP1_GGTGCGAACAAGACTAAAGACGGA	MOp1	1073	1027	1559	1099	20190523A	BICCN-H_20190523A-SPL-R	H18.30.001	sorted	Female	40	Exc_L2-3_LINC00507_DUX4	Glutamatergic	#3EA185	IT projection	#3ECB88	IT projection	#3ECB88	L2/3 IT	#C4EC04	L2-3 IT	#C4EC04	Exc L2 LAMP5 KCNG3	73	#7aad22	20	19	#7aad22	Exc L2 LAMP5 KCNG3
	MOP1_GGTGCGAACAGCGTTAAACAACCA	MOp1	1513	1479	7037	2841	20190523A	BICCN-H_20190523A-SPL-R	H18.30.001	sorted	Female	55	Exc_L6_TLE4_SORCS2	Glutamatergic	#3EA185	ET projection	#3E7782	ET projection	#3E7782	L6 CT_1	#59A4C7	L6 CT	#2D8CB8	Exc L5-6 FEZF2 FILIP1L	102	#2a84b9	31	31	#5e8099	Exc L5-6 FEZF2 LOC105376596
	MOP1_GGTGCGAACCTCCTGAAACGCTTA	MOp1	2407	2317	7497	3077	20190523A	BICCN-H_20190523A-SPL-R	H18.30.001	sorted	Female	51	Exc_L5-6_THEMIS_CAMKK1	Glutamatergic	#3EA185	IT projection	#3ECB88	IT projection	#3ECB88	L6 IT_1	#B4AE50	L6 IT	#A19922	Exc L6 THEMIS LINC00343	94	#cdce31	26	29	#cdce31	Exc L6 THEMIS LINC00343
	MOP1_GGTGCGAAGAATCTGACTGTAGCC	MOp1	2423	2352	2440	1472	20190523A	BICCN-H_20190523A-SPL-R	H18.30.001	sorted	Female	46	Exc_L4_RORB_VIPR2	Glutamatergic	#3EA185	IT projection	#3ECB88	IT projection	#3ECB88	L5 IT_1	#75C2BE	L2-3 IT	#C4EC04	Exc L2-3 RORB PTPN3	81	#b7ce00	28	25	#b8eb62	Exc L2-3 RORB VIPR2
	MOP1_GGTGCGAAGACAGTGCACAAGCTA	MOp1	1054	1022	1554	1068	20190523A	BICCN-H_20190523A-SPL-R	H18.30.001	sorted	Female	41	Exc_L2-3_LINC00507_ENC1	Glutamatergic	#3EA185	IT projection	#3ECB88	IT projection	#3ECB88	L2/3 IT	#C4EC04	L2-3 IT	#C4EC04	Exc L2 LAMP5 KCNG3	73	#7aad22	20	19	#7aad22	Exc L2 LAMP5 KCNG3
	MOP1_GGTGCGAATATCAGCAACGCTCGA	MOp1	2067	2006	5519	2674	20190523A	BICCN-H_20190523A-SPL-R	H18.30.001	sorted	Female	39	Exc_L2-3_LINC00507_AC011287.1	Glutamatergic	#3EA185	IT projection	#3ECB88	IT projection	#3ECB88	L2/3 IT	#C4EC04	L2-3 IT	#C4EC04	Exc L2 LAMP5 KCNG3	73	#7aad22	20	19	#7aad22	Exc L2 LAMP5 KCNG3
	MOP1_GTACGCAAACAGATTCACGCTCGA	MOp1	2583	2501	10847	3736	20190523A	BICCN-H_20190523A-SPL-R	H18.30.001	sorted	Female	34	Inh_LHX6_PVALB_CEMIP	GABAergic	#C95170	MGE	#CE4D36	Pvalb	#DB3143	Pvalb_1	#E15C61	PVALB	#D93137	Inh L2-5 PVALB RPH3AL	64	#d7003c	15	17	#b1331b	Inh L2-5 PVALB LOC105376919
	MOP1_GTACGCAAAGCACCTCACATTGGC	MOp1	2986	2910	4083	2297	20190523A	BICCN-H_20190523A-SPL-R	H18.30.001	sorted	Female	43	Exc_L2-3_LINC00507_AC018742.1	Glutamatergic	#3EA185	IT projection	#3ECB88	IT projection	#3ECB88	L2/3 IT	#C4EC04	L2-3 IT	#C4EC04	Exc L2-3 LINC00507 DSG3	77	#a0e400	23	23	#a0e400	Exc L2-3 LINC00507 DSG3
	MOP1_GTACGCAAATGCCTAAACGCTCGA	MOp1	954	935	3084	1502	20190523A	BICCN-H_20190523A-SPL-R	H18.30.001	sorted	Female	57	Exc_L6_TLE4_UTRN	Glutamatergic	#3EA185	ET projection	#3E7782	ET projection	#3E7782	L6b	#53377D	L6b	#53377D	Exc L6 FEZF2 KLK7	108	#7568ce	33	33	#22225c	Exc L6 FEZF2 NPFFR2
	MOP1_GTACGCAACAAGACTAACTATGCA	MOp1	2938	2857	3974	2132	20190523A	BICCN-H_20190523A-SPL-R	H18.30.001	sorted	Female	40	Exc_L2-3_LINC00507_DUX4	Glutamatergic	#3EA185	IT projection	#3ECB88	IT projection	#3ECB88	L2/3 IT	#C4EC04	L2-3 IT	#C4EC04	Exc L2 LINC00507 GLRA3	75	#cecd32	21	21	#cecd32	Exc L2 LINC00507 GLRA3
	MOP1_GTACGCAACGGATTGCAAGGTACA	MOp1	1907	1862	1974	1258	20190523A	BICCN-H_20190523A-SPL-R	H18.30.001	sorted	Female	16	Inh_ADARB2_GAD1_EDIL3	GABAergic	#C95170	CGE-PoA	#C456AA	Vip-Sncg	#A531BD	Vip_2	#C784D6	VIP	#B864CC	Inh L1-3 VIP FNDC1	24	#ef8fe2	7	7	#e7a3f4	Inh L1-3 VIP NPR3
	MOP1_GTACGCAACTGAGCCAACCACTGT	MOp1	3553	3426	4081	2180	20190523A	BICCN-H_20190523A-SPL-R	H18.30.001	sorted	Female	43	Exc_L2-3_LINC00507_AC018742.1	Glutamatergic	#3EA185	IT projection	#3ECB88	IT projection	#3ECB88	L2/3 IT	#C4EC04	L2-3 IT	#C4EC04	Exc L3 LAMP5 CARM1P1	78	#93d92b	22	24	#93d92b	Exc L3 LAMP5 MIR3976HG
	MOP1_GTACGCAAGATGAATCACAGCAGA	MOp1	2849	2767	4823	2626	20190523A	BICCN-H_20190523A-SPL-R	H18.30.001	sorted	Female	45	Exc_L4_RORB_DSCAM	Glutamatergic	#3EA185	IT projection	#3ECB88	IT projection	#3ECB88	L2/3 IT	#C4EC04	L2-3 IT	#C4EC04	Exc L2-3 LINC00507 DSG3	77	#a0e400	23	23	#a0e400	Exc L2-3 LINC00507 DSG3
	MOP1_GTACGCAAGGTGCGAAACCACTGT	MOp1	1412	1377	3201	1853	20190523A	BICCN-H_20190523A-SPL-R	H18.30.001	sorted	Female	42	Exc_L2-3_LINC00507_KIF13A	Glutamatergic	#3EA185	IT projection	#3ECB88	IT projection	#3ECB88	L2/3 IT	#C4EC04	L2-3 IT	#C4EC04	Exc L2 LAMP5 KCNG3	73	#7aad22	20	19	#7aad22	Exc L2 LAMP5 KCNG3
	MOP1_GTACGCAATGGAACAACAGATCTG	MOp1	1414	1365	2416	1537	20190523A	BICCN-H_20190523A-SPL-R	H18.30.001	sorted	Female	40	Exc_L2-3_LINC00507_DUX4	Glutamatergic	#3EA185	IT projection	#3ECB88	IT projection	#3ECB88	L2/3 IT	#C4EC04	L2-3 IT	#C4EC04	Exc L2 LAMP5 KCNG3	73	#7aad22	20	19	#7aad22	Exc L2 LAMP5 KCNG3
	MOP1_GTACGCAATGGCTTCACTGTAGCC	MOp1	2728	2652	3331	1888	20190523A	BICCN-H_20190523A-SPL-R	H18.30.001	sorted	Female	39	Exc_L2-3_LINC00507_AC011287.1	Glutamatergic	#3EA185	IT projection	#3ECB88	IT projection	#3ECB88	L2/3 IT	#C4EC04	L2-3 IT	#C4EC04	Exc L2 LAMP5 KCNG3	73	#7aad22	20	19	#7aad22	Exc L2 LAMP5 KCNG3
	MOP1_GTCGTAGAACACAGAAACGCTCGA	MOp1	2460	2374	20984	4973	20190523A	BICCN-H_20190523A-SPL-R	H18.30.001	sorted	Female	35	Inh_LHX6_PVALB_TNK1	GABAergic	#C95170	MGE	#CE4D36	Pvalb	#DB3143	Pvalb_1	#E15C61	PVALB	#D93137	Inh L2-5 PVALB RPH3AL	64	#d7003c	15	17	#b1331b	Inh L2-5 PVALB LOC105376919
	MOP1_GTCGTAGAACACGACCCTGTAGCC	MOp1	2595	2521	2904	1689	20190523A	BICCN-H_20190523A-SPL-R	H18.30.001	sorted	Female	56	Exc_L6_TLE4_ADAMTSL1	Glutamatergic	#3EA185	ET projection	#3E7782	ET projection	#3E7782	L6 CT_2	#2F8DB8	L6 CT	#2D8CB8	Exc L5-6 FEZF2 C9orf135-AS1	101	#8fb5ce	32	32	#8fb5ce	Exc L5-6 FEZF2 C9orf135-AS1
	MOP1_GTCGTAGAAGATGTACAACCGAGA	MOp1	3644	3523	6394	2860	20190523A	BICCN-H_20190523A-SPL-R	H18.30.001	sorted	Female	51	Exc_L5-6_THEMIS_CAMKK1	Glutamatergic	#3EA185	IT projection	#3ECB88	IT projection	#3ECB88	L5 IT_1	#75C2BE	L5 IT	#50B2AD	Exc L5 THEMIS VILL	85	#4ca8ac	24	27	#4ca8ac	Exc L5-6 THEMIS TMEM18
	MOP1_GTCGTAGAAGTCACTAACCTCCAA	MOp1	2987	2881	5900	2743	20190523A	BICCN-H_20190523A-SPL-R	H18.30.001	sorted	Female	44	Exc_L2-3_RORB_LAMA2	Glutamatergic	#3EA185	IT projection	#3ECB88	IT projection	#3ECB88	L2/3 IT	#C4EC04	L2-3 IT	#C4EC04	Exc L2-3 RORB RTKN2	76	#c9ff3c	27	22	#c9ff3c	Exc L2-3 RORB RTKN2
	MOP1_GTCGTAGAATTGAGGACTGTAGCC	MOp1	2689	2604	2133	1224	20190523A	BICCN-H_20190523A-SPL-R	H18.30.001	sorted	Female	32	Inh_LHX6_PVALB_HMGB2	GABAergic	#C95170	MGE	#CE4D36	Pvalb	#DB3143	Pvalb_1	#E15C61	PVALB	#D93137	Inh L2-5 PVALB RPH3AL	64	#d7003c	15	17	#b1331b	Inh L2-5 PVALB LOC105376919
	MOP1_GTCGTAGACCGACAACCATCAAGT	MOp1	1628	1584	5194	2683	20190523A	BICCN-H_20190523A-SPL-R	H18.30.001	sorted	Female	41	Exc_L2-3_LINC00507_ENC1	Glutamatergic	#3EA185	IT projection	#3ECB88	IT projection	#3ECB88	L2/3 IT	#C4EC04	L2-3 IT	#C4EC04	Exc L2 LAMP5 KCNG3	73	#7aad22	20	19	#7aad22	Exc L2 LAMP5 KCNG3
	MOP1_GTCGTAGACCTCCTGAACACAGAA	MOp1	650	635	865	575	20190523A	BICCN-H_20190523A-SPL-R	H18.30.001	sorted	Female	21	Inh_LHX6_SST_TNFSF15	GABAergic	#C95170	MGE	#CE4D36	Sst	#C06829	Sst_3	#FFA41C	SST	#FF9900	Inh L1-2 SST CCNJL	50	#fb8d00	13	12	#fb8d00	Inh L1-3 SST LOC105379168
	MOP1_GTCGTAGACGGATTGCACACAGAA	MOp1	1469	1425	2374	1512	20190523A	BICCN-H_20190523A-SPL-R	H18.30.001	sorted	Female	40	Exc_L2-3_LINC00507_DUX4	Glutamatergic	#3EA185	IT projection	#3ECB88	IT projection	#3ECB88	L2/3 IT	#C4EC04	L2-3 IT	#C4EC04	Exc L2 LAMP5 KCNG3	73	#7aad22	20	19	#7aad22	Exc L2 LAMP5 KCNG3
	MOP1_GTCGTAGAGAACAGGCAACCGAGA	MOp1	3048	2960	4559	2206	20190523A	BICCN-H_20190523A-SPL-R	H18.30.001	sorted	Female	3	Inh_ADARB2_LAMP5_FBXL7	GABAergic	#C95170	CGE-PoA	#C456AA	Lamp5-Other	#E37B97	Lamp5_2	#E19AA4	LAMP5	#DA808C	Inh L1 LAMP5 RAB11FIP1	2	#ffa0a7	3	1	#ad474f	Inh L1-6 LAMP5 KIRREL
	MOP1_GTCGTAGAGCGAGTAAAACGCTTA	MOp1	2847	2774	12522	4247	20190523A	BICCN-H_20190523A-SPL-R	H18.30.001	sorted	Female	46	Exc_L4_RORB_VIPR2	Glutamatergic	#3EA185	IT projection	#3ECB88	IT projection	#3ECB88	L2/3 IT	#C4EC04	L2-3 IT	#C4EC04	Exc L2-3 RORB RTKN2	76	#c9ff3c	27	22	#c9ff3c	Exc L2-3 RORB RTKN2
	MOP1_GTCGTAGAGCTAACGAAGTACAAG	MOp1	619	603	1037	763	20190523A	BICCN-H_20190523A-SPL-R	H18.30.001	sorted	Female	21	Inh_LHX6_SST_TNFSF15	GABAergic	#C95170	MGE	#CE4D36	Sst	#C06829	Sst_3	#FFA41C	SST	#FF9900	Inh L1-2 SST CCNJL	50	#fb8d00	13	12	#fb8d00	Inh L1-3 SST LOC105379168
	MOP1_GTCGTAGATGGAACAAACCACTGT	MOp1	598	584	404	330	20190523A	BICCN-H_20190523A-SPL-R	H18.30.001	sorted	Female	65	Oli_PLP1_KCNH8	Non-Neuronal	#6D7A67	Oligo-OPC	#598077	Oligo-OPC	#598077	Oligo_2	#303F3A	Oligo	#2E3E39	Oligo L2-6 OPALIN FTH1P3	120	#003a28	40	38	#387567	Oligo L2-6 OPALIN LOC101927459
	MOP1_GTCTGTCAAAACATCGCAGATCTG	MOp1	4045	3878	3989	2137	20190523A	BICCN-H_20190523A-SPL-R	H18.30.001	sorted	Female	56	Exc_L6_TLE4_ADAMTSL1	Glutamatergic	#3EA185	ET projection	#3E7782	ET projection	#3E7782	L6 CT_2	#2F8DB8	L6 CT	#2D8CB8	Exc L5-6 FEZF2 C9orf135-AS1	101	#8fb5ce	32	32	#8fb5ce	Exc L5-6 FEZF2 C9orf135-AS1
	MOP1_GTCTGTCAAACGCTTAACCTCCAA	MOp1	376	369	459	364	20190523A	BICCN-H_20190523A-SPL-R	H18.30.001	sorted	Female	65	Oli_PLP1_KCNH8	Non-Neuronal	#6D7A67	Oligo-OPC	#598077	Oligo-OPC	#598077	Oligo_2	#303F3A	Oligo	#2E3E39	Oligo L2-6 OPALIN FTH1P3	120	#003a28	40	38	#387567	Oligo L2-6 OPALIN LOC101927459
	MOP1_GTCTGTCAACAAGCTAAACAACCA	MOp1	2470	2400	4339	2413	20190523A	BICCN-H_20190523A-SPL-R	H18.30.001	sorted	Female	43	Exc_L2-3_LINC00507_AC018742.1	Glutamatergic	#3EA185	IT projection	#3ECB88	IT projection	#3ECB88	L2/3 IT	#C4EC04	L2-3 IT	#C4EC04	Exc L3 LAMP5 CARM1P1	78	#93d92b	22	24	#93d92b	Exc L3 LAMP5 MIR3976HG
	MOP1_GTCTGTCACAAGACTAAACGCTTA	MOp1	2105	2053	4394	2244	20190523A	BICCN-H_20190523A-SPL-R	H18.30.001	sorted	Female	37	Inh_LHX6_PVALB_MYO1B	GABAergic	#C95170	MGE	#CE4D36	Pvalb	#DB3143	Pvalb_1	#E15C61	PVALB	#D93137	Inh L3 PVALB SAMD13	65	#ed6d5a	15	17	#b1331b	Inh L2-5 PVALB LOC105376919
	MOP1_GTCTGTCACCAGTTCAAACGTGAT	MOp1	2719	2623	6597	3152	20190523A	BICCN-H_20190523A-SPL-R	H18.30.001	sorted	Female	39	Exc_L2-3_LINC00507_AC011287.1	Glutamatergic	#3EA185	IT projection	#3ECB88	IT projection	#3ECB88	L2/3 IT	#C4EC04	L2-3 IT	#C4EC04	Exc L2 LAMP5 KCNG3	73	#7aad22	20	19	#7aad22	Exc L2 LAMP5 KCNG3
	MOP1_GTCTGTCACTAAGGTCAGTACAAG	MOp1	2193	2131	5568	2642	20190523A	BICCN-H_20190523A-SPL-R	H18.30.001	sorted	Female	42	Exc_L2-3_LINC00507_KIF13A	Glutamatergic	#3EA185	IT projection	#3ECB88	IT projection	#3ECB88	L2/3 IT	#C4EC04	L2-3 IT	#C4EC04	Exc L2 LINC00507 GLRA3	75	#cecd32	21	21	#cecd32	Exc L2 LINC00507 GLRA3
	MOP1_GTCTGTCACTCAATGAACACAGAA	MOp1	1126	1096	2744	1613	20190523A	BICCN-H_20190523A-SPL-R	H18.30.001	sorted	Female	21	Inh_LHX6_SST_TNFSF15	GABAergic	#C95170	MGE	#CE4D36	Sst	#C06829	Sst_3	#FFA41C	SST	#FF9900	Inh L1-2 SST CCNJL	50	#fb8d00	13	12	#fb8d00	Inh L1-3 SST LOC105379168
	MOP1_GTCTGTCAGCGAGTAAACAGCAGA	MOp1	1062	1038	1447	1051	20190523A	BICCN-H_20190523A-SPL-R	H18.30.001	sorted	Female	19	Inh_ADARB2_VIP_SEZ6	GABAergic	#C95170	CGE-PoA	#C456AA	Vip-Sncg	#A531BD	Vip_1	#D5A4E1	VIP	#B864CC	Inh L1-3 VIP CBLN1	19	#dca0ff	6	5	#dca0ff	Inh L1-5 VIP KCNJ2
	MOP1_GTCTGTCAGTCGTAGAAACCGAGA	MOp1	1994	1926	3179	1807	20190523A	BICCN-H_20190523A-SPL-R	H18.30.001	sorted	Female	40	Exc_L2-3_LINC00507_DUX4	Glutamatergic	#3EA185	IT projection	#3ECB88	IT projection	#3ECB88	L2/3 IT	#C4EC04	L2-3 IT	#C4EC04	Exc L2 LINC00507 GLRA3	75	#cecd32	21	21	#cecd32	Exc L2 LINC00507 GLRA3
	MOP1_GTCTGTCATGGAACAAACGTATCA	MOp1	1810	1757	4436	2352	20190523A	BICCN-H_20190523A-SPL-R	H18.30.001	sorted	Female	44	Exc_L2-3_RORB_LAMA2	Glutamatergic	#3EA185	IT projection	#3ECB88	IT projection	#3ECB88	L2/3 IT	#C4EC04	L2-3 IT	#C4EC04	Exc L2-3 RORB RTKN2	76	#c9ff3c	27	22	#c9ff3c	Exc L2-3 RORB RTKN2
	MOP1_GTCTGTCATGGCTTCACGCTGATC	MOp1	2974	2891	3204	1869	20190523A	BICCN-H_20190523A-SPL-R	H18.30.001	sorted	Female	51	Exc_L5-6_THEMIS_CAMKK1	Glutamatergic	#3EA185	IT projection	#3ECB88	IT projection	#3ECB88	L5 IT_1	#75C2BE	L5 IT	#50B2AD	Exc L5 THEMIS VILL	85	#4ca8ac	24	27	#4ca8ac	Exc L5-6 THEMIS TMEM18
	MOP1_GTGTTCTAAACGTGATCAGATCTG	MOp1	2631	2535	2489	1569	20190523A	BICCN-H_20190523A-SPL-R	H18.30.001	sorted	Female	42	Exc_L2-3_LINC00507_KIF13A	Glutamatergic	#3EA185	IT projection	#3ECB88	IT projection	#3ECB88	L2/3 IT	#C4EC04	L2-3 IT	#C4EC04	Exc L2 LINC00507 GLRA3	75	#cecd32	21	21	#cecd32	Exc L2 LINC00507 GLRA3
	MOP1_GTGTTCTAAAGGACACAACGTGAT	MOp1	1896	1840	4790	2447	20190523A	BICCN-H_20190523A-SPL-R	H18.30.001	sorted	Female	32	Inh_LHX6_PVALB_HMGB2	GABAergic	#C95170	MGE	#CE4D36	Pvalb	#DB3143	Pvalb_1	#E15C61	PVALB	#D93137	Inh L2-5 PVALB RPH3AL	64	#d7003c	15	17	#b1331b	Inh L2-5 PVALB LOC105376919
	MOP1_GTGTTCTAAAGGACACACACAGAA	MOp1	530	517	318	276	20190523A	BICCN-H_20190523A-SPL-R	H18.30.001	sorted	Female	61	Ast_AQP4_ZNF98	Non-Neuronal	#6D7A67	Astrocyte	#696E50	Astrocyte	#696E50	Astro_1	#675D48	Astro	#665C47	Astro L1 FGFR3 SERPINI2	124	#5A503F	37	40	#5A503F	Astro L1 FGFR3 SERPINI2
	MOP1_GTGTTCTAAATCCGTCCGCTGATC	MOp1	1449	1415	981	667	20190523A	BICCN-H_20190523A-SPL-R	H18.30.001	sorted	Female	3	Inh_ADARB2_LAMP5_FBXL7	GABAergic	#C95170	CGE-PoA	#C456AA	Lamp5-Other	#E37B97	Lamp5_2	#E19AA4	LAMP5	#DA808C	Inh L1 LAMP5 RAB11FIP1	2	#ffa0a7	3	1	#ad474f	Inh L1-6 LAMP5 KIRREL
	MOP1_GTGTTCTAACACGACCAACGCTTA	MOp1	1916	1860	4236	2238	20190523A	BICCN-H_20190523A-SPL-R	H18.30.001	sorted	Female	39	Exc_L2-3_LINC00507_AC011287.1	Glutamatergic	#3EA185	IT projection	#3ECB88	IT projection	#3ECB88	L2/3 IT	#C4EC04	L2-3 IT	#C4EC04	Exc L2 LAMP5 KCNG3	73	#7aad22	20	19	#7aad22	Exc L2 LAMP5 KCNG3
	MOP1_GTGTTCTAACTATGCAACACAGAA	MOp1	2755	2667	2572	1570	20190523A	BICCN-H_20190523A-SPL-R	H18.30.001	sorted	Female	33	Inh_LHX6_PVALB_RARB	GABAergic	#C95170	MGE	#CE4D36	Pvalb	#DB3143	Pvalb_1	#E15C61	PVALB	#D93137	Inh L3 PVALB SAMD13	65	#ed6d5a	15	17	#b1331b	Inh L2-5 PVALB LOC105376919
	MOP1_GTGTTCTAAGTACAAGATGCCTAA	MOp1	2397	2346	5874	2888	20190523A	BICCN-H_20190523A-SPL-R	H18.30.001	sorted	Female	43	Exc_L2-3_LINC00507_AC018742.1	Glutamatergic	#3EA185	IT projection	#3ECB88	IT projection	#3ECB88	L2/3 IT	#C4EC04	L2-3 IT	#C4EC04	Exc L2 LINC00507 GLRA3	75	#cecd32	21	21	#cecd32	Exc L2 LINC00507 GLRA3
	MOP1_GTGTTCTAATTGAGGAACGTATCA	MOp1	1887	1831	2601	1533	20190523A	BICCN-H_20190523A-SPL-R	H18.30.001	sorted	Female	50	Exc_L5_RORB_CALD1	Glutamatergic	#3EA185	IT projection	#3ECB88	IT projection	#3ECB88	L5 IT_2	#51B2AD	L5 IT	#50B2AD	Exc L3-5 RORB LNX2	90	#01d9d5	29	28	#99d5cb	Exc L3-5 RORB LOC105374972
	MOP1_GTGTTCTACAAGACTAATGCCTAA	MOp1	3717	3558	5588	2807	20190523A	BICCN-H_20190523A-SPL-R	H18.30.001	sorted	Female	43	Exc_L2-3_LINC00507_AC018742.1	Glutamatergic	#3EA185	IT projection	#3ECB88	IT projection	#3ECB88	L2/3 IT	#C4EC04	L2-3 IT	#C4EC04	Exc L2-3 LINC00507 DSG3	77	#a0e400	23	23	#a0e400	Exc L2-3 LINC00507 DSG3
	MOP1_GTGTTCTACGGATTGCACAGCAGA	MOp1	1669	1621	3496	1922	20190523A	BICCN-H_20190523A-SPL-R	H18.30.001	sorted	Female	37	Inh_LHX6_PVALB_MYO1B	GABAergic	#C95170	MGE	#CE4D36	Pvalb	#DB3143	Pvalb_1	#E15C61	PVALB	#D93137	Inh L2-5 PVALB RPH3AL	64	#d7003c	15	17	#b1331b	Inh L2-5 PVALB LOC105376919
	MOP1_GTGTTCTAGACAGTGCAAACATCG	MOp1	1789	1753	2342	1445	20190523A	BICCN-H_20190523A-SPL-R	H18.30.001	sorted	Female	59	Exc_L6b_THEMIS_NTNG2	Glutamatergic	#3EA185	IT projection	#3ECB88	IT projection	#3ECB88	L6 IT_3	#827B1B	L6 IT Car3	#5100FF	Exc L5-6 THEMIS SMYD1	97	#5100FF	30	30	#5100FF	Exc L5-6 THEMIS SMYD1
	MOP1_GTGTTCTAGCTAACGAACATTGGC	MOp1	1302	1275	2105	1385	20190523A	BICCN-H_20190523A-SPL-R	H18.30.001	sorted	Female	24	Inh_LHX6_SST_RIPOR2	GABAergic	#C95170	MGE	#CE4D36	Sst	#C06829	Sst_6	#CE7B00	SST	#FF9900	Inh L5-6 SST KLHL1	57	#ffa834	10	10	#cc7b00	Inh L5-6 SST LOC101929667
	MOP1_GTGTTCTATGGCTTCACTGTAGCC	MOp1	2587	2495	5791	2918	20190523A	BICCN-H_20190523A-SPL-R	H18.30.001	sorted	Female	42	Exc_L2-3_LINC00507_KIF13A	Glutamatergic	#3EA185	IT projection	#3ECB88	IT projection	#3ECB88	L2/3 IT	#C4EC04	L2-3 IT	#C4EC04	Exc L2 LINC00507 GLRA3	75	#cecd32	21	21	#cecd32	Exc L2 LINC00507 GLRA3
	MOP1_TAGGATGAAATGTTGCACATTGGC	MOp1	1147	1125	1069	755	20190523A	BICCN-H_20190523A-SPL-R	H18.30.001	sorted	Female	21	Inh_LHX6_SST_TNFSF15	GABAergic	#C95170	MGE	#CE4D36	Sst	#C06829	Sst_3	#FFA41C	SST	#FF9900	Inh L1-2 SST CCNJL	50	#fb8d00	13	12	#fb8d00	Inh L1-3 SST LOC105379168
	MOP1_TAGGATGAATCCTGTAATGCCTAA	MOp1	4770	4584	5650	2816	20190523A	BICCN-H_20190523A-SPL-R	H18.30.001	sorted	Female	52	Exc_L5-6_THEMIS_BICC1	Glutamatergic	#3EA185	IT projection	#3ECB88	IT projection	#3ECB88	L6 IT_2	#A19A24	L5 IT	#50B2AD	Exc L5-6 THEMIS TNFAIP6	89	#5fc5b6	24	27	#4ca8ac	Exc L5-6 THEMIS TMEM18
	MOP1_TAGGATGACAACCACAACGCTCGA	MOp1	1802	1744	3264	1820	20190523A	BICCN-H_20190523A-SPL-R	H18.30.001	sorted	Female	46	Exc_L4_RORB_VIPR2	Glutamatergic	#3EA185	IT projection	#3ECB88	IT projection	#3ECB88	L5 IT_1	#75C2BE	L2-3 IT	#C4EC04	Exc L2-3 RORB CCDC68	80	#b8eb62	28	25	#b8eb62	Exc L2-3 RORB VIPR2
	MOP1_TAGGATGACCGTGAGACGCTGATC	MOp1	3426	3314	2807	1598	20190523A	BICCN-H_20190523A-SPL-R	H18.30.001	sorted	Female	9	Inh_ADARB2_GAD1_CNR1	GABAergic	#C95170	CGE-PoA	#C456AA	Vip-Sncg	#A531BD	Sncg_2	#D635FF	SNCG	#D633FF	Inh L2 PAX6 FREM2	11	#c86eff	1	2	#e09a99	Inh L1 GAD1 SP8
	MOP1_TAGGATGACGACTGGAACCTCCAA	MOp1	3004	2909	6276	2905	20190523A	BICCN-H_20190523A-SPL-R	H18.30.001	sorted	Female	42	Exc_L2-3_LINC00507_KIF13A	Glutamatergic	#3EA185	IT projection	#3ECB88	IT projection	#3ECB88	L2/3 IT	#C4EC04	L2-3 IT	#C4EC04	Exc L2 LINC00507 GLRA3	75	#cecd32	21	21	#cecd32	Exc L2 LINC00507 GLRA3
	MOP1_TAGGATGACTCAATGAACGTATCA	MOp1	594	580	371	291	20190523A	BICCN-H_20190523A-SPL-R	H18.30.001	sorted	Female	60	OPC_PDGFRA_TNR	Non-Neuronal	#6D7A67	Oligo-OPC	#598077	Oligo-OPC	#598077	OPC	#486159	OPC	#486159	OPC L1-6 PDGFRA COL20A1	118	#446e5c	36	36	#446e5c	OPC L1-6 PDGFRA COL20A1
	MOP1_TAGGATGACTGAGCCACTGTAGCC	MOp1	2172	2106	1776	1186	20190523A	BICCN-H_20190523A-SPL-R	H18.30.001	sorted	Female	47	Exc_L5_RORB_COL22A1	Glutamatergic	#3EA185	IT projection	#3ECB88	IT projection	#3ECB88	L5 IT_1	#75C2BE	L5 IT	#50B2AD	Exc L3 RORB OTOGL	86	#91e6e9	25	26	#00bbc0	Exc L3-5 RORB COL22A1
	MOP1_TAGGATGAGGAGAACAACGTATCA	MOp1	1429	1377	3649	2043	20190523A	BICCN-H_20190523A-SPL-R	H18.30.001	sorted	Female	39	Exc_L2-3_LINC00507_AC011287.1	Glutamatergic	#3EA185	IT projection	#3ECB88	IT projection	#3ECB88	L2/3 IT	#C4EC04	L2-3 IT	#C4EC04	Exc L2 LINC00507 ATP7B	74	#c6ff1f	19	20	#c6ff1f	Exc L2 LINC00507 ATP7B
	MOP1_TAGGATGAGTCGTAGAAACAACCA	MOp1	1383	1341	2276	1489	20190523A	BICCN-H_20190523A-SPL-R	H18.30.001	sorted	Female	39	Exc_L2-3_LINC00507_AC011287.1	Glutamatergic	#3EA185	IT projection	#3ECB88	IT projection	#3ECB88	L2/3 IT	#C4EC04	L2-3 IT	#C4EC04	Exc L2 LAMP5 KCNG3	73	#7aad22	20	19	#7aad22	Exc L2 LAMP5 KCNG3
	MOP1_TAGGATGAGTCTGTCACTGTAGCC	MOp1	1145	1106	636	497	20190523A	BICCN-H_20190523A-SPL-R	H18.30.001	sorted	Female	66	Oli_PLP1_MVB12B	Non-Neuronal	#6D7A67	Oligo-OPC	#598077	Oligo-OPC	#598077	Oligo_1	#5A6662	Oligo	#2E3E39	Oligo L3-6 OPALIN ENPP6	119	#1a3329	41	37	#1a3329	Oligo L3-6 SLC1A3 LOC100506725
	MOP1_TAGGATGATCCGTCTAATGCCTAA	MOp1	2869	2768	2599	1606	20190523A	BICCN-H_20190523A-SPL-R	H18.30.001	sorted	Female	37	Inh_LHX6_PVALB_MYO1B	GABAergic	#C95170	MGE	#CE4D36	Pvalb	#DB3143	Pvalb_1	#E15C61	PVALB	#D93137	Inh L3 PVALB SAMD13	65	#ed6d5a	15	17	#b1331b	Inh L2-5 PVALB LOC105376919
	MOP1_TATCAGCAAACAACCAAGTGGTCA	MOp1	2964	2861	4147	2282	20190523A	BICCN-H_20190523A-SPL-R	H18.30.001	sorted	Female	43	Exc_L2-3_LINC00507_AC018742.1	Glutamatergic	#3EA185	IT projection	#3ECB88	IT projection	#3ECB88	L2/3 IT	#C4EC04	L2-3 IT	#C4EC04	Exc L2-3 LINC00507 DSG3	77	#a0e400	23	23	#a0e400	Exc L2-3 LINC00507 DSG3
	MOP1_TATCAGCAAAGGTACAACAAGCTA	MOp1	2767	2693	5679	2722	20190523A	BICCN-H_20190523A-SPL-R	H18.30.001	sorted	Female	51	Exc_L5-6_THEMIS_CAMKK1	Glutamatergic	#3EA185	IT projection	#3ECB88	IT projection	#3ECB88	L6 IT_2	#A19A24	L6 IT	#A19922	Exc L6 THEMIS SNTG2	96	#d0d161	26	29	#cdce31	Exc L6 THEMIS LINC00343
	MOP1_TATCAGCAACCACTGTAAGGTACA	MOp1	761	745	406	332	20190523A	BICCN-H_20190523A-SPL-R	H18.30.001	sorted	Female	65	Oli_PLP1_KCNH8	Non-Neuronal	#6D7A67	Oligo-OPC	#598077	Oligo-OPC	#598077	Oligo_2	#303F3A	Oligo	#2E3E39	Oligo L2-6 OPALIN FTH1P3	120	#003a28	40	38	#387567	Oligo L2-6 OPALIN LOC101927459
	MOP1_TATCAGCAACGCTCGAAACCGAGA	MOp1	4331	4158	6603	3093	20190523A	BICCN-H_20190523A-SPL-R	H18.30.001	sorted	Female	44	Exc_L2-3_RORB_LAMA2	Glutamatergic	#3EA185	IT projection	#3ECB88	IT projection	#3ECB88	L2/3 IT	#C4EC04	L2-3 IT	#C4EC04	Exc L2-3 RORB RTKN2	76	#c9ff3c	27	22	#c9ff3c	Exc L2-3 RORB RTKN2
	MOP1_TATCAGCAAGATGTACACGTATCA	MOp1	976	965	1546	1007	20190523A	BICCN-H_20190523A-SPL-R	H18.30.001	sorted	Female	10	Inh_ADARB2_VIP_PENK	GABAergic	#C95170	CGE-PoA	#C456AA	Vip-Sncg	#A531BD	Sncg_3	#AC29CE	SNCG	#D633FF	Inh L1-2 VIP HTR3A	12	#e354d5	1	2	#e09a99	Inh L1 GAD1 SP8
	MOP1_TATCAGCAATCATTCCCTGTAGCC	MOp1	2367	2295	2634	1598	20190523A	BICCN-H_20190523A-SPL-R	H18.30.001	sorted	Female	56	Exc_L6_TLE4_ADAMTSL1	Glutamatergic	#3EA185	ET projection	#3E7782	ET projection	#3E7782	L6 CT_2	#2F8DB8	L6 CT	#2D8CB8	Exc L5-6 FEZF2 C9orf135-AS1	101	#8fb5ce	32	32	#8fb5ce	Exc L5-6 FEZF2 C9orf135-AS1
	MOP1_TATCAGCAATTGAGGAAAGACGGA	MOp1	3455	3341	4963	2616	20190523A	BICCN-H_20190523A-SPL-R	H18.30.001	sorted	Female	45	Exc_L4_RORB_DSCAM	Glutamatergic	#3EA185	IT projection	#3ECB88	IT projection	#3ECB88	L2/3 IT	#C4EC04	L2-3 IT	#C4EC04	Exc L3 LAMP5 CARM1P1	78	#93d92b	22	24	#93d92b	Exc L3 LAMP5 MIR3976HG
	MOP1_TATCAGCAATTGAGGAACGTATCA	MOp1	2987	2901	5625	2656	20190523A	BICCN-H_20190523A-SPL-R	H18.30.001	sorted	Female	44	Exc_L2-3_RORB_LAMA2	Glutamatergic	#3EA185	IT projection	#3ECB88	IT projection	#3ECB88	L2/3 IT	#C4EC04	L2-3 IT	#C4EC04	Exc L2 LINC00507 GLRA3	75	#cecd32	21	21	#cecd32	Exc L2 LINC00507 GLRA3
	MOP1_TATCAGCACAACCACACATCAAGT	MOp1	1162	1124	2281	1486	20190523A	BICCN-H_20190523A-SPL-R	H18.30.001	sorted	Female	39	Exc_L2-3_LINC00507_AC011287.1	Glutamatergic	#3EA185	IT projection	#3ECB88	IT projection	#3ECB88	L2/3 IT	#C4EC04	L2-3 IT	#C4EC04	Exc L2 LAMP5 KCNG3	73	#7aad22	20	19	#7aad22	Exc L2 LAMP5 KCNG3
	MOP1_TATCAGCACAATGGAACAGATCTG	MOp1	1841	1799	2159	1393	20190523A	BICCN-H_20190523A-SPL-R	H18.30.001	sorted	Female	47	Exc_L5_RORB_COL22A1	Glutamatergic	#3EA185	IT projection	#3ECB88	IT projection	#3ECB88	L5 IT_1	#75C2BE	L5 IT	#50B2AD	Exc L3 RORB OTOGL	86	#91e6e9	25	26	#00bbc0	Exc L3-5 RORB COL22A1
	MOP1_TATCAGCACATCAAGTACCACTGT	MOp1	3907	3751	4954	2508	20190523A	BICCN-H_20190523A-SPL-R	H18.30.001	sorted	Female	41	Exc_L2-3_LINC00507_ENC1	Glutamatergic	#3EA185	IT projection	#3ECB88	IT projection	#3ECB88	L5 IT_1	#75C2BE	L2-3 IT	#C4EC04	Exc L2-3 RORB PTPN3	81	#b7ce00	28	25	#b8eb62	Exc L2-3 RORB VIPR2
	MOP1_TATCAGCACCAGTTCAAAGACGGA	MOp1	1572	1530	3401	1907	20190523A	BICCN-H_20190523A-SPL-R	H18.30.001	sorted	Female	38	Inh_LHX6_PVALB_CA8	GABAergic	#C95170	MGE	#CE4D36	Pvalb	#DB3143	Chandelier	#F4358B	PVALB	#D93137	Inh L1-6 PVALB COL15A1	72	#F4358B	18	18	#F4358B	Inh L1-6 PVALB COL15A1
	MOP1_TATCAGCACCAGTTCAATGCCTAA	MOp1	1771	1706	3798	1994	20190523A	BICCN-H_20190523A-SPL-R	H18.30.001	sorted	Female	51	Exc_L5-6_THEMIS_CAMKK1	Glutamatergic	#3EA185	IT projection	#3ECB88	IT projection	#3ECB88	L6 IT_1	#B4AE50	L6 IT	#A19922	Exc L6 THEMIS SLN	95	#707b00	26	29	#cdce31	Exc L6 THEMIS LINC00343
	MOP1_TATCAGCACCGTGAGACTGTAGCC	MOp1	1701	1656	1844	1212	20190523A	BICCN-H_20190523A-SPL-R	H18.30.001	sorted	Female	39	Exc_L2-3_LINC00507_AC011287.1	Glutamatergic	#3EA185	IT projection	#3ECB88	IT projection	#3ECB88	L2/3 IT	#C4EC04	L2-3 IT	#C4EC04	Exc L2 LAMP5 KCNG3	73	#7aad22	20	19	#7aad22	Exc L2 LAMP5 KCNG3
	MOP1_TATCAGCACCTCTATCACAAGCTA	MOp1	1248	1211	735	480	20190523A	BICCN-H_20190523A-SPL-R	H18.30.001	sorted	Female	66	Oli_PLP1_MVB12B	Non-Neuronal	#6D7A67	Oligo-OPC	#598077	Oligo-OPC	#598077	Oligo_2	#303F3A	Oligo	#2E3E39	Oligo L2-6 OPALIN FTH1P3	120	#003a28	40	38	#387567	Oligo L2-6 OPALIN LOC101927459
	MOP1_TATCAGCAGATGAATCACAAGCTA	MOp1	558	548	1005	743	20190523A	BICCN-H_20190523A-SPL-R	H18.30.001	sorted	Female	15	Inh_ADARB2_VIP_CALB2	GABAergic	#C95170	CGE-PoA	#C456AA	Vip-Sncg	#A531BD	Vip_3	#B865CC	VIP	#B864CC	Inh L1-5 VIP SMOC1	29	#b462e9	5	6	#733fb0	Inh L1-6 VIP IQGAP2
	MOP1_TCCGTCTAAATCCGTCAACGCTTA	MOp1	2622	2555	4181	2177	20190523A	BICCN-H_20190523A-SPL-R	H18.30.001	sorted	Female	41	Exc_L2-3_LINC00507_ENC1	Glutamatergic	#3EA185	IT projection	#3ECB88	IT projection	#3ECB88	L2/3 IT	#C4EC04	L2-3 IT	#C4EC04	Exc L2 LINC00507 GLRA3	75	#cecd32	21	21	#cecd32	Exc L2 LINC00507 GLRA3
	MOP1_TCCGTCTAACACAGAAATGCCTAA	MOp1	2940	2860	4598	2533	20190523A	BICCN-H_20190523A-SPL-R	H18.30.001	sorted	Female	42	Exc_L2-3_LINC00507_KIF13A	Glutamatergic	#3EA185	IT projection	#3ECB88	IT projection	#3ECB88	L2/3 IT	#C4EC04	L2-3 IT	#C4EC04	Exc L2 LINC00507 GLRA3	75	#cecd32	21	21	#cecd32	Exc L2 LINC00507 GLRA3
	MOP1_TCCGTCTAACACGACCACGCTCGA	MOp1	2030	1970	4132	2167	20190523A	BICCN-H_20190523A-SPL-R	H18.30.001	sorted	Female	42	Exc_L2-3_LINC00507_KIF13A	Glutamatergic	#3EA185	IT projection	#3ECB88	IT projection	#3ECB88	L2/3 IT	#C4EC04	L2-3 IT	#C4EC04	Exc L2 LAMP5 KCNG3	73	#7aad22	20	19	#7aad22	Exc L2 LAMP5 KCNG3
	MOP1_TCCGTCTAACACGACCAGTGGTCA	MOp1	3143	3037	2596	1480	20190523A	BICCN-H_20190523A-SPL-R	H18.30.001	sorted	Female	43	Exc_L2-3_LINC00507_AC018742.1	Glutamatergic	#3EA185	IT projection	#3ECB88	IT projection	#3ECB88	L2/3 IT	#C4EC04	L2-3 IT	#C4EC04	Exc L3 LAMP5 CARM1P1	78	#93d92b	22	24	#93d92b	Exc L3 LAMP5 MIR3976HG
	MOP1_TCCGTCTAACTATGCAACATTGGC	MOp1	1551	1506	2122	1395	20190523A	BICCN-H_20190523A-SPL-R	H18.30.001	sorted	Female	39	Exc_L2-3_LINC00507_AC011287.1	Glutamatergic	#3EA185	IT projection	#3ECB88	IT projection	#3ECB88	L2/3 IT	#C4EC04	L2-3 IT	#C4EC04	Exc L2 LAMP5 KCNG3	73	#7aad22	20	19	#7aad22	Exc L2 LAMP5 KCNG3
	MOP1_TCCGTCTAAGATCGCAACCACTGT	MOp1	1525	1486	2740	1683	20190523A	BICCN-H_20190523A-SPL-R	H18.30.001	sorted	Female	41	Exc_L2-3_LINC00507_ENC1	Glutamatergic	#3EA185	IT projection	#3ECB88	IT projection	#3ECB88	L2/3 IT	#C4EC04	L2-3 IT	#C4EC04	Exc L2 LAMP5 KCNG3	73	#7aad22	20	19	#7aad22	Exc L2 LAMP5 KCNG3
	MOP1_TCCGTCTAAGCAGGAAACCACTGT	MOp1	2094	2050	2276	1385	20190523A	BICCN-H_20190523A-SPL-R	H18.30.001	sorted	Female	46	Exc_L4_RORB_VIPR2	Glutamatergic	#3EA185	IT projection	#3ECB88	IT projection	#3ECB88	L5 IT_1	#75C2BE	L2-3 IT	#C4EC04	Exc L2-3 RORB CCDC68	80	#b8eb62	28	25	#b8eb62	Exc L2-3 RORB VIPR2
	MOP1_TCCGTCTAAGCAGGAAAGTACAAG	MOp1	1325	1284	5991	2839	20190523A	BICCN-H_20190523A-SPL-R	H18.30.001	sorted	Female	57	Exc_L6_TLE4_UTRN	Glutamatergic	#3EA185	ET projection	#3E7782	ET projection	#3E7782	L6b	#53377D	L6b	#53377D	Exc L6 FEZF2 KLK7	108	#7568ce	33	33	#22225c	Exc L6 FEZF2 NPFFR2
	MOP1_TCCGTCTAAGTACAAGAAGGTACA	MOp1	1314	1282	1852	1220	20190523A	BICCN-H_20190523A-SPL-R	H18.30.001	sorted	Female	24	Inh_LHX6_SST_RIPOR2	GABAergic	#C95170	MGE	#CE4D36	Sst	#C06829	Sst_2	#FFAE36	SST	#FF9900	Inh L5-6 SST ISX	43	#cc7b00	10	10	#cc7b00	Inh L5-6 SST LOC101929667
	MOP1_TCCGTCTACAGCGTTAACTATGCA	MOp1	2780	2701	6001	2811	20190523A	BICCN-H_20190523A-SPL-R	H18.30.001	sorted	Female	54	Exc_L5_TLE4_VAT1L	Glutamatergic	#3EA185	ET projection	#3E7782	ET projection	#3E7782	L5 ET_1	#407D94	L5 ET	#0D5B78	Exc L3-5 FEZF2 ASGR2	111	#0A75B1	34	34	#0D5D7E	Exc L3-5 FEZF2 LOC101929352
	MOP1_TCCGTCTACCGTGAGAAACGTGAT	MOp1	2324	2268	4540	2316	20190523A	BICCN-H_20190523A-SPL-R	H18.30.001	sorted	Female	56	Exc_L6_TLE4_ADAMTSL1	Glutamatergic	#3EA185	ET projection	#3E7782	ET projection	#3E7782	L6b	#53377D	L6b	#53377D	Exc L6 FEZF2 POGK	109	#5d4eb0	33	33	#22225c	Exc L6 FEZF2 NPFFR2
	MOP1_TCCGTCTACCTAATCCAAACATCG	MOp1	2588	2505	3324	1968	20190523A	BICCN-H_20190523A-SPL-R	H18.30.001	sorted	Female	42	Exc_L2-3_LINC00507_KIF13A	Glutamatergic	#3EA185	IT projection	#3ECB88	IT projection	#3ECB88	L2/3 IT	#C4EC04	L2-3 IT	#C4EC04	Exc L2 LINC00507 GLRA3	75	#cecd32	21	21	#cecd32	Exc L2 LINC00507 GLRA3
	MOP1_TCCGTCTACGCATACAAAGACGGA	MOp1	2311	2232	4377	2336	20190523A	BICCN-H_20190523A-SPL-R	H18.30.001	sorted	Female	41	Exc_L2-3_LINC00507_ENC1	Glutamatergic	#3EA185	IT projection	#3ECB88	IT projection	#3ECB88	L2/3 IT	#C4EC04	L2-3 IT	#C4EC04	Exc L2 LINC00507 GLRA3	75	#cecd32	21	21	#cecd32	Exc L2 LINC00507 GLRA3
	MOP1_TCCGTCTACTGTAGCCACGTATCA	MOp1	1999	1951	3006	1785	20190523A	BICCN-H_20190523A-SPL-R	H18.30.001	sorted	Female	44	Exc_L2-3_RORB_LAMA2	Glutamatergic	#3EA185	IT projection	#3ECB88	IT projection	#3ECB88	L2/3 IT	#C4EC04	L2-3 IT	#C4EC04	Exc L2 LINC00507 GLRA3	75	#cecd32	21	21	#cecd32	Exc L2 LINC00507 GLRA3
	MOP1_TCCGTCTAGAGTTAGCAAACATCG	MOp1	2121	2080	2096	1194	20190523A	BICCN-H_20190523A-SPL-R	H18.30.001	sorted	Female	46	Exc_L4_RORB_VIPR2	Glutamatergic	#3EA185	IT projection	#3ECB88	IT projection	#3ECB88	L5 IT_1	#75C2BE	L2-3 IT	#C4EC04	Exc L2-3 RORB CCDC68	80	#b8eb62	28	25	#b8eb62	Exc L2-3 RORB VIPR2
	MOP1_TCCGTCTAGCCACATAACAGCAGA	MOp1	1988	1937	4671	2454	20190523A	BICCN-H_20190523A-SPL-R	H18.30.001	sorted	Female	47	Exc_L5_RORB_COL22A1	Glutamatergic	#3EA185	IT projection	#3ECB88	IT projection	#3ECB88	L5 IT_1	#75C2BE	L5 IT	#50B2AD	Exc L3 RORB OTOGL	86	#91e6e9	25	26	#00bbc0	Exc L3-5 RORB COL22A1
	MOP1_TCCGTCTAGCCACATAACTATGCA	MOp1	895	878	1826	1202	20190523A	BICCN-H_20190523A-SPL-R	H18.30.001	sorted	Female	19	Inh_ADARB2_VIP_SEZ6	GABAergic	#C95170	CGE-PoA	#C456AA	Vip-Sncg	#A531BD	Vip_1	#D5A4E1	VIP	#B864CC	Inh L1-2 VIP EXPH5	20	#a00097	6	5	#dca0ff	Inh L1-5 VIP KCNJ2
	MOP1_TCCGTCTATATCAGCAAGTGGTCA	MOp1	1815	1770	2451	1451	20190523A	BICCN-H_20190523A-SPL-R	H18.30.001	sorted	Female	38	Inh_LHX6_PVALB_CA8	GABAergic	#C95170	MGE	#CE4D36	Pvalb	#DB3143	Chandelier	#F4358B	PVALB	#D93137	Inh L1-6 PVALB COL15A1	72	#F4358B	18	18	#F4358B	Inh L1-6 PVALB COL15A1
	MOP1_TCTTCACAAAGGTACACATCAAGT	MOp1	2774	2678	5660	2707	20190523A	BICCN-H_20190523A-SPL-R	H18.30.001	sorted	Female	51	Exc_L5-6_THEMIS_CAMKK1	Glutamatergic	#3EA185	IT projection	#3ECB88	IT projection	#3ECB88	L6 IT_1	#B4AE50	L6 IT	#A19922	Exc L6 THEMIS LINC00343	94	#cdce31	26	29	#cdce31	Exc L6 THEMIS LINC00343
	MOP1_TCTTCACAACCTCCAACTGTAGCC	MOp1	2852	2752	3666	2029	20190523A	BICCN-H_20190523A-SPL-R	H18.30.001	sorted	Female	32	Inh_LHX6_PVALB_HMGB2	GABAergic	#C95170	MGE	#CE4D36	Pvalb	#DB3143	Pvalb_1	#E15C61	PVALB	#D93137	Inh L5 PVALB LRIG3	62	#f25231	16	15	#be001e	Inh L5-6 PVALB LINC01057
	MOP1_TCTTCACAATGCCTAAACAAGCTA	MOp1	1089	1069	1822	1156	20190523A	BICCN-H_20190523A-SPL-R	H18.30.001	sorted	Female	1	Inh_ADARB2_LAMP5_CA3	GABAergic	#C95170	CGE-PoA	#C456AA	Lamp5-Other	#E37B97	Lamp5_3	#DA818D	LAMP5	#DA808C	Inh L5-6 LAMP5 CRABP1	6	#bf7e7d	3	1	#ad474f	Inh L1-6 LAMP5 KIRREL
	MOP1_TCTTCACACAGATCTGAACGCTTA	MOp1	2408	2347	9928	3839	20190523A	BICCN-H_20190523A-SPL-R	H18.30.001	sorted	Female	44	Exc_L2-3_RORB_LAMA2	Glutamatergic	#3EA185	IT projection	#3ECB88	IT projection	#3ECB88	L2/3 IT	#C4EC04	L2-3 IT	#C4EC04	Exc L2-3 RORB RTKN2	76	#c9ff3c	27	22	#c9ff3c	Exc L2-3 RORB RTKN2
	MOP1_TCTTCACACGCATACAAACGCTTA	MOp1	907	869	729	559	20190523A	BICCN-H_20190523A-SPL-R	H18.30.001	sorted	Female	61	Ast_AQP4_ZNF98	Non-Neuronal	#6D7A67	Astrocyte	#696E50	Astrocyte	#696E50	Astro_2	#675D48	Astro	#665C47	Astro L1-6 FGFR3 PLCG1	125	#8D7C5D	38	41	#8D7C5D	Astro L1-6 FGFR3 PLCG1
	MOP1_TCTTCACACGGATTGCACCACTGT	MOp1	2156	2098	3255	1830	20190523A	BICCN-H_20190523A-SPL-R	H18.30.001	sorted	Female	56	Exc_L6_TLE4_ADAMTSL1	Glutamatergic	#3EA185	ET projection	#3E7782	ET projection	#3E7782	L6 CT_2	#2F8DB8	L6 CT	#2D8CB8	Exc L5-6 FEZF2 C9orf135-AS1	101	#8fb5ce	32	32	#8fb5ce	Exc L5-6 FEZF2 C9orf135-AS1
	MOP1_TCTTCACAGCCACATACATCAAGT	MOp1	2478	2408	6290	2857	20190523A	BICCN-H_20190523A-SPL-R	H18.30.001	sorted	Female	43	Exc_L2-3_LINC00507_AC018742.1	Glutamatergic	#3EA185	IT projection	#3ECB88	IT projection	#3ECB88	L2/3 IT	#C4EC04	L2-3 IT	#C4EC04	Exc L2 LINC00507 GLRA3	75	#cecd32	21	21	#cecd32	Exc L2 LINC00507 GLRA3
	MOP1_TCTTCACAGGTGCGAAAGTGGTCA	MOp1	1529	1497	1014	731	20190523A	BICCN-H_20190523A-SPL-R	H18.30.001	sorted	Female	8	Inh_ADARB2_PAX6_DDR2	GABAergic	#C95170	CGE-PoA	#C456AA	Lamp5-Other	#E37B97	Lamp5_4	#B06771	LAMP5	#DA808C	Inh L1 PAX6 MIR101-1	8	#9e515e	1	2	#e09a99	Inh L1 GAD1 SP8
	MOP1_TCTTCACAGTCTGTCAACGTATCA	MOp1	1711	1652	2613	1622	20190523A	BICCN-H_20190523A-SPL-R	H18.30.001	sorted	Female	39	Exc_L2-3_LINC00507_AC011287.1	Glutamatergic	#3EA185	IT projection	#3ECB88	IT projection	#3ECB88	L2/3 IT	#C4EC04	L2-3 IT	#C4EC04	Exc L2 LAMP5 KCNG3	73	#7aad22	20	19	#7aad22	Exc L2 LAMP5 KCNG3
	MOP1_TCTTCACAGTGTTCTAAGTACAAG	MOp1	3056	2963	5585	2689	20190523A	BICCN-H_20190523A-SPL-R	H18.30.001	sorted	Female	54	Exc_L5_TLE4_VAT1L	Glutamatergic	#3EA185	ET projection	#3E7782	ET projection	#3E7782	L5 ET_1	#407D94	L5 ET	#0D5B78	Exc L3-5 FEZF2 ASGR2	111	#0A75B1	34	34	#0D5D7E	Exc L3-5 FEZF2 LOC101929352
	MOP1_TCTTCACAGTGTTCTACAGATCTG	MOp1	1739	1666	1445	1044	20190523A	BICCN-H_20190523A-SPL-R	H18.30.001	sorted	Female	40	Exc_L2-3_LINC00507_DUX4	Glutamatergic	#3EA185	IT projection	#3ECB88	IT projection	#3ECB88	L2/3 IT	#C4EC04	L2-3 IT	#C4EC04	Exc L2 LINC00507 ATP7B	74	#c6ff1f	19	20	#c6ff1f	Exc L2 LINC00507 ATP7B
	MOP1_TCTTCACATGGAACAAAACAACCA	MOp1	1828	1775	3615	1912	20190523A	BICCN-H_20190523A-SPL-R	H18.30.001	sorted	Female	23	Inh_LHX6_SST_COL25A1	GABAergic	#C95170	MGE	#CE4D36	Sst	#C06829	Sst_2	#FFAE36	SST	#FF9900	Inh L5-6 SST ISX	43	#cc7b00	10	10	#cc7b00	Inh L5-6 SST LOC101929667
	MOP1_TGAAGAGAAACAACCAAGTACAAG	MOp1	2852	2774	4957	2590	20190523A	BICCN-H_20190523A-SPL-R	H18.30.001	sorted	Female	45	Exc_L4_RORB_DSCAM	Glutamatergic	#3EA185	IT projection	#3ECB88	IT projection	#3ECB88	L5 IT_1	#75C2BE	L5 IT	#50B2AD	Exc L3 THEMIS ENPEP	82	#297c71	22	24	#93d92b	Exc L3 LAMP5 MIR3976HG
	MOP1_TGAAGAGAAACTCACCACAAGCTA	MOp1	2606	2529	2475	1494	20190523A	BICCN-H_20190523A-SPL-R	H18.30.001	sorted	Female	42	Exc_L2-3_LINC00507_KIF13A	Glutamatergic	#3EA185	IT projection	#3ECB88	IT projection	#3ECB88	L2/3 IT	#C4EC04	L2-3 IT	#C4EC04	Exc L2 LAMP5 KCNG3	73	#7aad22	20	19	#7aad22	Exc L2 LAMP5 KCNG3
	MOP1_TGAAGAGAAAGGTACAAAGGTACA	MOp1	1583	1525	1896	1198	20190523A	BICCN-H_20190523A-SPL-R	H18.30.001	sorted	Female	3	Inh_ADARB2_LAMP5_FBXL7	GABAergic	#C95170	CGE-PoA	#C456AA	Lamp5-Other	#E37B97	Lamp5_2	#E19AA4	LAMP5	#DA808C	Inh L1 LAMP5 RAB11FIP1	2	#ffa0a7	3	1	#ad474f	Inh L1-6 LAMP5 KIRREL
	MOP1_TGAAGAGAAAGGTACAAGTACAAG	MOp1	1485	1441	1955	1261	20190523A	BICCN-H_20190523A-SPL-R	H18.30.001	sorted	Female	3	Inh_ADARB2_LAMP5_FBXL7	GABAergic	#C95170	CGE-PoA	#C456AA	Lamp5-Other	#E37B97	Lamp5_2	#E19AA4	LAMP5	#DA808C	Inh L1 LAMP5 RAB11FIP1	2	#ffa0a7	3	1	#ad474f	Inh L1-6 LAMP5 KIRREL
	MOP1_TGAAGAGAACATTGGCACAAGCTA	MOp1	1903	1849	6718	3007	20190523A	BICCN-H_20190523A-SPL-R	H18.30.001	sorted	Female	41	Exc_L2-3_LINC00507_ENC1	Glutamatergic	#3EA185	IT projection	#3ECB88	IT projection	#3ECB88	L2/3 IT	#C4EC04	L2-3 IT	#C4EC04	Exc L2 LINC00507 GLRA3	75	#cecd32	21	21	#cecd32	Exc L2 LINC00507 GLRA3
	MOP1_TGAAGAGAATTGAGGAAAGGTACA	MOp1	3170	3070	4003	2197	20190523A	BICCN-H_20190523A-SPL-R	H18.30.001	sorted	Female	46	Exc_L4_RORB_VIPR2	Glutamatergic	#3EA185	IT projection	#3ECB88	IT projection	#3ECB88	L5 IT_1	#75C2BE	L2-3 IT	#C4EC04	Exc L2-3 RORB PTPN3	81	#b7ce00	28	25	#b8eb62	Exc L2-3 RORB VIPR2
	MOP1_TGAAGAGACAGCGTTACAGATCTG	MOp1	2659	2593	2882	1764	20190523A	BICCN-H_20190523A-SPL-R	H18.30.001	sorted	Female	47	Exc_L5_RORB_COL22A1	Glutamatergic	#3EA185	IT projection	#3ECB88	IT projection	#3ECB88	L5 IT_1	#75C2BE	L5 IT	#50B2AD	Exc L3 RORB OTOGL	86	#91e6e9	25	26	#00bbc0	Exc L3-5 RORB COL22A1
	MOP1_TGAAGAGACGACTGGAAAACATCG	MOp1	2154	2103	1947	1291	20190523A	BICCN-H_20190523A-SPL-R	H18.30.001	sorted	Female	28	Inh_LHX6_PVALB_ARHGAP42	GABAergic	#C95170	MGE	#CE4D36	Pvalb	#DB3143	Pvalb_1	#E15C61	PVALB	#D93137	Inh L2-5 PVALB RPH3AL	64	#d7003c	15	17	#b1331b	Inh L2-5 PVALB LOC105376919
	MOP1_TGAAGAGACGACTGGAACAAGCTA	MOp1	1654	1601	1816	1184	20190523A	BICCN-H_20190523A-SPL-R	H18.30.001	sorted	Female	40	Exc_L2-3_LINC00507_DUX4	Glutamatergic	#3EA185	IT projection	#3ECB88	IT projection	#3ECB88	L2/3 IT	#C4EC04	L2-3 IT	#C4EC04	Exc L2 LINC00507 ATP7B	74	#c6ff1f	19	20	#c6ff1f	Exc L2 LINC00507 ATP7B
	MOP1_TGAAGAGATAGGATGAAACAACCA	MOp1	575	566	418	367	20190523A	BICCN-H_20190523A-SPL-R	H18.30.001	sorted	Female	60	OPC_PDGFRA_TNR	Non-Neuronal	#6D7A67	Oligo-OPC	#598077	Oligo-OPC	#598077	OPC	#486159	OPC	#486159	OPC L1-6 PDGFRA COL20A1	118	#446e5c	36	36	#446e5c	OPC L1-6 PDGFRA COL20A1
	MOP1_TGGAACAAAAACATCGAACGCTTA	MOp1	1249	1219	10772	3805	20190523A	BICCN-H_20190523A-SPL-R	H18.30.001	sorted	Female	46	Exc_L4_RORB_VIPR2	Glutamatergic	#3EA185	IT projection	#3ECB88	IT projection	#3ECB88	L5 IT_1	#75C2BE	L2-3 IT	#C4EC04	Exc L2-3 RORB PTPN3	81	#b7ce00	28	25	#b8eb62	Exc L2-3 RORB VIPR2
	MOP1_TGGAACAAAACTCACCCTGTAGCC	MOp1	1533	1488	2437	1478	20190523A	BICCN-H_20190523A-SPL-R	H18.30.001	sorted	Female	44	Exc_L2-3_RORB_LAMA2	Glutamatergic	#3EA185	IT projection	#3ECB88	IT projection	#3ECB88	L5 IT_1	#75C2BE	L2-3 IT	#C4EC04	Exc L2-3 RORB PTPN3	81	#b7ce00	28	25	#b8eb62	Exc L2-3 RORB VIPR2
	MOP1_TGGAACAAAGAGTCAACATCAAGT	MOp1	581	567	432	334	20190523A	BICCN-H_20190523A-SPL-R	H18.30.001	sorted	Female	65	Oli_PLP1_KCNH8	Non-Neuronal	#6D7A67	Oligo-OPC	#598077	Oligo-OPC	#598077	Oligo_2	#303F3A	Oligo	#2E3E39	Oligo L2-6 OPALIN FTH1P3	120	#003a28	40	38	#387567	Oligo L2-6 OPALIN LOC101927459
	MOP1_TGGAACAAAGATGTACACGCTCGA	MOp1	1382	1343	3699	1976	20190523A	BICCN-H_20190523A-SPL-R	H18.30.001	sorted	Female	43	Exc_L2-3_LINC00507_AC018742.1	Glutamatergic	#3EA185	IT projection	#3ECB88	IT projection	#3ECB88	L2/3 IT	#C4EC04	L2-3 IT	#C4EC04	Exc L2 LINC00507 GLRA3	75	#cecd32	21	21	#cecd32	Exc L2 LINC00507 GLRA3
	MOP1_TGGAACAAATGCCTAAAGTACAAG	MOp1	1765	1725	3403	1953	20190523A	BICCN-H_20190523A-SPL-R	H18.30.001	sorted	Female	54	Exc_L5_TLE4_VAT1L	Glutamatergic	#3EA185	ET projection	#3E7782	ET projection	#3E7782	L5 ET_1	#407D94	L5 ET	#0D5B78	Exc L3-5 FEZF2 ASGR2	111	#0A75B1	34	34	#0D5D7E	Exc L3-5 FEZF2 LOC101929352
	MOP1_TGGAACAACACCTTACAACGTGAT	MOp1	1002	981	1890	1202	20190523A	BICCN-H_20190523A-SPL-R	H18.30.001	sorted	Female	22	Inh_LHX6_SST_PROM1	GABAergic	#C95170	MGE	#CE4D36	Sst	#C06829	Sst_3	#FFA41C	SST	#FF9900	Inh L1-3 SST FAM20A	51	#d46909	13	12	#fb8d00	Inh L1-3 SST LOC105379168
	MOP1_TGGAACAACAGCGTTACTGTAGCC	MOp1	2399	2331	1318	940	20190523A	BICCN-H_20190523A-SPL-R	H18.30.001	sorted	Female	42	Exc_L2-3_LINC00507_KIF13A	Glutamatergic	#3EA185	IT projection	#3ECB88	IT projection	#3ECB88	L2/3 IT	#C4EC04	L2-3 IT	#C4EC04	Exc L2 LAMP5 KCNG3	73	#7aad22	20	19	#7aad22	Exc L2 LAMP5 KCNG3
	MOP1_TGGAACAACGAACTTAACGTATCA	MOp1	1848	1783	4009	2158	20190523A	BICCN-H_20190523A-SPL-R	H18.30.001	sorted	Female	42	Exc_L2-3_LINC00507_KIF13A	Glutamatergic	#3EA185	IT projection	#3ECB88	IT projection	#3ECB88	L2/3 IT	#C4EC04	L2-3 IT	#C4EC04	Exc L2 LAMP5 KCNG3	73	#7aad22	20	19	#7aad22	Exc L2 LAMP5 KCNG3
	MOP1_TGGAACAACGACTGGAAACGCTTA	MOp1	2250	2196	5713	2689	20190523A	BICCN-H_20190523A-SPL-R	H18.30.001	sorted	Female	51	Exc_L5-6_THEMIS_CAMKK1	Glutamatergic	#3EA185	IT projection	#3ECB88	IT projection	#3ECB88	L6 IT_1	#B4AE50	L6 IT	#A19922	Exc L6 THEMIS LINC00343	94	#cdce31	26	29	#cdce31	Exc L6 THEMIS LINC00343
	MOP1_TGGAACAACGCTGATCAACCGAGA	MOp1	367	366	516	399	20190523A	BICCN-H_20190523A-SPL-R	H18.30.001	sorted	Female	49	Exc_L5_RORB_TMSB10	Glutamatergic	#3EA185	IT projection	#3ECB88	IT projection	#3ECB88	L5 IT_2	#51B2AD	L5 IT	#50B2AD	Exc L3-5 RORB LNX2	90	#01d9d5	29	28	#99d5cb	Exc L3-5 RORB LOC105374972
	MOP1_TGGAACAAGATGAATCAGTACAAG	MOp1	993	976	2935	1795	20190523A	BICCN-H_20190523A-SPL-R	H18.30.001	sorted	Female	54	Exc_L5_TLE4_VAT1L	Glutamatergic	#3EA185	IT projection	#3ECB88	IT projection	#3ECB88	L5/6 NP	#3E9E64	L5-6 NP	#3E9E64	Exc L5-6 FEZF2 IFNG-AS1	116	#2c815f	35	35	#497d4b	Exc L5-6 FEZF2 NPSR1-AS1
	MOP1_TGGAACAAGGTGCGAAAACGTGAT	MOp1	1006	987	2653	1640	20190523A	BICCN-H_20190523A-SPL-R	H18.30.001	sorted	Female	41	Exc_L2-3_LINC00507_ENC1	Glutamatergic	#3EA185	IT projection	#3ECB88	IT projection	#3ECB88	L2/3 IT	#C4EC04	L2-3 IT	#C4EC04	Exc L2 LINC00507 GLRA3	75	#cecd32	21	21	#cecd32	Exc L2 LINC00507 GLRA3
	MOP1_TGGAACAAGGTGCGAACGCTGATC	MOp1	1282	1255	928	723	20190523A	BICCN-H_20190523A-SPL-R	H18.30.001	sorted	Female	42	Exc_L2-3_LINC00507_KIF13A	Glutamatergic	#3EA185	IT projection	#3ECB88	IT projection	#3ECB88	L2/3 IT	#C4EC04	L2-3 IT	#C4EC04	Exc L2 LINC00507 GLRA3	75	#cecd32	21	21	#cecd32	Exc L2 LINC00507 GLRA3
	MOP1_TGGAACAAGTCGTAGAACAGCAGA	MOp1	1875	1812	3188	1829	20190523A	BICCN-H_20190523A-SPL-R	H18.30.001	sorted	Female	39	Exc_L2-3_LINC00507_AC011287.1	Glutamatergic	#3EA185	IT projection	#3ECB88	IT projection	#3ECB88	L2/3 IT	#C4EC04	L2-3 IT	#C4EC04	Exc L2 LAMP5 KCNG3	73	#7aad22	20	19	#7aad22	Exc L2 LAMP5 KCNG3
	MOP1_TGGAACAATTCACGCAAGTACAAG	MOp1	1771	1733	2390	1470	20190523A	BICCN-H_20190523A-SPL-R	H18.30.001	sorted	Female	34	Inh_LHX6_PVALB_CEMIP	GABAergic	#C95170	MGE	#CE4D36	Pvalb	#DB3143	Pvalb_1	#E15C61	PVALB	#D93137	Inh L2-5 PVALB RPH3AL	64	#d7003c	15	17	#b1331b	Inh L2-5 PVALB LOC105376919
	MOP1_TGGCTTCAAACGCTTAACGCTCGA	MOp1	3979	3858	19415	5592	20190523A	BICCN-H_20190523A-SPL-R	H18.30.001	sorted	Female	45	Exc_L4_RORB_DSCAM	Glutamatergic	#3EA185	IT projection	#3ECB88	IT projection	#3ECB88	L5 IT_1	#75C2BE	L5 IT	#50B2AD	Exc L3 THEMIS ENPEP	82	#297c71	22	24	#93d92b	Exc L3 LAMP5 MIR3976HG
	MOP1_TGGCTTCAAAGACGGAACCTCCAA	MOp1	2285	2223	4724	2269	20190523A	BICCN-H_20190523A-SPL-R	H18.30.001	sorted	Female	51	Exc_L5-6_THEMIS_CAMKK1	Glutamatergic	#3EA185	IT projection	#3ECB88	IT projection	#3ECB88	L6 IT_1	#B4AE50	L6 IT	#A19922	Exc L6 THEMIS LINC00343	94	#cdce31	26	29	#cdce31	Exc L6 THEMIS LINC00343
	MOP1_TGGCTTCAAAGGACACAGTGGTCA	MOp1	1167	1143	1641	1134	20190523A	BICCN-H_20190523A-SPL-R	H18.30.001	sorted	Female	18	Inh_ADARB2_VIP_SLC22A3	GABAergic	#C95170	CGE-PoA	#C456AA	Vip-Sncg	#A531BD	Vip_3	#B865CC	VIP	#B864CC	Inh L1-5 VIP CD27-AS1	32	#e87ddb	5	6	#733fb0	Inh L1-6 VIP IQGAP2
	MOP1_TGGCTTCAACAGCAGAACAAGCTA	MOp1	2145	2089	5738	2742	20190523A	BICCN-H_20190523A-SPL-R	H18.30.001	sorted	Female	43	Exc_L2-3_LINC00507_AC018742.1	Glutamatergic	#3EA185	IT projection	#3ECB88	IT projection	#3ECB88	L2/3 IT	#C4EC04	L2-3 IT	#C4EC04	Exc L2-3 LINC00507 DSG3	77	#a0e400	23	23	#a0e400	Exc L2-3 LINC00507 DSG3
	MOP1_TGGCTTCAACATTGGCAACGTGAT	MOp1	284	279	223	201	20190523A	BICCN-H_20190523A-SPL-R	H18.30.001	sorted	Female	65	Oli_PLP1_KCNH8	Non-Neuronal	#6D7A67	Oligo-OPC	#598077	Oligo-OPC	#598077	Oligo_2	#303F3A	Oligo	#2E3E39	Oligo L2-6 OPALIN FTH1P3	120	#003a28	40	38	#387567	Oligo L2-6 OPALIN LOC101927459
	MOP1_TGGCTTCAACCTCCAAACCTCCAA	MOp1	3392	3284	4842	2442	20190523A	BICCN-H_20190523A-SPL-R	H18.30.001	sorted	Female	56	Exc_L6_TLE4_ADAMTSL1	Glutamatergic	#3EA185	ET projection	#3E7782	ET projection	#3E7782	L6 CT_2	#2F8DB8	L6 CT	#2D8CB8	Exc L5-6 FEZF2 C9orf135-AS1	101	#8fb5ce	32	32	#8fb5ce	Exc L5-6 FEZF2 C9orf135-AS1
	MOP1_TGGCTTCAAGAGTCAAAAACATCG	MOp1	2783	2714	5637	2702	20190523A	BICCN-H_20190523A-SPL-R	H18.30.001	sorted	Female	46	Exc_L4_RORB_VIPR2	Glutamatergic	#3EA185	IT projection	#3ECB88	IT projection	#3ECB88	L5 IT_1	#75C2BE	L2-3 IT	#C4EC04	Exc L2-3 RORB CCDC68	80	#b8eb62	28	25	#b8eb62	Exc L2-3 RORB VIPR2
	MOP1_TGGCTTCAATAGCGACACACAGAA	MOp1	2146	2079	8270	3523	20190523A	BICCN-H_20190523A-SPL-R	H18.30.001	sorted	Female	41	Exc_L2-3_LINC00507_ENC1	Glutamatergic	#3EA185	IT projection	#3ECB88	IT projection	#3ECB88	L2/3 IT	#C4EC04	L2-3 IT	#C4EC04	Exc L2 LINC00507 GLRA3	75	#cecd32	21	21	#cecd32	Exc L2 LINC00507 GLRA3
	MOP1_TGGCTTCAATGCCTAAAGTACAAG	MOp1	324	322	279	252	20190523A	BICCN-H_20190523A-SPL-R	H18.30.001	sorted	Female	3	Inh_ADARB2_LAMP5_FBXL7	GABAergic	#C95170	CGE-PoA	#C456AA	Lamp5-Other	#E37B97	Lamp5_2	#E19AA4	LAMP5	#DA808C	Inh L1-6 LAMP5 NES	4	#e96f73	3	1	#ad474f	Inh L1-6 LAMP5 KIRREL
	MOP1_TGGCTTCACAACCACAACTATGCA	MOp1	456	447	494	387	20190523A	BICCN-H_20190523A-SPL-R	H18.30.001	sorted	Female	65	Oli_PLP1_KCNH8	GABAergic	#C95170	MGE	#CE4D36	Sst	#C06829	Sst_3	#FFA41C	SST	#FF9900	Inh L1-3 SST FAM20A	51	#d46909	13	12	#fb8d00	Inh L1-3 SST LOC105379168
	MOP1_TGGCTTCACGACTGGAAACCGAGA	MOp1	2311	2238	6272	2940	20190523A	BICCN-H_20190523A-SPL-R	H18.30.001	sorted	Female	41	Exc_L2-3_LINC00507_ENC1	Glutamatergic	#3EA185	IT projection	#3ECB88	IT projection	#3ECB88	L2/3 IT	#C4EC04	L2-3 IT	#C4EC04	Exc L2 LINC00507 GLRA3	75	#cecd32	21	21	#cecd32	Exc L2 LINC00507 GLRA3
	MOP1_TGGCTTCAGAATCTGAACGTATCA	MOp1	3038	2964	8369	3383	20190523A	BICCN-H_20190523A-SPL-R	H18.30.001	sorted	Female	54	Exc_L5_TLE4_VAT1L	Glutamatergic	#3EA185	ET projection	#3E7782	ET projection	#3E7782	L5 ET_1	#407D94	L5 ET	#0D5B78	Exc L3-5 FEZF2 ASGR2	111	#0A75B1	34	34	#0D5D7E	Exc L3-5 FEZF2 LOC101929352
	MOP1_TGGCTTCAGAGTTAGCAGTACAAG	MOp1	2359	2284	4392	2301	20190523A	BICCN-H_20190523A-SPL-R	H18.30.001	sorted	Female	56	Exc_L6_TLE4_ADAMTSL1	Glutamatergic	#3EA185	ET projection	#3E7782	ET projection	#3E7782	L6 CT_2	#2F8DB8	L6 CT	#2D8CB8	Exc L5-6 FEZF2 C9orf135-AS1	101	#8fb5ce	32	32	#8fb5ce	Exc L5-6 FEZF2 C9orf135-AS1
	MOP1_TGGCTTCAGCTAACGAAACAACCA	MOp1	1918	1859	3817	2055	20190523A	BICCN-H_20190523A-SPL-R	H18.30.001	sorted	Female	56	Exc_L6_TLE4_ADAMTSL1	Glutamatergic	#3EA185	ET projection	#3E7782	ET projection	#3E7782	L6 CT_2	#2F8DB8	L6 CT	#2D8CB8	Exc L5-6 FEZF2 C9orf135-AS1	101	#8fb5ce	32	32	#8fb5ce	Exc L5-6 FEZF2 C9orf135-AS1
	MOP1_TGGCTTCATGGAACAAAAGGTACA	MOp1	3052	2963	4332	2307	20190523A	BICCN-H_20190523A-SPL-R	H18.30.001	sorted	Female	46	Exc_L4_RORB_VIPR2	Glutamatergic	#3EA185	IT projection	#3ECB88	IT projection	#3ECB88	L5 IT_1	#75C2BE	L2-3 IT	#C4EC04	Exc L2-3 RORB PTPN3	81	#b7ce00	28	25	#b8eb62	Exc L2-3 RORB VIPR2
	MOP1_TGGTGGTAATTGAGGACAGATCTG	MOp1	532	523	1694	1087	20190523A	BICCN-H_20190523A-SPL-R	H18.30.001	sorted	Female	3	Inh_ADARB2_LAMP5_FBXL7	GABAergic	#C95170	CGE-PoA	#C456AA	Lamp5-Other	#E37B97	Lamp5_2	#E19AA4	LAMP5	#DA808C	Inh L1-6 LAMP5 NES	4	#e96f73	3	1	#ad474f	Inh L1-6 LAMP5 KIRREL
	MOP1_TGGTGGTACAGCGTTAAAACATCG	MOp1	570	553	2047	1210	20190523A	BICCN-H_20190523A-SPL-R	H18.30.001	sorted	Female	51	Exc_L5-6_THEMIS_CAMKK1	Glutamatergic	#3EA185	IT projection	#3ECB88	IT projection	#3ECB88	L6 IT_2	#A19A24	L5 IT	#50B2AD	Exc L5-6 THEMIS TNFAIP6	89	#5fc5b6	24	27	#4ca8ac	Exc L5-6 THEMIS TMEM18
	MOP1_TGGTGGTACCATCCTCAGTACAAG	MOp1	618	605	627	429	20190523A	BICCN-H_20190523A-SPL-R	H18.30.001	sorted	Female	21	Inh_LHX6_SST_TNFSF15	GABAergic	#C95170	MGE	#CE4D36	Sst	#C06829	Sst_3	#FFA41C	SST	#FF9900	Inh L1-3 SST FAM20A	51	#d46909	13	12	#fb8d00	Inh L1-3 SST LOC105379168
	MOP1_TGGTGGTACGACACACACTATGCA	MOp1	1673	1606	4119	2123	20190523A	BICCN-H_20190523A-SPL-R	H18.30.001	sorted	Female	1	Inh_ADARB2_LAMP5_CA3	GABAergic	#C95170	CGE-PoA	#C456AA	Lamp5-Other	#E37B97	Lamp5_3	#DA818D	LAMP5	#DA808C	Inh L1-6 LAMP5 CA1	5	#a76b6a	3	1	#ad474f	Inh L1-6 LAMP5 KIRREL
	MOP1_TGGTGGTACTCAATGAAAACATCG	MOp1	296	295	556	447	20190523A	BICCN-H_20190523A-SPL-R	H18.30.001	sorted	Female	19	Inh_ADARB2_VIP_SEZ6	GABAergic	#C95170	CGE-PoA	#C456AA	Vip-Sncg	#A531BD	Vip_1	#D5A4E1	VIP	#B864CC	Inh L1-2 VIP EXPH5	20	#a00097	6	5	#dca0ff	Inh L1-5 VIP KCNJ2
	MOP1_TGGTGGTACTCAATGAACCTCCAA	MOp1	1459	1429	3724	1999	20190523A	BICCN-H_20190523A-SPL-R	H18.30.001	sorted	Female	43	Exc_L2-3_LINC00507_AC018742.1	Glutamatergic	#3EA185	IT projection	#3ECB88	IT projection	#3ECB88	L2/3 IT	#C4EC04	L2-3 IT	#C4EC04	Exc L2 LINC00507 GLRA3	75	#cecd32	21	21	#cecd32	Exc L2 LINC00507 GLRA3
	MOP1_TGGTGGTACTCAATGAACGTATCA	MOp1	918	902	1537	1066	20190523A	BICCN-H_20190523A-SPL-R	H18.30.001	sorted	Female	43	Exc_L2-3_LINC00507_AC018742.1	Glutamatergic	#3EA185	IT projection	#3ECB88	IT projection	#3ECB88	L2/3 IT	#C4EC04	L2-3 IT	#C4EC04	Exc L2-3 LINC00507 DSG3	77	#a0e400	23	23	#a0e400	Exc L2-3 LINC00507 DSG3
	MOP1_TGGTGGTAGCTAACGAAACAACCA	MOp1	1814	1753	2134	1403	20190523A	BICCN-H_20190523A-SPL-R	H18.30.001	sorted	Female	42	Exc_L2-3_LINC00507_KIF13A	Glutamatergic	#3EA185	IT projection	#3ECB88	IT projection	#3ECB88	L2/3 IT	#C4EC04	L2-3 IT	#C4EC04	Exc L2-3 LINC00507 DSG3	77	#a0e400	23	23	#a0e400	Exc L2-3 LINC00507 DSG3
	MOP1_TGGTGGTAGTACGCAAACAGCAGA	MOp1	2147	2074	4389	2338	20190523A	BICCN-H_20190523A-SPL-R	H18.30.001	sorted	Female	39	Exc_L2-3_LINC00507_AC011287.1	Glutamatergic	#3EA185	IT projection	#3ECB88	IT projection	#3ECB88	L2/3 IT	#C4EC04	L2-3 IT	#C4EC04	Exc L2 LAMP5 KCNG3	73	#7aad22	20	19	#7aad22	Exc L2 LAMP5 KCNG3
	MOP1_TGGTGGTAGTCGTAGAATGCCTAA	MOp1	1593	1556	2377	1534	20190523A	BICCN-H_20190523A-SPL-R	H18.30.001	sorted	Female	40	Exc_L2-3_LINC00507_DUX4	Glutamatergic	#3EA185	IT projection	#3ECB88	IT projection	#3ECB88	L2/3 IT	#C4EC04	L2-3 IT	#C4EC04	Exc L2 LINC00507 GLRA3	75	#cecd32	21	21	#cecd32	Exc L2 LINC00507 GLRA3
	MOP1_TGGTGGTATATCAGCAAGTGGTCA	MOp1	3742	3624	3545	1956	20190523A	BICCN-H_20190523A-SPL-R	H18.30.001	sorted	Female	54	Exc_L5_TLE4_VAT1L	Glutamatergic	#3EA185	ET projection	#3E7782	ET projection	#3E7782	L5 ET_1	#407D94	L5 ET	#0D5B78	Exc L3-5 FEZF2 ASGR2	111	#0A75B1	34	34	#0D5D7E	Exc L3-5 FEZF2 LOC101929352
	MOP1_TTCACGCAAGCAGGAAACCACTGT	MOp1	1326	1303	2240	1376	20190523A	BICCN-H_20190523A-SPL-R	H18.30.001	sorted	Female	27	Inh_LHX6_GAD1_XKR4	GABAergic	#C95170	MGE	#CE4D36	Pvalb	#DB3143	Pvalb_1	#E15C61	PVALB	#D93137	Inh L2-5 PVALB RPH3AL	64	#d7003c	15	17	#b1331b	Inh L2-5 PVALB LOC105376919
	MOP1_TTCACGCAATCCTGTACTGTAGCC	MOp1	1480	1428	1731	1124	20190523A	BICCN-H_20190523A-SPL-R	H18.30.001	sorted	Female	3	Inh_ADARB2_LAMP5_FBXL7	GABAergic	#C95170	CGE-PoA	#C456AA	Lamp5-Other	#E37B97	Lamp5_2	#E19AA4	LAMP5	#DA808C	Inh L1-6 LAMP5 NES	4	#e96f73	3	1	#ad474f	Inh L1-6 LAMP5 KIRREL
	MOP1_TTCACGCACACCTTACCTGTAGCC	MOp1	2353	2290	6476	2975	20190523A	BICCN-H_20190523A-SPL-R	H18.30.001	sorted	Female	41	Exc_L2-3_LINC00507_ENC1	Glutamatergic	#3EA185	IT projection	#3ECB88	IT projection	#3ECB88	L2/3 IT	#C4EC04	L2-3 IT	#C4EC04	Exc L2 LINC00507 GLRA3	75	#cecd32	21	21	#cecd32	Exc L2 LINC00507 GLRA3
	MOP1_TTCACGCATCTTCACAACACAGAA	MOp1	2396	2337	8808	3589	20190523A	BICCN-H_20190523A-SPL-R	H18.30.001	sorted	Female	51	Exc_L5-6_THEMIS_CAMKK1	Glutamatergic	#3EA185	IT projection	#3ECB88	IT projection	#3ECB88	L6 IT_1	#B4AE50	L6 IT	#A19922	Exc L6 THEMIS LINC00343	94	#cdce31	26	29	#cdce31	Exc L6 THEMIS LINC00343
	MOP10_AAACATCGAACAACCAACGTATCA	MOp10	675	667	398	319	20190523B	BICCN-H_20190523B-SPL-R	H18.30.001	unsorted	Female	22	Inh_LHX6_SST_PROM1	GABAergic	#C95170	MGE	#CE4D36	Sst	#C06829	Sst_3	#FFA41C	SST	#FF9900	Inh L3-5 SST GGTLC3	46	#f4b028	9	9	#f97e13	Inh L3-5 SST EDNRA
	MOP10_AAACATCGACAGCAGAACACAGAA	MOp10	1686	1656	2730	1531	20190523B	BICCN-H_20190523B-SPL-R	H18.30.001	unsorted	Female	37	Inh_LHX6_PVALB_MYO1B	GABAergic	#C95170	MGE	#CE4D36	Pvalb	#DB3143	Pvalb_1	#E15C61	PVALB	#D93137	Inh L3 PVALB SAMD13	65	#ed6d5a	15	17	#b1331b	Inh L2-5 PVALB LOC105376919
	MOP10_AAACATCGATCCTGTAACACAGAA	MOp10	365	362	284	248	20190523B	BICCN-H_20190523B-SPL-R	H18.30.001	unsorted	Female	15	Inh_ADARB2_VIP_CALB2	GABAergic	#C95170	CGE-PoA	#C456AA	Vip-Sncg	#A531BD	Vip_2	#C784D6	VIP	#B864CC	Inh L1-3 VIP CHRNA2	25	#9237bb	7	7	#e7a3f4	Inh L1-3 VIP NPR3
	MOP10_AAACATCGCTGTAGCCACGTATCA	MOp10	2489	2419	1774	1239	20190523B	BICCN-H_20190523B-SPL-R	H18.30.001	unsorted	Female	45	Exc_L4_RORB_DSCAM	Glutamatergic	#3EA185	IT projection	#3ECB88	IT projection	#3ECB88	L5 IT_1	#75C2BE	L5 IT	#50B2AD	Exc L3 THEMIS ENPEP	82	#297c71	22	24	#93d92b	Exc L3 LAMP5 MIR3976HG
	MOP10_AAACATCGGCCAAGACCATCAAGT	MOp10	1416	1386	1453	1013	20190523B	BICCN-H_20190523B-SPL-R	H18.30.001	unsorted	Female	43	Exc_L2-3_LINC00507_AC018742.1	Glutamatergic	#3EA185	IT projection	#3ECB88	IT projection	#3ECB88	L2/3 IT	#C4EC04	L2-3 IT	#C4EC04	Exc L2-3 LINC00507 DSG3	77	#a0e400	23	23	#a0e400	Exc L2-3 LINC00507 DSG3
	MOP10_AAACATCGGCGAGTAACTGTAGCC	MOp10	2716	2649	2638	1522	20190523B	BICCN-H_20190523B-SPL-R	H18.30.001	unsorted	Female	48	Exc_L5_RORB_PCSK1	Glutamatergic	#3EA185	IT projection	#3ECB88	IT projection	#3ECB88	L5 IT_2	#51B2AD	L5 IT	#50B2AD	Exc L3-5 RORB RPRM	91	#7baaac	29	28	#99d5cb	Exc L3-5 RORB LOC105374972
	MOP10_AAACATCGGGAGAACAAAGACGGA	MOp10	783	775	981	687	20190523B	BICCN-H_20190523B-SPL-R	H18.30.001	unsorted	Female	4	Inh_ADARB2_LAMP5_MACROD2	GABAergic	#C95170	CGE-PoA	#C456AA	Lamp5-Other	#E37B97	Lamp5_2	#E19AA4	LAMP5	#DA808C	Inh L1 LAMP5 RAB11FIP1	2	#ffa0a7	3	1	#ad474f	Inh L1-6 LAMP5 KIRREL
	MOP10_AACAACCAAATCCGTCCAGATCTG	MOp10	712	697	248	226	20190523B	BICCN-H_20190523B-SPL-R	H18.30.001	unsorted	Female	60	OPC_PDGFRA_TNR	Non-Neuronal	#6D7A67	Oligo-OPC	#598077	Oligo-OPC	#598077	OPC	#486159	OPC	#486159	OPC L1-6 PDGFRA COL20A1	118	#446e5c	36	36	#446e5c	OPC L1-6 PDGFRA COL20A1
	MOP10_AACAACCAAATGTTGCACCTCCAA	MOp10	1400	1374	1557	974	20190523B	BICCN-H_20190523B-SPL-R	H18.30.001	unsorted	Female	24	Inh_LHX6_SST_RIPOR2	GABAergic	#C95170	MGE	#CE4D36	Sst	#C06829	Sst_6	#CE7B00	SST	#FF9900	Inh L5-6 SST KLHL1	57	#ffa834	10	10	#cc7b00	Inh L5-6 SST LOC101929667
	MOP10_AACAACCAACAAGCTAACGCTCGA	MOp10	1630	1602	3381	1687	20190523B	BICCN-H_20190523B-SPL-R	H18.30.001	unsorted	Female	31	Inh_LHX6_TLE4_AC046195.1	GABAergic	#C95170	MGE	#CE4D36	Sst	#C06829	Sst_5	#E78B00	SST	#FF9900	Inh L5-6 SST BEAN1	53	#c88300	11	13	#c88300	Inh L5-6 SST EBPL
	MOP10_AACAACCACAAGGAGCATGCCTAA	MOp10	743	729	660	488	20190523B	BICCN-H_20190523B-SPL-R	H18.30.001	unsorted	Female	5	Inh_ADARB2_LAMP5_INPP4B	GABAergic	#C95170	CGE-PoA	#C456AA	Lamp5-Other	#E37B97	Lamp5_5	#844D54	LAMP5	#DA808C	Inh L1 LAMP5 NMBR	15	#e2a9b0	2	3	#c05675	Inh L1 LAMP5 NDNF
	MOP10_AACAACCACACCTTACAAGACGGA	MOp10	3004	2934	3854	2036	20190523B	BICCN-H_20190523B-SPL-R	H18.30.001	unsorted	Female	56	Exc_L6_TLE4_ADAMTSL1	Glutamatergic	#3EA185	ET projection	#3E7782	ET projection	#3E7782	L6 CT_2	#2F8DB8	L6 CT	#2D8CB8	Exc L5-6 FEZF2 C9orf135-AS1	101	#8fb5ce	32	32	#8fb5ce	Exc L5-6 FEZF2 C9orf135-AS1
	MOP10_AACAACCACTAAGGTCAAGACGGA	MOp10	2352	2295	2959	1655	20190523B	BICCN-H_20190523B-SPL-R	H18.30.001	unsorted	Female	51	Exc_L5-6_THEMIS_CAMKK1	Glutamatergic	#3EA185	IT projection	#3ECB88	IT projection	#3ECB88	L6 IT_2	#A19A24	L6 IT	#A19922	Exc L6 THEMIS SNTG2	96	#d0d161	26	29	#cdce31	Exc L6 THEMIS LINC00343
	MOP10_AACAACCACTCAATGAACACAGAA	MOp10	728	718	391	335	20190523B	BICCN-H_20190523B-SPL-R	H18.30.001	unsorted	Female	23	Inh_LHX6_SST_COL25A1	GABAergic	#C95170	MGE	#CE4D36	Sst	#C06829	Sst_2	#FFAE36	SST	#FF9900	Inh L5-6 SST ISX	43	#cc7b00	10	10	#cc7b00	Inh L5-6 SST LOC101929667
	MOP10_AACAACCAGCTAACGAAACAACCA	MOp10	350	345	290	244	20190523B	BICCN-H_20190523B-SPL-R	H18.30.001	unsorted	Female	19	Inh_ADARB2_VIP_SEZ6	GABAergic	#C95170	CGE-PoA	#C456AA	Vip-Sncg	#A531BD	Vip_3	#B865CC	VIP	#B864CC	Inh L2-5 VIP BSPRY	33	#e491ff	5	6	#733fb0	Inh L1-6 VIP IQGAP2
	MOP10_AACAACCATGAAGAGAACACAGAA	MOp10	2241	2201	1999	1281	20190523B	BICCN-H_20190523B-SPL-R	H18.30.001	unsorted	Female	46	Exc_L4_RORB_VIPR2	Glutamatergic	#3EA185	IT projection	#3ECB88	IT projection	#3ECB88	L5 IT_1	#75C2BE	L2-3 IT	#C4EC04	Exc L2-3 RORB CCDC68	80	#b8eb62	28	25	#b8eb62	Exc L2-3 RORB VIPR2
	MOP10_AACAACCATTCACGCAACTATGCA	MOp10	2035	1981	1458	993	20190523B	BICCN-H_20190523B-SPL-R	H18.30.001	unsorted	Female	41	Exc_L2-3_LINC00507_ENC1	Glutamatergic	#3EA185	IT projection	#3ECB88	IT projection	#3ECB88	L2/3 IT	#C4EC04	L2-3 IT	#C4EC04	Exc L2 LAMP5 KCNG3	73	#7aad22	20	19	#7aad22	Exc L2 LAMP5 KCNG3
	MOP10_AACCGAGAAACAACCAAACGTGAT	MOp10	1172	1145	686	549	20190523B	BICCN-H_20190523B-SPL-R	H18.30.001	unsorted	Female	60	OPC_PDGFRA_TNR	Non-Neuronal	#6D7A67	Oligo-OPC	#598077	Oligo-OPC	#598077	OPC	#486159	OPC	#486159	OPC L1-6 PDGFRA COL20A1	118	#446e5c	36	36	#446e5c	OPC L1-6 PDGFRA COL20A1
	MOP10_AACCGAGAAGTGGTCAACACAGAA	MOp10	2339	2267	3218	1795	20190523B	BICCN-H_20190523B-SPL-R	H18.30.001	unsorted	Female	34	Inh_LHX6_PVALB_CEMIP	GABAergic	#C95170	MGE	#CE4D36	Pvalb	#DB3143	Pvalb_1	#E15C61	PVALB	#D93137	Inh L2-5 PVALB RPH3AL	64	#d7003c	15	17	#b1331b	Inh L2-5 PVALB LOC105376919
	MOP10_AACCGAGACAATGGAAACAAGCTA	MOp10	1515	1490	3610	1853	20190523B	BICCN-H_20190523B-SPL-R	H18.30.001	unsorted	Female	46	Exc_L4_RORB_VIPR2	Glutamatergic	#3EA185	IT projection	#3ECB88	IT projection	#3ECB88	L5 IT_1	#75C2BE	L2-3 IT	#C4EC04	Exc L2-3 RORB CCDC68	80	#b8eb62	28	25	#b8eb62	Exc L2-3 RORB VIPR2
	MOP10_AACCGAGACCTCCTGAAACAACCA	MOp10	2144	2086	3049	1781	20190523B	BICCN-H_20190523B-SPL-R	H18.30.001	unsorted	Female	28	Inh_LHX6_PVALB_ARHGAP42	GABAergic	#C95170	MGE	#CE4D36	Pvalb	#DB3143	Pvalb_1	#E15C61	PVALB	#D93137	Inh L2-5 PVALB RPH3AL	64	#d7003c	15	17	#b1331b	Inh L2-5 PVALB LOC105376919
	MOP10_AACCGAGACTGAGCCAACGCTCGA	MOp10	2092	2045	5690	2212	20190523B	BICCN-H_20190523B-SPL-R	H18.30.001	unsorted	Female	58	Exc_L6_TLE4_MDFIC	Glutamatergic	#3EA185	ET projection	#3E7782	ET projection	#3E7782	L6b	#53377D	L6b	#53377D	Exc L6 FEZF2 KLK7	108	#7568ce	33	33	#22225c	Exc L6 FEZF2 NPFFR2
	MOP10_AACCGAGAGATAGACAACCACTGT	MOp10	1952	1908	3899	2082	20190523B	BICCN-H_20190523B-SPL-R	H18.30.001	unsorted	Female	51	Exc_L5-6_THEMIS_CAMKK1	Glutamatergic	#3EA185	IT projection	#3ECB88	IT projection	#3ECB88	L6 IT_2	#A19A24	L6 IT	#A19922	Exc L6 THEMIS SNTG2	96	#d0d161	26	29	#cdce31	Exc L6 THEMIS LINC00343
	MOP10_AACCGAGAGCTAACGAACAGCAGA	MOp10	801	782	2398	1423	20190523B	BICCN-H_20190523B-SPL-R	H18.30.001	unsorted	Female	34	Inh_LHX6_PVALB_CEMIP	GABAergic	#C95170	MGE	#CE4D36	Pvalb	#DB3143	Pvalb_1	#E15C61	PVALB	#D93137	Inh L3 PVALB SAMD13	65	#ed6d5a	15	17	#b1331b	Inh L2-5 PVALB LOC105376919
	MOP10_AACCGAGAGCTCGGTAAACCGAGA	MOp10	1354	1325	1264	906	20190523B	BICCN-H_20190523B-SPL-R	H18.30.001	unsorted	Female	44	Exc_L2-3_RORB_LAMA2	Glutamatergic	#3EA185	IT projection	#3ECB88	IT projection	#3ECB88	L2/3 IT	#C4EC04	L2-3 IT	#C4EC04	Exc L2 LAMP5 KCNG3	73	#7aad22	20	19	#7aad22	Exc L2 LAMP5 KCNG3
	MOP10_AACCGAGAGTCGTAGAACGTATCA	MOp10	805	786	450	376	20190523B	BICCN-H_20190523B-SPL-R	H18.30.001	unsorted	Female	60	OPC_PDGFRA_TNR	Non-Neuronal	#6D7A67	Oligo-OPC	#598077	Oligo-OPC	#598077	OPC	#486159	OPC	#486159	OPC L1-6 PDGFRA COL20A1	118	#446e5c	36	36	#446e5c	OPC L1-6 PDGFRA COL20A1
	MOP10_AACCGAGATTCACGCACAGATCTG	MOp10	1047	1029	1032	716	20190523B	BICCN-H_20190523B-SPL-R	H18.30.001	unsorted	Female	38	Inh_LHX6_PVALB_CA8	GABAergic	#C95170	MGE	#CE4D36	Pvalb	#DB3143	Chandelier	#F4358B	PVALB	#D93137	Inh L1-6 PVALB COL15A1	72	#F4358B	18	18	#F4358B	Inh L1-6 PVALB COL15A1
	MOP10_AACGCTTAAATCCGTCAACGTGAT	MOp10	692	681	539	425	20190523B	BICCN-H_20190523B-SPL-R	H18.30.001	unsorted	Female	22	Inh_LHX6_SST_PROM1	GABAergic	#C95170	MGE	#CE4D36	Sst	#C06829	Sst_3	#FFA41C	SST	#FF9900	Inh L1-3 SST FAM20A	51	#d46909	13	12	#fb8d00	Inh L1-3 SST LOC105379168
	MOP10_AACGCTTAAATGTTGCACCTCCAA	MOp10	2370	2318	4679	2216	20190523B	BICCN-H_20190523B-SPL-R	H18.30.001	unsorted	Female	56	Exc_L6_TLE4_ADAMTSL1	Glutamatergic	#3EA185	ET projection	#3E7782	ET projection	#3E7782	L6 CT_1	#59A4C7	L6 CT	#2D8CB8	Exc L5-6 FEZF2 FILIP1L	102	#2a84b9	31	31	#5e8099	Exc L5-6 FEZF2 LOC105376596
	MOP10_AACGCTTAACGCTCGAACATTGGC	MOp10	3320	3218	3758	2150	20190523B	BICCN-H_20190523B-SPL-R	H18.30.001	unsorted	Female	43	Exc_L2-3_LINC00507_AC018742.1	Glutamatergic	#3EA185	IT projection	#3ECB88	IT projection	#3ECB88	L2/3 IT	#C4EC04	L2-3 IT	#C4EC04	Exc L2-3 LINC00507 DSG3	77	#a0e400	23	23	#a0e400	Exc L2-3 LINC00507 DSG3
	MOP10_AACGCTTAAGTACAAGCGCTGATC	MOp10	1346	1316	854	669	20190523B	BICCN-H_20190523B-SPL-R	H18.30.001	unsorted	Female	16	Inh_ADARB2_GAD1_EDIL3	GABAergic	#C95170	CGE-PoA	#C456AA	Vip-Sncg	#A531BD	Sncg_3	#AC29CE	SNCG	#D633FF	Inh L1-2 VIP HTR3A	12	#e354d5	1	2	#e09a99	Inh L1 GAD1 SP8
	MOP10_AACGCTTAAGTGGTCAAACCGAGA	MOp10	723	706	882	587	20190523B	BICCN-H_20190523B-SPL-R	H18.30.001	unsorted	Female	23	Inh_LHX6_SST_COL25A1	GABAergic	#C95170	MGE	#CE4D36	Sst	#C06829	Sst_2	#FFAE36	SST	#FF9900	Inh L3-5 SST OR5AH1P	45	#e67500	9	9	#f97e13	Inh L3-5 SST EDNRA
	MOP10_AACGCTTAATTGGCTCCATCAAGT	MOp10	1627	1598	4809	2397	20190523B	BICCN-H_20190523B-SPL-R	H18.30.001	unsorted	Female	44	Exc_L2-3_RORB_LAMA2	Glutamatergic	#3EA185	IT projection	#3ECB88	IT projection	#3ECB88	L2/3 IT	#C4EC04	L2-3 IT	#C4EC04	Exc L2-3 RORB RTKN2	76	#c9ff3c	27	22	#c9ff3c	Exc L2-3 RORB RTKN2
	MOP10_AACGCTTACAACCACAACCTCCAA	MOp10	1211	1182	1084	691	20190523B	BICCN-H_20190523B-SPL-R	H18.30.001	unsorted	Female	25	Inh_LHX6_SST_CRB1	GABAergic	#C95170	MGE	#CE4D36	Sst	#C06829	Sst_1	#FFC369	SST	#FF9900	Inh L5 SST RPL35AP11	42	#faaa00	9	9	#f97e13	Inh L3-5 SST EDNRA
	MOP10_AACGCTTACCATCCTCAGTACAAG	MOp10	1232	1196	1022	786	20190523B	BICCN-H_20190523B-SPL-R	H18.30.001	unsorted	Female	34	Inh_LHX6_PVALB_CEMIP	GABAergic	#C95170	MGE	#CE4D36	Pvalb	#DB3143	Pvalb_1	#E15C61	PVALB	#D93137	Inh L2-5 PVALB RPH3AL	64	#d7003c	15	17	#b1331b	Inh L2-5 PVALB LOC105376919
	MOP10_AACGCTTACCGTGAGACTGTAGCC	MOp10	1562	1519	1224	808	20190523B	BICCN-H_20190523B-SPL-R	H18.30.001	unsorted	Female	38	Inh_LHX6_PVALB_CA8	GABAergic	#C95170	MGE	#CE4D36	Pvalb	#DB3143	Chandelier	#F4358B	PVALB	#D93137	Inh L1-6 PVALB COL15A1	72	#F4358B	18	18	#F4358B	Inh L1-6 PVALB COL15A1
	MOP10_AACGCTTACGCTGATCAACAACCA	MOp10	871	857	694	504	20190523B	BICCN-H_20190523B-SPL-R	H18.30.001	unsorted	Female	47	Exc_L5_RORB_COL22A1	Glutamatergic	#3EA185	IT projection	#3ECB88	IT projection	#3ECB88	L5 IT_3	#408F8B	L5 IT	#50B2AD	Exc L5 RORB MED8	92	#97c3c4	25	26	#00bbc0	Exc L3-5 RORB COL22A1
	MOP10_AACGCTTAGACAGTGCAACAACCA	MOp10	440	432	452	300	20190523B	BICCN-H_20190523B-SPL-R	H18.30.001	unsorted	Female	23	Inh_LHX6_SST_COL25A1	GABAergic	#C95170	MGE	#CE4D36	Sst	#C06829	Sst_2	#FFAE36	SST	#FF9900	Inh L5-6 SST ISX	43	#cc7b00	10	10	#cc7b00	Inh L5-6 SST LOC101929667
	MOP10_AACGCTTAGCTAACGAACACAGAA	MOp10	2960	2878	3249	1843	20190523B	BICCN-H_20190523B-SPL-R	H18.30.001	unsorted	Female	44	Exc_L2-3_RORB_LAMA2	Glutamatergic	#3EA185	IT projection	#3ECB88	IT projection	#3ECB88	L2/3 IT	#C4EC04	L2-3 IT	#C4EC04	Exc L2-3 RORB RTKN2	76	#c9ff3c	27	22	#c9ff3c	Exc L2-3 RORB RTKN2
	MOP10_AACGCTTAGGTGCGAAAGTGGTCA	MOp10	1482	1456	1374	852	20190523B	BICCN-H_20190523B-SPL-R	H18.30.001	unsorted	Female	57	Exc_L6_TLE4_UTRN	Glutamatergic	#3EA185	ET projection	#3E7782	ET projection	#3E7782	L6b	#53377D	L6b	#53377D	Exc L6 FEZF2 POGK	109	#5d4eb0	33	33	#22225c	Exc L6 FEZF2 NPFFR2
	MOP10_AACGCTTAGTACGCAAACATTGGC	MOp10	2320	2260	2304	1448	20190523B	BICCN-H_20190523B-SPL-R	H18.30.001	unsorted	Female	46	Exc_L4_RORB_VIPR2	Glutamatergic	#3EA185	IT projection	#3ECB88	IT projection	#3ECB88	L5 IT_1	#75C2BE	L2-3 IT	#C4EC04	Exc L2-3 RORB CCDC68	80	#b8eb62	28	25	#b8eb62	Exc L2-3 RORB VIPR2
	MOP10_AACGCTTATGGAACAAAGTACAAG	MOp10	1357	1321	2022	1252	20190523B	BICCN-H_20190523B-SPL-R	H18.30.001	unsorted	Female	5	Inh_ADARB2_LAMP5_INPP4B	GABAergic	#C95170	CGE-PoA	#C456AA	Lamp5-Other	#E37B97	Lamp5_5	#844D54	LAMP5	#DA808C	Inh L1 LAMP5 NMBR	15	#e2a9b0	2	3	#c05675	Inh L1 LAMP5 NDNF
	MOP10_AACGTGATTATCAGCAACCTCCAA	MOp10	1478	1432	2126	1265	20190523B	BICCN-H_20190523B-SPL-R	H18.30.001	unsorted	Female	41	Exc_L2-3_LINC00507_ENC1	Glutamatergic	#3EA185	IT projection	#3ECB88	IT projection	#3ECB88	L2/3 IT	#C4EC04	L2-3 IT	#C4EC04	Exc L2 LAMP5 KCNG3	73	#7aad22	20	19	#7aad22	Exc L2 LAMP5 KCNG3
	MOP10_AACGTGATTGGCTTCAACCACTGT	MOp10	880	868	763	566	20190523B	BICCN-H_20190523B-SPL-R	H18.30.001	unsorted	Female	5	Inh_ADARB2_LAMP5_INPP4B	GABAergic	#C95170	CGE-PoA	#C456AA	Lamp5-Other	#E37B97	Lamp5_5	#844D54	LAMP5	#DA808C	Inh L1 LAMP5 BMP2	14	#c05675	2	3	#c05675	Inh L1 LAMP5 NDNF
	MOP10_AACTCACCAAGAGATCATGCCTAA	MOp10	2907	2825	1527	1123	20190523B	BICCN-H_20190523B-SPL-R	H18.30.001	unsorted	Female	43	Exc_L2-3_LINC00507_AC018742.1	Glutamatergic	#3EA185	IT projection	#3ECB88	IT projection	#3ECB88	L2/3 IT	#C4EC04	L2-3 IT	#C4EC04	Exc L2-3 LINC00507 DSG3	77	#a0e400	23	23	#a0e400	Exc L2-3 LINC00507 DSG3
	MOP10_AACTCACCATCATTCCAGTACAAG	MOp10	719	704	1436	962	20190523B	BICCN-H_20190523B-SPL-R	H18.30.001	unsorted	Female	3	Inh_ADARB2_LAMP5_FBXL7	GABAergic	#C95170	CGE-PoA	#C456AA	Lamp5-Other	#E37B97	Lamp5_2	#E19AA4	LAMP5	#DA808C	Inh L1 LAMP5 RAB11FIP1	2	#ffa0a7	3	1	#ad474f	Inh L1-6 LAMP5 KIRREL
	MOP10_AACTCACCATTGGCTCACCACTGT	MOp10	1940	1895	1169	862	20190523B	BICCN-H_20190523B-SPL-R	H18.30.001	unsorted	Female	42	Exc_L2-3_LINC00507_KIF13A	Glutamatergic	#3EA185	IT projection	#3ECB88	IT projection	#3ECB88	L2/3 IT	#C4EC04	L2-3 IT	#C4EC04	Exc L2 LINC00507 GLRA3	75	#cecd32	21	21	#cecd32	Exc L2 LINC00507 GLRA3
	MOP10_AACTCACCCAATGGAACTGTAGCC	MOp10	1183	1158	924	694	20190523B	BICCN-H_20190523B-SPL-R	H18.30.001	unsorted	Female	40	Exc_L2-3_LINC00507_DUX4	Glutamatergic	#3EA185	IT projection	#3ECB88	IT projection	#3ECB88	L2/3 IT	#C4EC04	L2-3 IT	#C4EC04	Exc L2 LAMP5 KCNG3	73	#7aad22	20	19	#7aad22	Exc L2 LAMP5 KCNG3
	MOP10_AACTCACCCAGCGTTAACATTGGC	MOp10	3550	3460	10217	3681	20190523B	BICCN-H_20190523B-SPL-R	H18.30.001	unsorted	Female	53	Exc_L5-6_THEMIS_PLXDC2	Glutamatergic	#3EA185	ET projection	#3E7782	ET projection	#3E7782	L5 ET_1	#407D94	L5 ET	#0D5B78	Exc L5 FEZF2 CSN1S1	110	#0D5D7E	34	34	#0D5D7E	Exc L3-5 FEZF2 LOC101929352
	MOP10_AACTCACCCAGCGTTAACGCTCGA	MOp10	1842	1791	5373	2478	20190523B	BICCN-H_20190523B-SPL-R	H18.30.001	unsorted	Female	41	Exc_L2-3_LINC00507_ENC1	Glutamatergic	#3EA185	IT projection	#3ECB88	IT projection	#3ECB88	L2/3 IT	#C4EC04	L2-3 IT	#C4EC04	Exc L2 LINC00507 GLRA3	75	#cecd32	21	21	#cecd32	Exc L2 LINC00507 GLRA3
	MOP10_AACTCACCCATCAAGTCGCTGATC	MOp10	1653	1615	694	543	20190523B	BICCN-H_20190523B-SPL-R	H18.30.001	unsorted	Female	56	Exc_L6_TLE4_ADAMTSL1	Glutamatergic	#3EA185	ET projection	#3E7782	ET projection	#3E7782	L6 CT_2	#2F8DB8	L6 CT	#2D8CB8	Exc L5-6 FEZF2 C9orf135-AS1	101	#8fb5ce	32	32	#8fb5ce	Exc L5-6 FEZF2 C9orf135-AS1
	MOP10_AACTCACCCCAGTTCACAGATCTG	MOp10	1321	1299	1106	837	20190523B	BICCN-H_20190523B-SPL-R	H18.30.001	unsorted	Female	15	Inh_ADARB2_VIP_CALB2	GABAergic	#C95170	CGE-PoA	#C456AA	Vip-Sncg	#A531BD	Vip_2	#C784D6	VIP	#B864CC	Inh L1-3 VIP CHRNA2	25	#9237bb	7	7	#e7a3f4	Inh L1-3 VIP NPR3
	MOP10_AACTCACCCCGAAGTAACCTCCAA	MOp10	2208	2158	1365	959	20190523B	BICCN-H_20190523B-SPL-R	H18.30.001	unsorted	Female	39	Exc_L2-3_LINC00507_AC011287.1	Glutamatergic	#3EA185	IT projection	#3ECB88	IT projection	#3ECB88	L2/3 IT	#C4EC04	L2-3 IT	#C4EC04	Exc L2 LAMP5 KCNG3	73	#7aad22	20	19	#7aad22	Exc L2 LAMP5 KCNG3
	MOP10_AACTCACCCTAAGGTCACTATGCA	MOp10	3512	3407	2944	1708	20190523B	BICCN-H_20190523B-SPL-R	H18.30.001	unsorted	Female	46	Exc_L4_RORB_VIPR2	Glutamatergic	#3EA185	IT projection	#3ECB88	IT projection	#3ECB88	L5 IT_1	#75C2BE	L2-3 IT	#C4EC04	Exc L2-3 RORB PTPN3	81	#b7ce00	28	25	#b8eb62	Exc L2-3 RORB VIPR2
	MOP10_AACTCACCCTGTAGCCAGTGGTCA	MOp10	1006	972	238	202	20190523B	BICCN-H_20190523B-SPL-R	H18.30.001	unsorted	Female	60	OPC_PDGFRA_TNR	Non-Neuronal	#6D7A67	Oligo-OPC	#598077	Oligo-OPC	#598077	OPC	#486159	OPC	#486159	OPC L1-6 PDGFRA COL20A1	118	#446e5c	36	36	#446e5c	OPC L1-6 PDGFRA COL20A1
	MOP10_AACTCACCTCTTCACAAAGGTACA	MOp10	2618	2549	2924	1728	20190523B	BICCN-H_20190523B-SPL-R	H18.30.001	unsorted	Female	43	Exc_L2-3_LINC00507_AC018742.1	Glutamatergic	#3EA185	IT projection	#3ECB88	IT projection	#3ECB88	L2/3 IT	#C4EC04	L2-3 IT	#C4EC04	Exc L3 LAMP5 CARM1P1	78	#93d92b	22	24	#93d92b	Exc L3 LAMP5 MIR3976HG
	MOP10_AAGACGGAAAACATCGAAGGTACA	MOp10	3819	3649	2612	1574	20190523B	BICCN-H_20190523B-SPL-R	H18.30.001	unsorted	Female	31	Inh_LHX6_TLE4_AC046195.1	GABAergic	#C95170	MGE	#CE4D36	Pvalb	#DB3143	Pvalb_2	#D93339	PVALB	#D93137	Inh L5-6 PVALB GAPDHP60	69	#ff4a3f	12	14	#be3b40	Inh L5-6 PVALB GULP1
	MOP10_AAGACGGAAAGGTACAACAGCAGA	MOp10	1241	1214	1397	903	20190523B	BICCN-H_20190523B-SPL-R	H18.30.001	unsorted	Female	3	Inh_ADARB2_LAMP5_FBXL7	GABAergic	#C95170	CGE-PoA	#C456AA	Lamp5-Other	#E37B97	Lamp5_2	#E19AA4	LAMP5	#DA808C	Inh L1 LAMP5 RAB11FIP1	2	#ffa0a7	3	1	#ad474f	Inh L1-6 LAMP5 KIRREL
	MOP10_AAGACGGAAATGTTGCCATCAAGT	MOp10	615	604	409	338	20190523B	BICCN-H_20190523B-SPL-R	H18.30.001	unsorted	Female	60	OPC_PDGFRA_TNR	Non-Neuronal	#6D7A67	Oligo-OPC	#598077	Oligo-OPC	#598077	OPC	#486159	OPC	#486159	OPC L1-6 PDGFRA COL20A1	118	#446e5c	36	36	#446e5c	OPC L1-6 PDGFRA COL20A1
	MOP10_AAGACGGAACCACTGTAAACATCG	MOp10	2089	2027	1982	1246	20190523B	BICCN-H_20190523B-SPL-R	H18.30.001	unsorted	Female	31	Inh_LHX6_TLE4_AC046195.1	GABAergic	#C95170	MGE	#CE4D36	Sst	#C06829	Sst_5	#E78B00	SST	#FF9900	Inh L5-6 SST BEAN1	53	#c88300	11	13	#c88300	Inh L5-6 SST EBPL
[truncated: 82,972 more rows]

## Sheet: 13f
	Supplementary Table 13f. SNARE-Seq2 marmoset MOp sample level metadata
[truncated: 9,947 more rows]
