# Supplementary material for: Comparative cellular analysis of motor cortex in human, marmoset and mouse
Source: Nature. 2021 Oct 6;598(7879):111–9. doi: 10.1038/s41586-021-03465-8 (PMC8494640; doi:10.1038/s41586-021-03465-8)
Supplement: Supplementary file 4 — This zipped folder contains Supplementary Tables 1-23. [file 41586_2021_3465_MOESM4_ESM.zip › Supplementary Table 14.xlsx]

## Sheet: 14a
	Supplementary Table 14a. SNARE-Seq2 Differentially Accessible Regions (DARs, q value < 0.01 and log(fold change) > 1) identified by AC-Level Clusters for human M1
	Location	p value	q value	log(fold change)	Cluster
	chr16:52967027-52968229	1.92014e-35	1.04879e-29	3.52151	Inh L1-6 LAMP5 KIRREL
	chr3:194395033-194396626	1.02052e-31	1.85805e-26	3.07467	Inh L1-6 LAMP5 KIRREL
	chr11:32567343-32567847	4.58243e-29	6.25737e-24	5.02093	Inh L1-6 LAMP5 KIRREL
	chr7:26507166-26507868	2.01966e-28	2.2063e-23	3.75503	Inh L1-6 LAMP5 KIRREL
	chr14:31950816-31951806	3.55995e-28	3.24078e-23	2.68451	Inh L1-6 LAMP5 KIRREL
	chr5:15367022-15367754	1.80836e-27	1.41105e-22	3.49741	Inh L1-6 LAMP5 KIRREL
	chr5:160237697-160238302	7.04644e-27	4.81101e-22	3.6909	Inh L1-6 LAMP5 KIRREL
	chr7:95668299-95669501	9.30073e-27	5.64457e-22	2.86154	Inh L1-6 LAMP5 KIRREL
	chr2:173354471-173355791	1.61124e-26	8.80069e-22	2.46145	Inh L1-6 LAMP5 KIRREL
	chr2:172084506-172085773	2.88494e-26	1.43252e-21	1.71313	Inh L1-6 LAMP5 KIRREL
	chr5:83672745-83675010	3.75729e-26	1.57866e-21	2.11683	Inh L1-6 LAMP5 KIRREL
	chr9:14030554-14031957	9.49894e-26	3.70599e-21	2.91744	Inh L1-6 LAMP5 KIRREL
	chr5:76082878-76085469	1.91924e-25	6.20095e-21	1.89867	Inh L1-6 LAMP5 KIRREL
	chr13:23438096-23438593	1.92997e-25	6.20095e-21	3.9147	Inh L1-6 LAMP5 KIRREL
	chr6:157264390-157265163	3.1688e-25	8.39854e-21	3.12636	Inh L1-6 LAMP5 KIRREL
	chr4:56215785-56216771	3.17196e-25	8.39854e-21	3.00313	Inh L1-6 LAMP5 KIRREL
	chr8:32547865-32549518	3.18842e-25	8.39854e-21	2.10316	Inh L1-6 LAMP5 KIRREL
	chr2:17322068-17323061	3.22899e-25	8.39854e-21	3.09331	Inh L1-6 LAMP5 KIRREL
	chr4:158341532-158342356	3.84838e-25	9.55458e-21	3.50056	Inh L1-6 LAMP5 KIRREL
	chr6:169450245-169450896	4.26084e-25	1.01187e-20	3.74397	Inh L1-6 LAMP5 KIRREL
	chr17:57637023-57637755	4.64406e-25	1.05692e-20	3.44527	Inh L1-6 LAMP5 KIRREL
	chr2:174334669-174335238	1.08774e-24	2.37651e-20	2.72263	Inh L1-6 LAMP5 KIRREL
	chr5:160613167-160614526	1.31222e-24	2.75671e-20	2.61041	Inh L1-6 LAMP5 KIRREL
	chr12:93615062-93615744	1.9105e-24	3.72688e-20	3.64554	Inh L1-6 LAMP5 KIRREL
	chr18:60306688-60307283	1.9105e-24	3.72688e-20	3.64554	Inh L1-6 LAMP5 KIRREL
	chr8:93546041-93547030	2.69353e-24	5.07318e-20	2.99433	Inh L1-6 LAMP5 KIRREL
	chr1:82638843-82639733	6.19815e-24	1.12849e-19	3.62129	Inh L1-6 LAMP5 KIRREL
	chr6:133240779-133242121	7.1878e-24	1.25118e-19	2.47539	Inh L1-6 LAMP5 KIRREL
	chr15:54158947-54159446	7.33017e-24	1.25118e-19	3.83808	Inh L1-6 LAMP5 KIRREL
	chr8:41754321-41755548	1.12083e-23	1.85516e-19	2.74473	Inh L1-6 LAMP5 KIRREL
	chr17:56545243-56545884	1.5881e-23	2.55127e-19	3.90842	Inh L1-6 LAMP5 KIRREL
	chr2:119115004-119115584	1.9733e-23	2.99397e-19	3.23543	Inh L1-6 LAMP5 KIRREL
	chr2:142425873-142426983	1.9733e-23	2.99397e-19	3.23543	Inh L1-6 LAMP5 KIRREL
	chr14:96221075-96221860	2.11332e-23	3.11975e-19	3.19346	Inh L1-6 LAMP5 KIRREL
	chr11:125117265-125118029	2.22293e-23	3.19521e-19	3.15385	Inh L1-6 LAMP5 KIRREL
	chr4:162851784-162853005	3.78672e-23	5.30341e-19	3.40893	Inh L1-6 LAMP5 KIRREL
	chr6:7650491-7651590	4.94204e-23	6.74842e-19	2.83353	Inh L1-6 LAMP5 KIRREL
	chr4:121931957-121932357	5.36017e-23	6.98462e-19	4.34418	Inh L1-6 LAMP5 KIRREL
	chr6:86773611-86774595	5.37076e-23	6.98462e-19	3.88094	Inh L1-6 LAMP5 KIRREL
	chr4:146134596-146135518	5.69415e-23	7.23298e-19	2.8826	Inh L1-6 LAMP5 KIRREL
	chr5:115772244-115773027	5.96759e-23	7.40803e-19	3.21341	Inh L1-6 LAMP5 KIRREL
	chr2:30028255-30028806	6.46894e-23	7.84847e-19	3.57154	Inh L1-6 LAMP5 KIRREL
	chr18:35770490-35771434	6.61546e-23	7.84847e-19	3.13248	Inh L1-6 LAMP5 KIRREL
	chr5:104111006-104112199	6.75346e-23	7.84847e-19	2.99513	Inh L1-6 LAMP5 KIRREL
	chr6:134902367-134903570	7.1697e-23	8.15861e-19	2.56095	Inh L1-6 LAMP5 KIRREL
	chr3:32847648-32848040	8.1815e-23	8.83401e-19	3.78464	Inh L1-6 LAMP5 KIRREL
	chr7:34771904-34772732	8.18646e-23	8.83401e-19	3.50449	Inh L1-6 LAMP5 KIRREL
	chr20:22700024-22701304	8.24844e-23	8.83401e-19	2.70954	Inh L1-6 LAMP5 KIRREL
	chr9:33103437-33104283	1.37288e-22	1.44207e-18	2.81467	Inh L1-6 LAMP5 KIRREL
	chr8:69626780-69627662	1.48815e-22	1.53365e-18	2.83843	Inh L1-6 LAMP5 KIRREL
	chr1:112056359-112056953	1.80028e-22	1.82097e-18	2.91633	Inh L1-6 LAMP5 KIRREL
	chr4:38360180-38360947	2.72261e-22	2.70383e-18	3.75716	Inh L1-6 LAMP5 KIRREL
	chr11:8986291-8987208	4.80189e-22	4.68361e-18	2.86927	Inh L1-6 LAMP5 KIRREL
	chr8:142250227-142250832	5.07452e-22	4.8041e-18	3.21185	Inh L1-6 LAMP5 KIRREL
	chr13:110824612-110825906	5.10133e-22	4.8041e-18	2.89615	Inh L1-6 LAMP5 KIRREL
	chr6:142231516-142232961	5.25336e-22	4.86342e-18	2.65524	Inh L1-6 LAMP5 KIRREL
	chr17:56690670-56691440	5.64451e-22	5.13844e-18	3.12737	Inh L1-6 LAMP5 KIRREL
	chr1:47934268-47934953	5.798e-22	5.16394e-18	3.08876	Inh L1-6 LAMP5 KIRREL
	chr7:106856644-106857266	6.09648e-22	5.28561e-18	3.82435	Inh L1-6 LAMP5 KIRREL
	chr5:115046910-115047676	6.67215e-22	5.69432e-18	3.52001	Inh L1-6 LAMP5 KIRREL
	chr2:121699555-121700927	7.62518e-22	6.40757e-18	2.7121	Inh L1-6 LAMP5 KIRREL
	chr5:124000350-124001653	8.80079e-22	7.2834e-18	2.48455	Inh L1-6 LAMP5 KIRREL
	chr11:128598590-128599174	1.29204e-21	1.03782e-17	3.28352	Inh L1-6 LAMP5 KIRREL
	chr11:104771879-104772866	1.53189e-21	1.21265e-17	3.18839	Inh L1-6 LAMP5 KIRREL
	chr13:75797020-75798071	1.59763e-21	1.24662e-17	2.93285	Inh L1-6 LAMP5 KIRREL
	chr5:56220997-56221871	3.95891e-21	3.00331e-17	3.25885	Inh L1-6 LAMP5 KIRREL
	chr8:117207309-117208194	4.82088e-21	3.55837e-17	3.12178	Inh L1-6 LAMP5 KIRREL
	chr20:61485260-61486134	4.89776e-21	3.56692e-17	2.97403	Inh L1-6 LAMP5 KIRREL
	chr10:130558553-130560091	6.21423e-21	4.46612e-17	2.55131	Inh L1-6 LAMP5 KIRREL
	chr1:213041544-213042290	6.79549e-21	4.82043e-17	3.46657	Inh L1-6 LAMP5 KIRREL
	chr3:14539862-14540677	9.73778e-21	6.7327e-17	2.48999	Inh L1-6 LAMP5 KIRREL
	chr1:164836700-164837271	1.09256e-20	7.45956e-17	3.28555	Inh L1-6 LAMP5 KIRREL
	chr9:22114544-22115353	1.34224e-20	9.05111e-17	3.58658	Inh L1-6 LAMP5 KIRREL
	chr4:54657576-54659755	1.39797e-20	9.31195e-17	1.66896	Inh L1-6 LAMP5 KIRREL
	chr13:57056351-57057185	1.45935e-20	9.48933e-17	3.05811	Inh L1-6 LAMP5 KIRREL
	chr3:168343501-168344351	1.73852e-20	1.11717e-16	3.50951	Inh L1-6 LAMP5 KIRREL
	chr4:54851467-54852522	1.9108e-20	1.21359e-16	2.69505	Inh L1-6 LAMP5 KIRREL
	chr6:157251733-157252066	2.15789e-20	1.35477e-16	3.43909	Inh L1-6 LAMP5 KIRREL
	chr21:29892129-29892852	2.22029e-20	1.37811e-16	2.56462	Inh L1-6 LAMP5 KIRREL
	chr2:59871560-59872334	2.3907e-20	1.46721e-16	2.73889	Inh L1-6 LAMP5 KIRREL
	chr15:61807225-61807663	3.2452e-20	1.92669e-16	3.64168	Inh L1-6 LAMP5 KIRREL
	chrX:465719-466378	3.2452e-20	1.92669e-16	3.64168	Inh L1-6 LAMP5 KIRREL
	chr5:91194392-91195496	4.04082e-20	2.348e-16	2.92894	Inh L1-6 LAMP5 KIRREL
	chr4:181205437-181206305	4.12193e-20	2.36992e-16	3.11563	Inh L1-6 LAMP5 KIRREL
	chr14:96713112-96713957	4.23768e-20	2.41109e-16	3.07368	Inh L1-6 LAMP5 KIRREL
	chr12:84116639-84117488	4.35557e-20	2.44486e-16	3.55743	Inh L1-6 LAMP5 KIRREL
	chr13:111900435-111901278	4.38655e-20	2.44486e-16	2.4288	Inh L1-6 LAMP5 KIRREL
	chr14:55893553-55894475	5.79562e-20	3.19758e-16	2.54576	Inh L1-6 LAMP5 KIRREL
	chr15:51102293-51102737	6.1302e-20	3.34835e-16	4.02439	Inh L1-6 LAMP5 KIRREL
	chr2:174341178-174342453	6.45498e-20	3.49084e-16	2.10668	Inh L1-6 LAMP5 KIRREL
	chr13:53164762-53165787	7.26088e-20	3.88817e-16	2.74124	Inh L1-6 LAMP5 KIRREL
	chr1:157483551-157484113	7.60182e-20	4.03122e-16	3.70406	Inh L1-6 LAMP5 KIRREL
	chr8:134664402-134665478	9.16494e-20	4.80526e-16	2.59683	Inh L1-6 LAMP5 KIRREL
	chr13:108733074-108733695	9.23739e-20	4.80526e-16	3.28782	Inh L1-6 LAMP5 KIRREL
	chr3:122727374-122728127	1.07531e-19	5.54095e-16	3.89161	Inh L1-6 LAMP5 KIRREL
	chr7:98646200-98646951	1.18055e-19	5.97058e-16	3.13484	Inh L1-6 LAMP5 KIRREL
	chr9:1871858-1872393	1.18055e-19	5.97058e-16	3.13484	Inh L1-6 LAMP5 KIRREL
	chr2:106052278-106053163	1.24896e-19	6.25864e-16	3.04902	Inh L1-6 LAMP5 KIRREL
	chr14:72979713-72980235	1.40867e-19	6.99478e-16	3.52769	Inh L1-6 LAMP5 KIRREL
	chr1:1919216-1919955	2.44543e-19	1.20334e-15	1.96718	Inh L1-6 LAMP5 KIRREL
	chr1:161986250-161987045	3.08978e-19	1.4935e-15	2.85174	Inh L1-6 LAMP5 KIRREL
	chr15:45048618-45049943	3.08978e-19	1.4935e-15	2.85174	Inh L1-6 LAMP5 KIRREL
	chr1:114224257-114224889	3.27936e-19	1.55757e-15	2.8824	Inh L1-6 LAMP5 KIRREL
	chr10:117222794-117223562	3.27936e-19	1.55757e-15	2.8824	Inh L1-6 LAMP5 KIRREL
	chr8:58082169-58082628	3.62949e-19	1.69691e-15	3.065	Inh L1-6 LAMP5 KIRREL
	chr2:32882836-32883771	3.64203e-19	1.69691e-15	2.98535	Inh L1-6 LAMP5 KIRREL
	chr20:56865021-56865551	3.66592e-19	1.69691e-15	3.02393	Inh L1-6 LAMP5 KIRREL
	chr3:22372130-22373496	3.77643e-19	1.73337e-15	2.34163	Inh L1-6 LAMP5 KIRREL
	chr2:3334327-3335543	3.89839e-19	1.77443e-15	2.50728	Inh L1-6 LAMP5 KIRREL
	chr21:35520030-35520799	4.54017e-19	2.04948e-15	3.49731	Inh L1-6 LAMP5 KIRREL
	chr1:235582161-235584050	5.28761e-19	2.36732e-15	1.91136	Inh L1-6 LAMP5 KIRREL
	chr3:139705087-139706254	6.90962e-19	3.04361e-15	2.37503	Inh L1-6 LAMP5 KIRREL
	chr20:42747798-42748419	8.33591e-19	3.6425e-15	3.63993	Inh L1-6 LAMP5 KIRREL
	chr17:83149162-83149524	8.54211e-19	3.64301e-15	4.42229	Inh L1-6 LAMP5 KIRREL
	chr6:21708281-21708734	8.54211e-19	3.64301e-15	4.42229	Inh L1-6 LAMP5 KIRREL
	chr7:142523674-142524487	8.56113e-19	3.64301e-15	2.59319	Inh L1-6 LAMP5 KIRREL
	chr16:49520616-49521295	8.73727e-19	3.64301e-15	3.23232	Inh L1-6 LAMP5 KIRREL
	chr18:78582011-78582879	8.73727e-19	3.64301e-15	3.23232	Inh L1-6 LAMP5 KIRREL
	chr2:29517977-29518416	8.73727e-19	3.64301e-15	3.23232	Inh L1-6 LAMP5 KIRREL
	chr2:62334033-62334727	9.51226e-19	3.9361e-15	3.17864	Inh L1-6 LAMP5 KIRREL
	chr11:47916293-47917042	9.81161e-19	4.02944e-15	2.89053	Inh L1-6 LAMP5 KIRREL
	chr8:93860273-93861281	1.00438e-18	4.09401e-15	2.48765	Inh L1-6 LAMP5 KIRREL
	chr11:71332138-71333198	1.02447e-18	4.11449e-15	2.92437	Inh L1-6 LAMP5 KIRREL
	chr5:174283370-174284221	1.02447e-18	4.11449e-15	2.92437	Inh L1-6 LAMP5 KIRREL
	chr14:57174218-57175039	1.0503e-18	4.17739e-15	3.08237	Inh L1-6 LAMP5 KIRREL
	chr13:111612498-111613309	1.05543e-18	4.17739e-15	2.96026	Inh L1-6 LAMP5 KIRREL
	chr13:112055671-112057595	1.07192e-18	4.21216e-15	1.62975	Inh L1-6 LAMP5 KIRREL
	chr20:21270774-21271347	1.25132e-18	4.88198e-15	3.82289	Inh L1-6 LAMP5 KIRREL
	chr12:91672190-91672564	1.36989e-18	5.26933e-15	4.06854	Inh L1-6 LAMP5 KIRREL
	chr20:40276223-40276845	1.36989e-18	5.26933e-15	4.06854	Inh L1-6 LAMP5 KIRREL
	chr13:40142970-40143400	1.45805e-18	5.53054e-15	3.46628	Inh L1-6 LAMP5 KIRREL
	chr14:96789446-96790304	1.45805e-18	5.53054e-15	3.46628	Inh L1-6 LAMP5 KIRREL
	chr10:26578205-26578945	1.79202e-18	6.7042e-15	3.39167	Inh L1-6 LAMP5 KIRREL
	chr7:130691223-130692093	1.79202e-18	6.7042e-15	3.39167	Inh L1-6 LAMP5 KIRREL
	chr20:56257028-56257844	2.03353e-18	7.55596e-15	2.74924	Inh L1-6 LAMP5 KIRREL
	chr18:37612270-37613707	2.27526e-18	8.39703e-15	2.306	Inh L1-6 LAMP5 KIRREL
	chr2:185425717-185426609	2.41406e-18	8.84949e-15	3.26122	Inh L1-6 LAMP5 KIRREL
	chr2:98269443-98270294	2.55955e-18	9.32027e-15	3.91747	Inh L1-6 LAMP5 KIRREL
	chr11:86917382-86918045	3.02466e-18	1.0941e-14	3.10131	Inh L1-6 LAMP5 KIRREL
	chr3:14846253-14846865	3.1054e-18	1.10743e-14	2.39285	Inh L1-6 LAMP5 KIRREL
	chr3:42339238-42339992	3.11291e-18	1.10743e-14	3.0554	Inh L1-6 LAMP5 KIRREL
	chr2:220127564-220128565	3.14262e-18	1.10743e-14	3.01254	Inh L1-6 LAMP5 KIRREL
	chr9:20254055-20254677	3.14262e-18	1.10743e-14	3.01254	Inh L1-6 LAMP5 KIRREL
	chr3:184403144-184403715	3.67626e-18	1.28718e-14	3.51615	Inh L1-6 LAMP5 KIRREL
	chr3:190655907-190656367	4.24979e-18	1.47851e-14	3.78727	Inh L1-6 LAMP5 KIRREL
	chr7:151139294-151139957	4.30249e-18	1.48737e-14	2.51553	Inh L1-6 LAMP5 KIRREL
	chr4:121950022-121952361	4.33396e-18	1.48883e-14	1.47265	Inh L1-6 LAMP5 KIRREL
	chr14:98466389-98467711	4.4605e-18	1.51326e-14	2.67663	Inh L1-6 LAMP5 KIRREL
	chr4:159719364-159720319	4.4605e-18	1.51326e-14	2.67663	Inh L1-6 LAMP5 KIRREL
	chr2:10159576-10160125	5.0623e-18	1.70682e-14	2.53278	Inh L1-6 LAMP5 KIRREL
	chr20:23099530-23101165	5.54964e-18	1.84832e-14	1.95889	Inh L1-6 LAMP5 KIRREL
	chr1:219555400-219556384	5.5857e-18	1.84906e-14	2.72578	Inh L1-6 LAMP5 KIRREL
	chr1:34749613-34750150	6.42889e-18	2.10269e-14	3.67345	Inh L1-6 LAMP5 KIRREL
	chr14:97894475-97895126	6.5959e-18	2.14448e-14	3.29324	Inh L1-6 LAMP5 KIRREL
	chr4:157941637-157943541	6.96073e-18	2.2497e-14	2.11085	Inh L1-6 LAMP5 KIRREL
	chr8:48062931-48063620	7.43336e-18	2.38832e-14	3.23147	Inh L1-6 LAMP5 KIRREL
	chr1:157775077-157775944	7.8728e-18	2.48565e-14	2.84077	Inh L1-6 LAMP5 KIRREL
	chr17:21501674-21502637	7.8728e-18	2.48565e-14	2.84077	Inh L1-6 LAMP5 KIRREL
	chr8:73185379-73186530	8.00932e-18	2.51422e-14	2.58911	Inh L1-6 LAMP5 KIRREL
	chr1:162333907-162334507	8.66166e-18	2.6881e-14	3.12205	Inh L1-6 LAMP5 KIRREL
	chr8:37966460-37966938	8.66166e-18	2.6881e-14	3.12205	Inh L1-6 LAMP5 KIRREL
	chr14:98018870-98019340	8.83166e-18	2.71006e-14	3.88	Inh L1-6 LAMP5 KIRREL
	chr7:114740968-114741424	8.83166e-18	2.71006e-14	3.88	Inh L1-6 LAMP5 KIRREL
	chr15:47952629-47953280	9.01878e-18	2.75202e-14	3.57281	Inh L1-6 LAMP5 KIRREL
	chr3:168457630-168458324	9.18545e-18	2.75689e-14	3.02792	Inh L1-6 LAMP5 KIRREL
	chr10:1543344-1543842	9.18617e-18	2.75689e-14	2.98557	Inh L1-6 LAMP5 KIRREL
	chr6:7991920-7992753	9.18617e-18	2.75689e-14	2.98557	Inh L1-6 LAMP5 KIRREL
	chr6:137728727-137729608	1.11327e-17	3.32281e-14	2.49447	Inh L1-6 LAMP5 KIRREL
	chr10:2401569-2401959	1.15517e-17	3.42914e-14	4.3374	Inh L1-6 LAMP5 KIRREL
	chr13:108495345-108497286	1.23844e-17	3.61734e-14	1.76024	Inh L1-6 LAMP5 KIRREL
	chr8:127382463-127383765	1.25004e-17	3.61964e-14	2.1668	Inh L1-6 LAMP5 KIRREL
	chr2:75208048-75208695	1.25248e-17	3.61964e-14	4.55782	Inh L1-6 LAMP5 KIRREL
	chr6:39130903-39131464	1.43884e-17	4.11467e-14	3.75074	Inh L1-6 LAMP5 KIRREL
	chr1:157563571-157564048	1.48678e-17	4.2077e-14	3.40215	Inh L1-6 LAMP5 KIRREL
	chr11:60447025-60447906	1.52702e-17	4.27728e-14	2.70194	Inh L1-6 LAMP5 KIRREL
	chr9:7036902-7038021	1.52702e-17	4.27728e-14	2.70194	Inh L1-6 LAMP5 KIRREL
	chr3:118822448-118823012	1.77844e-17	4.90603e-14	3.32893	Inh L1-6 LAMP5 KIRREL
	chr7:34206604-34207146	1.77844e-17	4.90603e-14	3.32893	Inh L1-6 LAMP5 KIRREL
	chr20:57905076-57905950	2.04716e-17	5.59316e-14	3.26221	Inh L1-6 LAMP5 KIRREL
	chr18:36094191-36094956	2.048e-17	5.59316e-14	2.78455	Inh L1-6 LAMP5 KIRREL
	chr6:44177931-44178822	2.11486e-17	5.72551e-14	2.56675	Inh L1-6 LAMP5 KIRREL
	chr1:153526416-153526802	2.13839e-17	5.72551e-14	3.63783	Inh L1-6 LAMP5 KIRREL
	chr13:37476868-37477371	2.13839e-17	5.72551e-14	3.63783	Inh L1-6 LAMP5 KIRREL
	chr3:36100172-36100858	2.13839e-17	5.72551e-14	3.63783	Inh L1-6 LAMP5 KIRREL
	chr6:21521679-21524099	2.18111e-17	5.8114e-14	1.64825	Inh L1-6 LAMP5 KIRREL
	chr1:223432656-223433162	2.27912e-17	6.01385e-14	3.2011	Inh L1-6 LAMP5 KIRREL
	chr7:45839159-45839953	2.27912e-17	6.01385e-14	3.2011	Inh L1-6 LAMP5 KIRREL
	chr1:53591002-53591452	2.46424e-17	6.40944e-14	3.14486	Inh L1-6 LAMP5 KIRREL
	chr10:11755686-11756289	2.46424e-17	6.40944e-14	3.14486	Inh L1-6 LAMP5 KIRREL
	chr17:41579623-41580180	2.46424e-17	6.40944e-14	3.14486	Inh L1-6 LAMP5 KIRREL
	chr1:177043662-177044137	2.50013e-17	6.47197e-14	2.88226	Inh L1-6 LAMP5 KIRREL
	chr11:42194740-42195701	2.60445e-17	6.67871e-14	2.91896	Inh L1-6 LAMP5 KIRREL
	chr6:71049212-71049962	2.60445e-17	6.67871e-14	2.91896	Inh L1-6 LAMP5 KIRREL
	chr2:135979963-135980457	2.67283e-17	6.79329e-14	2.95809	Inh L1-6 LAMP5 KIRREL
	chr14:90143517-90144353	2.67401e-17	6.79329e-14	3.04473	Inh L1-6 LAMP5 KIRREL
	chr8:138632909-138633713	2.82475e-17	7.14303e-14	2.60798	Inh L1-6 LAMP5 KIRREL
	chr5:36444440-36445320	2.86667e-17	7.21562e-14	2.47309	Inh L1-6 LAMP5 KIRREL
	chr1:157948411-157949421	3.16194e-17	7.92235e-14	2.31097	Inh L1-6 LAMP5 KIRREL
	chr11:131802097-131803263	3.25098e-17	8.10825e-14	2.25086	Inh L1-6 LAMP5 KIRREL
	chr12:102527030-102527868	3.40543e-17	8.45484e-14	2.48971	Inh L1-6 LAMP5 KIRREL
	chr5:15902244-15903294	3.67915e-17	9.09308e-14	2.65329	Inh L1-6 LAMP5 KIRREL
	chr10:36559767-36560326	3.82885e-17	9.42045e-14	3.44903	Inh L1-6 LAMP5 KIRREL
	chr12:83407814-83408860	4.15431e-17	1.00849e-13	2.67769	Inh L1-6 LAMP5 KIRREL
	chr6:9034968-9036003	4.71937e-17	1.1406e-13	3.36899	Inh L1-6 LAMP5 KIRREL
	chr1:199054150-199055469	5.5568e-17	1.32804e-13	2.54403	Inh L1-6 LAMP5 KIRREL
	chr14:66273059-66273910	5.5568e-17	1.32804e-13	2.54403	Inh L1-6 LAMP5 KIRREL
	chr14:73824357-73824911	5.56788e-17	1.32804e-13	3.29651	Inh L1-6 LAMP5 KIRREL
	chr13:111413647-111414312	5.68952e-17	1.3453e-13	2.75901	Inh L1-6 LAMP5 KIRREL
	chr3:72465338-72466320	5.68952e-17	1.3453e-13	2.75901	Inh L1-6 LAMP5 KIRREL
	chr2:180672207-180672626	5.93621e-17	1.39758e-13	3.9499	Inh L1-6 LAMP5 KIRREL
	chr2:231541657-231542591	6.12993e-17	1.43086e-13	2.43578	Inh L1-6 LAMP5 KIRREL
	chr5:2514779-2516064	6.12993e-17	1.43086e-13	2.43578	Inh L1-6 LAMP5 KIRREL
	chr16:9783384-9784113	6.32631e-17	1.46418e-13	3.2305	Inh L1-6 LAMP5 KIRREL
	chr19:29887511-29887984	6.32631e-17	1.46418e-13	3.2305	Inh L1-6 LAMP5 KIRREL
	chr4:134163282-134163976	7.08747e-17	1.63343e-13	3.6013	Inh L1-6 LAMP5 KIRREL
	chr2:128016563-128017178	7.47385e-17	1.71524e-13	2.89148	Inh L1-6 LAMP5 KIRREL
	chr1:101089718-101090390	7.74802e-17	1.75602e-13	3.06316	Inh L1-6 LAMP5 KIRREL
	chr11:14185785-14186635	7.74802e-17	1.75602e-13	3.06316	Inh L1-6 LAMP5 KIRREL
	chr13:59057913-59058656	7.74802e-17	1.75602e-13	3.06316	Inh L1-6 LAMP5 KIRREL
	chr20:58137146-58137614	7.88766e-17	1.76752e-13	2.97134	Inh L1-6 LAMP5 KIRREL
	chr22:18083343-18083750	7.88766e-17	1.76752e-13	2.97134	Inh L1-6 LAMP5 KIRREL
	chr7:8498633-8499301	7.89583e-17	1.76752e-13	3.01558	Inh L1-6 LAMP5 KIRREL
	chr2:40257687-40258499	8.76719e-17	1.94662e-13	2.46768	Inh L1-6 LAMP5 KIRREL
	chr10:113816831-113817401	9.61592e-17	2.10265e-13	3.50242	Inh L1-6 LAMP5 KIRREL
	chr6:156346981-156347622	9.61592e-17	2.10265e-13	3.50242	Inh L1-6 LAMP5 KIRREL
	chr15:91887153-91888498	9.6239e-17	2.10265e-13	1.97203	Inh L1-6 LAMP5 KIRREL
	chr16:80218224-80219058	1.0404e-16	2.23224e-13	4.08196	Inh L1-6 LAMP5 KIRREL
	chr18:75397115-75397637	1.0404e-16	2.23224e-13	4.08196	Inh L1-6 LAMP5 KIRREL
	chr19:46245814-46246476	1.04214e-16	2.23224e-13	3.80199	Inh L1-6 LAMP5 KIRREL
	chr2:233531745-233532360	1.04214e-16	2.23224e-13	3.80199	Inh L1-6 LAMP5 KIRREL
	chr6:53750227-53750532	1.04214e-16	2.23224e-13	3.80199	Inh L1-6 LAMP5 KIRREL
	chr2:240232785-240234168	1.16191e-16	2.47907e-13	1.85721	Inh L1-6 LAMP5 KIRREL
	chr21:34159271-34160379	1.21749e-16	2.58044e-13	2.25106	Inh L1-6 LAMP5 KIRREL
	chr10:33052322-33053041	1.22832e-16	2.58044e-13	3.41427	Inh L1-6 LAMP5 KIRREL
	chr8:63286215-63287146	1.22832e-16	2.58044e-13	3.41427	Inh L1-6 LAMP5 KIRREL
	chr4:12958520-12959040	1.49174e-16	3.08636e-13	3.33504	Inh L1-6 LAMP5 KIRREL
	chr4:121953542-121953804	1.49174e-16	3.08636e-13	3.33504	Inh L1-6 LAMP5 KIRREL
	chr4:158460059-158460914	1.49174e-16	3.08636e-13	3.33504	Inh L1-6 LAMP5 KIRREL
	chr11:121211623-121212090	1.55189e-16	3.1987e-13	4.2472	Inh L1-6 LAMP5 KIRREL
	chr10:14697078-14697739	1.63293e-16	3.35307e-13	3.67479	Inh L1-6 LAMP5 KIRREL
	chr4:55100713-55101706	1.72654e-16	3.49811e-13	2.76277	Inh L1-6 LAMP5 KIRREL
	chr11:125139903-125140209	1.73559e-16	3.49811e-13	3.26335	Inh L1-6 LAMP5 KIRREL
	chr11:131722910-131723618	1.73559e-16	3.49811e-13	3.26335	Inh L1-6 LAMP5 KIRREL
	chr2:136060282-136060880	1.73559e-16	3.49811e-13	3.26335	Inh L1-6 LAMP5 KIRREL
	chr9:114706415-114707201	1.73559e-16	3.49811e-13	3.26335	Inh L1-6 LAMP5 KIRREL
	chr2:79906063-79906727	1.87248e-16	3.75217e-13	2.42937	Inh L1-6 LAMP5 KIRREL
	chr6:57305414-57306229	1.87538e-16	3.75217e-13	2.79431	Inh L1-6 LAMP5 KIRREL
	chr1:236830764-236831224	1.94625e-16	3.86565e-13	3.19808	Inh L1-6 LAMP5 KIRREL
	chr2:136277683-136278327	1.94625e-16	3.86565e-13	3.19808	Inh L1-6 LAMP5 KIRREL
	chr8:90676016-90676878	2.01155e-16	3.98088e-13	2.121	Inh L1-6 LAMP5 KIRREL
	chr13:38636202-38636592	2.07382e-16	4.08929e-13	3.90808	Inh L1-6 LAMP5 KIRREL
	chr18:53790535-53791340	2.11388e-16	4.15328e-13	3.13836	Inh L1-6 LAMP5 KIRREL
	chr11:10013091-10014304	2.13413e-16	4.17804e-13	2.86346	Inh L1-6 LAMP5 KIRREL
	chr14:104513049-104513547	2.23033e-16	4.32456e-13	2.9015	Inh L1-6 LAMP5 KIRREL
	chr3:156254893-156255369	2.23033e-16	4.32456e-13	2.9015	Inh L1-6 LAMP5 KIRREL
	chr8:124173711-124174334	2.23272e-16	4.32456e-13	3.08346	Inh L1-6 LAMP5 KIRREL
	chr3:151200831-151201495	2.2947e-16	4.32949e-13	2.94219	Inh L1-6 LAMP5 KIRREL
	chr8:32433363-32433942	2.2947e-16	4.32949e-13	2.94219	Inh L1-6 LAMP5 KIRREL
	chr8:21583708-21584819	2.2994e-16	4.32949e-13	2.58199	Inh L1-6 LAMP5 KIRREL
	chr12:30569836-30570939	2.30098e-16	4.32949e-13	3.03278	Inh L1-6 LAMP5 KIRREL
	chr12:132170194-132170725	2.30098e-16	4.32949e-13	3.03278	Inh L1-6 LAMP5 KIRREL
	chr13:103793897-103794656	2.30098e-16	4.32949e-13	3.03278	Inh L1-6 LAMP5 KIRREL
	chr21:45328686-45329122	2.30098e-16	4.32949e-13	3.03278	Inh L1-6 LAMP5 KIRREL
	chr6:169035204-169035801	2.30098e-16	4.32949e-13	3.03278	Inh L1-6 LAMP5 KIRREL
	chr9:91948727-91949236	2.32024e-16	4.34018e-13	2.98584	Inh L1-6 LAMP5 KIRREL
	chr7:154148695-154149265	2.34031e-16	4.36277e-13	3.56383	Inh L1-6 LAMP5 KIRREL
	chr4:109302128-109303731	2.58094e-16	4.77873e-13	1.86365	Inh L1-6 LAMP5 KIRREL
	chr2:167802110-167803678	2.68239e-16	4.94047e-13	2.46195	Inh L1-6 LAMP5 KIRREL
	chr11:126465600-126466981	2.68638e-16	4.94047e-13	1.98789	Inh L1-6 LAMP5 KIRREL
	chr11:126476619-126477480	2.80333e-16	5.13825e-13	2.17668	Inh L1-6 LAMP5 KIRREL
	chr18:44579687-44581089	2.92977e-16	5.35204e-13	2.23143	Inh L1-6 LAMP5 KIRREL
	chr12:3224296-3224951	3.02842e-16	5.49548e-13	2.62794	Inh L1-6 LAMP5 KIRREL
	chr9:117830576-117831459	3.02842e-16	5.49548e-13	2.62794	Inh L1-6 LAMP5 KIRREL
	chr10:26036333-26036882	3.12142e-16	5.64549e-13	3.4659	Inh L1-6 LAMP5 KIRREL
	chr5:126875248-126875937	3.19061e-16	5.75158e-13	2.47932	Inh L1-6 LAMP5 KIRREL
	chr2:228180151-228182343	3.23908e-16	5.81976e-13	1.52874	Inh L1-6 LAMP5 KIRREL
	chr5:6672814-6673445	3.56284e-16	6.38047e-13	3.76135	Inh L1-6 LAMP5 KIRREL
	chr8:144551563-144553280	3.5836e-16	6.39668e-13	1.93694	Inh L1-6 LAMP5 KIRREL
	chr6:150537484-150538653	3.77795e-16	6.72163e-13	2.49748	Inh L1-6 LAMP5 KIRREL
	chr6:107645905-107646695	3.87291e-16	6.83128e-13	2.6789	Inh L1-6 LAMP5 KIRREL
	chr1:95607417-95608125	3.92399e-16	6.83128e-13	3.37864	Inh L1-6 LAMP5 KIRREL
	chr12:88926561-88927254	3.92399e-16	6.83128e-13	3.37864	Inh L1-6 LAMP5 KIRREL
	chr14:79080608-79081175	3.92399e-16	6.83128e-13	3.37864	Inh L1-6 LAMP5 KIRREL
	chr2:97195251-97195747	3.92399e-16	6.83128e-13	3.37864	Inh L1-6 LAMP5 KIRREL
	chr20:48558269-48558840	3.92399e-16	6.83128e-13	3.37864	Inh L1-6 LAMP5 KIRREL
	chr2:69505567-69506358	3.92713e-16	6.83128e-13	2.39206	Inh L1-6 LAMP5 KIRREL
	chr20:58718953-58719878	4.39709e-16	7.5764e-13	2.31685	Inh L1-6 LAMP5 KIRREL
	chr1:58190246-58191176	4.45173e-16	7.62246e-13	2.5165	Inh L1-6 LAMP5 KIRREL
	chr3:59968605-59969616	4.45173e-16	7.62246e-13	2.5165	Inh L1-6 LAMP5 KIRREL
	chr16:80316881-80317309	4.63369e-16	7.86008e-13	4.70044	Inh L1-6 LAMP5 KIRREL
	chr14:46690567-46691178	4.6946e-16	7.8899e-13	3.30028	Inh L1-6 LAMP5 KIRREL
	chr19:29037664-29038389	4.6946e-16	7.8899e-13	3.30028	Inh L1-6 LAMP5 KIRREL
	chr6:71034998-71035517	4.6946e-16	7.8899e-13	3.30028	Inh L1-6 LAMP5 KIRREL
	chr16:59432495-59433765	4.78403e-16	8.01554e-13	2.7358	Inh L1-6 LAMP5 KIRREL
	chr4:6999549-7000954	5.21528e-16	8.71136e-13	2.14979	Inh L1-6 LAMP5 KIRREL
	chr1:206592973-206593877	5.23784e-16	8.72238e-13	2.76683	Inh L1-6 LAMP5 KIRREL
	chr18:35897085-35897985	5.38555e-16	8.94109e-13	3.2294	Inh L1-6 LAMP5 KIRREL
	chr2:73536086-73537131	5.67032e-16	9.38534e-13	2.79979	Inh L1-6 LAMP5 KIRREL
	chr1:224743526-224744282	5.72167e-16	9.44172e-13	2.42259	Inh L1-6 LAMP5 KIRREL
	chr10:16847495-16848130	5.95961e-16	9.74604e-13	3.16491	Inh L1-6 LAMP5 KIRREL
	chr6:33777520-33777923	5.95961e-16	9.74604e-13	3.16491	Inh L1-6 LAMP5 KIRREL
	chr9:82555194-82555845	5.95961e-16	9.74604e-13	3.16491	Inh L1-6 LAMP5 KIRREL
	chr8:86050055-86050792	6.06277e-16	9.82647e-13	2.83489	Inh L1-6 LAMP5 KIRREL
	chr9:99349859-99350417	6.06277e-16	9.82647e-13	2.83489	Inh L1-6 LAMP5 KIRREL
	chr3:19077200-19078186	6.08283e-16	9.82982e-13	2.55733	Inh L1-6 LAMP5 KIRREL
	chr1:232029293-232029901	6.39235e-16	1.01527e-12	3.10594	Inh L1-6 LAMP5 KIRREL
	chr3:121129034-121129673	6.39235e-16	1.01527e-12	3.10594	Inh L1-6 LAMP5 KIRREL
	chr5:33408765-33409294	6.39235e-16	1.01527e-12	3.10594	Inh L1-6 LAMP5 KIRREL
	chr10:101595553-101596143	6.39417e-16	1.01527e-12	2.87236	Inh L1-6 LAMP5 KIRREL
	chr2:128004530-128005482	6.39417e-16	1.01527e-12	2.87236	Inh L1-6 LAMP5 KIRREL
	chr16:60674421-60675191	6.6723e-16	1.05636e-12	3.05175	Inh L1-6 LAMP5 KIRREL
	chr18:77572974-77573960	6.78415e-16	1.06725e-12	2.95546	Inh L1-6 LAMP5 KIRREL
	chr1:111208002-111208468	6.79968e-16	1.06725e-12	3.00176	Inh L1-6 LAMP5 KIRREL
	chr20:9493459-9494212	6.79968e-16	1.06725e-12	3.00176	Inh L1-6 LAMP5 KIRREL
	chr7:131741270-131742553	6.86795e-16	1.07488e-12	2.43886	Inh L1-6 LAMP5 KIRREL
	chr1:155692879-155693277	7.22361e-16	1.1209e-12	3.86501	Inh L1-6 LAMP5 KIRREL
	chr17:41388700-41389216	7.22361e-16	1.1209e-12	3.86501	Inh L1-6 LAMP5 KIRREL
	chr17:81593151-81593639	7.69765e-16	1.19108e-12	3.52535	Inh L1-6 LAMP5 KIRREL
	chr20:23620936-23621905	8.11247e-16	1.25172e-12	2.6024	Inh L1-6 LAMP5 KIRREL
	chr2:10310386-10311088	8.21051e-16	1.2562e-12	2.45586	Inh L1-6 LAMP5 KIRREL
	chr5:145681076-145682071	8.21051e-16	1.2562e-12	2.45586	Inh L1-6 LAMP5 KIRREL
	chr8:66331386-66332833	8.21051e-16	1.2562e-12	2.45586	Inh L1-6 LAMP5 KIRREL
	chr15:97076252-97076751	1.00902e-15	1.52669e-12	3.42842	Inh L1-6 LAMP5 KIRREL
	chr6:132087551-132087997	1.00902e-15	1.52669e-12	3.42842	Inh L1-6 LAMP5 KIRREL
	chr9:132857883-132858331	1.00902e-15	1.52669e-12	3.42842	Inh L1-6 LAMP5 KIRREL
	chr4:184102018-184102544	1.05169e-15	1.57381e-12	2.65243	Inh L1-6 LAMP5 KIRREL
	chr7:96949532-96950359	1.05169e-15	1.57381e-12	2.65243	Inh L1-6 LAMP5 KIRREL
	chr9:110414066-110415018	1.05169e-15	1.57381e-12	2.65243	Inh L1-6 LAMP5 KIRREL
	chr12:94909913-94910350	1.21392e-15	1.80177e-12	3.71953	Inh L1-6 LAMP5 KIRREL
	chr3:73719375-73720378	1.31855e-15	1.94472e-12	2.70832	Inh L1-6 LAMP5 KIRREL
	chr1:199744174-199744447	1.32092e-15	1.94472e-12	3.99176	Inh L1-6 LAMP5 KIRREL
	chr11:3428220-3428561	1.32092e-15	1.94472e-12	3.99176	Inh L1-6 LAMP5 KIRREL
	chr13:111859594-111860673	1.33281e-15	1.95696e-12	2.30759	Inh L1-6 LAMP5 KIRREL
	chr10:10418173-10418914	1.36497e-15	1.99658e-12	2.51176	Inh L1-6 LAMP5 KIRREL
	chr7:6503477-6504801	1.40126e-15	2.041e-12	1.59	Inh L1-6 LAMP5 KIRREL
	chr10:42927105-42927651	1.47067e-15	2.1251e-12	3.26465	Inh L1-6 LAMP5 KIRREL
	chr13:40508066-40508643	1.47067e-15	2.1251e-12	3.26465	Inh L1-6 LAMP5 KIRREL
	chr14:89085197-89086508	1.49329e-15	2.1521e-12	2.05408	Inh L1-6 LAMP5 KIRREL
	chr19:8592091-8593214	1.65199e-15	2.36831e-12	1.52296	Inh L1-6 LAMP5 KIRREL
	chr19:19765252-19765885	1.66325e-15	2.37201e-12	3.19463	Inh L1-6 LAMP5 KIRREL
	chr9:17045148-17045577	1.66325e-15	2.37201e-12	3.19463	Inh L1-6 LAMP5 KIRREL
	chr16:9679202-9679855	1.71325e-15	2.43695e-12	2.80575	Inh L1-6 LAMP5 KIRREL
	chr15:79064417-79065274	1.74897e-15	2.47487e-12	2.4154	Inh L1-6 LAMP5 KIRREL
	chr5:101642886-101643915	1.74897e-15	2.47487e-12	2.4154	Inh L1-6 LAMP5 KIRREL
	chr1:114223340-114223767	1.81604e-15	2.5344e-12	3.13097	Inh L1-6 LAMP5 KIRREL
	chr21:35573054-35573688	1.81604e-15	2.5344e-12	3.13097	Inh L1-6 LAMP5 KIRREL
	chr3:123118346-123118735	1.81604e-15	2.5344e-12	3.13097	Inh L1-6 LAMP5 KIRREL
	chr3:173772481-173773397	1.81604e-15	2.5344e-12	3.13097	Inh L1-6 LAMP5 KIRREL
	chr11:79276429-79277444	1.82352e-15	2.5344e-12	2.84261	Inh L1-6 LAMP5 KIRREL
	chr11:126872558-126873049	1.82352e-15	2.5344e-12	2.84261	Inh L1-6 LAMP5 KIRREL
	chr13:46517048-46517643	1.82352e-15	2.5344e-12	2.84261	Inh L1-6 LAMP5 KIRREL
	chr10:120667440-120668624	1.91255e-15	2.64468e-12	2.88207	Inh L1-6 LAMP5 KIRREL
	chr12:124630008-124630601	1.91255e-15	2.64468e-12	2.88207	Inh L1-6 LAMP5 KIRREL
	chr12:82974964-82975680	1.92346e-15	2.64636e-12	3.07277	Inh L1-6 LAMP5 KIRREL
	chr6:136682331-136682861	1.92346e-15	2.64636e-12	3.07277	Inh L1-6 LAMP5 KIRREL
	chr11:76251321-76252006	1.97334e-15	2.69463e-12	2.92443	Inh L1-6 LAMP5 KIRREL
	chr5:117800230-117800936	1.97334e-15	2.69463e-12	2.92443	Inh L1-6 LAMP5 KIRREL
	chr8:86026101-86026486	1.97334e-15	2.69463e-12	2.92443	Inh L1-6 LAMP5 KIRREL
	chr19:10885205-10885877	1.9839e-15	2.70229e-12	3.01933	Inh L1-6 LAMP5 KIRREL
	chr1:154398121-154398636	1.9991e-15	2.70948e-12	2.97005	Inh L1-6 LAMP5 KIRREL
	chr9:124992629-124993266	1.9991e-15	2.70948e-12	2.97005	Inh L1-6 LAMP5 KIRREL
	chr6:167400026-167400241	2.06944e-15	2.79097e-12	4.15099	Inh L1-6 LAMP5 KIRREL
	chr8:43243842-43244307	2.06944e-15	2.79097e-12	4.15099	Inh L1-6 LAMP5 KIRREL
	chr4:15427135-15427824	2.10137e-15	2.82704e-12	2.43201	Inh L1-6 LAMP5 KIRREL
	chr18:38011041-38011824	2.16132e-15	2.90056e-12	2.57641	Inh L1-6 LAMP5 KIRREL
	chr4:159445719-159447228	2.19344e-15	2.93645e-12	1.69986	Inh L1-6 LAMP5 KIRREL
	chr14:100443279-100444156	2.48681e-15	3.27921e-12	2.60027	Inh L1-6 LAMP5 KIRREL
	chr10:80137987-80138497	2.50834e-15	3.27921e-12	3.82062	Inh L1-6 LAMP5 KIRREL
	chr16:9287942-9288521	2.50834e-15	3.27921e-12	3.82062	Inh L1-6 LAMP5 KIRREL
	chr2:173394510-173394877	2.50834e-15	3.27921e-12	3.82062	Inh L1-6 LAMP5 KIRREL
	chr3:126039076-126039783	2.50834e-15	3.27921e-12	3.82062	Inh L1-6 LAMP5 KIRREL
	chr4:38537178-38537640	2.50834e-15	3.27921e-12	3.82062	Inh L1-6 LAMP5 KIRREL
	chr1:204108484-204109213	2.51431e-15	3.27921e-12	2.44939	Inh L1-6 LAMP5 KIRREL
	chr2:119119912-119120719	2.51431e-15	3.27921e-12	2.44939	Inh L1-6 LAMP5 KIRREL
	chr10:131119330-131119741	2.52152e-15	3.27921e-12	3.48582	Inh L1-6 LAMP5 KIRREL
	chr7:37059528-37059968	2.52152e-15	3.27921e-12	3.48582	Inh L1-6 LAMP5 KIRREL
	chr8:66128993-66130421	2.64041e-15	3.41755e-12	2.27378	Inh L1-6 LAMP5 KIRREL
	chr8:92358500-92359812	2.64041e-15	3.41755e-12	2.27378	Inh L1-6 LAMP5 KIRREL
	chr6:44395181-44396266	2.99502e-15	3.85825e-12	2.46759	Inh L1-6 LAMP5 KIRREL
	chr12:32249679-32250678	3.13439e-15	4.01883e-12	2.1623	Inh L1-6 LAMP5 KIRREL
	chr12:13386419-13386949	3.21801e-15	4.07776e-12	2.6521	Inh L1-6 LAMP5 KIRREL
	chr5:32769547-32770421	3.21801e-15	4.07776e-12	2.6521	Inh L1-6 LAMP5 KIRREL
	chr7:70993983-70994722	3.21801e-15	4.07776e-12	2.6521	Inh L1-6 LAMP5 KIRREL
	chr8:117416225-117417019	3.21801e-15	4.07776e-12	2.6521	Inh L1-6 LAMP5 KIRREL
	chr10:108775726-108776351	3.24754e-15	4.07776e-12	3.38995	Inh L1-6 LAMP5 KIRREL
	chr13:100940650-100941275	3.24754e-15	4.07776e-12	3.38995	Inh L1-6 LAMP5 KIRREL
	chr2:111691640-111692158	3.24754e-15	4.07776e-12	3.38995	Inh L1-6 LAMP5 KIRREL
	chr20:43900630-43901155	3.24754e-15	4.07776e-12	3.38995	Inh L1-6 LAMP5 KIRREL
	chr3:184656525-184657047	3.24754e-15	4.07776e-12	3.38995	Inh L1-6 LAMP5 KIRREL
	chr11:17700795-17701702	3.55061e-15	4.44808e-12	2.48667	Inh L1-6 LAMP5 KIRREL
	chr1:168825511-168826475	3.60081e-15	4.48655e-12	2.11858	Inh L1-6 LAMP5 KIRREL
	chr12:32895586-32896163	3.61417e-15	4.48655e-12	2.68031	Inh L1-6 LAMP5 KIRREL
	chr20:48314439-48315026	3.61417e-15	4.48655e-12	2.68031	Inh L1-6 LAMP5 KIRREL
	chr5:58640036-58640686	3.61417e-15	4.48655e-12	2.68031	Inh L1-6 LAMP5 KIRREL
	chr7:91030698-91031380	3.65464e-15	4.5265e-12	2.37605	Inh L1-6 LAMP5 KIRREL
	chr15:76253268-76253884	3.95142e-15	4.86101e-12	3.30464	Inh L1-6 LAMP5 KIRREL
	chr3:130817637-130818116	3.95142e-15	4.86101e-12	3.30464	Inh L1-6 LAMP5 KIRREL
	chr8:42592036-42592610	3.95142e-15	4.86101e-12	3.30464	Inh L1-6 LAMP5 KIRREL
	chr11:126701032-126701794	4.02035e-15	4.91262e-12	2.71025	Inh L1-6 LAMP5 KIRREL
	chr13:40175722-40176274	4.02035e-15	4.91262e-12	2.71025	Inh L1-6 LAMP5 KIRREL
	chr1:209522981-209523582	4.12122e-15	5.02464e-12	3.67646	Inh L1-6 LAMP5 KIRREL
	chr8:134500674-134502854	4.18156e-15	5.06262e-12	1.82239	Inh L1-6 LAMP5 KIRREL
	chr12:32846967-32847807	4.18761e-15	5.06262e-12	2.5067	Inh L1-6 LAMP5 KIRREL
	chr12:131048088-131048964	4.18761e-15	5.06262e-12	2.5067	Inh L1-6 LAMP5 KIRREL
	chr3:138302671-138304288	4.42011e-15	5.30076e-12	1.84403	Inh L1-6 LAMP5 KIRREL
	chr1:72072376-72073158	4.42534e-15	5.30076e-12	2.74208	Inh L1-6 LAMP5 KIRREL
	chr11:126600818-126601643	4.42534e-15	5.30076e-12	2.74208	Inh L1-6 LAMP5 KIRREL
	chr13:111516875-111517510	4.42534e-15	5.30076e-12	2.74208	Inh L1-6 LAMP5 KIRREL
	chr10:121450162-121450729	4.58517e-15	5.46823e-12	3.22813	Inh L1-6 LAMP5 KIRREL
	chr2:100184156-100184526	4.58517e-15	5.46823e-12	3.22813	Inh L1-6 LAMP5 KIRREL
	chr1:213884601-213885555	4.81494e-15	5.71646e-12	2.776	Inh L1-6 LAMP5 KIRREL
	chr8:28316550-28318982	4.82472e-15	5.71646e-12	1.37637	Inh L1-6 LAMP5 KIRREL
	chr3:194587136-194587864	4.97786e-15	5.88514e-12	2.31059	Inh L1-6 LAMP5 KIRREL
	chr1:23446806-23447140	5.11143e-15	5.96559e-12	3.15901	Inh L1-6 LAMP5 KIRREL
	chr1:220765208-220765760	5.11143e-15	5.96559e-12	3.15901	Inh L1-6 LAMP5 KIRREL
	chr10:125689744-125690375	5.11143e-15	5.96559e-12	3.15901	Inh L1-6 LAMP5 KIRREL
	chr11:126694083-126694355	5.11143e-15	5.96559e-12	3.15901	Inh L1-6 LAMP5 KIRREL
	chr15:34116506-34117181	5.11143e-15	5.96559e-12	3.15901	Inh L1-6 LAMP5 KIRREL
	chr16:78673289-78673687	5.11143e-15	5.96559e-12	3.15901	Inh L1-6 LAMP5 KIRREL
	chr22:46922758-46923617	5.17211e-15	6.02353e-12	2.81224	Inh L1-6 LAMP5 KIRREL
	chr1:116217218-116217994	5.34816e-15	6.20212e-12	2.40777	Inh L1-6 LAMP5 KIRREL
	chr10:71076205-71076980	5.34816e-15	6.20212e-12	2.40777	Inh L1-6 LAMP5 KIRREL
	chr1:223535168-223535822	5.50597e-15	6.34471e-12	3.0962	Inh L1-6 LAMP5 KIRREL
	chr4:18249676-18250340	5.50597e-15	6.34471e-12	3.0962	Inh L1-6 LAMP5 KIRREL
	chr7:39801552-39802160	5.50597e-15	6.34471e-12	3.0962	Inh L1-6 LAMP5 KIRREL
	chr1:201072456-201072854	5.70917e-15	6.52381e-12	2.89273	Inh L1-6 LAMP5 KIRREL
	chr19:28605325-28606051	5.70917e-15	6.52381e-12	2.89273	Inh L1-6 LAMP5 KIRREL
	chr2:100075351-100076103	5.70917e-15	6.52381e-12	2.89273	Inh L1-6 LAMP5 KIRREL
	chr6:114940764-114941501	5.70917e-15	6.52381e-12	2.89273	Inh L1-6 LAMP5 KIRREL
	chr14:72975529-72975946	5.75784e-15	6.55201e-12	3.03882	Inh L1-6 LAMP5 KIRREL
	chr4:140112573-140113147	5.75784e-15	6.55201e-12	3.03882	Inh L1-6 LAMP5 KIRREL
	chr19:29271671-29272277	5.84612e-15	6.62202e-12	2.93763	Inh L1-6 LAMP5 KIRREL
	chr7:26387530-26388172	5.84612e-15	6.62202e-12	2.93763	Inh L1-6 LAMP5 KIRREL
	chr15:82836179-82836579	5.86786e-15	6.62202e-12	2.98616	Inh L1-6 LAMP5 KIRREL
	chr16:82295021-82295740	5.86786e-15	6.62202e-12	2.98616	Inh L1-6 LAMP5 KIRREL
	chr16:9279464-9279721	6.07385e-15	6.84036e-12	3.5528	Inh L1-6 LAMP5 KIRREL
	chr10:113267503-113268407	6.63203e-15	7.4383e-12	2.5733	Inh L1-6 LAMP5 KIRREL
	chr2:107418663-107419256	6.63203e-15	7.4383e-12	2.5733	Inh L1-6 LAMP5 KIRREL
	chr11:70039906-70040304	7.00604e-15	7.82564e-12	4.58496	Inh L1-6 LAMP5 KIRREL
	chr3:137264106-137265125	7.16085e-15	7.98224e-12	2.05291	Inh L1-6 LAMP5 KIRREL
	chr12:125983079-125984065	7.3628e-15	8.19064e-12	2.14183	Inh L1-6 LAMP5 KIRREL
	chr10:34967397-34967962	7.62728e-15	8.45044e-12	2.59798	Inh L1-6 LAMP5 KIRREL
	chr14:90291363-90291798	7.62728e-15	8.45044e-12	2.59798	Inh L1-6 LAMP5 KIRREL
	chr18:26335071-26336278	7.70332e-15	8.51741e-12	2.4425	Inh L1-6 LAMP5 KIRREL
	chr19:47447246-47448111	7.85451e-15	8.66703e-12	1.87209	Inh L1-6 LAMP5 KIRREL
	chr9:136140923-136141580	7.97709e-15	8.78454e-12	2.2632	Inh L1-6 LAMP5 KIRREL
	chr16:6822077-6822528	8.2242e-15	9.0203e-12	3.44518	Inh L1-6 LAMP5 KIRREL
	chr8:10764659-10765115	8.2242e-15	9.0203e-12	3.44518	Inh L1-6 LAMP5 KIRREL
	chr10:84837288-84837771	8.68134e-15	9.43339e-12	3.77481	Inh L1-6 LAMP5 KIRREL
	chr8:141666422-141666788	8.68134e-15	9.43339e-12	3.77481	Inh L1-6 LAMP5 KIRREL
	chr9:120511136-120511409	8.68134e-15	9.43339e-12	3.77481	Inh L1-6 LAMP5 KIRREL
	chr1:242033164-242034065	8.70446e-15	9.43339e-12	2.62408	Inh L1-6 LAMP5 KIRREL
	chr11:19921045-19921708	8.70446e-15	9.43339e-12	2.62408	Inh L1-6 LAMP5 KIRREL
	chr5:135670456-135671173	8.70446e-15	9.43339e-12	2.62408	Inh L1-6 LAMP5 KIRREL
	chr4:56281264-56282845	9.35049e-15	1.00736e-11	1.82809	Inh L1-6 LAMP5 KIRREL
	chr7:25495243-25497058	9.35049e-15	1.00736e-11	1.82809	Inh L1-6 LAMP5 KIRREL
	chr11:104812295-104812948	9.8504e-15	1.05704e-11	2.65174	Inh L1-6 LAMP5 KIRREL
	chr21:24657942-24659546	9.90393e-15	1.0607e-11	2.20843	Inh L1-6 LAMP5 KIRREL
	chr20:38723413-38724617	1.0157e-14	1.08568e-11	1.65888	Inh L1-6 LAMP5 KIRREL
	chr3:31184799-31185352	1.04044e-14	1.10563e-11	3.35042	Inh L1-6 LAMP5 KIRREL
	chr3:167624926-167625373	1.04044e-14	1.10563e-11	3.35042	Inh L1-6 LAMP5 KIRREL
	chr4:14886850-14887364	1.04044e-14	1.10563e-11	3.35042	Inh L1-6 LAMP5 KIRREL
	chr19:28043697-28044763	1.08942e-14	1.1532e-11	2.48071	Inh L1-6 LAMP5 KIRREL
	chr6:155437254-155438215	1.08942e-14	1.1532e-11	2.48071	Inh L1-6 LAMP5 KIRREL
	chr17:73372892-73373630	1.10448e-14	1.16687e-11	2.6811	Inh L1-6 LAMP5 KIRREL
	chr8:37870824-37871815	1.1153e-14	1.17377e-11	2.36731	Inh L1-6 LAMP5 KIRREL
	chr9:6911986-6912777	1.1153e-14	1.17377e-11	2.36731	Inh L1-6 LAMP5 KIRREL
	chr10:70925884-70926929	1.17888e-14	1.23829e-11	2.15871	Inh L1-6 LAMP5 KIRREL
	chr1:159831075-159832353	1.22252e-14	1.26577e-11	1.83008	Inh L1-6 LAMP5 KIRREL
	chr3:14533605-14535009	1.22252e-14	1.26577e-11	1.83008	Inh L1-6 LAMP5 KIRREL
	chr1:101420139-101421059	1.2259e-14	1.26577e-11	2.71233	Inh L1-6 LAMP5 KIRREL
	chr13:99797483-99798211	1.2259e-14	1.26577e-11	2.71233	Inh L1-6 LAMP5 KIRREL
	chr17:57644105-57644956	1.2259e-14	1.26577e-11	2.71233	Inh L1-6 LAMP5 KIRREL
	chr2:15760674-15761361	1.2259e-14	1.26577e-11	2.71233	Inh L1-6 LAMP5 KIRREL
	chr2:44093849-44094512	1.2259e-14	1.26577e-11	2.71233	Inh L1-6 LAMP5 KIRREL
	chr3:54493832-54494813	1.2259e-14	1.26577e-11	2.71233	Inh L1-6 LAMP5 KIRREL
	chr9:114549684-114550432	1.2259e-14	1.26577e-11	2.71233	Inh L1-6 LAMP5 KIRREL
	chr1:29542600-29543070	1.24503e-14	1.27111e-11	3.26617	Inh L1-6 LAMP5 KIRREL
	chr1:60853762-60854131	1.24503e-14	1.27111e-11	3.26617	Inh L1-6 LAMP5 KIRREL
	chr3:31305515-31306023	1.24503e-14	1.27111e-11	3.26617	Inh L1-6 LAMP5 KIRREL
	chr5:154984996-154985332	1.24503e-14	1.27111e-11	3.26617	Inh L1-6 LAMP5 KIRREL
	chr9:84481605-84482441	1.24503e-14	1.27111e-11	3.26617	Inh L1-6 LAMP5 KIRREL
	chr6:143745199-143746354	1.28551e-14	1.30776e-11	2.50129	Inh L1-6 LAMP5 KIRREL
	chr3:118972744-118973786	1.28571e-14	1.30776e-11	1.85302	Inh L1-6 LAMP5 KIRREL
	chr13:44785348-44786326	1.34555e-14	1.36607e-11	2.74563	Inh L1-6 LAMP5 KIRREL
	chr6:169044440-169045188	1.35336e-14	1.37145e-11	2.3831	Inh L1-6 LAMP5 KIRREL
	chr10:118595571-118596620	1.36719e-14	1.38034e-11	1.9035	Inh L1-6 LAMP5 KIRREL
	chr6:133134781-133134981	1.39386e-14	1.40209e-11	3.63207	Inh L1-6 LAMP5 KIRREL
	chr8:51545286-51545899	1.39386e-14	1.40209e-11	3.63207	Inh L1-6 LAMP5 KIRREL
	chr1:220294750-220295213	1.42242e-14	1.42295e-11	3.19065	Inh L1-6 LAMP5 KIRREL
	chr2:173191193-173191677	1.42242e-14	1.42295e-11	3.19065	Inh L1-6 LAMP5 KIRREL
	chr9:105587072-105587487	1.42242e-14	1.42295e-11	3.19065	Inh L1-6 LAMP5 KIRREL
	chr1:69999107-69999604	1.45871e-14	1.44865e-11	2.78121	Inh L1-6 LAMP5 KIRREL
	chr1:211103320-211103892	1.45871e-14	1.44865e-11	2.78121	Inh L1-6 LAMP5 KIRREL
	chr11:126573375-126573950	1.45871e-14	1.44865e-11	2.78121	Inh L1-6 LAMP5 KIRREL
	chr6:96864922-96865947	1.45871e-14	1.44865e-11	2.78121	Inh L1-6 LAMP5 KIRREL
	chr9:102397427-102398540	1.5108e-14	1.49766e-11	2.30043	Inh L1-6 LAMP5 KIRREL
	chr10:71062132-71062703	1.55981e-14	1.52972e-11	2.81934	Inh L1-6 LAMP5 KIRREL
	chr5:32058971-32059619	1.55981e-14	1.52972e-11	2.81934	Inh L1-6 LAMP5 KIRREL
	chr6:167572943-167573478	1.55981e-14	1.52972e-11	2.81934	Inh L1-6 LAMP5 KIRREL
	chr14:52000551-52001149	1.56275e-14	1.52972e-11	3.12248	Inh L1-6 LAMP5 KIRREL
	chr7:109119-109656	1.56275e-14	1.52972e-11	3.12248	Inh L1-6 LAMP5 KIRREL
	chrX:93741898-93742495	1.56275e-14	1.52972e-11	3.12248	Inh L1-6 LAMP5 KIRREL
	chr2:215969072-215969868	1.64254e-14	1.59072e-11	2.8603	Inh L1-6 LAMP5 KIRREL
	chr3:60721337-60722107	1.64254e-14	1.59072e-11	2.8603	Inh L1-6 LAMP5 KIRREL
	chr4:182096210-182097091	1.64254e-14	1.59072e-11	2.8603	Inh L1-6 LAMP5 KIRREL
	chr5:58737652-58738050	1.64254e-14	1.59072e-11	2.8603	Inh L1-6 LAMP5 KIRREL
	chr9:5549880-5550449	1.64254e-14	1.59072e-11	2.8603	Inh L1-6 LAMP5 KIRREL
	chr20:14008798-14009329	1.65905e-14	1.59964e-11	3.89554	Inh L1-6 LAMP5 KIRREL
	chr5:175238358-175238765	1.65905e-14	1.59964e-11	3.89554	Inh L1-6 LAMP5 KIRREL
	chr16:8436939-8437911	1.66054e-14	1.59964e-11	3.06058	Inh L1-6 LAMP5 KIRREL
	chr4:4468270-4468857	1.70019e-14	1.63208e-11	2.90446	Inh L1-6 LAMP5 KIRREL
	chr5:135624757-135625340	1.70019e-14	1.63208e-11	2.90446	Inh L1-6 LAMP5 KIRREL
	chr16:13133658-13134219	1.71434e-14	1.63712e-11	3.00406	Inh L1-6 LAMP5 KIRREL
	chr16:77676986-77677524	1.71434e-14	1.63712e-11	3.00406	Inh L1-6 LAMP5 KIRREL
	chr13:75812330-75813744	1.71443e-14	1.63712e-11	1.99822	Inh L1-6 LAMP5 KIRREL
	chr11:94820452-94820702	1.7261e-14	1.64538e-11	2.95222	Inh L1-6 LAMP5 KIRREL
	chr2:120825626-120827305	1.83412e-14	1.74531e-11	1.79102	Inh L1-6 LAMP5 KIRREL
	chr16:9736370-9737216	1.85952e-14	1.7664e-11	2.3139	Inh L1-6 LAMP5 KIRREL
	chr12:127079100-127079426	2.01114e-14	1.90051e-11	3.50973	Inh L1-6 LAMP5 KIRREL
	chr2:138779630-138781388	2.01961e-14	1.90522e-11	1.47822	Inh L1-6 LAMP5 KIRREL
	chr2:8261950-8262439	2.03632e-14	1.91767e-11	2.56997	Inh L1-6 LAMP5 KIRREL
	chr1:46583917-46585170	2.36307e-14	2.22155e-11	2.1864	Inh L1-6 LAMP5 KIRREL
	chr8:124861911-124862770	2.40929e-14	2.26111e-11	2.25203	Inh L1-6 LAMP5 KIRREL
	chr1:235648601-235650984	2.44783e-14	2.28942e-11	1.48566	Inh L1-6 LAMP5 KIRREL
	chr3:107382605-107383269	2.66901e-14	2.49201e-11	2.62259	Inh L1-6 LAMP5 KIRREL
	chr19:16423830-16424261	2.73645e-14	2.55063e-11	4.04789	Inh L1-6 LAMP5 KIRREL
	chr20:43914535-43915316	2.79201e-14	2.58915e-11	2.34265	Inh L1-6 LAMP5 KIRREL
	chr21:24939033-24939915	2.79201e-14	2.58915e-11	2.34265	Inh L1-6 LAMP5 KIRREL
	chr20:56344079-56344560	2.8175e-14	2.60395e-11	2.45424	Inh L1-6 LAMP5 KIRREL
	chr21:26449270-26449826	2.8175e-14	2.60395e-11	2.45424	Inh L1-6 LAMP5 KIRREL
	chr8:10531871-10532310	2.99413e-14	2.76252e-11	3.72751	Inh L1-6 LAMP5 KIRREL
	chr6:167356441-167357322	3.01645e-14	2.77842e-11	2.65135	Inh L1-6 LAMP5 KIRREL
	chr1:157993351-157994357	3.13406e-14	2.87704e-11	2.0926	Inh L1-6 LAMP5 KIRREL
	chr1:157968742-157970255	3.17164e-14	2.90179e-11	1.73731	Inh L1-6 LAMP5 KIRREL
	chr15:60374131-60376199	3.17164e-14	2.90179e-11	1.73731	Inh L1-6 LAMP5 KIRREL
	chr15:86953791-86954479	3.31735e-14	3.0149e-11	3.30978	Inh L1-6 LAMP5 KIRREL
	chr2:234163175-234163852	3.31735e-14	3.0149e-11	3.30978	Inh L1-6 LAMP5 KIRREL
	chr4:67385943-67386474	3.31735e-14	3.0149e-11	3.30978	Inh L1-6 LAMP5 KIRREL
	chr17:15973365-15974376	3.34473e-14	3.02971e-11	2.47432	Inh L1-6 LAMP5 KIRREL
	chr5:89569828-89570407	3.34473e-14	3.02971e-11	2.47432	Inh L1-6 LAMP5 KIRREL
	chr13:110315695-110316482	3.37607e-14	3.04798e-11	2.68196	Inh L1-6 LAMP5 KIRREL
	chr6:50978942-50979677	3.37607e-14	3.04798e-11	2.68196	Inh L1-6 LAMP5 KIRREL
	chr5:76715330-76716592	3.50862e-14	3.16243e-11	2.14591	Inh L1-6 LAMP5 KIRREL
	chr5:139880424-139881558	3.72637e-14	3.34172e-11	2.20666	Inh L1-6 LAMP5 KIRREL
	chr6:139644089-139645386	3.72637e-14	3.34172e-11	2.20666	Inh L1-6 LAMP5 KIRREL
	chr10:131391750-131392383	3.73813e-14	3.34172e-11	2.7146	Inh L1-6 LAMP5 KIRREL
	chr3:53624294-53624864	3.73813e-14	3.34172e-11	2.7146	Inh L1-6 LAMP5 KIRREL
	chr1:198416438-198416955	3.90318e-14	3.47222e-11	3.22664	Inh L1-6 LAMP5 KIRREL
	chr14:61368364-61368915	3.90318e-14	3.47222e-11	3.22664	Inh L1-6 LAMP5 KIRREL
	chr12:116964155-116964801	3.94888e-14	3.50716e-11	2.49549	Inh L1-6 LAMP5 KIRREL
	chr8:29818578-29820170	3.99524e-14	3.53683e-11	2.10001	Inh L1-6 LAMP5 KIRREL
	chr9:96100155-96101506	3.99524e-14	3.53683e-11	2.10001	Inh L1-6 LAMP5 KIRREL
	chr8:117245160-117245936	4.13663e-14	3.65607e-11	2.3741	Inh L1-6 LAMP5 KIRREL
	chr2:205848397-205849142	4.38962e-14	3.84853e-11	3.15218	Inh L1-6 LAMP5 KIRREL
	chr4:149972407-149973181	4.38962e-14	3.84853e-11	3.15218	Inh L1-6 LAMP5 KIRREL
	chr9:7449400-7449842	4.38962e-14	3.84853e-11	3.15218	Inh L1-6 LAMP5 KIRREL
	chr9:85192878-85193447	4.38962e-14	3.84853e-11	3.15218	Inh L1-6 LAMP5 KIRREL
	chr7:54813017-54814254	4.40617e-14	3.85325e-11	2.05804	Inh L1-6 LAMP5 KIRREL
	chr12:88946172-88946766	4.41616e-14	3.85325e-11	2.78692	Inh L1-6 LAMP5 KIRREL
	chr14:76446070-76446859	4.41616e-14	3.85325e-11	2.78692	Inh L1-6 LAMP5 KIRREL
	chr11:94800198-94801070	4.43805e-14	3.86001e-11	2.15481	Inh L1-6 LAMP5 KIRREL
	chr13:21901695-21903068	4.43805e-14	3.86001e-11	2.15481	Inh L1-6 LAMP5 KIRREL
	chr2:101961101-101962346	4.66659e-14	4.0459e-11	2.2174	Inh L1-6 LAMP5 KIRREL
	chr8:79331128-79331521	4.69539e-14	4.06442e-11	3.58627	Inh L1-6 LAMP5 KIRREL
	chr5:2489548-2490156	4.75225e-14	4.09417e-11	3.08501	Inh L1-6 LAMP5 KIRREL
	chr6:168275970-168276527	4.75225e-14	4.09417e-11	3.08501	Inh L1-6 LAMP5 KIRREL
	chr8:133674245-133674745	4.75225e-14	4.09417e-11	3.08501	Inh L1-6 LAMP5 KIRREL
	chr1:36584459-36584971	4.91617e-14	4.21545e-11	2.87051	Inh L1-6 LAMP5 KIRREL
	chr11:79087361-79087826	4.91617e-14	4.21545e-11	2.87051	Inh L1-6 LAMP5 KIRREL
	chr3:36919753-36920423	4.91617e-14	4.21545e-11	2.87051	Inh L1-6 LAMP5 KIRREL
	chr18:2212724-2213289	4.98047e-14	4.25722e-11	3.02405	Inh L1-6 LAMP5 KIRREL
	chr20:42095678-42096084	4.98047e-14	4.25722e-11	3.02405	Inh L1-6 LAMP5 KIRREL
	chr9:27765742-27766655	5.00691e-14	4.27313e-11	2.39097	Inh L1-6 LAMP5 KIRREL
	chr13:41418456-41419143	5.04869e-14	4.27839e-11	2.91745	Inh L1-6 LAMP5 KIRREL
	chr3:4378824-4379338	5.04869e-14	4.27839e-11	2.91745	Inh L1-6 LAMP5 KIRREL
	chr6:38498693-38499049	5.04869e-14	4.27839e-11	2.91745	Inh L1-6 LAMP5 KIRREL
	chr8:20391052-20391695	5.04869e-14	4.27839e-11	2.91745	Inh L1-6 LAMP5 KIRREL
	chr12:65010382-65011038	5.07574e-14	4.27839e-11	2.96844	Inh L1-6 LAMP5 KIRREL
	chr2:127536692-127537517	5.07574e-14	4.27839e-11	2.96844	Inh L1-6 LAMP5 KIRREL
	chr8:66388232-66388619	5.07574e-14	4.27839e-11	2.96844	Inh L1-6 LAMP5 KIRREL
	chr9:107053357-107054118	5.07574e-14	4.27839e-11	2.96844	Inh L1-6 LAMP5 KIRREL
	chr13:51025241-51026129	5.40386e-14	4.54095e-11	2.5414	Inh L1-6 LAMP5 KIRREL
	chr20:43271857-43272465	5.40386e-14	4.54095e-11	2.5414	Inh L1-6 LAMP5 KIRREL
	chr15:89098524-89099154	5.83246e-14	4.89359e-11	2.22857	Inh L1-6 LAMP5 KIRREL
	chr1:204470746-204471073	5.85334e-14	4.89607e-11	3.84492	Inh L1-6 LAMP5 KIRREL
	chr19:56241230-56241950	5.85334e-14	4.89607e-11	3.84492	Inh L1-6 LAMP5 KIRREL
	chr4:7746411-7746962	6.0353e-14	5.04055e-11	2.40867	Inh L1-6 LAMP5 KIRREL
	chr14:95833241-95834003	6.25659e-14	5.18889e-11	2.56637	Inh L1-6 LAMP5 KIRREL
	chr2:10427615-10428242	6.25659e-14	5.18889e-11	2.56637	Inh L1-6 LAMP5 KIRREL
	chr2:94651720-94652805	6.25659e-14	5.18889e-11	2.56637	Inh L1-6 LAMP5 KIRREL
	chr6:133295350-133296084	6.25659e-14	5.18889e-11	2.56637	Inh L1-6 LAMP5 KIRREL
	chr2:128438957-128439664	6.47126e-14	5.35552e-11	2.11564	Inh L1-6 LAMP5 KIRREL
	chr14:99260856-99261707	6.557e-14	5.41008e-11	1.95533	Inh L1-6 LAMP5 KIRREL
	chr2:7037141-7038277	6.557e-14	5.41008e-11	1.95533	Inh L1-6 LAMP5 KIRREL
	chr1:102016110-102016572	6.62978e-14	5.43727e-11	3.46534	Inh L1-6 LAMP5 KIRREL
	chr20:63044868-63045314	6.62978e-14	5.43727e-11	3.46534	Inh L1-6 LAMP5 KIRREL
	chr5:60464142-60464736	6.62978e-14	5.43727e-11	3.46534	Inh L1-6 LAMP5 KIRREL
	chr6:138293840-138294154	6.62978e-14	5.43727e-11	3.46534	Inh L1-6 LAMP5 KIRREL
	chr2:53188778-53189568	7.18804e-14	5.88628e-11	2.59285	Inh L1-6 LAMP5 KIRREL
	chr13:108418925-108420256	7.24255e-14	5.92204e-11	2.42727	Inh L1-6 LAMP5 KIRREL
	chr10:48248002-48249809	7.81474e-14	6.38035e-11	2.03115	Inh L1-6 LAMP5 KIRREL
	chr2:7887324-7888027	8.18834e-14	6.65554e-11	2.62098	Inh L1-6 LAMP5 KIRREL
	chr22:35726113-35727242	8.22136e-14	6.66254e-11	2.12389	Inh L1-6 LAMP5 KIRREL
	chr4:98433076-98434366	8.22136e-14	6.66254e-11	2.12389	Inh L1-6 LAMP5 KIRREL
	chr7:42283190-42284280	8.24111e-14	6.66866e-11	1.99402	Inh L1-6 LAMP5 KIRREL
	chr10:2894858-2895435	8.62884e-14	6.90062e-11	3.36029	Inh L1-6 LAMP5 KIRREL
	chr12:58773796-58774606	8.62884e-14	6.90062e-11	3.36029	Inh L1-6 LAMP5 KIRREL
	chr18:5347934-5348735	8.62884e-14	6.90062e-11	3.36029	Inh L1-6 LAMP5 KIRREL
	chr2:26633615-26633844	8.62884e-14	6.90062e-11	3.36029	Inh L1-6 LAMP5 KIRREL
	chr2:121805720-121806356	8.62884e-14	6.90062e-11	3.36029	Inh L1-6 LAMP5 KIRREL
	chr2:205738376-205738722	8.62884e-14	6.90062e-11	3.36029	Inh L1-6 LAMP5 KIRREL
	chr21:45957912-45958494	8.62884e-14	6.90062e-11	3.36029	Inh L1-6 LAMP5 KIRREL
	chr3:140299954-140300407	8.62884e-14	6.90062e-11	3.36029	Inh L1-6 LAMP5 KIRREL
	chr3:94246090-94247377	8.64947e-14	6.907e-11	2.44684	Inh L1-6 LAMP5 KIRREL
	chr3:16839128-16839788	9.24108e-14	7.35792e-11	2.65093	Inh L1-6 LAMP5 KIRREL
	chr5:35103452-35104221	1.02758e-13	8.16796e-11	2.46747	Inh L1-6 LAMP5 KIRREL
	chr17:56685419-56685798	1.02883e-13	8.16796e-11	3.6786	Inh L1-6 LAMP5 KIRREL
	chr14:65832618-65833432	1.03221e-13	8.18284e-11	2.68289	Inh L1-6 LAMP5 KIRREL
	chr1:37564557-37565212	1.05238e-13	8.30655e-11	3.26796	Inh L1-6 LAMP5 KIRREL
	chr2:138650324-138650821	1.05238e-13	8.30655e-11	3.26796	Inh L1-6 LAMP5 KIRREL
	chr5:17493805-17494313	1.05238e-13	8.30655e-11	3.26796	Inh L1-6 LAMP5 KIRREL
	chr17:17453251-17454060	1.12371e-13	8.83134e-11	2.26499	Inh L1-6 LAMP5 KIRREL
	chr8:12545998-12546756	1.12371e-13	8.83134e-11	2.26499	Inh L1-6 LAMP5 KIRREL
	chr2:96704574-96705382	1.13984e-13	8.89407e-11	2.71708	Inh L1-6 LAMP5 KIRREL
	chr2:100125819-100126619	1.13984e-13	8.89407e-11	2.71708	Inh L1-6 LAMP5 KIRREL
	chr2:172380615-172381355	1.13984e-13	8.89407e-11	2.71708	Inh L1-6 LAMP5 KIRREL
	chr4:15385858-15386464	1.13984e-13	8.89407e-11	2.71708	Inh L1-6 LAMP5 KIRREL
	chr5:73482752-73483521	1.13984e-13	8.89407e-11	2.71708	Inh L1-6 LAMP5 KIRREL
	chr13:40548016-40548316	1.2172e-13	9.41702e-11	3.186	Inh L1-6 LAMP5 KIRREL
	chr7:54449826-54450402	1.2172e-13	9.41702e-11	3.186	Inh L1-6 LAMP5 KIRREL
	chr8:57111646-57112073	1.2172e-13	9.41702e-11	3.186	Inh L1-6 LAMP5 KIRREL
	chr9:38437355-38437899	1.2172e-13	9.41702e-11	3.186	Inh L1-6 LAMP5 KIRREL
	chr19:49129991-49130908	1.26484e-13	9.77174e-11	2.36449	Inh L1-6 LAMP5 KIRREL
	chr19:48340655-48341874	1.28868e-13	9.94184e-11	2.04361	Inh L1-6 LAMP5 KIRREL
	chr17:41367766-41368652	1.34725e-13	1.03354e-10	3.11265	Inh L1-6 LAMP5 KIRREL
	chr4:1359373-1359824	1.34725e-13	1.03354e-10	3.11265	Inh L1-6 LAMP5 KIRREL
	chr5:37870154-37870507	1.34725e-13	1.03354e-10	3.11265	Inh L1-6 LAMP5 KIRREL
	chr5:76363910-76364564	1.34725e-13	1.03354e-10	3.11265	Inh L1-6 LAMP5 KIRREL
	chr17:73164228-73167106	1.36616e-13	1.04657e-10	1.28285	Inh L1-6 LAMP5 KIRREL
	chr15:82881381-82882762	1.39139e-13	1.06292e-10	2.2782	Inh L1-6 LAMP5 KIRREL
	chr4:187209992-187210745	1.39139e-13	1.06292e-10	2.2782	Inh L1-6 LAMP5 KIRREL
	chr1:57530405-57531096	1.41305e-13	1.07495e-10	2.83575	Inh L1-6 LAMP5 KIRREL
	chr11:10943434-10944130	1.41305e-13	1.07495e-10	2.83575	Inh L1-6 LAMP5 KIRREL
	chr6:32082519-32082921	1.41305e-13	1.07495e-10	2.83575	Inh L1-6 LAMP5 KIRREL
	chr22:46936123-46936932	1.42514e-13	1.08102e-10	2.51225	Inh L1-6 LAMP5 KIRREL
	chr1:33639529-33640060	1.43702e-13	1.08102e-10	3.04653	Inh L1-6 LAMP5 KIRREL
	chr10:32878448-32879193	1.43702e-13	1.08102e-10	3.04653	Inh L1-6 LAMP5 KIRREL
	chr20:54347217-54347647	1.43702e-13	1.08102e-10	3.04653	Inh L1-6 LAMP5 KIRREL
	chr22:23685569-23685867	1.43702e-13	1.08102e-10	3.04653	Inh L1-6 LAMP5 KIRREL
	chr3:173268729-173269303	1.43702e-13	1.08102e-10	3.04653	Inh L1-6 LAMP5 KIRREL
	chr7:27299699-27300496	1.43702e-13	1.08102e-10	3.04653	Inh L1-6 LAMP5 KIRREL
	chr1:19139575-19141098	1.43883e-13	1.08102e-10	1.90536	Inh L1-6 LAMP5 KIRREL
	chr18:7460041-7461332	1.43883e-13	1.08102e-10	1.90536	Inh L1-6 LAMP5 KIRREL
	chr11:21892882-21893673	1.46797e-13	1.09988e-10	2.88183	Inh L1-6 LAMP5 KIRREL
	chr15:62777890-62778508	1.46797e-13	1.09988e-10	2.88183	Inh L1-6 LAMP5 KIRREL
	chr13:45799601-45799960	1.48523e-13	1.10373e-10	2.98658	Inh L1-6 LAMP5 KIRREL
	chr19:47536841-47537435	1.48523e-13	1.10373e-10	2.98658	Inh L1-6 LAMP5 KIRREL
	chr3:127244250-127244946	1.48523e-13	1.10373e-10	2.98658	Inh L1-6 LAMP5 KIRREL
	chr5:15233604-15234302	1.48523e-13	1.10373e-10	2.98658	Inh L1-6 LAMP5 KIRREL
	chr6:144340306-144340818	1.48523e-13	1.10373e-10	2.98658	Inh L1-6 LAMP5 KIRREL
	chr9:72497608-72498201	1.48523e-13	1.10373e-10	2.98658	Inh L1-6 LAMP5 KIRREL
	chr11:70778684-70780009	1.53562e-13	1.13808e-10	1.68988	Inh L1-6 LAMP5 KIRREL
	chr17:73660342-73660779	1.57501e-13	1.16254e-10	3.53896	Inh L1-6 LAMP5 KIRREL
	chr2:113732572-113733119	1.57501e-13	1.16254e-10	3.53896	Inh L1-6 LAMP5 KIRREL
	chr7:105750885-105751228	1.57501e-13	1.16254e-10	3.53896	Inh L1-6 LAMP5 KIRREL
	chr2:172101908-172103538	1.62516e-13	1.19794e-10	1.37701	Inh L1-6 LAMP5 KIRREL
	chr8:139854420-139855251	1.71809e-13	1.26133e-10	2.29202	Inh L1-6 LAMP5 KIRREL
	chr2:10140336-10141551	1.83644e-13	1.34461e-10	1.87993	Inh L1-6 LAMP5 KIRREL
	chr9:68749908-68751030	1.83644e-13	1.34461e-10	1.87993	Inh L1-6 LAMP5 KIRREL
	chr1:22744989-22746049	1.85011e-13	1.3528e-10	2.39979	Inh L1-6 LAMP5 KIRREL
	chr13:113606969-113607900	1.91492e-13	1.39832e-10	2.10152	Inh L1-6 LAMP5 KIRREL
	chr18:49123420-49124027	1.92374e-13	1.40101e-10	2.56247	Inh L1-6 LAMP5 KIRREL
	chr3:39592375-39593207	1.92374e-13	1.40101e-10	2.56247	Inh L1-6 LAMP5 KIRREL
	chr15:34754435-34755971	2.00147e-13	1.45568e-10	1.60282	Inh L1-6 LAMP5 KIRREL
	chr9:105832393-105832722	2.05842e-13	1.49511e-10	3.79245	Inh L1-6 LAMP5 KIRREL
	chr2:32925246-32926317	2.11298e-13	1.5327e-10	2.16012	Inh L1-6 LAMP5 KIRREL
	chr5:149407518-149407806	2.17533e-13	1.57236e-10	3.41954	Inh L1-6 LAMP5 KIRREL
	chr8:30935388-30935850	2.17533e-13	1.57236e-10	3.41954	Inh L1-6 LAMP5 KIRREL
	chr6:50123155-50123995	2.19543e-13	1.58409e-10	2.22767	Inh L1-6 LAMP5 KIRREL
	chr15:87638309-87639156	2.20883e-13	1.58538e-10	2.58995	Inh L1-6 LAMP5 KIRREL
	chr3:32376168-32376717	2.20883e-13	1.58538e-10	2.58995	Inh L1-6 LAMP5 KIRREL
	chr3:96900442-96901059	2.20883e-13	1.58538e-10	2.58995	Inh L1-6 LAMP5 KIRREL
	chr8:91840173-91841159	2.20883e-13	1.58538e-10	2.58995	Inh L1-6 LAMP5 KIRREL
	chr11:16856016-16857454	2.22268e-13	1.59114e-10	2.41883	Inh L1-6 LAMP5 KIRREL
	chr20:16780705-16781653	2.22268e-13	1.59114e-10	2.41883	Inh L1-6 LAMP5 KIRREL
	chr1:175596506-175597825	2.37807e-13	1.69529e-10	1.97884	Inh L1-6 LAMP5 KIRREL
	chr2:7572100-7573968	2.39344e-13	1.70223e-10	1.88305	Inh L1-6 LAMP5 KIRREL
	chr2:97727880-97728929	2.43037e-13	1.72625e-10	1.9444	Inh L1-6 LAMP5 KIRREL
	chr6:105850317-105851274	2.4371e-13	1.72878e-10	2.10972	Inh L1-6 LAMP5 KIRREL
	chr2:170815757-170818430	2.49917e-13	1.7705e-10	1.07539	Inh L1-6 LAMP5 KIRREL
	chr12:125812497-125813352	2.51359e-13	1.77612e-10	2.61922	Inh L1-6 LAMP5 KIRREL
	chr13:107138262-107139454	2.51359e-13	1.77612e-10	2.61922	Inh L1-6 LAMP5 KIRREL
	chr9:37604729-37605660	2.59593e-13	1.82721e-10	2.32163	Inh L1-6 LAMP5 KIRREL
	chr2:10404515-10406171	2.69819e-13	1.89674e-10	1.62928	Inh L1-6 LAMP5 KIRREL
	chr1:54627226-54628322	2.71206e-13	1.9016e-10	2.06397	Inh L1-6 LAMP5 KIRREL
	chr2:110902981-110904366	2.71206e-13	1.9016e-10	2.06397	Inh L1-6 LAMP5 KIRREL
	chr2:171287327-171288138	2.73686e-13	1.91407e-10	2.23989	Inh L1-6 LAMP5 KIRREL
	chr9:91949852-91950767	2.73686e-13	1.91407e-10	2.23989	Inh L1-6 LAMP5 KIRREL
	chr10:80627849-80628253	2.77436e-13	1.93287e-10	3.3159	Inh L1-6 LAMP5 KIRREL
	chr10:107642047-107642618	2.77436e-13	1.93287e-10	3.3159	Inh L1-6 LAMP5 KIRREL
	chr7:13864023-13864559	2.77436e-13	1.93287e-10	3.3159	Inh L1-6 LAMP5 KIRREL
	chr14:64701873-64702253	2.83229e-13	1.96073e-10	2.65047	Inh L1-6 LAMP5 KIRREL
	chr15:92742932-92743768	2.83229e-13	1.96073e-10	2.65047	Inh L1-6 LAMP5 KIRREL
	chr2:7725275-7725827	2.83229e-13	1.96073e-10	2.65047	Inh L1-6 LAMP5 KIRREL
	chr2:25076773-25077436	2.83229e-13	1.96073e-10	2.65047	Inh L1-6 LAMP5 KIRREL
	chr22:33081649-33082588	2.83229e-13	1.96073e-10	2.65047	Inh L1-6 LAMP5 KIRREL
	chr18:24505363-24506781	2.98025e-13	2.06055e-10	1.70784	Inh L1-6 LAMP5 KIRREL
	chr11:78660313-78661499	3.02361e-13	2.08525e-10	1.85829	Inh L1-6 LAMP5 KIRREL
	chr1:11285962-11287230	3.09781e-13	2.12836e-10	2.11823	Inh L1-6 LAMP5 KIRREL
	chr11:33467670-33468576	3.09781e-13	2.12836e-10	2.11823	Inh L1-6 LAMP5 KIRREL
	chr7:3909742-3910812	3.09781e-13	2.12836e-10	2.11823	Inh L1-6 LAMP5 KIRREL
	chr16:86534083-86534567	3.15659e-13	2.15972e-10	2.68391	Inh L1-6 LAMP5 KIRREL
	chr6:127215162-127215950	3.15659e-13	2.15972e-10	2.68391	Inh L1-6 LAMP5 KIRREL
	chr9:15146470-15146910	3.15659e-13	2.15972e-10	2.68391	Inh L1-6 LAMP5 KIRREL
	chr2:150762765-150763646	3.15927e-13	2.15972e-10	2.46009	Inh L1-6 LAMP5 KIRREL
	chr1:167680700-167681949	3.17498e-13	2.16234e-10	2.33753	Inh L1-6 LAMP5 KIRREL
	chr14:50410240-50411078	3.17498e-13	2.16234e-10	2.33753	Inh L1-6 LAMP5 KIRREL
	chr5:127871115-127872130	3.17498e-13	2.16234e-10	2.33753	Inh L1-6 LAMP5 KIRREL
	chr14:75031206-75031672	3.32079e-13	2.25321e-10	3.22489	Inh L1-6 LAMP5 KIRREL
	chr20:6489831-6490268	3.32079e-13	2.25321e-10	3.22489	Inh L1-6 LAMP5 KIRREL
	chr7:108069428-108069988	3.32079e-13	2.25321e-10	3.22489	Inh L1-6 LAMP5 KIRREL
	chr12:120554499-120555383	3.35594e-13	2.27423e-10	2.18047	Inh L1-6 LAMP5 KIRREL
	chr2:234188335-234189913	3.4691e-13	2.34349e-10	2.07125	Inh L1-6 LAMP5 KIRREL
	chr3:42400346-42400927	3.4753e-13	2.34349e-10	2.7198	Inh L1-6 LAMP5 KIRREL
	chr7:104783580-104784321	3.4753e-13	2.34349e-10	2.7198	Inh L1-6 LAMP5 KIRREL
	chr1:4298547-4298886	3.52134e-13	2.36578e-10	3.62797	Inh L1-6 LAMP5 KIRREL
	chr2:236722871-236723175	3.52134e-13	2.36578e-10	3.62797	Inh L1-6 LAMP5 KIRREL
	chr4:6214864-6215270	3.52134e-13	2.36578e-10	3.62797	Inh L1-6 LAMP5 KIRREL
	chr12:112743571-112743841	3.58377e-13	2.40476e-10	3.93686	Inh L1-6 LAMP5 KIRREL
	chr4:135267483-135268227	3.77421e-13	2.5022e-10	2.75842	Inh L1-6 LAMP5 KIRREL
	chr7:126662877-126663515	3.77421e-13	2.5022e-10	2.75842	Inh L1-6 LAMP5 KIRREL
	chr10:67524979-67525533	3.77479e-13	2.5022e-10	3.14418	Inh L1-6 LAMP5 KIRREL
	chr11:10619081-10619724	3.77479e-13	2.5022e-10	3.14418	Inh L1-6 LAMP5 KIRREL
	chr11:115741387-115741954	3.77479e-13	2.5022e-10	3.14418	Inh L1-6 LAMP5 KIRREL
	chr13:97857545-97858123	3.77479e-13	2.5022e-10	3.14418	Inh L1-6 LAMP5 KIRREL
	chr15:83656100-83656300	3.77479e-13	2.5022e-10	3.14418	Inh L1-6 LAMP5 KIRREL
	chr16:31472995-31473491	3.77479e-13	2.5022e-10	3.14418	Inh L1-6 LAMP5 KIRREL
	chr18:8101397-8101833	3.77479e-13	2.5022e-10	3.14418	Inh L1-6 LAMP5 KIRREL
	chr5:76736053-76736624	3.77479e-13	2.5022e-10	3.14418	Inh L1-6 LAMP5 KIRREL
	chr12:129514369-129515427	3.86889e-13	2.56147e-10	2.35422	Inh L1-6 LAMP5 KIRREL
	chr6:141401493-141403974	3.91628e-13	2.5897e-10	1.70838	Inh L1-6 LAMP5 KIRREL
	chr2:233131754-233133702	3.94673e-13	2.60353e-10	1.86108	Inh L1-6 LAMP5 KIRREL
	chr12:6083965-6084994	3.9673e-13	2.6108e-10	1.98933	Inh L1-6 LAMP5 KIRREL
	chr14:89659683-89660768	3.9673e-13	2.6108e-10	1.98933	Inh L1-6 LAMP5 KIRREL
	chr7:55696157-55696966	4.03625e-13	2.65297e-10	2.80012	Inh L1-6 LAMP5 KIRREL
	chr1:205864171-205864994	4.11128e-13	2.68613e-10	3.07201	Inh L1-6 LAMP5 KIRREL
	chr12:3223248-3223510	4.11128e-13	2.68613e-10	3.07201	Inh L1-6 LAMP5 KIRREL
	chr13:110314923-110315385	4.11128e-13	2.68613e-10	3.07201	Inh L1-6 LAMP5 KIRREL
	chr13:110323942-110324441	4.11128e-13	2.68613e-10	3.07201	Inh L1-6 LAMP5 KIRREL
	chr2:210531144-210531540	4.11128e-13	2.68613e-10	3.07201	Inh L1-6 LAMP5 KIRREL
	chr4:54869791-54870046	4.11899e-13	2.68795e-10	4.39232	Inh L1-6 LAMP5 KIRREL
	chr2:29920086-29922122	4.20925e-13	2.73873e-10	1.08004	Inh L1-6 LAMP5 KIRREL
	chr10:2011967-2013032	4.21796e-13	2.73873e-10	2.19129	Inh L1-6 LAMP5 KIRREL
	chr3:142685086-142686034	4.21796e-13	2.73873e-10	2.19129	Inh L1-6 LAMP5 KIRREL
	chr15:48560391-48561221	4.22187e-13	2.73873e-10	2.26603	Inh L1-6 LAMP5 KIRREL
	chr20:38685250-38685656	4.24201e-13	2.74527e-10	2.8453	Inh L1-6 LAMP5 KIRREL
	chr5:53676141-53676937	4.24201e-13	2.74527e-10	2.8453	Inh L1-6 LAMP5 KIRREL
	chr1:200163030-200163555	4.31984e-13	2.7704e-10	3.00701	Inh L1-6 LAMP5 KIRREL
	chr10:58901223-58901570	4.31984e-13	2.7704e-10	3.00701	Inh L1-6 LAMP5 KIRREL
	chr10:125449889-125450593	4.31984e-13	2.7704e-10	3.00701	Inh L1-6 LAMP5 KIRREL
	chr11:6447994-6448287	4.31984e-13	2.7704e-10	3.00701	Inh L1-6 LAMP5 KIRREL
	chr13:111327720-111328140	4.31984e-13	2.7704e-10	3.00701	Inh L1-6 LAMP5 KIRREL
	chr6:24185943-24186481	4.31984e-13	2.7704e-10	3.00701	Inh L1-6 LAMP5 KIRREL
	chr1:111943870-111944153	4.37085e-13	2.7704e-10	2.89443	Inh L1-6 LAMP5 KIRREL
	chr10:1992765-1993384	4.37085e-13	2.7704e-10	2.89443	Inh L1-6 LAMP5 KIRREL
	chr12:45017487-45018261	4.37085e-13	2.7704e-10	2.89443	Inh L1-6 LAMP5 KIRREL
	chr15:27945275-27945752	4.37085e-13	2.7704e-10	2.89443	Inh L1-6 LAMP5 KIRREL
	chr2:102967312-102967969	4.37085e-13	2.7704e-10	2.89443	Inh L1-6 LAMP5 KIRREL
	chr20:13648347-13648893	4.37085e-13	2.7704e-10	2.89443	Inh L1-6 LAMP5 KIRREL
	chr21:25619046-25619415	4.37085e-13	2.7704e-10	2.89443	Inh L1-6 LAMP5 KIRREL
	chr14:22396157-22396753	4.38599e-13	2.7704e-10	2.50625	Inh L1-6 LAMP5 KIRREL
	chr15:26013732-26014822	4.38599e-13	2.7704e-10	2.50625	Inh L1-6 LAMP5 KIRREL
	chr8:22953473-22954339	4.38599e-13	2.7704e-10	2.50625	Inh L1-6 LAMP5 KIRREL
	chr9:99197919-99198686	4.38599e-13	2.7704e-10	2.50625	Inh L1-6 LAMP5 KIRREL
	chr1:14517570-14518055	4.40256e-13	2.7704e-10	2.9481	Inh L1-6 LAMP5 KIRREL
	chr1:183279101-183279560	4.40256e-13	2.7704e-10	2.9481	Inh L1-6 LAMP5 KIRREL
	chr1:235553252-235553700	4.40256e-13	2.7704e-10	2.9481	Inh L1-6 LAMP5 KIRREL
	chr12:84723818-84724451	4.40256e-13	2.7704e-10	2.9481	Inh L1-6 LAMP5 KIRREL
	chr14:80428462-80429171	4.40256e-13	2.7704e-10	2.9481	Inh L1-6 LAMP5 KIRREL
	chr4:138104250-138104905	4.40256e-13	2.7704e-10	2.9481	Inh L1-6 LAMP5 KIRREL
	chr8:29721188-29721621	4.40256e-13	2.7704e-10	2.9481	Inh L1-6 LAMP5 KIRREL
	chr9:134473078-134474957	4.66578e-13	2.92929e-10	1.81183	Inh L1-6 LAMP5 KIRREL
	chr16:75837774-75838584	4.69569e-13	2.94468e-10	2.37177	Inh L1-6 LAMP5 KIRREL
	chr12:102793606-102794560	4.98497e-13	3.1225e-10	2.13627	Inh L1-6 LAMP5 KIRREL
	chr2:233832850-233833285	5.11517e-13	3.19307e-10	2.53145	Inh L1-6 LAMP5 KIRREL
	chr6:154010292-154011080	5.11517e-13	3.19307e-10	2.53145	Inh L1-6 LAMP5 KIRREL
	chr9:107176659-107177250	5.11517e-13	3.19307e-10	2.53145	Inh L1-6 LAMP5 KIRREL
	chr19:2341318-2342130	5.22236e-13	3.24146e-10	2.28001	Inh L1-6 LAMP5 KIRREL
	chr19:30223284-30224049	5.22236e-13	3.24146e-10	2.28001	Inh L1-6 LAMP5 KIRREL
	chr20:42739978-42741067	5.22236e-13	3.24146e-10	2.28001	Inh L1-6 LAMP5 KIRREL
	chr7:86953750-86954542	5.22236e-13	3.24146e-10	2.28001	Inh L1-6 LAMP5 KIRREL
	chr8:88961751-88962408	5.25948e-13	3.26079e-10	3.49005	Inh L1-6 LAMP5 KIRREL
	chr19:17762409-17763085	5.67462e-13	3.50227e-10	2.39026	Inh L1-6 LAMP5 KIRREL
	chr3:186371898-186372586	5.67462e-13	3.50227e-10	2.39026	Inh L1-6 LAMP5 KIRREL
	chr2:26615523-26616422	5.70706e-13	3.51832e-10	1.78999	Inh L1-6 LAMP5 KIRREL
	chr3:124885983-124887820	5.84005e-13	3.59625e-10	1.47792	Inh L1-6 LAMP5 KIRREL
	chr16:12158804-12159545	5.91964e-13	3.62889e-10	2.55824	Inh L1-6 LAMP5 KIRREL
	chr21:30391465-30392179	5.91964e-13	3.62889e-10	2.55824	Inh L1-6 LAMP5 KIRREL
	chr4:95202190-95202669	5.91964e-13	3.62889e-10	2.55824	Inh L1-6 LAMP5 KIRREL
	chr8:119427274-119428006	5.91964e-13	3.62889e-10	2.55824	Inh L1-6 LAMP5 KIRREL
	chr16:19655181-19655850	6.44071e-13	3.93507e-10	2.29467	Inh L1-6 LAMP5 KIRREL
	chr5:76818889-76819710	6.44071e-13	3.93507e-10	2.29467	Inh L1-6 LAMP5 KIRREL
	chr8:29056479-29057240	6.44071e-13	3.93507e-10	2.29467	Inh L1-6 LAMP5 KIRREL
	chr6:145842134-145843211	6.60298e-13	4.02971e-10	2.00054	Inh L1-6 LAMP5 KIRREL
	chr8:118738123-118738940	6.62316e-13	4.03751e-10	2.21436	Inh L1-6 LAMP5 KIRREL
	chr1:34066824-34067519	6.79247e-13	4.12232e-10	2.5868	Inh L1-6 LAMP5 KIRREL
	chr7:55192686-55193223	6.82557e-13	4.12864e-10	2.40976	Inh L1-6 LAMP5 KIRREL
	chr8:91961077-91961677	6.82557e-13	4.12864e-10	2.40976	Inh L1-6 LAMP5 KIRREL
	chr9:26606797-26608140	6.82557e-13	4.12864e-10	2.40976	Inh L1-6 LAMP5 KIRREL
	chr11:86101936-86102427	7.10238e-13	4.28659e-10	3.37223	Inh L1-6 LAMP5 KIRREL
	chr11:127458755-127459065	7.10238e-13	4.28659e-10	3.37223	Inh L1-6 LAMP5 KIRREL
	chr11:126378968-126379173	7.2136e-13	4.34006e-10	3.738	Inh L1-6 LAMP5 KIRREL
	chr2:75445525-75446096	7.2136e-13	4.34006e-10	3.738	Inh L1-6 LAMP5 KIRREL
	chr4:7693856-7694911	7.21481e-13	4.34006e-10	2.09477	Inh L1-6 LAMP5 KIRREL
	chr2:32874788-32875477	7.72083e-13	4.63934e-10	2.6173	Inh L1-6 LAMP5 KIRREL
	chr13:110126689-110127363	7.91781e-13	4.73686e-10	2.31005	Inh L1-6 LAMP5 KIRREL
	chr2:17614212-17614773	7.91781e-13	4.73686e-10	2.31005	Inh L1-6 LAMP5 KIRREL
	chr20:57627989-57628942	7.91781e-13	4.73686e-10	2.31005	Inh L1-6 LAMP5 KIRREL
	chr8:58965753-58966691	7.95826e-13	4.75585e-10	2.04853	Inh L1-6 LAMP5 KIRREL
	chr2:12313666-12314515	8.27211e-13	4.93261e-10	2.22667	Inh L1-6 LAMP5 KIRREL
	chr7:68922620-68923610	8.27211e-13	4.93261e-10	2.22667	Inh L1-6 LAMP5 KIRREL
	chr10:104033477-104034053	8.68456e-13	5.15604e-10	2.64997	Inh L1-6 LAMP5 KIRREL
	chr18:74400794-74401312	8.68456e-13	5.15604e-10	2.64997	Inh L1-6 LAMP5 KIRREL
	chr6:99445781-99446622	8.68456e-13	5.15604e-10	2.64997	Inh L1-6 LAMP5 KIRREL
	chr7:92517776-92518472	8.68456e-13	5.15604e-10	2.64997	Inh L1-6 LAMP5 KIRREL
	chr13:30148892-30149211	8.8729e-13	5.23939e-10	3.2701	Inh L1-6 LAMP5 KIRREL
	chr13:42617200-42617500	8.8729e-13	5.23939e-10	3.2701	Inh L1-6 LAMP5 KIRREL
	chr15:69734844-69735632	8.8729e-13	5.23939e-10	3.2701	Inh L1-6 LAMP5 KIRREL
	chr4:165585261-165585565	8.8729e-13	5.23939e-10	3.2701	Inh L1-6 LAMP5 KIRREL
	chr5:15428318-15428648	8.8729e-13	5.23939e-10	3.2701	Inh L1-6 LAMP5 KIRREL
	chr9:69590072-69591380	8.88816e-13	5.24273e-10	1.71007	Inh L1-6 LAMP5 KIRREL
	chr9:14909436-14910953	9.00614e-13	5.30659e-10	1.93262	Inh L1-6 LAMP5 KIRREL
	chr15:25712444-25712941	9.65504e-13	5.66449e-10	2.68504	Inh L1-6 LAMP5 KIRREL
	chr15:62950768-62951409	9.65504e-13	5.66449e-10	2.68504	Inh L1-6 LAMP5 KIRREL
	chr5:53165697-53166341	9.65504e-13	5.66449e-10	2.68504	Inh L1-6 LAMP5 KIRREL
	chr7:86320946-86321392	9.65504e-13	5.66449e-10	2.68504	Inh L1-6 LAMP5 KIRREL
	chr1:161242761-161243676	9.72066e-13	5.68467e-10	2.45213	Inh L1-6 LAMP5 KIRREL
	chr6:20371680-20372439	9.72066e-13	5.68467e-10	2.45213	Inh L1-6 LAMP5 KIRREL
	chr7:96060622-96061389	9.72066e-13	5.68467e-10	2.45213	Inh L1-6 LAMP5 KIRREL
	chr2:75276463-75277666	1.01979e-12	5.93836e-10	2.05572	Inh L1-6 LAMP5 KIRREL
	chr2:110788803-110789870	1.01979e-12	5.93836e-10	2.05572	Inh L1-6 LAMP5 KIRREL
	chr13:111410888-111412337	1.04172e-12	6.02924e-10	1.69225	Inh L1-6 LAMP5 KIRREL
	chr11:79094265-79094546	1.04202e-12	6.02924e-10	3.1805	Inh L1-6 LAMP5 KIRREL
	chr3:194502930-194503146	1.04202e-12	6.02924e-10	3.1805	Inh L1-6 LAMP5 KIRREL
	chr8:41733037-41733528	1.04202e-12	6.02924e-10	3.1805	Inh L1-6 LAMP5 KIRREL
	chr1:182278061-182278440	1.05942e-12	6.10405e-10	2.7228	Inh L1-6 LAMP5 KIRREL
	chr17:67714717-67715272	1.05942e-12	6.10405e-10	2.7228	Inh L1-6 LAMP5 KIRREL
	chr19:28972348-28973034	1.05942e-12	6.10405e-10	2.7228	Inh L1-6 LAMP5 KIRREL
	chr2:147133207-147133780	1.05942e-12	6.10405e-10	2.7228	Inh L1-6 LAMP5 KIRREL
	chr3:124878758-124879945	1.09607e-12	6.29529e-10	2.01255	Inh L1-6 LAMP5 KIRREL
	chr9:117245096-117245795	1.09607e-12	6.29529e-10	2.01255	Inh L1-6 LAMP5 KIRREL
	chr16:26042074-26042801	1.14545e-12	6.5582e-10	2.7636	Inh L1-6 LAMP5 KIRREL
	chr2:102117489-102117992	1.14545e-12	6.5582e-10	2.7636	Inh L1-6 LAMP5 KIRREL
	chr20:44762596-44762898	1.14545e-12	6.5582e-10	2.7636	Inh L1-6 LAMP5 KIRREL
	chr11:11320918-11321470	1.1498e-12	6.57077e-10	2.47522	Inh L1-6 LAMP5 KIRREL
	chr12:103206673-103207185	1.16383e-12	6.57333e-10	3.10111	Inh L1-6 LAMP5 KIRREL
	chr13:80633451-80633857	1.16383e-12	6.57333e-10	3.10111	Inh L1-6 LAMP5 KIRREL
	chr14:76005808-76006311	1.16383e-12	6.57333e-10	3.10111	Inh L1-6 LAMP5 KIRREL
	chr2:8287611-8288024	1.16383e-12	6.57333e-10	3.10111	Inh L1-6 LAMP5 KIRREL
	chr2:12427416-12427849	1.16383e-12	6.57333e-10	3.10111	Inh L1-6 LAMP5 KIRREL
	chr2:34044929-34045996	1.16383e-12	6.57333e-10	3.10111	Inh L1-6 LAMP5 KIRREL
	chr2:62902867-62903302	1.16383e-12	6.57333e-10	3.10111	Inh L1-6 LAMP5 KIRREL
	chr2:136894641-136895237	1.16383e-12	6.57333e-10	3.10111	Inh L1-6 LAMP5 KIRREL
	chr3:123091203-123091554	1.16383e-12	6.57333e-10	3.10111	Inh L1-6 LAMP5 KIRREL
	chr5:40890441-40890991	1.16383e-12	6.57333e-10	3.10111	Inh L1-6 LAMP5 KIRREL
	chr14:102497989-102498718	1.16707e-12	6.57333e-10	1.90376	Inh L1-6 LAMP5 KIRREL
	chr22:31840579-31841685	1.16707e-12	6.57333e-10	1.90376	Inh L1-6 LAMP5 KIRREL
	chr11:73317380-73318243	1.16855e-12	6.57333e-10	2.11203	Inh L1-6 LAMP5 KIRREL
	chr13:26485324-26486226	1.16855e-12	6.57333e-10	2.11203	Inh L1-6 LAMP5 KIRREL
	chr2:80151304-80152569	1.16855e-12	6.57333e-10	2.11203	Inh L1-6 LAMP5 KIRREL
	chr11:125399167-125399610	1.18388e-12	6.63223e-10	2.34321	Inh L1-6 LAMP5 KIRREL
	chr12:271021-271693	1.18388e-12	6.63223e-10	2.34321	Inh L1-6 LAMP5 KIRREL
	chr17:13995622-13996709	1.18388e-12	6.63223e-10	2.34321	Inh L1-6 LAMP5 KIRREL
	chr3:181250765-181251406	1.18388e-12	6.63223e-10	2.34321	Inh L1-6 LAMP5 KIRREL
	chr11:39829311-39829953	1.20018e-12	6.70289e-10	3.5755	Inh L1-6 LAMP5 KIRREL
	chr17:58262702-58263283	1.20018e-12	6.70289e-10	3.5755	Inh L1-6 LAMP5 KIRREL
	chr3:3756743-3757155	1.20018e-12	6.70289e-10	3.5755	Inh L1-6 LAMP5 KIRREL
	chr2:176905875-176906578	1.21793e-12	6.7882e-10	2.80783	Inh L1-6 LAMP5 KIRREL
	chr9:4036022-4036767	1.21793e-12	6.7882e-10	2.80783	Inh L1-6 LAMP5 KIRREL
	chr4:9987883-9990531	1.22405e-12	6.8084e-10	1.64257	Inh L1-6 LAMP5 KIRREL
	chr1:22383770-22384493	1.24706e-12	6.85264e-10	3.03019	Inh L1-6 LAMP5 KIRREL
	chr1:95425493-95425994	1.24706e-12	6.85264e-10	3.03019	Inh L1-6 LAMP5 KIRREL
	chr11:20093841-20094285	1.24706e-12	6.85264e-10	3.03019	Inh L1-6 LAMP5 KIRREL
	chr11:131819782-131820311	1.24706e-12	6.85264e-10	3.03019	Inh L1-6 LAMP5 KIRREL
	chr12:80747687-80748384	1.24706e-12	6.85264e-10	3.03019	Inh L1-6 LAMP5 KIRREL
	chr13:110169271-110169782	1.24706e-12	6.85264e-10	3.03019	Inh L1-6 LAMP5 KIRREL
	chr18:3673327-3673718	1.24706e-12	6.85264e-10	3.03019	Inh L1-6 LAMP5 KIRREL
	chr2:197132883-197133300	1.24706e-12	6.85264e-10	3.03019	Inh L1-6 LAMP5 KIRREL
	chr3:16706057-16706680	1.24706e-12	6.85264e-10	3.03019	Inh L1-6 LAMP5 KIRREL
	chr3:64505345-64505774	1.24706e-12	6.85264e-10	3.03019	Inh L1-6 LAMP5 KIRREL
	chr5:96489245-96489781	1.24706e-12	6.85264e-10	3.03019	Inh L1-6 LAMP5 KIRREL
	chr8:25328398-25328840	1.24706e-12	6.85264e-10	3.03019	Inh L1-6 LAMP5 KIRREL
	chr8:41787892-41788470	1.26685e-12	6.93994e-10	2.17704	Inh L1-6 LAMP5 KIRREL
	chr1:164536353-164536899	1.27057e-12	6.93994e-10	2.85596	Inh L1-6 LAMP5 KIRREL
	chr1:235623394-235623924	1.27057e-12	6.93994e-10	2.85596	Inh L1-6 LAMP5 KIRREL
	chr10:1559065-1559423	1.27057e-12	6.93994e-10	2.85596	Inh L1-6 LAMP5 KIRREL
	chr2:159946382-159946811	1.27057e-12	6.93994e-10	2.85596	Inh L1-6 LAMP5 KIRREL
	chr5:3752576-3753280	1.27057e-12	6.93994e-10	2.85596	Inh L1-6 LAMP5 KIRREL
	chr15:31277626-31278261	1.28086e-12	6.97868e-10	2.25304	Inh L1-6 LAMP5 KIRREL
	chr14:23342901-23343393	1.29059e-12	6.97868e-10	2.96636	Inh L1-6 LAMP5 KIRREL
	chr16:51958674-51959149	1.29059e-12	6.97868e-10	2.96636	Inh L1-6 LAMP5 KIRREL
	chr16:58414956-58415508	1.29059e-12	6.97868e-10	2.96636	Inh L1-6 LAMP5 KIRREL
	chr16:75774258-75775003	1.29059e-12	6.97868e-10	2.96636	Inh L1-6 LAMP5 KIRREL
	chr2:7961319-7961790	1.29059e-12	6.97868e-10	2.96636	Inh L1-6 LAMP5 KIRREL
	chr22:46856763-46857353	1.29059e-12	6.97868e-10	2.96636	Inh L1-6 LAMP5 KIRREL
	chr1:204028331-204028564	1.29167e-12	6.97868e-10	3.87797	Inh L1-6 LAMP5 KIRREL
	chr17:69630297-69630917	1.29683e-12	6.97868e-10	2.90857	Inh L1-6 LAMP5 KIRREL
	chr2:88656314-88656685	1.29683e-12	6.97868e-10	2.90857	Inh L1-6 LAMP5 KIRREL
	chr2:232795804-232796402	1.29683e-12	6.97868e-10	2.90857	Inh L1-6 LAMP5 KIRREL
	chr4:23269352-23270199	1.29683e-12	6.97868e-10	2.90857	Inh L1-6 LAMP5 KIRREL
	chr5:179176857-179177435	1.29683e-12	6.97868e-10	2.90857	Inh L1-6 LAMP5 KIRREL
	chr9:124899735-124900248	1.29683e-12	6.97868e-10	2.90857	Inh L1-6 LAMP5 KIRREL
	chr11:73357431-73358038	1.30552e-12	7.01853e-10	2.06318	Inh L1-6 LAMP5 KIRREL
	chr10:26215991-26217041	1.35038e-12	7.2133e-10	1.53581	Inh L1-6 LAMP5 KIRREL
	chr1:57908330-57908899	1.35099e-12	7.2133e-10	2.49974	Inh L1-6 LAMP5 KIRREL
	chr16:55967259-55967796	1.35099e-12	7.2133e-10	2.49974	Inh L1-6 LAMP5 KIRREL
	chr18:27314757-27315740	1.35099e-12	7.2133e-10	2.49974	Inh L1-6 LAMP5 KIRREL
	chr11:44911177-44912026	1.39776e-12	7.44846e-10	1.62721	Inh L1-6 LAMP5 KIRREL
	chr5:116814582-116815472	1.43906e-12	7.6536e-10	2.36111	Inh L1-6 LAMP5 KIRREL
	chr2:12199189-12200381	1.48417e-12	7.88582e-10	2.12118	Inh L1-6 LAMP5 KIRREL
	chr11:10975078-10975957	1.49132e-12	7.90077e-10	1.87626	Inh L1-6 LAMP5 KIRREL
	chr15:26521362-26522631	1.49132e-12	7.90077e-10	1.87626	Inh L1-6 LAMP5 KIRREL
	chr7:30888365-30889280	1.49132e-12	7.90077e-10	1.87626	Inh L1-6 LAMP5 KIRREL
	chr8:86039123-86040251	1.53522e-12	8.12543e-10	1.71127	Inh L1-6 LAMP5 KIRREL
	chr14:79383100-79383865	1.57577e-12	8.31592e-10	2.52582	Inh L1-6 LAMP5 KIRREL
	chr7:128089549-128090040	1.57577e-12	8.31592e-10	2.52582	Inh L1-6 LAMP5 KIRREL
	chr4:76293636-76294792	1.58735e-12	8.36086e-10	2.26719	Inh L1-6 LAMP5 KIRREL
	chr8:42666221-42667456	1.58735e-12	8.36086e-10	2.26719	Inh L1-6 LAMP5 KIRREL
	chr3:53167597-53168124	1.66957e-12	8.77697e-10	2.07093	Inh L1-6 LAMP5 KIRREL
	chr20:43961712-43962526	1.68247e-12	8.83632e-10	1.7971	Inh L1-6 LAMP5 KIRREL
	chr1:6806015-6806538	1.74794e-12	9.15372e-10	3.43942	Inh L1-6 LAMP5 KIRREL
	chr20:57624325-57624598	1.74794e-12	9.15372e-10	3.43942	Inh L1-6 LAMP5 KIRREL
	chr3:133469397-133469911	1.74794e-12	9.15372e-10	3.43942	Inh L1-6 LAMP5 KIRREL
	chr1:81464178-81464804	1.82312e-12	9.48379e-10	2.55363	Inh L1-6 LAMP5 KIRREL
	chr1:204046445-204046975	1.82312e-12	9.48379e-10	2.55363	Inh L1-6 LAMP5 KIRREL
	chr11:131470300-131470672	1.82312e-12	9.48379e-10	2.55363	Inh L1-6 LAMP5 KIRREL
	chr17:57465358-57466169	1.82312e-12	9.48379e-10	2.55363	Inh L1-6 LAMP5 KIRREL
	chr18:5078545-5079291	1.82312e-12	9.48379e-10	2.55363	Inh L1-6 LAMP5 KIRREL
	chr7:142467195-142467613	1.82312e-12	9.48379e-10	2.55363	Inh L1-6 LAMP5 KIRREL
	chr20:63065129-63066414	1.83898e-12	9.5572e-10	1.62684	Inh L1-6 LAMP5 KIRREL
	chr8:58844478-58846009	1.88228e-12	9.77292e-10	2.13072	Inh L1-6 LAMP5 KIRREL
	chr19:17841682-17843287	1.90015e-12	9.85634e-10	1.38646	Inh L1-6 LAMP5 KIRREL
	chr4:118352780-118353706	1.91305e-12	9.91386e-10	1.98407	Inh L1-6 LAMP5 KIRREL
	chr1:208202963-208204799	1.9513e-12	1.01025e-09	1.52278	Inh L1-6 LAMP5 KIRREL
	chr1:226787874-226788819	1.96128e-12	1.01293e-09	2.28203	Inh L1-6 LAMP5 KIRREL
	chr3:133945130-133945679	1.96128e-12	1.01293e-09	2.28203	Inh L1-6 LAMP5 KIRREL
	chr5:128757581-128758949	1.96574e-12	1.01293e-09	1.94626	Inh L1-6 LAMP5 KIRREL
	chr6:143901803-143902780	1.96574e-12	1.01293e-09	1.94626	Inh L1-6 LAMP5 KIRREL
	chr13:36543672-36544511	1.99709e-12	1.02811e-09	2.2002	Inh L1-6 LAMP5 KIRREL
	chr11:45586497-45587179	2.09043e-12	1.07312e-09	2.58336	Inh L1-6 LAMP5 KIRREL
	chr13:111527852-111528319	2.09043e-12	1.07312e-09	2.58336	Inh L1-6 LAMP5 KIRREL
	chr3:62493016-62493842	2.09043e-12	1.07312e-09	2.58336	Inh L1-6 LAMP5 KIRREL
	chr2:163801014-163802025	2.09748e-12	1.07473e-09	2.39997	Inh L1-6 LAMP5 KIRREL
	chr3:31738367-31739348	2.09748e-12	1.07473e-09	2.39997	Inh L1-6 LAMP5 KIRREL
	chr1:4021337-4022117	2.13278e-12	1.09076e-09	2.07898	Inh L1-6 LAMP5 KIRREL
	chr14:48628740-48629239	2.30677e-12	1.17425e-09	3.32332	Inh L1-6 LAMP5 KIRREL
	chr17:72950642-72950964	2.30677e-12	1.17425e-09	3.32332	Inh L1-6 LAMP5 KIRREL
	chr11:126749045-126749523	2.37311e-12	1.20242e-09	2.6152	Inh L1-6 LAMP5 KIRREL
	chr15:37516810-37517664	2.37311e-12	1.20242e-09	2.6152	Inh L1-6 LAMP5 KIRREL
	chr15:39417478-39418591	2.37311e-12	1.20242e-09	2.6152	Inh L1-6 LAMP5 KIRREL
	chr15:40771944-40772416	2.37311e-12	1.20242e-09	2.6152	Inh L1-6 LAMP5 KIRREL
	chr2:3865104-3866396	2.38344e-12	1.20654e-09	2.14067	Inh L1-6 LAMP5 KIRREL
	chr1:164416675-164417732	2.41545e-12	1.21935e-09	2.29764	Inh L1-6 LAMP5 KIRREL
	chr12:118826905-118828128	2.41545e-12	1.21935e-09	2.29764	Inh L1-6 LAMP5 KIRREL
	chr20:57553163-57553944	2.41545e-12	1.21935e-09	2.29764	Inh L1-6 LAMP5 KIRREL
	chr11:126737275-126737771	2.51295e-12	1.26206e-09	2.42111	Inh L1-6 LAMP5 KIRREL
	chr12:93909112-93909835	2.51295e-12	1.26206e-09	2.42111	Inh L1-6 LAMP5 KIRREL
	chr2:117853644-117854419	2.51295e-12	1.26206e-09	2.42111	Inh L1-6 LAMP5 KIRREL
	chr3:28682049-28682664	2.51295e-12	1.26206e-09	2.42111	Inh L1-6 LAMP5 KIRREL
	chr15:70568602-70568802	2.51854e-12	1.26206e-09	3.68142	Inh L1-6 LAMP5 KIRREL
	chr17:41346322-41346570	2.51854e-12	1.26206e-09	3.68142	Inh L1-6 LAMP5 KIRREL
	chr18:59519316-59519677	2.51854e-12	1.26206e-09	3.68142	Inh L1-6 LAMP5 KIRREL
	chr4:39134248-39135815	2.53675e-12	1.27002e-09	1.48916	Inh L1-6 LAMP5 KIRREL
	chr1:51669000-51670585	2.56716e-12	1.28406e-09	1.91564	Inh L1-6 LAMP5 KIRREL
	chr20:12401612-12402246	2.66414e-12	1.32892e-09	2.64941	Inh L1-6 LAMP5 KIRREL
	chr4:161537937-161538772	2.66414e-12	1.32892e-09	2.64941	Inh L1-6 LAMP5 KIRREL
	chr5:77419564-77419926	2.66414e-12	1.32892e-09	2.64941	Inh L1-6 LAMP5 KIRREL
	chr5:107876126-107876756	2.7213e-12	1.3562e-09	2.08736	Inh L1-6 LAMP5 KIRREL
	chr19:50245420-50245836	2.82183e-12	1.39737e-09	3.22279	Inh L1-6 LAMP5 KIRREL
	chr2:107096154-107096458	2.82183e-12	1.39737e-09	3.22279	Inh L1-6 LAMP5 KIRREL
	chr3:189539750-189540394	2.82183e-12	1.39737e-09	3.22279	Inh L1-6 LAMP5 KIRREL
	chr8:86183827-86184291	2.82183e-12	1.39737e-09	3.22279	Inh L1-6 LAMP5 KIRREL
	chr8:86525537-86525854	2.82183e-12	1.39737e-09	3.22279	Inh L1-6 LAMP5 KIRREL
	chr9:91818064-91818426	2.82183e-12	1.39737e-09	3.22279	Inh L1-6 LAMP5 KIRREL
	chr11:115674315-115675038	2.95365e-12	1.45736e-09	2.68627	Inh L1-6 LAMP5 KIRREL
	chr2:234271267-234271805	2.95365e-12	1.45736e-09	2.68627	Inh L1-6 LAMP5 KIRREL
	chr7:107014449-107015107	2.95365e-12	1.45736e-09	2.68627	Inh L1-6 LAMP5 KIRREL
	chr16:56091391-56092017	2.96436e-12	1.46001e-09	2.31406	Inh L1-6 LAMP5 KIRREL
	chr8:97797941-97799198	2.96436e-12	1.46001e-09	2.31406	Inh L1-6 LAMP5 KIRREL
	chr15:37357029-37357901	2.99345e-12	1.46904e-09	2.44351	Inh L1-6 LAMP5 KIRREL
	chr4:118340177-118340741	2.99345e-12	1.46904e-09	2.44351	Inh L1-6 LAMP5 KIRREL
	chr5:14624645-14625706	2.99345e-12	1.46904e-09	2.44351	Inh L1-6 LAMP5 KIRREL
	chr5:135632688-135633259	2.99345e-12	1.46904e-09	2.44351	Inh L1-6 LAMP5 KIRREL
	chr20:17646112-17646997	3.12019e-12	1.52986e-09	2.22556	Inh L1-6 LAMP5 KIRREL
	chr15:89346467-89347306	3.2085e-12	1.56894e-09	1.8558	Inh L1-6 LAMP5 KIRREL
	chr1:53184922-53185378	3.22873e-12	1.57039e-09	2.72612	Inh L1-6 LAMP5 KIRREL
	chr10:78229686-78230084	3.22873e-12	1.57039e-09	2.72612	Inh L1-6 LAMP5 KIRREL
	chr15:70573615-70574370	3.22873e-12	1.57039e-09	2.72612	Inh L1-6 LAMP5 KIRREL
	chr20:23178719-23179303	3.22873e-12	1.57039e-09	2.72612	Inh L1-6 LAMP5 KIRREL
	chr4:42197994-42198636	3.22873e-12	1.57039e-09	2.72612	Inh L1-6 LAMP5 KIRREL
	chr7:47233045-47233537	3.22873e-12	1.57039e-09	2.72612	Inh L1-6 LAMP5 KIRREL
	chr12:95061926-95062486	3.25048e-12	1.57257e-09	3.13469	Inh L1-6 LAMP5 KIRREL
	chr12:108407763-108408197	3.25048e-12	1.57257e-09	3.13469	Inh L1-6 LAMP5 KIRREL
	chr3:14224756-14225208	3.25048e-12	1.57257e-09	3.13469	Inh L1-6 LAMP5 KIRREL
	chr7:86865125-86865623	3.25048e-12	1.57257e-09	3.13469	Inh L1-6 LAMP5 KIRREL
	chr9:4564532-4564913	3.25048e-12	1.57257e-09	3.13469	Inh L1-6 LAMP5 KIRREL
	chr9:104606106-104606603	3.25048e-12	1.57257e-09	3.13469	Inh L1-6 LAMP5 KIRREL
	chr15:83585676-83587308	3.46788e-12	1.66273e-09	2.09609	Inh L1-6 LAMP5 KIRREL
	chr2:149375808-149376519	3.46788e-12	1.66273e-09	2.09609	Inh L1-6 LAMP5 KIRREL
	chr11:120591661-120591988	3.47336e-12	1.66273e-09	2.76935	Inh L1-6 LAMP5 KIRREL
	chr15:61832737-61833014	3.47336e-12	1.66273e-09	2.76935	Inh L1-6 LAMP5 KIRREL
	chr15:90974349-90975144	3.47336e-12	1.66273e-09	2.76935	Inh L1-6 LAMP5 KIRREL
	chr2:189464906-189465434	3.47336e-12	1.66273e-09	2.76935	Inh L1-6 LAMP5 KIRREL
	chr2:240296449-240296895	3.47336e-12	1.66273e-09	2.76935	Inh L1-6 LAMP5 KIRREL
	chr3:169648399-169648945	3.47336e-12	1.66273e-09	2.76935	Inh L1-6 LAMP5 KIRREL
	chr4:147442230-147442967	3.47336e-12	1.66273e-09	2.76935	Inh L1-6 LAMP5 KIRREL
	chr5:179187712-179188266	3.47336e-12	1.66273e-09	2.76935	Inh L1-6 LAMP5 KIRREL
	chr12:119657909-119658826	3.5434e-12	1.68885e-09	2.46732	Inh L1-6 LAMP5 KIRREL
	chr13:29440153-29440541	3.5434e-12	1.68885e-09	2.46732	Inh L1-6 LAMP5 KIRREL
	chr13:48944568-48945567	3.5434e-12	1.68885e-09	2.46732	Inh L1-6 LAMP5 KIRREL
	chr2:105104098-105104579	3.5434e-12	1.68885e-09	2.46732	Inh L1-6 LAMP5 KIRREL
	chr3:175575892-175576721	3.5434e-12	1.68885e-09	2.46732	Inh L1-6 LAMP5 KIRREL
	chr1:8612176-8612611	3.56627e-12	1.69237e-09	3.05672	Inh L1-6 LAMP5 KIRREL
	chr1:210526589-210527007	3.56627e-12	1.69237e-09	3.05672	Inh L1-6 LAMP5 KIRREL
	chr13:47911476-47912066	3.56627e-12	1.69237e-09	3.05672	Inh L1-6 LAMP5 KIRREL
	chr6:134195359-134195736	3.56627e-12	1.69237e-09	3.05672	Inh L1-6 LAMP5 KIRREL
	chr6:134648134-134648462	3.56627e-12	1.69237e-09	3.05672	Inh L1-6 LAMP5 KIRREL
	chr6:151630791-151631752	3.62417e-12	1.71538e-09	2.33137	Inh L1-6 LAMP5 KIRREL
	chr8:117151129-117152573	3.62417e-12	1.71538e-09	2.33137	Inh L1-6 LAMP5 KIRREL
	chr15:92719205-92719647	3.66888e-12	1.72607e-09	2.81643	Inh L1-6 LAMP5 KIRREL
	chr17:12310464-12311506	3.66888e-12	1.72607e-09	2.81643	Inh L1-6 LAMP5 KIRREL
	chr4:68905821-68906338	3.66888e-12	1.72607e-09	2.81643	Inh L1-6 LAMP5 KIRREL
	chr5:93304501-93304939	3.66888e-12	1.72607e-09	2.81643	Inh L1-6 LAMP5 KIRREL
	chr6:50096511-50096929	3.66888e-12	1.72607e-09	2.81643	Inh L1-6 LAMP5 KIRREL
	chr8:11946713-11947332	3.66888e-12	1.72607e-09	2.81643	Inh L1-6 LAMP5 KIRREL
	chr9:91954947-91955457	3.66888e-12	1.72607e-09	2.81643	Inh L1-6 LAMP5 KIRREL
	chr1:105752476-105753218	3.75878e-12	1.75476e-09	2.98712	Inh L1-6 LAMP5 KIRREL
	chr12:110862574-110862834	3.75878e-12	1.75476e-09	2.98712	Inh L1-6 LAMP5 KIRREL
	chr19:49210285-49210900	3.75878e-12	1.75476e-09	2.98712	Inh L1-6 LAMP5 KIRREL
	chr2:200034066-200034531	3.75878e-12	1.75476e-09	2.98712	Inh L1-6 LAMP5 KIRREL
	chr20:23328934-23329293	3.75878e-12	1.75476e-09	2.98712	Inh L1-6 LAMP5 KIRREL
	chr20:44389717-44390148	3.75878e-12	1.75476e-09	2.98712	Inh L1-6 LAMP5 KIRREL
	chr21:38715920-38716525	3.75878e-12	1.75476e-09	2.98712	Inh L1-6 LAMP5 KIRREL
	chr22:26289665-26290058	3.75878e-12	1.75476e-09	2.98712	Inh L1-6 LAMP5 KIRREL
	chr10:2382535-2383012	3.79487e-12	1.75808e-09	2.86793	Inh L1-6 LAMP5 KIRREL
	chr10:104619740-104620261	3.79487e-12	1.75808e-09	2.86793	Inh L1-6 LAMP5 KIRREL
	chr13:46071633-46072463	3.79487e-12	1.75808e-09	2.86793	Inh L1-6 LAMP5 KIRREL
	chr2:33607688-33607998	3.79487e-12	1.75808e-09	2.86793	Inh L1-6 LAMP5 KIRREL
	chr5:41616787-41617295	3.79487e-12	1.75808e-09	2.86793	Inh L1-6 LAMP5 KIRREL
	chr5:82375892-82376553	3.79487e-12	1.75808e-09	2.86793	Inh L1-6 LAMP5 KIRREL
	chr6:674548-674934	3.79487e-12	1.75808e-09	2.86793	Inh L1-6 LAMP5 KIRREL
	chr6:19320366-19320847	3.79487e-12	1.75808e-09	2.86793	Inh L1-6 LAMP5 KIRREL
	chr6:44576305-44576817	3.79487e-12	1.75808e-09	2.86793	Inh L1-6 LAMP5 KIRREL
	chr14:96963559-96964465	3.80205e-12	1.75992e-09	2.16189	Inh L1-6 LAMP5 KIRREL
	chr1:96096418-96096820	3.83086e-12	1.76131e-09	2.92454	Inh L1-6 LAMP5 KIRREL
	chr12:90927447-90928068	3.83086e-12	1.76131e-09	2.92454	Inh L1-6 LAMP5 KIRREL
	chr13:77555314-77555787	3.83086e-12	1.76131e-09	2.92454	Inh L1-6 LAMP5 KIRREL
	chr16:63038236-63038860	3.83086e-12	1.76131e-09	2.92454	Inh L1-6 LAMP5 KIRREL
	chr18:39468108-39468596	3.83086e-12	1.76131e-09	2.92454	Inh L1-6 LAMP5 KIRREL
	chr20:9425489-9425836	3.83086e-12	1.76131e-09	2.92454	Inh L1-6 LAMP5 KIRREL
	chr3:45348904-45349600	3.83086e-12	1.76131e-09	2.92454	Inh L1-6 LAMP5 KIRREL
	chr3:161165425-161165991	3.83086e-12	1.76131e-09	2.92454	Inh L1-6 LAMP5 KIRREL
	chr15:45732390-45733221	3.83814e-12	1.76317e-09	2.04668	Inh L1-6 LAMP5 KIRREL
	chr21:29582764-29584056	3.8677e-12	1.77526e-09	1.73387	Inh L1-6 LAMP5 KIRREL
	chr1:218453015-218454048	3.88531e-12	1.77886e-09	2.23917	Inh L1-6 LAMP5 KIRREL
	chr19:19591052-19592093	3.88531e-12	1.77886e-09	2.23917	Inh L1-6 LAMP5 KIRREL
	chr2:43850898-43851663	3.88531e-12	1.77886e-09	2.23917	Inh L1-6 LAMP5 KIRREL
	chr2:145590792-145591167	4.07223e-12	1.85821e-09	3.52106	Inh L1-6 LAMP5 KIRREL
	chr3:125612707-125613135	4.07223e-12	1.85821e-09	3.52106	Inh L1-6 LAMP5 KIRREL
	chr7:50952767-50953355	4.07223e-12	1.85821e-09	3.52106	Inh L1-6 LAMP5 KIRREL
	chr9:111515725-111516005	4.07223e-12	1.85821e-09	3.52106	Inh L1-6 LAMP5 KIRREL
	chr1:246682354-246682901	4.16533e-12	1.89278e-09	2.49265	Inh L1-6 LAMP5 KIRREL
	chr10:105746139-105746957	4.16533e-12	1.89278e-09	2.49265	Inh L1-6 LAMP5 KIRREL
	chr15:28002855-28003486	4.16533e-12	1.89278e-09	2.49265	Inh L1-6 LAMP5 KIRREL
	chr4:109025097-109025968	4.16533e-12	1.89278e-09	2.49265	Inh L1-6 LAMP5 KIRREL
	chr5:67021592-67022697	4.16533e-12	1.89278e-09	2.49265	Inh L1-6 LAMP5 KIRREL
	chr18:48914421-48915496	4.1893e-12	1.90051e-09	1.85882	Inh L1-6 LAMP5 KIRREL
	chr5:31774950-31776183	4.1893e-12	1.90051e-09	1.85882	Inh L1-6 LAMP5 KIRREL
	chr15:74956155-74957483	4.23454e-12	1.91945e-09	1.33765	Inh L1-6 LAMP5 KIRREL
	chr22:27800073-27802498	4.384e-12	1.97898e-09	1.11098	Inh L1-6 LAMP5 KIRREL
	chr10:78171960-78172616	4.41253e-12	1.98078e-09	2.34963	Inh L1-6 LAMP5 KIRREL
	chr2:112657816-112658858	4.41253e-12	1.98078e-09	2.34963	Inh L1-6 LAMP5 KIRREL
	chr8:143140051-143140994	4.41253e-12	1.98078e-09	2.34963	Inh L1-6 LAMP5 KIRREL
	chr1:109225149-109226075	4.41338e-12	1.98078e-09	2.10519	Inh L1-6 LAMP5 KIRREL
	chr7:26612580-26613332	4.41338e-12	1.98078e-09	2.10519	Inh L1-6 LAMP5 KIRREL
	chr11:104163266-104164749	4.58568e-12	2.05474e-09	1.58148	Inh L1-6 LAMP5 KIRREL
	chr11:122775831-122777575	4.58568e-12	2.05474e-09	1.58148	Inh L1-6 LAMP5 KIRREL
	chr5:150694761-150695012	4.64154e-12	2.07806e-09	3.81657	Inh L1-6 LAMP5 KIRREL
	chr15:51093838-51095181	4.77279e-12	2.1281e-09	1.6759	Inh L1-6 LAMP5 KIRREL
	chr14:36046503-36047645	4.78853e-12	2.1299e-09	2.17323	Inh L1-6 LAMP5 KIRREL
	chr14:96616113-96616883	4.78853e-12	2.1299e-09	2.17323	Inh L1-6 LAMP5 KIRREL
	chr6:45633680-45634771	4.78853e-12	2.1299e-09	2.17323	Inh L1-6 LAMP5 KIRREL
	chr11:8855165-8855881	4.82454e-12	2.14243e-09	2.25346	Inh L1-6 LAMP5 KIRREL
	chr4:139800316-139801406	4.82454e-12	2.14243e-09	2.25346	Inh L1-6 LAMP5 KIRREL
	chr1:168649403-168650112	4.85895e-12	2.15247e-09	2.51969	Inh L1-6 LAMP5 KIRREL
	chr12:32916761-32917503	4.85895e-12	2.15247e-09	2.51969	Inh L1-6 LAMP5 KIRREL
	chr8:133508728-133509278	4.85895e-12	2.15247e-09	2.51969	Inh L1-6 LAMP5 KIRREL
	chr11:19596270-19596849	5.34816e-12	2.35391e-09	2.36895	Inh L1-6 LAMP5 KIRREL
	chr12:47447446-47448324	5.34816e-12	2.35391e-09	2.36895	Inh L1-6 LAMP5 KIRREL
	chr12:49292620-49293494	5.34816e-12	2.35391e-09	2.36895	Inh L1-6 LAMP5 KIRREL
	chr16:66303860-66304731	5.34816e-12	2.35391e-09	2.36895	Inh L1-6 LAMP5 KIRREL
	chr7:129041537-129042165	5.34816e-12	2.35391e-09	2.36895	Inh L1-6 LAMP5 KIRREL
	chr9:13744327-13744975	5.34816e-12	2.35391e-09	2.36895	Inh L1-6 LAMP5 KIRREL
	chr2:172427410-172429002	5.52432e-12	2.42948e-09	1.65827	Inh L1-6 LAMP5 KIRREL
	chr1:234854077-234855008	5.60865e-12	2.44596e-09	2.11467	Inh L1-6 LAMP5 KIRREL
	chr10:43172785-43173587	5.60865e-12	2.44596e-09	2.11467	Inh L1-6 LAMP5 KIRREL
	chr11:14894865-14895473	5.60865e-12	2.44596e-09	2.11467	Inh L1-6 LAMP5 KIRREL
	chr7:74569153-74569935	5.60865e-12	2.44596e-09	2.11467	Inh L1-6 LAMP5 KIRREL
	chr13:103803339-103803845	5.62e-12	2.44596e-09	2.54859	Inh L1-6 LAMP5 KIRREL
	chr15:28078060-28078878	5.62e-12	2.44596e-09	2.54859	Inh L1-6 LAMP5 KIRREL
	chr16:9440999-9441772	5.62e-12	2.44596e-09	2.54859	Inh L1-6 LAMP5 KIRREL
	chr22:49209583-49210293	5.62e-12	2.44596e-09	2.54859	Inh L1-6 LAMP5 KIRREL
	chr5:56561585-56562145	5.62e-12	2.44596e-09	2.54859	Inh L1-6 LAMP5 KIRREL
	chr7:97024268-97025288	5.73491e-12	2.49398e-09	1.48436	Inh L1-6 LAMP5 KIRREL
	chr12:25566358-25566840	5.7796e-12	2.49553e-09	3.38696	Inh L1-6 LAMP5 KIRREL
	chr13:99931470-99931841	5.7796e-12	2.49553e-09	3.38696	Inh L1-6 LAMP5 KIRREL
	chr14:60241235-60241520	5.7796e-12	2.49553e-09	3.38696	Inh L1-6 LAMP5 KIRREL
	chr2:26238257-26238779	5.7796e-12	2.49553e-09	3.38696	Inh L1-6 LAMP5 KIRREL
	chr20:43046941-43047365	5.7796e-12	2.49553e-09	3.38696	Inh L1-6 LAMP5 KIRREL
	chr7:28396087-28396456	5.7796e-12	2.49553e-09	3.38696	Inh L1-6 LAMP5 KIRREL
	chr7:50295737-50296143	5.7796e-12	2.49553e-09	3.38696	Inh L1-6 LAMP5 KIRREL
	chr9:25927594-25928152	5.7796e-12	2.49553e-09	3.38696	Inh L1-6 LAMP5 KIRREL
	chr9:83302746-83302954	5.7796e-12	2.49553e-09	3.38696	Inh L1-6 LAMP5 KIRREL
	chr2:227308462-227309645	5.97276e-12	2.57284e-09	2.26849	Inh L1-6 LAMP5 KIRREL
	chr22:43744988-43745661	5.97276e-12	2.57284e-09	2.26849	Inh L1-6 LAMP5 KIRREL
	chr1:12460776-12461543	6.01852e-12	2.58217e-09	2.18511	Inh L1-6 LAMP5 KIRREL
	chr10:119478949-119479743	6.01852e-12	2.58217e-09	2.18511	Inh L1-6 LAMP5 KIRREL
	chr22:35313599-35314671	6.01852e-12	2.58217e-09	2.18511	Inh L1-6 LAMP5 KIRREL
	chr1:163609710-163611055	6.02278e-12	2.58217e-09	1.71455	Inh L1-6 LAMP5 KIRREL
	chr11:78845405-78847694	6.02278e-12	2.58217e-09	1.71455	Inh L1-6 LAMP5 KIRREL
	chr2:32946424-32948115	6.20823e-12	2.6575e-09	1.47351	Inh L1-6 LAMP5 KIRREL
	chr17:33324654-33325270	6.43888e-12	2.74605e-09	2.57958	Inh L1-6 LAMP5 KIRREL
	chr2:35284000-35284693	6.43888e-12	2.74605e-09	2.57958	Inh L1-6 LAMP5 KIRREL
	chr10:32923705-32924405	6.45028e-12	2.74605e-09	2.3894	Inh L1-6 LAMP5 KIRREL
	chr15:39645311-39645906	6.45028e-12	2.74605e-09	2.3894	Inh L1-6 LAMP5 KIRREL
	chr7:24769461-24770333	6.45028e-12	2.74605e-09	2.3894	Inh L1-6 LAMP5 KIRREL
	chr9:81146011-81146863	6.45028e-12	2.74605e-09	2.3894	Inh L1-6 LAMP5 KIRREL
	chr11:17918945-17919531	6.81362e-12	2.88947e-09	2.01508	Inh L1-6 LAMP5 KIRREL
	chr18:23752218-23753511	6.81362e-12	2.88947e-09	2.01508	Inh L1-6 LAMP5 KIRREL
	chr10:85313290-85313663	6.83726e-12	2.89725e-09	3.99594	Inh L1-6 LAMP5 KIRREL
	chr10:50576132-50578172	6.93189e-12	2.9328e-09	1.49392	Inh L1-6 LAMP5 KIRREL
	chr1:213996458-213997182	7.11674e-12	2.99246e-09	2.12458	Inh L1-6 LAMP5 KIRREL
	chr1:235090459-235090977	7.11674e-12	2.99246e-09	2.12458	Inh L1-6 LAMP5 KIRREL
	chr11:78706366-78707270	7.11674e-12	2.99246e-09	2.12458	Inh L1-6 LAMP5 KIRREL
	chr16:29877512-29878108	7.11674e-12	2.99246e-09	2.12458	Inh L1-6 LAMP5 KIRREL
	chr1:107393930-107395206	7.15068e-12	3.00211e-09	1.97234	Inh L1-6 LAMP5 KIRREL
	chr19:2887391-2888694	7.15068e-12	3.00211e-09	1.97234	Inh L1-6 LAMP5 KIRREL
	chr14:49447177-49448343	7.29537e-12	3.05275e-09	1.89784	Inh L1-6 LAMP5 KIRREL
	chr18:577758-578275	7.29924e-12	3.05275e-09	2.61289	Inh L1-6 LAMP5 KIRREL
	chr7:94349975-94350728	7.29924e-12	3.05275e-09	2.61289	Inh L1-6 LAMP5 KIRREL
	chr9:89902222-89902983	7.29924e-12	3.05275e-09	2.61289	Inh L1-6 LAMP5 KIRREL
	chr3:10972359-10973532	7.32149e-12	3.05971e-09	1.75862	Inh L1-6 LAMP5 KIRREL
	chr1:62012853-62013810	7.37008e-12	3.07296e-09	2.28431	Inh L1-6 LAMP5 KIRREL
	chr2:210386346-210387310	7.37008e-12	3.07296e-09	2.28431	Inh L1-6 LAMP5 KIRREL
	chr8:124138241-124139187	7.37008e-12	3.07296e-09	2.28431	Inh L1-6 LAMP5 KIRREL
	chr1:157595610-157595825	7.45055e-12	3.08766e-09	3.2727	Inh L1-6 LAMP5 KIRREL
	chr12:120931176-120931593	7.45055e-12	3.08766e-09	3.2727	Inh L1-6 LAMP5 KIRREL
	chr14:62455097-62455756	7.45055e-12	3.08766e-09	3.2727	Inh L1-6 LAMP5 KIRREL
	chr2:6883588-6883916	7.45055e-12	3.08766e-09	3.2727	Inh L1-6 LAMP5 KIRREL
	chr2:82065113-82065754	7.45055e-12	3.08766e-09	3.2727	Inh L1-6 LAMP5 KIRREL
	chr3:70863102-70863444	7.45055e-12	3.08766e-09	3.2727	Inh L1-6 LAMP5 KIRREL
	chr7:30900727-30901077	7.45055e-12	3.08766e-09	3.2727	Inh L1-6 LAMP5 KIRREL
	chr1:118294654-118295722	7.54767e-12	3.12554e-09	2.19755	Inh L1-6 LAMP5 KIRREL
	chr10:126234171-126234839	7.73756e-12	3.1969e-09	2.41109	Inh L1-6 LAMP5 KIRREL
	chr12:104010380-104011193	7.73756e-12	3.1969e-09	2.41109	Inh L1-6 LAMP5 KIRREL
	chr9:70091175-70092087	7.73756e-12	3.1969e-09	2.41109	Inh L1-6 LAMP5 KIRREL
	chr15:78933995-78934491	8.17651e-12	3.37061e-09	2.6488	Inh L1-6 LAMP5 KIRREL
	chr2:80608372-80608983	8.17651e-12	3.37061e-09	2.6488	Inh L1-6 LAMP5 KIRREL
	chr11:12456616-12457779	8.25999e-12	3.40246e-09	1.67627	Inh L1-6 LAMP5 KIRREL
	chr3:156258310-156260888	8.35854e-12	3.44046e-09	1.64102	Inh L1-6 LAMP5 KIRREL
	chr17:76989031-76989302	8.758e-12	3.59109e-09	3.62252	Inh L1-6 LAMP5 KIRREL
	chr3:182075168-182075533	8.758e-12	3.59109e-09	3.62252	Inh L1-6 LAMP5 KIRREL
	chr3:182207496-182207779	8.758e-12	3.59109e-09	3.62252	Inh L1-6 LAMP5 KIRREL
	chr8:25835273-25835726	8.758e-12	3.59109e-09	3.62252	Inh L1-6 LAMP5 KIRREL
	chr1:115347313-115348369	8.76396e-12	3.59109e-09	2.02202	Inh L1-6 LAMP5 KIRREL
	chr14:98508680-98509192	8.921e-12	3.62822e-09	3.17388	Inh L1-6 LAMP5 KIRREL
	chr17:15975570-15975813	8.921e-12	3.62822e-09	3.17388	Inh L1-6 LAMP5 KIRREL
	chr17:32289855-32290230	8.921e-12	3.62822e-09	3.17388	Inh L1-6 LAMP5 KIRREL
	chr17:72270591-72270997	8.921e-12	3.62822e-09	3.17388	Inh L1-6 LAMP5 KIRREL
	chr6:91011483-91012126	8.921e-12	3.62822e-09	3.17388	Inh L1-6 LAMP5 KIRREL
	chr7:101633562-101633975	8.921e-12	3.62822e-09	3.17388	Inh L1-6 LAMP5 KIRREL
	chr8:132882186-132882576	8.921e-12	3.62822e-09	3.17388	Inh L1-6 LAMP5 KIRREL
	chr10:132166314-132167114	9.01555e-12	3.66395e-09	2.13493	Inh L1-6 LAMP5 KIRREL
	chr1:101194701-101195230	9.03675e-12	3.66711e-09	2.68765	Inh L1-6 LAMP5 KIRREL
	chr15:85031710-85032272	9.03675e-12	3.66711e-09	2.68765	Inh L1-6 LAMP5 KIRREL
	chr1:59972488-59972995	9.06203e-12	3.66919e-09	2.30099	Inh L1-6 LAMP5 KIRREL
	chr10:61346688-61347421	9.06203e-12	3.66919e-09	2.30099	Inh L1-6 LAMP5 KIRREL
	chr4:26150641-26151621	9.06203e-12	3.66919e-09	2.30099	Inh L1-6 LAMP5 KIRREL
	chr1:56798165-56798983	9.22673e-12	3.72758e-09	2.43415	Inh L1-6 LAMP5 KIRREL
	chr14:69328514-69329079	9.22673e-12	3.72758e-09	2.43415	Inh L1-6 LAMP5 KIRREL
	chr5:154874985-154875821	9.22673e-12	3.72758e-09	2.43415	Inh L1-6 LAMP5 KIRREL
	chr11:126523594-126524142	9.2421e-12	3.72828e-09	1.97814	Inh L1-6 LAMP5 KIRREL
	chr2:18454962-18456088	9.2421e-12	3.72828e-09	1.97814	Inh L1-6 LAMP5 KIRREL
	chr14:102966749-102967625	9.4427e-12	3.7924e-09	2.2106	Inh L1-6 LAMP5 KIRREL
	chr18:77037389-77038057	9.4427e-12	3.7924e-09	2.2106	Inh L1-6 LAMP5 KIRREL
	chr19:1633264-1633901	9.4427e-12	3.7924e-09	2.2106	Inh L1-6 LAMP5 KIRREL
	chr2:21579983-21581054	9.4427e-12	3.7924e-09	2.2106	Inh L1-6 LAMP5 KIRREL
	chr9:22622743-22623556	9.4427e-12	3.7924e-09	2.2106	Inh L1-6 LAMP5 KIRREL
	chr2:149730762-149731710	9.48077e-12	3.8021e-09	1.93827	Inh L1-6 LAMP5 KIRREL
	chr7:150398659-150400270	9.48077e-12	3.8021e-09	1.93827	Inh L1-6 LAMP5 KIRREL
	chr14:23130662-23131751	9.49559e-12	3.80246e-09	1.90187	Inh L1-6 LAMP5 KIRREL
	chr7:82208873-82210239	9.49559e-12	3.80246e-09	1.90187	Inh L1-6 LAMP5 KIRREL
	chr20:9514109-9516790	9.69739e-12	3.88042e-09	1.16407	Inh L1-6 LAMP5 KIRREL
	chr1:21310168-21310657	9.83595e-12	3.91008e-09	2.72982	Inh L1-6 LAMP5 KIRREL
	chr1:154723841-154724423	9.83595e-12	3.91008e-09	2.72982	Inh L1-6 LAMP5 KIRREL
	chr11:10109287-10109792	9.83595e-12	3.91008e-09	2.72982	Inh L1-6 LAMP5 KIRREL
	chr12:49917382-49917920	9.83595e-12	3.91008e-09	2.72982	Inh L1-6 LAMP5 KIRREL
	chr2:95515071-95515659	9.83595e-12	3.91008e-09	2.72982	Inh L1-6 LAMP5 KIRREL
	chr2:238041711-238042116	9.83595e-12	3.91008e-09	2.72982	Inh L1-6 LAMP5 KIRREL
	chr20:58543613-58544315	9.83595e-12	3.91008e-09	2.72982	Inh L1-6 LAMP5 KIRREL
	chr3:156394564-156394972	9.83595e-12	3.91008e-09	2.72982	Inh L1-6 LAMP5 KIRREL
	chr3:187333395-187334041	9.83595e-12	3.91008e-09	2.72982	Inh L1-6 LAMP5 KIRREL
	chr1:211608553-211608839	1.00764e-11	3.97958e-09	3.08739	Inh L1-6 LAMP5 KIRREL
	chr10:101885205-101885467	1.00764e-11	3.97958e-09	3.08739	Inh L1-6 LAMP5 KIRREL
	chr13:32244607-32245102	1.00764e-11	3.97958e-09	3.08739	Inh L1-6 LAMP5 KIRREL
	chr16:9556749-9557181	1.00764e-11	3.97958e-09	3.08739	Inh L1-6 LAMP5 KIRREL
	chr16:80503011-80503629	1.00764e-11	3.97958e-09	3.08739	Inh L1-6 LAMP5 KIRREL
	chr2:147761344-147761845	1.00764e-11	3.97958e-09	3.08739	Inh L1-6 LAMP5 KIRREL
	chr3:194497810-194498253	1.00764e-11	3.97958e-09	3.08739	Inh L1-6 LAMP5 KIRREL
	chr7:82632031-82632500	1.00764e-11	3.97958e-09	3.08739	Inh L1-6 LAMP5 KIRREL
	chr9:133779476-133779851	1.00764e-11	3.97958e-09	3.08739	Inh L1-6 LAMP5 KIRREL
	chr10:50373867-50374602	1.02767e-11	4.05578e-09	2.07919	Inh L1-6 LAMP5 KIRREL
	chr11:33930113-33931869	1.04074e-11	4.1044e-09	1.71598	Inh L1-6 LAMP5 KIRREL
	chr10:106696131-106696730	1.05204e-11	4.13104e-09	2.77579	Inh L1-6 LAMP5 KIRREL
	chr15:49712209-49712736	1.05204e-11	4.13104e-09	2.77579	Inh L1-6 LAMP5 KIRREL
	chr16:84014090-84014590	1.05204e-11	4.13104e-09	2.77579	Inh L1-6 LAMP5 KIRREL
	chr2:221924163-221925134	1.05204e-11	4.13104e-09	2.77579	Inh L1-6 LAMP5 KIRREL
	chr4:186846319-186847089	1.05204e-11	4.13104e-09	2.77579	Inh L1-6 LAMP5 KIRREL
	chr8:125522164-125522579	1.05204e-11	4.13104e-09	2.77579	Inh L1-6 LAMP5 KIRREL
	chr12:414727-415311	1.08574e-11	4.23295e-09	3.01091	Inh L1-6 LAMP5 KIRREL
	chr13:66190923-66191504	1.08574e-11	4.23295e-09	3.01091	Inh L1-6 LAMP5 KIRREL
	chr14:97099464-97100038	1.08574e-11	4.23295e-09	3.01091	Inh L1-6 LAMP5 KIRREL
	chr16:88480865-88481162	1.08574e-11	4.23295e-09	3.01091	Inh L1-6 LAMP5 KIRREL
	chr3:98013753-98014474	1.08574e-11	4.23295e-09	3.01091	Inh L1-6 LAMP5 KIRREL
	chr3:195960951-195961400	1.08574e-11	4.23295e-09	3.01091	Inh L1-6 LAMP5 KIRREL
	chr6:145068588-145068896	1.08574e-11	4.23295e-09	3.01091	Inh L1-6 LAMP5 KIRREL
	chr8:29547443-29547813	1.08574e-11	4.23295e-09	3.01091	Inh L1-6 LAMP5 KIRREL
	chr8:55272867-55273305	1.08574e-11	4.23295e-09	3.01091	Inh L1-6 LAMP5 KIRREL
	chr8:85294907-85295288	1.08574e-11	4.23295e-09	3.01091	Inh L1-6 LAMP5 KIRREL
	chr1:230136189-230137737	1.09134e-11	4.25174e-09	1.53845	Inh L1-6 LAMP5 KIRREL
	chr12:107948456-107949145	1.09306e-11	4.2524e-09	2.45871	Inh L1-6 LAMP5 KIRREL
	chr16:79250368-79251010	1.09306e-11	4.2524e-09	2.45871	Inh L1-6 LAMP5 KIRREL
	chr18:69630305-69630855	1.10283e-11	4.27517e-09	2.82611	Inh L1-6 LAMP5 KIRREL
	chr2:209826376-209826992	1.10283e-11	4.27517e-09	2.82611	Inh L1-6 LAMP5 KIRREL
	chr3:69811506-69811929	1.10283e-11	4.27517e-09	2.82611	Inh L1-6 LAMP5 KIRREL
	chr5:41681998-41682409	1.10283e-11	4.27517e-09	2.82611	Inh L1-6 LAMP5 KIRREL
	chr6:1738235-1739037	1.10283e-11	4.27517e-09	2.82611	Inh L1-6 LAMP5 KIRREL
	chr1:42049163-42050057	1.10994e-11	4.28448e-09	2.31861	Inh L1-6 LAMP5 KIRREL
	chr2:32952844-32953509	1.10994e-11	4.28448e-09	2.31861	Inh L1-6 LAMP5 KIRREL
	chr2:137986467-137987159	1.10994e-11	4.28448e-09	2.31861	Inh L1-6 LAMP5 KIRREL
	chr5:93409625-93410184	1.10994e-11	4.28448e-09	2.31861	Inh L1-6 LAMP5 KIRREL
	chr6:139243438-139243991	1.10994e-11	4.28448e-09	2.31861	Inh L1-6 LAMP5 KIRREL
	chr10:113644752-113645355	1.12541e-11	4.29883e-09	2.94272	Inh L1-6 LAMP5 KIRREL
	chr17:11889313-11889835	1.12541e-11	4.29883e-09	2.94272	Inh L1-6 LAMP5 KIRREL
	chr2:158510219-158510491	1.12541e-11	4.29883e-09	2.94272	Inh L1-6 LAMP5 KIRREL
	chr4:54446793-54447301	1.12541e-11	4.29883e-09	2.94272	Inh L1-6 LAMP5 KIRREL
	chr4:100278574-100278975	1.12541e-11	4.29883e-09	2.94272	Inh L1-6 LAMP5 KIRREL
	chr5:60179877-60180703	1.12541e-11	4.29883e-09	2.94272	Inh L1-6 LAMP5 KIRREL
	chr8:41208204-41208874	1.12541e-11	4.29883e-09	2.94272	Inh L1-6 LAMP5 KIRREL
	chr8:123868252-123868823	1.12541e-11	4.29883e-09	2.94272	Inh L1-6 LAMP5 KIRREL
	chr11:78156503-78156930	1.12939e-11	4.29883e-09	2.88148	Inh L1-6 LAMP5 KIRREL
	chr11:114042524-114042987	1.12939e-11	4.29883e-09	2.88148	Inh L1-6 LAMP5 KIRREL
	chr17:18733231-18733732	1.12939e-11	4.29883e-09	2.88148	Inh L1-6 LAMP5 KIRREL
	chr17:73804068-73804850	1.12939e-11	4.29883e-09	2.88148	Inh L1-6 LAMP5 KIRREL
	chr18:25038065-25038650	1.12939e-11	4.29883e-09	2.88148	Inh L1-6 LAMP5 KIRREL
	chr2:205783708-205784312	1.12939e-11	4.29883e-09	2.88148	Inh L1-6 LAMP5 KIRREL
	chr7:2795092-2795412	1.12939e-11	4.29883e-09	2.88148	Inh L1-6 LAMP5 KIRREL
	chr7:115572103-115572715	1.12939e-11	4.29883e-09	2.88148	Inh L1-6 LAMP5 KIRREL
	chr11:104486197-104487940	1.17264e-11	4.45724e-09	1.84057	Inh L1-6 LAMP5 KIRREL
	chr12:22648284-22649022	1.1783e-11	4.46322e-09	2.22432	Inh L1-6 LAMP5 KIRREL
	chr2:234334394-234335258	1.1783e-11	4.46322e-09	2.22432	Inh L1-6 LAMP5 KIRREL
	chr4:4890299-4891351	1.1783e-11	4.46322e-09	2.22432	Inh L1-6 LAMP5 KIRREL
	chr6:133242471-133243166	1.1783e-11	4.46322e-09	2.22432	Inh L1-6 LAMP5 KIRREL
	chr8:124564264-124564832	1.1783e-11	4.46322e-09	2.22432	Inh L1-6 LAMP5 KIRREL
	chr19:45142776-45144025	1.21507e-11	4.58027e-09	1.87192	Inh L1-6 LAMP5 KIRREL
	chr6:79511746-79512924	1.21507e-11	4.58027e-09	1.87192	Inh L1-6 LAMP5 KIRREL
	chr3:26622219-26625291	1.22184e-11	4.60258e-09	1.02971	Inh L1-6 LAMP5 KIRREL
	chr1:115330065-115330868	1.22957e-11	4.62851e-09	1.94329	Inh L1-6 LAMP5 KIRREL
	chr20:61322309-61323078	1.23552e-11	4.64773e-09	1.90603	Inh L1-6 LAMP5 KIRREL
	chr15:38503458-38504098	1.28556e-11	4.81937e-09	2.48492	Inh L1-6 LAMP5 KIRREL
	chr15:70226208-70226922	1.28556e-11	4.81937e-09	2.48492	Inh L1-6 LAMP5 KIRREL
	chr2:171669070-171669669	1.28556e-11	4.81937e-09	2.48492	Inh L1-6 LAMP5 KIRREL
	chr22:47072965-47073889	1.28556e-11	4.81937e-09	2.48492	Inh L1-6 LAMP5 KIRREL
	chr8:97251804-97252364	1.28556e-11	4.81937e-09	2.48492	Inh L1-6 LAMP5 KIRREL
	chr3:127551936-127552709	1.3106e-11	4.90312e-09	2.0882	Inh L1-6 LAMP5 KIRREL
	chr5:174987385-174988510	1.3106e-11	4.90312e-09	2.0882	Inh L1-6 LAMP5 KIRREL
	chr8:42457924-42458494	1.3106e-11	4.90312e-09	2.0882	Inh L1-6 LAMP5 KIRREL
	chr20:52492542-52493735	1.35375e-11	5.04727e-09	2.33724	Inh L1-6 LAMP5 KIRREL
	chr22:32911385-32912122	1.35375e-11	5.04727e-09	2.33724	Inh L1-6 LAMP5 KIRREL
	chr4:54694957-54695837	1.35375e-11	5.04727e-09	2.33724	Inh L1-6 LAMP5 KIRREL
	chr5:153572101-153573386	1.36506e-11	5.0825e-09	1.78671	Inh L1-6 LAMP5 KIRREL
	chr6:138844041-138845204	1.36506e-11	5.0825e-09	1.78671	Inh L1-6 LAMP5 KIRREL
	chr1:3993729-3994076	1.37509e-11	5.09209e-09	3.46447	Inh L1-6 LAMP5 KIRREL
	chr1:34380781-34381199	1.37509e-11	5.09209e-09	3.46447	Inh L1-6 LAMP5 KIRREL
	chr12:97643038-97643533	1.37509e-11	5.09209e-09	3.46447	Inh L1-6 LAMP5 KIRREL
	chr2:176594451-176594782	1.37509e-11	5.09209e-09	3.46447	Inh L1-6 LAMP5 KIRREL
	chr20:42228696-42229019	1.37509e-11	5.09209e-09	3.46447	Inh L1-6 LAMP5 KIRREL
	chr22:37037902-37038133	1.37509e-11	5.09209e-09	3.46447	Inh L1-6 LAMP5 KIRREL
	chr9:97768600-97769001	1.37509e-11	5.09209e-09	3.46447	Inh L1-6 LAMP5 KIRREL
	chrX:9695287-9695893	1.37509e-11	5.09209e-09	3.46447	Inh L1-6 LAMP5 KIRREL
	chr2:109513513-109514734	1.40187e-11	5.18774e-09	1.46819	Inh L1-6 LAMP5 KIRREL
	chr12:32896411-32897849	1.42982e-11	5.28552e-09	1.67666	Inh L1-6 LAMP5 KIRREL
	chr7:110252904-110253889	1.43901e-11	5.31439e-09	2.15709	Inh L1-6 LAMP5 KIRREL
	chr6:161917945-161919198	1.44596e-11	5.33285e-09	2.03674	Inh L1-6 LAMP5 KIRREL
	chr1:186993994-186995159	1.46623e-11	5.37132e-09	2.23874	Inh L1-6 LAMP5 KIRREL
	chr15:74821386-74821740	1.46623e-11	5.37132e-09	2.23874	Inh L1-6 LAMP5 KIRREL
	chr2:10170968-10171812	1.46623e-11	5.37132e-09	2.23874	Inh L1-6 LAMP5 KIRREL
	chr2:29829725-29830500	1.46623e-11	5.37132e-09	2.23874	Inh L1-6 LAMP5 KIRREL
	chr3:118801648-118802481	1.46623e-11	5.37132e-09	2.23874	Inh L1-6 LAMP5 KIRREL
	chr1:93015460-93016074	1.49984e-11	5.48341e-09	2.51297	Inh L1-6 LAMP5 KIRREL
	chr11:83694416-83695410	1.49984e-11	5.48341e-09	2.51297	Inh L1-6 LAMP5 KIRREL
	chr4:140127405-140128028	1.49984e-11	5.48341e-09	2.51297	Inh L1-6 LAMP5 KIRREL
	chr9:33186699-33188143	1.51341e-11	5.52934e-09	1.739	Inh L1-6 LAMP5 KIRREL
	chr1:68293065-68295050	1.60224e-11	5.83826e-09	1.40987	Inh L1-6 LAMP5 KIRREL
	chr5:179343473-179345144	1.6109e-11	5.8659e-09	1.6964	Inh L1-6 LAMP5 KIRREL
	chr2:18053930-18054556	1.64351e-11	5.96871e-09	2.35698	Inh L1-6 LAMP5 KIRREL
	chr20:63125633-63126156	1.64351e-11	5.96871e-09	2.35698	Inh L1-6 LAMP5 KIRREL
	chr9:23567362-23568193	1.65589e-11	6.0097e-09	1.76289	Inh L1-6 LAMP5 KIRREL
	chr16:9545274-9545474	1.66252e-11	6.00977e-09	3.75244	Inh L1-6 LAMP5 KIRREL
	chr3:151473105-151473512	1.66252e-11	6.00977e-09	3.75244	Inh L1-6 LAMP5 KIRREL
	chr4:14801301-14801617	1.66252e-11	6.00977e-09	3.75244	Inh L1-6 LAMP5 KIRREL
	chr8:43439389-43439761	1.66252e-11	6.00977e-09	3.75244	Inh L1-6 LAMP5 KIRREL
	chr8:60117471-60117750	1.66252e-11	6.00977e-09	3.75244	Inh L1-6 LAMP5 KIRREL
	chr9:119464418-119464725	1.66252e-11	6.00977e-09	3.75244	Inh L1-6 LAMP5 KIRREL
	chr16:9328442-9329130	1.6691e-11	6.02161e-09	2.09761	Inh L1-6 LAMP5 KIRREL
	chr2:241885633-241886156	1.6691e-11	6.02161e-09	2.09761	Inh L1-6 LAMP5 KIRREL
	chr9:98323689-98324461	1.6691e-11	6.02161e-09	2.09761	Inh L1-6 LAMP5 KIRREL
	chr12:28876086-28876727	1.73419e-11	6.22766e-09	2.54305	Inh L1-6 LAMP5 KIRREL
	chr15:66440477-66441138	1.73419e-11	6.22766e-09	2.54305	Inh L1-6 LAMP5 KIRREL
	chr2:201744331-201744904	1.73419e-11	6.22766e-09	2.54305	Inh L1-6 LAMP5 KIRREL
	chr5:71576483-71577197	1.73419e-11	6.22766e-09	2.54305	Inh L1-6 LAMP5 KIRREL
	chr5:126930719-126931261	1.73419e-11	6.22766e-09	2.54305	Inh L1-6 LAMP5 KIRREL
	chr5:137545535-137546631	1.73419e-11	6.22766e-09	2.54305	Inh L1-6 LAMP5 KIRREL
	chr7:127690668-127691271	1.73419e-11	6.22766e-09	2.54305	Inh L1-6 LAMP5 KIRREL
	chr4:53905352-53906592	1.79864e-11	6.44638e-09	1.7175	Inh L1-6 LAMP5 KIRREL
	chr19:35643607-35644069	1.81261e-11	6.4922e-09	2.16898	Inh L1-6 LAMP5 KIRREL
	chr22:43553266-43554126	1.81899e-11	6.50649e-09	2.25394	Inh L1-6 LAMP5 KIRREL
	chr9:124800155-124801106	1.81899e-11	6.50649e-09	2.25394	Inh L1-6 LAMP5 KIRREL
	chr15:47183968-47185948	1.85297e-11	6.61637e-09	1.29189	Inh L1-6 LAMP5 KIRREL
	chr1:54464632-54465843	1.85455e-11	6.61637e-09	2.04456	Inh L1-6 LAMP5 KIRREL
	chr11:131612419-131613025	1.85455e-11	6.61637e-09	2.04456	Inh L1-6 LAMP5 KIRREL
	chr13:61170628-61171495	1.85455e-11	6.61637e-09	2.04456	Inh L1-6 LAMP5 KIRREL
	chr13:112836845-112838339	1.88135e-11	6.70761e-09	1.67687	Inh L1-6 LAMP5 KIRREL
	chr1:192459360-192459754	1.90069e-11	6.75011e-09	3.33251	Inh L1-6 LAMP5 KIRREL
	chr13:110270852-110271249	1.90069e-11	6.75011e-09	3.33251	Inh L1-6 LAMP5 KIRREL
	chr16:80128754-80129299	1.90069e-11	6.75011e-09	3.33251	Inh L1-6 LAMP5 KIRREL
	chr2:118074188-118074599	1.90069e-11	6.75011e-09	3.33251	Inh L1-6 LAMP5 KIRREL
	chr2:139384331-139384632	1.90069e-11	6.75011e-09	3.33251	Inh L1-6 LAMP5 KIRREL
	chr8:60251675-60251885	1.90069e-11	6.75011e-09	3.33251	Inh L1-6 LAMP5 KIRREL
	chr16:67235919-67237065	1.90819e-11	6.77234e-09	1.81639	Inh L1-6 LAMP5 KIRREL
	chr5:175443214-175445418	1.96884e-11	6.98306e-09	1.19321	Inh L1-6 LAMP5 KIRREL
	chr11:7605380-7605866	1.98511e-11	6.99118e-09	2.57541	Inh L1-6 LAMP5 KIRREL
	chr11:16806721-16807126	1.98511e-11	6.99118e-09	2.57541	Inh L1-6 LAMP5 KIRREL
	chr13:51321674-51322102	1.98511e-11	6.99118e-09	2.57541	Inh L1-6 LAMP5 KIRREL
	chr15:70023693-70024412	1.98511e-11	6.99118e-09	2.57541	Inh L1-6 LAMP5 KIRREL
	chr4:16259805-16260238	1.98511e-11	6.99118e-09	2.57541	Inh L1-6 LAMP5 KIRREL
	chr7:9981810-9982618	1.98511e-11	6.99118e-09	2.57541	Inh L1-6 LAMP5 KIRREL
	chr8:52419253-52419646	1.98511e-11	6.99118e-09	2.57541	Inh L1-6 LAMP5 KIRREL
	chr13:33910278-33910810	1.98521e-11	6.99118e-09	2.37792	Inh L1-6 LAMP5 KIRREL
	chr13:56667945-56669106	1.98521e-11	6.99118e-09	2.37792	Inh L1-6 LAMP5 KIRREL
	chr4:119750167-119751274	1.98521e-11	6.99118e-09	2.37792	Inh L1-6 LAMP5 KIRREL
	chr8:124561587-124562552	2.06492e-11	7.26252e-09	1.95389	Inh L1-6 LAMP5 KIRREL
	chr15:77097055-77097838	2.1225e-11	7.45546e-09	2.10744	Inh L1-6 LAMP5 KIRREL
	chr7:127700505-127701149	2.1225e-11	7.45546e-09	2.10744	Inh L1-6 LAMP5 KIRREL
	chr19:44747391-44749367	2.17799e-11	7.64545e-09	1.62308	Inh L1-6 LAMP5 KIRREL
	chr3:168248669-168250922	2.18758e-11	7.67419e-09	1.07798	Inh L1-6 LAMP5 KIRREL
	chr17:11074518-11075119	2.24678e-11	7.84156e-09	2.61033	Inh L1-6 LAMP5 KIRREL
	chr19:2129328-2130128	2.24678e-11	7.84156e-09	2.61033	Inh L1-6 LAMP5 KIRREL
	chr19:28367168-28367780	2.24678e-11	7.84156e-09	2.61033	Inh L1-6 LAMP5 KIRREL
	chr2:65465336-65466192	2.24678e-11	7.84156e-09	2.61033	Inh L1-6 LAMP5 KIRREL
	chr3:80889556-80890380	2.24678e-11	7.84156e-09	2.61033	Inh L1-6 LAMP5 KIRREL
	chr5:72685947-72686418	2.24678e-11	7.84156e-09	2.61033	Inh L1-6 LAMP5 KIRREL
	chr8:139619510-139620095	2.24678e-11	7.84156e-09	2.61033	Inh L1-6 LAMP5 KIRREL
	chr20:24118029-24119297	2.36464e-11	8.23858e-09	1.71829	Inh L1-6 LAMP5 KIRREL
	chr1:74362995-74363954	2.37601e-11	8.23858e-09	2.05272	Inh L1-6 LAMP5 KIRREL
	chr21:31938092-31938807	2.37601e-11	8.23858e-09	2.05272	Inh L1-6 LAMP5 KIRREL
	chr6:145415872-145417211	2.37601e-11	8.23858e-09	2.05272	Inh L1-6 LAMP5 KIRREL
	chr7:44231251-44231832	2.37601e-11	8.23858e-09	2.05272	Inh L1-6 LAMP5 KIRREL
	chr12:132263144-132263567	2.38462e-11	8.23858e-09	2.4002	Inh L1-6 LAMP5 KIRREL
	chr13:29698961-29699834	2.38462e-11	8.23858e-09	2.4002	Inh L1-6 LAMP5 KIRREL
	chr4:153040202-153041160	2.38462e-11	8.23858e-09	2.4002	Inh L1-6 LAMP5 KIRREL
	chr10:16759735-16760412	2.39221e-11	8.23858e-09	3.22023	Inh L1-6 LAMP5 KIRREL
	chr10:130683027-130683424	2.39221e-11	8.23858e-09	3.22023	Inh L1-6 LAMP5 KIRREL
	chr17:28561681-28562158	2.39221e-11	8.23858e-09	3.22023	Inh L1-6 LAMP5 KIRREL
	chr2:20011433-20011843	2.39221e-11	8.23858e-09	3.22023	Inh L1-6 LAMP5 KIRREL
	chr2:174061847-174062278	2.39221e-11	8.23858e-09	3.22023	Inh L1-6 LAMP5 KIRREL
	chr20:60955678-60956276	2.39221e-11	8.23858e-09	3.22023	Inh L1-6 LAMP5 KIRREL
	chr3:177231714-177232105	2.39221e-11	8.23858e-09	3.22023	Inh L1-6 LAMP5 KIRREL
	chr6:167726069-167726670	2.39221e-11	8.23858e-09	3.22023	Inh L1-6 LAMP5 KIRREL
	chr7:42868591-42869178	2.39221e-11	8.23858e-09	3.22023	Inh L1-6 LAMP5 KIRREL
	chr7:43790016-43790409	2.39221e-11	8.23858e-09	3.22023	Inh L1-6 LAMP5 KIRREL
	chr7:99679963-99680284	2.39221e-11	8.23858e-09	3.22023	Inh L1-6 LAMP5 KIRREL
	chr8:34920457-34920904	2.39221e-11	8.23858e-09	3.22023	Inh L1-6 LAMP5 KIRREL
	chr2:85745008-85745963	2.47315e-11	8.50126e-09	1.6065	Inh L1-6 LAMP5 KIRREL
	chr9:123453356-123454565	2.47315e-11	8.50126e-09	1.6065	Inh L1-6 LAMP5 KIRREL
	chr10:118060884-118061472	2.51062e-11	8.58681e-09	2.64812	Inh L1-6 LAMP5 KIRREL
	chr14:64401993-64402519	2.51062e-11	8.58681e-09	2.64812	Inh L1-6 LAMP5 KIRREL
	chr14:98945692-98946169	2.51062e-11	8.58681e-09	2.64812	Inh L1-6 LAMP5 KIRREL
	chr15:28025965-28026547	2.51062e-11	8.58681e-09	2.64812	Inh L1-6 LAMP5 KIRREL
	chr2:72413977-72414910	2.51062e-11	8.58681e-09	2.64812	Inh L1-6 LAMP5 KIRREL
	chr4:122091828-122092412	2.51062e-11	8.58681e-09	2.64812	Inh L1-6 LAMP5 KIRREL
	chr5:136661030-136661487	2.51062e-11	8.58681e-09	2.64812	Inh L1-6 LAMP5 KIRREL
	chr8:101841090-101841575	2.51062e-11	8.58681e-09	2.64812	Inh L1-6 LAMP5 KIRREL
	chr3:50839247-50839537	2.53964e-11	8.68063e-09	3.92555	Inh L1-6 LAMP5 KIRREL
	chr1:157994643-157995250	2.56118e-11	8.7488e-09	2.00369	Inh L1-6 LAMP5 KIRREL
	chr1:30855851-30856836	2.61751e-11	8.93006e-09	1.84955	Inh L1-6 LAMP5 KIRREL
	chr8:52941208-52942287	2.65766e-11	9.04443e-09	1.56125	Inh L1-6 LAMP5 KIRREL
	chr14:79496363-79497140	2.67372e-11	9.0934e-09	1.9595	Inh L1-6 LAMP5 KIRREL
	chr2:107361332-107362657	2.69372e-11	9.14787e-09	1.88295	Inh L1-6 LAMP5 KIRREL
	chr2:127177837-127178431	2.69476e-11	9.14787e-09	2.11774	Inh L1-6 LAMP5 KIRREL
	chr2:130995068-130995805	2.69476e-11	9.14787e-09	2.11774	Inh L1-6 LAMP5 KIRREL
	chr1:115505177-115505494	2.76491e-11	9.33379e-09	2.68918	Inh L1-6 LAMP5 KIRREL
	chr10:80394258-80394714	2.76491e-11	9.33379e-09	2.68918	Inh L1-6 LAMP5 KIRREL
	chr12:67829647-67830352	2.76491e-11	9.33379e-09	2.68918	Inh L1-6 LAMP5 KIRREL
	chr12:117271614-117272299	2.76491e-11	9.33379e-09	2.68918	Inh L1-6 LAMP5 KIRREL
	chr2:75406254-75406661	2.76491e-11	9.33379e-09	2.68918	Inh L1-6 LAMP5 KIRREL
	chr20:59118535-59119029	2.76491e-11	9.33379e-09	2.68918	Inh L1-6 LAMP5 KIRREL
	chr3:102488287-102489077	2.76491e-11	9.33379e-09	2.68918	Inh L1-6 LAMP5 KIRREL
	chr5:28208518-28209210	2.76491e-11	9.33379e-09	2.68918	Inh L1-6 LAMP5 KIRREL
	chr15:35068766-35069849	2.77113e-11	9.3375e-09	2.2869	Inh L1-6 LAMP5 KIRREL
	chr7:34198424-34199186	2.77113e-11	9.3375e-09	2.2869	Inh L1-6 LAMP5 KIRREL
	chr6:89689664-89690917	2.7872e-11	9.37976e-09	1.69737	Inh L1-6 LAMP5 KIRREL
	chr13:85418900-85419321	2.80256e-11	9.37976e-09	3.12325	Inh L1-6 LAMP5 KIRREL
	chr14:98561321-98561688	2.80256e-11	9.37976e-09	3.12325	Inh L1-6 LAMP5 KIRREL
	chr17:33166711-33167157	2.80256e-11	9.37976e-09	3.12325	Inh L1-6 LAMP5 KIRREL
	chr18:25223941-25224326	2.80256e-11	9.37976e-09	3.12325	Inh L1-6 LAMP5 KIRREL
	chr18:78914827-78915189	2.80256e-11	9.37976e-09	3.12325	Inh L1-6 LAMP5 KIRREL
	chr2:227285424-227285951	2.80256e-11	9.37976e-09	3.12325	Inh L1-6 LAMP5 KIRREL
	chr20:42882146-42882539	2.80256e-11	9.37976e-09	3.12325	Inh L1-6 LAMP5 KIRREL
	chr3:162933727-162934276	2.80256e-11	9.37976e-09	3.12325	Inh L1-6 LAMP5 KIRREL
	chr8:94404524-94404995	2.80256e-11	9.37976e-09	3.12325	Inh L1-6 LAMP5 KIRREL
	chr9:13292839-13293243	2.80256e-11	9.37976e-09	3.12325	Inh L1-6 LAMP5 KIRREL
	chr1:5685419-5685983	2.84682e-11	9.50458e-09	2.42394	Inh L1-6 LAMP5 KIRREL
	chr22:31247908-31248984	2.85288e-11	9.51383e-09	1.76596	Inh L1-6 LAMP5 KIRREL
	chr3:66538031-66538945	2.85656e-11	9.51383e-09	2.19457	Inh L1-6 LAMP5 KIRREL
	chr5:153885091-153885852	2.85656e-11	9.51383e-09	2.19457	Inh L1-6 LAMP5 KIRREL
	chr5:157595024-157596113	2.85656e-11	9.51383e-09	2.19457	Inh L1-6 LAMP5 KIRREL
	chr9:117073324-117075274	2.86732e-11	9.54386e-09	1.62261	Inh L1-6 LAMP5 KIRREL
	chr1:53503814-53504148	2.99464e-11	9.8893e-09	2.73397	Inh L1-6 LAMP5 KIRREL
	chr10:6497457-6498072	2.99464e-11	9.8893e-09	2.73397	Inh L1-6 LAMP5 KIRREL
	chr10:72671765-72672490	2.99464e-11	9.8893e-09	2.73397	Inh L1-6 LAMP5 KIRREL
	chr13:75611707-75612227	2.99464e-11	9.8893e-09	2.73397	Inh L1-6 LAMP5 KIRREL
	chr16:16014806-16015393	2.99464e-11	9.8893e-09	2.73397	Inh L1-6 LAMP5 KIRREL
	chr3:195565212-195565628	2.99464e-11	9.8893e-09	2.73397	Inh L1-6 LAMP5 KIRREL
	chr5:160600585-160600992	2.99464e-11	9.8893e-09	2.73397	Inh L1-6 LAMP5 KIRREL
	chr7:86968733-86969076	2.99464e-11	9.8893e-09	2.73397	Inh L1-6 LAMP5 KIRREL
	chr8:32310176-32310583	2.99464e-11	9.8893e-09	2.73397	Inh L1-6 LAMP5 KIRREL
	chr9:5551706-5552157	2.99464e-11	9.8893e-09	2.73397	Inh L1-6 LAMP5 KIRREL
	chr10:31183943-31184297	3.03239e-11	9.98979e-09	3.56112	Inh L1-6 LAMP5 KIRREL
	chr12:27947610-27947834	3.03239e-11	9.98979e-09	3.56112	Inh L1-6 LAMP5 KIRREL
	chr4:66845649-66845879	3.03239e-11	9.98979e-09	3.56112	Inh L1-6 LAMP5 KIRREL
	chr5:161152684-161153037	3.03239e-11	9.98979e-09	3.56112	Inh L1-6 LAMP5 KIRREL
	chr1:161258494-161259859	3.06241e-11	1.00644e-08	1.38718	Inh L1-6 LAMP5 KIRREL
	chr14:97513112-97513447	3.10305e-11	1.0143e-08	3.03848	Inh L1-6 LAMP5 KIRREL
	chr16:4057450-4057937	3.10305e-11	1.0143e-08	3.03848	Inh L1-6 LAMP5 KIRREL
	chr19:30155296-30155781	3.10305e-11	1.0143e-08	3.03848	Inh L1-6 LAMP5 KIRREL
	chr2:118606702-118607075	3.10305e-11	1.0143e-08	3.03848	Inh L1-6 LAMP5 KIRREL
	chr2:145728103-145728401	3.10305e-11	1.0143e-08	3.03848	Inh L1-6 LAMP5 KIRREL
	chr4:14190122-14190644	3.10305e-11	1.0143e-08	3.03848	Inh L1-6 LAMP5 KIRREL
	chr9:84174208-84174691	3.10305e-11	1.0143e-08	3.03848	Inh L1-6 LAMP5 KIRREL
	chrX:1844656-1845032	3.10305e-11	1.0143e-08	3.03848	Inh L1-6 LAMP5 KIRREL
	chr1:64124715-64125264	3.18174e-11	1.03261e-08	2.78304	Inh L1-6 LAMP5 KIRREL
	chr14:74419248-74419629	3.18174e-11	1.03261e-08	2.78304	Inh L1-6 LAMP5 KIRREL
	chr14:102997347-102997930	3.18174e-11	1.03261e-08	2.78304	Inh L1-6 LAMP5 KIRREL
	chr2:16530382-16530794	3.18174e-11	1.03261e-08	2.78304	Inh L1-6 LAMP5 KIRREL
	chr2:138602668-138603067	3.18174e-11	1.03261e-08	2.78304	Inh L1-6 LAMP5 KIRREL
	chr3:66553925-66554539	3.18174e-11	1.03261e-08	2.78304	Inh L1-6 LAMP5 KIRREL
	chr3:137693240-137693786	3.18174e-11	1.03261e-08	2.78304	Inh L1-6 LAMP5 KIRREL
	chr3:155346325-155346934	3.18174e-11	1.03261e-08	2.78304	Inh L1-6 LAMP5 KIRREL
	chr4:109004694-109005098	3.18174e-11	1.03261e-08	2.78304	Inh L1-6 LAMP5 KIRREL
	chr5:74447002-74447477	3.18174e-11	1.03261e-08	2.78304	Inh L1-6 LAMP5 KIRREL
	chr7:66454693-66455117	3.18174e-11	1.03261e-08	2.78304	Inh L1-6 LAMP5 KIRREL
	chr13:23600885-23601320	3.28293e-11	1.05721e-08	2.96361	Inh L1-6 LAMP5 KIRREL
	chr19:30582103-30582505	3.28293e-11	1.05721e-08	2.96361	Inh L1-6 LAMP5 KIRREL
	chr2:202512051-202512713	3.28293e-11	1.05721e-08	2.96361	Inh L1-6 LAMP5 KIRREL
	chr5:75909043-75909760	3.28293e-11	1.05721e-08	2.96361	Inh L1-6 LAMP5 KIRREL
	chr5:149478799-149479186	3.28293e-11	1.05721e-08	2.96361	Inh L1-6 LAMP5 KIRREL
	chr8:125784458-125784954	3.28293e-11	1.05721e-08	2.96361	Inh L1-6 LAMP5 KIRREL
	chr16:70639227-70639962	3.29799e-11	1.05721e-08	2.01074	Inh L1-6 LAMP5 KIRREL
	chr1:41395035-41395885	3.30296e-11	1.05721e-08	1.63975	Inh L1-6 LAMP5 KIRREL
	chr2:101983652-101984433	3.30296e-11	1.05721e-08	1.63975	Inh L1-6 LAMP5 KIRREL
	chr10:127564874-127565491	3.30587e-11	1.05721e-08	2.83708	Inh L1-6 LAMP5 KIRREL
	chr10:130901720-130902226	3.30587e-11	1.05721e-08	2.83708	Inh L1-6 LAMP5 KIRREL
	chr11:129934097-129934529	3.30587e-11	1.05721e-08	2.83708	Inh L1-6 LAMP5 KIRREL
	chr12:84772175-84772684	3.30587e-11	1.05721e-08	2.83708	Inh L1-6 LAMP5 KIRREL
	chr19:29195523-29196107	3.30587e-11	1.05721e-08	2.83708	Inh L1-6 LAMP5 KIRREL
	chr19:32068831-32069680	3.30587e-11	1.05721e-08	2.83708	Inh L1-6 LAMP5 KIRREL
	chr20:10896915-10897441	3.30587e-11	1.05721e-08	2.83708	Inh L1-6 LAMP5 KIRREL
	chr8:101565668-101566182	3.30587e-11	1.05721e-08	2.83708	Inh L1-6 LAMP5 KIRREL
	chr8:112327828-112328245	3.30587e-11	1.05721e-08	2.83708	Inh L1-6 LAMP5 KIRREL
	chr9:120126553-120127147	3.30587e-11	1.05721e-08	2.83708	Inh L1-6 LAMP5 KIRREL
	chr9:130616518-130616909	3.30587e-11	1.05721e-08	2.83708	Inh L1-6 LAMP5 KIRREL
	chr1:213987594-213989820	3.30592e-11	1.05721e-08	1.14639	Inh L1-6 LAMP5 KIRREL
	chr1:176970058-176970368	3.34598e-11	1.06317e-08	2.89692	Inh L1-6 LAMP5 KIRREL
	chr1:182714908-182715273	3.34598e-11	1.06317e-08	2.89692	Inh L1-6 LAMP5 KIRREL
	chr11:74097766-74098359	3.34598e-11	1.06317e-08	2.89692	Inh L1-6 LAMP5 KIRREL
	chr13:36687188-36687681	3.34598e-11	1.06317e-08	2.89692	Inh L1-6 LAMP5 KIRREL
	chr20:59589657-59590185	3.34598e-11	1.06317e-08	2.89692	Inh L1-6 LAMP5 KIRREL
	chr21:41665039-41665658	3.34598e-11	1.06317e-08	2.89692	Inh L1-6 LAMP5 KIRREL
	chr3:14279411-14279904	3.34598e-11	1.06317e-08	2.89692	Inh L1-6 LAMP5 KIRREL
	chr3:63405775-63406078	3.34598e-11	1.06317e-08	2.89692	Inh L1-6 LAMP5 KIRREL
	chr3:187529394-187530329	3.34598e-11	1.06317e-08	2.89692	Inh L1-6 LAMP5 KIRREL
	chr3:192174165-192174573	3.34598e-11	1.06317e-08	2.89692	Inh L1-6 LAMP5 KIRREL
	chr18:59007144-59007764	3.37552e-11	1.06821e-08	2.4493	Inh L1-6 LAMP5 KIRREL
	chr2:106812293-106812805	3.37552e-11	1.06821e-08	2.4493	Inh L1-6 LAMP5 KIRREL
	chr4:38610841-38611467	3.37552e-11	1.06821e-08	2.4493	Inh L1-6 LAMP5 KIRREL
	chr5:107263656-107264469	3.37552e-11	1.06821e-08	2.4493	Inh L1-6 LAMP5 KIRREL
	chr5:135696893-135697641	3.37552e-11	1.06821e-08	2.4493	Inh L1-6 LAMP5 KIRREL
	chr9:112552480-112553071	3.37552e-11	1.06821e-08	2.4493	Inh L1-6 LAMP5 KIRREL
	chr18:13118998-13119514	3.40084e-11	1.07373e-08	2.30482	Inh L1-6 LAMP5 KIRREL
	chr2:16320826-16321272	3.40084e-11	1.07373e-08	2.30482	Inh L1-6 LAMP5 KIRREL
	chr3:133949554-133949954	3.40084e-11	1.07373e-08	2.30482	Inh L1-6 LAMP5 KIRREL
	chr5:56105539-56106454	3.40084e-11	1.07373e-08	2.30482	Inh L1-6 LAMP5 KIRREL
	chr1:162632399-162633577	3.41541e-11	1.07523e-08	2.12852	Inh L1-6 LAMP5 KIRREL
	chr12:27810899-27811863	3.41541e-11	1.07523e-08	2.12852	Inh L1-6 LAMP5 KIRREL
	chr12:41571752-41572937	3.41541e-11	1.07523e-08	2.12852	Inh L1-6 LAMP5 KIRREL
	chr13:102570752-102571495	3.57254e-11	1.12275e-08	2.20837	Inh L1-6 LAMP5 KIRREL
	chr1:33391327-33393562	3.65326e-11	1.14746e-08	1.44085	Inh L1-6 LAMP5 KIRREL
	chr17:46764348-46765816	3.77787e-11	1.18592e-08	1.65801	Inh L1-6 LAMP5 KIRREL
	chr16:52650626-52651356	3.88609e-11	1.21919e-08	2.07013	Inh L1-6 LAMP5 KIRREL
	chr6:29723050-29724473	3.93485e-11	1.23236e-08	1.50674	Inh L1-6 LAMP5 KIRREL
	chr12:66386668-66387367	3.97219e-11	1.24121e-08	2.47644	Inh L1-6 LAMP5 KIRREL
	chr4:92922157-92923169	3.97219e-11	1.24121e-08	2.47644	Inh L1-6 LAMP5 KIRREL
	chr6:90066958-90067268	3.97219e-11	1.24121e-08	2.47644	Inh L1-6 LAMP5 KIRREL
	chr6:133396708-133397378	3.97219e-11	1.24121e-08	2.47644	Inh L1-6 LAMP5 KIRREL
	chr13:45732861-45734116	4.03275e-11	1.25941e-08	1.79469	Inh L1-6 LAMP5 KIRREL
	chr13:42720403-42721226	4.15573e-11	1.28897e-08	2.32381	Inh L1-6 LAMP5 KIRREL
	chr13:51189981-51190630	4.15573e-11	1.28897e-08	2.32381	Inh L1-6 LAMP5 KIRREL
	chr13:111359822-111360588	4.15573e-11	1.28897e-08	2.32381	Inh L1-6 LAMP5 KIRREL
	chr14:93558760-93559533	4.15573e-11	1.28897e-08	2.32381	Inh L1-6 LAMP5 KIRREL
	chr16:52757550-52758361	4.15573e-11	1.28897e-08	2.32381	Inh L1-6 LAMP5 KIRREL
	chr16:88482093-88482779	4.15573e-11	1.28897e-08	2.32381	Inh L1-6 LAMP5 KIRREL
	chr2:107131609-107132627	4.15573e-11	1.28897e-08	2.32381	Inh L1-6 LAMP5 KIRREL
	chr20:3739315-3740062	4.15573e-11	1.28897e-08	2.32381	Inh L1-6 LAMP5 KIRREL
	chr3:64368314-64369072	4.15573e-11	1.28897e-08	2.32381	Inh L1-6 LAMP5 KIRREL
	chr8:97114722-97115532	4.15573e-11	1.28897e-08	2.32381	Inh L1-6 LAMP5 KIRREL
	chr8:122263460-122264412	4.15573e-11	1.28897e-08	2.32381	Inh L1-6 LAMP5 KIRREL
	chr7:55221857-55223485	4.24293e-11	1.31453e-08	2.01809	Inh L1-6 LAMP5 KIRREL
	chr12:45303856-45304934	4.32076e-11	1.33561e-08	2.13983	Inh L1-6 LAMP5 KIRREL
	chr6:139262268-139263408	4.46643e-11	1.3783e-08	1.85606	Inh L1-6 LAMP5 KIRREL
	chr4:18318685-18319597	4.57328e-11	1.41048e-08	1.89096	Inh L1-6 LAMP5 KIRREL
	chr10:85477055-85477605	4.61947e-11	1.41911e-08	3.40558	Inh L1-6 LAMP5 KIRREL
	chr10:118947146-118947378	4.61947e-11	1.41911e-08	3.40558	Inh L1-6 LAMP5 KIRREL
	chr12:103245512-103245720	4.61947e-11	1.41911e-08	3.40558	Inh L1-6 LAMP5 KIRREL
	chr14:98938806-98939114	4.61947e-11	1.41911e-08	3.40558	Inh L1-6 LAMP5 KIRREL
	chr15:81852896-81853318	4.61947e-11	1.41911e-08	3.40558	Inh L1-6 LAMP5 KIRREL
	chr3:59954974-59955339	4.61947e-11	1.41911e-08	3.40558	Inh L1-6 LAMP5 KIRREL
	chr9:130604057-130604324	4.61947e-11	1.41911e-08	3.40558	Inh L1-6 LAMP5 KIRREL
	chr1:230277351-230277874	4.63495e-11	1.42067e-08	2.50558	Inh L1-6 LAMP5 KIRREL
	chr15:87982007-87982574	4.63495e-11	1.42067e-08	2.50558	Inh L1-6 LAMP5 KIRREL
	chr4:55314026-55314556	4.63495e-11	1.42067e-08	2.50558	Inh L1-6 LAMP5 KIRREL
	chr7:20593551-20594070	4.63495e-11	1.42067e-08	2.50558	Inh L1-6 LAMP5 KIRREL
	chr11:9003205-9004788	4.95447e-11	1.51355e-08	1.29426	Inh L1-6 LAMP5 KIRREL
	chr1:241701365-241702430	4.96013e-11	1.51355e-08	2.07943	Inh L1-6 LAMP5 KIRREL
	chr12:129275865-129276920	4.96013e-11	1.51355e-08	2.07943	Inh L1-6 LAMP5 KIRREL
	chr15:33160399-33161371	4.96013e-11	1.51355e-08	2.07943	Inh L1-6 LAMP5 KIRREL
	chr20:40781555-40782606	4.96013e-11	1.51355e-08	2.07943	Inh L1-6 LAMP5 KIRREL
	chr5:124451763-124452820	4.96013e-11	1.51355e-08	2.07943	Inh L1-6 LAMP5 KIRREL
	chr10:2529596-2530391	5.05426e-11	1.53798e-08	2.34398	Inh L1-6 LAMP5 KIRREL
	chr16:24195937-24196818	5.05426e-11	1.53798e-08	2.34398	Inh L1-6 LAMP5 KIRREL
	chr8:32683266-32683943	5.05426e-11	1.53798e-08	2.34398	Inh L1-6 LAMP5 KIRREL
	chr8:132467726-132468499	5.05426e-11	1.53798e-08	2.34398	Inh L1-6 LAMP5 KIRREL
	chr18:48600200-48601427	5.28617e-11	1.60586e-08	1.79685	Inh L1-6 LAMP5 KIRREL
	chr16:19963225-19963765	5.35724e-11	1.62114e-08	2.53694	Inh L1-6 LAMP5 KIRREL
	chr18:62862082-62862850	5.35724e-11	1.62114e-08	2.53694	Inh L1-6 LAMP5 KIRREL
	chr21:32246535-32247084	5.35724e-11	1.62114e-08	2.53694	Inh L1-6 LAMP5 KIRREL
	chr3:129291430-129292089	5.35724e-11	1.62114e-08	2.53694	Inh L1-6 LAMP5 KIRREL
	chr6:87364716-87365446	5.35724e-11	1.62114e-08	2.53694	Inh L1-6 LAMP5 KIRREL
	chr7:149202793-149203482	5.35724e-11	1.62114e-08	2.53694	Inh L1-6 LAMP5 KIRREL
	chr9:103988583-103989266	5.35724e-11	1.62114e-08	2.53694	Inh L1-6 LAMP5 KIRREL
	chr14:96566876-96567807	5.37419e-11	1.62537e-08	1.72079	Inh L1-6 LAMP5 KIRREL
	chr18:77114518-77115745	5.45337e-11	1.64658e-08	2.02575	Inh L1-6 LAMP5 KIRREL
	chr3:14285621-14286371	5.45337e-11	1.64658e-08	2.02575	Inh L1-6 LAMP5 KIRREL
	chr6:163820874-163821567	5.45337e-11	1.64658e-08	2.02575	Inh L1-6 LAMP5 KIRREL
	chr1:157974943-157975748	5.53979e-11	1.6699e-08	2.23826	Inh L1-6 LAMP5 KIRREL
	chr9:114416659-114417349	5.53979e-11	1.6699e-08	2.23826	Inh L1-6 LAMP5 KIRREL
	chr14:57486959-57488251	5.60051e-11	1.68728e-08	1.82683	Inh L1-6 LAMP5 KIRREL
	chr6:154901609-154902488	5.78241e-11	1.74112e-08	1.9777	Inh L1-6 LAMP5 KIRREL
	chr13:93070871-93071138	5.93394e-11	1.78183e-08	3.68532	Inh L1-6 LAMP5 KIRREL
	chr17:11217040-11217452	5.93394e-11	1.78183e-08	3.68532	Inh L1-6 LAMP5 KIRREL
	chr6:35977496-35977862	5.93394e-11	1.78183e-08	3.68532	Inh L1-6 LAMP5 KIRREL
	chr15:51097728-51098560	5.94604e-11	1.78351e-08	1.93441	Inh L1-6 LAMP5 KIRREL
	chr8:10466870-10467608	5.94604e-11	1.78351e-08	1.93441	Inh L1-6 LAMP5 KIRREL
	chr3:156235906-156236957	5.95598e-11	1.78551e-08	1.89519	Inh L1-6 LAMP5 KIRREL
	chr8:33812071-33813603	6.03963e-11	1.8086e-08	1.35639	Inh L1-6 LAMP5 KIRREL
	chr13:112062505-112062705	6.11518e-11	1.82552e-08	2.36544	Inh L1-6 LAMP5 KIRREL
	chr11:106848604-106849149	6.12623e-11	1.82552e-08	2.5708	Inh L1-6 LAMP5 KIRREL
	chr14:91144068-91144319	6.12623e-11	1.82552e-08	2.5708	Inh L1-6 LAMP5 KIRREL
	chr16:9210835-9211526	6.12623e-11	1.82552e-08	2.5708	Inh L1-6 LAMP5 KIRREL
	chr16:51953439-51954040	6.12623e-11	1.82552e-08	2.5708	Inh L1-6 LAMP5 KIRREL
	chr2:102037530-102037910	6.12623e-11	1.82552e-08	2.5708	Inh L1-6 LAMP5 KIRREL
	chr22:37178771-37179191	6.12623e-11	1.82552e-08	2.5708	Inh L1-6 LAMP5 KIRREL
	chr6:7890905-7891382	6.12623e-11	1.82552e-08	2.5708	Inh L1-6 LAMP5 KIRREL
	chr20:58179051-58180523	6.2083e-11	1.84276e-08	1.51663	Inh L1-6 LAMP5 KIRREL
	chr1:52284180-52284460	6.21444e-11	1.84276e-08	3.27593	Inh L1-6 LAMP5 KIRREL
	chr10:85201590-85201929	6.21444e-11	1.84276e-08	3.27593	Inh L1-6 LAMP5 KIRREL
	chr11:62051320-62051643	6.21444e-11	1.84276e-08	3.27593	Inh L1-6 LAMP5 KIRREL
	chr13:38647186-38647431	6.21444e-11	1.84276e-08	3.27593	Inh L1-6 LAMP5 KIRREL
	chr15:38749005-38749429	6.21444e-11	1.84276e-08	3.27593	Inh L1-6 LAMP5 KIRREL
	chr15:50406792-50407152	6.21444e-11	1.84276e-08	3.27593	Inh L1-6 LAMP5 KIRREL
	chr3:159875865-159876094	6.21444e-11	1.84276e-08	3.27593	Inh L1-6 LAMP5 KIRREL
	chr5:53946619-53947183	6.21444e-11	1.84276e-08	3.27593	Inh L1-6 LAMP5 KIRREL
	chr2:118980099-118981310	6.32188e-11	1.8736e-08	2.08917	Inh L1-6 LAMP5 KIRREL
	chr11:117855686-117856784	6.36936e-11	1.88665e-08	1.58791	Inh L1-6 LAMP5 KIRREL
	chr3:127120243-127121823	6.45036e-11	1.90754e-08	1.77091	Inh L1-6 LAMP5 KIRREL
	chr1:164723330-164724073	6.54739e-11	1.93309e-08	1.65793	Inh L1-6 LAMP5 KIRREL
	chr11:8202253-8203295	6.54739e-11	1.93309e-08	1.65793	Inh L1-6 LAMP5 KIRREL
	chr5:115169266-115171457	6.81115e-11	2.00771e-08	1.00011	Inh L1-6 LAMP5 KIRREL
	chr14:96589631-96590176	6.86514e-11	2.0225e-08	2.25448	Inh L1-6 LAMP5 KIRREL
	chr10:84391168-84391908	6.87242e-11	2.0225e-08	2.1642	Inh L1-6 LAMP5 KIRREL
	chr5:109482951-109484146	6.87242e-11	2.0225e-08	2.1642	Inh L1-6 LAMP5 KIRREL
	chr1:5840588-5841135	6.9213e-11	2.02705e-08	2.60748	Inh L1-6 LAMP5 KIRREL
	chr11:126830628-126831008	6.9213e-11	2.02705e-08	2.60748	Inh L1-6 LAMP5 KIRREL
	chr18:49744369-49745039	6.9213e-11	2.02705e-08	2.60748	Inh L1-6 LAMP5 KIRREL
	chr20:41784103-41784791	6.9213e-11	2.02705e-08	2.60748	Inh L1-6 LAMP5 KIRREL
	chr3:8606799-8607175	6.9213e-11	2.02705e-08	2.60748	Inh L1-6 LAMP5 KIRREL
	chr4:144681842-144682436	6.9213e-11	2.02705e-08	2.60748	Inh L1-6 LAMP5 KIRREL
	chr8:57849472-57850040	6.9213e-11	2.02705e-08	2.60748	Inh L1-6 LAMP5 KIRREL
	chr8:111244494-111245060	6.9213e-11	2.02705e-08	2.60748	Inh L1-6 LAMP5 KIRREL
	chr8:127303533-127304221	6.9213e-11	2.02705e-08	2.60748	Inh L1-6 LAMP5 KIRREL
	chr1:68365652-68367120	6.92864e-11	2.02812e-08	1.79907	Inh L1-6 LAMP5 KIRREL
	chr10:33145901-33147456	7.00187e-11	2.04517e-08	2.03375	Inh L1-6 LAMP5 KIRREL
	chr14:61212913-61213931	7.00187e-11	2.04517e-08	2.03375	Inh L1-6 LAMP5 KIRREL
	chr2:79250272-79251521	7.00187e-11	2.04517e-08	2.03375	Inh L1-6 LAMP5 KIRREL
	chr5:161365928-161366471	7.00187e-11	2.04517e-08	2.03375	Inh L1-6 LAMP5 KIRREL
	chr13:111334540-111335963	7.06626e-11	2.05737e-08	1.72167	Inh L1-6 LAMP5 KIRREL
	chr4:54322134-54323546	7.06626e-11	2.05737e-08	1.72167	Inh L1-6 LAMP5 KIRREL
	chr1:236925430-236926130	7.35639e-11	2.13729e-08	2.38832	Inh L1-6 LAMP5 KIRREL
	chr4:188295328-188296156	7.35639e-11	2.13729e-08	2.38832	Inh L1-6 LAMP5 KIRREL
	chr5:149383440-149384045	7.35639e-11	2.13729e-08	2.38832	Inh L1-6 LAMP5 KIRREL
	chr8:140126462-140126992	7.35639e-11	2.13729e-08	2.38832	Inh L1-6 LAMP5 KIRREL
	chr6:169498750-169500351	7.4323e-11	2.1559e-08	1.60375	Inh L1-6 LAMP5 KIRREL
	chr16:85174409-85174824	7.46725e-11	2.16374e-08	1.98427	Inh L1-6 LAMP5 KIRREL
	chr3:127781407-127782016	7.46725e-11	2.16374e-08	1.98427	Inh L1-6 LAMP5 KIRREL
	chr17:82012683-82014077	7.61467e-11	2.19417e-08	1.86304	Inh L1-6 LAMP5 KIRREL
	chr1:15926429-15926789	7.63251e-11	2.19417e-08	3.16578	Inh L1-6 LAMP5 KIRREL
	chr1:62022672-62022892	7.63251e-11	2.19417e-08	3.16578	Inh L1-6 LAMP5 KIRREL
	chr13:31871519-31871719	7.63251e-11	2.19417e-08	3.16578	Inh L1-6 LAMP5 KIRREL
	chr16:9263484-9263716	7.63251e-11	2.19417e-08	3.16578	Inh L1-6 LAMP5 KIRREL
	chr17:71919454-71919895	7.63251e-11	2.19417e-08	3.16578	Inh L1-6 LAMP5 KIRREL
	chr2:55139841-55140041	7.63251e-11	2.19417e-08	3.16578	Inh L1-6 LAMP5 KIRREL
	chr2:177024847-177025139	7.63251e-11	2.19417e-08	3.16578	Inh L1-6 LAMP5 KIRREL
	chr20:32425326-32425637	7.63251e-11	2.19417e-08	3.16578	Inh L1-6 LAMP5 KIRREL
	chr3:139745811-139746248	7.63251e-11	2.19417e-08	3.16578	Inh L1-6 LAMP5 KIRREL
	chr5:145321725-145322252	7.63251e-11	2.19417e-08	3.16578	Inh L1-6 LAMP5 KIRREL
	chr5:175376482-175376803	7.63251e-11	2.19417e-08	3.16578	Inh L1-6 LAMP5 KIRREL
	chr7:72190976-72191494	7.63251e-11	2.19417e-08	3.16578	Inh L1-6 LAMP5 KIRREL
	chr12:33047525-33048124	7.71239e-11	2.20698e-08	2.64736	Inh L1-6 LAMP5 KIRREL
	chr12:53336229-53336770	7.71239e-11	2.20698e-08	2.64736	Inh L1-6 LAMP5 KIRREL
	chr12:74894674-74894996	7.71239e-11	2.20698e-08	2.64736	Inh L1-6 LAMP5 KIRREL
	chr15:35067653-35068375	7.71239e-11	2.20698e-08	2.64736	Inh L1-6 LAMP5 KIRREL
	chr2:115908782-115909535	7.71239e-11	2.20698e-08	2.64736	Inh L1-6 LAMP5 KIRREL
	chr4:158883821-158884599	7.71239e-11	2.20698e-08	2.64736	Inh L1-6 LAMP5 KIRREL
	chr20:23959006-23960297	7.71345e-11	2.20698e-08	1.93979	Inh L1-6 LAMP5 KIRREL
	chr11:100592462-100593626	7.78244e-11	2.22556e-08	1.74618	Inh L1-6 LAMP5 KIRREL
	chr12:83083039-83084004	8.04498e-11	2.29703e-08	2.09938	Inh L1-6 LAMP5 KIRREL
	chr2:119230460-119231256	8.04498e-11	2.29703e-08	2.09938	Inh L1-6 LAMP5 KIRREL
	chr18:10556994-10557312	8.45899e-11	2.40894e-08	2.6909	Inh L1-6 LAMP5 KIRREL
	chr2:8120050-8120279	8.45899e-11	2.40894e-08	2.6909	Inh L1-6 LAMP5 KIRREL
	chr4:54781806-54782190	8.45899e-11	2.40894e-08	2.6909	Inh L1-6 LAMP5 KIRREL
	chr1:67224472-67225476	8.47674e-11	2.41023e-08	2.27165	Inh L1-6 LAMP5 KIRREL
	chr12:12877427-12878220	8.47674e-11	2.41023e-08	2.27165	Inh L1-6 LAMP5 KIRREL
	chr7:82722738-82723580	8.47674e-11	2.41023e-08	2.27165	Inh L1-6 LAMP5 KIRREL
	chr12:88468596-88469674	8.63754e-11	2.44957e-08	2.17734	Inh L1-6 LAMP5 KIRREL
	chr2:197189579-197190477	8.63754e-11	2.44957e-08	2.17734	Inh L1-6 LAMP5 KIRREL
	chr6:33620508-33621223	8.63754e-11	2.44957e-08	2.17734	Inh L1-6 LAMP5 KIRREL
	chr8:140198770-140199569	8.63754e-11	2.44957e-08	2.17734	Inh L1-6 LAMP5 KIRREL
	chr1:67796123-67796639	8.74551e-11	2.46484e-08	3.07079	Inh L1-6 LAMP5 KIRREL
	chr10:20945922-20946363	8.74551e-11	2.46484e-08	3.07079	Inh L1-6 LAMP5 KIRREL
	chr13:29046430-29047177	8.74551e-11	2.46484e-08	3.07079	Inh L1-6 LAMP5 KIRREL
	chr15:37517786-37518153	8.74551e-11	2.46484e-08	3.07079	Inh L1-6 LAMP5 KIRREL
	chr17:67308003-67308398	8.74551e-11	2.46484e-08	3.07079	Inh L1-6 LAMP5 KIRREL
	chr2:7360630-7360901	8.74551e-11	2.46484e-08	3.07079	Inh L1-6 LAMP5 KIRREL
	chr2:75056311-75056525	8.74551e-11	2.46484e-08	3.07079	Inh L1-6 LAMP5 KIRREL
	chr2:75312294-75312689	8.74551e-11	2.46484e-08	3.07079	Inh L1-6 LAMP5 KIRREL
	chr3:115859530-115859730	8.74551e-11	2.46484e-08	3.07079	Inh L1-6 LAMP5 KIRREL
	chr7:137809139-137809441	8.74551e-11	2.46484e-08	3.07079	Inh L1-6 LAMP5 KIRREL
	chr8:10830583-10831147	8.74551e-11	2.46484e-08	3.07079	Inh L1-6 LAMP5 KIRREL
	chr9:13883903-13884444	8.74551e-11	2.46484e-08	3.07079	Inh L1-6 LAMP5 KIRREL
	chr2:57044724-57045771	8.79328e-11	2.47574e-08	2.41277	Inh L1-6 LAMP5 KIRREL
	chr3:22833005-22833907	8.79328e-11	2.47574e-08	2.41277	Inh L1-6 LAMP5 KIRREL
	chr2:171723749-171724778	8.9801e-11	2.52444e-08	2.04211	Inh L1-6 LAMP5 KIRREL
	chr20:2006800-2007654	8.9801e-11	2.52444e-08	2.04211	Inh L1-6 LAMP5 KIRREL
	chr20:42276926-42277711	8.9801e-11	2.52444e-08	2.04211	Inh L1-6 LAMP5 KIRREL
	chr1:50675205-50675756	9.10979e-11	2.5361e-08	2.73865	Inh L1-6 LAMP5 KIRREL
	chr12:125956180-125956708	9.10979e-11	2.5361e-08	2.73865	Inh L1-6 LAMP5 KIRREL
	chr13:38566688-38567109	9.10979e-11	2.5361e-08	2.73865	Inh L1-6 LAMP5 KIRREL
	chr13:59330760-59331340	9.10979e-11	2.5361e-08	2.73865	Inh L1-6 LAMP5 KIRREL
	chr16:3744543-3745098	9.10979e-11	2.5361e-08	2.73865	Inh L1-6 LAMP5 KIRREL
	chr16:57939031-57939369	9.10979e-11	2.5361e-08	2.73865	Inh L1-6 LAMP5 KIRREL
	chr18:57150768-57151310	9.10979e-11	2.5361e-08	2.73865	Inh L1-6 LAMP5 KIRREL
	chr2:9368214-9368663	9.10979e-11	2.5361e-08	2.73865	Inh L1-6 LAMP5 KIRREL
	chr2:229493298-229493735	9.10979e-11	2.5361e-08	2.73865	Inh L1-6 LAMP5 KIRREL
	chr20:11080966-11081562	9.10979e-11	2.5361e-08	2.73865	Inh L1-6 LAMP5 KIRREL
	chr22:37302752-37303027	9.10979e-11	2.5361e-08	2.73865	Inh L1-6 LAMP5 KIRREL
	chr3:22074237-22074764	9.10979e-11	2.5361e-08	2.73865	Inh L1-6 LAMP5 KIRREL
	chr4:48254497-48254988	9.10979e-11	2.5361e-08	2.73865	Inh L1-6 LAMP5 KIRREL
	chr4:53509972-53510310	9.10979e-11	2.5361e-08	2.73865	Inh L1-6 LAMP5 KIRREL
	chr6:143543583-143543909	9.10979e-11	2.5361e-08	2.73865	Inh L1-6 LAMP5 KIRREL
	chr6:155135181-155135640	9.10979e-11	2.5361e-08	2.73865	Inh L1-6 LAMP5 KIRREL
	chr8:99942015-99942737	9.10979e-11	2.5361e-08	2.73865	Inh L1-6 LAMP5 KIRREL
	chr9:23903278-23903992	9.10979e-11	2.5361e-08	2.73865	Inh L1-6 LAMP5 KIRREL
	chr10:59057057-59058171	9.29137e-11	2.58149e-08	1.72258	Inh L1-6 LAMP5 KIRREL
	chr12:123042263-123044041	9.37129e-11	2.60226e-08	1.36845	Inh L1-6 LAMP5 KIRREL
	chr1:53852071-53852361	9.41254e-11	2.61239e-08	3.85155	Inh L1-6 LAMP5 KIRREL
	chr1:42618847-42619424	9.48919e-11	2.61374e-08	2.98785	Inh L1-6 LAMP5 KIRREL
	chr1:193458772-193459018	9.48919e-11	2.61374e-08	2.98785	Inh L1-6 LAMP5 KIRREL
	chr10:26155889-26156425	9.48919e-11	2.61374e-08	2.98785	Inh L1-6 LAMP5 KIRREL
	chr10:114409294-114409587	9.48919e-11	2.61374e-08	2.98785	Inh L1-6 LAMP5 KIRREL
	chr11:49785472-49785976	9.48919e-11	2.61374e-08	2.98785	Inh L1-6 LAMP5 KIRREL
	chr12:15181220-15181420	9.48919e-11	2.61374e-08	2.98785	Inh L1-6 LAMP5 KIRREL
	chr12:30241228-30241764	9.48919e-11	2.61374e-08	2.98785	Inh L1-6 LAMP5 KIRREL
	chr2:122140015-122140411	9.48919e-11	2.61374e-08	2.98785	Inh L1-6 LAMP5 KIRREL
	chr6:134831213-134831467	9.48919e-11	2.61374e-08	2.98785	Inh L1-6 LAMP5 KIRREL
	chr7:45679314-45679639	9.48919e-11	2.61374e-08	2.98785	Inh L1-6 LAMP5 KIRREL
	chr8:31431554-31431978	9.48919e-11	2.61374e-08	2.98785	Inh L1-6 LAMP5 KIRREL
	chr8:63990025-63990395	9.48919e-11	2.61374e-08	2.98785	Inh L1-6 LAMP5 KIRREL
	chr9:36864852-36865253	9.48919e-11	2.61374e-08	2.98785	Inh L1-6 LAMP5 KIRREL
	chr9:82320339-82320922	9.48919e-11	2.61374e-08	2.98785	Inh L1-6 LAMP5 KIRREL
	chr1:1814092-1814471	9.60394e-11	2.62418e-08	2.79128	Inh L1-6 LAMP5 KIRREL
	chr1:20805358-20805956	9.60394e-11	2.62418e-08	2.79128	Inh L1-6 LAMP5 KIRREL
	chr1:65073104-65073482	9.60394e-11	2.62418e-08	2.79128	Inh L1-6 LAMP5 KIRREL
	chr1:160351398-160352044	9.60394e-11	2.62418e-08	2.79128	Inh L1-6 LAMP5 KIRREL
	chr1:182330831-182331216	9.60394e-11	2.62418e-08	2.79128	Inh L1-6 LAMP5 KIRREL
	chr1:208418189-208418573	9.60394e-11	2.62418e-08	2.79128	Inh L1-6 LAMP5 KIRREL
	chr16:9205613-9205902	9.60394e-11	2.62418e-08	2.79128	Inh L1-6 LAMP5 KIRREL
	chr16:83399227-83399661	9.60394e-11	2.62418e-08	2.79128	Inh L1-6 LAMP5 KIRREL
	chr2:127986840-127987261	9.60394e-11	2.62418e-08	2.79128	Inh L1-6 LAMP5 KIRREL
	chr2:210946424-210946957	9.60394e-11	2.62418e-08	2.79128	Inh L1-6 LAMP5 KIRREL
	chr3:37198276-37198621	9.60394e-11	2.62418e-08	2.79128	Inh L1-6 LAMP5 KIRREL
	chr5:11804292-11804756	9.60394e-11	2.62418e-08	2.79128	Inh L1-6 LAMP5 KIRREL
	chr5:83507603-83508023	9.60394e-11	2.62418e-08	2.79128	Inh L1-6 LAMP5 KIRREL
	chr8:76741861-76742290	9.60394e-11	2.62418e-08	2.79128	Inh L1-6 LAMP5 KIRREL
	chr9:125328971-125329424	9.60394e-11	2.62418e-08	2.79128	Inh L1-6 LAMP5 KIRREL
	chr11:83691201-83692072	9.63542e-11	2.62883e-08	1.99112	Inh L1-6 LAMP5 KIRREL
	chr18:63155524-63157245	9.63542e-11	2.62883e-08	1.99112	Inh L1-6 LAMP5 KIRREL
	chr5:135230433-135231288	9.63542e-11	2.62883e-08	1.99112	Inh L1-6 LAMP5 KIRREL
	chr11:62980434-62980824	9.85493e-11	2.66741e-08	2.9147	Inh L1-6 LAMP5 KIRREL
	chr14:22406832-22407257	9.85493e-11	2.66741e-08	2.9147	Inh L1-6 LAMP5 KIRREL
	chr15:40624695-40625282	9.85493e-11	2.66741e-08	2.9147	Inh L1-6 LAMP5 KIRREL
	chr15:76105429-76105864	9.85493e-11	2.66741e-08	2.9147	Inh L1-6 LAMP5 KIRREL
	chr15:83510126-83510480	9.85493e-11	2.66741e-08	2.9147	Inh L1-6 LAMP5 KIRREL
	chr16:86942594-86943235	9.85493e-11	2.66741e-08	2.9147	Inh L1-6 LAMP5 KIRREL
	chr2:26593103-26593722	9.85493e-11	2.66741e-08	2.9147	Inh L1-6 LAMP5 KIRREL
	chr2:107417340-107417718	9.85493e-11	2.66741e-08	2.9147	Inh L1-6 LAMP5 KIRREL
	chr22:39600813-39601299	9.85493e-11	2.66741e-08	2.9147	Inh L1-6 LAMP5 KIRREL
	chr6:92320743-92321093	9.85493e-11	2.66741e-08	2.9147	Inh L1-6 LAMP5 KIRREL
	chr7:36130267-36130756	9.85493e-11	2.66741e-08	2.9147	Inh L1-6 LAMP5 KIRREL
	chr1:183297874-183298232	9.8745e-11	2.66741e-08	2.84961	Inh L1-6 LAMP5 KIRREL
	chr10:2142298-2142825	9.8745e-11	2.66741e-08	2.84961	Inh L1-6 LAMP5 KIRREL
	chr13:21850241-21850723	9.8745e-11	2.66741e-08	2.84961	Inh L1-6 LAMP5 KIRREL
	chr13:40096009-40096918	9.8745e-11	2.66741e-08	2.84961	Inh L1-6 LAMP5 KIRREL
	chr16:19041738-19042298	9.8745e-11	2.66741e-08	2.84961	Inh L1-6 LAMP5 KIRREL
	chr19:2137982-2138495	9.8745e-11	2.66741e-08	2.84961	Inh L1-6 LAMP5 KIRREL
	chr7:127517821-127518353	9.8745e-11	2.66741e-08	2.84961	Inh L1-6 LAMP5 KIRREL
	chr9:127169417-127169834	9.8745e-11	2.66741e-08	2.84961	Inh L1-6 LAMP5 KIRREL
	chr2:69083088-69084311	9.93888e-11	2.68348e-08	1.86672	Inh L1-6 LAMP5 KIRREL
	chr1:199453040-199454275	1.00007e-10	2.69616e-08	1.9454	Inh L1-6 LAMP5 KIRREL
	chr3:181278431-181279670	1.00007e-10	2.69616e-08	1.9454	Inh L1-6 LAMP5 KIRREL
	chr8:36212066-36213545	1.00007e-10	2.69616e-08	1.9454	Inh L1-6 LAMP5 KIRREL
	chr6:136168942-136170094	1.02206e-10	2.74866e-08	2.11009	Inh L1-6 LAMP5 KIRREL
	chr8:77162783-77163610	1.02206e-10	2.74866e-08	2.11009	Inh L1-6 LAMP5 KIRREL
	chr8:139260669-139261774	1.02206e-10	2.74866e-08	2.11009	Inh L1-6 LAMP5 KIRREL
	chr1:209397487-209398220	1.04251e-10	2.79126e-08	2.28986	Inh L1-6 LAMP5 KIRREL
	chr1:213933369-213934017	1.04251e-10	2.79126e-08	2.28986	Inh L1-6 LAMP5 KIRREL
	chr16:53714448-53715173	1.04251e-10	2.79126e-08	2.28986	Inh L1-6 LAMP5 KIRREL
	chr7:44831255-44832044	1.04365e-10	2.79126e-08	2.43897	Inh L1-6 LAMP5 KIRREL
	chr1:205946345-205946545	1.04505e-10	2.79126e-08	3.49699	Inh L1-6 LAMP5 KIRREL
	chr10:69189027-69189372	1.04505e-10	2.79126e-08	3.49699	Inh L1-6 LAMP5 KIRREL
	chr11:92363215-92363451	1.04505e-10	2.79126e-08	3.49699	Inh L1-6 LAMP5 KIRREL
	chr18:23838344-23838786	1.04505e-10	2.79126e-08	3.49699	Inh L1-6 LAMP5 KIRREL
	chr19:6781170-6781689	1.04505e-10	2.79126e-08	3.49699	Inh L1-6 LAMP5 KIRREL
	chr3:63171268-63171554	1.04505e-10	2.79126e-08	3.49699	Inh L1-6 LAMP5 KIRREL
	chr5:60987891-60988218	1.04505e-10	2.79126e-08	3.49699	Inh L1-6 LAMP5 KIRREL
	chr5:155368021-155368304	1.04505e-10	2.79126e-08	3.49699	Inh L1-6 LAMP5 KIRREL
	chr8:138697472-138699555	1.04921e-10	2.80101e-08	1.5553	Inh L1-6 LAMP5 KIRREL
	chr2:152354692-152356235	1.0566e-10	2.81934e-08	1.47629	Inh L1-6 LAMP5 KIRREL
	chr8:20301444-20304376	1.07063e-10	2.8554e-08	1.05014	Inh L1-6 LAMP5 KIRREL
	chr10:59133897-59134902	1.08283e-10	2.87949e-08	2.1912	Inh L1-6 LAMP5 KIRREL
	chr22:19832579-19833355	1.08283e-10	2.87949e-08	2.1912	Inh L1-6 LAMP5 KIRREL
	chr4:55125324-55125994	1.08283e-10	2.87949e-08	2.1912	Inh L1-6 LAMP5 KIRREL
	chr5:5921811-5923043	1.08283e-10	2.87949e-08	2.1912	Inh L1-6 LAMP5 KIRREL
	chr7:31062125-31062416	1.08283e-10	2.87949e-08	2.1912	Inh L1-6 LAMP5 KIRREL
	chr8:130595479-130596320	1.08283e-10	2.87949e-08	2.1912	Inh L1-6 LAMP5 KIRREL
	chr3:10926247-10927910	1.10432e-10	2.93522e-08	1.58608	Inh L1-6 LAMP5 KIRREL
	chr20:40762609-40764866	1.13517e-10	3.01574e-08	1.62008	Inh L1-6 LAMP5 KIRREL
	chr11:43580732-43581620	1.15005e-10	3.05161e-08	1.4215	Inh L1-6 LAMP5 KIRREL
	chr1:184027657-184028301	1.15035e-10	3.05161e-08	2.05086	Inh L1-6 LAMP5 KIRREL
	chr3:153273976-153275154	1.22175e-10	3.23005e-08	1.72352	Inh L1-6 LAMP5 KIRREL
	chr1:63117066-63117819	1.22888e-10	3.24106e-08	2.4671	Inh L1-6 LAMP5 KIRREL
	chr3:72295745-72296233	1.22888e-10	3.24106e-08	2.4671	Inh L1-6 LAMP5 KIRREL
	chr3:192677551-192678170	1.22888e-10	3.24106e-08	2.4671	Inh L1-6 LAMP5 KIRREL
	chr4:56102837-56103207	1.22888e-10	3.24106e-08	2.4671	Inh L1-6 LAMP5 KIRREL
	chr7:128214964-128215449	1.22888e-10	3.24106e-08	2.4671	Inh L1-6 LAMP5 KIRREL
	chr3:62461568-62463348	1.2385e-10	3.25747e-08	1.56976	Inh L1-6 LAMP5 KIRREL
	chr11:61344907-61345933	1.24226e-10	3.25747e-08	1.99827	Inh L1-6 LAMP5 KIRREL
	chr13:111845491-111846670	1.24226e-10	3.25747e-08	1.99827	Inh L1-6 LAMP5 KIRREL
	chr14:98890862-98891833	1.24226e-10	3.25747e-08	1.99827	Inh L1-6 LAMP5 KIRREL
	chr17:50785941-50786504	1.24226e-10	3.25747e-08	1.99827	Inh L1-6 LAMP5 KIRREL
	chr20:37712070-37713338	1.24226e-10	3.25747e-08	1.99827	Inh L1-6 LAMP5 KIRREL
	chr9:37501364-37502397	1.24226e-10	3.25747e-08	1.99827	Inh L1-6 LAMP5 KIRREL
	chr1:11193348-11193976	1.27653e-10	3.33612e-08	2.30921	Inh L1-6 LAMP5 KIRREL
	chr12:119288724-119289425	1.27653e-10	3.33612e-08	2.30921	Inh L1-6 LAMP5 KIRREL
	chr13:32072827-32073806	1.27653e-10	3.33612e-08	2.30921	Inh L1-6 LAMP5 KIRREL
	chr14:85039942-85040764	1.27653e-10	3.33612e-08	2.30921	Inh L1-6 LAMP5 KIRREL
	chr15:83904117-83904819	1.27653e-10	3.33612e-08	2.30921	Inh L1-6 LAMP5 KIRREL
	chr16:5323335-5324141	1.27653e-10	3.33612e-08	2.30921	Inh L1-6 LAMP5 KIRREL
	chr5:68199100-68200119	1.27653e-10	3.33612e-08	2.30921	Inh L1-6 LAMP5 KIRREL
	chr2:145167734-145169310	1.27908e-10	3.34119e-08	1.48693	Inh L1-6 LAMP5 KIRREL
	chr1:93979360-93981809	1.28525e-10	3.35569e-08	1.30411	Inh L1-6 LAMP5 KIRREL
	chr7:106169791-106171051	1.28902e-10	3.36392e-08	1.60227	Inh L1-6 LAMP5 KIRREL
	chr3:24426479-24427478	1.29585e-10	3.37917e-08	1.95123	Inh L1-6 LAMP5 KIRREL
	chr12:28550799-28551752	1.2961e-10	3.37917e-08	2.12134	Inh L1-6 LAMP5 KIRREL
	chr9:107425110-107425743	1.3127e-10	3.42083e-08	1.90888	Inh L1-6 LAMP5 KIRREL
	chr1:52574559-52575433	1.35368e-10	3.51254e-08	2.20584	Inh L1-6 LAMP5 KIRREL
	chr1:201146273-201146732	1.35368e-10	3.51254e-08	2.20584	Inh L1-6 LAMP5 KIRREL
	chr10:79283955-79284408	1.35368e-10	3.51254e-08	2.20584	Inh L1-6 LAMP5 KIRREL
	chr12:125685918-125686538	1.35368e-10	3.51254e-08	2.20584	Inh L1-6 LAMP5 KIRREL
	chr13:34322130-34322987	1.35368e-10	3.51254e-08	2.20584	Inh L1-6 LAMP5 KIRREL
	chr7:105990435-105991338	1.35368e-10	3.51254e-08	2.20584	Inh L1-6 LAMP5 KIRREL
	chr10:105023525-105024153	1.43415e-10	3.70551e-08	2.49741	Inh L1-6 LAMP5 KIRREL
	chr14:22047262-22047709	1.43415e-10	3.70551e-08	2.49741	Inh L1-6 LAMP5 KIRREL
	chr18:12031976-12032349	1.43415e-10	3.70551e-08	2.49741	Inh L1-6 LAMP5 KIRREL
	chr3:135208754-135209408	1.43415e-10	3.70551e-08	2.49741	Inh L1-6 LAMP5 KIRREL
	chr3:188864086-188864728	1.43415e-10	3.70551e-08	2.49741	Inh L1-6 LAMP5 KIRREL
	chr3:195687686-195687997	1.43415e-10	3.70551e-08	2.49741	Inh L1-6 LAMP5 KIRREL
	chr5:11050911-11051302	1.43415e-10	3.70551e-08	2.49741	Inh L1-6 LAMP5 KIRREL
	chr1:5973666-5974283	1.44536e-10	3.7327e-08	1.70061	Inh L1-6 LAMP5 KIRREL
	chr15:51132715-51133812	1.458e-10	3.76356e-08	1.77635	Inh L1-6 LAMP5 KIRREL
	chr13:110232828-110233839	1.4717e-10	3.79175e-08	2.06002	Inh L1-6 LAMP5 KIRREL
	chr15:27276082-27276807	1.4717e-10	3.79175e-08	2.06002	Inh L1-6 LAMP5 KIRREL
	chr17:5598115-5598955	1.4717e-10	3.79175e-08	2.06002	Inh L1-6 LAMP5 KIRREL
	chr13:51868065-51869329	1.49463e-10	3.84178e-08	1.65779	Inh L1-6 LAMP5 KIRREL
	chr22:45865953-45867575	1.49463e-10	3.84178e-08	1.65779	Inh L1-6 LAMP5 KIRREL
	chr7:103988753-103990698	1.49463e-10	3.84178e-08	1.65779	Inh L1-6 LAMP5 KIRREL
	chr1:88514770-88515385	1.54328e-10	3.94638e-08	3.34418	Inh L1-6 LAMP5 KIRREL
	chr14:75888998-75889395	1.54328e-10	3.94638e-08	3.34418	Inh L1-6 LAMP5 KIRREL
	chr14:85060674-85060874	1.54328e-10	3.94638e-08	3.34418	Inh L1-6 LAMP5 KIRREL
	chr2:120558941-120559194	1.54328e-10	3.94638e-08	3.34418	Inh L1-6 LAMP5 KIRREL
	chr20:24732081-24732401	1.54328e-10	3.94638e-08	3.34418	Inh L1-6 LAMP5 KIRREL
	chr3:65613354-65613688	1.54328e-10	3.94638e-08	3.34418	Inh L1-6 LAMP5 KIRREL
	chr4:14428294-14428643	1.54328e-10	3.94638e-08	3.34418	Inh L1-6 LAMP5 KIRREL
	chr4:42312924-42313261	1.54328e-10	3.94638e-08	3.34418	Inh L1-6 LAMP5 KIRREL
	chr8:90467143-90467413	1.54328e-10	3.94638e-08	3.34418	Inh L1-6 LAMP5 KIRREL
	chr10:118579743-118580534	1.55556e-10	3.9648e-08	2.32981	Inh L1-6 LAMP5 KIRREL
	chr11:115216302-115217003	1.55556e-10	3.9648e-08	2.32981	Inh L1-6 LAMP5 KIRREL
	chr13:112078115-112078530	1.55556e-10	3.9648e-08	2.32981	Inh L1-6 LAMP5 KIRREL
	chr14:53794074-53794845	1.55556e-10	3.9648e-08	2.32981	Inh L1-6 LAMP5 KIRREL
	chr21:31021977-31022887	1.55556e-10	3.9648e-08	2.32981	Inh L1-6 LAMP5 KIRREL
	chr4:77036041-77036619	1.55556e-10	3.9648e-08	2.32981	Inh L1-6 LAMP5 KIRREL
	chr7:142516149-142516487	1.55556e-10	3.9648e-08	2.32981	Inh L1-6 LAMP5 KIRREL
	chr11:125090981-125092885	1.57237e-10	4.00017e-08	1.25064	Inh L1-6 LAMP5 KIRREL
	chr20:42308862-42310242	1.60016e-10	4.0681e-08	2.00574	Inh L1-6 LAMP5 KIRREL
	chr3:58575915-58578008	1.60192e-10	4.0681e-08	1.24459	Inh L1-6 LAMP5 KIRREL
	chr7:51288849-51290605	1.60192e-10	4.0681e-08	1.24459	Inh L1-6 LAMP5 KIRREL
	chr4:153322480-153324082	1.63072e-10	4.13706e-08	1.56863	Inh L1-6 LAMP5 KIRREL
	chr3:27081736-27083078	1.63995e-10	4.15772e-08	1.83879	Inh L1-6 LAMP5 KIRREL
	chr7:92358296-92359215	1.64039e-10	4.15772e-08	2.13317	Inh L1-6 LAMP5 KIRREL
	chr1:11281466-11281995	1.65697e-10	4.17842e-08	2.53016	Inh L1-6 LAMP5 KIRREL
	chr1:104264896-104265617	1.65697e-10	4.17842e-08	2.53016	Inh L1-6 LAMP5 KIRREL
	chr1:231178311-231178840	1.65697e-10	4.17842e-08	2.53016	Inh L1-6 LAMP5 KIRREL
	chr1:234855072-234855385	1.65697e-10	4.17842e-08	2.53016	Inh L1-6 LAMP5 KIRREL
	chr10:25934706-25935355	1.65697e-10	4.17842e-08	2.53016	Inh L1-6 LAMP5 KIRREL
	chr2:157087517-157088165	1.65697e-10	4.17842e-08	2.53016	Inh L1-6 LAMP5 KIRREL
	chr2:237269185-237269917	1.65697e-10	4.17842e-08	2.53016	Inh L1-6 LAMP5 KIRREL
	chr3:139304487-139305016	1.65697e-10	4.17842e-08	2.53016	Inh L1-6 LAMP5 KIRREL
	chr4:159500516-159501098	1.65697e-10	4.17842e-08	2.53016	Inh L1-6 LAMP5 KIRREL
	chr5:166679341-166679875	1.65697e-10	4.17842e-08	2.53016	Inh L1-6 LAMP5 KIRREL
	chr1:218394401-218395233	1.67805e-10	4.22377e-08	1.9573	Inh L1-6 LAMP5 KIRREL
	chr2:73700066-73700938	1.67805e-10	4.22377e-08	1.9573	Inh L1-6 LAMP5 KIRREL
	chr7:132683738-132684696	1.67805e-10	4.22377e-08	1.9573	Inh L1-6 LAMP5 KIRREL
	chr8:33785543-33786553	1.67805e-10	4.22377e-08	1.9573	Inh L1-6 LAMP5 KIRREL
	chr16:9681070-9682231	1.68715e-10	4.24083e-08	2.22131	Inh L1-6 LAMP5 KIRREL
	chr16:76947766-76948418	1.68715e-10	4.24083e-08	2.22131	Inh L1-6 LAMP5 KIRREL
	chr8:131876600-131877669	1.68715e-10	4.24083e-08	2.22131	Inh L1-6 LAMP5 KIRREL
	chr10:114100624-114101620	1.69183e-10	4.25063e-08	1.87449	Inh L1-6 LAMP5 KIRREL
	chr16:87837248-87838014	1.70691e-10	4.28459e-08	1.9138	Inh L1-6 LAMP5 KIRREL
	chr6:167219614-167220540	1.70691e-10	4.28459e-08	1.9138	Inh L1-6 LAMP5 KIRREL
	chr2:110769999-110771494	1.76492e-10	4.418e-08	1.7503	Inh L1-6 LAMP5 KIRREL
	chr6:168950091-168951539	1.76492e-10	4.418e-08	1.7503	Inh L1-6 LAMP5 KIRREL
	chr13:29109943-29111036	1.88021e-10	4.69156e-08	2.06963	Inh L1-6 LAMP5 KIRREL
	chr5:23695682-23696529	1.88021e-10	4.69156e-08	2.06963	Inh L1-6 LAMP5 KIRREL
	chr14:77825876-77826779	1.88548e-10	4.6969e-08	2.35179	Inh L1-6 LAMP5 KIRREL
	chr6:148916054-148916692	1.88548e-10	4.6969e-08	2.35179	Inh L1-6 LAMP5 KIRREL
	chr14:49438402-49439186	1.89267e-10	4.6969e-08	2.56566	Inh L1-6 LAMP5 KIRREL
	chr14:61107062-61107637	1.89267e-10	4.6969e-08	2.56566	Inh L1-6 LAMP5 KIRREL
	chr14:86006516-86007180	1.89267e-10	4.6969e-08	2.56566	Inh L1-6 LAMP5 KIRREL
	chr17:1571204-1571714	1.89267e-10	4.6969e-08	2.56566	Inh L1-6 LAMP5 KIRREL
	chr2:133377155-133377647	1.89267e-10	4.6969e-08	2.56566	Inh L1-6 LAMP5 KIRREL
	chr21:26803626-26804111	1.89267e-10	4.6969e-08	2.56566	Inh L1-6 LAMP5 KIRREL
	chr3:141986601-141987111	1.89267e-10	4.6969e-08	2.56566	Inh L1-6 LAMP5 KIRREL
	chr6:96601742-96602412	1.89267e-10	4.6969e-08	2.56566	Inh L1-6 LAMP5 KIRREL
	chr9:123940272-123940958	1.89267e-10	4.6969e-08	2.56566	Inh L1-6 LAMP5 KIRREL
	chr9:137645242-137645985	1.89267e-10	4.6969e-08	2.56566	Inh L1-6 LAMP5 KIRREL
	chr20:42530772-42532220	1.91329e-10	4.74591e-08	1.77829	Inh L1-6 LAMP5 KIRREL
	chr3:64684929-64686908	1.96457e-10	4.86428e-08	1.06916	Inh L1-6 LAMP5 KIRREL
	chr11:103676896-103677137	2.01925e-10	4.97262e-08	3.21703	Inh L1-6 LAMP5 KIRREL
	chr11:104865743-104866307	2.01925e-10	4.97262e-08	3.21703	Inh L1-6 LAMP5 KIRREL
	chr17:63816428-63816796	2.01925e-10	4.97262e-08	3.21703	Inh L1-6 LAMP5 KIRREL
	chr18:69555768-69556019	2.01925e-10	4.97262e-08	3.21703	Inh L1-6 LAMP5 KIRREL
	chr2:8284128-8284328	2.01925e-10	4.97262e-08	3.21703	Inh L1-6 LAMP5 KIRREL
	chr2:45405019-45405389	2.01925e-10	4.97262e-08	3.21703	Inh L1-6 LAMP5 KIRREL
	chr22:47816325-47816669	2.01925e-10	4.97262e-08	3.21703	Inh L1-6 LAMP5 KIRREL
	chr5:175148755-175149260	2.01925e-10	4.97262e-08	3.21703	Inh L1-6 LAMP5 KIRREL
	chr6:44851247-44851522	2.01925e-10	4.97262e-08	3.21703	Inh L1-6 LAMP5 KIRREL
	chr8:121986941-121987412	2.01925e-10	4.97262e-08	3.21703	Inh L1-6 LAMP5 KIRREL
	chr9:101941652-101941967	2.01925e-10	4.97262e-08	3.21703	Inh L1-6 LAMP5 KIRREL
	chrX:23795117-23795477	2.01925e-10	4.97262e-08	3.21703	Inh L1-6 LAMP5 KIRREL
	chr1:5296492-5298411	2.04307e-10	5.01995e-08	1.80876	Inh L1-6 LAMP5 KIRREL
	chr2:80255091-80255895	2.04307e-10	5.01995e-08	1.80876	Inh L1-6 LAMP5 KIRREL
	chr3:28863298-28864174	2.04307e-10	5.01995e-08	1.80876	Inh L1-6 LAMP5 KIRREL
	chr14:72701310-72702090	2.07171e-10	5.07131e-08	2.14563	Inh L1-6 LAMP5 KIRREL
	chr16:9194835-9195820	2.07171e-10	5.07131e-08	2.14563	Inh L1-6 LAMP5 KIRREL
	chr4:139585657-139586190	2.07171e-10	5.07131e-08	2.14563	Inh L1-6 LAMP5 KIRREL
	chr6:161466353-161467416	2.07171e-10	5.07131e-08	2.14563	Inh L1-6 LAMP5 KIRREL
	chr14:84694027-84694837	2.09577e-10	5.12638e-08	2.2377	Inh L1-6 LAMP5 KIRREL
	chr13:103802194-103802419	2.10987e-10	5.15627e-08	3.61493	Inh L1-6 LAMP5 KIRREL
	chr15:84121067-84121285	2.10987e-10	5.15627e-08	3.61493	Inh L1-6 LAMP5 KIRREL
	chr10:59654042-59654575	2.13393e-10	5.18489e-08	2.60429	Inh L1-6 LAMP5 KIRREL
	chr11:18907495-18907955	2.13393e-10	5.18489e-08	2.60429	Inh L1-6 LAMP5 KIRREL
	chr11:74310757-74311409	2.13393e-10	5.18489e-08	2.60429	Inh L1-6 LAMP5 KIRREL
	chr11:107808375-107809039	2.13393e-10	5.18489e-08	2.60429	Inh L1-6 LAMP5 KIRREL
	chr14:57003034-57003843	2.13393e-10	5.18489e-08	2.60429	Inh L1-6 LAMP5 KIRREL
	chr18:40410040-40410470	2.13393e-10	5.18489e-08	2.60429	Inh L1-6 LAMP5 KIRREL
	chr2:32658346-32658869	2.13393e-10	5.18489e-08	2.60429	Inh L1-6 LAMP5 KIRREL
	chr22:23080531-23081048	2.13393e-10	5.18489e-08	2.60429	Inh L1-6 LAMP5 KIRREL
	chr3:43238741-43239564	2.13393e-10	5.18489e-08	2.60429	Inh L1-6 LAMP5 KIRREL
	chr3:72318712-72319078	2.13393e-10	5.18489e-08	2.60429	Inh L1-6 LAMP5 KIRREL
	chr4:54999014-54999467	2.13393e-10	5.18489e-08	2.60429	Inh L1-6 LAMP5 KIRREL
	chr6:38227206-38228053	2.13393e-10	5.18489e-08	2.60429	Inh L1-6 LAMP5 KIRREL
	chr6:163242354-163242861	2.13393e-10	5.18489e-08	2.60429	Inh L1-6 LAMP5 KIRREL
	chr6:95599453-95600579	2.14432e-10	5.20783e-08	1.84206	Inh L1-6 LAMP5 KIRREL
	chr16:9928805-9930418	2.14731e-10	5.21278e-08	1.56747	Inh L1-6 LAMP5 KIRREL
	chr11:126290963-126291686	2.1715e-10	5.26213e-08	1.96364	Inh L1-6 LAMP5 KIRREL
	chr17:10151786-10152641	2.1715e-10	5.26213e-08	1.96364	Inh L1-6 LAMP5 KIRREL
	chr18:58143355-58143805	2.1715e-10	5.26213e-08	1.96364	Inh L1-6 LAMP5 KIRREL
	chr11:107840178-107841389	2.27072e-10	5.47861e-08	1.43647	Inh L1-6 LAMP5 KIRREL
	chr10:97831298-97831765	2.27186e-10	5.47861e-08	2.3753	Inh L1-6 LAMP5 KIRREL
	chr14:98682626-98683320	2.27186e-10	5.47861e-08	2.3753	Inh L1-6 LAMP5 KIRREL
	chr4:22044915-22045702	2.27186e-10	5.47861e-08	2.3753	Inh L1-6 LAMP5 KIRREL
	chrX:95773687-95774747	2.27186e-10	5.47861e-08	2.3753	Inh L1-6 LAMP5 KIRREL
	chr18:79748838-79750297	2.31878e-10	5.58682e-08	1.75176	Inh L1-6 LAMP5 KIRREL
	chr22:27554437-27555298	2.31878e-10	5.58682e-08	1.75176	Inh L1-6 LAMP5 KIRREL
	chr1:195598807-195599300	2.37019e-10	5.66818e-08	2.64651	Inh L1-6 LAMP5 KIRREL
	chr10:83955591-83956014	2.37019e-10	5.66818e-08	2.64651	Inh L1-6 LAMP5 KIRREL
	chr11:62146343-62146699	2.37019e-10	5.66818e-08	2.64651	Inh L1-6 LAMP5 KIRREL
	chr12:3002323-3002762	2.37019e-10	5.66818e-08	2.64651	Inh L1-6 LAMP5 KIRREL
	chr12:106459880-106460531	2.37019e-10	5.66818e-08	2.64651	Inh L1-6 LAMP5 KIRREL
	chr13:24281856-24282188	2.37019e-10	5.66818e-08	2.64651	Inh L1-6 LAMP5 KIRREL
	chr2:142307782-142308176	2.37019e-10	5.66818e-08	2.64651	Inh L1-6 LAMP5 KIRREL
	chr5:145792193-145792706	2.37019e-10	5.66818e-08	2.64651	Inh L1-6 LAMP5 KIRREL
	chr5:165086267-165087032	2.37019e-10	5.66818e-08	2.64651	Inh L1-6 LAMP5 KIRREL
	chr9:8901167-8901482	2.37019e-10	5.66818e-08	2.64651	Inh L1-6 LAMP5 KIRREL
	chr10:11031329-11032120	2.39852e-10	5.72839e-08	2.07971	Inh L1-6 LAMP5 KIRREL
	chr9:113663890-113664826	2.39852e-10	5.72839e-08	2.07971	Inh L1-6 LAMP5 KIRREL
	chr1:22678025-22678228	2.41884e-10	5.74429e-08	3.1092	Inh L1-6 LAMP5 KIRREL
	chr10:1596873-1597073	2.41884e-10	5.74429e-08	3.1092	Inh L1-6 LAMP5 KIRREL
	chr18:60344545-60344927	2.41884e-10	5.74429e-08	3.1092	Inh L1-6 LAMP5 KIRREL
	chr3:63709826-63710200	2.41884e-10	5.74429e-08	3.1092	Inh L1-6 LAMP5 KIRREL
	chr4:186784420-186784834	2.41884e-10	5.74429e-08	3.1092	Inh L1-6 LAMP5 KIRREL
	chr5:75762180-75762647	2.41884e-10	5.74429e-08	3.1092	Inh L1-6 LAMP5 KIRREL
	chr5:179294321-179294564	2.41884e-10	5.74429e-08	3.1092	Inh L1-6 LAMP5 KIRREL
	chr6:55825814-55826143	2.41884e-10	5.74429e-08	3.1092	Inh L1-6 LAMP5 KIRREL
	chr6:142984963-142985514	2.41884e-10	5.74429e-08	3.1092	Inh L1-6 LAMP5 KIRREL
	chr8:29548683-29548933	2.41884e-10	5.74429e-08	3.1092	Inh L1-6 LAMP5 KIRREL
	chr8:116359038-116359536	2.41884e-10	5.74429e-08	3.1092	Inh L1-6 LAMP5 KIRREL
	chr8:141580095-141580379	2.41884e-10	5.74429e-08	3.1092	Inh L1-6 LAMP5 KIRREL
	chr9:128855819-128856125	2.41884e-10	5.74429e-08	3.1092	Inh L1-6 LAMP5 KIRREL
	chr8:66176907-66177938	2.47033e-10	5.84875e-08	1.37637	Inh L1-6 LAMP5 KIRREL
	chr10:17965775-17966280	2.5874e-10	6.08635e-08	2.69285	Inh L1-6 LAMP5 KIRREL
	chr10:98710861-98711271	2.5874e-10	6.08635e-08	2.69285	Inh L1-6 LAMP5 KIRREL
	chr11:34339446-34340097	2.5874e-10	6.08635e-08	2.69285	Inh L1-6 LAMP5 KIRREL
	chr13:21693847-21694188	2.5874e-10	6.08635e-08	2.69285	Inh L1-6 LAMP5 KIRREL
	chr14:79544470-79545158	2.5874e-10	6.08635e-08	2.69285	Inh L1-6 LAMP5 KIRREL
	chr16:88270321-88270917	2.5874e-10	6.08635e-08	2.69285	Inh L1-6 LAMP5 KIRREL
	chr2:7619533-7620083	2.5874e-10	6.08635e-08	2.69285	Inh L1-6 LAMP5 KIRREL
	chr2:147374407-147374761	2.5874e-10	6.08635e-08	2.69285	Inh L1-6 LAMP5 KIRREL
	chr2:149411087-149411735	2.5874e-10	6.08635e-08	2.69285	Inh L1-6 LAMP5 KIRREL
	chr9:116355561-116355931	2.5874e-10	6.08635e-08	2.69285	Inh L1-6 LAMP5 KIRREL
	chr9:117159066-117159447	2.5874e-10	6.08635e-08	2.69285	Inh L1-6 LAMP5 KIRREL
	chr9:117169337-117169840	2.59384e-10	6.09888e-08	2.2551	Inh L1-6 LAMP5 KIRREL
	chr13:108858965-108859983	2.61037e-10	6.11668e-08	2.15878	Inh L1-6 LAMP5 KIRREL
	chr15:91897739-91898584	2.61037e-10	6.11668e-08	2.15878	Inh L1-6 LAMP5 KIRREL
	chr4:3750684-3751440	2.61037e-10	6.11668e-08	2.15878	Inh L1-6 LAMP5 KIRREL
	chr4:113378482-113379171	2.61037e-10	6.11668e-08	2.15878	Inh L1-6 LAMP5 KIRREL
	chr5:31886302-31886756	2.61037e-10	6.11668e-08	2.15878	Inh L1-6 LAMP5 KIRREL
	chr7:128182512-128183122	2.61037e-10	6.11668e-08	2.15878	Inh L1-6 LAMP5 KIRREL
	chr7:142463449-142463950	2.61037e-10	6.11668e-08	2.15878	Inh L1-6 LAMP5 KIRREL
	chr8:108952883-108953574	2.61037e-10	6.11668e-08	2.15878	Inh L1-6 LAMP5 KIRREL
	chr5:137105226-137106079	2.64702e-10	6.1999e-08	2.02171	Inh L1-6 LAMP5 KIRREL
	chr9:37731871-37733612	2.65315e-10	6.20893e-08	1.53588	Inh L1-6 LAMP5 KIRREL
	chr1:44261491-44261870	2.70965e-10	6.29263e-08	3.01634	Inh L1-6 LAMP5 KIRREL
	chr11:15148266-15148490	2.70965e-10	6.29263e-08	3.01634	Inh L1-6 LAMP5 KIRREL
	chr12:6360901-6361564	2.70965e-10	6.29263e-08	3.01634	Inh L1-6 LAMP5 KIRREL
	chr14:35921674-35922002	2.70965e-10	6.29263e-08	3.01634	Inh L1-6 LAMP5 KIRREL
	chr17:42241891-42242207	2.70965e-10	6.29263e-08	3.01634	Inh L1-6 LAMP5 KIRREL
	chr2:100314438-100315004	2.70965e-10	6.29263e-08	3.01634	Inh L1-6 LAMP5 KIRREL
[truncated: 280,070+ more rows]

## Sheet: 14b
	Supplementary Table 14b. SNARE-Seq2 Differentially Accessible Regions linked to marker genes for human M1 AC-Level Clusters
	Site	Chr	Start	End	ENSEMBL	Gene	log(fold change)	Prop	Cluster
	chr4:54657576-54659755	chr4	54657576	54659755	ENSG00000157404	KIT	1.66896	0.0483871	Inh L1-6 LAMP5 KIRREL
	chr4:54851467-54852522	chr4	54851467	54852522	ENSG00000157404	KIT	2.69505	0.0224541	Inh L1-6 LAMP5 KIRREL
	chr4:54869791-54870046	chr4	54869791	54870046	ENSG00000157404	KIT	4.39232	0.00632511	Inh L1-6 LAMP5 KIRREL
	chr4:54694957-54695837	chr4	54694957	54695837	ENSG00000157404	KIT	2.33724	0.0139152	Inh L1-6 LAMP5 KIRREL
	chr4:54781806-54782190	chr4	54781806	54782190	ENSG00000157404	KIT	2.6909	0.0101202	Inh L1-6 LAMP5 KIRREL
	chr4:54675601-54676252	chr4	54675601	54676252	ENSG00000157404	KIT	2.23631	0.0110689	Inh L1-6 LAMP5 KIRREL
	chr4:54841036-54841489	chr4	54841036	54841489	ENSG00000157404	KIT	1.98501	0.0104364	Inh L1-6 LAMP5 KIRREL
	chr4:54739495-54739840	chr4	54739495	54739840	ENSG00000157404	KIT	3.10036	0.00411132	Inh L1-6 LAMP5 KIRREL
	chr4:54855414-54855744	chr4	54855414	54855744	ENSG00000157404	KIT	2.19065	0.0056926	Inh L1-6 LAMP5 KIRREL
	chr5:15902244-15903294	chr5	15902244	15903294	ENSG00000183580	FBXL7	2.65329	0.0186591	Inh L1-6 LAMP5 KIRREL
	chr5:15428318-15428648	chr5	15428318	15428648	ENSG00000183580	FBXL7	3.2701	0.00948767	Inh L1-6 LAMP5 KIRREL
	chr5:15549430-15549664	chr5	15549430	15549664	ENSG00000183580	FBXL7	3.01634	0.00790639	Inh L1-6 LAMP5 KIRREL
	chr5:15483619-15483855	chr5	15483619	15483855	ENSG00000183580	FBXL7	2.954	0.00600886	Inh L1-6 LAMP5 KIRREL
	chr5:15501524-15501883	chr5	15501524	15501883	ENSG00000183580	FBXL7	1.80964	0.00885515	Inh L1-6 LAMP5 KIRREL
	chr5:15432235-15432435	chr5	15432235	15432435	ENSG00000183580	FBXL7	2.62797	0.00411132	Inh L1-6 LAMP5 KIRREL
	chr5:15425577-15426185	chr5	15425577	15426185	ENSG00000183580	FBXL7	1.91245	0.00727388	Inh L1-6 LAMP5 KIRREL
	chr5:15453026-15453228	chr5	15453026	15453228	ENSG00000183580	FBXL7	2.26796	0.00506009	Inh L1-6 LAMP5 KIRREL
	chr5:15515252-15515753	chr5	15515252	15515753	ENSG00000183580	FBXL7	1.83489	0.00759013	Inh L1-6 LAMP5 KIRREL
	chr5:15421432-15422641	chr5	15421432	15422641	ENSG00000183580	FBXL7	1.60438	0.00885515	Inh L1-6 LAMP5 KIRREL
	chr5:15543942-15544559	chr5	15543942	15544559	ENSG00000183580	FBXL7	1.87051	0.00632511	Inh L1-6 LAMP5 KIRREL
	chr5:15785285-15786811	chr5	15785285	15786811	ENSG00000183580	FBXL7	1.14891	0.016129	Inh L1-6 LAMP5 KIRREL
	chr5:15538766-15539018	chr5	15538766	15539018	ENSG00000183580	FBXL7	1.84961	0.00442758	Inh L1-6 LAMP5 KIRREL
	chr5:15551199-15551674	chr5	15551199	15551674	ENSG00000183580	FBXL7	1.46732	0.00664137	Inh L1-6 LAMP5 KIRREL
	chr10:1380186-1380797	chr10	1380186	1380797	ENSG00000185736	ADARB2	2.13717	0.0107527	Inh L1-6 LAMP5 KIRREL
	chr10:1230259-1232211	chr10	1230259	1232211	ENSG00000185736	ADARB2	1.32398	0.0215054	Inh L1-6 LAMP5 KIRREL
	chr10:1339544-1339744	chr10	1339544	1339744	ENSG00000185736	ADARB2	2.48582	0.00537634	Inh L1-6 LAMP5 KIRREL
	chr10:1643746-1644973	chr10	1643746	1644973	ENSG00000185736	ADARB2	1.37554	0.0158128	Inh L1-6 LAMP5 KIRREL
	chr10:1254974-1255858	chr10	1254974	1255858	ENSG00000185736	ADARB2	1.80443	0.00917141	Inh L1-6 LAMP5 KIRREL
	chr10:1273830-1274826	chr10	1273830	1274826	ENSG00000185736	ADARB2	1.48596	0.012334	Inh L1-6 LAMP5 KIRREL
	chr10:1240401-1242422	chr10	1240401	1242422	ENSG00000185736	ADARB2	1.30754	0.0158128	Inh L1-6 LAMP5 KIRREL
	chr10:1288064-1288411	chr10	1288064	1288411	ENSG00000185736	ADARB2	1.70832	0.00790639	Inh L1-6 LAMP5 KIRREL
	chr10:1368279-1369287	chr10	1368279	1369287	ENSG00000185736	ADARB2	1.52094	0.00948767	Inh L1-6 LAMP5 KIRREL
	chr10:1637277-1637740	chr10	1637277	1637740	ENSG00000185736	ADARB2	2.00701	0.00537634	Inh L1-6 LAMP5 KIRREL
	chr10:1297929-1298357	chr10	1297929	1298357	ENSG00000185736	ADARB2	1.65174	0.00759013	Inh L1-6 LAMP5 KIRREL
	chr10:1256163-1256436	chr10	1256163	1256436	ENSG00000185736	ADARB2	2.05672	0.00474383	Inh L1-6 LAMP5 KIRREL
	chr10:1651189-1651790	chr10	1651189	1651790	ENSG00000185736	ADARB2	1.71708	0.00664137	Inh L1-6 LAMP5 KIRREL
	chr10:1212840-1213271	chr10	1212840	1213271	ENSG00000185736	ADARB2	1.80012	0.00600886	Inh L1-6 LAMP5 KIRREL
	chr6:133240779-133242121	chr6	133240779	133242121	ENSG00000112319	EYA4	2.47539	0.0303605	Inh L1-6 LAMP5 KIRREL
	chr6:133295350-133296084	chr6	133295350	133296084	ENSG00000112319	EYA4	2.56637	0.0151803	Inh L1-6 LAMP5 KIRREL
	chr6:133242471-133243166	chr6	133242471	133243166	ENSG00000112319	EYA4	2.22432	0.0151803	Inh L1-6 LAMP5 KIRREL
	chr6:133396708-133397378	chr6	133396708	133397378	ENSG00000112319	EYA4	2.47644	0.0120177	Inh L1-6 LAMP5 KIRREL
	chr6:133307074-133307380	chr6	133307074	133307380	ENSG00000112319	EYA4	2.19065	0.0056926	Inh L1-6 LAMP5 KIRREL
	chr6:133358872-133361026	chr6	133358872	133361026	ENSG00000112319	EYA4	1.05173	0.0202404	Inh L1-6 LAMP5 KIRREL
	chr6:133184855-133185320	chr6	133184855	133185320	ENSG00000112319	EYA4	1.58336	0.00632511	Inh L1-6 LAMP5 KIRREL
	chr4:121931957-121932357	chr4	121931957	121932357	ENSG00000138741	TRPC3	4.34418	0.0142315	Inh L1-6 LAMP5 KIRREL
	chr4:121950022-121952361	chr4	121950022	121952361	ENSG00000138741	TRPC3	1.47265	0.0521822	Inh L1-6 LAMP5 KIRREL
	chr4:121953542-121953804	chr4	121953542	121953804	ENSG00000138741	TRPC3	3.33504	0.0129665	Inh L1-6 LAMP5 KIRREL
	chr4:121998283-121998750	chr4	121998283	121998750	ENSG00000138741	TRPC3	2.64316	0.00790639	Inh L1-6 LAMP5 KIRREL
	chrX:139202876-139203436	chrX	139202876	139203436	ENSG00000129682	FGF13	1.65274	0.0085389	Inh L1-6 LAMP5 KIRREL
	chr10:26215991-26217041	chr10	26215991	26217041	ENSG00000136750	GAD2	1.53581	0.0316256	Inh L1-6 LAMP5 KIRREL
	chr10:26215002-26215488	chr10	26215002	26215488	ENSG00000136750	GAD2	1.99197	0.014864	Inh L1-6 LAMP5 KIRREL
	chr10:26233308-26234031	chr10	26233308	26234031	ENSG00000136750	GAD2	2.05484	0.0113852	Inh L1-6 LAMP5 KIRREL
	chr10:26221675-26222110	chr10	26221675	26222110	ENSG00000136750	GAD2	1.5486	0.0120177	Inh L1-6 LAMP5 KIRREL
	chr10:26264877-26265189	chr10	26264877	26265189	ENSG00000136750	GAD2	2.40336	0.00506009	Inh L1-6 LAMP5 KIRREL
	chr7:8498633-8499301	chr7	8498633	8499301	ENSG00000122584	NXPH1	3.01558	0.0151803	Inh L1-6 LAMP5 KIRREL
	chr7:8433246-8434867	chr7	8433246	8434867	ENSG00000122584	NXPH1	1.11127	0.042062	Inh L1-6 LAMP5 KIRREL
	chr7:8436879-8437344	chr7	8436879	8437344	ENSG00000122584	NXPH1	1.50518	0.0167615	Inh L1-6 LAMP5 KIRREL
	chr7:8481942-8482735	chr7	8481942	8482735	ENSG00000122584	NXPH1	1.57914	0.0113852	Inh L1-6 LAMP5 KIRREL
	chr7:8509773-8510301	chr7	8509773	8510301	ENSG00000122584	NXPH1	1.83489	0.00759013	Inh L1-6 LAMP5 KIRREL
	chr7:8522247-8522991	chr7	8522247	8522991	ENSG00000122584	NXPH1	1.7049	0.0085389	Inh L1-6 LAMP5 KIRREL
	chr7:8418574-8419196	chr7	8418574	8419196	ENSG00000122584	NXPH1	1.48971	0.0101202	Inh L1-6 LAMP5 KIRREL
	chr7:8746112-8746312	chr7	8746112	8746312	ENSG00000122584	NXPH1	1.98658	0.0056926	Inh L1-6 LAMP5 KIRREL
	chr7:8739333-8739724	chr7	8739333	8739724	ENSG00000122584	NXPH1	1.72612	0.0056926	Inh L1-6 LAMP5 KIRREL
	chr7:8443823-8444341	chr7	8443823	8444341	ENSG00000122584	NXPH1	1.20408	0.0117015	Inh L1-6 LAMP5 KIRREL
	chr7:8758472-8758672	chr7	8758472	8758672	ENSG00000122584	NXPH1	2.01634	0.00379507	Inh L1-6 LAMP5 KIRREL
	chr7:8442557-8443279	chr7	8442557	8443279	ENSG00000122584	NXPH1	1.16088	0.0120177	Inh L1-6 LAMP5 KIRREL
	chr7:8379382-8379845	chr7	8379382	8379845	ENSG00000122584	NXPH1	1.39979	0.00790639	Inh L1-6 LAMP5 KIRREL
	chr7:96949532-96950359	chr7	96949532	96950359	ENSG00000231764	DLX6-AS1	2.65243	0.0167615	Inh L1-6 LAMP5 KIRREL
	chr7:97016788-97017504	chr7	97016788	97017504	ENSG00000231764	DLX6-AS1	1.29125	0.0215054	Inh L1-6 LAMP5 KIRREL
	chr7:96955875-96956168	chr7	96955875	96956168	ENSG00000231764	DLX6-AS1	1.83708	0.00474383	Inh L1-6 LAMP5 KIRREL
	chr7:55192686-55193223	chr7	55192686	55193223	ENSG00000146648	EGFR	2.40976	0.0151803	Inh L1-6 LAMP5 KIRREL
	chr7:55221857-55223485	chr7	55221857	55223485	ENSG00000146648	EGFR	2.01809	0.0167615	Inh L1-6 LAMP5 KIRREL
	chr7:55054156-55054752	chr7	55054156	55054752	ENSG00000146648	EGFR	1.65565	0.0132827	Inh L1-6 LAMP5 KIRREL
	chr7:55094006-55094549	chr7	55094006	55094549	ENSG00000146648	EGFR	1.61762	0.0117015	Inh L1-6 LAMP5 KIRREL
	chr7:55212398-55213585	chr7	55212398	55213585	ENSG00000146648	EGFR	1.29093	0.0139152	Inh L1-6 LAMP5 KIRREL
	chr7:55024368-55024625	chr7	55024368	55024625	ENSG00000146648	EGFR	2.33251	0.00379507	Inh L1-6 LAMP5 KIRREL
	chr7:55100971-55101826	chr7	55100971	55101826	ENSG00000146648	EGFR	1.25036	0.0132827	Inh L1-6 LAMP5 KIRREL
	chr7:55061284-55062191	chr7	55061284	55062191	ENSG00000146648	EGFR	1.31918	0.0117015	Inh L1-6 LAMP5 KIRREL
	chr7:55140526-55140726	chr7	55140526	55140726	ENSG00000146648	EGFR	2.28005	0.00316256	Inh L1-6 LAMP5 KIRREL
	chr7:54921167-54921797	chr7	54921167	54921797	ENSG00000146648	EGFR	1.5868	0.00664137	Inh L1-6 LAMP5 KIRREL
	chr7:55075655-55076215	chr7	55075655	55076215	ENSG00000146648	EGFR	1.14261	0.0129665	Inh L1-6 LAMP5 KIRREL
	chr7:55065896-55066349	chr7	55065896	55066349	ENSG00000146648	EGFR	1.4389	0.00759013	Inh L1-6 LAMP5 KIRREL
	chr7:55091612-55092066	chr7	55091612	55092066	ENSG00000146648	EGFR	1.52582	0.00664137	Inh L1-6 LAMP5 KIRREL
	chr7:55146889-55147679	chr7	55146889	55147679	ENSG00000146648	EGFR	1.46732	0.00664137	Inh L1-6 LAMP5 KIRREL
	chr13:108733074-108733695	chr13	108733074	108733695	ENSG00000041515	MYO16	3.28782	0.0164453	Inh L1-6 LAMP5 KIRREL
	chr13:108495345-108497286	chr13	108495345	108497286	ENSG00000041515	MYO16	1.76024	0.0370019	Inh L1-6 LAMP5 KIRREL
	chr13:108858965-108859983	chr13	108858965	108859983	ENSG00000041515	MYO16	2.15878	0.013599	Inh L1-6 LAMP5 KIRREL
	chr13:108607786-108608498	chr13	108607786	108608498	ENSG00000041515	MYO16	1.9999	0.0145478	Inh L1-6 LAMP5 KIRREL
	chr13:108639085-108639358	chr13	108639085	108639358	ENSG00000041515	MYO16	2.64316	0.00790639	Inh L1-6 LAMP5 KIRREL
	chr13:108749800-108750114	chr13	108749800	108750114	ENSG00000041515	MYO16	2.88	0.0056926	Inh L1-6 LAMP5 KIRREL
	chr13:108696273-108696720	chr13	108696273	108696720	ENSG00000041515	MYO16	2.63783	0.00600886	Inh L1-6 LAMP5 KIRREL
	chr13:108463348-108463908	chr13	108463348	108463908	ENSG00000041515	MYO16	2.15576	0.00822264	Inh L1-6 LAMP5 KIRREL
	chr13:108674886-108675224	chr13	108674886	108675224	ENSG00000041515	MYO16	2.33504	0.00632511	Inh L1-6 LAMP5 KIRREL
	chr13:108755115-108755315	chr13	108755115	108755315	ENSG00000041515	MYO16	1.96844	0.00600886	Inh L1-6 LAMP5 KIRREL
	chr13:108640114-108640647	chr13	108640114	108640647	ENSG00000041515	MYO16	2.00701	0.00537634	Inh L1-6 LAMP5 KIRREL
	chr13:108959217-108960057	chr13	108959217	108960057	ENSG00000041515	MYO16	1.29332	0.0107527	Inh L1-6 LAMP5 KIRREL
	chr13:108708788-108709447	chr13	108708788	108709447	ENSG00000041515	MYO16	1.27145	0.0110689	Inh L1-6 LAMP5 KIRREL
	chr13:108594878-108595174	chr13	108594878	108595174	ENSG00000041515	MYO16	1.5868	0.00664137	Inh L1-6 LAMP5 KIRREL
	chr13:108923706-108924051	chr13	108923706	108924051	ENSG00000041515	MYO16	1.72982	0.00537634	Inh L1-6 LAMP5 KIRREL
	chr13:108629183-108630121	chr13	108629183	108630121	ENSG00000041515	MYO16	1.2308	0.0107527	Inh L1-6 LAMP5 KIRREL
	chr5:145681076-145682071	chr5	145681076	145682071	ENSG00000186314	PRELID2	2.45586	0.0189753	Inh L1-6 LAMP5 KIRREL
	chr5:145321725-145322252	chr5	145321725	145322252	ENSG00000186314	PRELID2	3.16578	0.00790639	Inh L1-6 LAMP5 KIRREL
	chr5:145792193-145792706	chr5	145792193	145792706	ENSG00000186314	PRELID2	2.64651	0.00980392	Inh L1-6 LAMP5 KIRREL
	chr5:145426845-145427427	chr5	145426845	145427427	ENSG00000186314	PRELID2	2.51409	0.00948767	Inh L1-6 LAMP5 KIRREL
	chr5:145521096-145521833	chr5	145521096	145521833	ENSG00000186314	PRELID2	2.13079	0.0120177	Inh L1-6 LAMP5 KIRREL
	chr5:145598589-145598890	chr5	145598589	145598890	ENSG00000186314	PRELID2	3.02439	0.00632511	Inh L1-6 LAMP5 KIRREL
	chr5:145689257-145689896	chr5	145689257	145689896	ENSG00000186314	PRELID2	2.09793	0.00917141	Inh L1-6 LAMP5 KIRREL
	chr5:145723509-145723820	chr5	145723509	145723820	ENSG00000186314	PRELID2	2.63783	0.00600886	Inh L1-6 LAMP5 KIRREL
	chr5:145547516-145548059	chr5	145547516	145548059	ENSG00000186314	PRELID2	2.29651	0.00664137	Inh L1-6 LAMP5 KIRREL
	chr5:145632826-145634464	chr5	145632826	145634464	ENSG00000186314	PRELID2	1.34107	0.0164453	Inh L1-6 LAMP5 KIRREL
	chr5:145146292-145147362	chr5	145146292	145147362	ENSG00000186314	PRELID2	1.85105	0.00695762	Inh L1-6 LAMP5 KIRREL
	chr5:145786704-145788326	chr5	145786704	145788326	ENSG00000186314	PRELID2	1.10804	0.0173941	Inh L1-6 LAMP5 KIRREL
	chr5:145560694-145561198	chr5	145560694	145561198	ENSG00000186314	PRELID2	2.03019	0.00506009	Inh L1-6 LAMP5 KIRREL
	chr5:145708607-145709099	chr5	145708607	145709099	ENSG00000186314	PRELID2	1.407	0.00980392	Inh L1-6 LAMP5 KIRREL
	chr5:145056595-145057663	chr5	145056595	145057663	ENSG00000186314	PRELID2	1.50129	0.00822264	Inh L1-6 LAMP5 KIRREL
	chr5:145204886-145206126	chr5	145204886	145206126	ENSG00000186314	PRELID2	1.33331	0.00980392	Inh L1-6 LAMP5 KIRREL
	chr5:145278136-145279115	chr5	145278136	145279115	ENSG00000186314	PRELID2	1.17148	0.012334	Inh L1-6 LAMP5 KIRREL
	chr5:76082878-76085469	chr5	76082878	76085469	ENSG00000122012	SV2C	1.89867	0.0493359	Inh L1-6 LAMP5 KIRREL
	chr5:75909043-75909760	chr5	75909043	75909760	ENSG00000122012	SV2C	2.96361	0.00917141	Inh L1-6 LAMP5 KIRREL
	chr5:76028272-76028721	chr5	76028272	76028721	ENSG00000122012	SV2C	2.46628	0.00695762	Inh L1-6 LAMP5 KIRREL
	chr5:76003357-76003669	chr5	76003357	76003669	ENSG00000122012	SV2C	2.71327	0.0056926	Inh L1-6 LAMP5 KIRREL
	chr5:76081831-76082506	chr5	76081831	76082506	ENSG00000122012	SV2C	1.69015	0.0129665	Inh L1-6 LAMP5 KIRREL
	chr5:76114624-76114969	chr5	76114624	76114969	ENSG00000122012	SV2C	2.71953	0.00506009	Inh L1-6 LAMP5 KIRREL
	chr3:10972359-10973532	chr3	10972359	10973532	ENSG00000157103	SLC6A1	1.75862	0.0230867	Inh L1-6 LAMP5 KIRREL
	chr3:10999778-11000057	chr3	10999778	11000057	ENSG00000157103	SLC6A1	1.85687	0.0142315	Inh L1-6 LAMP5 KIRREL
	chr3:10970333-10971146	chr3	10970333	10971146	ENSG00000157103	SLC6A1	1.62793	0.0154965	Inh L1-6 LAMP5 KIRREL
	chr3:10980432-10980969	chr3	10980432	10980969	ENSG00000157103	SLC6A1	1.62347	0.013599	Inh L1-6 LAMP5 KIRREL
	chr3:10977960-10978654	chr3	10977960	10978654	ENSG00000157103	SLC6A1	1.62075	0.0126502	Inh L1-6 LAMP5 KIRREL
	chr3:11005917-11006863	chr3	11005917	11006863	ENSG00000157103	SLC6A1	1.21888	0.0183428	Inh L1-6 LAMP5 KIRREL
	chr3:11002081-11002726	chr3	11002081	11002726	ENSG00000157103	SLC6A1	1.24942	0.0170778	Inh L1-6 LAMP5 KIRREL
	chr3:11010650-11011425	chr3	11010650	11011425	ENSG00000157103	SLC6A1	1.09375	0.0142315	Inh L1-6 LAMP5 KIRREL
	chr19:30223284-30224049	chr19	30223284	30224049	ENSG00000198597	ZNF536	2.28001	0.0167615	Inh L1-6 LAMP5 KIRREL
	chr19:30155296-30155781	chr19	30155296	30155781	ENSG00000198597	ZNF536	3.03848	0.00885515	Inh L1-6 LAMP5 KIRREL
	chr19:30582103-30582505	chr19	30582103	30582505	ENSG00000198597	ZNF536	2.96361	0.00917141	Inh L1-6 LAMP5 KIRREL
	chr19:30634909-30635745	chr19	30634909	30635745	ENSG00000198597	ZNF536	2.11321	0.013599	Inh L1-6 LAMP5 KIRREL
	chr19:30269224-30269588	chr19	30269224	30269588	ENSG00000198597	ZNF536	2.64554	0.00917141	Inh L1-6 LAMP5 KIRREL
	chr19:30647985-30648887	chr19	30647985	30648887	ENSG00000198597	ZNF536	1.73345	0.0180266	Inh L1-6 LAMP5 KIRREL
	chr19:30594143-30595047	chr19	30594143	30595047	ENSG00000198597	ZNF536	2.30204	0.0101202	Inh L1-6 LAMP5 KIRREL
	chr19:30318074-30319454	chr19	30318074	30319454	ENSG00000198597	ZNF536	1.63246	0.0180266	Inh L1-6 LAMP5 KIRREL
	chr19:30360916-30361201	chr19	30360916	30361201	ENSG00000198597	ZNF536	2.36725	0.0085389	Inh L1-6 LAMP5 KIRREL
	chr19:30498802-30499192	chr19	30498802	30499192	ENSG00000198597	ZNF536	1.83944	0.0101202	Inh L1-6 LAMP5 KIRREL
	chr19:30649832-30650733	chr19	30649832	30650733	ENSG00000198597	ZNF536	1.58866	0.0129665	Inh L1-6 LAMP5 KIRREL
	chr19:30472242-30472553	chr19	30472242	30472553	ENSG00000198597	ZNF536	2.42842	0.0056926	Inh L1-6 LAMP5 KIRREL
	chr19:30640383-30641101	chr19	30640383	30641101	ENSG00000198597	ZNF536	1.95809	0.00790639	Inh L1-6 LAMP5 KIRREL
	chr19:30650947-30651325	chr19	30650947	30651325	ENSG00000198597	ZNF536	1.80443	0.00917141	Inh L1-6 LAMP5 KIRREL
	chr19:30487825-30488640	chr19	30487825	30488640	ENSG00000198597	ZNF536	1.89148	0.00790639	Inh L1-6 LAMP5 KIRREL
	chr19:30471631-30471940	chr19	30471631	30471940	ENSG00000198597	ZNF536	2.19065	0.0056926	Inh L1-6 LAMP5 KIRREL
	chr19:30253595-30254065	chr19	30253595	30254065	ENSG00000198597	ZNF536	1.61114	0.0101202	Inh L1-6 LAMP5 KIRREL
	chr19:30664417-30665205	chr19	30664417	30665205	ENSG00000198597	ZNF536	1.50728	0.0113852	Inh L1-6 LAMP5 KIRREL
	chr19:30451005-30451863	chr19	30451005	30451863	ENSG00000198597	ZNF536	1.20336	0.0167615	Inh L1-6 LAMP5 KIRREL
	chr19:30681952-30683435	chr19	30681952	30683435	ENSG00000198597	ZNF536	1.01597	0.0227704	Inh L1-6 LAMP5 KIRREL
	chr19:30374550-30375208	chr19	30374550	30375208	ENSG00000198597	ZNF536	1.5165	0.00917141	Inh L1-6 LAMP5 KIRREL
	chr19:30293302-30294065	chr19	30293302	30294065	ENSG00000198597	ZNF536	1.65093	0.00695762	Inh L1-6 LAMP5 KIRREL
	chr19:30310843-30311186	chr19	30310843	30311186	ENSG00000198597	ZNF536	1.72982	0.00537634	Inh L1-6 LAMP5 KIRREL
	chr19:30351538-30351738	chr19	30351538	30351738	ENSG00000198597	ZNF536	2.01634	0.00379507	Inh L1-6 LAMP5 KIRREL
	chr19:30340545-30340828	chr19	30340545	30340828	ENSG00000198597	ZNF536	1.6488	0.0056926	Inh L1-6 LAMP5 KIRREL
	chr19:30590181-30590401	chr19	30590181	30590401	ENSG00000198597	ZNF536	2.0915	0.00316256	Inh L1-6 LAMP5 KIRREL
	chr19:30153294-30153747	chr19	30153294	30153747	ENSG00000198597	ZNF536	1.51969	0.00632511	Inh L1-6 LAMP5 KIRREL
	chr19:30419282-30420322	chr19	30419282	30420322	ENSG00000198597	ZNF536	1.22938	0.00980392	Inh L1-6 LAMP5 KIRREL
	chr2:29517977-29518416	chr2	29517977	29518416	ENSG00000171094	ALK	3.23232	0.0158128	Inh L1-6 LAMP5 KIRREL
	chr2:29446584-29446930	chr2	29446584	29446930	ENSG00000171094	ALK	2.37864	0.00600886	Inh L1-6 LAMP5 KIRREL
	chr2:29521319-29521983	chr2	29521319	29521983	ENSG00000171094	ALK	1.79958	0.00948767	Inh L1-6 LAMP5 KIRREL
	chr2:29475449-29476288	chr2	29475449	29476288	ENSG00000171094	ALK	1.69707	0.0104364	Inh L1-6 LAMP5 KIRREL
	chr2:29326994-29327556	chr2	29326994	29327556	ENSG00000171094	ALK	1.65441	0.0107527	Inh L1-6 LAMP5 KIRREL
	chr2:29575628-29576337	chr2	29575628	29576337	ENSG00000171094	ALK	1.61395	0.0107527	Inh L1-6 LAMP5 KIRREL
	chr2:29405431-29405965	chr2	29405431	29405965	ENSG00000171094	ALK	1.89148	0.00790639	Inh L1-6 LAMP5 KIRREL
	chr2:29460557-29460757	chr2	29460557	29460757	ENSG00000171094	ALK	2.16578	0.00379507	Inh L1-6 LAMP5 KIRREL
	chr2:29295534-29296594	chr2	29295534	29296594	ENSG00000171094	ALK	1.2838	0.0104364	Inh L1-6 LAMP5 KIRREL
	chr2:29414719-29415306	chr2	29414719	29415306	ENSG00000171094	ALK	1.64941	0.00600886	Inh L1-6 LAMP5 KIRREL
	chr2:29627180-29627782	chr2	29627180	29627782	ENSG00000171094	ALK	1.40867	0.00822264	Inh L1-6 LAMP5 KIRREL
	chr6:48194276-48195152	chr6	48194276	48195152	ENSG00000244694	PTCHD4	2.27359	0.012334	Inh L1-6 LAMP5 KIRREL
	chr6:48184631-48185125	chr6	48184631	48185125	ENSG00000244694	PTCHD4	2.04473	0.00759013	Inh L1-6 LAMP5 KIRREL
	chr6:48098824-48099653	chr6	48098824	48099653	ENSG00000244694	PTCHD4	1.46787	0.0132827	Inh L1-6 LAMP5 KIRREL
	chr6:48092834-48093344	chr6	48092834	48093344	ENSG00000244694	PTCHD4	1.74924	0.00948767	Inh L1-6 LAMP5 KIRREL
	chr6:48119157-48119382	chr6	48119157	48119382	ENSG00000244694	PTCHD4	2.37223	0.00442758	Inh L1-6 LAMP5 KIRREL
	chr6:48074422-48074860	chr6	48074422	48074860	ENSG00000244694	PTCHD4	1.56675	0.00980392	Inh L1-6 LAMP5 KIRREL
	chr6:48176681-48177198	chr6	48176681	48177198	ENSG00000244694	PTCHD4	1.78121	0.00695762	Inh L1-6 LAMP5 KIRREL
	chr6:48145074-48145726	chr6	48145074	48145726	ENSG00000244694	PTCHD4	1.78692	0.00664137	Inh L1-6 LAMP5 KIRREL
	chr6:47952638-47953141	chr6	47952638	47953141	ENSG00000244694	PTCHD4	1.90857	0.00537634	Inh L1-6 LAMP5 KIRREL
	chr6:48192790-48193501	chr6	48192790	48193501	ENSG00000244694	PTCHD4	1.64997	0.00632511	Inh L1-6 LAMP5 KIRREL
	chr6:47931970-47932312	chr6	47931970	47932312	ENSG00000244694	PTCHD4	1.6488	0.0056926	Inh L1-6 LAMP5 KIRREL
	chr6:47970767-47970967	chr6	47970767	47970967	ENSG00000244694	PTCHD4	2.0503	0.00347881	Inh L1-6 LAMP5 KIRREL
	chr6:48037597-48038469	chr6	48037597	48038469	ENSG00000244694	PTCHD4	1.33248	0.0085389	Inh L1-6 LAMP5 KIRREL
	chr2:225040728-225043059	chr2	225040728	225043059	ENSG00000135905	DOCK10	1.06176	0.0452245	Inh L1-6 LAMP5 KIRREL
	chr2:224876097-224876437	chr2	224876097	224876437	ENSG00000135905	DOCK10	2.92477	0.00664137	Inh L1-6 LAMP5 KIRREL
	chr2:224808669-224809087	chr2	224808669	224809087	ENSG00000135905	DOCK10	2.28168	0.00948767	Inh L1-6 LAMP5 KIRREL
	chr2:224901088-224901643	chr2	224901088	224901643	ENSG00000135905	DOCK10	1.93285	0.0104364	Inh L1-6 LAMP5 KIRREL
	chr2:224966115-224966405	chr2	224966115	224966405	ENSG00000135905	DOCK10	2.32361	0.00727388	Inh L1-6 LAMP5 KIRREL
	chr2:224882613-224883215	chr2	224882613	224883215	ENSG00000135905	DOCK10	1.81524	0.0085389	Inh L1-6 LAMP5 KIRREL
	chr2:224934602-224935206	chr2	224934602	224935206	ENSG00000135905	DOCK10	1.65355	0.00948767	Inh L1-6 LAMP5 KIRREL
	chr2:225120416-225120616	chr2	225120416	225120616	ENSG00000135905	DOCK10	2.43942	0.00411132	Inh L1-6 LAMP5 KIRREL
	chr2:224761753-224762534	chr2	224761753	224762534	ENSG00000135905	DOCK10	1.65174	0.00759013	Inh L1-6 LAMP5 KIRREL
	chr2:225164753-225165159	chr2	225164753	225165159	ENSG00000135905	DOCK10	1.90857	0.00537634	Inh L1-6 LAMP5 KIRREL
	chr2:225136524-225136853	chr2	225136524	225136853	ENSG00000135905	DOCK10	1.92454	0.00506009	Inh L1-6 LAMP5 KIRREL
	chr2:225165170-225165542	chr2	225165170	225165542	ENSG00000135905	DOCK10	1.82611	0.00506009	Inh L1-6 LAMP5 KIRREL
	chr21:29892129-29892852	chr21	29892129	29892852	ENSG00000171189	GRIK1	2.56462	0.0240354	Inh L1-6 LAMP5 KIRREL
	chr21:29899861-29900193	chr21	29899861	29900193	ENSG00000171189	GRIK1	1.81643	0.00537634	Inh L1-6 LAMP5 KIRREL
	chr21:29668921-29669282	chr21	29668921	29669282	ENSG00000171189	GRIK1	1.64941	0.00600886	Inh L1-6 LAMP5 KIRREL
	chr21:30015097-30015423	chr21	30015097	30015423	ENSG00000171189	GRIK1	1.84961	0.00442758	Inh L1-6 LAMP5 KIRREL
	chr1:107393930-107395206	chr1	107393930	107395206	ENSG00000162631	NTNG1	1.97234	0.0189753	Inh L1-6 LAMP5 KIRREL
	chr1:107358901-107359355	chr1	107358901	107359355	ENSG00000162631	NTNG1	2.32748	0.00980392	Inh L1-6 LAMP5 KIRREL
	chr1:107152263-107152504	chr1	107152263	107152504	ENSG00000162631	NTNG1	2.64168	0.00727388	Inh L1-6 LAMP5 KIRREL
	chr1:107419942-107420490	chr1	107419942	107420490	ENSG00000162631	NTNG1	2.21185	0.00948767	Inh L1-6 LAMP5 KIRREL
	chr1:107141103-107141303	chr1	107141103	107141303	ENSG00000162631	NTNG1	2.065	0.0085389	Inh L1-6 LAMP5 KIRREL
	chr1:107254584-107254784	chr1	107254584	107254784	ENSG00000162631	NTNG1	2.62797	0.00411132	Inh L1-6 LAMP5 KIRREL
	chr1:107141484-107142577	chr1	107141484	107142577	ENSG00000162631	NTNG1	1.0356	0.0230867	Inh L1-6 LAMP5 KIRREL
	chr1:107459530-107459992	chr1	107459530	107459992	ENSG00000162631	NTNG1	1.95222	0.00632511	Inh L1-6 LAMP5 KIRREL
	chr1:107408736-107409569	chr1	107408736	107409569	ENSG00000162631	NTNG1	1.39156	0.00917141	Inh L1-6 LAMP5 KIRREL
	chr1:107244406-107245115	chr1	107244406	107245115	ENSG00000162631	NTNG1	1.29783	0.00980392	Inh L1-6 LAMP5 KIRREL
	chr5:135603083-135603730	chr5	135603083	135603730	ENSG00000145824	CXCL14	2.60835	0.0172626	Inh L1 GAD1 SP8
	chr5:135578828-135579484	chr5	135578828	135579484	ENSG00000145824	CXCL14	1.85302	0.0295931	Inh L1 GAD1 SP8
	chr6:88147453-88148141	chr6	88147453	88148141	ENSG00000118432	CNR1	2.23347	0.0172626	Inh L1 GAD1 SP8
	chr6:88535559-88535759	chr6	88535559	88535759	ENSG00000118432	CNR1	2.34139	0.0110974	Inh L1 GAD1 SP8
	chr4:3280275-3280475	chr4	3280275	3280475	ENSG00000159788	RGS12	2.47889	0.0123305	Inh L1 GAD1 SP8
	chr4:3285830-3286757	chr4	3285830	3286757	ENSG00000159788	RGS12	2.0059	0.0221948	Inh L1 GAD1 SP8
	chr4:139950961-139951466	chr4	139950961	139951466	ENSG00000196782	MAML3	2.78045	0.0147965	Inh L1 GAD1 SP8
	chr4:140092519-140093287	chr4	140092519	140093287	ENSG00000196782	MAML3	1.95493	0.02836	Inh L1 GAD1 SP8
	chr4:139808752-139809274	chr4	139808752	139809274	ENSG00000196782	MAML3	2.02789	0.0160296	Inh L1 GAD1 SP8
	chr4:140093757-140094638	chr4	140093757	140094638	ENSG00000196782	MAML3	1.84544	0.0197287	Inh L1 GAD1 SP8
	chr9:101073370-101073914	chr9	101073370	101073914	ENSG00000148123	PLPPR1	2.59791	0.00986436	Inh L1 GAD1 SP8
	chr9:100874768-100875424	chr9	100874768	100875424	ENSG00000148123	PLPPR1	2.43668	0.0135635	Inh L1 GAD1 SP8
	chr10:105328050-105329054	chr10	105328050	105329054	ENSG00000156395	SORCS3	2.19725	0.0172626	Inh L1 GAD1 SP8
	chr10:105045202-105045457	chr10	105045202	105045457	ENSG00000156395	SORCS3	2.40194	0.0110974	Inh L1 GAD1 SP8
	chr10:105274236-105274436	chr10	105274236	105274436	ENSG00000156395	SORCS3	2.42798	0.00863132	Inh L1 GAD1 SP8
	chr4:171992043-171992438	chr4	171992043	171992438	ENSG00000174473	GALNTL6	2.53944	0.0123305	Inh L1 GAD1 SP8
	chr4:172189802-172190298	chr4	172189802	172190298	ENSG00000174473	GALNTL6	2.22742	0.0110974	Inh L1 GAD1 SP8
	chr9:110414066-110415018	chr9	110414066	110415018	ENSG00000165124	SVEP1	2.54246	0.0234279	Inh L1 GAD1 SP8
	chr9:110543780-110544188	chr9	110543780	110544188	ENSG00000165124	SVEP1	2.37924	0.00986436	Inh L1 GAD1 SP8
	chr5:155689583-155689994	chr5	155689583	155689994	ENSG00000170624	SGCD	2.54632	0.0135635	Inh L1 GAD1 SP8
	chr16:13113414-13113956	chr16	13113414	13113956	ENSG00000237515	SHISA9	3.1218	0.0234279	Inh L1 GAD1 SP8
	chr16:13266697-13267074	chr16	13266697	13267074	ENSG00000237515	SHISA9	2.59466	0.00863132	Inh L1 GAD1 SP8
	chr16:12925352-12925872	chr16	12925352	12925872	ENSG00000237515	SHISA9	2.15035	0.0135635	Inh L1 GAD1 SP8
	chr17:11256888-11257420	chr17	11256888	11257420	ENSG00000188803	SHISA6	2.65466	0.0184957	Inh L1 GAD1 SP8
	chr17:11239154-11241735	chr17	11239154	11241735	ENSG00000188803	SHISA6	1.39893	0.0431566	Inh L1 GAD1 SP8
	chr5:41577888-41578829	chr5	41577888	41578829	ENSG00000182836	PLCXD3	2.32658	0.0184957	Inh L1 GAD1 SP8
	chr5:41509092-41511478	chr5	41509092	41511478	ENSG00000182836	PLCXD3	1.48925	0.0406905	Inh L1 GAD1 SP8
	chr12:102527030-102527868	chr12	102527030	102527868	ENSG00000017427	IGF1	2.00204	0.0197287	Inh L1 GAD1 SP8
	chr12:102350317-102350977	chr12	102350317	102350977	ENSG00000017427	IGF1	2.16089	0.0123305	Inh L1 GAD1 SP8
	chr8:107056167-107056368	chr8	107056167	107056368	ENSG00000154188	ANGPT1	2.27858	0.00863132	Inh L1 GAD1 SP8
	chr8:107469244-107469840	chr8	107469244	107469840	ENSG00000154188	ANGPT1	2.17364	0.0110974	Inh L1 GAD1 SP8
	chrX:104565779-104567683	chrX	104565779	104567683	ENSG00000189108	IL1RAPL2	1.81157	0.0308261	Inh L1 GAD1 SP8
	chr19:47027922-47028792	chr19	47027922	47028792	ENSG00000130751	NPAS1	2.3882	0.0172626	Inh L1 GAD1 SP8
	chr9:28040117-28040496	chr9	28040117	28040496	ENSG00000174482	LINGO2	2.24994	0.00986436	Inh L1 GAD1 SP8
	chr9:28134645-28134845	chr9	28134645	28134845	ENSG00000174482	LINGO2	2.24994	0.00986436	Inh L1 GAD1 SP8
	chr18:6304483-6305238	chr18	6304483	6305238	ENSG00000154655	L3MBTL4	2.33009	0.0160296	Inh L1 GAD1 SP8
	chr10:71668687-71669317	chr10	71668687	71669317	ENSG00000107736	CDH23	2.96135	0.0184957	Inh L1 GAD1 SP8
	chr10:71396266-71397730	chr10	71396266	71397730	ENSG00000107736	CDH23	1.95138	0.027127	Inh L1 GAD1 SP8
	chr4:121072082-121073453	chr4	121072082	121073453	ENSG00000173376	NDNF	2.08271	0.0286738	Inh L1 LAMP5 NDNF
	chr6:7721830-7722136	chr6	7721830	7722136	ENSG00000153162	BMP6	2.30954	0.0125448	Inh L1 LAMP5 NDNF
	chr4:105894843-105895741	chr4	105894843	105895741	ENSG00000168743	NPNT	2.22747	0.0197133	Inh L1 LAMP5 NDNF
	chr10:20882766-20883212	chr10	20882766	20883212	ENSG00000078114	NEBL	2.39073	0.0107527	Inh L1 LAMP5 NDNF
	chr4:105896070-105896694	chr4	105896070	105896694	ENSG00000138785	INTS12	2.29257	0.0143369	Inh L1 LAMP5 NDNF
	chr8:104619283-104619993	chr8	104619283	104619993	ENSG00000147650	LRP12	2.39073	0.0107527	Inh L1 LAMP5 NDNF
	chr6:114090540-114091476	chr6	114090540	114091476	ENSG00000228624	HDAC2-AS2	2.16644	0.016129	Inh L1 LAMP5 NDNF
	chr5:115772244-115773027	chr5	115772244	115773027	ENSG00000129596	CDO1	2.38299	0.0143369	Inh L1 LAMP5 NDNF
	chr15:48602662-48603769	chr15	48602662	48603769	ENSG00000166147	FBN1	2.20304	0.016129	Inh L1 LAMP5 NDNF
	chr1:162358755-162359154	chr1	162358755	162359154	ENSG00000198929	NOS1AP	2.51669	0.0107527	Inh L1 LAMP5 NDNF
	chr20:53202845-53203280	chr20	53202845	53203280	ENSG00000182463	TSHZ2	2.22207	0.00839695	Inh L1-5 VIP KCNJ2
	chr20:52972108-52972837	chr20	52972108	52972837	ENSG00000182463	TSHZ2	1.7772	0.0114504	Inh L1-5 VIP KCNJ2
	chr6:160386806-160387365	chr6	160386806	160387365	ENSG00000146477	SLC22A3	3.28771	0.0145038	Inh L1-5 VIP KCNJ2
	chr6:160368826-160369243	chr6	160368826	160369243	ENSG00000146477	SLC22A3	2.88737	0.0145038	Inh L1-5 VIP KCNJ2
	chr6:160356488-160356832	chr6	160356488	160356832	ENSG00000146477	SLC22A3	2.37707	0.00839695	Inh L1-5 VIP KCNJ2
	chr6:160324826-160325026	chr6	160324826	160325026	ENSG00000146477	SLC22A3	2.56206	0.00610687	Inh L1-5 VIP KCNJ2
	chr6:160347744-160349156	chr6	160347744	160349156	ENSG00000146477	SLC22A3	1.61859	0.019084	Inh L1-5 VIP KCNJ2
	chr6:160323957-160324548	chr6	160323957	160324548	ENSG00000146477	SLC22A3	2.19826	0.00687023	Inh L1-5 VIP KCNJ2
	chr3:154427795-154429372	chr3	154427795	154429372	ENSG00000174948	GPR149	2.2863	0.0419847	Inh L1-5 VIP KCNJ2
	chr3:154384625-154385395	chr3	154384625	154385395	ENSG00000174948	GPR149	2.18246	0.0145038	Inh L1-5 VIP KCNJ2
	chr3:154430219-154430527	chr3	154430219	154430527	ENSG00000174948	GPR149	2.26588	0.00916031	Inh L1-5 VIP KCNJ2
	chr3:154383156-154383422	chr3	154383156	154383422	ENSG00000174948	GPR149	2.27317	0.00534351	Inh L1-5 VIP KCNJ2
	chr12:15256837-15257153	chr12	15256837	15257153	ENSG00000134533	RERG	2.25154	0.00763359	Inh L1-5 VIP KCNJ2
	chr12:15220925-15222210	chr12	15220925	15222210	ENSG00000134533	RERG	1.05236	0.0335878	Inh L1-5 VIP KCNJ2
	chr3:7106425-7107178	chr3	7106425	7107178	ENSG00000196277	GRM7	2.1967	0.0160305	Inh L1-5 VIP KCNJ2
	chr3:7294291-7294668	chr3	7294291	7294668	ENSG00000196277	GRM7	2.55075	0.00839695	Inh L1-5 VIP KCNJ2
	chr7:72028222-72028855	chr7	72028222	72028855	ENSG00000183166	CALN1	2.5895	0.0152672	Inh L1-5 VIP KCNJ2
	chr7:71630404-71631060	chr7	71630404	71631060	ENSG00000183166	CALN1	2.02512	0.0137405	Inh L1-5 VIP KCNJ2
	chr7:72266888-72267865	chr7	72266888	72267865	ENSG00000183166	CALN1	1.94799	0.0122137	Inh L1-5 VIP KCNJ2
	chr7:72071067-72071443	chr7	72071067	72071443	ENSG00000183166	CALN1	2.27317	0.00534351	Inh L1-5 VIP KCNJ2
	chr1:196115384-196116279	chr1	196115384	196116279	ENSG00000162687	KCNT2	1.82473	0.0122137	Inh L1-5 VIP KCNJ2
	chr1:196607838-196609770	chr1	196607838	196609770	ENSG00000162687	KCNT2	1.09672	0.0282443	Inh L1-5 VIP KCNJ2
	chr7:121961255-121961753	chr7	121961255	121961753	ENSG00000106278	PTPRZ1	2.34129	0.0152672	Inh L1-5 VIP KCNJ2
	chr7:121954992-121955368	chr7	121954992	121955368	ENSG00000106278	PTPRZ1	2.45706	0.0122137	Inh L1-5 VIP KCNJ2
	chr7:121802930-121803936	chr7	121802930	121803936	ENSG00000106278	PTPRZ1	1.99532	0.0114504	Inh L1-5 VIP KCNJ2
	chr1:182671628-182672486	chr1	182671628	182672486	ENSG00000135824	RGS8	1.65375	0.0236641	Inh L1-5 VIP KCNJ2
	chr1:182699444-182700464	chr1	182699444	182700464	ENSG00000135824	RGS8	1.81789	0.0160305	Inh L1-5 VIP KCNJ2
	chr1:182662399-182663066	chr1	182662399	182663066	ENSG00000135824	RGS8	1.87164	0.0137405	Inh L1-5 VIP KCNJ2
	chr1:182683396-182684118	chr1	182683396	182684118	ENSG00000135824	RGS8	1.83569	0.0137405	Inh L1-5 VIP KCNJ2
	chr1:182657835-182658638	chr1	182657835	182658638	ENSG00000135824	RGS8	1.59391	0.0160305	Inh L1-5 VIP KCNJ2
	chr1:182681338-182682043	chr1	182681338	182682043	ENSG00000135824	RGS8	1.60677	0.0152672	Inh L1-5 VIP KCNJ2
	chr1:182684403-182684997	chr1	182684403	182684997	ENSG00000135824	RGS8	1.50922	0.0145038	Inh L1-5 VIP KCNJ2
	chr3:25055847-25056450	chr3	25055847	25056450	ENSG00000077092	RARB	3.32033	0.0198473	Inh L1-5 VIP KCNJ2
	chr3:24722061-24723021	chr3	24722061	24723021	ENSG00000077092	RARB	2.43552	0.0152672	Inh L1-5 VIP KCNJ2
	chr3:24687853-24688163	chr3	24687853	24688163	ENSG00000077092	RARB	2.78322	0.010687	Inh L1-5 VIP KCNJ2
	chr3:24793720-24794275	chr3	24793720	24794275	ENSG00000077092	RARB	2.16327	0.00534351	Inh L1-5 VIP KCNJ2
	chr2:153912857-153913744	chr2	153912857	153913744	ENSG00000144278	GALNT13	2.90008	0.0206107	Inh L1-5 VIP KCNJ2
	chr2:154349925-154350125	chr2	154349925	154350125	ENSG00000144278	GALNT13	2.33577	0.00763359	Inh L1-5 VIP KCNJ2
	chr2:153935705-153935981	chr2	153935705	153935981	ENSG00000144278	GALNT13	2.23107	0.00610687	Inh L1-5 VIP KCNJ2
	chr2:154332503-154332831	chr2	154332503	154332831	ENSG00000144278	GALNT13	2.23107	0.00610687	Inh L1-5 VIP KCNJ2
	chr2:154449888-154450320	chr2	154449888	154450320	ENSG00000144278	GALNT13	1.7772	0.0114504	Inh L1-5 VIP KCNJ2
	chr2:154381822-154382811	chr2	154381822	154382811	ENSG00000144278	GALNT13	1.62223	0.0129771	Inh L1-5 VIP KCNJ2
	chr2:154068526-154068968	chr2	154068526	154068968	ENSG00000144278	GALNT13	2.03446	0.00687023	Inh L1-5 VIP KCNJ2
	chr2:185145499-185145757	chr2	185145499	185145757	ENSG00000170396	ZNF804A	2.42522	0.00763359	Inh L1-5 VIP KCNJ2
	chr7:3840962-3841433	chr7	3840962	3841433	ENSG00000146555	SDK1	3.21371	0.0137405	Inh L1-5 VIP KCNJ2
	chr7:3979882-3980731	chr7	3979882	3980731	ENSG00000146555	SDK1	2.67769	0.0175573	Inh L1-5 VIP KCNJ2
	chr7:3991790-3992381	chr7	3991790	3992381	ENSG00000146555	SDK1	2.27649	0.010687	Inh L1-5 VIP KCNJ2
	chr7:3761868-3762217	chr7	3761868	3762217	ENSG00000146555	SDK1	2.47164	0.00458015	Inh L1-5 VIP KCNJ2
	chr7:4119483-4119893	chr7	4119483	4119893	ENSG00000146555	SDK1	2.39214	0.00534351	Inh L1-5 VIP KCNJ2
	chr7:4009332-4010879	chr7	4009332	4010879	ENSG00000146555	SDK1	1.33693	0.021374	Inh L1-5 VIP KCNJ2
	chr7:3598315-3599826	chr7	3598315	3599826	ENSG00000146555	SDK1	1.89763	0.00916031	Inh L1-5 VIP KCNJ2
	chr7:4201653-4202120	chr7	4201653	4202120	ENSG00000146555	SDK1	1.95659	0.00763359	Inh L1-5 VIP KCNJ2
	chr7:3835945-3836523	chr7	3835945	3836523	ENSG00000146555	SDK1	2.19949	0.00458015	Inh L1-5 VIP KCNJ2
	chr6:152850616-152851106	chr6	152850616	152851106	ENSG00000146469	VIP	2.44511	0.0137405	Inh L1-5 VIP KCNJ2
	chr6:152815340-152815985	chr6	152815340	152815985	ENSG00000146469	VIP	2.34065	0.0137405	Inh L1-5 VIP KCNJ2
	chr6:152750782-152751147	chr6	152750782	152751147	ENSG00000146469	VIP	2.13241	0.00916031	Inh L1-5 VIP KCNJ2
	chr6:152761088-152761330	chr6	152761088	152761330	ENSG00000146469	VIP	2.27317	0.00534351	Inh L1-5 VIP KCNJ2
	chr18:50733887-50734690	chr18	50733887	50734690	ENSG00000141639	MAPK4	2.27649	0.010687	Inh L1-5 VIP KCNJ2
	chr18:50648335-50650444	chr18	50648335	50650444	ENSG00000141639	MAPK4	1.38952	0.0290076	Inh L1-5 VIP KCNJ2
	chr18:50685272-50686460	chr18	50685272	50686460	ENSG00000141639	MAPK4	1.81265	0.0152672	Inh L1-5 VIP KCNJ2
	chr18:50507067-50507741	chr18	50507067	50507741	ENSG00000141639	MAPK4	1.70023	0.0137405	Inh L1-5 VIP KCNJ2
	chr18:50474225-50474903	chr18	50474225	50474903	ENSG00000141639	MAPK4	1.78588	0.0122137	Inh L1-5 VIP KCNJ2
	chr18:50473141-50473470	chr18	50473141	50473470	ENSG00000141639	MAPK4	1.95659	0.00763359	Inh L1-5 VIP KCNJ2
	chr14:72254690-72255035	chr14	72254690	72255035	ENSG00000182732	RGS6	3.17368	0.00683554	Inh L1-6 VIP IQGAP2
	chr14:72558650-72559700	chr14	72558650	72559700	ENSG00000182732	RGS6	1.75906	0.0188983	Inh L1-6 VIP IQGAP2
	chr14:72097705-72098126	chr14	72097705	72098126	ENSG00000182732	RGS6	2.58947	0.00562927	Inh L1-6 VIP IQGAP2
	chr14:72026620-72026948	chr14	72026620	72026948	ENSG00000182732	RGS6	2.78083	0.004423	Inh L1-6 VIP IQGAP2
	chr14:72451185-72452139	chr14	72451185	72452139	ENSG00000182732	RGS6	1.44756	0.0148774	Inh L1-6 VIP IQGAP2
	chr14:72564925-72565903	chr14	72564925	72565903	ENSG00000182732	RGS6	1.75279	0.0100523	Inh L1-6 VIP IQGAP2
	chr14:72291174-72293091	chr14	72291174	72293091	ENSG00000182732	RGS6	1.25709	0.0172899	Inh L1-6 VIP IQGAP2
	chr14:72331622-72333837	chr14	72331622	72333837	ENSG00000182732	RGS6	1.24402	0.0128669	Inh L1-6 VIP IQGAP2
	chr18:23689210-23690815	chr18	23689210	23690815	ENSG00000053747	LAMA3	1.60653	0.0197025	Inh L1-6 VIP IQGAP2
	chr18:23814952-23815952	chr18	23814952	23815952	ENSG00000053747	LAMA3	1.50657	0.0160836	Inh L1-6 VIP IQGAP2
	chr18:23716192-23717058	chr18	23716192	23717058	ENSG00000053747	LAMA3	1.76957	0.0108565	Inh L1-6 VIP IQGAP2
	chr18:23812431-23813041	chr18	23812431	23813041	ENSG00000053747	LAMA3	1.71095	0.00844391	Inh L1-6 VIP IQGAP2
	chr18:23809600-23809865	chr18	23809600	23809865	ENSG00000053747	LAMA3	2.26754	0.004423	Inh L1-6 VIP IQGAP2
	chr18:23703932-23704284	chr18	23703932	23704284	ENSG00000053747	LAMA3	1.91253	0.00562927	Inh L1-6 VIP IQGAP2
	chr18:23702749-23703566	chr18	23702749	23703566	ENSG00000053747	LAMA3	1.71664	0.00683554	Inh L1-6 VIP IQGAP2
	chr5:76479259-76479928	chr5	76479259	76479928	ENSG00000145703	IQGAP2	3.1265	0.0197025	Inh L1-6 VIP IQGAP2
	chr5:76482569-76482992	chr5	76482569	76482992	ENSG00000145703	IQGAP2	3.46444	0.0128669	Inh L1-6 VIP IQGAP2
	chr5:76427588-76428275	chr5	76427588	76428275	ENSG00000145703	IQGAP2	2.34297	0.00924809	Inh L1-6 VIP IQGAP2
	chr5:76402807-76403911	chr5	76402807	76403911	ENSG00000145703	IQGAP2	1.50443	0.0140732	Inh L1-6 VIP IQGAP2
	chr5:76489853-76490556	chr5	76489853	76490556	ENSG00000145703	IQGAP2	1.92338	0.00643345	Inh L1-6 VIP IQGAP2
	chr5:76404145-76404351	chr5	76404145	76404351	ENSG00000145703	IQGAP2	2.12049	0.00482509	Inh L1-6 VIP IQGAP2
	chr5:76372216-76373000	chr5	76372216	76373000	ENSG00000145703	IQGAP2	1.91829	0.00603136	Inh L1-6 VIP IQGAP2
	chr5:76544422-76544816	chr5	76544422	76544816	ENSG00000145703	IQGAP2	1.78369	0.00683554	Inh L1-6 VIP IQGAP2
	chr5:76425163-76425505	chr5	76425163	76425505	ENSG00000145703	IQGAP2	2.0052	0.00482509	Inh L1-6 VIP IQGAP2
	chr16:71353469-71354246	chr16	71353469	71354246	ENSG00000172137	CALB2	2.31666	0.0120627	Inh L1-6 VIP IQGAP2
	chr16:71345460-71345852	chr16	71345460	71345852	ENSG00000172137	CALB2	3.08218	0.00723764	Inh L1-6 VIP IQGAP2
	chr8:62534787-62535460	chr8	62534787	62535460	ENSG00000185942	NKAIN3	2.48449	0.0152795	Inh L1-6 VIP IQGAP2
	chr8:62530998-62532307	chr8	62530998	62532307	ENSG00000185942	NKAIN3	1.94802	0.0188983	Inh L1-6 VIP IQGAP2
	chr8:62538034-62538234	chr8	62538034	62538234	ENSG00000185942	NKAIN3	2.45224	0.00562927	Inh L1-6 VIP IQGAP2
	chr8:62459227-62459654	chr8	62459227	62459654	ENSG00000185942	NKAIN3	1.78369	0.00683554	Inh L1-6 VIP IQGAP2
	chr3:100760463-100760942	chr3	100760463	100760942	ENSG00000154175	ABI3BP	2.5292	0.008846	Inh L1-6 VIP IQGAP2
	chr3:100835189-100835632	chr3	100835189	100835632	ENSG00000154175	ABI3BP	2.51994	0.00763973	Inh L1-6 VIP IQGAP2
	chr3:100930949-100931395	chr3	100930949	100931395	ENSG00000154175	ABI3BP	2.44594	0.00723764	Inh L1-6 VIP IQGAP2
	chr3:101128039-101128467	chr3	101128039	101128467	ENSG00000154175	ABI3BP	2.74114	0.00562927	Inh L1-6 VIP IQGAP2
	chr3:101134472-101134749	chr3	101134472	101134749	ENSG00000154175	ABI3BP	2.58872	0.004423	Inh L1-6 VIP IQGAP2
	chr3:100836527-100837136	chr3	100836527	100837136	ENSG00000154175	ABI3BP	2.21165	0.00562927	Inh L1-6 VIP IQGAP2
	chr3:100982874-100983453	chr3	100982874	100983453	ENSG00000154175	ABI3BP	2.11212	0.00522718	Inh L1-6 VIP IQGAP2
	chr14:70010154-70010394	chr14	70010154	70010394	ENSG00000198732	SMOC1	2.32694	0.00562927	Inh L1-6 VIP IQGAP2
	chr14:69879075-69880414	chr14	69879075	69880414	ENSG00000198732	SMOC1	1.11034	0.0229192	Inh L1-6 VIP IQGAP2
	chr14:69956863-69957432	chr14	69956863	69957432	ENSG00000198732	SMOC1	1.47247	0.0112585	Inh L1-6 VIP IQGAP2
	chr14:69841792-69842000	chr14	69841792	69842000	ENSG00000198732	SMOC1	2.13031	0.004423	Inh L1-6 VIP IQGAP2
	chr14:69963698-69964567	chr14	69963698	69964567	ENSG00000198732	SMOC1	1.00723	0.0201045	Inh L1-6 VIP IQGAP2
	chr2:163808988-163809382	chr2	163808988	163809382	ENSG00000182263	FIGN	2.54535	0.00603136	Inh L1-6 VIP IQGAP2
	chr2:164023826-164024411	chr2	164023826	164024411	ENSG00000182263	FIGN	2.14352	0.00844391	Inh L1-6 VIP IQGAP2
	chr2:163580796-163581165	chr2	163580796	163581165	ENSG00000182263	FIGN	2.48994	0.00522718	Inh L1-6 VIP IQGAP2
	chr2:163793316-163793649	chr2	163793316	163793649	ENSG00000182263	FIGN	2.14201	0.00402091	Inh L1-6 VIP IQGAP2
	chr10:34102323-34103726	chr10	34102323	34103726	ENSG00000148498	PARD3	2.05943	0.022115	Inh L1-6 VIP IQGAP2
	chr10:34248466-34248881	chr10	34248466	34248881	ENSG00000148498	PARD3	3.05599	0.0112585	Inh L1-6 VIP IQGAP2
	chr10:34298964-34299711	chr10	34298964	34299711	ENSG00000148498	PARD3	1.81393	0.0108565	Inh L1-6 VIP IQGAP2
	chr10:34200601-34201299	chr10	34200601	34201299	ENSG00000148498	PARD3	1.62785	0.00763973	Inh L1-6 VIP IQGAP2
	chr8:27470469-27471396	chr8	27470469	27471396	ENSG00000120903	CHRNA2	2.28518	0.0225171	Inh L1-6 VIP IQGAP2
	chr8:27474391-27474975	chr8	27474391	27474975	ENSG00000120903	CHRNA2	2.00601	0.00763973	Inh L1-6 VIP IQGAP2
	chr8:27479200-27479501	chr8	27479200	27479501	ENSG00000120903	CHRNA2	2.19801	0.00603136	Inh L1-6 VIP IQGAP2
	chr8:27462830-27463327	chr8	27462830	27463327	ENSG00000120903	CHRNA2	1.82518	0.00562927	Inh L1-6 VIP IQGAP2
	chr1:65791872-65793991	chr1	65791872	65793991	ENSG00000184588	PDE4B	1.19438	0.0293526	Inh L1-6 VIP IQGAP2
	chr1:66113072-66113686	chr1	66113072	66113686	ENSG00000184588	PDE4B	1.92338	0.00643345	Inh L1-6 VIP IQGAP2
	chr6:40535105-40535671	chr6	40535105	40535671	ENSG00000156564	LRFN2	2.79465	0.0148774	Inh L1-6 VIP IQGAP2
	chr6:40714493-40715390	chr6	40714493	40715390	ENSG00000156564	LRFN2	2.00675	0.0152795	Inh L1-6 VIP IQGAP2
	chr6:40788577-40789943	chr6	40788577	40789943	ENSG00000156564	LRFN2	1.93641	0.0156815	Inh L1-6 VIP IQGAP2
	chr6:40611600-40612403	chr6	40611600	40612403	ENSG00000156564	LRFN2	2.24716	0.0100523	Inh L1-6 VIP IQGAP2
	chr6:40724075-40724590	chr6	40724075	40724590	ENSG00000156564	LRFN2	1.94978	0.00965018	Inh L1-6 VIP IQGAP2
	chr6:40712868-40713491	chr6	40712868	40713491	ENSG00000156564	LRFN2	1.84295	0.00965018	Inh L1-6 VIP IQGAP2
	chr6:40710684-40711570	chr6	40710684	40711570	ENSG00000156564	LRFN2	1.75279	0.0100523	Inh L1-6 VIP IQGAP2
	chr6:40541793-40542823	chr6	40541793	40542823	ENSG00000156564	LRFN2	1.49219	0.0108565	Inh L1-6 VIP IQGAP2
	chr6:40763173-40763451	chr6	40763173	40763451	ENSG00000156564	LRFN2	2.29368	0.00402091	Inh L1-6 VIP IQGAP2
	chr6:40764777-40765639	chr6	40764777	40765639	ENSG00000156564	LRFN2	1.82518	0.00562927	Inh L1-6 VIP IQGAP2
	chr10:122457994-122458504	chr10	122457994	122458504	ENSG00000166033	HTRA1	1.32343	0.0128669	Inh L1-6 VIP IQGAP2
	chr4:77187335-77187654	chr4	77187335	77187654	ENSG00000138764	CCNG2	3.19801	0.0124648	Inh L1-6 VIP IQGAP2
	chr4:77120998-77121495	chr4	77120998	77121495	ENSG00000138764	CCNG2	2.45845	0.0100523	Inh L1-6 VIP IQGAP2
	chr4:77127947-77128739	chr4	77127947	77128739	ENSG00000138764	CCNG2	2.09404	0.013269	Inh L1-6 VIP IQGAP2
	chr4:77177463-77177757	chr4	77177463	77177757	ENSG00000138764	CCNG2	2.00609	0.00804182	Inh L1-6 VIP IQGAP2
	chr4:77182038-77182268	chr4	77182038	77182268	ENSG00000138764	CCNG2	2.13031	0.004423	Inh L1-6 VIP IQGAP2
	chr4:77125927-77126400	chr4	77125927	77126400	ENSG00000138764	CCNG2	1.90598	0.00522718	Inh L1-6 VIP IQGAP2
	chr2:133415390-133415865	chr2	133415390	133415865	ENSG00000176771	NCKAP5	3.31623	0.0218471	Inh L1-3 VIP NPR3
	chr2:133508506-133509310	chr2	133508506	133509310	ENSG00000176771	NCKAP5	2.38851	0.0188679	Inh L1-3 VIP NPR3
	chr2:132871941-132872551	chr2	132871941	132872551	ENSG00000176771	NCKAP5	2.1165	0.0158888	Inh L1-3 VIP NPR3
	chr2:133421578-133422098	chr2	133421578	133422098	ENSG00000176771	NCKAP5	1.83639	0.0129096	Inh L1-3 VIP NPR3
	chr15:100094067-100094267	chr15	100094067	100094267	ENSG00000140470	ADAMTS17	2.39115	0.00893744	Inh L1-3 VIP NPR3
	chr15:100083613-100084045	chr15	100083613	100084045	ENSG00000140470	ADAMTS17	2.24626	0.00893744	Inh L1-3 VIP NPR3
	chr15:100061600-100062536	chr15	100061600	100062536	ENSG00000140470	ADAMTS17	1.79048	0.0148957	Inh L1-3 VIP NPR3
	chr14:72651480-72652235	chr14	72651480	72652235	ENSG00000205683	DPF3	2.36805	0.0129096	Inh L1-3 VIP NPR3
	chr14:72746248-72746619	chr14	72746248	72746619	ENSG00000205683	DPF3	2.25699	0.0109235	Inh L1-3 VIP NPR3
	chr4:7870472-7871920	chr4	7870472	7871920	ENSG00000196526	AFAP1	1.4596	0.0297915	Inh L1-3 VIP NPR3
	chr4:7854422-7854723	chr4	7854422	7854723	ENSG00000196526	AFAP1	1.76412	0.0129096	Inh L1-3 VIP NPR3
	chr5:84033911-84034648	chr5	84033911	84034648	ENSG00000164176	EDIL3	1.9754	0.0158888	Inh L1-3 VIP NPR3
	chr8:41855564-41856099	chr8	41855564	41856099	ENSG00000029534	ANK1	2.76966	0.0119166	Inh L1-3 VIP NPR3
	chr8:41798673-41799796	chr8	41798673	41799796	ENSG00000029534	ANK1	2.39728	0.0168818	Inh L1-3 VIP NPR3
	chr8:41787892-41788470	chr8	41787892	41788470	ENSG00000029534	ANK1	1.97918	0.0218471	Inh L1-3 VIP NPR3
	chr8:41766414-41768370	chr8	41766414	41768370	ENSG00000029534	ANK1	1.47462	0.0387289	Inh L1-3 VIP NPR3
	chr8:41791903-41793219	chr8	41791903	41793219	ENSG00000029534	ANK1	1.60105	0.0278054	Inh L1-3 VIP NPR3
	chr18:6748239-6748715	chr18	6748239	6748715	ENSG00000088756	ARHGAP28	2.46945	0.00893744	Inh L1-3 VIP NPR3
	chr18:6722861-6723159	chr18	6722861	6723159	ENSG00000088756	ARHGAP28	2.31689	0.00893744	Inh L1-3 VIP NPR3
	chr18:6650582-6651222	chr18	6650582	6651222	ENSG00000088756	ARHGAP28	2.24626	0.00893744	Inh L1-3 VIP NPR3
	chr18:6795373-6795908	chr18	6795373	6795908	ENSG00000088756	ARHGAP28	1.96753	0.00993049	Inh L1-3 VIP NPR3
	chr18:6878917-6879421	chr18	6878917	6879421	ENSG00000088756	ARHGAP28	1.96753	0.00993049	Inh L1-3 VIP NPR3
	chr1:102852459-102853459	chr1	102852459	102853459	ENSG00000060718	COL11A1	2.41619	0.020854	Inh L1-3 VIP NPR3
	chr1:102628013-102628942	chr1	102628013	102628942	ENSG00000060718	COL11A1	1.82883	0.0139027	Inh L1-3 VIP NPR3
	chr1:101682474-101684316	chr1	101682474	101684316	ENSG00000118733	OLFM3	1.67911	0.0278054	Inh L1-3 VIP NPR3
	chr1:101781216-101782068	chr1	101781216	101782068	ENSG00000118733	OLFM3	2.00734	0.0178749	Inh L1-3 VIP NPR3
	chr1:101846568-101848087	chr1	101846568	101848087	ENSG00000118733	OLFM3	1.63134	0.0228401	Inh L1-3 VIP NPR3
	chr1:101996146-101997634	chr1	101996146	101997634	ENSG00000118733	OLFM3	1.15782	0.040715	Inh L1-3 VIP NPR3
	chr1:101774743-101775440	chr1	101774743	101775440	ENSG00000118733	OLFM3	1.82883	0.0139027	Inh L1-3 VIP NPR3
	chr4:147480930-147481947	chr4	147480930	147481947	ENSG00000151617	EDNRA	1.76898	0.0228401	Inh L1-3 VIP NPR3
	chr5:32711990-32713912	chr5	32711990	32713912	ENSG00000113389	NPR3	2.5353	0.0546177	Inh L1-3 VIP NPR3
	chr5:32814706-32815159	chr5	32814706	32815159	ENSG00000113389	NPR3	3.01859	0.0119166	Inh L1-3 VIP NPR3
	chr5:32769547-32770421	chr5	32769547	32770421	ENSG00000113389	NPR3	2.20469	0.0178749	Inh L1-3 VIP NPR3
	chr5:32753962-32754295	chr5	32753962	32754295	ENSG00000113389	NPR3	2.46945	0.00893744	Inh L1-3 VIP NPR3
	chr5:32736604-32737464	chr5	32736604	32737464	ENSG00000113389	NPR3	1.78328	0.0168818	Inh L1-3 VIP NPR3
	chr15:97798867-97799067	chr15	97798867	97799067	ENSG00000251209	LINC00923	2.87111	0.00993049	Inh L1-3 VIP NPR3
	chr15:97781795-97781995	chr15	97781795	97781995	ENSG00000251209	LINC00923	2.6954	0.0119166	Inh L1-3 VIP NPR3
	chr15:97858027-97859573	chr15	97858027	97859573	ENSG00000251209	LINC00923	1.81352	0.0278054	Inh L1-3 VIP NPR3
	chr15:97904119-97904690	chr15	97904119	97904690	ENSG00000251209	LINC00923	1.88933	0.0178749	Inh L1-3 VIP NPR3
	chr15:97749427-97750020	chr15	97749427	97750020	ENSG00000251209	LINC00923	2.07472	0.00993049	Inh L1-3 VIP NPR3
	chr6:135801865-135802716	chr6	135801865	135802716	ENSG00000171408	PDE7B	2.2678	0.0139027	Inh L1-3 VIP NPR3
	chr6:136036830-136038693	chr6	136036830	136038693	ENSG00000171408	PDE7B	1.69024	0.0238332	Inh L1-3 VIP NPR3
	chr6:136103329-136104639	chr6	136103329	136104639	ENSG00000171408	PDE7B	1.63505	0.0238332	Inh L1-3 VIP NPR3
	chr6:136025721-136026501	chr6	136025721	136026501	ENSG00000171408	PDE7B	1.82224	0.0148957	Inh L1-3 VIP NPR3
	chr6:135983608-135984023	chr6	135983608	135984023	ENSG00000171408	PDE7B	2.05301	0.00893744	Inh L1-3 VIP NPR3
	chr18:31650056-31650290	chr18	31650056	31650290	ENSG00000118276	B4GALT6	3.09426	0.0168818	Inh L1-3 VIP NPR3
	chr18:31650391-31650591	chr18	31650391	31650591	ENSG00000118276	B4GALT6	2.2521	0.00993049	Inh L1-3 VIP NPR3
	chr18:31646283-31646723	chr18	31646283	31646723	ENSG00000118276	B4GALT6	2.05301	0.00893744	Inh L1-3 VIP NPR3
	chr7:132386242-132386793	chr7	132386242	132386793	ENSG00000221866	PLXNA4	2.66829	0.0218471	Inh L1-3 VIP NPR3
	chr7:132254665-132255303	chr7	132254665	132255303	ENSG00000221866	PLXNA4	2.64488	0.020854	Inh L1-3 VIP NPR3
	chr7:132422382-132423239	chr7	132422382	132423239	ENSG00000221866	PLXNA4	2.38137	0.020854	Inh L1-3 VIP NPR3
	chr7:132508861-132510015	chr7	132508861	132510015	ENSG00000221866	PLXNA4	1.93464	0.0287984	Inh L1-3 VIP NPR3
	chr7:132054778-132055049	chr7	132054778	132055049	ENSG00000221866	PLXNA4	2.39115	0.00893744	Inh L1-3 VIP NPR3
	chr7:132261217-132262115	chr7	132261217	132262115	ENSG00000221866	PLXNA4	1.7998	0.0129096	Inh L1-3 VIP NPR3
	chr10:127928421-127928664	chr10	127928421	127928664	ENSG00000132334	PTPRE	2.2521	0.00993049	Inh L1-3 VIP NPR3
	chr12:119838813-119839371	chr12	119838813	119839371	ENSG00000122966	CIT	2.53083	0.0168818	Inh L1-3 VIP NPR3
	chr12:119818945-119819624	chr12	119818945	119819624	ENSG00000122966	CIT	2.6954	0.0119166	Inh L1-3 VIP NPR3
	chr12:119752129-119752445	chr12	119752129	119752445	ENSG00000122966	CIT	2.18545	0.0148957	Inh L1-3 VIP NPR3
	chr12:119923646-119924281	chr12	119923646	119924281	ENSG00000122966	CIT	2.10512	0.0148957	Inh L1-3 VIP NPR3
	chr12:119703890-119705065	chr12	119703890	119705065	ENSG00000122966	CIT	1.81872	0.020854	Inh L1-3 VIP NPR3
	chr2:124149738-124150083	chr2	124149738	124150083	ENSG00000155052	CNTNAP5	2.07787	0.0129096	Inh L1-3 VIP NPR3
	chr12:100716842-100718160	chr12	100716842	100718160	ENSG00000151572	ANO4	2.59223	0.0357498	Inh L1-3 VIP NPR3
	chr12:100671075-100671523	chr12	100671075	100671523	ENSG00000151572	ANO4	2.49578	0.0158888	Inh L1-3 VIP NPR3
	chr12:100671559-100671759	chr12	100671559	100671759	ENSG00000151572	ANO4	2.44196	0.0109235	Inh L1-3 VIP NPR3
	chr12:100718271-100718471	chr12	100718271	100718471	ENSG00000151572	ANO4	2.14752	0.00695134	Inh L1-3 VIP NPR3
	chr7:24284103-24284536	chr7	24284103	24284536	ENSG00000122585	NPY	3.09553	0.0662252	Inh L1-6 SST NPY
	chr7:24200715-24201480	chr7	24200715	24201480	ENSG00000122585	NPY	2.29862	0.0397351	Inh L1-6 SST NPY
	chr5:76952593-76954930	chr5	76952593	76954930	ENSG00000145708	CRHBP	2.14681	0.10596	Inh L1-6 SST NPY
	chr15:71132928-71134419	chr15	71132928	71134419	ENSG00000187720	THSD4	2.49127	0.0463576	Inh L1-6 SST NPY
	chr9:122228440-122229532	chr9	122228440	122229532	ENSG00000106852	LHX6	2.14025	0.0596026	Inh L1-6 SST NPY
	chr2:166375350-166376995	chr2	166375350	166376995	ENSG00000169432	SCN9A	1.91604	0.0927152	Inh L1-6 SST NPY
	chr8:97951050-97952789	chr8	97951050	97952789	ENSG00000132561	MATN2	2.2927	0.0860927	Inh L1-6 SST NPY
	chr5:80568070-80570653	chr5	80568070	80570653	ENSG00000189127	ANKRD34B	2.26818	0.0662252	Inh L1-6 SST NPY
	chr3:181735791-181736725	chr3	181735791	181736725	ENSG00000181449	SOX2	2.42189	0.0529801	Inh L1-6 SST NPY
	chr21:18244944-18245998	chr21	18244944	18245998	ENSG00000154645	CHODL	2.47473	0.0529801	Inh L1-6 SST NPY
	chr15:63358086-63358828	chr15	63358086	63358828	ENSG00000074410	CA12	2.52222	0.0463576	Inh L1-6 SST NPY
	chr10:90789025-90789474	chr10	90789025	90789474	ENSG00000148680	HTR7	2.10024	0.0264901	Inh L1-6 SST NPY
	chrX:112081276-112083168	chrX	112081276	112083168	ENSG00000072315	TRPC5	2.12117	0.0596026	Inh L1-6 SST NPY
	chr21:39614592-39614926	chr21	39614592	39614926	ENSG00000183778	B3GALT5	2.25532	0.0331126	Inh L1-6 SST NPY
	chr9:109956648-109957687	chr9	109956648	109957687	ENSG00000157654	PALM2-AKAP2	2.3835	0.0529801	Inh L1-6 SST NPY
	chr7:38107646-38107953	chr7	38107646	38107953	ENSG00000010270	STARD3NL	2.20956	0.0397351	Inh L1-6 SST NPY
	chr1:178929026-178929589	chr1	178929026	178929589	ENSG00000116191	RALGPS2	2.23809	0.0331126	Inh L1-6 SST NPY
	chr12:72081965-72083325	chr12	72081965	72083325	ENSG00000072657	TRHDE	1.97701	0.0143541	Inh L3-5 SST EDNRA
	chr12:72063171-72063954	chr12	72063171	72063954	ENSG00000072657	TRHDE	1.95661	0.013756	Inh L3-5 SST EDNRA
	chr1:76632129-76633979	chr1	76632129	76633979	ENSG00000117069	ST6GALNAC5	2.41104	0.0233254	Inh L3-5 SST EDNRA
	chr1:76725891-76726610	chr1	76725891	76726610	ENSG00000117069	ST6GALNAC5	2.46116	0.0131579	Inh L3-5 SST EDNRA
	chr1:76762417-76762847	chr1	76762417	76762847	ENSG00000117069	ST6GALNAC5	2.22792	0.0101675	Inh L3-5 SST EDNRA
	chr1:76859408-76859612	chr1	76859408	76859612	ENSG00000117069	ST6GALNAC5	2.20397	0.00538278	Inh L3-5 SST EDNRA
	chr1:77010702-77011666	chr1	77010702	77011666	ENSG00000117069	ST6GALNAC5	1.76185	0.00956938	Inh L3-5 SST EDNRA
	chr3:155676193-155676893	chr3	155676193	155676893	ENSG00000114805	PLCH1	2.23309	0.0191388	Inh L3-5 SST EDNRA
	chr3:155631402-155631814	chr3	155631402	155631814	ENSG00000114805	PLCH1	2.64295	0.013756	Inh L3-5 SST EDNRA
	chr3:155648951-155649728	chr3	155648951	155649728	ENSG00000114805	PLCH1	1.94391	0.0101675	Inh L3-5 SST EDNRA
	chr3:155682286-155683338	chr3	155682286	155683338	ENSG00000114805	PLCH1	1.71451	0.00956938	Inh L3-5 SST EDNRA
	chr3:155674827-155675126	chr3	155674827	155675126	ENSG00000114805	PLCH1	1.72332	0.00897129	Inh L3-5 SST EDNRA
	chr4:109302128-109303731	chr4	109302128	109303731	ENSG00000188517	COL25A1	1.83785	0.0287081	Inh L3-5 SST EDNRA
	chr4:108965110-108965514	chr4	108965110	108965514	ENSG00000188517	COL25A1	3.0229	0.0107656	Inh L3-5 SST EDNRA
	chr4:109206944-109207643	chr4	109206944	109207643	ENSG00000188517	COL25A1	2.64878	0.0125598	Inh L3-5 SST EDNRA
	chr4:109244468-109244970	chr4	109244468	109244970	ENSG00000188517	COL25A1	2.9695	0.00956938	Inh L3-5 SST EDNRA
	chr4:109154526-109154838	chr4	109154526	109154838	ENSG00000188517	COL25A1	2.6753	0.00897129	Inh L3-5 SST EDNRA
	chr4:109214684-109215209	chr4	109214684	109215209	ENSG00000188517	COL25A1	2.34727	0.00956938	Inh L3-5 SST EDNRA
	chr4:109190842-109191099	chr4	109190842	109191099	ENSG00000188517	COL25A1	2.30187	0.00777512	Inh L3-5 SST EDNRA
	chr4:109125278-109125707	chr4	109125278	109125707	ENSG00000188517	COL25A1	2.13474	0.00598086	Inh L3-5 SST EDNRA
	chr4:109292516-109292813	chr4	109292516	109292813	ENSG00000188517	COL25A1	2.13474	0.00598086	Inh L3-5 SST EDNRA
	chr1:36813967-36814739	chr1	36813967	36814739	ENSG00000163873	GRIK3	2.90343	0.0173445	Inh L3-5 SST EDNRA
	chr1:37047176-37048262	chr1	37047176	37048262	ENSG00000163873	GRIK3	2.22732	0.020933	Inh L3-5 SST EDNRA
	chr1:36736125-36737416	chr1	36736125	36737416	ENSG00000163873	GRIK3	1.95273	0.0257177	Inh L3-5 SST EDNRA
	chr1:37057587-37058092	chr1	37057587	37058092	ENSG00000163873	GRIK3	2.71924	0.0125598	Inh L3-5 SST EDNRA
	chr1:36850024-36850422	chr1	36850024	36850422	ENSG00000163873	GRIK3	3.12343	0.00897129	Inh L3-5 SST EDNRA
	chr1:36937470-36937820	chr1	36937470	36937820	ENSG00000163873	GRIK3	2.78893	0.00837321	Inh L3-5 SST EDNRA
	chr1:36717935-36719085	chr1	36717935	36719085	ENSG00000163873	GRIK3	2.07867	0.013756	Inh L3-5 SST EDNRA
	chr1:37009536-37010280	chr1	37009536	37010280	ENSG00000163873	GRIK3	2.24077	0.00837321	Inh L3-5 SST EDNRA
	chr1:36824392-36824795	chr1	36824392	36824795	ENSG00000163873	GRIK3	2.28252	0.00717703	Inh L3-5 SST EDNRA
	chr1:36845896-36846915	chr1	36845896	36846915	ENSG00000163873	GRIK3	1.71226	0.0131579	Inh L3-5 SST EDNRA
	chr1:36731689-36731889	chr1	36731689	36731889	ENSG00000163873	GRIK3	2.34147	0.00598086	Inh L3-5 SST EDNRA
	chr1:36963297-36963738	chr1	36963297	36963738	ENSG00000163873	GRIK3	2.26027	0.00657895	Inh L3-5 SST EDNRA
	chr1:36981923-36983439	chr1	36981923	36983439	ENSG00000163873	GRIK3	1.46887	0.0179426	Inh L3-5 SST EDNRA
	chr1:36910239-36910971	chr1	36910239	36910971	ENSG00000163873	GRIK3	1.99654	0.00897129	Inh L3-5 SST EDNRA
	chr1:37034344-37035176	chr1	37034344	37035176	ENSG00000163873	GRIK3	1.34718	0.0215311	Inh L3-5 SST EDNRA
	chrX:92230712-92231278	chrX	92230712	92231278	ENSG00000102290	PCDH11X	2.25981	0.00897129	Inh L3-5 SST EDNRA
	chr6:147513279-147513822	chr6	147513279	147513822	ENSG00000203727	SAMD5	3.08877	0.0155502	Inh L3-5 SST EDNRA
	chr6:147506806-147509516	chr6	147506806	147509516	ENSG00000203727	SAMD5	1.51844	0.0538278	Inh L3-5 SST EDNRA
	chr6:147437701-147438129	chr6	147437701	147438129	ENSG00000203727	SAMD5	3.4907	0.00837321	Inh L3-5 SST EDNRA
	chr6:147601382-147602281	chr6	147601382	147602281	ENSG00000203727	SAMD5	2.24689	0.0131579	Inh L3-5 SST EDNRA
	chr6:147582777-147583268	chr6	147582777	147583268	ENSG00000203727	SAMD5	2.16647	0.0101675	Inh L3-5 SST EDNRA
	chr6:147637350-147638868	chr6	147637350	147638868	ENSG00000203727	SAMD5	1.77366	0.013756	Inh L3-5 SST EDNRA
	chr6:147676493-147676957	chr6	147676493	147676957	ENSG00000203727	SAMD5	2.09624	0.00837321	Inh L3-5 SST EDNRA
	chr6:147617440-147618019	chr6	147617440	147618019	ENSG00000203727	SAMD5	1.9376	0.00897129	Inh L3-5 SST EDNRA
	chr6:147665740-147667304	chr6	147665740	147667304	ENSG00000203727	SAMD5	1.52642	0.0149522	Inh L3-5 SST EDNRA
	chr6:147759274-147759632	chr6	147759274	147759632	ENSG00000203727	SAMD5	1.99693	0.00657895	Inh L3-5 SST EDNRA
	chr1:245598727-245600218	chr1	245598727	245600218	ENSG00000162849	KIF26B	1.89849	0.0251196	Inh L3-5 SST EDNRA
	chr1:245361176-245361567	chr1	245361176	245361567	ENSG00000162849	KIF26B	2.73389	0.0113636	Inh L3-5 SST EDNRA
	chr1:245266977-245268266	chr1	245266977	245268266	ENSG00000162849	KIF26B	2.29168	0.0155502	Inh L3-5 SST EDNRA
	chr1:245363670-245364424	chr1	245363670	245364424	ENSG00000162849	KIF26B	2.03359	0.0149522	Inh L3-5 SST EDNRA
	chr1:245383363-245384229	chr1	245383363	245384229	ENSG00000162849	KIF26B	1.69194	0.0155502	Inh L3-5 SST EDNRA
	chr1:245510532-245511135	chr1	245510532	245511135	ENSG00000162849	KIF26B	1.73969	0.013756	Inh L3-5 SST EDNRA
	chr1:245247765-245248733	chr1	245247765	245248733	ENSG00000162849	KIF26B	1.87498	0.0107656	Inh L3-5 SST EDNRA
	chr1:245501608-245502267	chr1	245501608	245502267	ENSG00000162849	KIF26B	1.68798	0.0119617	Inh L3-5 SST EDNRA
	chr1:245310622-245311605	chr1	245310622	245311605	ENSG00000162849	KIF26B	1.69357	0.0113636	Inh L3-5 SST EDNRA
	chr1:245576649-245577172	chr1	245576649	245577172	ENSG00000162849	KIF26B	1.90343	0.00837321	Inh L3-5 SST EDNRA
	chr1:245411342-245411919	chr1	245411342	245411919	ENSG00000162849	KIF26B	1.84449	0.00837321	Inh L3-5 SST EDNRA
	chr1:245522342-245522744	chr1	245522342	245522744	ENSG00000162849	KIF26B	1.99693	0.00657895	Inh L3-5 SST EDNRA
	chr16:83706258-83707193	chr16	83706258	83707193	ENSG00000140945	CDH13	3.47541	0.0149522	Inh L3-5 SST EDNRA
	chr16:82481955-82482516	chr16	82481955	82482516	ENSG00000140945	CDH13	2.9695	0.00956938	Inh L3-5 SST EDNRA
	chr16:82423065-82423503	chr16	82423065	82423503	ENSG00000140945	CDH13	2.68186	0.00837321	Inh L3-5 SST EDNRA
	chr16:82623439-82623774	chr16	82623439	82623774	ENSG00000140945	CDH13	1.97353	0.0119617	Inh L3-5 SST EDNRA
	chr16:82655445-82656488	chr16	82655445	82656488	ENSG00000140945	CDH13	1.74704	0.0131579	Inh L3-5 SST EDNRA
	chr16:82873750-82875031	chr16	82873750	82875031	ENSG00000140945	CDH13	1.74163	0.0107656	Inh L3-5 SST EDNRA
	chr16:82431818-82432930	chr16	82431818	82432930	ENSG00000140945	CDH13	1.46541	0.013756	Inh L3-5 SST EDNRA
	chr16:82508987-82510507	chr16	82508987	82510507	ENSG00000140945	CDH13	1.24187	0.0197368	Inh L3-5 SST EDNRA
	chr12:79689590-79691881	chr12	79689590	79691881	ENSG00000177425	PAWR	2.11948	0.0454545	Inh L3-5 SST EDNRA
	chr12:79706993-79707884	chr12	79706993	79707884	ENSG00000177425	PAWR	2.29755	0.0131579	Inh L3-5 SST EDNRA
	chr12:79522547-79523339	chr12	79522547	79523339	ENSG00000177425	PAWR	2.03359	0.0149522	Inh L3-5 SST EDNRA
	chr13:28099678-28101226	chr13	28099678	28101226	ENSG00000122025	FLT3	2.4933	0.0376794	Inh L3-5 SST EDNRA
	chr13:28018314-28018877	chr13	28018314	28018877	ENSG00000122025	FLT3	3.35993	0.013756	Inh L3-5 SST EDNRA
	chr13:28057233-28057491	chr13	28057233	28057491	ENSG00000122025	FLT3	2.47541	0.00717703	Inh L3-5 SST EDNRA
	chr13:28093645-28094173	chr13	28093645	28094173	ENSG00000122025	FLT3	2.16704	0.00657895	Inh L3-5 SST EDNRA
	chr14:24986051-24987031	chr14	24986051	24987031	ENSG00000168952	STXBP6	2.14911	0.0251196	Inh L3-5 SST EDNRA
	chr14:24881350-24882016	chr14	24881350	24882016	ENSG00000168952	STXBP6	2.23342	0.0125598	Inh L3-5 SST EDNRA
	chr14:24992711-24994284	chr14	24992711	24994284	ENSG00000168952	STXBP6	1.67892	0.0221292	Inh L3-5 SST EDNRA
	chr14:24914733-24915090	chr14	24914733	24915090	ENSG00000168952	STXBP6	2.2921	0.0101675	Inh L3-5 SST EDNRA
	chr14:24766155-24767248	chr14	24766155	24767248	ENSG00000168952	STXBP6	1.90297	0.0143541	Inh L3-5 SST EDNRA
	chr14:24908289-24909070	chr14	24908289	24909070	ENSG00000168952	STXBP6	1.75085	0.0155502	Inh L3-5 SST EDNRA
	chr14:24965693-24966793	chr14	24965693	24966793	ENSG00000168952	STXBP6	1.37718	0.0191388	Inh L3-5 SST EDNRA
	chr14:24900296-24901084	chr14	24900296	24901084	ENSG00000168952	STXBP6	1.61579	0.0119617	Inh L3-5 SST EDNRA
	chr10:23806569-23807274	chr10	23806569	23807274	ENSG00000120549	KIAA1217	2.92953	0.0161483	Inh L3-5 SST EDNRA
	chr10:23693469-23695559	chr10	23693469	23695559	ENSG00000120549	KIAA1217	1.35049	0.0478469	Inh L3-5 SST EDNRA
	chr10:23849151-23851009	chr10	23849151	23851009	ENSG00000120549	KIAA1217	1.80715	0.0179426	Inh L3-5 SST EDNRA
	chr10:24441222-24441796	chr10	24441222	24441796	ENSG00000120549	KIAA1217	2.34727	0.00956938	Inh L3-5 SST EDNRA
	chr10:24512828-24513666	chr10	24512828	24513666	ENSG00000120549	KIAA1217	1.64813	0.0125598	Inh L3-5 SST EDNRA
	chr10:24119746-24120120	chr10	24119746	24120120	ENSG00000120549	KIAA1217	2.13474	0.00598086	Inh L3-5 SST EDNRA
	chr10:24383609-24384370	chr10	24383609	24384370	ENSG00000120549	KIAA1217	1.65508	0.0113636	Inh L3-5 SST EDNRA
	chr10:23965021-23966717	chr10	23965021	23966717	ENSG00000120549	KIAA1217	1.21385	0.0221292	Inh L3-5 SST EDNRA
	chr10:23860067-23860376	chr10	23860067	23860376	ENSG00000120549	KIAA1217	1.86535	0.00777512	Inh L3-5 SST EDNRA
	chr10:24177570-24178456	chr10	24177570	24178456	ENSG00000120549	KIAA1217	1.78787	0.00837321	Inh L3-5 SST EDNRA
	chr2:30959976-30961242	chr2	30959976	30961242	ENSG00000158089	GALNT14	2.06624	0.0245215	Inh L3-5 SST EDNRA
	chr2:31032180-31032856	chr2	31032180	31032856	ENSG00000158089	GALNT14	2.92323	0.0107656	Inh L3-5 SST EDNRA
	chr2:30917244-30918455	chr2	30917244	30918455	ENSG00000158089	GALNT14	2.58161	0.0125598	Inh L3-5 SST EDNRA
	chr2:31075054-31075916	chr2	31075054	31075916	ENSG00000158089	GALNT14	2.25935	0.013756	Inh L3-5 SST EDNRA
	chr2:31137354-31139157	chr2	31137354	31139157	ENSG00000158089	GALNT14	1.28169	0.0370813	Inh L3-5 SST EDNRA
	chr2:31066355-31067155	chr2	31066355	31067155	ENSG00000158089	GALNT14	2.06036	0.0131579	Inh L3-5 SST EDNRA
	chr2:30939754-30940801	chr2	30939754	30940801	ENSG00000158089	GALNT14	1.70651	0.013756	Inh L3-5 SST EDNRA
	chr2:158931962-158932603	chr2	158931962	158932603	ENSG00000115183	TANC1	2.50773	0.0107656	Inh L3-5 SST EDNRA
	chr2:159017919-159018351	chr2	159017919	159018351	ENSG00000115183	TANC1	2.44411	0.0113636	Inh L3-5 SST EDNRA
	chr2:159111176-159112048	chr2	159111176	159112048	ENSG00000115183	TANC1	1.94898	0.0113636	Inh L3-5 SST EDNRA
	chr2:159019321-159019592	chr2	159019321	159019592	ENSG00000115183	TANC1	2.45713	0.00598086	Inh L3-5 SST EDNRA
	chr2:159124487-159125237	chr2	159124487	159125237	ENSG00000115183	TANC1	2.03432	0.00717703	Inh L3-5 SST EDNRA
	chr2:159092227-159092526	chr2	159092227	159092526	ENSG00000115183	TANC1	1.90343	0.00837321	Inh L3-5 SST EDNRA
	chr6:146027307-146030469	chr6	146027307	146030469	ENSG00000152822	GRM1	1.22403	0.0388756	Inh L3-5 SST EDNRA
	chr6:146113310-146113920	chr6	146113310	146113920	ENSG00000152822	GRM1	1.70651	0.013756	Inh L3-5 SST EDNRA
	chr6:146218281-146219663	chr6	146218281	146219663	ENSG00000152822	GRM1	1.52642	0.0149522	Inh L3-5 SST EDNRA
	chr6:69986502-69986838	chr6	69986502	69986838	ENSG00000082293	COL19A1	3.58342	0.0101675	Inh L3-5 SST EDNRA
	chr6:70165465-70166925	chr6	70165465	70166925	ENSG00000082293	COL19A1	1.46887	0.0179426	Inh L3-5 SST EDNRA
	chr6:70033622-70033898	chr6	70033622	70033898	ENSG00000082293	COL19A1	2.16704	0.00657895	Inh L3-5 SST EDNRA
	chr6:69937628-69938955	chr6	69937628	69938955	ENSG00000082293	COL19A1	1.88098	0.00897129	Inh L3-5 SST EDNRA
	chr3:54999994-55001026	chr3	54999994	55001026	ENSG00000157445	CACNA2D3	1.99623	0.0125598	Inh L3-5 SST EDNRA
	chr3:54988580-54989189	chr3	54988580	54989189	ENSG00000157445	CACNA2D3	2.38943	0.00777512	Inh L3-5 SST EDNRA
	chr3:54325380-54325800	chr3	54325380	54325800	ENSG00000157445	CACNA2D3	2.43111	0.00478469	Inh L3-5 SST EDNRA
	chr3:54393506-54393841	chr3	54393506	54393841	ENSG00000157445	CACNA2D3	2.43111	0.00478469	Inh L3-5 SST EDNRA
	chr3:54424668-54424940	chr3	54424668	54424940	ENSG00000157445	CACNA2D3	2.16704	0.00657895	Inh L3-5 SST EDNRA
	chr3:54383222-54384168	chr3	54383222	54384168	ENSG00000157445	CACNA2D3	1.99671	0.00777512	Inh L3-5 SST EDNRA
	chr9:87428251-87428763	chr9	87428251	87428763	ENSG00000196730	DAPK1	2.74244	0.0107656	Inh L3-5 SST EDNRA
	chr9:87666975-87669233	chr9	87666975	87669233	ENSG00000196730	DAPK1	1.81522	0.0233254	Inh L3-5 SST EDNRA
	chr9:87654937-87657001	chr9	87654937	87657001	ENSG00000196730	DAPK1	1.59608	0.027512	Inh L3-5 SST EDNRA
	chr9:87491228-87492047	chr9	87491228	87492047	ENSG00000196730	DAPK1	2.28592	0.0125598	Inh L3-5 SST EDNRA
	chr9:87609150-87610930	chr9	87609150	87610930	ENSG00000196730	DAPK1	1.52485	0.0221292	Inh L3-5 SST EDNRA
	chr9:87469810-87470263	chr9	87469810	87470263	ENSG00000196730	DAPK1	2.467	0.00657895	Inh L3-5 SST EDNRA
	chr9:87336417-87338355	chr9	87336417	87338355	ENSG00000196730	DAPK1	1.26541	0.0251196	Inh L3-5 SST EDNRA
	chr3:76889877-76890342	chr3	76889877	76890342	ENSG00000185008	ROBO2	2.27329	0.0119617	Inh L3-5 SST EDNRA
	chr3:76958334-76958698	chr3	76958334	76958698	ENSG00000185008	ROBO2	2.24077	0.00837321	Inh L3-5 SST EDNRA
	chr3:77780398-77781307	chr3	77780398	77781307	ENSG00000185008	ROBO2	1.63982	0.0143541	Inh L3-5 SST EDNRA
	chr3:77013705-77014704	chr3	77013705	77014704	ENSG00000185008	ROBO2	1.99654	0.00897129	Inh L3-5 SST EDNRA
	chr8:68165174-68165374	chr8	68165174	68165374	ENSG00000046889	PREX2	2.68327	0.0142566	Inh L5-6 SST LOC101929667
	chr5:128537543-128538775	chr5	128537543	128538775	ENSG00000138829	FBN2	2.24678	0.0285132	Inh L5-6 SST LOC101929667
	chr19:31076098-31076368	chr19	31076098	31076368	ENSG00000121297	TSHZ3	2.2452	0.0142566	Inh L5-6 SST LOC101929667
	chr12:43447146-43447589	chr12	43447146	43447589	ENSG00000173157	ADAMTS20	2.3317	0.0142566	Inh L5-6 SST LOC101929667
	chr1:205348510-205349475	chr1	205348510	205349475	ENSG00000162873	KLHDC8A	2.01961	0.0305499	Inh L5-6 SST LOC101929667
	chr3:139165305-139165694	chr3	139165305	139165694	ENSG00000175110	MRPS22	2.47203	0.0142566	Inh L5-6 SST LOC101929667
	chr4:42496249-42496740	chr4	42496249	42496740	ENSG00000124406	ATP8A1	2.58389	0.0203666	Inh L5-6 SST LOC101929667
	chr15:55289610-55291017	chr15	55289610	55291017	ENSG00000069974	RAB27A	1.76003	0.0549898	Inh L5-6 SST LOC101929667
	chr18:50203474-50204681	chr18	50203474	50204681	ENSG00000167306	MYO5B	1.94406	0.0412541	Inh L1-3 SST LOC392232
	chr18:50194326-50195585	chr18	50194326	50195585	ENSG00000167306	MYO5B	1.91981	0.0280528	Inh L1-3 SST LOC392232
	chr18:50159665-50160088	chr18	50159665	50160088	ENSG00000167306	MYO5B	2.37202	0.0115512	Inh L1-3 SST LOC392232
	chr18:49921107-49922318	chr18	49921107	49922318	ENSG00000167306	MYO5B	1.76323	0.0280528	Inh L1-3 SST LOC392232
	chr6:64539727-64540463	chr6	64539727	64540463	ENSG00000188107	EYS	2.15371	0.0181518	Inh L1-3 SST LOC392232
	chr5:81020967-81021281	chr5	81020967	81021281	ENSG00000113319	RASGRF2	2.27509	0.0165017	Inh L1-3 SST LOC392232
	chr5:81049677-81050366	chr5	81049677	81050366	ENSG00000113319	RASGRF2	2.16406	0.0165017	Inh L1-3 SST LOC392232
	chrX:118530690-118530993	chrX	118530690	118530993	ENSG00000147251	DOCK11	2.2972	0.00990099	Inh L1-3 SST LOC392232
	chr3:32311197-32311935	chr3	32311197	32311935	ENSG00000170293	CMTM8	2.1059	0.0231023	Inh L1-3 SST LOC392232
	chr13:37750967-37751488	chr13	37750967	37751488	ENSG00000133107	TRPC4	2.26919	0.019802	Inh L1-3 SST LOC392232
	chrX:37571528-37573026	chrX	37571528	37573026	ENSG00000147036	LANCL3	1.98922	0.0247525	Inh L1-3 SST LOC392232
	chr4:139575679-139576868	chr4	139575679	139576868	ENSG00000145391	SETD7	1.78578	0.0330033	Inh L1-3 SST LOC392232
	chr14:92417933-92418307	chr14	92417933	92418307	ENSG00000140090	SLC24A4	2.56425	0.0101937	Inh L1-3 SST LOC105379168
	chr14:92400657-92401386	chr14	92400657	92401386	ENSG00000140090	SLC24A4	2.27941	0.0107034	Inh L1-3 SST LOC105379168
	chr14:92348242-92348802	chr14	92348242	92348802	ENSG00000140090	SLC24A4	2.52089	0.00815494	Inh L1-3 SST LOC105379168
	chr14:92463114-92463606	chr14	92463114	92463606	ENSG00000140090	SLC24A4	2.42387	0.00866463	Inh L1-3 SST LOC105379168
	chr14:92383907-92384144	chr14	92383907	92384144	ENSG00000140090	SLC24A4	2.54535	0.00713558	Inh L1-3 SST LOC105379168
	chr14:92322734-92324502	chr14	92322734	92324502	ENSG00000140090	SLC24A4	1.18679	0.0295617	Inh L1-3 SST LOC105379168
	chr14:92412700-92414198	chr14	92412700	92414198	ENSG00000140090	SLC24A4	1.49501	0.0178389	Inh L1-3 SST LOC105379168
	chr14:92437396-92437715	chr14	92437396	92437715	ENSG00000140090	SLC24A4	2.04134	0.00611621	Inh L1-3 SST LOC105379168
	chr5:22683192-22684008	chr5	22683192	22684008	ENSG00000154162	CDH12	2.41627	0.009684	Inh L1-3 SST LOC105379168
	chr5:22637162-22638297	chr5	22637162	22638297	ENSG00000154162	CDH12	1.94373	0.0137615	Inh L1-3 SST LOC105379168
	chr5:21774760-21775714	chr5	21774760	21775714	ENSG00000154162	CDH12	2.07177	0.0117227	Inh L1-3 SST LOC105379168
	chr5:21810784-21811209	chr5	21810784	21811209	ENSG00000154162	CDH12	2.3409	0.00764526	Inh L1-3 SST LOC105379168
	chr5:21889502-21889909	chr5	21889502	21889909	ENSG00000154162	CDH12	2.17194	0.00764526	Inh L1-3 SST LOC105379168
	chr5:22094089-22094794	chr5	22094089	22094794	ENSG00000154162	CDH12	2.10817	0.00815494	Inh L1-3 SST LOC105379168
	chr5:22728779-22729696	chr5	22728779	22729696	ENSG00000154162	CDH12	1.92876	0.00866463	Inh L1-3 SST LOC105379168
	chr5:21931145-21931441	chr5	21931145	21931441	ENSG00000154162	CDH12	2.14825	0.00662589	Inh L1-3 SST LOC105379168
	chr5:22212315-22214578	chr5	22212315	22214578	ENSG00000154162	CDH12	1.34735	0.0152905	Inh L1-3 SST LOC105379168
	chr12:111099831-111102687	chr12	111099831	111102687	ENSG00000111249	CUX2	1.3208	0.0259939	Inh L1-3 SST LOC105379168
	chr12:111068051-111068882	chr12	111068051	111068882	ENSG00000111249	CUX2	2.03612	0.0101937	Inh L1-3 SST LOC105379168
	chr12:111200767-111202035	chr12	111200767	111202035	ENSG00000111249	CUX2	1.67498	0.0132518	Inh L1-3 SST LOC105379168
	chr7:17168174-17168748	chr7	17168174	17168748	ENSG00000106546	AHR	3.33801	0.0117227	Inh L1-3 SST LOC105379168
	chr7:17307313-17308175	chr7	17307313	17308175	ENSG00000106546	AHR	2.06539	0.0137615	Inh L1-3 SST LOC105379168
	chr7:17311877-17312859	chr7	17311877	17312859	ENSG00000106546	AHR	1.81551	0.0132518	Inh L1-3 SST LOC105379168
	chr7:17333031-17333367	chr7	17333031	17333367	ENSG00000106546	AHR	1.81998	0.00764526	Inh L1-3 SST LOC105379168
	chr1:204704165-204704642	chr1	204704165	204704642	ENSG00000170382	LRRN2	2.28513	0.0117227	Inh L1-3 SST LOC105379168
	chr1:204703525-204703750	chr1	204703525	204703750	ENSG00000170382	LRRN2	2.16084	0.00713558	Inh L1-3 SST LOC105379168
	chr2:25368741-25369233	chr2	25368741	25369233	ENSG00000138101	DTNB	2.44416	0.0147808	Inh L1-3 SST LOC105379168
	chr2:25527551-25527897	chr2	25527551	25527897	ENSG00000138101	DTNB	2.04134	0.00611621	Inh L1-3 SST LOC105379168
	chr16:47453272-47453921	chr16	47453272	47453921	ENSG00000129636	ITFG1	2.26427	0.00866463	Inh L1-3 SST LOC105379168
	chr16:47467659-47468506	chr16	47467659	47468506	ENSG00000129636	ITFG1	1.9899	0.00866463	Inh L1-3 SST LOC105379168
	chr10:119737634-119738310	chr10	119737634	119738310	ENSG00000198825	INPP5F	2.77289	0.0454545	Inh L5-6 SST EBPL
	chr12:62014223-62014657	chr12	62014223	62014657	ENSG00000198673	FAM19A2	2.49427	0.0151007	Inh L5-6 PVALB GULP1
	chr12:61910576-61911280	chr12	61910576	61911280	ENSG00000198673	FAM19A2	2.1999	0.0234899	Inh L5-6 PVALB GULP1
	chr12:61939788-61940908	chr12	61939788	61940908	ENSG00000198673	FAM19A2	2.10916	0.0167785	Inh L5-6 PVALB GULP1
	chr4:24196045-24196866	chr4	24196045	24196866	ENSG00000109819	PPARGC1A	2.05303	0.0285235	Inh L5-6 PVALB GULP1
	chr4:24118094-24118540	chr4	24118094	24118540	ENSG00000109819	PPARGC1A	2.00324	0.0234899	Inh L5-6 PVALB GULP1
	chr4:24103483-24104217	chr4	24103483	24104217	ENSG00000109819	PPARGC1A	1.72238	0.033557	Inh L5-6 PVALB GULP1
	chr4:23945483-23946725	chr4	23945483	23946725	ENSG00000109819	PPARGC1A	1.65684	0.0285235	Inh L5-6 PVALB GULP1
	chr13:74047630-74048485	chr13	74047630	74048485	ENSG00000118922	KLF12	1.78999	0.0234899	Inh L5-6 PVALB GULP1
	chr7:28657927-28658881	chr7	28657927	28658881	ENSG00000146592	CREB5	2.81657	0.0369128	Inh L5-6 PVALB GULP1
	chr7:28408470-28411351	chr7	28408470	28411351	ENSG00000146592	CREB5	1.27877	0.0620805	Inh L5-6 PVALB GULP1
	chr21:45126391-45126772	chr21	45126391	45126772	ENSG00000197381	ADARB1	2.60796	0.0201342	Inh L5-6 PVALB GULP1
	chr1:107815141-107815654	chr1	107815141	107815654	ENSG00000134215	VAV3	2.34227	0.0134228	Inh L5-6 PVALB GULP1
	chr1:107788523-107789199	chr1	107788523	107789199	ENSG00000134215	VAV3	2.01605	0.0184564	Inh L5-6 PVALB GULP1
	chr5:153430056-153430256	chr5	153430056	153430256	ENSG00000155511	GRIA1	2.43753	0.011745	Inh L5-6 PVALB GULP1
	chr5:153405082-153405573	chr5	153405082	153405573	ENSG00000155511	GRIA1	2.29462	0.0134228	Inh L5-6 PVALB GULP1
	chr5:153537051-153537835	chr5	153537051	153537835	ENSG00000155511	GRIA1	1.9037	0.0218121	Inh L5-6 PVALB GULP1
	chr5:153676653-153677163	chr5	153676653	153677163	ENSG00000155511	GRIA1	2.04324	0.0167785	Inh L5-6 PVALB GULP1
	chr6:62163114-62163902	chr6	62163114	62163902	ENSG00000112232	KHDRBS2	2.52328	0.0234899	Inh L5-6 PVALB GULP1
	chr6:61953653-61954351	chr6	61953653	61954351	ENSG00000112232	KHDRBS2	1.97434	0.0218121	Inh L5-6 PVALB GULP1
	chr9:19894088-19894489	chr9	19894088	19894489	ENSG00000155886	SLC24A2	2.30377	0.0184564	Inh L5-6 PVALB GULP1
	chr9:19879218-19879585	chr9	19879218	19879585	ENSG00000155886	SLC24A2	2.27035	0.0151007	Inh L5-6 PVALB GULP1
	chr1:163202818-163203334	chr1	163202818	163203334	ENSG00000143248	RGS5	2.45293	0.0323054	Inh L5-6 PVALB LINC01057
	chr1:163221371-163222048	chr1	163221371	163222048	ENSG00000143248	RGS5	2.26615	0.0176211	Inh L5-6 PVALB LINC01057
	chr1:163196106-163196426	chr1	163196106	163196426	ENSG00000143248	RGS5	2.0156	0.0117474	Inh L5-6 PVALB LINC01057
	chr12:128266337-128268913	chr12	128266337	128268913	ENSG00000181234	TMEM132C	1.42843	0.0587372	Inh L5-6 PVALB LINC01057
	chr8:69508911-69509353	chr8	69508911	69509353	ENSG00000137573	SULF1	2.66688	0.020558	Inh L5-6 PVALB LINC01057
	chr8:69561899-69562323	chr8	69561899	69562323	ENSG00000137573	SULF1	2.48197	0.0234949	Inh L5-6 PVALB LINC01057
	chr8:69563076-69564298	chr8	69563076	69564298	ENSG00000137573	SULF1	2.11604	0.0352423	Inh L5-6 PVALB LINC01057
	chr8:69484901-69486378	chr8	69484901	69486378	ENSG00000137573	SULF1	2.07386	0.0367107	Inh L5-6 PVALB LINC01057
	chr8:69536696-69537446	chr8	69536696	69537446	ENSG00000137573	SULF1	2.26947	0.020558	Inh L5-6 PVALB LINC01057
	chr8:69478693-69479454	chr8	69478693	69479454	ENSG00000137573	SULF1	2.03666	0.020558	Inh L5-6 PVALB LINC01057
	chr8:69492420-69493355	chr8	69492420	69493355	ENSG00000137573	SULF1	1.55807	0.0337739	Inh L5-6 PVALB LINC01057
	chr2:149083073-149083466	chr2	149083073	149083466	ENSG00000150556	LYPD6B	2.1067	0.0117474	Inh L5-6 PVALB LINC01057
	chr9:116156532-116157577	chr9	116156532	116157577	ENSG00000182752	PAPPA	1.43595	0.0352423	Inh L5-6 PVALB LINC01057
	chr18:11688467-11690408	chr18	11688467	11690408	ENSG00000141404	GNAL	1.99725	0.0866373	Inh L5-6 PVALB LINC01057
	chr18:11719467-11720217	chr18	11719467	11720217	ENSG00000141404	GNAL	2.29709	0.0367107	Inh L5-6 PVALB LINC01057
	chr18:11700589-11700952	chr18	11700589	11700952	ENSG00000141404	GNAL	2.16101	0.0176211	Inh L5-6 PVALB LINC01057
	chr18:11699993-11700193	chr18	11699993	11700193	ENSG00000141404	GNAL	2.08192	0.0132159	Inh L5-6 PVALB LINC01057
	chr18:11654610-11656019	chr18	11654610	11656019	ENSG00000141404	GNAL	1.49012	0.0352423	Inh L5-6 PVALB LINC01057
	chr3:143822080-143823268	chr3	143822080	143823268	ENSG00000181804	SLC9A9	2.03454	0.0279001	Inh L5-6 PVALB LINC01057
	chr3:143753693-143754036	chr3	143753693	143754036	ENSG00000181804	SLC9A9	2.36331	0.0117474	Inh L5-6 PVALB LINC01057
	chr16:8685662-8686763	chr16	8685662	8686763	ENSG00000183044	ABAT	1.61482	0.0293686	Inh L5-6 PVALB LINC01057
	chr16:8697097-8697302	chr16	8697097	8697302	ENSG00000183044	ABAT	2.13828	0.010279	Inh L5-6 PVALB LINC01057
	chr16:8774646-8775042	chr16	8774646	8775042	ENSG00000183044	ABAT	2.04091	0.0132159	Inh L5-6 PVALB LINC01057
	chr22:36797456-36799256	chr22	36797456	36799256	ENSG00000100362	PVALB	2.58638	0.0469897	Inh L5-6 PVALB LINC01057
	chr22:36816447-36817676	chr22	36816447	36817676	ENSG00000100362	PVALB	1.68839	0.0425844	Inh L5-6 PVALB LINC01057
	chr22:36834398-36834891	chr22	36834398	36834891	ENSG00000100362	PVALB	1.96224	0.0132159	Inh L5-6 PVALB LINC01057
	chr12:11753326-11753859	chr12	11753326	11753859	ENSG00000139083	ETV6	2.06438	0.0234949	Inh L5-6 PVALB LINC01057
	chr12:11827325-11828132	chr12	11827325	11828132	ENSG00000139083	ETV6	1.94056	0.0264317	Inh L5-6 PVALB LINC01057
	chr12:11859794-11860323	chr12	11859794	11860323	ENSG00000139083	ETV6	1.93713	0.0190896	Inh L5-6 PVALB LINC01057
	chr5:131985779-131986418	chr5	131985779	131986418	ENSG00000164398	ACSL6	2.22527	0.0161527	Inh L5-6 PVALB LINC01057
	chr12:3097167-3098142	chr12	3097167	3098142	ENSG00000011105	TSPAN9	2.02215	0.0455213	Inh L5-6 PVALB LINC01057
	chr12:3199419-3201337	chr12	3199419	3201337	ENSG00000011105	TSPAN9	1.4204	0.0851689	Inh L5-6 PVALB LINC01057
	chr12:3242700-3242919	chr12	3242700	3242919	ENSG00000011105	TSPAN9	2.61898	0.0161527	Inh L5-6 PVALB LINC01057
	chr12:3185670-3186039	chr12	3185670	3186039	ENSG00000011105	TSPAN9	2.20186	0.0190896	Inh L5-6 PVALB LINC01057
	chr12:3141320-3141852	chr12	3141320	3141852	ENSG00000011105	TSPAN9	2.0013	0.0220264	Inh L5-6 PVALB LINC01057
	chr12:3236669-3237309	chr12	3236669	3237309	ENSG00000011105	TSPAN9	1.76043	0.0279001	Inh L5-6 PVALB LINC01057
	chr12:3054587-3055638	chr12	3054587	3055638	ENSG00000011105	TSPAN9	1.7299	0.0249633	Inh L5-6 PVALB LINC01057
	chr12:3205031-3205551	chr12	3205031	3205551	ENSG00000011105	TSPAN9	2.00104	0.0132159	Inh L5-6 PVALB LINC01057
	chr3:69879076-69879533	chr3	69879076	69879533	ENSG00000187098	MITF	2.22527	0.0161527	Inh L5-6 PVALB LINC01057
	chr3:69740909-69741598	chr3	69740909	69741598	ENSG00000187098	MITF	1.85868	0.0190896	Inh L5-6 PVALB LINC01057
	chr8:17800746-17802005	chr8	17800746	17802005	ENSG00000129422	MTUS1	2.38634	0.0469897	Inh L5-6 PVALB LINC01057
	chr8:17735599-17736492	chr8	17735599	17736492	ENSG00000129422	MTUS1	1.86595	0.0337739	Inh L5-6 PVALB LINC01057
	chr8:17721857-17722836	chr8	17721857	17722836	ENSG00000129422	MTUS1	2.04338	0.0264317	Inh L5-6 PVALB LINC01057
	chr8:17674688-17676766	chr8	17674688	17676766	ENSG00000129422	MTUS1	1.41037	0.0396476	Inh L5-6 PVALB LINC01057
	chr8:17661221-17662291	chr8	17661221	17662291	ENSG00000129422	MTUS1	1.67659	0.0249633	Inh L5-6 PVALB LINC01057
	chr14:64822767-64823803	chr14	64822767	64823803	ENSG00000070182	SPTB	1.99698	0.041116	Inh L5-6 PVALB LINC01057
	chr14:64847312-64847999	chr14	64847312	64847999	ENSG00000070182	SPTB	1.90617	0.0220264	Inh L5-6 PVALB LINC01057
	chr14:64855892-64856591	chr14	64855892	64856591	ENSG00000070182	SPTB	1.86176	0.0234949	Inh L5-6 PVALB LINC01057
	chr14:64818185-64818875	chr14	64818185	64818875	ENSG00000070182	SPTB	1.70281	0.0234949	Inh L5-6 PVALB LINC01057
	chr14:64807753-64808048	chr14	64807753	64808048	ENSG00000070182	SPTB	1.92	0.0146843	Inh L5-6 PVALB LINC01057
	chr13:45822950-45823629	chr13	45822950	45823629	ENSG00000215475	SIAH3	2.10493	0.0293686	Inh L5-6 PVALB LINC01057
	chr13:45847818-45848323	chr13	45847818	45848323	ENSG00000215475	SIAH3	2.04338	0.0264317	Inh L5-6 PVALB LINC01057
	chr13:45817479-45817822	chr13	45817479	45817822	ENSG00000215475	SIAH3	2.17842	0.0146843	Inh L5-6 PVALB LINC01057
	chr13:45843414-45843753	chr13	45843414	45843753	ENSG00000215475	SIAH3	2.20394	0.0117474	Inh L5-6 PVALB LINC01057
	chr13:45833597-45834402	chr13	45833597	45834402	ENSG00000215475	SIAH3	1.74093	0.0234949	Inh L5-6 PVALB LINC01057
	chr13:45812078-45813574	chr13	45812078	45813574	ENSG00000215475	SIAH3	1.44662	0.0352423	Inh L5-6 PVALB LINC01057
	chr7:45738808-45739621	chr7	45738808	45739621	ENSG00000164742	ADCY1	2.07817	0.0190896	Inh L5-6 PVALB LINC01057
	chr7:45510832-45512449	chr7	45510832	45512449	ENSG00000164742	ADCY1	1.72558	0.030837	Inh L5-6 PVALB LINC01057
	chr7:45536317-45536680	chr7	45536317	45536680	ENSG00000164742	ADCY1	2.17993	0.00881057	Inh L5-6 PVALB LINC01057
	chr1:63773779-63775667	chr1	63773779	63775667	ENSG00000185483	ROR1	1.65955	0.0499266	Inh L5-6 PVALB LINC01057
	chr1:63899185-63899425	chr1	63899185	63899425	ENSG00000185483	ROR1	2.0156	0.0117474	Inh L5-6 PVALB LINC01057
	chr10:31723248-31723839	chr10	31723248	31723839	ENSG00000165322	ARHGAP12	2.26947	0.020558	Inh L5-6 PVALB LINC01057
	chr10:31871054-31872071	chr10	31871054	31872071	ENSG00000165322	ARHGAP12	2.1569	0.0220264	Inh L5-6 PVALB LINC01057
	chr17:58505052-58505528	chr17	58505052	58505528	ENSG00000108389	MTMR4	2.21243	0.0132159	Inh L5-6 PVALB LINC01057
	chr4:11690034-11690887	chr4	11690034	11690887	ENSG00000002587	HS3ST1	2.45482	0.0625	Inh L3-5 PVALB ISG20
	chr4:11760935-11761800	chr4	11760935	11761800	ENSG00000002587	HS3ST1	2.30716	0.0535714	Inh L3-5 PVALB ISG20
	chr21:42678043-42678667	chr21	42678043	42678667	ENSG00000160191	PDE9A	2.60277	0.0714286	Inh L3-5 PVALB ISG20
	chr2:219680980-219681340	chr2	219680980	219681340	ENSG00000114923	SLC4A3	2.76415	0.0714286	Inh L3-5 PVALB ISG20
	chr14:23168437-23168652	chr14	23168437	23168652	ENSG00000092068	SLC7A8	2.22882	0.0446429	Inh L3-5 PVALB ISG20
	chr3:180684651-180685513	chr3	180684651	180685513	ENSG00000284862	CCDC39	2.21674	0.0892857	Inh L3-5 PVALB ISG20
	chr18:5181306-5182434	chr18	5181306	5182434	ENSG00000231824	AKAIN1	2.49764	0.0714286	Inh L3-5 PVALB ISG20
	chr12:19412084-19412297	chr12	19412084	19412297	ENSG00000139154	AEBP2	2.30662	0.0446429	Inh L3-5 PVALB ISG20
	chr17:80695498-80696289	chr17	80695498	80696289	ENSG00000141564	RPTOR	2.32771	0.0625	Inh L3-5 PVALB ISG20
	chr3:106839840-106840708	chr3	106839840	106840708	ENSG00000242759	LINC00882	2.52838	0.0714286	Inh L3-5 PVALB ISG20
	chr7:54550118-54551099	chr7	54550118	54551099	ENSG00000170419	VSTM2A	1.26787	0.0226935	Inh L2-5 PVALB LOC105376919
	chr7:54481740-54481968	chr7	54481740	54481968	ENSG00000170419	VSTM2A	1.62563	0.00445387	Inh L2-5 PVALB LOC105376919
	chr9:133950023-133951326	chr9	133950023	133951326	ENSG00000160293	VAV2	1.67797	0.0299046	Inh L2-5 PVALB LOC105376919
	chr9:133968795-133969665	chr9	133968795	133969665	ENSG00000160293	VAV2	1.77308	0.023754	Inh L2-5 PVALB LOC105376919
	chr9:133852418-133853059	chr9	133852418	133853059	ENSG00000160293	VAV2	1.82341	0.0224814	Inh L2-5 PVALB LOC105376919
	chr9:133848840-133849326	chr9	133848840	133849326	ENSG00000160293	VAV2	2.04576	0.0171792	Inh L2-5 PVALB LOC105376919
	chr9:133990745-133993449	chr9	133990745	133993449	ENSG00000160293	VAV2	1.17129	0.0466596	Inh L2-5 PVALB LOC105376919
	chr9:133864177-133864514	chr9	133864177	133864514	ENSG00000160293	VAV2	2.54894	0.0103924	Inh L2-5 PVALB LOC105376919
	chr9:133889810-133890520	chr9	133889810	133890520	ENSG00000160293	VAV2	2.14723	0.0135737	Inh L2-5 PVALB LOC105376919
	chr9:133883085-133883701	chr9	133883085	133883701	ENSG00000160293	VAV2	1.9366	0.0139979	Inh L2-5 PVALB LOC105376919
	chr9:133980523-133980985	chr9	133980523	133980985	ENSG00000160293	VAV2	1.66641	0.0169671	Inh L2-5 PVALB LOC105376919
	chr9:133979256-133979914	chr9	133979256	133979914	ENSG00000160293	VAV2	1.45782	0.0201485	Inh L2-5 PVALB LOC105376919
	chr9:133942370-133942806	chr9	133942370	133942806	ENSG00000160293	VAV2	1.87975	0.0112407	Inh L2-5 PVALB LOC105376919
	chr9:133918327-133918622	chr9	133918327	133918622	ENSG00000160293	VAV2	2.11034	0.00890774	Inh L2-5 PVALB LOC105376919
	chr9:133954023-133955298	chr9	133954023	133955298	ENSG00000160293	VAV2	1.10551	0.0275716	Inh L2-5 PVALB LOC105376919
	chr9:133948290-133948747	chr9	133948290	133948747	ENSG00000160293	VAV2	1.76872	0.0103924	Inh L2-5 PVALB LOC105376919
	chr9:133930916-133931648	chr9	133930916	133931648	ENSG00000160293	VAV2	1.45584	0.0146341	Inh L2-5 PVALB LOC105376919
	chr9:133934898-133936143	chr9	133934898	133936143	ENSG00000160293	VAV2	1.39361	0.0150583	Inh L2-5 PVALB LOC105376919
	chr9:133862620-133863622	chr9	133862620	133863622	ENSG00000160293	VAV2	1.53975	0.0114528	Inh L2-5 PVALB LOC105376919
	chr9:133928177-133928823	chr9	133928177	133928823	ENSG00000160293	VAV2	1.38436	0.0120891	Inh L2-5 PVALB LOC105376919
	chr9:133994359-133994894	chr9	133994359	133994894	ENSG00000160293	VAV2	1.2041	0.0154825	Inh L2-5 PVALB LOC105376919
	chr9:133904017-133904845	chr9	133904017	133904845	ENSG00000160293	VAV2	1.35406	0.0120891	Inh L2-5 PVALB LOC105376919
	chr9:133857215-133857778	chr9	133857215	133857778	ENSG00000160293	VAV2	1.52685	0.00933192	Inh L2-5 PVALB LOC105376919
	chr9:133873329-133874542	chr9	133873329	133874542	ENSG00000160293	VAV2	1.08267	0.0182397	Inh L2-5 PVALB LOC105376919
	chr9:133888594-133889557	chr9	133888594	133889557	ENSG00000160293	VAV2	1.30223	0.00869565	Inh L2-5 PVALB LOC105376919
	chr9:133897255-133897506	chr9	133897255	133897506	ENSG00000160293	VAV2	1.60553	0.00530223	Inh L2-5 PVALB LOC105376919
	chr2:30239513-30240682	chr2	30239513	30240682	ENSG00000213626	LBH	1.87281	0.0229056	Inh L2-5 PVALB LOC105376919
	chr2:30225080-30225770	chr2	30225080	30225770	ENSG00000213626	LBH	1.55858	0.0148462	Inh L2-5 PVALB LOC105376919
	chr2:30252841-30253450	chr2	30252841	30253450	ENSG00000213626	LBH	1.66528	0.0125133	Inh L2-5 PVALB LOC105376919
	chr15:80894519-80895395	chr15	80894519	80895395	ENSG00000103888	CEMIP	2.53125	0.0195122	Inh L2-5 PVALB LOC105376919
	chr15:80912133-80913345	chr15	80912133	80913345	ENSG00000103888	CEMIP	1.10688	0.0258749	Inh L2-5 PVALB LOC105376919
	chr15:80787700-80788127	chr15	80787700	80788127	ENSG00000103888	CEMIP	1.21472	0.00933192	Inh L2-5 PVALB LOC105376919
	chr5:34944219-34945249	chr5	34944219	34945249	ENSG00000168724	DNAJC21	1.62536	0.0146341	Inh L2-5 PVALB LOC105376919
	chr5:34958000-34958557	chr5	34958000	34958557	ENSG00000168724	DNAJC21	1.13482	0.0114528	Inh L2-5 PVALB LOC105376919
	chr11:100910803-100911341	chr11	100910803	100911341	ENSG00000165895	ARHGAP42	3.15224	0.0114528	Inh L2-5 PVALB LOC105376919
	chr11:100602394-100603663	chr11	100602394	100603663	ENSG00000165895	ARHGAP42	1.68898	0.0207847	Inh L2-5 PVALB LOC105376919
	chr11:100612795-100613288	chr11	100612795	100613288	ENSG00000165895	ARHGAP42	2.76319	0.00869565	Inh L2-5 PVALB LOC105376919
	chr11:100686940-100688237	chr11	100686940	100688237	ENSG00000165895	ARHGAP42	1.25937	0.0311771	Inh L2-5 PVALB LOC105376919
	chr11:100607564-100608311	chr11	100607564	100608311	ENSG00000165895	ARHGAP42	2.58684	0.00827147	Inh L2-5 PVALB LOC105376919
	chr11:100902799-100903274	chr11	100902799	100903274	ENSG00000165895	ARHGAP42	2.61453	0.00721103	Inh L2-5 PVALB LOC105376919
	chr11:100822792-100823294	chr11	100822792	100823294	ENSG00000165895	ARHGAP42	2.19644	0.00763521	Inh L2-5 PVALB LOC105376919
	chr11:100863437-100863733	chr11	100863437	100863733	ENSG00000165895	ARHGAP42	2.1718	0.00615058	Inh L2-5 PVALB LOC105376919
	chr11:100550766-100551607	chr11	100550766	100551607	ENSG00000165895	ARHGAP42	1.58429	0.00911983	Inh L2-5 PVALB LOC105376919
	chr11:100592462-100593626	chr11	100592462	100593626	ENSG00000165895	ARHGAP42	1.11771	0.0173913	Inh L2-5 PVALB LOC105376919
	chr11:100575207-100575945	chr11	100575207	100575945	ENSG00000165895	ARHGAP42	1.26681	0.0120891	Inh L2-5 PVALB LOC105376919
	chr11:100930179-100930676	chr11	100930179	100930676	ENSG00000165895	ARHGAP42	1.08241	0.0161188	Inh L2-5 PVALB LOC105376919
	chr11:100632899-100633720	chr11	100632899	100633720	ENSG00000165895	ARHGAP42	1.33758	0.0101803	Inh L2-5 PVALB LOC105376919
	chr11:100832195-100832542	chr11	100832195	100832542	ENSG00000165895	ARHGAP42	1.51903	0.0078473	Inh L2-5 PVALB LOC105376919
	chr11:100874745-100875263	chr11	100874745	100875263	ENSG00000165895	ARHGAP42	1.65998	0.00551432	Inh L2-5 PVALB LOC105376919
	chr11:100831619-100831819	chr11	100831619	100831819	ENSG00000165895	ARHGAP42	1.75116	0.00487805	Inh L2-5 PVALB LOC105376919
	chr11:100753318-100753610	chr11	100753318	100753610	ENSG00000165895	ARHGAP42	1.87756	0.00424178	Inh L2-5 PVALB LOC105376919
	chr11:100719306-100720349	chr11	100719306	100720349	ENSG00000165895	ARHGAP42	1.13219	0.0120891	Inh L2-5 PVALB LOC105376919
	chr11:100830275-100830802	chr11	100830275	100830802	ENSG00000165895	ARHGAP42	1.1088	0.0110286	Inh L2-5 PVALB LOC105376919
	chr1:25658700-25659645	chr1	25658700	25659645	ENSG00000117643	MAN1C1	2.04714	0.0258749	Inh L2-5 PVALB LOC105376919
	chr1:25706385-25707460	chr1	25706385	25707460	ENSG00000117643	MAN1C1	2.03286	0.0243902	Inh L2-5 PVALB LOC105376919
	chr1:25713594-25714125	chr1	25713594	25714125	ENSG00000117643	MAN1C1	2.16428	0.0146341	Inh L2-5 PVALB LOC105376919
	chr1:25730046-25730323	chr1	25730046	25730323	ENSG00000117643	MAN1C1	2.45449	0.0108165	Inh L2-5 PVALB LOC105376919
	chr1:25743401-25745068	chr1	25743401	25745068	ENSG00000117643	MAN1C1	1.26271	0.0324496	Inh L2-5 PVALB LOC105376919
	chr1:25760273-25761026	chr1	25760273	25761026	ENSG00000117643	MAN1C1	1.31347	0.0169671	Inh L2-5 PVALB LOC105376919
	chr1:25765950-25767349	chr1	25765950	25767349	ENSG00000117643	MAN1C1	1.05808	0.0239661	Inh L2-5 PVALB LOC105376919
	chr1:25775034-25776022	chr1	25775034	25776022	ENSG00000117643	MAN1C1	1.02698	0.0212089	Inh L2-5 PVALB LOC105376919
	chr1:25630946-25632052	chr1	25630946	25632052	ENSG00000117643	MAN1C1	1.2993	0.011877	Inh L2-5 PVALB LOC105376919
	chr1:25694713-25694913	chr1	25694713	25694913	ENSG00000117643	MAN1C1	1.68407	0.00657476	Inh L2-5 PVALB LOC105376919
	chr1:25657494-25658047	chr1	25657494	25658047	ENSG00000117643	MAN1C1	1.25423	0.00911983	Inh L2-5 PVALB LOC105376919
	chr1:25676297-25676982	chr1	25676297	25676982	ENSG00000117643	MAN1C1	1.18006	0.00933192	Inh L2-5 PVALB LOC105376919
	chr1:25721397-25721597	chr1	25721397	25721597	ENSG00000117643	MAN1C1	2.17137	0.00254507	Inh L2-5 PVALB LOC105376919
	chr15:33137759-33138641	chr15	33137759	33138641	ENSG00000248905	FMN1	1.3237	0.0218452	Inh L2-5 PVALB LOC105376919
	chr15:33160399-33161371	chr15	33160399	33161371	ENSG00000248905	FMN1	1.51551	0.0161188	Inh L2-5 PVALB LOC105376919
	chr15:33154668-33155320	chr15	33154668	33155320	ENSG00000248905	FMN1	1.36968	0.0173913	Inh L2-5 PVALB LOC105376919
	chr15:33131633-33132054	chr15	33131633	33132054	ENSG00000248905	FMN1	1.49524	0.0108165	Inh L2-5 PVALB LOC105376919
	chr15:33067635-33068585	chr15	33067635	33068585	ENSG00000248905	FMN1	1.42864	0.0116649	Inh L2-5 PVALB LOC105376919
	chr15:33090291-33091007	chr15	33090291	33091007	ENSG00000248905	FMN1	1.11731	0.0176034	Inh L2-5 PVALB LOC105376919
	chr15:33116334-33116670	chr15	33116334	33116670	ENSG00000248905	FMN1	1.4645	0.0097561	Inh L2-5 PVALB LOC105376919
	chr15:32861373-32862322	chr15	32861373	32862322	ENSG00000248905	FMN1	1.37977	0.00996819	Inh L2-5 PVALB LOC105376919
	chr15:33119240-33119716	chr15	33119240	33119716	ENSG00000248905	FMN1	1.22975	0.0106045	Inh L2-5 PVALB LOC105376919
	chr15:33191668-33192003	chr15	33191668	33192003	ENSG00000248905	FMN1	1.03904	0.0137858	Inh L2-5 PVALB LOC105376919
	chr15:33031386-33032001	chr15	33031386	33032001	ENSG00000248905	FMN1	1.21177	0.00954401	Inh L2-5 PVALB LOC105376919
	chr15:33068763-33069321	chr15	33068763	33069321	ENSG00000248905	FMN1	1.21472	0.00933192	Inh L2-5 PVALB LOC105376919
	chr15:32851465-32852156	chr15	32851465	32852156	ENSG00000248905	FMN1	1.14484	0.00954401	Inh L2-5 PVALB LOC105376919
	chr15:33045009-33045312	chr15	33045009	33045312	ENSG00000248905	FMN1	1.42469	0.00572641	Inh L2-5 PVALB LOC105376919
	chr3:68931538-68933095	chr3	68931538	68933095	ENSG00000163377	FAM19A4	2.91634	0.045175	Inh L2-5 PVALB LOC105376919
	chr3:68904208-68904581	chr3	68904208	68904581	ENSG00000163377	FAM19A4	3.0978	0.011877	Inh L2-5 PVALB LOC105376919
	chr3:68907476-68907876	chr3	68907476	68907876	ENSG00000163377	FAM19A4	2.86963	0.0123012	Inh L2-5 PVALB LOC105376919
	chr3:68793710-68794977	chr3	68793710	68794977	ENSG00000163377	FAM19A4	1.12031	0.0161188	Inh L2-5 PVALB LOC105376919
	chr11:128610842-128611783	chr11	128610842	128611783	ENSG00000134954	ETS1	2.68089	0.0171792	Inh L2-5 PVALB LOC105376919
	chr11:128005626-128006811	chr11	128005626	128006811	ENSG00000134954	ETS1	2.35856	0.01421	Inh L2-5 PVALB LOC105376919
	chr11:128402165-128402655	chr11	128402165	128402655	ENSG00000134954	ETS1	2.63495	0.0116649	Inh L2-5 PVALB LOC105376919
	chr11:128497320-128497724	chr11	128497320	128497724	ENSG00000134954	ETS1	2.3751	0.0123012	Inh L2-5 PVALB LOC105376919
	chr11:128512794-128513049	chr11	128512794	128513049	ENSG00000134954	ETS1	3.06733	0.00827147	Inh L2-5 PVALB LOC105376919
	chr11:128309776-128310567	chr11	128309776	128310567	ENSG00000134954	ETS1	2.39869	0.0114528	Inh L2-5 PVALB LOC105376919
	chr11:128361628-128362443	chr11	128361628	128362443	ENSG00000134954	ETS1	2.54894	0.0103924	Inh L2-5 PVALB LOC105376919
	chr11:128618918-128619520	chr11	128618918	128619520	ENSG00000134954	ETS1	2.12617	0.0129374	Inh L2-5 PVALB LOC105376919
	chr11:128373161-128373796	chr11	128373161	128373796	ENSG00000134954	ETS1	2.12758	0.0125133	Inh L2-5 PVALB LOC105376919
	chr11:128612858-128613182	chr11	128612858	128613182	ENSG00000134954	ETS1	2.62246	0.00848356	Inh L2-5 PVALB LOC105376919
	chr11:128488661-128489010	chr11	128488661	128489010	ENSG00000134954	ETS1	2.39694	0.00933192	Inh L2-5 PVALB LOC105376919
	chr11:128178921-128179886	chr11	128178921	128179886	ENSG00000134954	ETS1	1.82448	0.0139979	Inh L2-5 PVALB LOC105376919
	chr11:128482961-128483961	chr11	128482961	128483961	ENSG00000134954	ETS1	2.13851	0.00996819	Inh L2-5 PVALB LOC105376919
	chr11:128474746-128475125	chr11	128474746	128475125	ENSG00000134954	ETS1	1.91212	0.011877	Inh L2-5 PVALB LOC105376919
	chr11:128299239-128299551	chr11	128299239	128299551	ENSG00000134954	ETS1	2.37565	0.00763521	Inh L2-5 PVALB LOC105376919
	chr11:128593783-128594108	chr11	128593783	128594108	ENSG00000134954	ETS1	2.6523	0.00615058	Inh L2-5 PVALB LOC105376919
	chr11:128289140-128289795	chr11	128289140	128289795	ENSG00000134954	ETS1	1.88581	0.0101803	Inh L2-5 PVALB LOC105376919
	chr11:128399442-128399693	chr11	128399442	128399693	ENSG00000134954	ETS1	2.65038	0.00551432	Inh L2-5 PVALB LOC105376919
	chr11:128463384-128464056	chr11	128463384	128464056	ENSG00000134954	ETS1	1.65278	0.0120891	Inh L2-5 PVALB LOC105376919
	chr11:128473877-128474142	chr11	128473877	128474142	ENSG00000134954	ETS1	2.46745	0.00593849	Inh L2-5 PVALB LOC105376919
	chr11:128342799-128343376	chr11	128342799	128343376	ENSG00000134954	ETS1	2.11627	0.00721103	Inh L2-5 PVALB LOC105376919
	chr11:128632309-128632764	chr11	128632309	128632764	ENSG00000134954	ETS1	1.47776	0.0112407	Inh L2-5 PVALB LOC105376919
	chr11:128506942-128507790	chr11	128506942	128507790	ENSG00000134954	ETS1	1.11444	0.0193001	Inh L2-5 PVALB LOC105376919
	chr11:128285710-128286090	chr11	128285710	128286090	ENSG00000134954	ETS1	1.62865	0.00848356	Inh L2-5 PVALB LOC105376919
	chr11:128467773-128468157	chr11	128467773	128468157	ENSG00000134954	ETS1	1.74662	0.00721103	Inh L2-5 PVALB LOC105376919
	chr11:128585756-128586269	chr11	128585756	128586269	ENSG00000134954	ETS1	1.84987	0.00487805	Inh L2-5 PVALB LOC105376919
	chr11:128364597-128364816	chr11	128364597	128364816	ENSG00000134954	ETS1	1.8574	0.0038176	Inh L2-5 PVALB LOC105376919
	chr11:128563138-128563436	chr11	128563138	128563436	ENSG00000134954	ETS1	1.8574	0.0038176	Inh L2-5 PVALB LOC105376919
	chr11:128031446-128032100	chr11	128031446	128032100	ENSG00000134954	ETS1	1.14109	0.0101803	Inh L2-5 PVALB LOC105376919
	chr11:128290256-128290717	chr11	128290256	128290717	ENSG00000134954	ETS1	1.05658	0.011877	Inh L2-5 PVALB LOC105376919
	chr2:197977069-197977737	chr2	197977069	197977737	ENSG00000115896	PLCL1	3.8115	0.0139979	Inh L2-5 PVALB LOC105376919
	chr2:198053240-198054120	chr2	198053240	198054120	ENSG00000115896	PLCL1	2.52217	0.0182397	Inh L2-5 PVALB LOC105376919
	chr2:197898228-197898700	chr2	197898228	197898700	ENSG00000115896	PLCL1	2.00198	0.0078473	Inh L2-5 PVALB LOC105376919
	chr2:198004898-198005914	chr2	198004898	198005914	ENSG00000115896	PLCL1	1.31657	0.016755	Inh L2-5 PVALB LOC105376919
	chr2:197996785-197997168	chr2	197996785	197997168	ENSG00000115896	PLCL1	1.83895	0.00805938	Inh L2-5 PVALB LOC105376919
	chr2:197894134-197894470	chr2	197894134	197894470	ENSG00000115896	PLCL1	1.41991	0.0078473	Inh L2-5 PVALB LOC105376919
	chr2:198029728-198029928	chr2	198029728	198029928	ENSG00000115896	PLCL1	1.87756	0.00424178	Inh L2-5 PVALB LOC105376919
	chr2:197837876-197839201	chr2	197837876	197839201	ENSG00000115896	PLCL1	1.1075	0.0116649	Inh L2-5 PVALB LOC105376919
	chr2:197946867-197947198	chr2	197946867	197947198	ENSG00000115896	PLCL1	1.6928	0.00402969	Inh L2-5 PVALB LOC105376919
	chr15:39872447-39872842	chr15	39872447	39872842	ENSG00000166073	GPR176	2.38805	0.0129374	Inh L2-5 PVALB LOC105376919
	chr15:39819444-39820001	chr15	39819444	39820001	ENSG00000166073	GPR176	2.25366	0.00699894	Inh L2-5 PVALB LOC105376919
	chr15:39868418-39868777	chr15	39868418	39868777	ENSG00000166073	GPR176	2.11627	0.00721103	Inh L2-5 PVALB LOC105376919
	chr15:39830626-39830850	chr15	39830626	39830850	ENSG00000166073	GPR176	2.01473	0.00509014	Inh L2-5 PVALB LOC105376919
	chr15:39896841-39897585	chr15	39896841	39897585	ENSG00000166073	GPR176	1.36934	0.00911983	Inh L2-5 PVALB LOC105376919
	chr15:39860286-39860668	chr15	39860286	39860668	ENSG00000166073	GPR176	1.38805	0.00636267	Inh L2-5 PVALB LOC105376919
	chr1:116255239-116255998	chr1	116255239	116255998	ENSG00000163399	ATP1A1	2.33617	0.0180276	Inh L2-5 PVALB LOC105376919
	chr1:116392706-116393133	chr1	116392706	116393133	ENSG00000163399	ATP1A1	1.42732	0.00869565	Inh L2-5 PVALB LOC105376919
	chr8:60280467-60282404	chr8	60280467	60282404	ENSG00000178538	CA8	1.70864	0.0455373	Inh L1-6 PVALB COL15A1
	chr8:60274342-60275342	chr8	60274342	60275342	ENSG00000178538	CA8	2.18275	0.0154827	Inh L1-6 PVALB COL15A1
	chr8:60237133-60237362	chr8	60237133	60237362	ENSG00000178538	CA8	2.1093	0.00819672	Inh L1-6 PVALB COL15A1
	chr9:98906745-98907142	chr9	98906745	98907142	ENSG00000204291	COL15A1	3.86705	0.0182149	Inh L1-6 PVALB COL15A1
	chr9:98943418-98944909	chr9	98943418	98944909	ENSG00000204291	COL15A1	2.49786	0.0364299	Inh L1-6 PVALB COL15A1
	chr9:98958174-98958916	chr9	98958174	98958916	ENSG00000204291	COL15A1	2.29	0.0182149	Inh L1-6 PVALB COL15A1
	chr9:98971189-98972426	chr9	98971189	98972426	ENSG00000204291	COL15A1	1.93641	0.0209472	Inh L1-6 PVALB COL15A1
	chr9:98899459-98900103	chr9	98899459	98900103	ENSG00000204291	COL15A1	1.9283	0.010929	Inh L1-6 PVALB COL15A1
	chr8:115429063-115429746	chr8	115429063	115429746	ENSG00000104447	TRPS1	2.38589	0.0163934	Inh L1-6 PVALB COL15A1
	chr8:115476764-115477051	chr8	115476764	115477051	ENSG00000104447	TRPS1	2.59179	0.00819672	Inh L1-6 PVALB COL15A1
	chr8:115877626-115878132	chr8	115877626	115878132	ENSG00000104447	TRPS1	2.3572	0.010929	Inh L1-6 PVALB COL15A1
	chr8:115440016-115440722	chr8	115440016	115440722	ENSG00000104447	TRPS1	1.96097	0.0154827	Inh L1-6 PVALB COL15A1
	chr8:115667333-115668353	chr8	115667333	115668353	ENSG00000104447	TRPS1	1.4815	0.0273224	Inh L1-6 PVALB COL15A1
	chr8:115576130-115576912	chr8	115576130	115576912	ENSG00000104447	TRPS1	1.96023	0.0127505	Inh L1-6 PVALB COL15A1
	chr8:115586930-115587818	chr8	115586930	115587818	ENSG00000104447	TRPS1	1.49455	0.0191257	Inh L1-6 PVALB COL15A1
	chr8:115687670-115688015	chr8	115687670	115688015	ENSG00000104447	TRPS1	1.99644	0.00910747	Inh L1-6 PVALB COL15A1
	chr6:75202054-75202631	chr6	75202054	75202631	ENSG00000111799	COL12A1	1.86254	0.0209472	Inh L1-6 PVALB COL15A1
	chr6:75207459-75207936	chr6	75207459	75207936	ENSG00000111799	COL12A1	1.76121	0.0191257	Inh L1-6 PVALB COL15A1
	chr6:75204465-75205084	chr6	75204465	75205084	ENSG00000111799	COL12A1	1.51097	0.0182149	Inh L1-6 PVALB COL15A1
	chr6:74954362-74955590	chr6	74954362	74955590	ENSG00000111799	COL12A1	1.73261	0.0127505	Inh L1-6 PVALB COL15A1
	chr13:87661504-87661878	chr13	87661504	87661878	ENSG00000228824	MIR4500HG	2.403	0.0118397	Inh L1-6 PVALB COL15A1
	chr2:43707353-43707806	chr2	43707353	43707806	ENSG00000152527	PLEKHH2	2.65676	0.0136612	Inh L1-6 PVALB COL15A1
	chr2:43636751-43638341	chr2	43636751	43638341	ENSG00000152527	PLEKHH2	1.27542	0.0255009	Inh L1-6 PVALB COL15A1
	chr10:126398397-126398723	chr10	126398397	126398723	ENSG00000148848	ADAM12	2.5935	0.0100182	Inh L1-6 PVALB COL15A1
	chr10:126302821-126303317	chr10	126302821	126303317	ENSG00000148848	ADAM12	2.25291	0.00819672	Inh L1-6 PVALB COL15A1
	chr10:126216340-126216779	chr10	126216340	126216779	ENSG00000148848	ADAM12	2.05507	0.00910747	Inh L1-6 PVALB COL15A1
	chr10:126070453-126071733	chr10	126070453	126071733	ENSG00000148848	ADAM12	1.62486	0.0163934	Inh L1-6 PVALB COL15A1
	chr10:126388012-126388897	chr10	126388012	126388897	ENSG00000148848	ADAM12	1.40284	0.0218579	Inh L1-6 PVALB COL15A1
	chr10:126081059-126081533	chr10	126081059	126081533	ENSG00000148848	ADAM12	1.97869	0.00819672	Inh L1-6 PVALB COL15A1
	chr7:263922-266006	chr7	263922	266006	ENSG00000177706	FAM20C	1.80406	0.0336976	Inh L1-6 PVALB COL15A1
	chr7:216613-217202	chr7	216613	217202	ENSG00000177706	FAM20C	2.65058	0.0154827	Inh L1-6 PVALB COL15A1
	chr7:250144-250917	chr7	250144	250917	ENSG00000177706	FAM20C	2.15273	0.0200364	Inh L1-6 PVALB COL15A1
	chr7:187942-188276	chr7	187942	188276	ENSG00000177706	FAM20C	2.275	0.0136612	Inh L1-6 PVALB COL15A1
	chr7:240968-242293	chr7	240968	242293	ENSG00000177706	FAM20C	1.80556	0.0173042	Inh L1-6 PVALB COL15A1
	chr7:212537-213454	chr7	212537	213454	ENSG00000177706	FAM20C	1.97341	0.0136612	Inh L1-6 PVALB COL15A1
	chr7:232083-233253	chr7	232083	233253	ENSG00000177706	FAM20C	1.32326	0.0291439	Inh L1-6 PVALB COL15A1
	chr21:26965138-26968047	chr21	26965138	26968047	ENSG00000154736	ADAMTS5	1.60806	0.064663	Inh L1-6 PVALB COL15A1
	chr21:27248607-27249551	chr21	27248607	27249551	ENSG00000154736	ADAMTS5	2.04486	0.0127505	Inh L1-6 PVALB COL15A1
	chr3:155079743-155080532	chr3	155079743	155080532	ENSG00000196549	MME	1.84852	0.0182149	Inh L1-6 PVALB COL15A1
	chr17:56582403-56582765	chr17	56582403	56582765	ENSG00000183691	NOG	3.17846	0.0154827	Inh L1-6 PVALB COL15A1
	chr17:56577509-56578490	chr17	56577509	56578490	ENSG00000183691	NOG	2.03897	0.0163934	Inh L1-6 PVALB COL15A1
	chr17:56678344-56680258	chr17	56678344	56680258	ENSG00000183691	NOG	1.34043	0.0236794	Inh L1-6 PVALB COL15A1
	chr4:108139099-108139552	chr4	108139099	108139552	ENSG00000138795	LEF1	2.25291	0.00819672	Inh L1-6 PVALB COL15A1
	chr12:126726378-126727147	chr12	126726378	126727147	NA	LINC00943	3.07461	0.0227687	Inh L1-6 PVALB COL15A1
	chr12:126727647-126728057	chr12	126727647	126728057	NA	LINC00943	2.62748	0.0127505	Inh L1-6 PVALB COL15A1
	chr4:22531087-22531840	chr4	22531087	22531840	ENSG00000152990	ADGRA3	2.70577	0.0200364	Inh L1-6 PVALB COL15A1
	chr4:22532459-22532668	chr4	22532459	22532668	ENSG00000152990	ADGRA3	2.33047	0.00819672	Inh L1-6 PVALB COL15A1
	chr4:22572989-22574199	chr4	22572989	22574199	ENSG00000152990	ADGRA3	1.96023	0.0127505	Inh L1-6 PVALB COL15A1
	chr3:68988428-68988719	chr3	68988428	68988719	ENSG00000163378	EOGT	2.26986	0.00637523	Inh L1-6 PVALB COL15A1
	chr17:55783789-55784038	chr17	55783789	55784038	ENSG00000141179	PCTP	2.0905	0.00637523	Inh L1-6 PVALB COL15A1
	chr20:5041061-5042085	chr20	5041061	5042085	ENSG00000089057	SLC23A2	2.18221	0.0136612	Inh L1-6 PVALB COL15A1
	chr20:5023852-5024786	chr20	5023852	5024786	ENSG00000089057	SLC23A2	1.89111	0.0173042	Inh L1-6 PVALB COL15A1
	chr20:5055366-5055800	chr20	5055366	5055800	ENSG00000089057	SLC23A2	2.0905	0.00637523	Inh L1-6 PVALB COL15A1
	chr11:107653253-107653601	chr11	107653253	107653601	ENSG00000110675	ELMOD1	2.33047	0.00819672	Inh L1-6 PVALB COL15A1
	chr6:35213381-35214895	chr6	35213381	35214895	ENSG00000146197	SCUBE3	1.51387	0.0236794	Inh L1-6 PVALB COL15A1
	chr6:35205271-35205501	chr6	35205271	35205501	ENSG00000146197	SCUBE3	2.28209	0.00546448	Inh L1-6 PVALB COL15A1
	chr2:99746583-99746982	chr2	99746583	99746982	ENSG00000144218	AFF3	2.24173	0.0100182	Inh L1-6 PVALB COL15A1
	chr2:99926228-99926608	chr2	99926228	99926608	ENSG00000144218	AFF3	2.17846	0.00728597	Inh L1-6 PVALB COL15A1
	chr11:86705983-86706807	chr11	86705983	86706807	ENSG00000151376	ME3	2.97869	0.0173042	Inh L1-6 PVALB COL15A1
	chr11:86481486-86482120	chr11	86481486	86482120	ENSG00000151376	ME3	1.90239	0.0118397	Inh L1-6 PVALB COL15A1
	chr11:86681170-86681856	chr11	86681170	86681856	ENSG00000151376	ME3	1.59905	0.0145719	Inh L1-6 PVALB COL15A1
	chr11:12581681-12582461	chr11	12581681	12582461	ENSG00000187079	TEAD1	2.4439	0.0127505	Inh L1-6 PVALB COL15A1
	chr11:12765272-12766036	chr11	12765272	12766036	ENSG00000187079	TEAD1	1.65264	0.0245902	Inh L1-6 PVALB COL15A1
	chr13:97911099-97912596	chr13	97911099	97912596	ENSG00000065150	IPO5	1.87245	0.0273224	Inh L1-6 PVALB COL15A1
	chr13:97918241-97918441	chr13	97918241	97918441	ENSG00000065150	IPO5	2.46797	0.00910747	Inh L1-6 PVALB COL15A1
	chr17:39080352-39081350	chr17	39080352	39081350	ENSG00000161381	PLXDC1	1.57433	0.0163934	Inh L1-6 PVALB COL15A1
	chr6:70446851-70448624	chr6	70446851	70448624	ENSG00000082269	FAM135A	1.32046	0.0245902	Inh L1-6 PVALB COL15A1
	chr7:12093011-12093886	chr7	12093011	12093886	ENSG00000106460	TMEM106B	1.89402	0.0154827	Inh L1-6 PVALB COL15A1
	chr7:12281034-12281611	chr7	12281034	12281611	ENSG00000106460	TMEM106B	1.97869	0.00819672	Inh L1-6 PVALB COL15A1
	chr4:153758995-153760724	chr4	153758995	153760724	ENSG00000145428	RNF175	1.15829	0.0455373	Inh L1-6 PVALB COL15A1
	chr18:72637363-72639063	chr18	72637363	72639063	ENSG00000141668	CBLN2	1.15516	0.044505	Exc L2 LAMP5 KCNG3
	chr18:72581993-72583576	chr18	72581993	72583576	ENSG00000141668	CBLN2	1.22173	0.0298214	Exc L2 LAMP5 KCNG3
	chr18:72532989-72533458	chr18	72532989	72533458	ENSG00000141668	CBLN2	1.76946	0.0146836	Exc L2 LAMP5 KCNG3
	chr18:72197441-72198133	chr18	72197441	72198133	ENSG00000141668	CBLN2	1.66883	0.0155919	Exc L2 LAMP5 KCNG3
	chr18:72588108-72589688	chr18	72588108	72589688	ENSG00000141668	CBLN2	1.05595	0.0273993	Exc L2 LAMP5 KCNG3
	chr18:72459936-72460964	chr18	72459936	72460964	ENSG00000141668	CBLN2	1.1694	0.0199818	Exc L2 LAMP5 KCNG3
	chr18:72317126-72318329	chr18	72317126	72318329	ENSG00000141668	CBLN2	1.28158	0.0152891	Exc L2 LAMP5 KCNG3
	chr18:72458273-72458842	chr18	72458273	72458842	ENSG00000141668	CBLN2	1.42575	0.0118074	Exc L2 LAMP5 KCNG3
	chr18:72621762-72622989	chr18	72621762	72622989	ENSG00000141668	CBLN2	1.04402	0.0211929	Exc L2 LAMP5 KCNG3
	chr18:72567107-72568053	chr18	72567107	72568053	ENSG00000141668	CBLN2	1.35192	0.010445	Exc L2 LAMP5 KCNG3
	chr18:72532003-72532507	chr18	72532003	72532507	ENSG00000141668	CBLN2	1.09397	0.00999092	Exc L2 LAMP5 KCNG3
	chr18:72177796-72177996	chr18	72177796	72177996	ENSG00000141668	CBLN2	2.33071	0.00211929	Exc L2 LAMP5 KCNG3
	chr3:67883539-67884803	chr3	67883539	67884803	ENSG00000183662	FAM19A1	2.12422	0.0236149	Exc L2 LAMP5 KCNG3
	chr3:67995260-67996233	chr3	67995260	67996233	ENSG00000183662	FAM19A1	1.72344	0.0270966	Exc L2 LAMP5 KCNG3
	chr3:68141547-68143105	chr3	68141547	68143105	ENSG00000183662	FAM19A1	1.45618	0.0277021	Exc L2 LAMP5 KCNG3
	chr3:68005799-68006508	chr3	68005799	68006508	ENSG00000183662	FAM19A1	1.58625	0.0186194	Exc L2 LAMP5 KCNG3
	chr3:68373222-68375185	chr3	68373222	68375185	ENSG00000183662	FAM19A1	1.29892	0.0267938	Exc L2 LAMP5 KCNG3
	chr3:68228061-68229507	chr3	68228061	68229507	ENSG00000183662	FAM19A1	1.45698	0.0175598	Exc L2 LAMP5 KCNG3
	chr3:68233996-68235488	chr3	68233996	68235488	ENSG00000183662	FAM19A1	1.12439	0.0263397	Exc L2 LAMP5 KCNG3
	chr3:67897622-67898731	chr3	67897622	67898731	ENSG00000183662	FAM19A1	1.22866	0.0180139	Exc L2 LAMP5 KCNG3
	chr3:68061010-68062060	chr3	68061010	68062060	ENSG00000183662	FAM19A1	1.42782	0.0131698	Exc L2 LAMP5 KCNG3
	chr3:68360175-68361037	chr3	68360175	68361037	ENSG00000183662	FAM19A1	1.52067	0.0108992	Exc L2 LAMP5 KCNG3
	chr3:68136074-68136890	chr3	68136074	68136890	ENSG00000183662	FAM19A1	1.22192	0.0125643	Exc L2 LAMP5 KCNG3
	chr3:68668654-68669154	chr3	68668654	68669154	ENSG00000183662	FAM19A1	1.63366	0.00590372	Exc L2 LAMP5 KCNG3
	chr3:68004258-68004603	chr3	68004258	68004603	ENSG00000183662	FAM19A1	1.05586	0.0101423	Exc L2 LAMP5 KCNG3
	chr17:51857374-51858610	chr17	51857374	51858610	ENSG00000154975	CA10	1.59794	0.028459	Exc L2 LAMP5 KCNG3
	chr17:51768704-51769763	chr17	51768704	51769763	ENSG00000154975	CA10	1.43854	0.0205873	Exc L2 LAMP5 KCNG3
	chr17:51644066-51644888	chr17	51644066	51644888	ENSG00000154975	CA10	1.47892	0.0192249	Exc L2 LAMP5 KCNG3
	chr17:52048605-52050297	chr17	52048605	52050297	ENSG00000154975	CA10	1.45924	0.0178625	Exc L2 LAMP5 KCNG3
	chr17:51726545-51727446	chr17	51726545	51727446	ENSG00000154975	CA10	1.79283	0.0118074	Exc L2 LAMP5 KCNG3
	chr17:51846172-51848124	chr17	51846172	51848124	ENSG00000154975	CA10	1.08898	0.0273993	Exc L2 LAMP5 KCNG3
	chr17:51957591-51958339	chr17	51957591	51958339	ENSG00000154975	CA10	1.31678	0.0139267	Exc L2 LAMP5 KCNG3
	chr17:51902911-51904299	chr17	51902911	51904299	ENSG00000154975	CA10	1.11749	0.0186194	Exc L2 LAMP5 KCNG3
	chr17:51876583-51877564	chr17	51876583	51877564	ENSG00000154975	CA10	1.57444	0.00923403	Exc L2 LAMP5 KCNG3
	chr17:51601683-51603009	chr17	51601683	51603009	ENSG00000154975	CA10	1.06638	0.0165002	Exc L2 LAMP5 KCNG3
	chr17:51868283-51868895	chr17	51868283	51868895	ENSG00000154975	CA10	1.47412	0.00832576	Exc L2 LAMP5 KCNG3
	chr17:51647922-51648268	chr17	51647922	51648268	ENSG00000154975	CA10	1.34816	0.00787163	Exc L2 LAMP5 KCNG3
	chr17:51650542-51651169	chr17	51650542	51651169	ENSG00000154975	CA10	1.28636	0.00802301	Exc L2 LAMP5 KCNG3
	chr17:51830435-51831471	chr17	51830435	51831471	ENSG00000154975	CA10	1.08992	0.00953678	Exc L2 LAMP5 KCNG3
	chr17:51949278-51950022	chr17	51949278	51950022	ENSG00000154975	CA10	1.05586	0.0101423	Exc L2 LAMP5 KCNG3
	chr5:168925067-168926314	chr5	168925067	168926314	ENSG00000184347	SLIT3	1.56965	0.0379958	Exc L2 LAMP5 KCNG3
	chr5:168801407-168803158	chr5	168801407	168803158	ENSG00000184347	SLIT3	1.32323	0.0460188	Exc L2 LAMP5 KCNG3
	chr5:168851993-168852859	chr5	168851993	168852859	ENSG00000184347	SLIT3	1.72668	0.0175598	Exc L2 LAMP5 KCNG3
	chr5:168698679-168700113	chr5	168698679	168700113	ENSG00000184347	SLIT3	1.34949	0.0224039	Exc L2 LAMP5 KCNG3
	chr5:168885280-168886284	chr5	168885280	168886284	ENSG00000184347	SLIT3	1.37542	0.0152891	Exc L2 LAMP5 KCNG3
	chr5:168931083-168932206	chr5	168931083	168932206	ENSG00000184347	SLIT3	1.07341	0.0195277	Exc L2 LAMP5 KCNG3
	chr5:168649469-168650107	chr5	168649469	168650107	ENSG00000184347	SLIT3	1.5552	0.00499546	Exc L2 LAMP5 KCNG3
	chr4:16732766-16733247	chr4	16732766	16733247	ENSG00000169744	LDB2	1.36653	0.017257	Exc L2 LAMP5 KCNG3
	chr4:16853645-16854275	chr4	16853645	16854275	ENSG00000169744	LDB2	1.3234	0.0157433	Exc L2 LAMP5 KCNG3
	chr4:16844910-16845794	chr4	16844910	16845794	ENSG00000169744	LDB2	1.21839	0.0169543	Exc L2 LAMP5 KCNG3
	chr4:16863880-16864660	chr4	16863880	16864660	ENSG00000169744	LDB2	1.12465	0.00999092	Exc L2 LAMP5 KCNG3
	chr5:31605597-31606524	chr5	31605597	31606524	ENSG00000133401	PDZD2	1.69798	0.0314865	Exc L2 LAMP5 KCNG3
	chr5:31748018-31749074	chr5	31748018	31749074	ENSG00000133401	PDZD2	1.90889	0.0248259	Exc L2 LAMP5 KCNG3
	chr5:31726519-31727556	chr5	31726519	31727556	ENSG00000133401	PDZD2	1.59083	0.0304269	Exc L2 LAMP5 KCNG3
	chr5:31751455-31752151	chr5	31751455	31752151	ENSG00000133401	PDZD2	1.73282	0.02528	Exc L2 LAMP5 KCNG3
	chr5:31758571-31759707	chr5	31758571	31759707	ENSG00000133401	PDZD2	1.26563	0.0331517	Exc L2 LAMP5 KCNG3
	chr5:31715860-31716638	chr5	31715860	31716638	ENSG00000133401	PDZD2	1.50835	0.0187708	Exc L2 LAMP5 KCNG3
	chr5:31651107-31651797	chr5	31651107	31651797	ENSG00000133401	PDZD2	1.65489	0.0154405	Exc L2 LAMP5 KCNG3
	chr5:31737657-31738930	chr5	31737657	31738930	ENSG00000133401	PDZD2	1.027	0.0313351	Exc L2 LAMP5 KCNG3
	chr5:32013498-32014787	chr5	32013498	32014787	ENSG00000133401	PDZD2	1.11012	0.0254314	Exc L2 LAMP5 KCNG3
	chr5:31806599-31807015	chr5	31806599	31807015	ENSG00000133401	PDZD2	1.64126	0.00999092	Exc L2 LAMP5 KCNG3
	chr5:31621888-31622868	chr5	31621888	31622868	ENSG00000133401	PDZD2	1.42019	0.0125643	Exc L2 LAMP5 KCNG3
	chr5:31754283-31755391	chr5	31754283	31755391	ENSG00000133401	PDZD2	1.12186	0.0165002	Exc L2 LAMP5 KCNG3
	chr5:31677921-31678741	chr5	31677921	31678741	ENSG00000133401	PDZD2	1.21175	0.0131698	Exc L2 LAMP5 KCNG3
	chr5:31909013-31909403	chr5	31909013	31909403	ENSG00000133401	PDZD2	1.76201	0.00544959	Exc L2 LAMP5 KCNG3
	chr5:31663214-31664078	chr5	31663214	31664078	ENSG00000133401	PDZD2	1.08173	0.0139267	Exc L2 LAMP5 KCNG3
	chr5:31722033-31722305	chr5	31722033	31722305	ENSG00000133401	PDZD2	1.32068	0.00772025	Exc L2 LAMP5 KCNG3
	chr5:31918719-31919334	chr5	31918719	31919334	ENSG00000133401	PDZD2	1.18949	0.00772025	Exc L2 LAMP5 KCNG3
	chr5:31807556-31808204	chr5	31807556	31808204	ENSG00000133401	PDZD2	1.01979	0.0102937	Exc L2 LAMP5 KCNG3
	chr15:37140342-37141507	chr15	37140342	37141507	ENSG00000134138	MEIS2	1.81235	0.022858	Exc L2 LAMP5 KCNG3
	chr15:37122607-37123378	chr15	37122607	37123378	ENSG00000134138	MEIS2	1.74847	0.0181653	Exc L2 LAMP5 KCNG3
	chr15:37056424-37057604	chr15	37056424	37057604	ENSG00000134138	MEIS2	1.82718	0.0152891	Exc L2 LAMP5 KCNG3
	chr15:36936424-36937195	chr15	36936424	36937195	ENSG00000134138	MEIS2	1.95021	0.012413	Exc L2 LAMP5 KCNG3
	chr15:37045879-37047337	chr15	37045879	37047337	ENSG00000134138	MEIS2	1.15293	0.0304269	Exc L2 LAMP5 KCNG3
	chr15:36924784-36926490	chr15	36924784	36926490	ENSG00000134138	MEIS2	1.22552	0.0219497	Exc L2 LAMP5 KCNG3
	chr15:37110425-37111392	chr15	37110425	37111392	ENSG00000134138	MEIS2	1.15957	0.0207387	Exc L2 LAMP5 KCNG3
	chr15:37038082-37038554	chr15	37038082	37038554	ENSG00000134138	MEIS2	1.88349	0.0074175	Exc L2 LAMP5 KCNG3
	chr15:37106763-37107428	chr15	37106763	37107428	ENSG00000134138	MEIS2	1.13426	0.0186194	Exc L2 LAMP5 KCNG3
	chr15:37109673-37110055	chr15	37109673	37110055	ENSG00000134138	MEIS2	1.18664	0.0140781	Exc L2 LAMP5 KCNG3
	chr15:36927392-36927994	chr15	36927392	36927994	ENSG00000134138	MEIS2	1.52219	0.00832576	Exc L2 LAMP5 KCNG3
	chr15:37330576-37331284	chr15	37330576	37331284	ENSG00000134138	MEIS2	1.76201	0.00544959	Exc L2 LAMP5 KCNG3
	chr15:91127486-91128827	chr15	91127486	91128827	ENSG00000185518	SV2B	1.31829	0.0323948	Exc L2 LAMP5 KCNG3
	chr15:91208030-91209076	chr15	91208030	91209076	ENSG00000185518	SV2B	1.32895	0.0301241	Exc L2 LAMP5 KCNG3
	chr15:91106372-91107214	chr15	91106372	91107214	ENSG00000185518	SV2B	1.36068	0.0269452	Exc L2 LAMP5 KCNG3
	chr15:91140514-91141618	chr15	91140514	91141618	ENSG00000185518	SV2B	1.15823	0.0283076	Exc L2 LAMP5 KCNG3
	chr15:91123429-91124729	chr15	91123429	91124729	ENSG00000185518	SV2B	1.05166	0.0304269	Exc L2 LAMP5 KCNG3
	chr15:91063562-91064334	chr15	91063562	91064334	ENSG00000185518	SV2B	1.44169	0.0157433	Exc L2 LAMP5 KCNG3
	chr15:91186804-91187435	chr15	91186804	91187435	ENSG00000185518	SV2B	1.36581	0.0128671	Exc L2 LAMP5 KCNG3
	chr15:91160677-91161977	chr15	91160677	91161977	ENSG00000185518	SV2B	1.18715	0.0122616	Exc L2 LAMP5 KCNG3
	chr15:91198580-91198792	chr15	91198580	91198792	ENSG00000185518	SV2B	1.46773	0.0046927	Exc L2 LAMP5 KCNG3
	chr8:27348075-27349217	chr8	27348075	27349217	ENSG00000120899	PTK2B	1.37253	0.040115	Exc L2 LAMP5 KCNG3
	chr8:27375443-27376292	chr8	27375443	27376292	ENSG00000120899	PTK2B	1.25202	0.0233121	Exc L2 LAMP5 KCNG3
	chr8:27385811-27386644	chr8	27385811	27386644	ENSG00000120899	PTK2B	1.40083	0.0184681	Exc L2 LAMP5 KCNG3
	chr8:27402865-27403928	chr8	27402865	27403928	ENSG00000120899	PTK2B	1.16673	0.0233121	Exc L2 LAMP5 KCNG3
	chr8:27351957-27352623	chr8	27351957	27352623	ENSG00000120899	PTK2B	1.40344	0.0155919	Exc L2 LAMP5 KCNG3
	chr8:27317353-27318060	chr8	27317353	27318060	ENSG00000120899	PTK2B	1.55514	0.00999092	Exc L2 LAMP5 KCNG3
	chr8:27400744-27401021	chr8	27400744	27401021	ENSG00000120899	PTK2B	1.65743	0.00726612	Exc L2 LAMP5 KCNG3
	chr8:27447304-27447779	chr8	27447304	27447779	ENSG00000120899	PTK2B	1.76201	0.00544959	Exc L2 LAMP5 KCNG3
	chr5:133372969-133373907	chr5	133372969	133373907	ENSG00000053108	FSTL4	1.4716	0.0230094	Exc L2 LAMP5 KCNG3
	chr5:133242648-133243171	chr5	133242648	133243171	ENSG00000053108	FSTL4	1.55898	0.0165002	Exc L2 LAMP5 KCNG3
	chr5:133370394-133371739	chr5	133370394	133371739	ENSG00000053108	FSTL4	1.12132	0.028459	Exc L2 LAMP5 KCNG3
	chr5:133245560-133246803	chr5	133245560	133246803	ENSG00000053108	FSTL4	1.14207	0.0222525	Exc L2 LAMP5 KCNG3
	chr5:133273571-133274237	chr5	133273571	133274237	ENSG00000053108	FSTL4	1.18599	0.017257	Exc L2 LAMP5 KCNG3
	chr5:133580569-133582427	chr5	133580569	133582427	ENSG00000053108	FSTL4	1.16181	0.0178625	Exc L2 LAMP5 KCNG3
	chr5:133325710-133326545	chr5	133325710	133326545	ENSG00000053108	FSTL4	1.08677	0.0190736	Exc L2 LAMP5 KCNG3
	chr5:133330766-133331546	chr5	133330766	133331546	ENSG00000053108	FSTL4	1.30649	0.0113533	Exc L2 LAMP5 KCNG3
	chr5:133510655-133511134	chr5	133510655	133511134	ENSG00000053108	FSTL4	1.20273	0.00802301	Exc L2 LAMP5 KCNG3
	chr4:117777544-117778823	chr4	117777544	117778823	ENSG00000236922	LINC01378	2.00305	0.0221011	Exc L2 LAMP5 KCNG3
	chr4:117544746-117545563	chr4	117544746	117545563	ENSG00000236922	LINC01378	1.869	0.0157433	Exc L2 LAMP5 KCNG3
	chr4:117498057-117498920	chr4	117498057	117498920	ENSG00000236922	LINC01378	2.2347	0.010445	Exc L2 LAMP5 KCNG3
	chr4:117385785-117386763	chr4	117385785	117386763	ENSG00000236922	LINC01378	1.39464	0.022858	Exc L2 LAMP5 KCNG3
	chr4:117552665-117553331	chr4	117552665	117553331	ENSG00000236922	LINC01378	1.68792	0.014835	Exc L2 LAMP5 KCNG3
	chr4:117733121-117733753	chr4	117733121	117733753	ENSG00000236922	LINC01378	2.12778	0.00968816	Exc L2 LAMP5 KCNG3
	chr4:117765402-117766045	chr4	117765402	117766045	ENSG00000236922	LINC01378	2.41123	0.00756888	Exc L2 LAMP5 KCNG3
	chr4:117820975-117822101	chr4	117820975	117822101	ENSG00000236922	LINC01378	1.3937	0.0118074	Exc L2 LAMP5 KCNG3
	chr4:117533832-117534174	chr4	117533832	117534174	ENSG00000236922	LINC01378	1.79422	0.00696337	Exc L2 LAMP5 KCNG3
	chr4:117427967-117429550	chr4	117427967	117429550	ENSG00000236922	LINC01378	1.1469	0.0163488	Exc L2 LAMP5 KCNG3
	chr4:117389004-117389303	chr4	117389004	117389303	ENSG00000236922	LINC01378	1.54191	0.00756888	Exc L2 LAMP5 KCNG3
	chr4:117788075-117788593	chr4	117788075	117788593	ENSG00000236922	LINC01378	1.30813	0.00938541	Exc L2 LAMP5 KCNG3
	chr4:117417225-117418402	chr4	117417225	117418402	ENSG00000236922	LINC01378	1.05442	0.0140781	Exc L2 LAMP5 KCNG3
	chr4:117373231-117373476	chr4	117373231	117373476	ENSG00000236922	LINC01378	1.56328	0.00620648	Exc L2 LAMP5 KCNG3
	chr4:117528468-117529079	chr4	117528468	117529079	ENSG00000236922	LINC01378	1.18883	0.00862852	Exc L2 LAMP5 KCNG3
	chr4:117383525-117383982	chr4	117383525	117383982	ENSG00000236922	LINC01378	1.03906	0.0110506	Exc L2 LAMP5 KCNG3
	chr4:117773367-117774121	chr4	117773367	117774121	ENSG00000236922	LINC01378	1.06392	0.00999092	Exc L2 LAMP5 KCNG3
	chr4:117512170-117512862	chr4	117512170	117512862	ENSG00000236922	LINC01378	1.12676	0.00847714	Exc L2 LAMP5 KCNG3
	chr6:54042831-54044276	chr6	54042831	54044276	ENSG00000146147	MLIP	1.57343	0.0351196	Exc L2 LAMP5 KCNG3
	chr6:54094591-54096441	chr6	54094591	54096441	ENSG00000146147	MLIP	1.32342	0.0467757	Exc L2 LAMP5 KCNG3
	chr6:54110919-54112825	chr6	54110919	54112825	ENSG00000146147	MLIP	1.17492	0.0336058	Exc L2 LAMP5 KCNG3
	chr6:54102058-54102871	chr6	54102058	54102871	ENSG00000146147	MLIP	1.16186	0.0230094	Exc L2 LAMP5 KCNG3
	chr6:54087400-54088449	chr6	54087400	54088449	ENSG00000146147	MLIP	1.1211	0.0180139	Exc L2 LAMP5 KCNG3
	chr5:150280642-150281008	chr5	150280642	150281008	ENSG00000070808	CAMK2A	1.07916	0.0155919	Exc L2 LAMP5 KCNG3
	chr2:2771676-2772475	chr2	2771676	2772475	ENSG00000234423	LINC01250	1.29026	0.0151378	Exc L2 LAMP5 KCNG3
	chr2:3051153-3052127	chr2	3051153	3052127	ENSG00000234423	LINC01250	1.17984	0.0178625	Exc L2 LAMP5 KCNG3
	chr2:2974606-2976002	chr2	2974606	2976002	ENSG00000234423	LINC01250	1.01299	0.0201332	Exc L2 LAMP5 KCNG3
	chr8:84897246-84898325	chr8	84897246	84898325	ENSG00000184672	RALYL	1.50409	0.0201332	Exc L2 LAMP5 KCNG3
	chr8:84352938-84354307	chr8	84352938	84354307	ENSG00000184672	RALYL	1.36616	0.0198305	Exc L2 LAMP5 KCNG3
	chr8:84247830-84248878	chr8	84247830	84248878	ENSG00000184672	RALYL	1.17364	0.0175598	Exc L2 LAMP5 KCNG3
	chr2:98883134-98885293	chr2	98883134	98885293	ENSG00000196872	KIAA1211L	1.10209	0.0411747	Exc L2 LAMP5 KCNG3
	chr2:98945779-98948216	chr2	98945779	98948216	ENSG00000196872	KIAA1211L	1.06462	0.040115	Exc L2 LAMP5 KCNG3
	chr2:98893984-98894937	chr2	98893984	98894937	ENSG00000196872	KIAA1211L	1.10179	0.0201332	Exc L2 LAMP5 KCNG3
	chr2:98897132-98897675	chr2	98897132	98897675	ENSG00000196872	KIAA1211L	1.085	0.0122616	Exc L2 LAMP5 KCNG3
	chr2:98874599-98875878	chr2	98874599	98875878	ENSG00000196872	KIAA1211L	1.054	0.012413	Exc L2 LAMP5 KCNG3
	chr12:54935256-54935901	chr12	54935256	54935901	ENSG00000135426	TESPA1	1.95486	0.0171057	Exc L2 LAMP5 KCNG3
	chr12:54991273-54992673	chr12	54991273	54992673	ENSG00000135426	TESPA1	1.2668	0.0326975	Exc L2 LAMP5 KCNG3
	chr12:54970674-54971232	chr12	54970674	54971232	ENSG00000135426	TESPA1	1.39678	0.016046	Exc L2 LAMP5 KCNG3
	chr12:54973089-54974028	chr12	54973089	54974028	ENSG00000135426	TESPA1	1.09295	0.020436	Exc L2 LAMP5 KCNG3
	chr12:54989971-54990340	chr12	54989971	54990340	ENSG00000135426	TESPA1	1.22678	0.00862852	Exc L2 LAMP5 KCNG3
	chr5:74610786-74611913	chr5	74610786	74611913	ENSG00000171617	ENC1	1.27309	0.0292159	Exc L2 LAMP5 KCNG3
	chr5:74625650-74626928	chr5	74625650	74626928	ENSG00000171617	ENC1	1.09512	0.0317893	Exc L2 LAMP5 KCNG3
	chr5:74616333-74616984	chr5	74616333	74616984	ENSG00000171617	ENC1	1.13431	0.00983954	Exc L2 LAMP5 KCNG3
	chr15:67124826-67126418	chr15	67124826	67126418	ENSG00000166949	SMAD3	1.23667	0.0402664	Exc L2 LAMP5 KCNG3
	chr15:67041880-67043343	chr15	67041880	67043343	ENSG00000166949	SMAD3	1.13025	0.0354223	Exc L2 LAMP5 KCNG3
	chr15:67089457-67090124	chr15	67089457	67090124	ENSG00000166949	SMAD3	1.40888	0.0225553	Exc L2 LAMP5 KCNG3
	chr15:67200142-67200796	chr15	67200142	67200796	ENSG00000166949	SMAD3	1.32868	0.0175598	Exc L2 LAMP5 KCNG3
	chr15:67088340-67088706	chr15	67088340	67088706	ENSG00000166949	SMAD3	1.3642	0.0110506	Exc L2 LAMP5 KCNG3
	chr15:67044245-67044936	chr15	67044245	67044936	ENSG00000166949	SMAD3	1.05502	0.0174084	Exc L2 LAMP5 KCNG3
	chr15:67106901-67107435	chr15	67106901	67107435	ENSG00000166949	SMAD3	1.35322	0.00968816	Exc L2 LAMP5 KCNG3
	chr15:67117478-67117856	chr15	67117478	67117856	ENSG00000166949	SMAD3	1.31915	0.00696337	Exc L2 LAMP5 KCNG3
	chr4:118121681-118123142	chr4	118121681	118123142	ENSG00000164100	NDST3	1.19116	0.0333031	Exc L2 LAMP5 KCNG3
	chr4:117965020-117966325	chr4	117965020	117966325	ENSG00000164100	NDST3	1.15655	0.0264911	Exc L2 LAMP5 KCNG3
	chr4:117844823-117845468	chr4	117844823	117845468	ENSG00000164100	NDST3	2.03615	0.00908265	Exc L2 LAMP5 KCNG3
	chr4:118086063-118086860	chr4	118086063	118086860	ENSG00000164100	NDST3	1.21703	0.0208901	Exc L2 LAMP5 KCNG3
	chr4:117875625-117876684	chr4	117875625	117876684	ENSG00000164100	NDST3	1.41809	0.0146836	Exc L2 LAMP5 KCNG3
	chr4:118081062-118081727	chr4	118081062	118081727	ENSG00000164100	NDST3	1.24863	0.0125643	Exc L2 LAMP5 KCNG3
	chr7:15130893-15132265	chr7	15130893	15132265	ENSG00000136267	DGKB	1.65593	0.0320675	Exc L2 LINC00507 ATP7B
	chr7:14636394-14637376	chr7	14636394	14637376	ENSG00000136267	DGKB	1.90863	0.021097	Exc L2 LINC00507 ATP7B
	chr7:15167855-15169114	chr7	15167855	15169114	ENSG00000136267	DGKB	2.03062	0.0177215	Exc L2 LINC00507 ATP7B
	chr4:30605553-30606693	chr4	30605553	30606693	ENSG00000169851	PCDH7	1.84563	0.0244726	Exc L2 LINC00507 ATP7B
	chr4:30640427-30641978	chr4	30640427	30641978	ENSG00000169851	PCDH7	1.66022	0.0261603	Exc L2 LINC00507 ATP7B
	chr4:30756888-30758204	chr4	30756888	30758204	ENSG00000169851	PCDH7	1.54433	0.0194093	Exc L2 LINC00507 ATP7B
	chr2:198927511-198928720	chr2	198927511	198928720	ENSG00000119042	SATB2	1.47299	0.0295359	Exc L2 LINC00507 ATP7B
	chr2:199370024-199370699	chr2	199370024	199370699	ENSG00000119042	SATB2	1.85122	0.0151899	Exc L2 LINC00507 ATP7B
	chr2:199328739-199330769	chr2	199328739	199330769	ENSG00000119042	SATB2	1.23045	0.0379747	Exc L2 LINC00507 ATP7B
	chr2:199470822-199471974	chr2	199470822	199471974	ENSG00000119042	SATB2	1.12845	0.0447257	Exc L2 LINC00507 ATP7B
	chr2:199099973-199101138	chr2	199099973	199101138	ENSG00000119042	SATB2	1.45079	0.0227848	Exc L2 LINC00507 ATP7B
	chr3:123123453-123124495	chr3	123123453	123124495	ENSG00000065485	PDIA5	1.56526	0.0194093	Exc L2 LINC00507 ATP7B
	chr19:5046288-5047230	chr19	5046288	5047230	ENSG00000127663	KDM4B	1.44424	0.0278481	Exc L2 LINC00507 ATP7B
	chr13:51921606-51922597	chr13	51921606	51922597	ENSG00000123191	ATP7B	1.85169	0.0177215	Exc L2 LINC00507 ATP7B
	chr3:125129141-125130502	chr3	125129141	125130502	ENSG00000221955	SLC12A8	1.28211	0.043038	Exc L2 LINC00507 ATP7B
	chr8:90800253-90800817	chr8	90800253	90800817	ENSG00000123119	NECAB1	1.35134	0.018559	Exc L2 LINC00507 GLRA3
	chr8:90841925-90843173	chr8	90841925	90843173	ENSG00000123119	NECAB1	1.06538	0.0283843	Exc L2 LINC00507 GLRA3
	chr8:90895106-90896235	chr8	90895106	90896235	ENSG00000123119	NECAB1	1.12835	0.0213489	Exc L2 LINC00507 GLRA3
	chr8:90906059-90906765	chr8	90906059	90906765	ENSG00000123119	NECAB1	1.36351	0.0138282	Exc L2 LINC00507 GLRA3
	chr8:90843315-90844092	chr8	90843315	90844092	ENSG00000123119	NECAB1	1.15968	0.0160116	Exc L2 LINC00507 GLRA3
	chr8:90803703-90804282	chr8	90803703	90804282	ENSG00000123119	NECAB1	1.06462	0.0131004	Exc L2 LINC00507 GLRA3
	chr7:122380381-122381536	chr7	122380381	122381536	ENSG00000081803	CADPS2	1.33319	0.0213489	Exc L2 LINC00507 GLRA3
	chr7:122393589-122394271	chr7	122393589	122394271	ENSG00000081803	CADPS2	1.50379	0.0104318	Exc L2 LINC00507 GLRA3
	chr7:122601427-122601777	chr7	122601427	122601777	ENSG00000081803	CADPS2	1.54908	0.00667152	Exc L2 LINC00507 GLRA3
	chr7:122390207-122390438	chr7	122390207	122390438	ENSG00000081803	CADPS2	1.9818	0.00351771	Exc L2 LINC00507 GLRA3
	chr12:127915347-127915953	chr12	127915347	127915953	ENSG00000256193	LINC00507	1.31124	0.0138282	Exc L2 LINC00507 GLRA3
	chr12:127902957-127903765	chr12	127902957	127903765	ENSG00000256193	LINC00507	1.37465	0.00849102	Exc L2 LINC00507 GLRA3
	chr11:26344429-26345184	chr11	26344429	26345184	ENSG00000134343	ANO3	1.53484	0.0181951	Exc L2 LINC00507 GLRA3
	chr11:25775043-25776209	chr11	25775043	25776209	ENSG00000134343	ANO3	1.20069	0.02705	Exc L2 LINC00507 GLRA3
	chr11:26360385-26360895	chr11	26360385	26360895	ENSG00000134343	ANO3	1.96234	0.00970403	Exc L2 LINC00507 GLRA3
	chr11:26014556-26015308	chr11	26014556	26015308	ENSG00000134343	ANO3	1.6784	0.0101892	Exc L2 LINC00507 GLRA3
	chr11:26501569-26502177	chr11	26501569	26502177	ENSG00000134343	ANO3	1.97433	0.00703542	Exc L2 LINC00507 GLRA3
	chr11:25894882-25895470	chr11	25894882	25895470	ENSG00000134343	ANO3	1.62656	0.00982533	Exc L2 LINC00507 GLRA3
	chr11:26334032-26334477	chr11	26334032	26334477	ENSG00000134343	ANO3	1.13314	0.0163755	Exc L2 LINC00507 GLRA3
	chr11:25938609-25939207	chr11	25938609	25939207	ENSG00000134343	ANO3	1.7046	0.00679282	Exc L2 LINC00507 GLRA3
	chr11:25913882-25914602	chr11	25913882	25914602	ENSG00000134343	ANO3	1.50469	0.00788452	Exc L2 LINC00507 GLRA3
	chr11:26412764-26413427	chr11	26412764	26413427	ENSG00000134343	ANO3	1.50469	0.00788452	Exc L2 LINC00507 GLRA3
	chr11:26382269-26383019	chr11	26382269	26383019	ENSG00000134343	ANO3	1.14794	0.0132217	Exc L2 LINC00507 GLRA3
	chr11:25945442-25945728	chr11	25945442	25945728	ENSG00000134343	ANO3	2.01371	0.00400291	Exc L2 LINC00507 GLRA3
	chr11:26494020-26494795	chr11	26494020	26494795	ENSG00000134343	ANO3	1.04467	0.0118874	Exc L2 LINC00507 GLRA3
	chr11:26336194-26336484	chr11	26336194	26336484	ENSG00000134343	ANO3	1.13882	0.00873362	Exc L2 LINC00507 GLRA3
	chr12:27626952-27627893	chr12	27626952	27627893	ENSG00000110841	PPFIBP1	1.44132	0.0175885	Exc L2 LINC00507 GLRA3
	chr12:27561480-27562305	chr12	27561480	27562305	ENSG00000110841	PPFIBP1	1.03238	0.0275352	Exc L2 LINC00507 GLRA3
	chr12:27545562-27546449	chr12	27545562	27546449	ENSG00000110841	PPFIBP1	1.00204	0.0173459	Exc L2 LINC00507 GLRA3
	chr12:27542487-27543037	chr12	27542487	27543037	ENSG00000110841	PPFIBP1	1.05697	0.0140708	Exc L2 LINC00507 GLRA3
	chr12:27637634-27637943	chr12	27637634	27637943	ENSG00000110841	PPFIBP1	1.31971	0.00667152	Exc L2 LINC00507 GLRA3
	chr12:27648002-27648711	chr12	27648002	27648711	ENSG00000110841	PPFIBP1	1.10185	0.00958273	Exc L2 LINC00507 GLRA3
	chr10:106996404-106998256	chr10	106996404	106998256	ENSG00000108018	SORCS1	1.25265	0.029476	Exc L2 LINC00507 GLRA3
	chr10:106941739-106942791	chr10	106941739	106942791	ENSG00000108018	SORCS1	1.31865	0.0201359	Exc L2 LINC00507 GLRA3
	chr10:106917531-106918249	chr10	106917531	106918249	ENSG00000108018	SORCS1	1.16522	0.0183164	Exc L2 LINC00507 GLRA3
	chr10:106935450-106936379	chr10	106935450	106936379	ENSG00000108018	SORCS1	1.25795	0.0118874	Exc L2 LINC00507 GLRA3
	chr10:106813857-106814628	chr10	106813857	106814628	ENSG00000108018	SORCS1	1.30523	0.0103105	Exc L2 LINC00507 GLRA3
	chr10:106969061-106969626	chr10	106969061	106969626	ENSG00000108018	SORCS1	1.29269	0.00703542	Exc L2 LINC00507 GLRA3
	chr6:129133486-129134966	chr6	129133486	129134966	ENSG00000196569	LAMA2	1.52178	0.0323872	Exc L2 LINC00507 GLRA3
	chr6:128899375-128900834	chr6	128899375	128900834	ENSG00000196569	LAMA2	1.58944	0.0240175	Exc L2 LINC00507 GLRA3
	chr6:129077461-129078265	chr6	129077461	129078265	ENSG00000196569	LAMA2	1.56668	0.0230471	Exc L2 LINC00507 GLRA3
	chr6:129102546-129103377	chr6	129102546	129103377	ENSG00000196569	LAMA2	1.8085	0.0174672	Exc L2 LINC00507 GLRA3
	chr6:128904015-128904506	chr6	128904015	128904506	ENSG00000196569	LAMA2	2.45752	0.0104318	Exc L2 LINC00507 GLRA3
	chr6:129246412-129247181	chr6	129246412	129247181	ENSG00000196569	LAMA2	1.60435	0.0212276	Exc L2 LINC00507 GLRA3
	chr6:129124465-129125679	chr6	129124465	129125679	ENSG00000196569	LAMA2	1.40555	0.0208637	Exc L2 LINC00507 GLRA3
	chr6:129314395-129315133	chr6	129314395	129315133	ENSG00000196569	LAMA2	1.61137	0.0155264	Exc L2 LINC00507 GLRA3
	chr6:128886634-128887074	chr6	128886634	128887074	ENSG00000196569	LAMA2	1.97179	0.0105531	Exc L2 LINC00507 GLRA3
	chr6:129025824-129027481	chr6	129025824	129027481	ENSG00000196569	LAMA2	1.27548	0.0238962	Exc L2 LINC00507 GLRA3
	chr6:129033220-129034280	chr6	129033220	129034280	ENSG00000196569	LAMA2	1.21611	0.0257157	Exc L2 LINC00507 GLRA3
	chr6:129117542-129118713	chr6	129117542	129118713	ENSG00000196569	LAMA2	1.3072	0.0219554	Exc L2 LINC00507 GLRA3
	chr6:129243759-129244383	chr6	129243759	129244383	ENSG00000196569	LAMA2	1.75836	0.01213	Exc L2 LINC00507 GLRA3
	chr6:129248991-129249625	chr6	129248991	129249625	ENSG00000196569	LAMA2	1.57433	0.013343	Exc L2 LINC00507 GLRA3
	chr6:128882634-128883737	chr6	128882634	128883737	ENSG00000196569	LAMA2	1.16854	0.0219554	Exc L2 LINC00507 GLRA3
	chr6:129208004-129208364	chr6	129208004	129208364	ENSG00000196569	LAMA2	1.91865	0.00752062	Exc L2 LINC00507 GLRA3
	chr6:129068571-129069683	chr6	129068571	129069683	ENSG00000196569	LAMA2	1.1955	0.0191655	Exc L2 LINC00507 GLRA3
	chr6:128891493-128892599	chr6	128891493	128892599	ENSG00000196569	LAMA2	1.33714	0.0138282	Exc L2 LINC00507 GLRA3
	chr6:128942577-128943268	chr6	128942577	128943268	ENSG00000196569	LAMA2	1.66211	0.00849102	Exc L2 LINC00507 GLRA3
	chr6:129208968-129209660	chr6	129208968	129209660	ENSG00000196569	LAMA2	1.50954	0.0101892	Exc L2 LINC00507 GLRA3
	chr6:129186921-129187568	chr6	129186921	129187568	ENSG00000196569	LAMA2	1.59987	0.00873362	Exc L2 LINC00507 GLRA3
	chr6:129140330-129141201	chr6	129140330	129141201	ENSG00000196569	LAMA2	1.10711	0.0175885	Exc L2 LINC00507 GLRA3
	chr6:129120907-129121516	chr6	129120907	129121516	ENSG00000196569	LAMA2	1.25795	0.0118874	Exc L2 LINC00507 GLRA3
	chr6:129105062-129106163	chr6	129105062	129106163	ENSG00000196569	LAMA2	1.25753	0.0116448	Exc L2 LINC00507 GLRA3
	chr6:129421477-129422027	chr6	129421477	129422027	ENSG00000196569	LAMA2	1.28938	0.00921883	Exc L2 LINC00507 GLRA3
	chr6:129492276-129492761	chr6	129492276	129492761	ENSG00000196569	LAMA2	1.03875	0.0149199	Exc L2 LINC00507 GLRA3
	chr6:129480065-129480540	chr6	129480065	129480540	ENSG00000196569	LAMA2	1.291	0.00800582	Exc L2 LINC00507 GLRA3
	chr6:129031258-129031543	chr6	129031258	129031543	ENSG00000196569	LAMA2	1.44216	0.00618632	Exc L2 LINC00507 GLRA3
	chr6:129342487-129343329	chr6	129342487	129343329	ENSG00000196569	LAMA2	1.15496	0.00994663	Exc L2 LINC00507 GLRA3
	chr6:129141463-129142067	chr6	129141463	129142067	ENSG00000196569	LAMA2	1.24907	0.00824842	Exc L2 LINC00507 GLRA3
	chr14:68928888-68929642	chr14	68928888	68929642	ENSG00000072110	ACTN1	1.18833	0.0213489	Exc L2 LINC00507 GLRA3
	chr14:68971554-68972208	chr14	68971554	68972208	ENSG00000072110	ACTN1	1.06705	0.0240175	Exc L2 LINC00507 GLRA3
	chr14:68937833-68938557	chr14	68937833	68938557	ENSG00000072110	ACTN1	1.00467	0.0215915	Exc L2 LINC00507 GLRA3
	chr14:68896375-68896585	chr14	68896375	68896585	ENSG00000072110	ACTN1	1.55322	0.00727802	Exc L2 LINC00507 GLRA3
	chr14:68902398-68902830	chr14	68902398	68902830	ENSG00000072110	ACTN1	1.17216	0.0116448	Exc L2 LINC00507 GLRA3
	chr14:68931966-68932630	chr14	68931966	68932630	ENSG00000072110	ACTN1	1.12396	0.01213	Exc L2 LINC00507 GLRA3
	chr14:68888252-68888801	chr14	68888252	68888801	ENSG00000072110	ACTN1	1.08004	0.010917	Exc L2 LINC00507 GLRA3
	chr6:119612837-119613672	chr6	119612837	119613672	ENSG00000111885	MAN1A1	1.55713	0.025837	Exc L2 LINC00507 GLRA3
	chr6:119637469-119639279	chr6	119637469	119639279	ENSG00000111885	MAN1A1	1.32361	0.0337215	Exc L2 LINC00507 GLRA3
	chr6:119676202-119677853	chr6	119676202	119677853	ENSG00000111885	MAN1A1	1.68492	0.0179525	Exc L2 LINC00507 GLRA3
	chr6:119323991-119324609	chr6	119323991	119324609	ENSG00000111885	MAN1A1	1.45177	0.0144347	Exc L2 LINC00507 GLRA3
	chr6:119526878-119527535	chr6	119526878	119527535	ENSG00000111885	MAN1A1	1.60003	0.0117661	Exc L2 LINC00507 GLRA3
	chr6:119498978-119499895	chr6	119498978	119499895	ENSG00000111885	MAN1A1	1.1906	0.0161329	Exc L2 LINC00507 GLRA3
	chr6:119586125-119587173	chr6	119586125	119587173	ENSG00000111885	MAN1A1	1.04609	0.020985	Exc L2 LINC00507 GLRA3
	chr6:119609798-119610423	chr6	119609798	119610423	ENSG00000111885	MAN1A1	1.1002	0.0168607	Exc L2 LINC00507 GLRA3
	chr6:119590247-119590635	chr6	119590247	119590635	ENSG00000111885	MAN1A1	1.49711	0.00727802	Exc L2 LINC00507 GLRA3
	chr12:38644279-38645316	chr12	38644279	38645316	ENSG00000139117	CPNE8	1.51918	0.0208637	Exc L2 LINC00507 GLRA3
	chr12:38838182-38839460	chr12	38838182	38839460	ENSG00000139117	CPNE8	1.20995	0.025837	Exc L2 LINC00507 GLRA3
	chr12:38529155-38530140	chr12	38529155	38530140	ENSG00000139117	CPNE8	1.63931	0.0111596	Exc L2 LINC00507 GLRA3
	chr12:38720160-38721871	chr12	38720160	38721871	ENSG00000139117	CPNE8	1.01311	0.0253518	Exc L2 LINC00507 GLRA3
	chr12:38689368-38690599	chr12	38689368	38690599	ENSG00000139117	CPNE8	1.11269	0.0172246	Exc L2 LINC00507 GLRA3
	chr12:38682541-38683300	chr12	38682541	38683300	ENSG00000139117	CPNE8	1.0379	0.0128578	Exc L2 LINC00507 GLRA3
	chr12:38954134-38954993	chr12	38954134	38954993	ENSG00000139117	CPNE8	1.23077	0.00861232	Exc L2 LINC00507 GLRA3
	chr12:38883725-38884411	chr12	38883725	38884411	ENSG00000139117	CPNE8	1.13059	0.00934013	Exc L2 LINC00507 GLRA3
	chr9:135223447-135224247	chr9	135223447	135224247	ENSG00000130558	OLFM1	1.28697	0.0118874	Exc L2 LINC00507 GLRA3
	chr9:135053917-135054824	chr9	135053917	135054824	ENSG00000130558	OLFM1	1.62659	0.00642892	Exc L2 LINC00507 GLRA3
	chr9:135005893-135006701	chr9	135005893	135006701	ENSG00000130558	OLFM1	1.27129	0.0100679	Exc L2 LINC00507 GLRA3
	chr9:135040898-135041251	chr9	135040898	135041251	ENSG00000130558	OLFM1	1.41925	0.00715672	Exc L2 LINC00507 GLRA3
	chr9:135078388-135078643	chr9	135078388	135078643	ENSG00000130558	OLFM1	1.31139	0.00836972	Exc L2 LINC00507 GLRA3
	chr9:135040375-135040631	chr9	135040375	135040631	ENSG00000130558	OLFM1	1.59928	0.00448811	Exc L2 LINC00507 GLRA3
	chr6:131014191-131014778	chr6	131014191	131014778	ENSG00000079819	EPB41L2	1.53272	0.0138282	Exc L2 LINC00507 GLRA3
	chr6:131001254-131001814	chr6	131001254	131001814	ENSG00000079819	EPB41L2	1.33807	0.0166181	Exc L2 LINC00507 GLRA3
	chr6:130890320-130891179	chr6	130890320	130891179	ENSG00000079819	EPB41L2	1.17907	0.0175885	Exc L2 LINC00507 GLRA3
	chr6:130991742-130992264	chr6	130991742	130992264	ENSG00000079819	EPB41L2	1.48711	0.0103105	Exc L2 LINC00507 GLRA3
	chr6:130897528-130898042	chr6	130897528	130898042	ENSG00000079819	EPB41L2	1.23549	0.0135856	Exc L2 LINC00507 GLRA3
	chr6:131034842-131035304	chr6	131034842	131035304	ENSG00000079819	EPB41L2	1.25912	0.0126152	Exc L2 LINC00507 GLRA3
	chr6:130955964-130956731	chr6	130955964	130956731	ENSG00000079819	EPB41L2	1.17036	0.014556	Exc L2 LINC00507 GLRA3
	chr6:130958702-130959211	chr6	130958702	130959211	ENSG00000079819	EPB41L2	1.17623	0.01213	Exc L2 LINC00507 GLRA3
	chr20:46314992-46315888	chr20	46314992	46315888	ENSG00000149654	CDH22	1.07794	0.0189229	Exc L2 LINC00507 GLRA3
	chr20:46279204-46279856	chr20	46279204	46279856	ENSG00000149654	CDH22	1.15614	0.0155264	Exc L2 LINC00507 GLRA3
	chr20:46281408-46281691	chr20	46281408	46281691	ENSG00000149654	CDH22	1.34808	0.00909753	Exc L2 LINC00507 GLRA3
	chr20:46246617-46247146	chr20	46246617	46247146	ENSG00000149654	CDH22	1.37754	0.00824842	Exc L2 LINC00507 GLRA3
	chr20:46267231-46267741	chr20	46267231	46267741	ENSG00000149654	CDH22	1.111	0.0131004	Exc L2 LINC00507 GLRA3
	chr20:46275078-46275507	chr20	46275078	46275507	ENSG00000149654	CDH22	1.58523	0.00594372	Exc L2 LINC00507 GLRA3
	chr20:46307323-46307526	chr20	46307323	46307526	ENSG00000149654	CDH22	1.15473	0.0112809	Exc L2 LINC00507 GLRA3
	chr20:46228910-46229370	chr20	46228910	46229370	ENSG00000149654	CDH22	1.1913	0.0104318	Exc L2 LINC00507 GLRA3
	chr20:46273861-46274337	chr20	46273861	46274337	ENSG00000149654	CDH22	1.05341	0.0138282	Exc L2 LINC00507 GLRA3
	chr20:46263537-46264270	chr20	46263537	46264270	ENSG00000149654	CDH22	1.18275	0.00946143	Exc L2 LINC00507 GLRA3
	chr20:46186407-46186840	chr20	46186407	46186840	ENSG00000149654	CDH22	1.12686	0.0101892	Exc L2 LINC00507 GLRA3
	chr2:174800420-174801011	chr2	174800420	174801011	ENSG00000128656	CHN1	1.36877	0.02705	Exc L2 LINC00507 GLRA3
	chr2:174887656-174889329	chr2	174887656	174889329	ENSG00000128656	CHN1	1.0701	0.0259583	Exc L2 LINC00507 GLRA3
	chr16:80816087-80817273	chr16	80816087	80817273	ENSG00000166446	CDYL2	1.44153	0.0243814	Exc L2 LINC00507 GLRA3
	chr16:80739172-80740096	chr16	80739172	80740096	ENSG00000166446	CDYL2	1.27525	0.022198	Exc L2 LINC00507 GLRA3
	chr16:80710412-80711526	chr16	80710412	80711526	ENSG00000166446	CDYL2	1.14084	0.0173459	Exc L2 LINC00507 GLRA3
	chr16:80731749-80732564	chr16	80731749	80732564	ENSG00000166446	CDYL2	1.18722	0.00994663	Exc L2 LINC00507 GLRA3
	chr16:80723251-80723642	chr16	80723251	80723642	ENSG00000166446	CDYL2	1.34525	0.00679282	Exc L2 LINC00507 GLRA3
	chr16:25750182-25751894	chr16	25750182	25751894	ENSG00000182601	HS3ST4	1.02835	0.02705	Exc L2 LINC00507 GLRA3
	chr16:25747884-25748669	chr16	25747884	25748669	ENSG00000182601	HS3ST4	1.37465	0.00849102	Exc L2 LINC00507 GLRA3
	chr8:105159073-105160450	chr8	105159073	105160450	ENSG00000169946	ZFPM2	1.63441	0.0362688	Exc L2 LINC00507 GLRA3
	chr8:104702877-104704759	chr8	104702877	104704759	ENSG00000169946	ZFPM2	1.33009	0.0399078	Exc L2 LINC00507 GLRA3
	chr8:104691504-104692250	chr8	104691504	104692250	ENSG00000169946	ZFPM2	1.53184	0.0161329	Exc L2 LINC00507 GLRA3
	chr8:105517844-105518882	chr8	105517844	105518882	ENSG00000169946	ZFPM2	1.30306	0.0184377	Exc L2 LINC00507 GLRA3
	chr8:105575725-105576435	chr8	105575725	105576435	ENSG00000169946	ZFPM2	1.25414	0.0171033	Exc L2 LINC00507 GLRA3
	chr8:104829945-104831006	chr8	104829945	104831006	ENSG00000169946	ZFPM2	1.38348	0.0129791	Exc L2 LINC00507 GLRA3
	chr8:105394373-105395227	chr8	105394373	105395227	ENSG00000169946	ZFPM2	1.32624	0.0132217	Exc L2 LINC00507 GLRA3
	chr8:105169869-105171068	chr8	105169869	105171068	ENSG00000169946	ZFPM2	1.31439	0.0126152	Exc L2 LINC00507 GLRA3
	chr8:104853142-104853671	chr8	104853142	104853671	ENSG00000169946	ZFPM2	1.79213	0.00618632	Exc L2 LINC00507 GLRA3
	chr8:105715302-105716289	chr8	105715302	105716289	ENSG00000169946	ZFPM2	1.0977	0.0129791	Exc L2 LINC00507 GLRA3
	chr8:105594703-105595574	chr8	105594703	105595574	ENSG00000169946	ZFPM2	1.13018	0.0104318	Exc L2 LINC00507 GLRA3
	chr8:105478014-105478414	chr8	105478014	105478414	ENSG00000169946	ZFPM2	1.2482	0.00800582	Exc L2 LINC00507 GLRA3
	chr5:19428832-19429600	chr5	19428832	19429600	ENSG00000145526	CDH18	1.86714	0.0174672	Exc L2 LINC00507 GLRA3
	chr5:20323256-20324016	chr5	20323256	20324016	ENSG00000145526	CDH18	1.79682	0.0117661	Exc L2 LINC00507 GLRA3
	chr5:19196352-19197195	chr5	19196352	19197195	ENSG00000145526	CDH18	1.41097	0.0158903	Exc L2 LINC00507 GLRA3
	chr5:20320338-20321011	chr5	20320338	20321011	ENSG00000145526	CDH18	1.68434	0.0105531	Exc L2 LINC00507 GLRA3
	chr5:19104635-19105749	chr5	19104635	19105749	ENSG00000145526	CDH18	1.22831	0.0184377	Exc L2 LINC00507 GLRA3
	chr5:19428195-19428548	chr5	19428195	19428548	ENSG00000145526	CDH18	2.10929	0.00557982	Exc L2 LINC00507 GLRA3
	chr5:19320183-19320822	chr5	19320183	19320822	ENSG00000145526	CDH18	1.66929	0.00630762	Exc L2 LINC00507 GLRA3
	chr5:19029362-19030208	chr5	19029362	19030208	ENSG00000145526	CDH18	1.18118	0.0110383	Exc L2 LINC00507 GLRA3
	chr5:19189814-19190014	chr5	19189814	19190014	ENSG00000145526	CDH18	1.54413	0.00606502	Exc L2 LINC00507 GLRA3
	chr5:19461980-19462615	chr5	19461980	19462615	ENSG00000145526	CDH18	1.23548	0.00958273	Exc L2 LINC00507 GLRA3
	chr5:19191357-19191677	chr5	19191357	19191677	ENSG00000145526	CDH18	1.18034	0.00921883	Exc L2 LINC00507 GLRA3
	chr5:19967120-19967849	chr5	19967120	19967849	ENSG00000145526	CDH18	1.03368	0.0126152	Exc L2 LINC00507 GLRA3
	chr7:22301979-22303485	chr7	22301979	22303485	ENSG00000136237	RAPGEF5	1.15458	0.0315381	Exc L2 LINC00507 GLRA3
	chr7:22143503-22144025	chr7	22143503	22144025	ENSG00000136237	RAPGEF5	1.54257	0.0162542	Exc L2 LINC00507 GLRA3
	chr7:22400578-22401390	chr7	22400578	22401390	ENSG00000136237	RAPGEF5	1.43023	0.0139495	Exc L2 LINC00507 GLRA3
	chr7:22139336-22140006	chr7	22139336	22140006	ENSG00000136237	RAPGEF5	1.21914	0.0155264	Exc L2 LINC00507 GLRA3
	chr7:22312544-22313340	chr7	22312544	22313340	ENSG00000136237	RAPGEF5	1.05547	0.0190442	Exc L2 LINC00507 GLRA3
	chr7:22101338-22101735	chr7	22101338	22101735	ENSG00000136237	RAPGEF5	1.4489	0.00921883	Exc L2 LINC00507 GLRA3
	chr7:22049690-22050527	chr7	22049690	22050527	ENSG00000136237	RAPGEF5	1.09237	0.016982	Exc L2 LINC00507 GLRA3
	chr7:22061561-22062156	chr7	22061561	22062156	ENSG00000136237	RAPGEF5	1.84176	0.00497331	Exc L2 LINC00507 GLRA3
	chr7:22350324-22350764	chr7	22350324	22350764	ENSG00000136237	RAPGEF5	1.11928	0.0138282	Exc L2 LINC00507 GLRA3
	chr7:22220976-22221262	chr7	22220976	22221262	ENSG00000136237	RAPGEF5	1.3351	0.00800582	Exc L2 LINC00507 GLRA3
	chr7:22307781-22308319	chr7	22307781	22308319	ENSG00000136237	RAPGEF5	1.04591	0.013343	Exc L2 LINC00507 GLRA3
	chr9:72144768-72145553	chr9	72144768	72145553	ENSG00000119125	GDA	1.14274	0.0262009	Exc L2 LINC00507 GLRA3
	chr9:72196992-72197827	chr9	72196992	72197827	ENSG00000119125	GDA	1.11373	0.0213489	Exc L2 LINC00507 GLRA3
	chr9:72176185-72177185	chr9	72176185	72177185	ENSG00000119125	GDA	1.20453	0.016982	Exc L2 LINC00507 GLRA3
	chr9:72209419-72210501	chr9	72209419	72210501	ENSG00000119125	GDA	1.34161	0.0128578	Exc L2 LINC00507 GLRA3
	chr9:72216982-72217834	chr9	72216982	72217834	ENSG00000119125	GDA	1.0153	0.0152838	Exc L2 LINC00507 GLRA3
	chr9:72137678-72138667	chr9	72137678	72138667	ENSG00000119125	GDA	1.02396	0.013343	Exc L2 LINC00507 GLRA3
	chr9:72234728-72235201	chr9	72234728	72235201	ENSG00000119125	GDA	1.44911	0.00594372	Exc L2 LINC00507 GLRA3
	chr9:74496712-74498822	chr9	74496712	74498822	ENSG00000198963	RORB	1.57311	0.0776495	Exc L2-3 RORB RTKN2
	chr9:74557655-74558088	chr9	74557655	74558088	ENSG00000198963	RORB	2.47119	0.0136411	Exc L2-3 RORB RTKN2
	chr9:74670742-74671987	chr9	74670742	74671987	ENSG00000198963	RORB	1.81582	0.0262329	Exc L2-3 RORB RTKN2
	chr9:74675962-74676470	chr9	74675962	74676470	ENSG00000198963	RORB	2.16282	0.0157398	Exc L2-3 RORB RTKN2
	chr9:74682896-74683896	chr9	74682896	74683896	ENSG00000198963	RORB	1.66746	0.0283316	Exc L2-3 RORB RTKN2
	chr18:48099411-48100412	chr18	48099411	48100412	ENSG00000184828	ZBTB7C	1.99514	0.0346275	Exc L2-3 RORB RTKN2
	chr18:48222305-48222795	chr18	48222305	48222795	ENSG00000184828	ZBTB7C	1.91907	0.019937	Exc L2-3 RORB RTKN2
	chr4:174817186-174817528	chr4	174817186	174817528	ENSG00000145451	GLRA3	1.97126	0.0167891	Exc L2-3 RORB RTKN2
	chr3:115574569-115575262	chr3	115574569	115575262	ENSG00000172020	GAP43	2.1821	0.0241343	Exc L2-3 RORB RTKN2
	chr4:76590233-76590928	chr4	76590233	76590928	ENSG00000138771	SHROOM3	1.88905	0.0209864	Exc L2-3 RORB RTKN2
	chr4:76589531-76590031	chr4	76589531	76590031	ENSG00000138771	SHROOM3	1.90329	0.0178384	Exc L2-3 RORB RTKN2
	chr8:71668714-71669315	chr8	71668714	71669315	ENSG00000235531	MSC-AS1	2.34323	0.0220357	Exc L2-3 RORB RTKN2
	chr7:86436425-86437194	chr7	86436425	86437194	ENSG00000198822	GRM3	1.84134	0.0209864	Exc L2-3 RORB RTKN2
	chr21:46038526-46039634	chr21	46038526	46039634	ENSG00000142156	COL6A1	2.21523	0.0251836	Exc L2-3 RORB RTKN2
	chr21:45981221-45983239	chr21	45981221	45983239	ENSG00000142156	COL6A1	1.40407	0.0440714	Exc L2-3 RORB RTKN2
	chr11:109362242-109362915	chr11	109362242	109362915	ENSG00000185742	C11orf87	2.00333	0.0167891	Exc L2-3 RORB RTKN2
	chr9:17699916-17700320	chr9	17699916	17700320	ENSG00000107295	SH3GL2	2.31523	0.023085	Exc L2-3 RORB RTKN2
	chr21:38001308-38001886	chr21	38001308	38001886	ENSG00000157542	KCNJ6	2.32558	0.0157398	Exc L2-3 RORB RTKN2
	chr1:210549529-210550566	chr1	210549529	210550566	ENSG00000054392	HHAT	1.67231	0.0274215	Exc L2-3 LINC00507 DSG3
	chr1:210374027-210374866	chr1	210374027	210374866	ENSG00000054392	HHAT	1.55221	0.0225564	Exc L2-3 LINC00507 DSG3
	chr1:210714896-210715621	chr1	210714896	210715621	ENSG00000054392	HHAT	1.06104	0.0380363	Exc L2-3 LINC00507 DSG3
	chr10:33143092-33144171	chr10	33143092	33144171	ENSG00000099250	NRP1	1.47851	0.0194604	Exc L2-3 LINC00507 DSG3
	chr10:33412452-33413216	chr10	33412452	33413216	ENSG00000099250	NRP1	1.21871	0.0287483	Exc L2-3 LINC00507 DSG3
	chr6:132391745-132392997	chr6	132391745	132392997	ENSG00000079931	MOXD1	1.50433	0.0252101	Exc L2-3 LINC00507 DSG3
	chr6:132404340-132405494	chr6	132404340	132405494	ENSG00000079931	MOXD1	1.37082	0.0309598	Exc L2-3 LINC00507 DSG3
	chr6:132412630-132413530	chr6	132412630	132413530	ENSG00000079931	MOXD1	1.37731	0.0212295	Exc L2-3 LINC00507 DSG3
	chr6:132400760-132401878	chr6	132400760	132401878	ENSG00000079931	MOXD1	1.18652	0.0274215	Exc L2-3 LINC00507 DSG3
	chr4:94757769-94759267	chr4	94757769	94759267	ENSG00000138696	BMPR1B	1.50976	0.0446705	Exc L2-3 LINC00507 DSG3
	chr4:95180901-95182699	chr4	95180901	95182699	ENSG00000138696	BMPR1B	1.33611	0.0415745	Exc L2-3 LINC00507 DSG3
	chr4:94798625-94799248	chr4	94798625	94799248	ENSG00000138696	BMPR1B	2.27924	0.0123839	Exc L2-3 LINC00507 DSG3
	chr4:94819577-94820313	chr4	94819577	94820313	ENSG00000138696	BMPR1B	1.93013	0.017249	Exc L2-3 LINC00507 DSG3
	chr4:94855820-94857095	chr4	94855820	94857095	ENSG00000138696	BMPR1B	1.56152	0.0212295	Exc L2-3 LINC00507 DSG3
	chr4:95051153-95051973	chr4	95051153	95051973	ENSG00000138696	BMPR1B	1.474	0.0207873	Exc L2-3 LINC00507 DSG3
	chr4:94767034-94767409	chr4	94767034	94767409	ENSG00000138696	BMPR1B	1.77261	0.0137107	Exc L2-3 LINC00507 DSG3
	chr4:94827955-94828162	chr4	94827955	94828162	ENSG00000138696	BMPR1B	2.29469	0.00663423	Exc L2-3 LINC00507 DSG3
	chr4:95091256-95091853	chr4	95091256	95091853	ENSG00000138696	BMPR1B	1.85107	0.0101725	Exc L2-3 LINC00507 DSG3
	chr9:71782668-71783951	chr9	71782668	71783951	ENSG00000135048	CEMIP2	1.79593	0.0260946	Exc L2-3 LINC00507 DSG3
	chr9:71858541-71859477	chr9	71858541	71859477	ENSG00000135048	CEMIP2	1.58763	0.0318443	Exc L2-3 LINC00507 DSG3
	chr1:233904375-233906349	chr1	233904375	233906349	ENSG00000183780	SLC35F3	1.12643	0.075188	Exc L2-3 LINC00507 DSG3
	chr1:234148240-234150189	chr1	234148240	234150189	ENSG00000183780	SLC35F3	1.30986	0.037594	Exc L2-3 LINC00507 DSG3
	chr1:233981211-233981823	chr1	233981211	233981823	ENSG00000183780	SLC35F3	1.80787	0.0137107	Exc L2-3 LINC00507 DSG3
	chr1:234072780-234073310	chr1	234072780	234073310	ENSG00000183780	SLC35F3	1.60532	0.0145953	Exc L2-3 LINC00507 DSG3
	chr1:233865057-233866424	chr1	233865057	233866424	ENSG00000183780	SLC35F3	1.14074	0.031402	Exc L2-3 LINC00507 DSG3
	chr1:234141785-234142608	chr1	234141785	234142608	ENSG00000183780	SLC35F3	1.32634	0.0212295	Exc L2-3 LINC00507 DSG3
	chr1:233873685-233874216	chr1	233873685	233874216	ENSG00000183780	SLC35F3	1.80285	0.0101725	Exc L2-3 LINC00507 DSG3
	chr2:17388710-17389140	chr2	17388710	17389140	ENSG00000163032	VSNL1	2.1266	0.014153	Exc L2-3 LINC00507 DSG3
	chr2:17373161-17373809	chr2	17373161	17373809	ENSG00000163032	VSNL1	1.58682	0.0168067	Exc L2-3 LINC00507 DSG3
	chr2:17387350-17388465	chr2	17387350	17388465	ENSG00000163032	VSNL1	1.25781	0.0247678	Exc L2-3 LINC00507 DSG3
	chr14:30125501-30126142	chr14	30125501	30126142	ENSG00000184304	PRKD1	2.59749	0.0185759	Exc L2-3 LINC00507 DSG3
	chr14:29846668-29847706	chr14	29846668	29847706	ENSG00000184304	PRKD1	1.95243	0.0287483	Exc L2-3 LINC00507 DSG3
	chr14:30143886-30144378	chr14	30143886	30144378	ENSG00000184304	PRKD1	2.38885	0.00973021	Exc L2-3 LINC00507 DSG3
	chr14:29443665-29444090	chr14	29443665	29444090	ENSG00000184304	PRKD1	1.69099	0.0168067	Exc L2-3 LINC00507 DSG3
	chr14:29310727-29311987	chr14	29310727	29311987	ENSG00000184304	PRKD1	1.36941	0.0265369	Exc L2-3 LINC00507 DSG3
	chr14:29492161-29492608	chr14	29492161	29492608	ENSG00000184304	PRKD1	1.60049	0.0163644	Exc L2-3 LINC00507 DSG3
	chr14:29459548-29460736	chr14	29459548	29460736	ENSG00000184304	PRKD1	1.1879	0.0265369	Exc L2-3 LINC00507 DSG3
	chr14:29805651-29806078	chr14	29805651	29806078	ENSG00000184304	PRKD1	1.85674	0.00840336	Exc L2-3 LINC00507 DSG3
	chr14:29442196-29443313	chr14	29442196	29443313	ENSG00000184304	PRKD1	1.04548	0.0318443	Exc L2-3 LINC00507 DSG3
	chr7:33893065-33893960	chr7	33893065	33893960	ENSG00000164619	BMPER	1.78714	0.0300752	Exc L2-3 LINC00507 DSG3
	chr7:33722202-33723038	chr7	33722202	33723038	ENSG00000164619	BMPER	1.54875	0.0154799	Exc L2-3 LINC00507 DSG3
	chr12:132182686-132183593	chr12	132182686	132183593	ENSG00000182870	GALNT9	1.22655	0.0340557	Exc L2-3 LINC00507 DSG3
	chr12:132204305-132206392	chr12	132204305	132206392	ENSG00000182870	GALNT9	1.07245	0.031402	Exc L2-3 LINC00507 DSG3
	chr13:79505085-79505285	chr13	79505085	79505285	ENSG00000102471	NDFIP2	2.00048	0.00973021	Exc L2-3 LINC00507 DSG3
	chr17:32688101-32688782	chr17	32688101	32688782	ENSG00000176658	MYO1D	1.47997	0.017249	Exc L2-3 LINC00507 DSG3
	chr17:32684323-32685082	chr17	32684323	32685082	ENSG00000176658	MYO1D	1.53336	0.014153	Exc L2-3 LINC00507 DSG3
	chr3:180030161-180030989	chr3	180030161	180030989	ENSG00000114757	PEX5L	1.47333	0.0229987	Exc L2-3 LINC00507 DSG3
	chr3:179962633-179963122	chr3	179962633	179963122	ENSG00000114757	PEX5L	1.85674	0.00840336	Exc L2-3 LINC00507 DSG3
	chr3:180038792-180039303	chr3	180038792	180039303	ENSG00000114757	PEX5L	1.32415	0.0176913	Exc L2-3 LINC00507 DSG3
	chr18:61589388-61590607	chr18	61589388	61590607	ENSG00000101542	CDH20	1.90145	0.0318443	Exc L2-3 LINC00507 DSG3
	chr18:61006464-61007420	chr18	61006464	61007420	ENSG00000101542	CDH20	2.02268	0.0216718	Exc L2-3 LINC00507 DSG3
	chr18:60975844-60976453	chr18	60975844	60976453	ENSG00000101542	CDH20	1.57863	0.0128262	Exc L2-3 LINC00507 DSG3
	chr18:61605974-61607832	chr18	61605974	61607832	ENSG00000101542	CDH20	1.08286	0.0318443	Exc L2-3 LINC00507 DSG3
	chr3:1578391-1578889	chr3	1578391	1578889	ENSG00000134115	CNTN6	2.40068	0.0134783	Exc L3 LAMP5 MIR3976HG
	chr3:1407028-1407656	chr3	1407028	1407656	ENSG00000134115	CNTN6	2.02114	0.013913	Exc L3 LAMP5 MIR3976HG
	chr3:1544443-1544882	chr3	1544443	1544882	ENSG00000134115	CNTN6	2.15694	0.0108696	Exc L3 LAMP5 MIR3976HG
	chr3:1561251-1562293	chr3	1561251	1562293	ENSG00000134115	CNTN6	1.56399	0.023913	Exc L3 LAMP5 MIR3976HG
	chr3:1609505-1610033	chr3	1609505	1610033	ENSG00000134115	CNTN6	1.92504	0.0126087	Exc L3 LAMP5 MIR3976HG
	chr3:1092320-1093776	chr3	1092320	1093776	ENSG00000134115	CNTN6	1.19396	0.046087	Exc L3 LAMP5 MIR3976HG
	chr3:1172630-1173325	chr3	1172630	1173325	ENSG00000134115	CNTN6	1.61379	0.0195652	Exc L3 LAMP5 MIR3976HG
	chr3:1700384-1701190	chr3	1700384	1701190	ENSG00000134115	CNTN6	1.68739	0.0173913	Exc L3 LAMP5 MIR3976HG
	chr3:1696607-1696865	chr3	1696607	1696865	ENSG00000134115	CNTN6	2.16371	0.00913043	Exc L3 LAMP5 MIR3976HG
	chr3:1515841-1516608	chr3	1515841	1516608	ENSG00000134115	CNTN6	1.31805	0.0278261	Exc L3 LAMP5 MIR3976HG
	chr3:1722713-1722942	chr3	1722713	1722942	ENSG00000134115	CNTN6	2.28865	0.00608696	Exc L3 LAMP5 MIR3976HG
	chr2:1366529-1367303	chr2	1366529	1367303	ENSG00000115705	TPO	1.56262	0.0173913	Exc L3 LAMP5 MIR3976HG
	chr1:214557755-214558684	chr1	214557755	214558684	ENSG00000152104	PTPN14	1.80162	0.0230435	Exc L3 LAMP5 MIR3976HG
	chr1:214413522-214413735	chr1	214413522	214413735	ENSG00000152104	PTPN14	2.04147	0.01	Exc L3 LAMP5 MIR3976HG
	chr2:161918827-161919147	chr2	161918827	161919147	ENSG00000197635	DPP4	1.91516	0.0147826	Exc L3 LAMP5 MIR3976HG
	chr2:162073309-162074760	chr2	162073309	162074760	ENSG00000197635	DPP4	1.23006	0.0430435	Exc L3 LAMP5 MIR3976HG
	chr2:217610460-217611190	chr2	217610460	217611190	ENSG00000231672	DIRC3	2.15426	0.0304348	Exc L3 LAMP5 MIR3976HG
	chr2:217599589-217600778	chr2	217599589	217600778	ENSG00000231672	DIRC3	1.61915	0.0491304	Exc L3 LAMP5 MIR3976HG
	chr2:217744006-217744754	chr2	217744006	217744754	ENSG00000231672	DIRC3	1.7849	0.0217391	Exc L3 LAMP5 MIR3976HG
	chr2:217531270-217531966	chr2	217531270	217531966	ENSG00000231672	DIRC3	1.90779	0.0169565	Exc L3 LAMP5 MIR3976HG
	chr2:217585423-217586197	chr2	217585423	217586197	ENSG00000231672	DIRC3	1.9885	0.0147826	Exc L3 LAMP5 MIR3976HG
	chr2:217632043-217632563	chr2	217632043	217632563	ENSG00000231672	DIRC3	1.75579	0.0152174	Exc L3 LAMP5 MIR3976HG
	chr2:217555011-217556206	chr2	217555011	217556206	ENSG00000231672	DIRC3	1.4769	0.0230435	Exc L3 LAMP5 MIR3976HG
	chr2:217613041-217613598	chr2	217613041	217613598	ENSG00000231672	DIRC3	1.41435	0.023913	Exc L3 LAMP5 MIR3976HG
	chr4:155854577-155855366	chr4	155854577	155855366	ENSG00000151790	TDO2	1.8014	0.0247826	Exc L3 LAMP5 MIR3976HG
	chr4:155900633-155901075	chr4	155900633	155901075	ENSG00000151790	TDO2	1.92424	0.00956522	Exc L3 LAMP5 MIR3976HG
	chr11:36130583-36131458	chr11	36130583	36131458	ENSG00000179241	LDLRAD3	1.90572	0.0330435	Exc L3 LAMP5 MIR3976HG
	chr11:36215452-36215941	chr11	36215452	36215941	ENSG00000179241	LDLRAD3	2.10715	0.016087	Exc L3 LAMP5 MIR3976HG
	chr11:36192521-36192723	chr11	36192521	36192723	ENSG00000179241	LDLRAD3	2.32193	0.0117391	Exc L3 LAMP5 MIR3976HG
	chr11:36073239-36074590	chr11	36073239	36074590	ENSG00000179241	LDLRAD3	1.37047	0.0291304	Exc L3 LAMP5 MIR3976HG
	chr6:35687858-35689446	chr6	35687858	35689446	ENSG00000096060	FKBP5	1.24799	0.05	Exc L3 LAMP5 MIR3976HG
	chr6:35713406-35713925	chr6	35713406	35713925	ENSG00000096060	FKBP5	1.79448	0.0121739	Exc L3 LAMP5 MIR3976HG
	chr8:19617258-19618204	chr8	19617258	19618204	ENSG00000147408	CSGALNACT1	1.60189	0.0230435	Exc L3 LAMP5 MIR3976HG
	chr4:88897092-88897873	chr4	88897092	88897873	ENSG00000138640	FAM13A	1.58727	0.0213043	Exc L3 LAMP5 MIR3976HG
	chr4:148068820-148070379	chr4	148068820	148070379	ENSG00000071205	ARHGAP10	1.39329	0.0495652	Exc L3 LAMP5 MIR3976HG
	chr4:148006999-148007891	chr4	148006999	148007891	ENSG00000071205	ARHGAP10	1.76206	0.0247826	Exc L3 LAMP5 MIR3976HG
	chr4:147971181-147971979	chr4	147971181	147971979	ENSG00000071205	ARHGAP10	1.33311	0.0291304	Exc L3 LAMP5 MIR3976HG
	chr4:147969852-147970096	chr4	147969852	147970096	ENSG00000071205	ARHGAP10	2.42331	0.00565217	Exc L3 LAMP5 MIR3976HG
	chr3:37461578-37462090	chr3	37461578	37462090	ENSG00000144668	ITGA9	1.88996	0.0230435	Exc L3 LAMP5 MIR3976HG
	chr3:37689763-37690504	chr3	37689763	37690504	ENSG00000144668	ITGA9	1.71838	0.0230435	Exc L3 LAMP5 MIR3976HG
	chr3:37511168-37511961	chr3	37511168	37511961	ENSG00000144668	ITGA9	1.61379	0.0195652	Exc L3 LAMP5 MIR3976HG
	chr3:37772785-37773683	chr3	37772785	37773683	ENSG00000144668	ITGA9	1.40621	0.0269565	Exc L3 LAMP5 MIR3976HG
	chr10:124152089-124154069	chr10	124152089	124154069	ENSG00000182022	CHST15	1.48723	0.0495652	Exc L3 LAMP5 MIR3976HG
	chr10:124224309-124225614	chr10	124224309	124225614	ENSG00000182022	CHST15	1.51744	0.0308696	Exc L3 LAMP5 MIR3976HG
	chr10:124033231-124033975	chr10	124033231	124033975	ENSG00000182022	CHST15	1.30896	0.0308696	Exc L3 LAMP5 MIR3976HG
	chr10:124176373-124177393	chr10	124176373	124177393	ENSG00000182022	CHST15	1.28223	0.0295652	Exc L3 LAMP5 MIR3976HG
	chr15:42605020-42605702	chr15	42605020	42605702	ENSG00000159433	STARD9	2.3757	0.0173913	Exc L3 LAMP5 MIR3976HG
	chr15:42608864-42609223	chr15	42608864	42609223	ENSG00000159433	STARD9	2.18033	0.00652174	Exc L3 LAMP5 MIR3976HG
	chr17:77516673-77517438	chr17	77516673	77517438	ENSG00000184640	2020-09-09	2.22132	0.0230435	Exc L3 LAMP5 MIR3976HG
	chr17:77342295-77342842	chr17	77342295	77342842	ENSG00000184640	2020-09-09	2.16371	0.00913043	Exc L3 LAMP5 MIR3976HG
	chr10:15325549-15326139	chr10	15325549	15326139	ENSG00000148468	FAM171A1	2.00705	0.0173913	Exc L3 LAMP5 MIR3976HG
	chr10:15378597-15379737	chr10	15378597	15379737	ENSG00000148468	FAM171A1	1.25886	0.0343478	Exc L3 LAMP5 MIR3976HG
	chr10:15392831-15394188	chr10	15392831	15394188	ENSG00000148468	FAM171A1	1.19803	0.0395652	Exc L3 LAMP5 MIR3976HG
	chr3:184233878-184234879	chr3	184233878	184234879	ENSG00000145198	VWA5B2	1.34193	0.0295652	Exc L3 LAMP5 MIR3976HG
	chr1:53693648-53694283	chr1	53693648	53694283	ENSG00000174332	GLIS1	2.07128	0.0165217	Exc L3 LAMP5 MIR3976HG
	chr1:53676260-53676673	chr1	53676260	53676673	ENSG00000174332	GLIS1	1.91205	0.0117391	Exc L3 LAMP5 MIR3976HG
	chr3:140315917-140316973	chr3	140315917	140316973	ENSG00000158258	CLSTN2	2.09023	0.0273913	Exc L3 LAMP5 MIR3976HG
	chr3:139976863-139977497	chr3	139976863	139977497	ENSG00000158258	CLSTN2	1.50964	0.0213043	Exc L3 LAMP5 MIR3976HG
	chr3:139928784-139929215	chr3	139928784	139929215	ENSG00000158258	CLSTN2	1.94555	0.0108696	Exc L3 LAMP5 MIR3976HG
	chr10:12993463-12994157	chr10	12993463	12994157	ENSG00000151468	CCDC3	1.80255	0.0178261	Exc L3 LAMP5 MIR3976HG
	chr10:12937745-12938590	chr10	12937745	12938590	ENSG00000151468	CCDC3	1.66933	0.0213043	Exc L3 LAMP5 MIR3976HG
	chr10:12999699-13002219	chr10	12999699	13002219	ENSG00000151468	CCDC3	1.03	0.0747826	Exc L3 LAMP5 MIR3976HG
	chr10:12919451-12920086	chr10	12919451	12920086	ENSG00000151468	CCDC3	1.44318	0.0208696	Exc L3 LAMP5 MIR3976HG
	chr3:111782401-111783327	chr3	111782401	111783327	ENSG00000144824	PHLDB2	1.97189	0.0132353	Exc L2-3 RORB VIPR2
	chr3:111947060-111947260	chr3	111947060	111947260	ENSG00000144824	PHLDB2	2.3017	0.00588235	Exc L2-3 RORB VIPR2
	chr3:111894960-111895602	chr3	111894960	111895602	ENSG00000144824	PHLDB2	1.49176	0.0136029	Exc L2-3 RORB VIPR2
	chr3:111913497-111913974	chr3	111913497	111913974	ENSG00000144824	PHLDB2	1.48262	0.0132353	Exc L2-3 RORB VIPR2
	chr11:57824764-57825083	chr11	57824764	57825083	ENSG00000198561	CTNND1	2.9885	0.0128676	Exc L2-3 RORB VIPR2
	chr7:159144091-159145584	chr7	159144091	159145584	ENSG00000106018	VIPR2	2.20318	0.0275735	Exc L2-3 RORB VIPR2
	chr7:159158451-159159516	chr7	159158451	159159516	ENSG00000106018	VIPR2	1.99725	0.0150735	Exc L2-3 RORB VIPR2
	chr7:159084840-159085346	chr7	159084840	159085346	ENSG00000106018	VIPR2	2.33481	0.00955882	Exc L2-3 RORB VIPR2
	chr7:159091821-159092021	chr7	159091821	159092021	ENSG00000106018	VIPR2	2.02523	0.00845588	Exc L2-3 RORB VIPR2
	chr7:159211514-159212547	chr7	159211514	159212547	ENSG00000106018	VIPR2	1.20788	0.0224265	Exc L2-3 RORB VIPR2
	chr8:24941613-24942891	chr8	24941613	24942891	ENSG00000277586	NEFL	1.31958	0.03125	Exc L2-3 RORB VIPR2
	chr13:47272705-47274220	chr13	47272705	47274220	ENSG00000102468	HTR2A	1.35402	0.0253676	Exc L2-3 RORB VIPR2
	chr13:47083193-47083767	chr13	47083193	47083767	ENSG00000102468	HTR2A	1.79987	0.0106618	Exc L2-3 RORB VIPR2
	chr10:123613056-123614035	chr10	123613056	123614035	ENSG00000154478	GPR26	2.21327	0.0161765	Exc L2-3 RORB VIPR2
	chr10:123536787-123536992	chr10	123536787	123536992	ENSG00000154478	GPR26	2.84868	0.00588235	Exc L2-3 RORB VIPR2
	chr10:123668257-123669199	chr10	123668257	123669199	ENSG00000154478	GPR26	1.12214	0.0272059	Exc L2-3 RORB VIPR2
	chr10:123656058-123656894	chr10	123656058	123656894	ENSG00000154478	GPR26	1.28975	0.0169118	Exc L2-3 RORB VIPR2
	chr12:105921965-105923530	chr12	105921965	105923530	ENSG00000074590	NUAK1	1.34768	0.0283088	Exc L2-3 RORB VIPR2
	chr12:106169948-106172079	chr12	106169948	106172079	ENSG00000074590	NUAK1	1.3122	0.0246324	Exc L2-3 RORB VIPR2
	chr12:106078365-106079117	chr12	106078365	106079117	ENSG00000074590	NUAK1	1.34764	0.0216912	Exc L2-3 RORB VIPR2
	chr12:106125536-106126048	chr12	106125536	106126048	ENSG00000074590	NUAK1	1.18776	0.0227941	Exc L2-3 RORB VIPR2
	chr12:106015941-106016198	chr12	106015941	106016198	ENSG00000074590	NUAK1	1.99526	0.00588235	Exc L2-3 RORB VIPR2
	chr12:105920194-105921025	chr12	105920194	105921025	ENSG00000074590	NUAK1	1.4864	0.0110294	Exc L2-3 RORB VIPR2
	chr3:73351115-73352032	chr3	73351115	73352032	ENSG00000121440	PDZRN3	1.91412	0.0194853	Exc L2-3 RORB VIPR2
	chr3:73499118-73499730	chr3	73499118	73499730	ENSG00000121440	PDZRN3	1.61832	0.0176471	Exc L2-3 RORB VIPR2
	chr3:73568272-73569941	chr3	73568272	73569941	ENSG00000121440	PDZRN3	1.21181	0.0319853	Exc L2-3 RORB VIPR2
	chr3:73231472-73231770	chr3	73231472	73231770	ENSG00000121440	PDZRN3	2.15226	0.00882353	Exc L2-3 RORB VIPR2
	chr3:73510140-73510799	chr3	73510140	73510799	ENSG00000121440	PDZRN3	1.64481	0.0136029	Exc L2-3 RORB VIPR2
	chr3:73484528-73485152	chr3	73484528	73485152	ENSG00000121440	PDZRN3	1.62644	0.0125	Exc L2-3 RORB VIPR2
	chr3:73539036-73539236	chr3	73539036	73539236	ENSG00000121440	PDZRN3	2.04749	0.00735294	Exc L2-3 RORB VIPR2
	chr3:73800514-73801157	chr3	73800514	73801157	ENSG00000121440	PDZRN3	1.45403	0.0143382	Exc L2-3 RORB VIPR2
	chr3:73523889-73524120	chr3	73523889	73524120	ENSG00000121440	PDZRN3	1.46295	0.0113971	Exc L2-3 RORB VIPR2
	chr3:123679833-123680503	chr3	123679833	123680503	ENSG00000065534	MYLK	1.98812	0.0213235	Exc L2-3 RORB VIPR2
	chr3:123870068-123870773	chr3	123870068	123870773	ENSG00000065534	MYLK	2.0312	0.0154412	Exc L2-3 RORB VIPR2
	chr3:123882560-123883175	chr3	123882560	123883175	ENSG00000065534	MYLK	1.56894	0.0191176	Exc L2-3 RORB VIPR2
	chr3:123773647-123774390	chr3	123773647	123774390	ENSG00000065534	MYLK	1.72938	0.0154412	Exc L2-3 RORB VIPR2
	chr3:123881180-123881801	chr3	123881180	123881801	ENSG00000065534	MYLK	1.43008	0.0194853	Exc L2-3 RORB VIPR2
	chr3:123714504-123714925	chr3	123714504	123714925	ENSG00000065534	MYLK	2.14051	0.00698529	Exc L2-3 RORB VIPR2
	chr3:123845457-123846852	chr3	123845457	123846852	ENSG00000065534	MYLK	1.30732	0.0205882	Exc L2-3 RORB VIPR2
	chr3:123659305-123660069	chr3	123659305	123660069	ENSG00000065534	MYLK	1.46303	0.0147059	Exc L2-3 RORB VIPR2
	chr3:123726025-123726464	chr3	123726025	123726464	ENSG00000065534	MYLK	1.78817	0.00919118	Exc L2-3 RORB VIPR2
	chr3:123853754-123854311	chr3	123853754	123854311	ENSG00000065534	MYLK	1.68751	0.00919118	Exc L2-3 RORB VIPR2
	chr3:123816913-123817506	chr3	123816913	123817506	ENSG00000065534	MYLK	1.71951	0.00808824	Exc L2-3 RORB VIPR2
	chr3:123678120-123678723	chr3	123678120	123678723	ENSG00000065534	MYLK	1.35681	0.0128676	Exc L2-3 RORB VIPR2
	chr18:1226710-1227943	chr18	1226710	1227943	ENSG00000132204	LINC00470	1.54155	0.0117647	Exc L2-3 RORB VIPR2
	chr9:118817468-118818352	chr9	118817468	118818352	ENSG00000078725	BRINP1	2.00682	0.0139706	Exc L2-3 RORB VIPR2
	chr9:118832519-118832874	chr9	118832519	118832874	ENSG00000078725	BRINP1	2.06651	0.00661765	Exc L2-3 RORB VIPR2
	chr9:119159205-119160005	chr9	119159205	119160005	ENSG00000078725	BRINP1	1.35501	0.0161765	Exc L2-3 RORB VIPR2
	chr9:119578750-119579459	chr9	119578750	119579459	ENSG00000078725	BRINP1	1.49716	0.0113971	Exc L2-3 RORB VIPR2
	chr9:119585573-119585896	chr9	119585573	119585896	ENSG00000078725	BRINP1	1.83033	0.00698529	Exc L2-3 RORB VIPR2
	chr11:12206327-12206916	chr11	12206327	12206916	ENSG00000133816	MICAL2	2.19783	0.0205882	Exc L2-3 RORB VIPR2
	chr11:12269118-12269701	chr11	12269118	12269701	ENSG00000133816	MICAL2	1.25126	0.0176471	Exc L2-3 RORB VIPR2
	chr3:5037574-5038024	chr3	5037574	5038024	ENSG00000134107	BHLHE40	2.09502	0.0110294	Exc L2-3 RORB VIPR2
	chr5:24381798-24382636	chr5	24381798	24382636	ENSG00000040731	CDH10	1.66429	0.0172794	Exc L2-3 RORB VIPR2
	chr5:24264099-24264373	chr5	24264099	24264373	ENSG00000040731	CDH10	1.75503	0.0106618	Exc L2-3 RORB VIPR2
	chr5:24364203-24365156	chr5	24364203	24365156	ENSG00000040731	CDH10	1.71269	0.00772059	Exc L2-3 RORB VIPR2
	chr4:118450249-118450561	chr4	118450249	118450561	ENSG00000164099	PRSS12	2.36722	0.00772059	Exc L2-3 RORB VIPR2
	chr4:118450744-118451267	chr4	118450744	118451267	ENSG00000164099	PRSS12	2.08412	0.00882353	Exc L2-3 RORB VIPR2
	chr4:118455285-118455641	chr4	118455285	118455641	ENSG00000164099	PRSS12	1.89876	0.00808824	Exc L2-3 RORB VIPR2
	chr4:118352780-118353706	chr4	118352780	118353706	ENSG00000164099	PRSS12	1.31107	0.0161765	Exc L2-3 RORB VIPR2
	chr11:77354867-77355663	chr11	77354867	77355663	ENSG00000149269	PAK1	1.38671	0.0165441	Exc L2-3 RORB VIPR2
	chr11:77471694-77472077	chr11	77471694	77472077	ENSG00000149269	PAK1	1.27134	0.0183824	Exc L2-3 RORB VIPR2
	chr10:61000433-61002210	chr10	61000433	61002210	ENSG00000072422	RHOBTB1	1.05774	0.0378676	Exc L2-3 RORB VIPR2
	chr5:107808947-107809207	chr5	107808947	107809207	ENSG00000184349	EFNA5	2.28036	0.00919118	Exc L2-3 RORB VIPR2
	chr5:107839272-107839651	chr5	107839272	107839651	ENSG00000184349	EFNA5	1.89509	0.00992647	Exc L2-3 RORB VIPR2
	chr5:107508073-107508633	chr5	107508073	107508633	ENSG00000184349	EFNA5	1.40125	0.0143382	Exc L2-3 RORB VIPR2
	chr5:107653089-107653741	chr5	107653089	107653741	ENSG00000184349	EFNA5	1.3119	0.0154412	Exc L2-3 RORB VIPR2
	chr5:107814929-107815669	chr5	107814929	107815669	ENSG00000184349	EFNA5	1.18134	0.0183824	Exc L2-3 RORB VIPR2
	chr18:8937454-8937988	chr18	8937454	8937988	ENSG00000168502	MTCL1	2.35845	0.0143382	Exc L2-3 RORB VIPR2
	chr18:8747357-8747918	chr18	8747357	8747918	ENSG00000168502	MTCL1	1.49625	0.0198529	Exc L2-3 RORB VIPR2
	chr18:8863180-8863953	chr18	8863180	8863953	ENSG00000168502	MTCL1	1.46978	0.0194853	Exc L2-3 RORB VIPR2
	chr18:8718414-8718928	chr18	8718414	8718928	ENSG00000168502	MTCL1	1.51679	0.0147059	Exc L2-3 RORB VIPR2
	chr18:8839298-8839881	chr18	8839298	8839881	ENSG00000168502	MTCL1	1.51679	0.0147059	Exc L2-3 RORB VIPR2
	chr18:8851536-8852092	chr18	8851536	8852092	ENSG00000168502	MTCL1	1.54962	0.0106618	Exc L2-3 RORB VIPR2
	chr18:8806527-8807281	chr18	8806527	8807281	ENSG00000168502	MTCL1	1.31381	0.0139706	Exc L2-3 RORB VIPR2
	chr12:3349663-3350229	chr12	3349663	3350229	ENSG00000111218	PRMT8	1.83339	0.0191176	Exc L2-3 RORB VIPR2
	chr12:3333391-3334485	chr12	3333391	3334485	ENSG00000111218	PRMT8	1.46778	0.0283088	Exc L2-3 RORB VIPR2
	chr12:3365353-3366481	chr12	3365353	3366481	ENSG00000111218	PRMT8	1.29145	0.0323529	Exc L2-3 RORB VIPR2
	chr12:3461607-3462038	chr12	3461607	3462038	ENSG00000111218	PRMT8	1.96784	0.00772059	Exc L2-3 RORB VIPR2
	chr12:3351740-3352832	chr12	3351740	3352832	ENSG00000111218	PRMT8	1.11183	0.0246324	Exc L2-3 RORB VIPR2
	chr12:3420742-3421989	chr12	3420742	3421989	ENSG00000111218	PRMT8	1.14581	0.0227941	Exc L2-3 RORB VIPR2
	chr12:3416575-3416992	chr12	3416575	3416992	ENSG00000111218	PRMT8	1.68038	0.00882353	Exc L2-3 RORB VIPR2
	chr12:3364553-3364975	chr12	3364553	3364975	ENSG00000111218	PRMT8	1.30116	0.0143382	Exc L2-3 RORB VIPR2
	chr4:158492361-158493327	chr4	158492361	158493327	ENSG00000171509	RXFP1	2.47334	0.0161054	Exc L3-5 RORB COL22A1
	chr4:158410278-158411878	chr4	158410278	158411878	ENSG00000171509	RXFP1	1.59907	0.0297706	Exc L3-5 RORB COL22A1
	chr4:158530170-158530933	chr4	158530170	158530933	ENSG00000171509	RXFP1	2.0935	0.0161054	Exc L3-5 RORB COL22A1
	chr4:158537506-158538821	chr4	158537506	158538821	ENSG00000171509	RXFP1	1.30177	0.0263543	Exc L3-5 RORB COL22A1
	chr4:158521277-158522338	chr4	158521277	158522338	ENSG00000171509	RXFP1	1.44141	0.0190337	Exc L3-5 RORB COL22A1
	chr4:158509623-158510011	chr4	158509623	158510011	ENSG00000171509	RXFP1	2.01889	0.00878477	Exc L3-5 RORB COL22A1
	chr4:158513091-158514646	chr4	158513091	158514646	ENSG00000171509	RXFP1	1.2716	0.0195217	Exc L3-5 RORB COL22A1
	chr4:158499249-158499722	chr4	158499249	158499722	ENSG00000171509	RXFP1	1.97373	0.00732064	Exc L3-5 RORB COL22A1
	chr8:138811807-138812723	chr8	138811807	138812723	ENSG00000169436	COL22A1	1.56596	0.0204978	Exc L3-5 RORB COL22A1
	chr8:138792328-138792634	chr8	138792328	138792634	ENSG00000169436	COL22A1	2.05265	0.0102489	Exc L3-5 RORB COL22A1
	chr8:138810396-138810961	chr8	138810396	138810961	ENSG00000169436	COL22A1	1.66236	0.0156174	Exc L3-5 RORB COL22A1
	chr8:138825721-138826318	chr8	138825721	138826318	ENSG00000169436	COL22A1	1.64544	0.0107369	Exc L3-5 RORB COL22A1
	chr7:114084588-114086680	chr7	114084588	114086680	ENSG00000128573	FOXP2	1.65674	0.0492923	Exc L3-5 RORB COL22A1
	chr7:114112119-114112905	chr7	114112119	114112905	ENSG00000128573	FOXP2	2.33015	0.0180576	Exc L3-5 RORB COL22A1
	chr7:114700174-114701046	chr7	114700174	114701046	ENSG00000128573	FOXP2	2.29195	0.0165935	Exc L3-5 RORB COL22A1
	chr7:114203015-114203935	chr7	114203015	114203935	ENSG00000128573	FOXP2	2.06261	0.0136652	Exc L3-5 RORB COL22A1
	chr7:114242927-114244048	chr7	114242927	114244048	ENSG00000128573	FOXP2	1.61326	0.011713	Exc L3-5 RORB COL22A1
	chr7:114784886-114785153	chr7	114784886	114785153	ENSG00000128573	FOXP2	2.18486	0.00536847	Exc L3-5 RORB COL22A1
	chr7:114101116-114101748	chr7	114101116	114101748	ENSG00000128573	FOXP2	1.78645	0.00878477	Exc L3-5 RORB COL22A1
	chr7:114115537-114115809	chr7	114115537	114115809	ENSG00000128573	FOXP2	1.81999	0.00829673	Exc L3-5 RORB COL22A1
	chr7:114413960-114414659	chr7	114413960	114414659	ENSG00000128573	FOXP2	1.54266	0.011713	Exc L3-5 RORB COL22A1
	chr7:114092897-114093292	chr7	114092897	114093292	ENSG00000128573	FOXP2	1.70781	0.00927282	Exc L3-5 RORB COL22A1
	chr7:114082192-114082392	chr7	114082192	114082392	ENSG00000128573	FOXP2	1.76314	0.00829673	Exc L3-5 RORB COL22A1
	chr12:41205345-41206298	chr12	41205345	41206298	ENSG00000165966	PDZRN4	1.71917	0.0165935	Exc L3-5 RORB COL22A1
	chr12:41424976-41425795	chr12	41424976	41425795	ENSG00000165966	PDZRN4	1.95855	0.0107369	Exc L3-5 RORB COL22A1
	chr12:41418806-41419593	chr12	41418806	41419593	ENSG00000165966	PDZRN4	1.5338	0.0136652	Exc L3-5 RORB COL22A1
	chr12:41458640-41459929	chr12	41458640	41459929	ENSG00000165966	PDZRN4	1.39658	0.0165935	Exc L3-5 RORB COL22A1
	chr12:41438680-41439646	chr12	41438680	41439646	ENSG00000165966	PDZRN4	1.52209	0.0126891	Exc L3-5 RORB COL22A1
	chr12:41217589-41218036	chr12	41217589	41218036	ENSG00000165966	PDZRN4	1.81999	0.00829673	Exc L3-5 RORB COL22A1
	chr12:41427021-41427353	chr12	41427021	41427353	ENSG00000165966	PDZRN4	1.68292	0.00878477	Exc L3-5 RORB COL22A1
	chr2:107213161-107213967	chr2	107213161	107213967	ENSG00000144057	ST6GAL2	2.39272	0.0141532	Exc L3-5 RORB COL22A1
	chr2:107094475-107095062	chr2	107094475	107095062	ENSG00000144057	ST6GAL2	2.12188	0.0151293	Exc L3-5 RORB COL22A1
	chr2:106990348-106990686	chr2	106990348	106990686	ENSG00000144057	ST6GAL2	2.06955	0.0141532	Exc L3-5 RORB COL22A1
	chr2:106977779-106978297	chr2	106977779	106978297	ENSG00000144057	ST6GAL2	2.23281	0.0107369	Exc L3-5 RORB COL22A1
	chr2:106858545-106859358	chr2	106858545	106859358	ENSG00000144057	ST6GAL2	1.63807	0.0165935	Exc L3-5 RORB COL22A1
	chr2:106867008-106868687	chr2	106867008	106868687	ENSG00000144057	ST6GAL2	1.38631	0.0219619	Exc L3-5 RORB COL22A1
	chr2:107036006-107037027	chr2	107036006	107037027	ENSG00000144057	ST6GAL2	1.4571	0.0195217	Exc L3-5 RORB COL22A1
	chr2:107136768-107138282	chr2	107136768	107138282	ENSG00000144057	ST6GAL2	1.38495	0.0185456	Exc L3-5 RORB COL22A1
	chr2:107174009-107174641	chr2	107174009	107174641	ENSG00000144057	ST6GAL2	2.00536	0.00829673	Exc L3-5 RORB COL22A1
	chr2:106986723-106987613	chr2	106986723	106987613	ENSG00000144057	ST6GAL2	1.57753	0.011713	Exc L3-5 RORB COL22A1
	chr2:106834559-106835207	chr2	106834559	106835207	ENSG00000144057	ST6GAL2	1.49943	0.0122011	Exc L3-5 RORB COL22A1
	chr2:107258263-107258940	chr2	107258263	107258940	ENSG00000144057	ST6GAL2	1.79671	0.00780869	Exc L3-5 RORB COL22A1
	chr14:93041866-93042568	chr14	93041866	93042568	ENSG00000100605	ITPK1	2.63381	0.0180576	Exc L3-5 RORB COL22A1
	chr14:93033744-93033944	chr14	93033744	93033944	ENSG00000100605	ITPK1	2.20205	0.0146413	Exc L3-5 RORB COL22A1
	chr14:92973165-92974238	chr14	92973165	92974238	ENSG00000100605	ITPK1	1.64042	0.0209858	Exc L3-5 RORB COL22A1
	chr14:92982825-92983515	chr14	92982825	92983515	ENSG00000100605	ITPK1	1.75672	0.0180576	Exc L3-5 RORB COL22A1
	chr14:93016895-93017716	chr14	93016895	93017716	ENSG00000100605	ITPK1	1.5733	0.0200098	Exc L3-5 RORB COL22A1
	chr14:92986476-92987157	chr14	92986476	92987157	ENSG00000100605	ITPK1	1.87677	0.0126891	Exc L3-5 RORB COL22A1
	chr14:93014290-93014915	chr14	93014290	93014915	ENSG00000100605	ITPK1	1.52192	0.0175695	Exc L3-5 RORB COL22A1
	chr14:93059952-93060626	chr14	93059952	93060626	ENSG00000100605	ITPK1	1.6008	0.0146413	Exc L3-5 RORB COL22A1
	chr14:92997668-92998277	chr14	92997668	92998277	ENSG00000100605	ITPK1	1.5652	0.0122011	Exc L3-5 RORB COL22A1
	chr14:93133761-93134029	chr14	93133761	93134029	ENSG00000100605	ITPK1	1.90293	0.00732064	Exc L3-5 RORB COL22A1
	chr14:93007009-93007210	chr14	93007009	93007210	ENSG00000100605	ITPK1	1.76314	0.00829673	Exc L3-5 RORB COL22A1
	chr14:93039119-93040928	chr14	93039119	93040928	ENSG00000100605	ITPK1	1.1153	0.02245	Exc L3-5 RORB COL22A1
	chr5:5326089-5326620	chr5	5326089	5326620	ENSG00000145536	ADAMTS16	2.48583	0.0151293	Exc L3-5 RORB COL22A1
	chr5:5303140-5303824	chr5	5303140	5303824	ENSG00000145536	ADAMTS16	2.10209	0.0204978	Exc L3-5 RORB COL22A1
	chr5:5318477-5319635	chr5	5318477	5319635	ENSG00000145536	ADAMTS16	1.33678	0.0219619	Exc L3-5 RORB COL22A1
	chr5:5312973-5313522	chr5	5312973	5313522	ENSG00000145536	ADAMTS16	1.65369	0.0126891	Exc L3-5 RORB COL22A1
	chr5:5306698-5307780	chr5	5306698	5307780	ENSG00000145536	ADAMTS16	1.25843	0.02245	Exc L3-5 RORB COL22A1
	chr5:5316314-5316894	chr5	5316314	5316894	ENSG00000145536	ADAMTS16	1.34915	0.0175695	Exc L3-5 RORB COL22A1
	chr16:22692716-22693583	chr16	22692716	22693583	ENSG00000122254	HS3ST2	1.89648	0.0165935	Exc L3-5 RORB COL22A1
	chr16:22874618-22874913	chr16	22874618	22874913	ENSG00000122254	HS3ST2	2.30034	0.00585652	Exc L3-5 RORB COL22A1
	chr16:22942229-22943586	chr16	22942229	22943586	ENSG00000122254	HS3ST2	1.32479	0.0195217	Exc L3-5 RORB COL22A1
	chr16:22852869-22853273	chr16	22852869	22853273	ENSG00000122254	HS3ST2	2.30278	0.00488043	Exc L3-5 RORB COL22A1
	chr16:22828189-22828808	chr16	22828189	22828808	ENSG00000122254	HS3ST2	1.75692	0.00927282	Exc L3-5 RORB COL22A1
	chr16:22861954-22862633	chr16	22861954	22862633	ENSG00000122254	HS3ST2	1.95508	0.0068326	Exc L3-5 RORB COL22A1
	chr15:68349173-68349863	chr15	68349173	68349863	ENSG00000137809	ITGA11	2.29241	0.0151293	Exc L3-5 RORB COL22A1
	chr15:68431681-68432585	chr15	68431681	68432585	ENSG00000137809	ITGA11	1.79086	0.0219619	Exc L3-5 RORB COL22A1
	chr15:68312674-68313501	chr15	68312674	68313501	ENSG00000137809	ITGA11	1.67409	0.0141532	Exc L3-5 RORB COL22A1
	chr15:68352601-68354014	chr15	68352601	68354014	ENSG00000137809	ITGA11	1.383	0.0151293	Exc L3-5 RORB COL22A1
	chr2:180924245-180924680	chr2	180924245	180924680	ENSG00000170035	UBE2E3	2.20973	0.00732064	Exc L3-5 RORB COL22A1
	chr2:180934837-180935267	chr2	180934837	180935267	ENSG00000170035	UBE2E3	2.20472	0.0068326	Exc L3-5 RORB COL22A1
	chr2:180905175-180906428	chr2	180905175	180906428	ENSG00000170035	UBE2E3	1.43071	0.0126891	Exc L3-5 RORB COL22A1
	chr16:10162598-10163492	chr16	10162598	10163492	ENSG00000183454	GRIN2A	1.74055	0.0195217	Exc L3-5 RORB COL22A1
	chr16:9624463-9624932	chr16	9624463	9624932	ENSG00000183454	GRIN2A	2.6507	0.00634456	Exc L3-5 RORB COL22A1
	chr16:9824416-9824982	chr16	9824416	9824982	ENSG00000183454	GRIN2A	1.42532	0.0131772	Exc L3-5 RORB COL22A1
	chr6:124622538-124622879	chr6	124622538	124622879	ENSG00000188580	NKAIN2	2.47913	0.00780869	Exc L3-5 RORB COL22A1
	chr6:124513241-124514335	chr6	124513241	124514335	ENSG00000188580	NKAIN2	1.44656	0.0161054	Exc L3-5 RORB COL22A1
	chr6:123873711-123874026	chr6	123873711	123874026	ENSG00000188580	NKAIN2	1.88062	0.0068326	Exc L3-5 RORB COL22A1
	chr3:71247791-71248139	chr3	71247791	71248139	ENSG00000114861	FOXP1	2.44051	0.00976086	Exc L3-5 RORB COL22A1
	chr3:71406635-71408392	chr3	71406635	71408392	ENSG00000114861	FOXP1	1.43507	0.0273304	Exc L3-5 RORB COL22A1
	chr3:71016510-71016925	chr3	71016510	71016925	ENSG00000114861	FOXP1	2.23281	0.0107369	Exc L3-5 RORB COL22A1
	chr3:71239888-71240548	chr3	71239888	71240548	ENSG00000114861	FOXP1	2.23281	0.0107369	Exc L3-5 RORB COL22A1
	chr3:71414146-71414623	chr3	71414146	71414623	ENSG00000114861	FOXP1	1.90161	0.0136652	Exc L3-5 RORB COL22A1
	chr3:71570586-71571054	chr3	71570586	71571054	ENSG00000114861	FOXP1	2.11678	0.0107369	Exc L3-5 RORB COL22A1
	chr3:71307910-71308716	chr3	71307910	71308716	ENSG00000114861	FOXP1	1.59245	0.0175695	Exc L3-5 RORB COL22A1
	chr3:71390054-71390609	chr3	71390054	71390609	ENSG00000114861	FOXP1	1.86195	0.0107369	Exc L3-5 RORB COL22A1
	chr3:71005284-71006083	chr3	71005284	71006083	ENSG00000114861	FOXP1	1.76574	0.011713	Exc L3-5 RORB COL22A1
	chr3:71127715-71128404	chr3	71127715	71128404	ENSG00000114861	FOXP1	1.28884	0.02245	Exc L3-5 RORB COL22A1
	chr3:71304865-71306176	chr3	71304865	71306176	ENSG00000114861	FOXP1	1.11544	0.0244021	Exc L3-5 RORB COL22A1
	chr3:71417096-71418487	chr3	71417096	71418487	ENSG00000114861	FOXP1	1.14568	0.022938	Exc L3-5 RORB COL22A1
	chr3:71022785-71023014	chr3	71022785	71023014	ENSG00000114861	FOXP1	1.95508	0.0068326	Exc L3-5 RORB COL22A1
	chr3:70765271-70765566	chr3	70765271	70765566	ENSG00000114861	FOXP1	2.07699	0.00536847	Exc L3-5 RORB COL22A1
	chr3:70763365-70764732	chr3	70763365	70764732	ENSG00000114861	FOXP1	1.46764	0.0122011	Exc L3-5 RORB COL22A1
	chr3:70851734-70852786	chr3	70851734	70852786	ENSG00000114861	FOXP1	1.58131	0.0102489	Exc L3-5 RORB COL22A1
	chr3:71018377-71019355	chr3	71018377	71019355	ENSG00000114861	FOXP1	1.26898	0.0165935	Exc L3-5 RORB COL22A1
	chr21:45670823-45671363	chr21	45670823	45671363	ENSG00000183570	PCBP3	3.24692	0.0126891	Exc L3-5 RORB COL22A1
	chr21:45724118-45725467	chr21	45724118	45725467	ENSG00000183570	PCBP3	2.03892	0.0200098	Exc L3-5 RORB COL22A1
	chr21:45611934-45612923	chr21	45611934	45612923	ENSG00000183570	PCBP3	1.61675	0.0175695	Exc L3-5 RORB COL22A1
	chr21:45642967-45644034	chr21	45642967	45644034	ENSG00000183570	PCBP3	1.26458	0.0287945	Exc L3-5 RORB COL22A1
	chr21:45894113-45895075	chr21	45894113	45895075	ENSG00000183570	PCBP3	1.4059	0.0214739	Exc L3-5 RORB COL22A1
	chr21:45887067-45888083	chr21	45887067	45888083	ENSG00000183570	PCBP3	1.35091	0.0170815	Exc L3-5 RORB COL22A1
	chr2:84731092-84731618	chr2	84731092	84731618	ENSG00000115423	DNAH6	2.66273	0.0124144	Exc L3-5 RORB LOC105374972
	chr2:84733580-84733859	chr2	84733580	84733859	ENSG00000115423	DNAH6	2.53654	0.0072774	Exc L3-5 RORB LOC105374972
	chr2:84654442-84655420	chr2	84654442	84655420	ENSG00000115423	DNAH6	1.99217	0.0124144	Exc L3-5 RORB LOC105374972
	chr2:84493632-84494231	chr2	84493632	84494231	ENSG00000115423	DNAH6	1.51863	0.015411	Exc L3-5 RORB LOC105374972
	chr2:84674794-84675279	chr2	84674794	84675279	ENSG00000115423	DNAH6	1.94209	0.00813356	Exc L3-5 RORB LOC105374972
	chr2:84628432-84628973	chr2	84628432	84628973	ENSG00000115423	DNAH6	1.93433	0.00770548	Exc L3-5 RORB LOC105374972
	chr7:34921632-34922038	chr7	34921632	34922038	ENSG00000173852	DPY19L1	2.62367	0.00898973	Exc L3-5 RORB LOC105374972
	chr7:34991801-34992698	chr7	34991801	34992698	ENSG00000173852	DPY19L1	1.54181	0.0171233	Exc L3-5 RORB LOC105374972
	chr7:35019045-35019675	chr7	35019045	35019675	ENSG00000173852	DPY19L1	1.64145	0.0136986	Exc L3-5 RORB LOC105374972
	chr7:34919163-34919382	chr7	34919163	34919382	ENSG00000173852	DPY19L1	2.17397	0.00556507	Exc L3-5 RORB LOC105374972
	chr4:113584058-113584863	chr4	113584058	113584863	ENSG00000145349	CAMK2D	2.26502	0.0141267	Exc L3-5 RORB LOC105374972
	chr4:113657166-113658358	chr4	113657166	113658358	ENSG00000145349	CAMK2D	1.61027	0.015839	Exc L3-5 RORB LOC105374972
	chr21:39984088-39984938	chr21	39984088	39984938	ENSG00000183036	PCP4	1.90545	0.0124144	Exc L3-5 RORB LOC105374972
	chr21:39939844-39940832	chr21	39939844	39940832	ENSG00000183036	PCP4	1.69483	0.0145548	Exc L3-5 RORB LOC105374972
	chr21:39868740-39869482	chr21	39868740	39869482	ENSG00000183036	PCP4	1.50651	0.0175514	Exc L3-5 RORB LOC105374972
	chr21:40003279-40003687	chr21	40003279	40003687	ENSG00000183036	PCP4	1.84138	0.00898973	Exc L3-5 RORB LOC105374972
	chr4:7411854-7412488	chr4	7411854	7412488	ENSG00000184985	SORCS2	1.97842	0.015839	Exc L3-5 RORB LOC105374972
	chr4:7371301-7372291	chr4	7371301	7372291	ENSG00000184985	SORCS2	1.69915	0.0201199	Exc L3-5 RORB LOC105374972
	chr4:7719161-7720268	chr4	7719161	7720268	ENSG00000184985	SORCS2	1.25322	0.0325342	Exc L3-5 RORB LOC105374972
	chr4:7396314-7398606	chr4	7396314	7398606	ENSG00000184985	SORCS2	1.08011	0.0389555	Exc L3-5 RORB LOC105374972
	chr4:7195605-7196750	chr4	7195605	7196750	ENSG00000184985	SORCS2	1.12201	0.0346747	Exc L3-5 RORB LOC105374972
	chr4:7360898-7361829	chr4	7360898	7361829	ENSG00000184985	SORCS2	1.2864	0.0235445	Exc L3-5 RORB LOC105374972
	chr5:111974826-111975711	chr5	111974826	111975711	ENSG00000134986	NREP	1.71268	0.0265411	Exc L3-5 RORB LOC105374972
	chr5:111792344-111793843	chr5	111792344	111793843	ENSG00000134986	NREP	1.50774	0.0218322	Exc L3-5 RORB LOC105374972
	chr5:112059917-112061080	chr5	112059917	112061080	ENSG00000134986	NREP	1.40979	0.0256849	Exc L3-5 RORB LOC105374972
	chr5:112014551-112015244	chr5	112014551	112015244	ENSG00000134986	NREP	1.72411	0.0115582	Exc L3-5 RORB LOC105374972
	chr5:111809215-111809668	chr5	111809215	111809668	ENSG00000134986	NREP	1.87875	0.00813356	Exc L3-5 RORB LOC105374972
	chr2:84879360-84880269	chr2	84879360	84880269	ENSG00000186854	TRABD2A	2.00448	0.0269692	Exc L3-5 RORB LOC105374972
	chr2:84880989-84881251	chr2	84880989	84881251	ENSG00000186854	TRABD2A	2.08398	0.0119863	Exc L3-5 RORB LOC105374972
	chr2:84888845-84889337	chr2	84888845	84889337	ENSG00000186854	TRABD2A	2.27351	0.00599315	Exc L3-5 RORB LOC105374972
	chr10:3119936-3120433	chr10	3119936	3120433	ENSG00000067057	PFKP	1.83112	0.0107021	Exc L3-5 RORB LOC105374972
	chr10:3099562-3100004	chr10	3099562	3100004	ENSG00000067057	PFKP	1.37582	0.0175514	Exc L3-5 RORB LOC105374972
	chr2:179790270-179791315	chr2	179790270	179791315	ENSG00000144331	ZNF385B	1.58679	0.0179795	Exc L3-5 RORB LOC105374972
	chr20:10253404-10254329	chr20	10253404	10254329	ENSG00000132639	SNAP25	1.7262	0.0218322	Exc L3-5 RORB LOC105374972
	chr20:10129980-10130262	chr20	10129980	10130262	ENSG00000132639	SNAP25	1.59706	0.0132705	Exc L3-5 RORB LOC105374972
	chr20:10129489-10129735	chr20	10129489	10129735	ENSG00000132639	SNAP25	1.699	0.0107021	Exc L3-5 RORB LOC105374972
	chr4:114186625-114187212	chr4	114186625	114187212	ENSG00000180801	ARSJ	3.19624	0.015411	Exc L3-5 RORB LOC105374972
	chr4:113978771-113980203	chr4	113978771	113980203	ENSG00000180801	ARSJ	1.56669	0.036387	Exc L3-5 RORB LOC105374972
	chr4:114036522-114037609	chr4	114036522	114037609	ENSG00000180801	ARSJ	1.94731	0.0201199	Exc L3-5 RORB LOC105374972
	chr4:114000593-114001112	chr4	114000593	114001112	ENSG00000180801	ARSJ	2.52923	0.0107021	Exc L3-5 RORB LOC105374972
	chr4:113970017-113970425	chr4	113970017	113970425	ENSG00000180801	ARSJ	2.1928	0.0111301	Exc L3-5 RORB LOC105374972
	chr4:113951208-113951669	chr4	113951208	113951669	ENSG00000180801	ARSJ	1.93804	0.0115582	Exc L3-5 RORB LOC105374972
	chr4:114056604-114056870	chr4	114056604	114056870	ENSG00000180801	ARSJ	2.54336	0.00556507	Exc L3-5 RORB LOC105374972
	chr4:114229701-114230197	chr4	114229701	114230197	ENSG00000180801	ARSJ	1.84138	0.00898973	Exc L3-5 RORB LOC105374972
	chr10:25501720-25502969	chr10	25501720	25502969	ENSG00000151025	GPR158	1.4028	0.0329623	Exc L3-5 RORB LOC105374972
	chr10:25462135-25462860	chr10	25462135	25462860	ENSG00000151025	GPR158	1.75345	0.0111301	Exc L3-5 RORB LOC105374972
	chr18:54684900-54685324	chr18	54684900	54685324	ENSG00000041353	RAB27B	1.97193	0.010274	Exc L3-5 RORB LOC105374972
	chr18:54794899-54795317	chr18	54794899	54795317	ENSG00000041353	RAB27B	2.01625	0.00898973	Exc L3-5 RORB LOC105374972
	chr18:54734288-54734587	chr18	54734288	54734587	ENSG00000041353	RAB27B	1.76252	0.00984589	Exc L3-5 RORB LOC105374972
	chr10:125104617-125104982	chr10	125104617	125104982	ENSG00000175029	CTBP2	2.59635	0.00941781	Exc L3-5 RORB LOC105374972
	chr10:125130891-125131416	chr10	125130891	125131416	ENSG00000175029	CTBP2	2.03757	0.0124144	Exc L3-5 RORB LOC105374972
	chr10:125158461-125162102	chr10	125158461	125162102	ENSG00000175029	CTBP2	1.00068	0.0710616	Exc L3-5 RORB LOC105374972
	chr10:125027788-125028751	chr10	125027788	125028751	ENSG00000175029	CTBP2	1.49934	0.0231164	Exc L3-5 RORB LOC105374972
	chr10:125015512-125017289	chr10	125015512	125017289	ENSG00000175029	CTBP2	1.31435	0.0252568	Exc L3-5 RORB LOC105374972
	chr10:125012152-125012393	chr10	125012152	125012393	ENSG00000175029	CTBP2	1.88846	0.00856164	Exc L3-5 RORB LOC105374972
	chr3:127706413-127707549	chr3	127706413	127707549	ENSG00000074416	MGLL	1.25879	0.0273973	Exc L3-5 RORB LOC105374972
	chr3:127754064-127755426	chr3	127754064	127755426	ENSG00000074416	MGLL	1.33935	0.0214041	Exc L3-5 RORB LOC105374972
	chr3:127722995-127723633	chr3	127722995	127723633	ENSG00000074416	MGLL	1.34941	0.0192637	Exc L3-5 RORB LOC105374972
	chr14:92941778-92942664	chr14	92941778	92942664	ENSG00000100604	CHGA	1.50142	0.0273973	Exc L3-5 RORB LOC105374972
	chr14:92950736-92951225	chr14	92950736	92951225	ENSG00000100604	CHGA	1.50811	0.0235445	Exc L3-5 RORB LOC105374972
	chr14:92938325-92938870	chr14	92938325	92938870	ENSG00000100604	CHGA	1.57754	0.0205479	Exc L3-5 RORB LOC105374972
	chr14:92955221-92955443	chr14	92955221	92955443	ENSG00000100604	CHGA	1.74171	0.0107021	Exc L3-5 RORB LOC105374972
	chr13:33209108-33209492	chr13	33209108	33209492	ENSG00000133121	STARD13	2.20067	0.010274	Exc L3-5 RORB LOC105374972
	chr13:33710713-33712428	chr13	33710713	33712428	ENSG00000133121	STARD13	1.51808	0.0171233	Exc L3-5 RORB LOC105374972
	chr13:33197519-33198003	chr13	33197519	33198003	ENSG00000133121	STARD13	1.59197	0.0141267	Exc L3-5 RORB LOC105374972
	chr13:33644611-33645015	chr13	33644611	33645015	ENSG00000133121	STARD13	1.72411	0.0115582	Exc L3-5 RORB LOC105374972
	chr13:33618664-33619131	chr13	33618664	33619131	ENSG00000133121	STARD13	1.66012	0.0119863	Exc L3-5 RORB LOC105374972
	chr12:81005674-81006322	chr12	81005674	81006322	ENSG00000111052	LIN7A	2.18605	0.0119863	Exc L3-5 RORB LOC105374972
	chr11:14709340-14710199	chr11	14709340	14710199	ENSG00000152270	PDE3B	1.59706	0.0132705	Exc L3-5 RORB LOC105374972
	chr1:224534199-224535971	chr1	224534199	224535971	ENSG00000143786	CNIH3	1.70262	0.0244007	Exc L3-5 RORB LOC105374972
	chr1:224696890-224698752	chr1	224696890	224698752	ENSG00000143786	CNIH3	1.43062	0.0325342	Exc L3-5 RORB LOC105374972
	chr1:224615265-224617029	chr1	224615265	224617029	ENSG00000143786	CNIH3	1.18983	0.0436644	Exc L3-5 RORB LOC105374972
	chr1:224708180-224708819	chr1	224708180	224708819	ENSG00000143786	CNIH3	1.5596	0.0149829	Exc L3-5 RORB LOC105374972
	chr1:224631372-224632623	chr1	224631372	224632623	ENSG00000143786	CNIH3	1.14736	0.0295377	Exc L3-5 RORB LOC105374972
	chr10:21997016-21997337	chr10	21997016	21997337	ENSG00000136770	DNAJC1	2.15072	0.00813356	Exc L3-5 RORB LOC105374972
	chr6:36760035-36761577	chr6	36760035	36761577	ENSG00000124772	CPNE5	1.22668	0.0251983	Exc L6 THEMIS LINC00343
	chr1:226551374-226551982	chr1	226551374	226551982	ENSG00000203685	STUM	1.41134	0.0172655	Exc L6 THEMIS LINC00343
	chr4:154373051-154373519	chr4	154373051	154373519	ENSG00000197410	DCHS2	2.00891	0.010266	Exc L6 THEMIS LINC00343
	chr4:154509851-154510174	chr4	154509851	154510174	ENSG00000197410	DCHS2	1.59916	0.0130658	Exc L6 THEMIS LINC00343
	chr4:154427361-154428050	chr4	154427361	154428050	ENSG00000197410	DCHS2	1.71612	0.010266	Exc L6 THEMIS LINC00343
	chr7:151847688-151848240	chr7	151847688	151848240	ENSG00000106617	PRKAG2	2.0515	0.0279981	Exc L6 THEMIS LINC00343
	chr7:151851163-151852173	chr7	151851163	151852173	ENSG00000106617	PRKAG2	1.38405	0.0200653	Exc L6 THEMIS LINC00343
	chr18:69383417-69383802	chr18	69383417	69383802	ENSG00000206052	DOK6	2.42262	0.0079328	Exc L6 THEMIS LINC00343
	chr17:2807516-2809509	chr17	2807516	2809509	ENSG00000132359	RAP1GAP2	1.24957	0.0410639	Exc L6 THEMIS LINC00343
	chr17:2863936-2864619	chr17	2863936	2864619	ENSG00000132359	RAP1GAP2	1.98011	0.0139991	Exc L6 THEMIS LINC00343
	chr17:2853270-2855303	chr17	2853270	2855303	ENSG00000132359	RAP1GAP2	1.20108	0.0415306	Exc L6 THEMIS LINC00343
	chr17:2797814-2798278	chr17	2797814	2798278	ENSG00000132359	RAP1GAP2	1.47921	0.0214652	Exc L6 THEMIS LINC00343
	chr17:2799504-2800162	chr17	2799504	2800162	ENSG00000132359	RAP1GAP2	1.19546	0.0326645	Exc L6 THEMIS LINC00343
	chr17:2796081-2797292	chr17	2796081	2797292	ENSG00000132359	RAP1GAP2	1.1443	0.0359309	Exc L6 THEMIS LINC00343
	chr10:13061129-13061800	chr10	13061129	13061800	ENSG00000123240	OPTN	1.68862	0.0158656	Exc L6 THEMIS LINC00343
	chr1:61425822-61427105	chr1	61425822	61427105	ENSG00000162599	NFIA	1.55934	0.025665	Exc L6 THEMIS LINC00343
	chr1:61371863-61372220	chr1	61371863	61372220	ENSG00000162599	NFIA	2.2454	0.00933271	Exc L6 THEMIS LINC00343
	chr1:61421268-61421551	chr1	61421268	61421551	ENSG00000162599	NFIA	1.91975	0.00886608	Exc L6 THEMIS LINC00343
	chr1:230357151-230357917	chr1	230357151	230357917	ENSG00000177614	PGBD5	1.43338	0.0275315	Exc L6 THEMIS LINC00343
	chr1:230503519-230504405	chr1	230503519	230504405	ENSG00000177614	PGBD5	1.51448	0.0228651	Exc L6 THEMIS LINC00343
	chr1:230389910-230390535	chr1	230389910	230390535	ENSG00000177614	PGBD5	1.32779	0.0237984	Exc L6 THEMIS LINC00343
	chr18:27831820-27832939	chr18	27831820	27832939	ENSG00000170558	CDH2	1.5712	0.020532	Exc L6 THEMIS LINC00343
	chr18:27837305-27837690	chr18	27837305	27837690	ENSG00000170558	CDH2	1.87766	0.00933271	Exc L6 THEMIS LINC00343
	chr1:34887372-34887823	chr1	34887372	34887823	ENSG00000116544	DLGAP3	1.59916	0.0130658	Exc L6 THEMIS LINC00343
	chr15:73120967-73121524	chr15	73120967	73121524	ENSG00000067141	NEO1	1.86131	0.015399	Exc L6 THEMIS LINC00343
	chr15:72998218-72998990	chr15	72998218	72998990	ENSG00000067141	NEO1	1.7967	0.015399	Exc L6 THEMIS LINC00343
	chr5:110179366-110179876	chr5	110179366	110179876	ENSG00000186952	TMEM232	2.35271	0.0121325	Exc L6 THEMIS LINC00343
	chr5:110239793-110240274	chr5	110239793	110240274	ENSG00000186952	TMEM232	2.04174	0.00886608	Exc L6 THEMIS LINC00343
	chr14:51479987-51480574	chr14	51479987	51480574	ENSG00000139926	FRMD6	2.19429	0.015399	Exc L6 THEMIS LINC00343
	chr14:51504452-51505264	chr14	51504452	51505264	ENSG00000139926	FRMD6	1.63407	0.0223985	Exc L6 THEMIS LINC00343
	chr14:51581463-51582129	chr14	51581463	51582129	ENSG00000139926	FRMD6	1.68389	0.0125992	Exc L6 THEMIS LINC00343
	chr14:51498578-51499455	chr14	51498578	51499455	ENSG00000139926	FRMD6	1.45528	0.0172655	Exc L6 THEMIS LINC00343
	chr14:51545272-51545881	chr14	51545272	51545881	ENSG00000139926	FRMD6	1.87766	0.00933271	Exc L6 THEMIS LINC00343
	chr4:36011352-36011952	chr4	36011352	36011952	ENSG00000047365	ARAP2	1.69947	0.0130658	Exc L6 THEMIS LINC00343
	chr9:132190932-132191301	chr9	132190932	132191301	ENSG00000196358	NTNG2	2.70289	0.0233863	Exc L5-6 THEMIS SMYD1
	chr9:132192737-132194834	chr9	132192737	132194834	ENSG00000196358	NTNG2	2.0144	0.0327409	Exc L5-6 THEMIS SMYD1
	chr9:132181610-132183052	chr9	132181610	132183052	ENSG00000196358	NTNG2	1.54795	0.0523854	Exc L5-6 THEMIS SMYD1
	chr9:132146162-132146860	chr9	132146162	132146860	ENSG00000196358	NTNG2	2.05885	0.0271282	Exc L5-6 THEMIS SMYD1
	chr9:132209156-132209539	chr9	132209156	132209539	ENSG00000196358	NTNG2	2.02562	0.0159027	Exc L5-6 THEMIS SMYD1
	chr9:132168023-132168895	chr9	132168023	132168895	ENSG00000196358	NTNG2	1.4528	0.0289991	Exc L5-6 THEMIS SMYD1
	chr9:132240969-132241819	chr9	132240969	132241819	ENSG00000196358	NTNG2	1.30914	0.03087	Exc L5-6 THEMIS SMYD1
	chr16:28052967-28054251	chr16	28052967	28054251	ENSG00000169181	GSG1L	2.1322	0.0364827	Exc L5-6 THEMIS SMYD1
	chr16:28035679-28036714	chr16	28035679	28036714	ENSG00000169181	GSG1L	2.0224	0.0187091	Exc L5-6 THEMIS SMYD1
	chr16:28062076-28062967	chr16	28062076	28062967	ENSG00000169181	GSG1L	1.44913	0.0261927	Exc L5-6 THEMIS SMYD1
	chr16:27895114-27895550	chr16	27895114	27895550	ENSG00000169181	GSG1L	2.03692	0.01029	Exc L5-6 THEMIS SMYD1
	chr16:28009942-28012441	chr16	28009942	28012441	ENSG00000169181	GSG1L	1.13384	0.0430309	Exc L5-6 THEMIS SMYD1
	chr16:28003082-28004665	chr16	28003082	28004665	ENSG00000169181	GSG1L	1.19417	0.0346118	Exc L5-6 THEMIS SMYD1
	chr15:94305484-94305959	chr15	94305484	94305959	ENSG00000140563	MCTP2	2.48762	0.0149673	Exc L5-6 THEMIS SMYD1
	chr15:94231196-94231694	chr15	94231196	94231694	ENSG00000140563	MCTP2	2.2107	0.0149673	Exc L5-6 THEMIS SMYD1
	chr15:94242463-94242729	chr15	94242463	94242729	ENSG00000140563	MCTP2	2.27299	0.00841908	Exc L5-6 THEMIS SMYD1
	chr15:94250584-94251120	chr15	94250584	94251120	ENSG00000140563	MCTP2	1.84896	0.0121609	Exc L5-6 THEMIS SMYD1
	chr4:5165583-5166040	chr4	5165583	5166040	ENSG00000152953	STK32B	2.898	0.0187091	Exc L5-6 THEMIS SMYD1
	chr4:5050484-5052691	chr4	5050484	5052691	ENSG00000152953	STK32B	1.41913	0.0673527	Exc L5-6 THEMIS SMYD1
	chr4:5394202-5394908	chr4	5394202	5394908	ENSG00000152953	STK32B	2.301	0.0233863	Exc L5-6 THEMIS SMYD1
	chr4:5094251-5094451	chr4	5094251	5094451	ENSG00000152953	STK32B	3.0234	0.00748363	Exc L5-6 THEMIS SMYD1
	chr4:5374518-5375337	chr4	5374518	5375337	ENSG00000152953	STK32B	2.24699	0.0196445	Exc L5-6 THEMIS SMYD1
	chr4:5118560-5120365	chr4	5118560	5120365	ENSG00000152953	STK32B	1.26607	0.0299345	Exc L5-6 THEMIS SMYD1
	chr12:27378571-27378836	chr12	27378571	27378836	ENSG00000029153	ARNTL2	3.76862	0.0159027	Exc L5-6 THEMIS SMYD1
	chr12:27344484-27345298	chr12	27344484	27345298	ENSG00000029153	ARNTL2	1.65631	0.0177736	Exc L5-6 THEMIS SMYD1
	chr6:130365325-130367325	chr6	130365325	130367325	ENSG00000164483	SAMD3	1.54493	0.0551918	Exc L5-6 THEMIS SMYD1
	chr6:130240142-130240567	chr6	130240142	130240567	ENSG00000164483	SAMD3	1.82368	0.0112254	Exc L5-6 THEMIS SMYD1
	chr15:25876373-25877219	chr15	25876373	25877219	ENSG00000206190	ATP10A	2.28065	0.0196445	Exc L5-6 THEMIS SMYD1
	chr15:25862663-25863072	chr15	25862663	25863072	ENSG00000206190	ATP10A	2.01296	0.0177736	Exc L5-6 THEMIS SMYD1
	chr15:25705597-25706546	chr15	25705597	25706546	ENSG00000206190	ATP10A	1.39027	0.0243218	Exc L5-6 THEMIS SMYD1
	chr1:162023350-162024677	chr1	162023350	162024677	ENSG00000162745	OLFML2B	1.8829	0.0467727	Exc L5-6 THEMIS SMYD1
	chr1:161970316-161971436	chr1	161970316	161971436	ENSG00000162745	OLFML2B	2.05849	0.03087	Exc L5-6 THEMIS SMYD1
	chr1:161914285-161914886	chr1	161914285	161914886	ENSG00000162745	OLFML2B	2.10918	0.0121609	Exc L5-6 THEMIS SMYD1
	chr1:161993953-161994868	chr1	161993953	161994868	ENSG00000162745	OLFML2B	1.90868	0.0149673	Exc L5-6 THEMIS SMYD1
	chr1:161983516-161984406	chr1	161983516	161984406	ENSG00000162745	OLFML2B	1.36063	0.0243218	Exc L5-6 THEMIS SMYD1
	chr10:67198076-67198786	chr10	67198076	67198786	ENSG00000183230	CTNNA3	1.7642	0.0243218	Exc L5-6 THEMIS SMYD1
	chr10:67629505-67629711	chr10	67629505	67629711	ENSG00000183230	CTNNA3	1.96512	0.00935454	Exc L5-6 THEMIS SMYD1
	chr8:120811895-120812276	chr8	120811895	120812276	ENSG00000172164	SNTB1	2.69414	0.0187091	Exc L5-6 THEMIS SMYD1
	chr8:120691870-120692896	chr8	120691870	120692896	ENSG00000172164	SNTB1	1.92458	0.0159027	Exc L5-6 THEMIS SMYD1
	chr8:120809978-120811426	chr8	120809978	120811426	ENSG00000172164	SNTB1	1.42003	0.0318054	Exc L5-6 THEMIS SMYD1
	chr8:120808831-120809440	chr8	120808831	120809440	ENSG00000172164	SNTB1	1.77849	0.0149673	Exc L5-6 THEMIS SMYD1
	chr13:37560175-37560422	chr13	37560175	37560422	ENSG00000133110	POSTN	2.55216	0.00748363	Exc L5-6 THEMIS SMYD1
	chr13:37613248-37613741	chr13	37613248	37613741	ENSG00000133110	POSTN	1.70576	0.0177736	Exc L5-6 THEMIS SMYD1
	chr10:116207981-116208394	chr10	116207981	116208394	ENSG00000151892	GFRA1	2.08184	0.0140318	Exc L5-6 THEMIS SMYD1
	chr10:116272209-116274814	chr10	116272209	116274814	ENSG00000151892	GFRA1	1.05644	0.0617399	Exc L5-6 THEMIS SMYD1
	chr10:116096272-116097967	chr10	116096272	116097967	ENSG00000151892	GFRA1	1.46448	0.0215154	Exc L5-6 THEMIS SMYD1
	chr10:116212796-116213322	chr10	116212796	116213322	ENSG00000151892	GFRA1	1.82368	0.0112254	Exc L5-6 THEMIS SMYD1
	chr10:93808574-93808774	chr10	93808574	93808774	ENSG00000108231	LGI1	2.50964	0.0112254	Exc L5-6 THEMIS SMYD1
	chr10:93814649-93816697	chr10	93814649	93816697	ENSG00000108231	LGI1	1.31804	0.0505145	Exc L5-6 THEMIS SMYD1
	chr10:93831520-93831720	chr10	93831520	93831720	ENSG00000108231	LGI1	2.48641	0.00654818	Exc L5-6 THEMIS SMYD1
	chr2:134671145-134671467	chr2	134671145	134671467	ENSG00000152128	TMEM163	3.05712	0.0168382	Exc L5-6 THEMIS SMYD1
	chr2:134717501-134719770	chr2	134717501	134719770	ENSG00000152128	TMEM163	1.09718	0.0551918	Exc L5-6 THEMIS SMYD1
	chr2:134692691-134692891	chr2	134692691	134692891	ENSG00000152128	TMEM163	2.27835	0.00748363	Exc L5-6 THEMIS SMYD1
	chr2:134512573-134514053	chr2	134512573	134514053	ENSG00000152128	TMEM163	1.39386	0.0280636	Exc L5-6 THEMIS SMYD1
	chr2:134669839-134670620	chr2	134669839	134670620	ENSG00000152128	TMEM163	1.71755	0.0149673	Exc L5-6 THEMIS SMYD1
	chr2:134405019-134405703	chr2	134405019	134405703	ENSG00000152128	TMEM163	1.60682	0.0168382	Exc L5-6 THEMIS SMYD1
	chr2:134634257-134635021	chr2	134634257	134635021	ENSG00000152128	TMEM163	1.53962	0.0177736	Exc L5-6 THEMIS SMYD1
	chr10:7184851-7185206	chr10	7184851	7185206	ENSG00000198879	SFMBT2	2.48739	0.0121609	Exc L5-6 THEMIS SMYD1
	chr10:7271984-7272742	chr10	7271984	7272742	ENSG00000198879	SFMBT2	1.52337	0.0224509	Exc L5-6 THEMIS SMYD1
	chr5:180135138-180135701	chr5	180135138	180135701	ENSG00000146090	RASGEF1C	2.24181	0.0261927	Exc L5-6 THEMIS SMYD1
	chr5:180207216-180208828	chr5	180207216	180208828	ENSG00000146090	RASGEF1C	1.62026	0.0505145	Exc L5-6 THEMIS SMYD1
	chr5:180197152-180197790	chr5	180197152	180197790	ENSG00000146090	RASGEF1C	2.05999	0.0196445	Exc L5-6 THEMIS SMYD1
	chr5:180128383-180129507	chr5	180128383	180129507	ENSG00000146090	RASGEF1C	1.45584	0.0318054	Exc L5-6 THEMIS SMYD1
	chr5:180171233-180171952	chr5	180171233	180171952	ENSG00000146090	RASGEF1C	1.54228	0.0271282	Exc L5-6 THEMIS SMYD1
	chr5:180099299-180099696	chr5	180099299	180099696	ENSG00000146090	RASGEF1C	1.70927	0.0168382	Exc L5-6 THEMIS SMYD1
	chr5:180179112-180180654	chr5	180179112	180180654	ENSG00000146090	RASGEF1C	1.23181	0.0346118	Exc L5-6 THEMIS SMYD1
	chr1:29297602-29297955	chr1	29297602	29297955	ENSG00000060656	PTPRU	2.94849	0.0271282	Exc L5-6 THEMIS SMYD1
	chr1:29292086-29292846	chr1	29292086	29292846	ENSG00000060656	PTPRU	2.11967	0.0196445	Exc L5-6 THEMIS SMYD1
	chr1:29299507-29300001	chr1	29299507	29300001	ENSG00000060656	PTPRU	2.34253	0.0149673	Exc L5-6 THEMIS SMYD1
	chr1:29322256-29323403	chr1	29322256	29323403	ENSG00000060656	PTPRU	1.30019	0.0299345	Exc L5-6 THEMIS SMYD1
	chr4:185838942-185839846	chr4	185838942	185839846	ENSG00000154556	SORBS2	1.85742	0.0318054	Exc L5-6 THEMIS SMYD1
	chr4:185739906-185740731	chr4	185739906	185740731	ENSG00000154556	SORBS2	1.65044	0.0289991	Exc L5-6 THEMIS SMYD1
	chr4:185624007-185624270	chr4	185624007	185624270	ENSG00000154556	SORBS2	2.20751	0.0121609	Exc L5-6 THEMIS SMYD1
	chr4:185670978-185671955	chr4	185670978	185671955	ENSG00000154556	SORBS2	1.57996	0.0233863	Exc L5-6 THEMIS SMYD1
	chr4:185933345-185933734	chr4	185933345	185933734	ENSG00000154556	SORBS2	1.8341	0.0130964	Exc L5-6 THEMIS SMYD1
	chr4:185582507-185583516	chr4	185582507	185583516	ENSG00000154556	SORBS2	1.32064	0.0271282	Exc L5-6 THEMIS SMYD1
	chr4:185840085-185840546	chr4	185840085	185840546	ENSG00000154556	SORBS2	1.7717	0.0121609	Exc L5-6 THEMIS SMYD1
	chr2:134260949-134261246	chr2	134260949	134261246	ENSG00000152127	MGAT5	2.29723	0.0149673	Exc L5-6 THEMIS SMYD1
	chr2:134347985-134348611	chr2	134347985	134348611	ENSG00000152127	MGAT5	1.93512	0.01029	Exc L5-6 THEMIS SMYD1
	chr1:64469449-64471770	chr1	64469449	64471770	ENSG00000158966	CACHD1	1.24849	0.0682881	Exc L5-6 THEMIS SMYD1
	chr1:64508715-64509559	chr1	64508715	64509559	ENSG00000158966	CACHD1	1.73605	0.0168382	Exc L5-6 THEMIS SMYD1
	chr1:64523150-64523886	chr1	64523150	64523886	ENSG00000158966	CACHD1	1.90935	0.0130964	Exc L5-6 THEMIS SMYD1
	chr1:64363083-64364127	chr1	64363083	64364127	ENSG00000158966	CACHD1	1.75466	0.0140318	Exc L5-6 THEMIS SMYD1
	chr7:83633839-83634078	chr7	83633839	83634078	ENSG00000170381	SEMA3E	2.81671	0.0125142	Exc L5-6 FEZF2 LOC105376596
	chr7:83629517-83630355	chr7	83629517	83630355	ENSG00000170381	SEMA3E	1.93461	0.0284414	Exc L5-6 FEZF2 LOC105376596
	chr7:83457719-83458034	chr7	83457719	83458034	ENSG00000170381	SEMA3E	2.3818	0.0136519	Exc L5-6 FEZF2 LOC105376596
	chr7:83497182-83497551	chr7	83497182	83497551	ENSG00000170381	SEMA3E	2.28355	0.0136519	Exc L5-6 FEZF2 LOC105376596
	chr9:79684697-79685269	chr9	79684697	79685269	ENSG00000106829	TLE4	2.69611	0.0250284	Exc L5-6 FEZF2 LOC105376596
	chr9:79820260-79820716	chr9	79820260	79820716	ENSG00000106829	TLE4	2.74946	0.0159272	Exc L5-6 FEZF2 LOC105376596
	chr9:79590202-79590829	chr9	79590202	79590829	ENSG00000106829	TLE4	2.01878	0.0261661	Exc L5-6 FEZF2 LOC105376596
	chr9:79731542-79732021	chr9	79731542	79732021	ENSG00000106829	TLE4	2.01779	0.0204778	Exc L5-6 FEZF2 LOC105376596
	chr9:79779907-79780590	chr9	79779907	79780590	ENSG00000106829	TLE4	1.88461	0.0182025	Exc L5-6 FEZF2 LOC105376596
	chr9:79620865-79621334	chr9	79620865	79621334	ENSG00000106829	TLE4	2.0235	0.0136519	Exc L5-6 FEZF2 LOC105376596
	chr15:33380646-33381677	chr15	33380646	33381677	ENSG00000198838	RYR3	2.05792	0.0227531	Exc L5-6 FEZF2 LOC105376596
	chr15:33394113-33395178	chr15	33394113	33395178	ENSG00000198838	RYR3	1.72661	0.0284414	Exc L5-6 FEZF2 LOC105376596
	chr15:33723852-33724647	chr15	33723852	33724647	ENSG00000198838	RYR3	1.71928	0.0273038	Exc L5-6 FEZF2 LOC105376596
	chr15:33362669-33362869	chr15	33362669	33362869	ENSG00000198838	RYR3	2.38892	0.00796359	Exc L5-6 FEZF2 LOC105376596
	chr15:33513497-33513925	chr15	33513497	33513925	ENSG00000198838	RYR3	1.94461	0.0147895	Exc L5-6 FEZF2 LOC105376596
	chr1:114229435-114230150	chr1	114229435	114230150	ENSG00000134207	SYT6	3.01779	0.0420933	Exc L5-6 FEZF2 LOC105376596
	chr1:114207645-114208407	chr1	114207645	114208407	ENSG00000134207	SYT6	2.60106	0.0318544	Exc L5-6 FEZF2 LOC105376596
	chr1:114215323-114216034	chr1	114215323	114216034	ENSG00000134207	SYT6	1.8223	0.0375427	Exc L5-6 FEZF2 LOC105376596
	chr1:114274762-114276762	chr1	114274762	114276762	ENSG00000134207	SYT6	1.58465	0.0352673	Exc L5-6 FEZF2 LOC105376596
	chr1:114153793-114154998	chr1	114153793	114154998	ENSG00000134207	SYT6	1.41734	0.0443686	Exc L5-6 FEZF2 LOC105376596
	chr1:114175920-114177319	chr1	114175920	114177319	ENSG00000134207	SYT6	1.62239	0.0273038	Exc L5-6 FEZF2 LOC105376596
	chr1:114152549-114153369	chr1	114152549	114153369	ENSG00000134207	SYT6	1.67507	0.0238908	Exc L5-6 FEZF2 LOC105376596
	chr8:13514346-13515752	chr8	13514346	13515752	ENSG00000164741	DLC1	2.31868	0.0409556	Exc L5-6 FEZF2 LOC105376596
	chr8:13477432-13477660	chr8	13477432	13477660	ENSG00000164741	DLC1	2.675	0.0125142	Exc L5-6 FEZF2 LOC105376596
	chr8:13512511-13512899	chr8	13512511	13512899	ENSG00000164741	DLC1	2.35412	0.0159272	Exc L5-6 FEZF2 LOC105376596
	chr8:13092917-13093303	chr8	13092917	13093303	ENSG00000164741	DLC1	2.28355	0.0136519	Exc L5-6 FEZF2 LOC105376596
	chr8:13432652-13433192	chr8	13432652	13433192	ENSG00000164741	DLC1	1.84771	0.0227531	Exc L5-6 FEZF2 LOC105376596
	chr8:13489612-13489918	chr8	13489612	13489918	ENSG00000164741	DLC1	2.06371	0.0136519	Exc L5-6 FEZF2 LOC105376596
	chr4:65497256-65497460	chr4	65497256	65497460	ENSG00000145242	EPHA5	2.194	0.00910125	Exc L5-6 FEZF2 LOC105376596
	chr13:75656754-75657381	chr13	75656754	75657381	ENSG00000136153	LMO7	2.4957	0.0238908	Exc L5-6 FEZF2 LOC105376596
	chr5:175689543-175690093	chr5	175689543	175690093	ENSG00000113749	HRH2	1.58231	0.0307167	Exc L5-6 FEZF2 LOC105376596
	chr1:162724508-162725367	chr1	162724508	162725367	ENSG00000162733	DDR2	2.28453	0.0273038	Exc L5-6 FEZF2 LOC105376596
	chr1:162732578-162733552	chr1	162732578	162733552	ENSG00000162733	DDR2	1.85691	0.0261661	Exc L5-6 FEZF2 LOC105376596
	chr1:162658222-162658754	chr1	162658222	162658754	ENSG00000162733	DDR2	2.03627	0.0170648	Exc L5-6 FEZF2 LOC105376596
	chr1:162632399-162633577	chr1	162632399	162633577	ENSG00000162733	DDR2	1.75575	0.0216155	Exc L5-6 FEZF2 LOC105376596
	chr10:48623041-48624027	chr10	48623041	48624027	ENSG00000128805	ARHGAP22	2.15334	0.0261661	Exc L5-6 FEZF2 LOC105376596
	chr10:48488554-48488993	chr10	48488554	48488993	ENSG00000128805	ARHGAP22	2.29847	0.0147895	Exc L5-6 FEZF2 LOC105376596
	chr12:22275626-22276926	chr12	22275626	22276926	ENSG00000111728	ST8SIA1	2.10477	0.0489192	Exc L5-6 FEZF2 LOC105376596
	chr11:4007003-4007704	chr11	4007003	4007704	ENSG00000167323	STIM1	2.23368	0.0216155	Exc L5-6 FEZF2 LOC105376596
	chr11:4058068-4058714	chr11	4058068	4058714	ENSG00000167323	STIM1	1.91608	0.0284414	Exc L5-6 FEZF2 LOC105376596
	chr18:57845555-57846352	chr18	57845555	57846352	ENSG00000081923	ATP8B1	2.11182	0.0193402	Exc L5-6 FEZF2 LOC105376596
	chr6:11724376-11724970	chr6	11724376	11724970	ENSG00000111863	ADTRP	1.89958	0.0307167	Exc L5-6 FEZF2 LOC105376596
	chr6:11687187-11688413	chr6	11687187	11688413	ENSG00000111863	ADTRP	1.81747	0.0307167	Exc L5-6 FEZF2 LOC105376596
	chr6:11771752-11772539	chr6	11771752	11772539	ENSG00000111863	ADTRP	2.06013	0.0182025	Exc L5-6 FEZF2 LOC105376596
	chr15:93117984-93118303	chr15	93117984	93118303	ENSG00000182175	RGMA	3.06371	0.0284414	Exc L5-6 FEZF2 LOC105376596
	chr16:22120097-22120458	chr16	22120097	22120458	ENSG00000175267	VWA3A	2.33184	0.0136519	Exc L5-6 FEZF2 LOC105376596
	chr10:73839195-73840017	chr10	73839195	73840017	ENSG00000148660	CAMK2G	2.08168	0.0193402	Exc L5-6 FEZF2 LOC105376596
	chr10:73836734-73837989	chr10	73836734	73837989	ENSG00000148660	CAMK2G	1.44863	0.0352673	Exc L5-6 FEZF2 LOC105376596
	chr4:86994250-86995007	chr4	86994250	86995007	ENSG00000172493	AFF1	1.99922	0.0182025	Exc L5-6 FEZF2 LOC105376596
	chr4:87054756-87055706	chr4	87054756	87055706	ENSG00000172493	AFF1	1.80425	0.0182025	Exc L5-6 FEZF2 LOC105376596
	chr4:87101728-87102191	chr4	87101728	87102191	ENSG00000172493	AFF1	1.87956	0.0159272	Exc L5-6 FEZF2 LOC105376596
	chr8:103246536-103247068	chr8	103246536	103247068	ENSG00000164929	BAALC	2.78111	0.0273038	Exc L5-6 FEZF2 LOC105376596
	chr8:103229662-103230244	chr8	103229662	103230244	ENSG00000164929	BAALC	1.89031	0.0216155	Exc L5-6 FEZF2 LOC105376596
	chr7:99092600-99093525	chr7	99092600	99093525	ENSG00000198742	SMURF1	1.45245	0.0177182	Exc L5-6 FEZF2 C9orf135-AS1
	chr9:137497945-137498352	chr9	137497945	137498352	ENSG00000130653	PNPLA7	1.78677	0.0121003	Exc L5-6 FEZF2 C9orf135-AS1
	chr9:137470488-137470783	chr9	137470488	137470783	ENSG00000130653	PNPLA7	1.97281	0.00950735	Exc L5-6 FEZF2 C9orf135-AS1
	chr9:137505797-137507190	chr9	137505797	137507190	ENSG00000130653	PNPLA7	1.41211	0.019879	Exc L5-6 FEZF2 C9orf135-AS1
	chr9:137498931-137499161	chr9	137498931	137499161	ENSG00000130653	PNPLA7	2.16697	0.00734659	Exc L5-6 FEZF2 C9orf135-AS1
	chr4:25799378-25800094	chr4	25799378	25800094	ENSG00000091490	SEL1L3	2.64149	0.0216076	Exc L5-6 FEZF2 C9orf135-AS1
	chr4:25812042-25812553	chr4	25812042	25812553	ENSG00000091490	SEL1L3	2.10281	0.0224719	Exc L5-6 FEZF2 C9orf135-AS1
	chr4:25803364-25804541	chr4	25803364	25804541	ENSG00000091490	SEL1L3	1.6839	0.0237684	Exc L5-6 FEZF2 C9orf135-AS1
	chr4:25847112-25848363	chr4	25847112	25848363	ENSG00000091490	SEL1L3	1.60156	0.0233362	Exc L5-6 FEZF2 C9orf135-AS1
	chr4:25862105-25863851	chr4	25862105	25863851	ENSG00000091490	SEL1L3	1.13366	0.0375972	Exc L5-6 FEZF2 C9orf135-AS1
	chr4:25810139-25811232	chr4	25810139	25811232	ENSG00000091490	SEL1L3	1.38863	0.0177182	Exc L5-6 FEZF2 C9orf135-AS1
	chr4:25817162-25817887	chr4	25817162	25817887	ENSG00000091490	SEL1L3	1.04692	0.0293863	Exc L5-6 FEZF2 C9orf135-AS1
	chr4:25818791-25819467	chr4	25818791	25819467	ENSG00000091490	SEL1L3	1.16913	0.019879	Exc L5-6 FEZF2 C9orf135-AS1
	chr10:114251118-114252001	chr10	114251118	114252001	ENSG00000165816	VWA2	3.3538	0.028522	Exc L5-6 FEZF2 C9orf135-AS1
	chr10:114243817-114244401	chr10	114243817	114244401	ENSG00000165816	VWA2	3.14569	0.0246327	Exc L5-6 FEZF2 C9orf135-AS1
	chr10:114245157-114245585	chr10	114245157	114245585	ENSG00000165816	VWA2	2.61917	0.0151253	Exc L5-6 FEZF2 C9orf135-AS1
	chr10:114252135-114252504	chr10	114252135	114252504	ENSG00000165816	VWA2	2.14569	0.0121003	Exc L5-6 FEZF2 C9orf135-AS1
	chr5:17662336-17663576	chr5	17662336	17663576	NA	LINC02223	1.72307	0.0293863	Exc L5-6 FEZF2 C9orf135-AS1
	chr5:17797623-17797929	chr5	17797623	17797929	NA	LINC02223	2.1946	0.0125324	Exc L5-6 FEZF2 C9orf135-AS1
	chr5:18290600-18291231	chr5	18290600	18291231	NA	LINC02223	2.33162	0.0108038	Exc L5-6 FEZF2 C9orf135-AS1
	chr5:18403205-18403777	chr5	18403205	18403777	NA	LINC02223	1.92454	0.0099395	Exc L5-6 FEZF2 C9orf135-AS1
	chr5:17876506-17877032	chr5	17876506	17877032	NA	LINC02223	1.62165	0.0116681	Exc L5-6 FEZF2 C9orf135-AS1
	chr5:17847155-17848088	chr5	17847155	17848088	NA	LINC02223	1.35933	0.0155575	Exc L5-6 FEZF2 C9orf135-AS1
	chr5:18332787-18333004	chr5	18332787	18333004	NA	LINC02223	2.07629	0.00518583	Exc L5-6 FEZF2 C9orf135-AS1
	chr20:9814811-9815711	chr20	9814811	9815711	ENSG00000101349	PAK5	1.35526	0.0185825	Exc L5-6 FEZF2 C9orf135-AS1
	chr11:44702340-44703356	chr11	44702340	44703356	ENSG00000157570	TSPAN18	1.63781	0.025497	Exc L5-6 FEZF2 C9orf135-AS1
	chr11:44808644-44809163	chr11	44808644	44809163	ENSG00000157570	TSPAN18	1.9551	0.0121003	Exc L5-6 FEZF2 C9orf135-AS1
	chr11:44709826-44710981	chr11	44709826	44710981	ENSG00000157570	TSPAN18	1.26011	0.0319793	Exc L5-6 FEZF2 C9orf135-AS1
	chr11:44730300-44730707	chr11	44730300	44730707	ENSG00000157570	TSPAN18	2.03094	0.00950735	Exc L5-6 FEZF2 C9orf135-AS1
	chr11:44806530-44807127	chr11	44806530	44807127	ENSG00000157570	TSPAN18	1.73226	0.0129646	Exc L5-6 FEZF2 C9orf135-AS1
	chr12:84928764-84929209	chr12	84928764	84929209	ENSG00000072041	SLC6A15	2.96047	0.0138289	Exc L5-6 FEZF2 C9orf135-AS1
	chr12:84927583-84928087	chr12	84927583	84928087	ENSG00000072041	SLC6A15	2.55177	0.0138289	Exc L5-6 FEZF2 C9orf135-AS1
	chr6:157657614-157657969	chr6	157657614	157657969	ENSG00000175048	ZDHHC14	2.35919	0.0151253	Exc L5-6 FEZF2 C9orf135-AS1
	chr6:157653270-157653878	chr6	157653270	157653878	ENSG00000175048	ZDHHC14	1.75536	0.0185825	Exc L5-6 FEZF2 C9orf135-AS1
	chr6:157441061-157442011	chr6	157441061	157442011	ENSG00000175048	ZDHHC14	1.42901	0.0276577	Exc L5-6 FEZF2 C9orf135-AS1
	chr6:157391783-157392056	chr6	157391783	157392056	ENSG00000175048	ZDHHC14	1.98815	0.0108038	Exc L5-6 FEZF2 C9orf135-AS1
	chr6:157625818-157626669	chr6	157625818	157626669	ENSG00000175048	ZDHHC14	1.42704	0.0190147	Exc L5-6 FEZF2 C9orf135-AS1
	chr6:157393901-157394531	chr6	157393901	157394531	ENSG00000175048	ZDHHC14	1.36686	0.0151253	Exc L5-6 FEZF2 C9orf135-AS1
	chr16:66988690-66989184	chr16	66988690	66989184	ENSG00000172824	CES4A	1.92687	0.00691443	Exc L5-6 FEZF2 C9orf135-AS1
	chr10:132050339-132050782	chr10	132050339	132050782	ENSG00000188385	JAKMIP3	2.59429	0.011236	Exc L5-6 FEZF2 C9orf135-AS1
	chr14:70882000-70882762	chr14	70882000	70882762	ENSG00000100731	PCNX1	2.69717	0.0159896	Exc L5-6 FEZF2 C9orf135-AS1
	chr14:70897469-70898004	chr14	70897469	70898004	ENSG00000100731	PCNX1	1.65732	0.0151253	Exc L5-6 FEZF2 C9orf135-AS1
	chr14:71210121-71210321	chr14	71210121	71210321	ENSG00000100731	PCNX1	1.45401	0.0125324	Exc L5-6 FEZF2 C9orf135-AS1
	chr18:14174628-14175143	chr18	14174628	14175143	ENSG00000175322	ZNF519	1.43005	0.0133967	Exc L5-6 FEZF2 C9orf135-AS1
	chr16:72811850-72813060	chr16	72811850	72813060	ENSG00000140836	ZFHX3	2.62032	0.028757	Exc L6 FEZF2 NPFFR2
	chr16:73068748-73069310	chr16	73068748	73069310	ENSG00000140836	ZFHX3	2.977	0.0213358	Exc L6 FEZF2 NPFFR2
	chr16:73032565-73033602	chr16	73032565	73033602	ENSG00000140836	ZFHX3	2.70928	0.012987	Exc L6 FEZF2 NPFFR2
	chr16:73047621-73048808	chr16	73047621	73048808	ENSG00000140836	ZFHX3	1.70717	0.0324675	Exc L6 FEZF2 NPFFR2
	chr16:72855620-72855820	chr16	72855620	72855820	ENSG00000140836	ZFHX3	2.64524	0.0111317	Exc L6 FEZF2 NPFFR2
	chr16:72787520-72788964	chr16	72787520	72788964	ENSG00000140836	ZFHX3	1.52277	0.0408163	Exc L6 FEZF2 NPFFR2
	chr16:72999821-73000956	chr16	72999821	73000956	ENSG00000140836	ZFHX3	2.03628	0.0213358	Exc L6 FEZF2 NPFFR2
	chr16:72844133-72844685	chr16	72844133	72844685	ENSG00000140836	ZFHX3	2.24879	0.012987	Exc L6 FEZF2 NPFFR2
	chr16:72856324-72857206	chr16	72856324	72857206	ENSG00000140836	ZFHX3	1.75948	0.0194805	Exc L6 FEZF2 NPFFR2
	chr16:72922838-72923134	chr16	72922838	72923134	ENSG00000140836	ZFHX3	2.1008	0.0120594	Exc L6 FEZF2 NPFFR2
	chr16:72938707-72939347	chr16	72938707	72939347	ENSG00000140836	ZFHX3	2.1008	0.0120594	Exc L6 FEZF2 NPFFR2
	chr16:72865799-72866498	chr16	72865799	72866498	ENSG00000140836	ZFHX3	1.88281	0.0157699	Exc L6 FEZF2 NPFFR2
	chr16:72818262-72818839	chr16	72818262	72818839	ENSG00000140836	ZFHX3	2.26673	0.00834879	Exc L6 FEZF2 NPFFR2
	chr16:72900977-72901528	chr16	72900977	72901528	ENSG00000140836	ZFHX3	2.13881	0.0102041	Exc L6 FEZF2 NPFFR2
	chr16:73063248-73063671	chr16	73063248	73063671	ENSG00000140836	ZFHX3	2.04234	0.0111317	Exc L6 FEZF2 NPFFR2
	chr16:72858809-72859633	chr16	72858809	72859633	ENSG00000140836	ZFHX3	1.83257	0.0148423	Exc L6 FEZF2 NPFFR2
	chr16:72921473-72922263	chr16	72921473	72922263	ENSG00000140836	ZFHX3	1.94701	0.0111317	Exc L6 FEZF2 NPFFR2
	chr16:72847182-72848193	chr16	72847182	72848193	ENSG00000140836	ZFHX3	1.57969	0.0194805	Exc L6 FEZF2 NPFFR2
	chr16:72951638-72952236	chr16	72951638	72952236	ENSG00000140836	ZFHX3	1.88029	0.0120594	Exc L6 FEZF2 NPFFR2
	chr16:73058942-73059274	chr16	73058942	73059274	ENSG00000140836	ZFHX3	1.977	0.0102041	Exc L6 FEZF2 NPFFR2
	chr4:65023964-65024676	chr4	65023964	65024676	ENSG00000250125	LINC02232	1.99303	0.0166976	Exc L6 FEZF2 NPFFR2
	chr1:44423834-44424124	chr1	44423834	44424124	ENSG00000187147	RNF220	3.37801	0.0139147	Exc L6 FEZF2 NPFFR2
	chr1:44405022-44405891	chr1	44405022	44405891	ENSG00000187147	RNF220	2.02384	0.0296846	Exc L6 FEZF2 NPFFR2
	chr21:38671986-38672713	chr21	38671986	38672713	ENSG00000157554	ERG	2.12511	0.0157699	Exc L6 FEZF2 NPFFR2
	chr21:38611456-38611859	chr21	38611456	38611859	ENSG00000157554	ERG	2.4568	0.0102041	Exc L6 FEZF2 NPFFR2
	chr21:38525452-38525768	chr21	38525452	38525768	ENSG00000157554	ERG	2.07152	0.00927644	Exc L6 FEZF2 NPFFR2
	chr6:96258610-96259046	chr6	96258610	96259046	ENSG00000172461	FUT9	2.87184	0.0139147	Exc L6 FEZF2 NPFFR2
	chr6:148751551-148751818	chr6	148751551	148751818	ENSG00000111962	UST	2.20034	0.012987	Exc L6 FEZF2 NPFFR2
	chr11:35250500-35251099	chr11	35250500	35251099	ENSG00000110436	SLC1A2	2.37521	0.0241187	Exc L6 FEZF2 NPFFR2
	chr11:35319348-35319834	chr11	35319348	35319834	ENSG00000110436	SLC1A2	2.09248	0.0111317	Exc L6 FEZF2 NPFFR2
	chr4:37916066-37916751	chr4	37916066	37916751	ENSG00000065882	TBC1D1	2.24286	0.0157699	Exc L6 FEZF2 NPFFR2
	chr4:37981959-37983191	chr4	37981959	37983191	ENSG00000065882	TBC1D1	1.48613	0.0296846	Exc L6 FEZF2 NPFFR2
	chr4:37896371-37896908	chr4	37896371	37896908	ENSG00000065882	TBC1D1	2.06403	0.012987	Exc L6 FEZF2 NPFFR2
	chr4:38015728-38017027	chr4	38015728	38017027	ENSG00000065882	TBC1D1	1.5837	0.0213358	Exc L6 FEZF2 NPFFR2
	chr4:38284783-38285146	chr4	38284783	38285146	ENSG00000065882	TBC1D1	2.08284	0.0102041	Exc L6 FEZF2 NPFFR2
	chr2:9334883-9335420	chr2	9334883	9335420	ENSG00000151693	ASAP2	1.84632	0.0139147	Exc L6 FEZF2 NPFFR2
	chr6:92801019-92801776	chr6	92801019	92801776	ENSG00000135333	EPHA7	2.00994	0.0213358	Exc L6 FEZF2 NPFFR2
	chr6:93450772-93451128	chr6	93450772	93451128	ENSG00000135333	EPHA7	2.52977	0.0102041	Exc L6 FEZF2 NPFFR2
	chr6:93410854-93411274	chr6	93410854	93411274	ENSG00000135333	EPHA7	1.7886	0.012987	Exc L6 FEZF2 NPFFR2
	chr6:160963154-160963461	chr6	160963154	160963461	ENSG00000085511	MAP3K4	2.12431	0.00834879	Exc L6 FEZF2 NPFFR2
	chr6:160895783-160896679	chr6	160895783	160896679	ENSG00000085511	MAP3K4	1.57969	0.0194805	Exc L6 FEZF2 NPFFR2
	chr6:160974578-160975024	chr6	160974578	160975024	ENSG00000085511	MAP3K4	1.83996	0.0120594	Exc L6 FEZF2 NPFFR2
	chr16:77870125-77870802	chr16	77870125	77870802	ENSG00000171724	VAT1L	2.49254	0.0253411	Exc L3-5 FEZF2 LOC101929352
	chr16:77919146-77919841	chr16	77919146	77919841	ENSG00000171724	VAT1L	2.11512	0.0272904	Exc L3-5 FEZF2 LOC101929352
	chr16:77876952-77877208	chr16	77876952	77877208	ENSG00000171724	VAT1L	2.30535	0.0155945	Exc L3-5 FEZF2 LOC101929352
	chr16:21255856-21256128	chr16	21255856	21256128	ENSG00000103316	CRYM	2.25971	0.0116959	Exc L3-5 FEZF2 LOC101929352
	chr17:72611061-72611261	chr17	72611061	72611261	ENSG00000227036	LINC00511	2.76736	0.0194932	Exc L3-5 FEZF2 LOC101929352
	chr17:72598734-72599148	chr17	72598734	72599148	ENSG00000227036	LINC00511	2.1558	0.0214425	Exc L3-5 FEZF2 LOC101929352
	chr17:72623865-72625106	chr17	72623865	72625106	ENSG00000227036	LINC00511	1.92126	0.0311891	Exc L3-5 FEZF2 LOC101929352
	chr16:65586302-65586742	chr16	65586302	65586742	ENSG00000261742	LINC00922	2.86202	0.0194932	Exc L3-5 FEZF2 LOC101929352
	chr10:22609060-22609737	chr10	22609060	22609737	ENSG00000150867	PIP4K2A	2.37819	0.0253411	Exc L3-5 FEZF2 LOC101929352
	chr10:22780109-22781192	chr10	22780109	22781192	ENSG00000150867	PIP4K2A	2.18701	0.0292398	Exc L3-5 FEZF2 LOC101929352
	chr20:3980365-3980717	chr20	3980365	3980717	ENSG00000101236	RNF24	2.23675	0.0194932	Exc L3-5 FEZF2 LOC101929352
	chr8:126068670-126069385	chr8	126068670	126069385	ENSG00000245164	LINC00861	2.89277	0.037037	Exc L3-5 FEZF2 LOC101929352
	chr8:125733094-125733432	chr8	125733094	125733432	ENSG00000245164	LINC00861	2.49859	0.0175439	Exc L3-5 FEZF2 LOC101929352
	chr8:125702794-125703284	chr8	125702794	125703284	ENSG00000245164	LINC00861	2.03712	0.0253411	Exc L3-5 FEZF2 LOC101929352
	chr8:125971957-125972746	chr8	125971957	125972746	ENSG00000245164	LINC00861	1.8775	0.0331384	Exc L3-5 FEZF2 LOC101929352
	chr22:49468375-49469382	chr22	49468375	49469382	ENSG00000188511	C22orf34	2.27447	0.0311891	Exc L3-5 FEZF2 LOC101929352
	chr7:144981525-144981847	chr7	144981525	144981847	ENSG00000196511	TPK1	2.36228	0.0214425	Exc L3-5 FEZF2 LOC101929352
	chr7:144593104-144593947	chr7	144593104	144593947	ENSG00000196511	TPK1	2.30161	0.0194932	Exc L3-5 FEZF2 LOC101929352
	chr11:124093405-124093828	chr11	124093405	124093828	ENSG00000110002	VWA5A	2.42155	0.0331384	Exc L3-5 FEZF2 LOC101929352
	chr1:183883796-183884106	chr1	183883796	183884106	ENSG00000198756	COLGALT2	2.35097	0.0253411	Exc L3-5 FEZF2 LOC101929352
	chr3:93998055-93998645	chr3	93998055	93998645	ENSG00000169379	ARL13B	2.17748	0.0389864	Exc L3-5 FEZF2 LOC101929352
	chr7:33447874-33448726	chr7	33447874	33448726	ENSG00000122507	BBS9	3.14002	0.0487329	Exc L3-5 FEZF2 LOC101929352
	chr7:33150333-33151091	chr7	33150333	33151091	ENSG00000122507	BBS9	2.5378	0.0389864	Exc L3-5 FEZF2 LOC101929352
	chr7:33144285-33145020	chr7	33144285	33145020	ENSG00000122507	BBS9	2.38903	0.0155945	Exc L3-5 FEZF2 LOC101929352
	chr7:33247457-33247730	chr7	33247457	33247730	ENSG00000122507	BBS9	2.30535	0.0155945	Exc L3-5 FEZF2 LOC101929352
	chr22:43637413-43638015	chr22	43637413	43638015	ENSG00000186976	EFCAB6	2.14002	0.0233918	Exc L3-5 FEZF2 LOC101929352
	chr8:38430159-38430950	chr8	38430159	38430950	ENSG00000077782	FGFR1	2.04162	0.0155521	Exc L5-6 FEZF2 NPSR1-AS1
	chr16:84368125-84369013	chr16	84368125	84369013	ENSG00000064270	ATP2C2	2.18947	0.0233281	Exc L5-6 FEZF2 NPSR1-AS1
	chr16:84366067-84366576	chr16	84366067	84366576	ENSG00000064270	ATP2C2	2.23832	0.0171073	Exc L5-6 FEZF2 NPSR1-AS1
	chr5:31079070-31080034	chr5	31079070	31080034	ENSG00000113361	CDH6	1.97152	0.0186625	Exc L5-6 FEZF2 NPSR1-AS1
	chr5:31227168-31227823	chr5	31227168	31227823	ENSG00000113361	CDH6	1.9438	0.0186625	Exc L5-6 FEZF2 NPSR1-AS1
	chr5:31291631-31292004	chr5	31291631	31292004	ENSG00000113361	CDH6	2.20861	0.00933126	Exc L5-6 FEZF2 NPSR1-AS1
	chr3:111691339-111691848	chr3	111691339	111691848	ENSG00000240891	PLCXD2	1.76173	0.0264386	Exc L5-6 FEZF2 NPSR1-AS1
	chr3:185115621-185115918	chr3	185115621	185115918	ENSG00000187068	C3orf70	2.20861	0.00933126	Exc L5-6 FEZF2 NPSR1-AS1
	chr9:109262426-109262916	chr9	109262426	109262916	ENSG00000095203	EPB41L4B	2.31318	0.0171073	Exc L5-6 FEZF2 NPSR1-AS1
	chr20:12242217-12242429	chr20	12242217	12242429	ENSG00000132640	BTBD3	2.19576	0.0124417	Exc L5-6 FEZF2 NPSR1-AS1
	chr3:186041713-186043579	chr3	186041713	186043579	ENSG00000244405	ETV5	1.82408	0.0482115	Exc L5-6 FEZF2 NPSR1-AS1
	chr11:14364374-14365003	chr11	14364374	14365003	ENSG00000133818	RRAS2	2.09637	0.0217729	Exc L5-6 FEZF2 NPSR1-AS1
	chr11:129375420-129375771	chr11	129375420	129375771	ENSG00000043039	BARX2	2.22659	0.0155521	Exc L5-6 FEZF2 NPSR1-AS1
	chr2:205801776-205803988	chr2	205801776	205803988	ENSG00000118257	NRP2	2.52144	0.0435459	Exc L5-6 FEZF2 NPSR1-AS1
	chr2:205682101-205683293	chr2	205682101	205683293	ENSG00000118257	NRP2	1.83582	0.0575428	Exc L5-6 FEZF2 NPSR1-AS1
	chr2:205715096-205715503	chr2	205715096	205715503	ENSG00000118257	NRP2	2.19576	0.0124417	Exc L5-6 FEZF2 NPSR1-AS1
	chr4:104548894-104549655	chr4	104548894	104549655	ENSG00000168772	CXXC4	2.22659	0.0155521	Exc L5-6 FEZF2 NPSR1-AS1
	chr12:67623206-67623943	chr12	67623206	67623943	ENSG00000127334	DYRK2	2.09933	0.0171073	Exc L5-6 FEZF2 NPSR1-AS1
	chr13:59495282-59495865	chr13	59495282	59495865	ENSG00000139734	DIAPH3	2.59719	0.0217729	Exc L5-6 FEZF2 NPSR1-AS1
	chr13:59638648-59638848	chr13	59638648	59638848	ENSG00000139734	DIAPH3	2.85121	0.0139969	Exc L5-6 FEZF2 NPSR1-AS1
	chr13:59360323-59360551	chr13	59360323	59360551	ENSG00000139734	DIAPH3	2.52928	0.0108865	Exc L5-6 FEZF2 NPSR1-AS1
	chr13:59373418-59373618	chr13	59373418	59373618	ENSG00000139734	DIAPH3	2.2712	0.00933126	Exc L5-6 FEZF2 NPSR1-AS1
	chr5:149174589-149176333	chr5	149174589	149176333	ENSG00000173210	ABLIM3	1.65392	0.037325	Exc L5-6 FEZF2 NPSR1-AS1
	chr5:149180997-149181440	chr5	149180997	149181440	ENSG00000173210	ABLIM3	2.1493	0.0124417	Exc L5-6 FEZF2 NPSR1-AS1
[truncated: 714 more rows]

## Sheet: 14c
	Supplementary Table 14c. SNARE-Seq2 Differentially Accessible Regions (DARs, q value < 0.001 and log(fold change) > 1) identified by subclass for human M1
	Location	p value	q value	log(fold change)	Subclass
	chr16:52967027-52968229	4.77636e-31	8.69626e-26	3.06276	LAMP5
	chr9:33103437-33104283	4.6198e-30	6.3084e-25	3.81703	LAMP5
	chr2:173354471-173355791	9.85406e-30	1.07647e-24	2.67109	LAMP5
	chr14:31950816-31951806	6.08902e-29	4.75123e-24	2.82044	LAMP5
	chr4:56215785-56216771	1.05125e-26	6.06498e-22	3.09691	LAMP5
	chr2:174334669-174335238	1.55928e-26	7.09742e-22	2.8802	LAMP5
	chr5:83672745-83675010	2.63291e-26	1.0611e-21	2.1134	LAMP5
	chr9:14030554-14031957	2.71974e-26	1.0611e-21	3.08097	LAMP5
	chr3:14539862-14540677	4.18845e-26	1.50799e-21	3.00767	LAMP5
	chr6:157264390-157265163	4.41736e-26	1.50799e-21	3.41158	LAMP5
	chr7:95668299-95669501	1.24132e-25	3.98833e-21	2.79652	LAMP5
	chr13:23438096-23438593	1.7586e-25	5.33645e-21	4.18485	LAMP5
	chr5:76082878-76085469	1.91005e-25	5.49095e-21	1.92963	LAMP5
	chr4:146134596-146135518	3.25493e-25	8.88931e-21	2.94214	LAMP5
	chr3:194395033-194396626	5.36789e-25	1.39618e-20	2.6217	LAMP5
	chr2:142425873-142426983	5.99618e-25	1.4887e-20	3.41683	LAMP5
	chr13:110824612-110825906	6.54755e-25	1.55492e-20	3.26341	LAMP5
	chr14:55893553-55894475	7.61445e-25	1.73294e-20	3.09469	LAMP5
	chr18:60306688-60307283	1.12703e-24	2.36765e-20	3.73984	LAMP5
	chr5:160237697-160238302	1.12703e-24	2.36765e-20	3.73984	LAMP5
	chr4:158341532-158342356	1.63344e-24	3.18642e-20	3.39747	LAMP5
	chr13:75797020-75798071	2.38078e-24	4.33465e-20	3.33662	LAMP5
	chr7:26507166-26507868	2.38078e-24	4.33465e-20	3.33662	LAMP5
	chr12:93615062-93615744	2.55434e-24	4.50063e-20	3.90277	LAMP5
	chr12:131048088-131048964	2.97303e-24	5.07464e-20	3.44288	LAMP5
	chr6:7650491-7651590	3.6877e-24	6.10378e-20	2.96192	LAMP5
	chr11:125117265-125118029	6.41489e-24	1.03054e-19	3.31726	LAMP5
	chr5:115772244-115773027	8.99491e-24	1.40374e-19	3.26064	LAMP5
	chr6:134902367-134903570	1.52312e-23	2.31094e-19	2.60637	LAMP5
	chr4:54851467-54852522	1.63348e-23	2.39049e-19	3.15768	LAMP5
	chr11:32567343-32567847	1.66308e-23	2.39049e-19	4.21879	LAMP5
	chr6:133240779-133242121	4.07908e-23	5.57004e-19	2.36973	LAMP5
	chr20:61485260-61486134	4.28418e-23	5.57154e-19	3.13882	LAMP5
	chr5:91194392-91195496	4.28418e-23	5.57154e-19	3.13882	LAMP5
	chr18:35770490-35771434	4.62447e-23	5.8699e-19	3.27773	LAMP5
	chr18:44579687-44581089	4.72854e-23	5.8699e-19	2.77031	LAMP5
	chr5:15367022-15367754	5.00822e-23	6.07893e-19	2.94667	LAMP5
	chr8:32547865-32549518	5.26488e-23	6.25154e-19	1.98088	LAMP5
	chr1:82638843-82639733	6.19388e-23	7.19816e-19	3.83239	LAMP5
	chr14:96221075-96221860	6.99272e-23	7.95722e-19	3.04791	LAMP5
	chr12:102527030-102527868	8.55605e-23	9.53748e-19	3.16909	LAMP5
	chr19:47447246-47448111	2.0971e-22	2.20279e-18	2.35743	LAMP5
	chr9:110414066-110415018	2.25044e-22	2.31925e-18	3.14946	LAMP5
	chr2:172084506-172085773	2.62014e-22	2.65025e-18	1.49824	LAMP5
	chr11:42194740-42195701	3.31941e-22	3.29652e-18	3.70103	LAMP5
	chr8:69626780-69627662	4.33711e-22	4.23028e-18	2.84166	LAMP5
	chr13:57056351-57057185	4.46069e-22	4.27448e-18	3.33904	LAMP5
	chr2:17322068-17323061	5.58319e-22	5.25788e-18	2.77855	LAMP5
	chr7:70993983-70994722	5.78365e-22	5.35434e-18	3.60449	LAMP5
	chr11:8986291-8987208	6.80211e-22	6.19226e-18	2.93003	LAMP5
	chr8:21583708-21584819	7.60954e-22	6.81373e-18	3.08071	LAMP5
	chr6:169450245-169450896	1.20641e-21	1.05953e-17	3.31734	LAMP5
	chr12:32249679-32250678	1.22207e-21	1.05953e-17	2.79189	LAMP5
	chr15:61807225-61807663	1.53697e-21	1.2979e-17	4.26202	LAMP5
	chr20:56257028-56257844	1.54454e-21	1.2979e-17	3.10938	LAMP5
	chr8:93546041-93547030	2.66758e-21	2.11814e-17	2.80604	LAMP5
	chr8:32433363-32433942	2.67576e-21	2.11814e-17	3.65212	LAMP5
	chr19:8592091-8593214	2.80828e-21	2.19129e-17	1.80865	LAMP5
	chr2:119115004-119115584	3.03181e-21	2.33163e-17	2.97197	LAMP5
	chr1:223432656-223433162	3.07352e-21	2.33163e-17	3.95857	LAMP5
	chr4:157941637-157943541	4.11543e-21	3.07928e-17	2.23946	LAMP5
	chr7:98646200-98646951	4.55191e-21	3.35984e-17	3.23241	LAMP5
	chr5:174283370-174284221	5.11014e-21	3.72159e-17	3.04064	LAMP5
	chr20:22700024-22701304	5.91784e-21	4.25311e-17	2.50057	LAMP5
	chr3:19077200-19078186	6.17467e-21	4.3239e-17	3.17389	LAMP5
	chr4:159719364-159720319	6.17467e-21	4.3239e-17	3.17389	LAMP5
	chr2:59871560-59872334	7.72483e-21	5.27419e-17	2.95234	LAMP5
	chr11:94800198-94801070	1.04258e-20	6.94464e-17	2.64316	LAMP5
	chr1:47934268-47934953	1.08686e-20	6.98409e-17	2.87345	LAMP5
	chr13:53164762-53165787	1.08686e-20	6.98409e-17	2.87345	LAMP5
	chr2:40257687-40258499	1.08686e-20	6.98409e-17	2.87345	LAMP5
	chr3:14846253-14846865	1.10961e-20	7.04738e-17	2.61779	LAMP5
	chr2:136060282-136060880	1.18333e-20	7.42921e-17	4.05529	LAMP5
	chr7:151139294-151139957	1.25917e-20	7.81552e-17	2.83704	LAMP5
	chr21:29892129-29892852	1.31385e-20	8.06329e-17	2.52583	LAMP5
	chr3:22372130-22373496	1.33153e-20	8.08103e-17	2.36167	LAMP5
	chr18:37612270-37613707	1.3897e-20	8.34134e-17	2.41095	LAMP5
	chr8:66128993-66130421	1.98719e-20	1.1798e-16	2.70816	LAMP5
	chr13:108733074-108733695	2.02514e-20	1.1894e-16	3.44528	LAMP5
	chr2:172101908-172103538	2.08424e-20	1.21109e-16	1.67003	LAMP5
	chr7:34771904-34772732	2.34938e-20	1.33671e-16	3.25023	LAMP5
	chr8:117207309-117208194	2.34938e-20	1.33671e-16	3.25023	LAMP5
	chr10:130558553-130560091	2.90758e-20	1.63725e-16	2.3316	LAMP5
	chr1:58190246-58191176	3.39231e-20	1.89072e-16	2.99941	LAMP5
	chr17:57637023-57637755	4.14506e-20	2.28693e-16	2.95456	LAMP5
	chr14:96713112-96713957	4.29112e-20	2.34383e-16	3.13017	LAMP5
	chr5:89569828-89570407	4.47809e-20	2.42174e-16	3.29394	LAMP5
	chr1:112056359-112056953	5.58985e-20	2.96428e-16	2.63442	LAMP5
	chr7:54813017-54814254	6.52801e-20	3.36381e-16	2.55948	LAMP5
	chr8:93860273-93861281	9.73161e-20	4.96772e-16	2.73204	LAMP5
	chr4:181205437-181206305	1.20717e-19	6.04921e-16	3.27009	LAMP5
	chr4:121931957-121932357	1.27554e-19	6.33259e-16	4.14172	LAMP5
	chr5:124000350-124001653	1.3277e-19	6.47496e-16	2.27329	LAMP5
	chr3:36919753-36920423	1.36851e-19	6.61494e-16	4.31898	LAMP5
	chr15:45048618-45049943	1.44656e-19	6.93088e-16	3.05418	LAMP5
	chr6:142231516-142232961	1.67022e-19	7.83011e-16	2.43644	LAMP5
	chr14:22396157-22396753	1.67719e-19	7.83011e-16	3.20369	LAMP5
	chr3:32847648-32848040	1.69158e-19	7.83011e-16	3.54903	LAMP5
	chr6:167356441-167357322	1.69158e-19	7.83011e-16	3.54903	LAMP5
	chr4:109302128-109303731	2.19964e-19	1.00121e-15	2.07773	LAMP5
	chr12:83407814-83408860	2.2248e-19	1.0043e-15	2.95698	LAMP5
	chr2:62334033-62334727	2.27676e-19	1.01933e-15	3.31746	LAMP5
	chr11:104771879-104772866	2.94725e-19	1.30878e-15	3.08508	LAMP5
	chr5:115046910-115047676	3.24489e-19	1.42934e-15	3.24584	LAMP5
	chr18:78582011-78582879	3.75096e-19	1.63904e-15	3.03182	LAMP5
	chr14:97894475-97895126	4.40669e-19	1.91028e-15	3.71388	LAMP5
	chr8:48062931-48063620	4.74052e-19	2.03882e-15	3.52206	LAMP5
	chr20:23099530-23101165	5.69633e-19	2.43076e-15	1.94747	LAMP5
	chr4:54657576-54659755	5.96901e-19	2.52737e-15	1.61349	LAMP5
	chr1:224743526-224744282	6.26036e-19	2.63034e-15	2.66316	LAMP5
	chr1:157483551-157484113	6.56933e-19	2.73909e-15	3.81561	LAMP5
	chr1:157948411-157949421	8.38372e-19	3.46912e-15	2.50701	LAMP5
	chr1:157563571-157564048	9.11337e-19	3.71476e-15	3.935	LAMP5
	chr15:51102293-51102737	9.11337e-19	3.71476e-15	3.935	LAMP5
	chr10:117222794-117223562	1.03569e-18	4.15958e-15	2.77391	LAMP5
	chr11:71332138-71333198	1.03569e-18	4.15958e-15	2.77391	LAMP5
	chr4:121953542-121953804	1.26363e-18	5.03799e-15	3.68473	LAMP5
	chr2:167802110-167803678	1.27976e-18	5.0653e-15	2.70558	LAMP5
	chr3:175575892-175576721	1.32499e-18	5.20661e-15	3.49458	LAMP5
	chr5:35103452-35104221	1.44059e-18	5.62041e-15	2.91326	LAMP5
	chr15:45732390-45733221	1.70416e-18	6.55509e-15	2.86967	LAMP5
	chr6:127215162-127215950	1.90871e-18	7.29055e-15	3.78524	LAMP5
	chr20:23620936-23621905	1.99923e-18	7.53097e-15	3.03854	LAMP5
	chr5:135670456-135671173	1.99923e-18	7.53097e-15	3.03854	LAMP5
	chr11:125139903-125140209	2.23665e-18	8.31068e-15	3.56935	LAMP5
	chr17:56545243-56545884	2.32366e-18	8.5181e-15	3.19609	LAMP5
	chr9:99349859-99350417	2.32366e-18	8.5181e-15	3.19609	LAMP5
	chr2:100184156-100184526	2.6865e-18	9.78256e-15	3.90329	LAMP5
	chr2:69505567-69506358	3.1089e-18	1.10235e-14	2.68541	LAMP5
	chr8:66331386-66332833	3.1089e-18	1.10235e-14	2.68541	LAMP5
	chr15:54158947-54159446	3.1282e-18	1.10235e-14	3.13093	LAMP5
	chr20:54347217-54347647	3.44697e-18	1.2069e-14	4.04443	LAMP5
	chr2:30028255-30028806	4.08243e-18	1.4113e-14	3.07066	LAMP5
	chr8:37870824-37871815	4.27956e-18	1.47014e-14	2.84764	LAMP5
	chr1:115330065-115330868	4.3349e-18	1.47984e-14	2.51763	LAMP5
	chr7:8498633-8499301	4.48951e-18	1.52311e-14	3.24084	LAMP5
	chr11:128598590-128599174	5.18159e-18	1.72574e-14	3.01469	LAMP5
	chr5:56220997-56221871	5.18159e-18	1.72574e-14	3.01469	LAMP5
	chr22:18083343-18083750	5.74988e-18	1.9034e-14	3.37419	LAMP5
	chr8:142250227-142250832	6.26178e-18	2.04967e-14	2.73209	LAMP5
	chr14:96789446-96790304	6.3043e-18	2.04967e-14	3.5402	LAMP5
	chr18:7460041-7461332	6.97931e-18	2.25571e-14	2.21101	LAMP5
	chr14:90143517-90144353	8.5102e-18	2.67145e-14	3.29056	LAMP5
	chr2:29517977-29518416	8.5102e-18	2.67145e-14	3.29056	LAMP5
	chr9:22114544-22115353	8.5102e-18	2.67145e-14	3.29056	LAMP5
	chr22:46922758-46923617	1.02657e-17	3.12961e-14	3.43799	LAMP5
	chr7:130691223-130692093	1.02657e-17	3.12961e-14	3.43799	LAMP5
	chr8:124173711-124174334	1.02657e-17	3.12961e-14	3.43799	LAMP5
	chr4:12958520-12959040	1.03135e-17	3.12961e-14	3.62461	LAMP5
	chr5:31774950-31776183	1.04359e-17	3.14365e-14	2.45256	LAMP5
	chr12:6083965-6084994	1.04749e-17	3.14365e-14	2.41	LAMP5
	chr14:57174218-57175039	1.06487e-17	3.16109e-14	3.046	LAMP5
	chr2:135979963-135980457	1.06487e-17	3.16109e-14	3.046	LAMP5
	chr2:106052278-106053163	1.07095e-17	3.16193e-14	2.82527	LAMP5
	chr18:39468108-39468596	1.18687e-17	3.44826e-14	4.18148	LAMP5
	chr5:135632688-135633259	1.20548e-17	3.48381e-14	3.21436	LAMP5
	chr9:1871858-1872393	1.2251e-17	3.52189e-14	2.78488	LAMP5
	chr1:177043662-177044137	1.33842e-17	3.80757e-14	2.99045	LAMP5
	chr8:86050055-86050792	1.33842e-17	3.80757e-14	2.99045	LAMP5
	chr11:126465600-126466981	1.56855e-17	4.41625e-14	1.98937	LAMP5
	chrX:465719-466378	1.57717e-17	4.41773e-14	3.34618	LAMP5
	chr9:20254055-20254677	1.64319e-17	4.57918e-14	3.14456	LAMP5
	chr10:16847495-16848130	1.77208e-17	4.86391e-14	3.51046	LAMP5
	chr11:126749045-126749523	1.77208e-17	4.86391e-14	3.51046	LAMP5
	chr15:82836179-82836579	1.77208e-17	4.86391e-14	3.51046	LAMP5
	chr1:114224257-114224889	1.94168e-17	5.28611e-14	2.61339	LAMP5
	chr20:38723413-38724617	1.94525e-17	5.28611e-14	1.84519	LAMP5
	chr2:32882836-32883771	1.96858e-17	5.32302e-14	2.89037	LAMP5
	chr14:89085197-89086508	2.1298e-17	5.72208e-14	2.29977	LAMP5
	chr6:137728727-137729608	2.15411e-17	5.73946e-14	2.55616	LAMP5
	chr10:120667440-120668624	2.16513e-17	5.74081e-14	3.08031	LAMP5
	chr9:23567362-23568193	2.26297e-17	5.97124e-14	2.33456	LAMP5
	chr1:53591002-53591452	2.30512e-17	5.97601e-14	3.26308	LAMP5
	chr6:86773611-86774595	2.30512e-17	5.97601e-14	3.26308	LAMP5
	chr12:13386419-13386949	2.31393e-17	5.97601e-14	2.84509	LAMP5
	chr11:131802097-131803263	2.31561e-17	5.97601e-14	2.35294	LAMP5
	chr8:11946713-11947332	2.31948e-17	5.97601e-14	3.8377	LAMP5
	chr5:160613167-160614526	2.58766e-17	6.60012e-14	2.03244	LAMP5
	chr11:86917382-86918045	2.76818e-17	6.99998e-14	3.02091	LAMP5
	chr1:111208002-111208468	2.84504e-17	7.0958e-14	3.40885	LAMP5
	chr3:60721337-60722107	2.84504e-17	7.0958e-14	3.40885	LAMP5
	chr4:149972407-149973181	2.84504e-17	7.0958e-14	3.40885	LAMP5
	chr2:127536692-127537517	3.07522e-17	7.63502e-14	3.97571	LAMP5
	chr7:106856644-106857266	3.22636e-17	7.97402e-14	3.1874	LAMP5
	chr17:56690670-56691440	3.38678e-17	8.3328e-14	2.72474	LAMP5
	chr10:61346688-61347421	3.44516e-17	8.40074e-14	2.96578	LAMP5
	chr3:42339238-42339992	3.44516e-17	8.40074e-14	2.96578	LAMP5
	chr8:41754321-41755548	4.12378e-17	9.96652e-14	2.23529	LAMP5
	chr18:49123420-49124027	4.34798e-17	1.04162e-13	3.11809	LAMP5
	chr8:37966460-37966938	4.34798e-17	1.04162e-13	3.11809	LAMP5
	chr8:127382463-127383765	4.84448e-17	1.15047e-13	2.00917	LAMP5
	chr12:82974964-82975680	4.96693e-17	1.1562e-13	3.48008	LAMP5
	chr3:184403144-184403715	4.96693e-17	1.1562e-13	3.48008	LAMP5
	chr6:33777520-33777923	4.96693e-17	1.1562e-13	3.48008	LAMP5
	chr8:58082169-58082628	4.97444e-17	1.1562e-13	2.86652	LAMP5
	chr8:28316550-28318982	5.55144e-17	1.27942e-13	1.40972	LAMP5
	chr2:210386346-210387310	5.6671e-17	1.28975e-13	3.05431	LAMP5
	chr21:45328686-45329122	5.6671e-17	1.28975e-13	3.05431	LAMP5
	chr3:156254893-156255369	5.6671e-17	1.28975e-13	3.05431	LAMP5
	chr9:114549684-114550432	7.17069e-17	1.61846e-13	2.99537	LAMP5
	chr1:159831075-159832353	8.08114e-17	1.809e-13	1.97794	LAMP5
	chr5:15902244-15903294	8.28273e-17	1.83905e-13	2.70237	LAMP5
	chr11:60447025-60447906	9.05911e-17	1.99522e-13	2.667	LAMP5
	chr2:138779630-138781388	9.94565e-17	2.17295e-13	1.57772	LAMP5
	chr12:32846967-32847807	1.06328e-16	2.29554e-13	2.8898	LAMP5
	chr6:57305414-57306229	1.06328e-16	2.29554e-13	2.8898	LAMP5
	chr8:42592036-42592610	1.09463e-16	2.3539e-13	4.10748	LAMP5
	chr8:124861911-124862770	1.10214e-16	2.36076e-13	2.57157	LAMP5
	chr10:101595553-101596143	1.14653e-16	2.43675e-13	3.09112	LAMP5
	chr12:30569836-30570939	1.14653e-16	2.43675e-13	3.09112	LAMP5
	chr5:145681076-145682071	1.15175e-16	2.43835e-13	2.54287	LAMP5
	chr7:25495243-25497058	1.18278e-16	2.49438e-13	1.94035	LAMP5
	chr2:121699555-121700927	1.19753e-16	2.51577e-13	2.33549	LAMP5
	chr16:82295021-82295740	1.38805e-16	2.90483e-13	3.44906	LAMP5
	chr2:107418663-107419256	1.44666e-16	2.99309e-13	2.79778	LAMP5
	chr3:133945130-133945679	1.44666e-16	2.99309e-13	2.79778	LAMP5
	chr7:96949532-96950359	1.44666e-16	2.99309e-13	2.79778	LAMP5
	chr16:49520616-49521295	1.47807e-16	3.03509e-13	3.02784	LAMP5
	chr20:58137146-58137614	1.47807e-16	3.03509e-13	3.02784	LAMP5
	chr20:56865021-56865551	1.64188e-16	3.35881e-13	2.75601	LAMP5
	chr10:26578205-26578945	1.67473e-16	3.38795e-13	3.2065	LAMP5
	chr10:131391750-131392383	1.67473e-16	3.38795e-13	3.2065	LAMP5
	chr13:48944568-48945567	1.67473e-16	3.38795e-13	3.2065	LAMP5
	chr2:228180151-228182343	1.80383e-16	3.63566e-13	1.52129	LAMP5
	chr11:78660313-78661499	2.07376e-16	4.14909e-13	2.21614	LAMP5
	chr14:64701873-64702253	2.16511e-16	4.31605e-13	3.34873	LAMP5
	chr4:162851784-162853005	2.19062e-16	4.35102e-13	2.64463	LAMP5
	chr14:104513049-104513547	2.25795e-16	4.4685e-13	2.91516	LAMP5
	chr7:128089549-128090040	2.28773e-16	4.5111e-13	3.1319	LAMP5
	chr15:97076252-97076751	2.35693e-16	4.63082e-13	3.52945	LAMP5
	chr8:134664402-134665478	2.50666e-16	4.88982e-13	2.28079	LAMP5
	chr17:41388700-41389216	2.63475e-16	5.10325e-13	4.55742	LAMP5
	chr17:58262702-58263283	2.63475e-16	5.10325e-13	4.55742	LAMP5
	chr20:42530772-42532220	2.68355e-16	5.17941e-13	2.31688	LAMP5
	chr21:26449270-26449826	2.71058e-16	5.19487e-13	2.5218	LAMP5
	chr7:131741270-131742553	2.71058e-16	5.19487e-13	2.5218	LAMP5
[truncated: 148,085 more rows]

## Sheet: 14d
	Supplementary Table 14d. SNARE-Seq2 Differentially Accessible Regions (DARs, q value < 0.05 and log(fold change) > 1) identified by subclass for marmoset M1
[truncated: 31,064 more rows]

[truncated: 4 more sheets: 14e, 14f, 14g, 14h]
