# Supplementary material for: Comparative cellular analysis of motor cortex in human, marmoset and mouse
Source: Nature. 2021 Oct 6;598(7879):111–9. doi: 10.1038/s41586-021-03465-8 (PMC8494640; doi:10.1038/s41586-021-03465-8)
Supplement: Supplementary file 4 — This zipped folder contains Supplementary Tables 1-23. [file 41586_2021_3465_MOESM4_ESM.zip › Supplementary Table 15.xlsx]

## Sheet: Sheet1
Dataset Name	Species	Sample	Gender	Brain Region	Purification	# nuclei	# passQC nuclei	Note
HS_M1_1	Homo sapiens	H18.30.002	M	M1	NeuN sorted (90% NeuN+, 10% NeuN-)	3072	3057
HS_M1_2	Homo sapiens	H18.30.001	F	M1	NeuN sorted (90% NeuN+, 10% NeuN-)	3072	3038
MM_M1_1	Callithrix jacchus	Marmoset-1	M	M1	NeuN sorted (90% NeuN+, 10% NeuN-)	3072	3047
MM_M1_2	Callithrix jacchus	Marmoset-2	M	M1	NeuN sorted (90% NeuN+, 10% NeuN-)	3072	3043
Mouse_Mop	Mus musculus	Pooled from multiple animals	M	MOp	NeuN sorted		9876	see https://doi.org/10.1101/2020.02.29.970558 for details
