# Supplementary material for: Comparative cellular analysis of motor cortex in human, marmoset and mouse
Source: Nature. 2021 Oct 6;598(7879):111–9. doi: 10.1038/s41586-021-03465-8 (PMC8494640; doi:10.1038/s41586-021-03465-8)
Supplement: Supplementary file 4 — This zipped folder contains Supplementary Tables 1-23. [file 41586_2021_3465_MOESM4_ESM.zip › Supplementary Table 17.xlsx]

## Sheet: 17a
	Supplementary Table 17a. TFBS activity enrichments by subclass for human M1
	Differential Chromvar Activities by Subclass
	motif name	p_val	p_val_adj	avg_logFC	pct.1	pct.2	cluster
	CTCF	6.54565e-251	4.88305e-248	0.420203	0.796	0.528	LAMP5
	Dlx1	1.44314e-153	1.07659e-150	0.452292	0.693	0.504	LAMP5
	VSX1	7.18649e-133	5.36112e-130	0.439063	0.691	0.504	LAMP5
	VSX2	7.18649e-133	5.36112e-130	0.439063	0.691	0.504	LAMP5
	MEF2B	4.09967e-128	3.05835e-125	0.315299	0.625	0.469	LAMP5
	BARX1	1.45363e-96	1.08441e-93	0.365975	0.659	0.505	LAMP5
	EVX2	1.01911e-88	7.60253e-86	0.337722	0.656	0.503	LAMP5
	MEOX2	1.57204e-87	1.17274e-84	0.323455	0.677	0.516	LAMP5
	LBX1	6.93425e-85	5.17295e-82	0.282687	0.681	0.513	LAMP5
	Dlx2	9.90778e-85	7.3912e-82	0.426558	0.666	0.511	LAMP5
	HOXA6	1.89708e-81	1.41522e-78	0.337753	0.66	0.51	LAMP5
	EVX1	2.28702e-80	1.70611e-77	0.351439	0.638	0.5	LAMP5
	HOXA1	1.19929e-73	8.94672e-71	0.34303	0.629	0.499	LAMP5
	HOXA5	1.19929e-73	8.94672e-71	0.34303	0.629	0.499	LAMP5
	HOXB5	1.19929e-73	8.94672e-71	0.34303	0.629	0.499	LAMP5
	POU4F3	1.10071e-68	8.21128e-66	0.294448	0.664	0.517	LAMP5
	SOX18	6.02849e-68	4.49725e-65	0.292917	0.642	0.506	LAMP5
	POU4F2	2.0347e-59	1.51788e-56	0.258822	0.646	0.515	LAMP5
	HOXB4	7.5737e-56	5.64998e-53	0.261371	0.629	0.505	LAMP5
	HOXC8	8.43148e-46	6.28988e-43	0.251237	0.618	0.508	LAMP5
	GSX2	4.32947e-45	3.22978e-42	0.260607	0.63	0.512	LAMP5
	VAX1	4.32947e-45	3.22978e-42	0.260607	0.63	0.512	LAMP5
	VAX2	4.32947e-45	3.22978e-42	0.260607	0.63	0.512	LAMP5
	CTCF	5.47922e-65	4.0875e-62	0.444673	0.781	0.537	SNCG
	RFX2	8.94218e-53	6.67086e-50	0.402441	0.668	0.486	SNCG
	POU4F1	2.59748e-43	1.93772e-40	0.482681	0.713	0.518	SNCG
	POU4F2	4.94112e-42	3.68608e-39	0.416408	0.714	0.519	SNCG
	POU4F3	1.18899e-40	8.86986e-38	0.454494	0.716	0.522	SNCG
	RFX5	7.40421e-40	5.52354e-37	0.370468	0.644	0.491	SNCG
	Dlx2	4.3314e-38	3.23122e-35	0.490969	0.707	0.516	SNCG
	Dlx1	9.58721e-38	7.15206e-35	0.504123	0.703	0.511	SNCG
	RFX4	1.00451e-37	7.49363e-35	0.368537	0.646	0.489	SNCG
	EVX1	4.3468e-34	3.24271e-31	0.46334	0.67	0.505	SNCG
	EVX2	1.60252e-32	1.19548e-29	0.44709	0.687	0.508	SNCG
	VSX1	2.12117e-31	1.5824e-28	0.512226	0.69	0.511	SNCG
	VSX2	2.12117e-31	1.5824e-28	0.512226	0.69	0.511	SNCG
	DLX5	2.1156e-30	1.57823e-27	0.440741	0.658	0.505	SNCG
	HOXD4	1.27178e-27	9.48745e-25	0.430201	0.709	0.523	SNCG
	Arid3b	5.3373e-26	3.98163e-23	0.327567	0.711	0.522	SNCG
	MEF2B	6.69394e-26	4.99368e-23	0.255017	0.583	0.475	SNCG
	HOXA6	2.20206e-24	1.64274e-21	0.392409	0.669	0.515	SNCG
	LBX1	1.63339e-23	1.21851e-20	0.421276	0.692	0.519	SNCG
	HOXA1	1.02865e-22	7.67373e-20	0.320095	0.636	0.503	SNCG
	HOXA5	1.02865e-22	7.67373e-20	0.320095	0.636	0.503	SNCG
	HOXB5	1.02865e-22	7.67373e-20	0.320095	0.636	0.503	SNCG
	Pou5f1::Sox2	1.20323e-22	8.97613e-20	0.290752	0.688	0.515	SNCG
	BARX1	1.43065e-22	1.06726e-19	0.409147	0.669	0.51	SNCG
	MEOX2	4.33063e-21	3.23065e-18	0.402995	0.689	0.521	SNCG
	POU2F2	6.26177e-21	4.67128e-18	0.276132	0.625	0.504	SNCG
	NKX6-1	8.38846e-21	6.25779e-18	0.281473	0.721	0.526	SNCG
	SOX18	1.05865e-19	7.89757e-17	0.333169	0.654	0.511	SNCG
	Sox5	8.68384e-19	6.47815e-16	0.321113	0.685	0.527	SNCG
	HOXB7	2.14763e-16	1.60213e-13	0.319653	0.671	0.516	SNCG
	EMX1	3.03564e-16	2.26459e-13	0.275418	0.642	0.506	SNCG
	HOXA2	3.03564e-16	2.26459e-13	0.275418	0.642	0.506	SNCG
	HOXB2	3.03564e-16	2.26459e-13	0.275418	0.642	0.506	SNCG
	HOXD3	3.03564e-16	2.26459e-13	0.275418	0.642	0.506	SNCG
	PDX1	3.03564e-16	2.26459e-13	0.275418	0.642	0.506	SNCG
	HOXB4	2.91589e-15	2.17526e-12	0.254823	0.619	0.51	SNCG
	GBX2	7.19098e-15	5.36447e-12	0.27605	0.663	0.519	SNCG
	HOXB6	1.04742e-14	7.81378e-12	0.31784	0.654	0.519	SNCG
	PBX2	1.65678e-14	1.23596e-11	0.271939	0.602	0.503	SNCG
	HNF1A	7.49764e-13	5.59324e-10	0.319	0.637	0.524	SNCG
	MEIS2(var.2)	2.14184e-12	1.59781e-09	0.256202	0.601	0.505	SNCG
	DLX6	3.19377e-12	2.38256e-09	0.274398	0.618	0.513	SNCG
	Arid5a	7.86843e-12	5.86985e-09	0.2641	0.633	0.516	SNCG
	Isl1	1.21007e-11	9.02715e-09	0.268807	0.614	0.505	SNCG
	HOXC8	6.93533e-10	5.17375e-07	0.253757	0.62	0.512	SNCG
	HNF1B	3.84281e-08	2.86674e-05	0.274933	0.619	0.52	SNCG
	NFIC(var.2)	2.87601e-07	0.000214551	0.267537	0.591	0.506	SNCG
	GBX1	3.50061e-07	0.000261146	0.251293	0.633	0.512	SNCG
	BHLHE22(var.2)	0	0	1.08856	0.896	0.465	VIP
	ASCL1	0	0	1.03186	0.869	0.46	VIP
	MYOG	0	0	1.00736	0.865	0.463	VIP
	Tcf12	0	0	0.926744	0.853	0.473	VIP
	NHLH1	0	0	0.906661	0.839	0.467	VIP
	Ascl2	0	0	0.886038	0.83	0.469	VIP
	Ptf1a(var.2)	0	0	0.879616	0.795	0.478	VIP
	MYF5	0	0	0.799413	0.772	0.48	VIP
	BHLHA15(var.2)	0	0	0.733119	0.754	0.471	VIP
	NHLH2	0	0	0.687071	0.769	0.469	VIP
	TFAP4	0	0	0.639737	0.732	0.484	VIP
	ASCL1(var.2)	0	0	0.583287	0.723	0.454	VIP
	MYOD1	0	0	0.554589	0.698	0.46	VIP
	ATOH1(var.2)	0	0	0.549351	0.704	0.473	VIP
	TCF4	0	0	0.407767	0.663	0.453	VIP
	TCF12(var.2)	0	0	0.32998	0.627	0.457	VIP
	TCF3	0	0	0.326176	0.628	0.455	VIP
	MSC	1.85033e-287	1.38034e-284	0.51019	0.688	0.483	VIP
	CTCF	5.84929e-252	4.36357e-249	0.403837	0.785	0.526	VIP
	Tcf21	1.42015e-208	1.05943e-205	0.428275	0.665	0.483	VIP
	FERD3L	1.42016e-208	1.05944e-205	0.384937	0.65	0.48	VIP
	EVX1	4.35717e-149	3.25045e-146	0.53269	0.673	0.497	VIP
	EVX2	7.99111e-146	5.96137e-143	0.501628	0.695	0.499	VIP
	POU4F2	6.9758e-140	5.20395e-137	0.43615	0.704	0.51	VIP
	Dlx1	1.27938e-129	9.5442e-127	0.489396	0.684	0.503	VIP
	POU4F3	1.2233e-128	9.12584e-126	0.414785	0.703	0.514	VIP
	DLX5	1.48092e-122	1.10477e-119	0.422539	0.653	0.498	VIP
	POU4F1	1.31905e-121	9.84008e-119	0.40337	0.694	0.51	VIP
	BARX1	5.09544e-112	3.8012e-109	0.421314	0.681	0.502	VIP
	HOXA1	4.83259e-104	3.60511e-101	0.420625	0.652	0.496	VIP
	HOXA5	4.83259e-104	3.60511e-101	0.420625	0.652	0.496	VIP
	HOXB5	4.83259e-104	3.60511e-101	0.420625	0.652	0.496	VIP
	Dlx2	4.18557e-103	3.12244e-100	0.411122	0.685	0.508	VIP
	Isl1	1.26997e-83	9.47395e-81	0.364507	0.631	0.498	VIP
	HOXA7	6.20788e-83	4.63108e-80	0.35586	0.629	0.493	VIP
	HOXB8	6.20788e-83	4.63108e-80	0.35586	0.629	0.493	VIP
	HOXD8	6.20788e-83	4.63108e-80	0.35586	0.629	0.493	VIP
	MYF6	8.44484e-78	6.29985e-75	0.264464	0.591	0.487	VIP
	HOXA4	1.19039e-71	8.88028e-69	0.349298	0.61	0.492	VIP
	VSX1	3.38562e-71	2.52567e-68	0.317949	0.659	0.504	VIP
	VSX2	3.38562e-71	2.52567e-68	0.317949	0.659	0.504	VIP
	HOXA6	6.67016e-68	4.97594e-65	0.36673	0.658	0.508	VIP
	LHX1	1.10205e-63	8.22131e-61	0.279026	0.621	0.497	VIP
	HOXB7	1.35915e-62	1.01392e-59	0.311219	0.671	0.509	VIP
	POU1F1	2.17009e-62	1.61889e-59	0.301742	0.65	0.51	VIP
	Arid3b	7.48927e-61	5.58699e-58	0.296869	0.682	0.515	VIP
	Arid5a	1.2042e-60	8.98335e-58	0.318088	0.64	0.51	VIP
	Pou5f1::Sox2	9.11676e-60	6.8011e-57	0.290178	0.648	0.509	VIP
	POU5F1B	3.1306e-59	2.33543e-56	0.274669	0.632	0.504	VIP
	SOX18	4.3082e-59	3.21392e-56	0.289765	0.644	0.505	VIP
	LBX1	2.16196e-53	1.61282e-50	0.264648	0.683	0.511	VIP
	EMX1	1.45403e-52	1.08471e-49	0.274062	0.631	0.501	VIP
	HOXA2	1.45403e-52	1.08471e-49	0.274062	0.631	0.501	VIP
	HOXB2	1.45403e-52	1.08471e-49	0.274062	0.631	0.501	VIP
	HOXD3	1.45403e-52	1.08471e-49	0.274062	0.631	0.501	VIP
	PDX1	1.45403e-52	1.08471e-49	0.274062	0.631	0.501	VIP
	GSX2	1.9303e-52	1.44001e-49	0.305867	0.653	0.51	VIP
	VAX1	1.9303e-52	1.44001e-49	0.305867	0.653	0.51	VIP
	VAX2	1.9303e-52	1.44001e-49	0.305867	0.653	0.51	VIP
	HOXB4	1.06362e-51	7.93458e-49	0.322807	0.617	0.505	VIP
	DRGX	1.47307e-50	1.09891e-47	0.271605	0.666	0.512	VIP
	POU6F1(var.2)	1.49986e-48	1.1189e-45	0.263525	0.637	0.506	VIP
	HOXD4	5.61457e-47	4.18847e-44	0.30128	0.67	0.517	VIP
	MEOX1	1.0568e-46	7.88373e-44	0.261974	0.663	0.511	VIP
	SOX14	7.87728e-46	5.87645e-43	0.263174	0.659	0.509	VIP
	HOXC8	1.11956e-42	8.35195e-40	0.305993	0.631	0.507	VIP
	MEOX2	5.87302e-41	4.38127e-38	0.267663	0.65	0.516	VIP
	EMX2	1.21488e-38	9.06303e-36	0.256372	0.636	0.506	VIP
	HNF1A	1.21724e-35	9.0806e-33	0.251034	0.647	0.518	VIP
	TCF4	1.02655e-70	7.65807e-68	1.27125	0.934	0.464	SST CHODL
	SNAI1	5.2841e-63	3.94194e-60	1.37324	0.914	0.461	SST CHODL
	ASCL1(var.2)	6.18416e-62	4.61338e-59	1.13992	0.94	0.468	SST CHODL
	TCF12(var.2)	2.16247e-55	1.6132e-52	1.04315	0.934	0.466	SST CHODL
	TCF3	2.35072e-53	1.75364e-50	1.03798	0.921	0.464	SST CHODL
	Rbpjl	7.03701e-52	5.24961e-49	1.09699	0.881	0.456	SST CHODL
	SNAI3	4.22659e-50	3.15304e-47	1.11155	0.927	0.458	SST CHODL
	SNAI2	7.09798e-48	5.29509e-45	1.2397	0.854	0.458	SST CHODL
	Ptf1a(var.3)	3.30184e-45	2.46317e-42	1.1057	0.854	0.459	SST CHODL
	MYOD1	1.25243e-43	9.34312e-41	1.3392	0.894	0.472	SST CHODL
	ZEB1	2.86153e-36	2.1347e-33	0.76704	0.874	0.463	SST CHODL
	FIGLA	1.58316e-33	1.18104e-30	0.955437	0.828	0.468	SST CHODL
	RFX4	1.04115e-32	7.76698e-30	1.09409	0.828	0.49	SST CHODL
	RFX2	4.21579e-32	3.14498e-29	1.04674	0.828	0.488	SST CHODL
	KLF15	6.35704e-30	4.74235e-27	0.466343	0.927	0.529	SST CHODL
	RFX5	1.69897e-26	1.26743e-23	0.946757	0.834	0.493	SST CHODL
	CTCF	7.34537e-24	5.47965e-21	0.647434	0.881	0.54	SST CHODL
	CTCFL	4.87874e-21	3.63954e-18	0.54572	0.828	0.534	SST CHODL
	ZBTB18	2.87285e-19	2.14315e-16	0.782771	0.808	0.488	SST CHODL
	ASCL1	7.9677e-18	5.9439e-15	0.681391	0.781	0.483	SST CHODL
	SCRT1	1.03452e-17	7.71753e-15	0.784249	0.728	0.493	SST CHODL
	NRF1	1.90093e-17	1.41809e-14	0.4586	0.828	0.525	SST CHODL
	ZBTB14	2.41221e-17	1.79951e-14	0.42019	0.808	0.514	SST CHODL
	NHLH1	4.2509e-16	3.17117e-13	0.498696	0.788	0.488	SST CHODL
	Ptf1a(var.2)	3.88844e-14	2.90078e-11	0.444014	0.815	0.495	SST CHODL
	BHLHE22(var.2)	7.87717e-14	5.87637e-11	0.329909	0.795	0.489	SST CHODL
	SCRT2	2.62372e-13	1.9573e-10	0.614376	0.709	0.496	SST CHODL
	MYOG	3.96425e-13	2.95733e-10	0.523702	0.795	0.485	SST CHODL
	NHLH2	4.4382e-13	3.3109e-10	0.550702	0.709	0.486	SST CHODL
	MYF5	1.8992e-12	1.4168e-09	0.441211	0.762	0.496	SST CHODL
	TCFL5	2.20186e-12	1.64258e-09	0.418823	0.728	0.509	SST CHODL
	MSC	4.86804e-12	3.63155e-09	0.501133	0.702	0.495	SST CHODL
	Ascl2	2.26623e-11	1.6906e-08	0.481044	0.742	0.49	SST CHODL
	BHLHA15(var.2)	5.76258e-11	4.29889e-08	0.5485	0.735	0.486	SST CHODL
	RFX3	2.0446e-10	1.52527e-07	0.439614	0.702	0.493	SST CHODL
	Tcf12	3.62238e-10	2.70229e-07	0.43688	0.748	0.494	SST CHODL
	RFX1	5.01714e-10	3.74279e-07	0.372087	0.748	0.495	SST CHODL
	TFDP1	1.04269e-09	7.77848e-07	0.342483	0.748	0.517	SST CHODL
	Tcf21	1.38382e-09	1.03233e-06	0.448522	0.669	0.493	SST CHODL
	FOXI1	9.28085e-08	6.92352e-05	0.415239	0.695	0.532	SST CHODL
	FOXL1	9.28085e-08	6.92352e-05	0.415239	0.695	0.532	SST CHODL
	FOXO4	9.28085e-08	6.92352e-05	0.415239	0.695	0.532	SST CHODL
	FOXO6	9.28085e-08	6.92352e-05	0.415239	0.695	0.532	SST CHODL
	FOXP3	9.28085e-08	6.92352e-05	0.415239	0.695	0.532	SST CHODL
	FOXK2	9.56448e-08	7.13511e-05	0.399746	0.722	0.528	SST CHODL
	KLF3	2.25498e-07	0.000168222	0.260255	0.695	0.5	SST CHODL
	KLF14	2.28896e-07	0.000170756	0.264689	0.735	0.512	SST CHODL
	ATF3	6.77382e-07	0.000505327	0.363168	0.675	0.503	SST CHODL
	TFAP4	1.1022e-06	0.00082224	0.368456	0.689	0.498	SST CHODL
	JDP2(var.2)	2.64908e-06	0.00197621	0.297343	0.702	0.504	SST CHODL
	TCF7	4.08355e-06	0.00304633	0.426499	0.623	0.507	SST CHODL
	Pou5f1::Sox2	5.05516e-06	0.00377115	0.392809	0.662	0.517	SST CHODL
	ARNT::HIF1A	5.3087e-06	0.00396029	0.358469	0.669	0.489	SST CHODL
	TGIF1	5.34373e-06	0.00398642	0.356112	0.642	0.479	SST CHODL
	Ahr::Arnt	7.04494e-06	0.00525553	0.308875	0.636	0.482	SST CHODL
	FOSB::JUN	7.18738e-06	0.00536178	0.446603	0.636	0.505	SST CHODL
	FOXO3	8.25204e-06	0.00615602	0.259682	0.675	0.527	SST CHODL
	FOXA1	9.45899e-06	0.00705641	0.368076	0.669	0.519	SST CHODL
	FOSL2::JUNB(var.2)	1.15625e-05	0.00862559	0.413131	0.596	0.502	SST CHODL
	HES1	1.75394e-05	0.0130844	0.304565	0.629	0.507	SST CHODL
	CREM	2.55592e-05	0.0190671	0.312142	0.636	0.502	SST CHODL
	HINFP	2.61353e-05	0.0194969	0.275769	0.636	0.505	SST CHODL
	ATOH1(var.2)	2.92133e-05	0.0217931	0.282744	0.629	0.486	SST CHODL
	HIF1A	3.19168e-05	0.0238099	0.501812	0.636	0.487	SST CHODL
	FOXA2	4.89297e-05	0.0365015	0.306049	0.662	0.527	SST CHODL
	FOSL1::JUN(var.2)	8.36608e-05	0.0624109	0.38052	0.596	0.5	SST CHODL
	JUN::JUNB(var.2)	0.000120276	0.0897262	0.345701	0.642	0.506	SST CHODL
	FOXK1	0.000156997	0.11712	0.273176	0.649	0.531	SST CHODL
	Creb5	0.000264052	0.196983	0.367174	0.603	0.503	SST CHODL
	E2F2	0.000288418	0.21516	0.253615	0.662	0.496	SST CHODL
	FOXD1	0.000321291	0.239683	0.316188	0.656	0.52	SST CHODL
	FOSB::JUNB(var.2)	0.000374747	0.279561	0.312537	0.57	0.503	SST CHODL
	FOSL2::JUND(var.2)	0.000403939	0.301339	0.342459	0.589	0.505	SST CHODL
	FOXP1	0.000609889	0.454977	0.286097	0.649	0.531	SST CHODL
	HEY2	0.000649647	0.484636	0.362103	0.596	0.501	SST CHODL
	MYF6	0.000802003	0.598294	0.373708	0.589	0.493	SST CHODL
	FERD3L	0.000833505	0.621795	0.351719	0.596	0.489	SST CHODL
	ELK1	0.000894062	0.66697	0.256208	0.576	0.501	SST CHODL
	FOXA3	0.000988469	0.737398	0.264977	0.629	0.529	SST CHODL
	FOXB1	0.0010673	0.796204	0.341272	0.589	0.518	SST CHODL
	TGIF2	0.00116861	0.871781	0.38643	0.536	0.471	SST CHODL
	SREBF1(var.2)	0.00157485	1	0.554296	0.616	0.496	SST CHODL
	ATF7	0.00261903	1	0.30347	0.616	0.502	SST CHODL
	TGIF2LX	0.00303237	1	0.322432	0.589	0.472	SST CHODL
	POU5F1B	0.00305946	1	0.40197	0.596	0.511	SST CHODL
	POU3F4	0.00383119	1	0.314798	0.556	0.503	SST CHODL
	GRHL1	0.00710947	1	0.275304	0.57	0.502	SST CHODL
	MAF::NFE2	0.00840137	1	0.262657	0.53	0.447	SST CHODL
	ZBTB18	0	0	0.995676	0.821	0.469	SST
	Ptf1a(var.2)	0	0	0.823807	0.828	0.477	SST
	MYOG	0	0	0.738312	0.823	0.466	SST
	MYF5	0	0	0.73605	0.792	0.48	SST
	BHLHA15(var.2)	0	0	0.672285	0.755	0.471	SST
	BHLHE22(var.2)	0	0	0.592998	0.829	0.469	SST
	Tcf12	0	0	0.592971	0.802	0.476	SST
	Ascl2	0	0	0.581727	0.769	0.474	SST
	ASCL1	0	0	0.578505	0.783	0.466	SST
	NHLH1	0	0	0.555809	0.757	0.472	SST
	ASCL1(var.2)	9.69612e-265	7.2333e-262	0.276975	0.632	0.459	SST
	Tcf21	1.14981e-254	8.57756e-252	0.526438	0.687	0.482	SST
	MSC	8.6568e-254	6.45797e-251	0.496841	0.683	0.484	SST
	TWIST1	6.26005e-228	4.67e-225	0.377476	0.628	0.459	SST
	NHLH2	1.1454e-224	8.54472e-222	0.38646	0.671	0.475	SST
	TFAP4	1.26712e-223	9.45274e-221	0.491596	0.694	0.487	SST
	MYOD1	4.26186e-207	3.17935e-204	0.339446	0.623	0.464	SST
	Ptf1a	1.42681e-205	1.0644e-202	0.329552	0.605	0.455	SST
	ATOH1(var.2)	3.32837e-179	2.48296e-176	0.355365	0.645	0.477	SST
	MAF	1.13484e-122	8.46593e-120	0.320747	0.608	0.478	SST
	MAFA	7.47575e-113	5.57691e-110	0.294971	0.597	0.474	SST
	MYF6	4.66082e-100	3.47697e-97	0.301638	0.612	0.486	SST
	NRL	4.584e-64	3.41966e-61	0.277456	0.589	0.492	SST
	MYOG	0	0	1.34993	0.921	0.443	PVALB
	BHLHE22(var.2)	0	0	1.27579	0.93	0.446	PVALB
	ASCL1	0	0	1.18775	0.901	0.443	PVALB
	Ptf1a(var.2)	0	0	1.1232	0.874	0.459	PVALB
	NHLH1	0	0	1.07564	0.875	0.45	PVALB
	Tcf12	0	0	1.05804	0.893	0.456	PVALB
	MYF5	0	0	1.02292	0.847	0.463	PVALB
	Ascl2	0	0	1.00531	0.85	0.455	PVALB
	Esrrg	0	0	0.887328	0.751	0.468	PVALB
	MEF2B	0	0	0.85164	0.756	0.45	PVALB
	BHLHA15(var.2)	0	0	0.848935	0.789	0.457	PVALB
	NHLH2	0	0	0.833127	0.786	0.457	PVALB
	ESRRB	0	0	0.831723	0.747	0.468	PVALB
	RORC	0	0	0.827863	0.745	0.496	PVALB
	MEF2D	0	0	0.799254	0.749	0.458	PVALB
	ESRRA	0	0	0.795537	0.74	0.47	PVALB
	ZBTB18	0	0	0.772208	0.782	0.46	PVALB
	RORB	0	0	0.74532	0.743	0.496	PVALB
	TFAP4	0	0	0.700141	0.755	0.474	PVALB
	MAF	0	0	0.667472	0.701	0.464	PVALB
	MAFA	0	0	0.666902	0.702	0.459	PVALB
	MEF2C	0	0	0.658179	0.724	0.462	PVALB
	CTCF	0	0	0.656971	0.842	0.511	PVALB
	NR5A1	0	0	0.655232	0.72	0.473	PVALB
	RORA(var.2)	0	0	0.642993	0.703	0.49	PVALB
	RORA	0	0	0.619678	0.739	0.495	PVALB
	NR2F2	0	0	0.598031	0.717	0.485	PVALB
	MEF2A	0	0	0.593106	0.713	0.463	PVALB
	NR4A2	0	0	0.590984	0.7	0.48	PVALB
	Nr5a2	0	0	0.582046	0.692	0.477	PVALB
	ATOH1(var.2)	0	0	0.565777	0.697	0.466	PVALB
	Tcf21	0	0	0.530465	0.682	0.476	PVALB
	ASCL1(var.2)	0	0	0.527739	0.698	0.447	PVALB
	MYOD1	0	0	0.499865	0.675	0.454	PVALB
	MSC	1.97626258336499e-323	1.47429188719028e-320	0.436693	0.675	0.478	PVALB
	MAFF	0	1.19468e-305	0.415285	0.669	0.492	PVALB
	MAFG	2.64041e-307	1.96975e-304	0.442817	0.667	0.488	PVALB
	NRL	3.84526e-299	2.86856e-296	0.459803	0.653	0.482	PVALB
	NR2C2(var.2)	1.6549e-282	1.23456e-279	0.455836	0.652	0.487	PVALB
	Mafb	1.82344e-270	1.36029e-267	0.415382	0.654	0.486	PVALB
	HOXA1	1.81538e-252	1.35427e-249	0.372478	0.648	0.491	PVALB
	HOXA5	1.81538e-252	1.35427e-249	0.372478	0.648	0.491	PVALB
	HOXB5	1.81538e-252	1.35427e-249	0.372478	0.648	0.491	PVALB
	NR2C1	1.87517e-246	1.39887e-243	0.388011	0.646	0.493	PVALB
	EMX1	4.15601e-210	3.10039e-207	0.264901	0.637	0.495	PVALB
	HOXA2	4.15601e-210	3.10039e-207	0.264901	0.637	0.495	PVALB
	HOXB2	4.15601e-210	3.10039e-207	0.264901	0.637	0.495	PVALB
	HOXD3	4.15601e-210	3.10039e-207	0.264901	0.637	0.495	PVALB
	PDX1	4.15601e-210	3.10039e-207	0.264901	0.637	0.495	PVALB
	BARX1	3.96473e-204	2.95769e-201	0.265207	0.639	0.5	PVALB
	EVX2	1.45423e-202	1.08485e-199	0.263959	0.637	0.498	PVALB
	RARA(var.2)	7.93028e-202	5.91599e-199	0.371811	0.629	0.486	PVALB
	RARA::RXRG	8.78191e-184	6.55131e-181	0.321098	0.624	0.494	PVALB
	Rarb(var.2)	4.04277e-174	3.01591e-171	0.346194	0.62	0.487	PVALB
	TCF4	1.43494e-157	1.07047e-154	0.315934	0.612	0.451	PVALB
	HOXA7	4.48778e-146	3.34788e-143	0.29477	0.611	0.49	PVALB
	HOXB8	4.48778e-146	3.34788e-143	0.29477	0.611	0.49	PVALB
	HOXD8	4.48778e-146	3.34788e-143	0.29477	0.611	0.49	PVALB
	LHX1	4.50251e-125	3.35887e-122	0.273478	0.603	0.495	PVALB
	FERD3L	1.15196e-119	8.59364e-117	0.284094	0.6	0.479	PVALB
	ESR2	3.02501e-114	2.25666e-111	0.274623	0.601	0.489	PVALB
	ZFP57	4.25382e-110	3.17335e-107	0.291566	0.597	0.482	PVALB
	ZNF317	6.08233e-103	4.53742e-100	0.288071	0.586	0.473	PVALB
	TBP	8.18309e-98	6.10458e-95	0.256196	0.586	0.481	PVALB
	FOS::JUND	0	0	1.8574	0.775	0.265	L2-3 IT
	JUNB	0	0	1.81139	0.77	0.267	L2-3 IT
	FOSL1	0	0	1.8081	0.776	0.266	L2-3 IT
	FOSL1::JUN	0	0	1.80584	0.767	0.267	L2-3 IT
	Smad2::Smad3	0	0	1.7985	0.774	0.267	L2-3 IT
	JUN(var.2)	0	0	1.78762	0.773	0.266	L2-3 IT
	FOSL1::JUNB	0	0	1.78011	0.765	0.273	L2-3 IT
	BATF::JUN	0	0	1.77506	0.77	0.269	L2-3 IT
	JUND	0	0	1.77311	0.767	0.269	L2-3 IT
	FOSL2::JUN	0	0	1.76122	0.769	0.27	L2-3 IT
	FOSL1::JUND	0	0	1.7532	0.752	0.28	L2-3 IT
	BATF	0	0	1.75314	0.768	0.27	L2-3 IT
	FOSB::JUNB	0	0	1.7527	0.763	0.277	L2-3 IT
	FOS	0	0	1.75175	0.762	0.271	L2-3 IT
	FOSL2	0	0	1.751	0.774	0.267	L2-3 IT
	BATF3	0	0	1.75028	0.767	0.273	L2-3 IT
	FOS::JUN	0	0	1.74315	0.761	0.278	L2-3 IT
	FOS::JUNB	0	0	1.71759	0.765	0.274	L2-3 IT
	FOSL2::JUND	0	0	1.71351	0.757	0.281	L2-3 IT
	FOSL2::JUNB	0	0	1.67887	0.754	0.281	L2-3 IT
	JDP2	0	0	1.55403	0.744	0.294	L2-3 IT
	JUN::JUNB	0	0	1.52074	0.743	0.294	L2-3 IT
	BACH2	0	0	1.50608	0.743	0.291	L2-3 IT
	NFE2	0	0	1.40762	0.735	0.306	L2-3 IT
	BACH1	0	0	1.19641	0.71	0.321	L2-3 IT
	NEUROD2	0	0	1.00153	0.711	0.312	L2-3 IT
	BHLHE22	0	0	0.98797	0.711	0.313	L2-3 IT
	OLIG1	0	0	0.983098	0.714	0.309	L2-3 IT
	NEUROG1	0	0	0.955914	0.709	0.314	L2-3 IT
	Atoh1	0	0	0.937551	0.707	0.315	L2-3 IT
	BHLHE23	0	0	0.92882	0.698	0.322	L2-3 IT
	Bhlha15	0	0	0.919525	0.695	0.331	L2-3 IT
	Twist2	0	0	0.851793	0.693	0.331	L2-3 IT
	MAFK	0	0	0.844293	0.671	0.357	L2-3 IT
	NFE2L1	0	0	0.832137	0.658	0.358	L2-3 IT
	OLIG3	0	0	0.816275	0.676	0.339	L2-3 IT
	OLIG2	0	0	0.803766	0.673	0.344	L2-3 IT
	TCF21(var.2)	0	0	0.778123	0.671	0.342	L2-3 IT
	Wt1	0	0	0.759454	0.74	0.37	L2-3 IT
	GLI2	0	0	0.752652	0.695	0.375	L2-3 IT
	ATOH7	0	0	0.747352	0.678	0.34	L2-3 IT
	NEUROG2	0	0	0.745879	0.666	0.346	L2-3 IT
	ZNF75D	0	0	0.734028	0.688	0.377	L2-3 IT
	TBX18	0	0	0.724691	0.696	0.35	L2-3 IT
	MAF::NFE2	0	0	0.708786	0.634	0.373	L2-3 IT
	TBX6	0	0	0.684119	0.667	0.355	L2-3 IT
	Nfe2l2	0	0	0.681544	0.636	0.382	L2-3 IT
	GLI3	0	0	0.663508	0.674	0.387	L2-3 IT
	TBX3	0	0	0.659957	0.668	0.362	L2-3 IT
	MGA	0	0	0.640825	0.661	0.369	L2-3 IT
	TBX15	0	0	0.640825	0.661	0.369	L2-3 IT
	EGR1	0	0	0.630144	0.715	0.379	L2-3 IT
	TBX4	0	0	0.618345	0.649	0.369	L2-3 IT
	TBX5	0	0	0.618345	0.649	0.369	L2-3 IT
	EGR2	0	0	0.617216	0.676	0.396	L2-3 IT
	NEUROG2(var.2)	0	0	0.615139	0.664	0.343	L2-3 IT
	NEUROD1	0	0	0.605863	0.66	0.347	L2-3 IT
	TFAP4(var.2)	0	0	0.600461	0.629	0.377	L2-3 IT
	EGR4	0	0	0.59089	0.658	0.41	L2-3 IT
	Rbpjl	0	0	0.58973	0.657	0.379	L2-3 IT
	TBX1	0	0	0.57696	0.646	0.373	L2-3 IT
	SNAI3	0	0	0.5619	0.653	0.383	L2-3 IT
	TBX21	0	0	0.546476	0.638	0.371	L2-3 IT
	Bach1::Mafk	0	0	0.545313	0.614	0.396	L2-3 IT
	KLF9	0	0	0.543119	0.672	0.4	L2-3 IT
	EGR3	0	0	0.542578	0.672	0.408	L2-3 IT
	TBX20	0	0	0.539841	0.631	0.382	L2-3 IT
	SNAI2	0	0	0.539746	0.64	0.387	L2-3 IT
	SNAI1	0	0	0.520575	0.648	0.389	L2-3 IT
	MSGN1	0	0	0.519227	0.622	0.405	L2-3 IT
	TBR1	0	0	0.482942	0.632	0.375	L2-3 IT
	PBX3	0	0	0.481633	0.614	0.414	L2-3 IT
	PKNOX1	0	0	0.476403	0.614	0.418	L2-3 IT
	TBX2	0	0	0.466692	0.621	0.386	L2-3 IT
	HIC2	0	0	0.452919	0.616	0.42	L2-3 IT
	EOMES	0	0	0.449629	0.618	0.386	L2-3 IT
	HLF	0	0	0.413203	0.604	0.435	L2-3 IT
	MXI1	0	0	0.41132	0.6	0.418	L2-3 IT
	KLF17	0	0	0.407026	0.619	0.43	L2-3 IT
	Klf1	0	0	0.36725	0.614	0.433	L2-3 IT
	NFIL3	0	0	0.364947	0.598	0.441	L2-3 IT
	ZKSCAN5	0	0	0.347768	0.611	0.429	L2-3 IT
	KLF11	0	0	0.291719	0.598	0.455	L2-3 IT
	KLF10	0	0	0.281036	0.586	0.455	L2-3 IT
	ZNF263	0	0	0.280881	0.595	0.448	L2-3 IT
	RFX2	2.94868258750973e-318	2.19971721028226e-315	0.314268	0.576	0.455	L2-3 IT
	RFX4	8.61484e-302	6.42667e-299	0.27514	0.571	0.46	L2-3 IT
	ZEB1	5.00939e-278	3.737e-275	0.422826	0.628	0.399	L2-3 IT
	NKX2-2	1.42015e-275	1.05943e-272	0.35235	0.584	0.441	L2-3 IT
	MEIS3	1.41392e-274	1.05478e-271	0.349331	0.578	0.447	L2-3 IT
	RFX5	1.97325e-271	1.47204e-268	0.259087	0.572	0.463	L2-3 IT
	Ptf1a(var.3)	1.20362e-255	8.97903e-253	0.420336	0.611	0.401	L2-3 IT
	ZNF354C	1.73773e-235	1.29635e-232	0.358211	0.595	0.415	L2-3 IT
	TGIF2	1.36635e-229	1.0193e-226	0.380005	0.582	0.428	L2-3 IT
	MEIS2	5.36077e-229	3.99914e-226	0.292507	0.57	0.45	L2-3 IT
	PKNOX2	6.54589e-222	4.88324e-219	0.379153	0.584	0.426	L2-3 IT
	TAL1::TCF3	3.31111e-209	2.47008e-206	0.373646	0.585	0.395	L2-3 IT
	TGIF2LY	8.53236e-207	6.36514e-204	0.367728	0.569	0.43	L2-3 IT
	ZNF135	2.22192e-191	1.65756e-188	0.290547	0.584	0.437	L2-3 IT
	TCF3	1.39038e-176	1.03722e-173	0.354579	0.608	0.409	L2-3 IT
	TGIF2LX	1.0969e-161	8.18291e-159	0.32312	0.566	0.435	L2-3 IT
	DBP	2.86671e-159	2.13857e-156	0.251292	0.55	0.452	L2-3 IT
	TCF12(var.2)	3.15595e-143	2.35434e-140	0.332342	0.599	0.415	L2-3 IT
	TCF4	1.51164e-115	1.12769e-112	0.306114	0.595	0.414	L2-3 IT
	TGIF1	1.75188e-102	1.3069e-99	0.258708	0.559	0.448	L2-3 IT
	HAND2	1.26342e-99	9.42513e-97	0.291009	0.571	0.406	L2-3 IT
	SREBF1	4.71864e-98	3.52011e-95	0.299583	0.564	0.434	L2-3 IT
	NEUROG2(var.2)	0	0	1.41744	0.877	0.401	L5 IT
	NEUROD1	0	0	1.38817	0.871	0.403	L5 IT
	TAL1::TCF3	0	0	1.263	0.835	0.421	L5 IT
	HAND2	0	0	1.19256	0.835	0.425	L5 IT
	ATOH7	0	0	1.08244	0.8	0.409	L5 IT
	TCF21(var.2)	0	0	1.01036	0.791	0.409	L5 IT
	Atoh1	0	0	0.975451	0.788	0.399	L5 IT
	NEUROG2	0	0	0.968532	0.776	0.412	L5 IT
	OLIG1	0	0	0.935185	0.786	0.397	L5 IT
	NEUROG1	0	0	0.930523	0.784	0.4	L5 IT
	OLIG3	0	0	0.914715	0.764	0.41	L5 IT
	NEUROD2	0	0	0.910622	0.78	0.399	L5 IT
	Ptf1a	0	0	0.901022	0.759	0.442	L5 IT
	BHLHE22	0	0	0.890789	0.766	0.4	L5 IT
	OLIG2	0	0	0.8771	0.75	0.414	L5 IT
	BHLHE23	0	0	0.875427	0.751	0.405	L5 IT
	Twist2	0	0	0.821556	0.752	0.41	L5 IT
	TWIST1	0	0	0.80343	0.745	0.449	L5 IT
	Bhlha15	0	0	0.800289	0.748	0.411	L5 IT
	TFAP4(var.2)	0	0	0.734578	0.708	0.429	L5 IT
	MSGN1	7.83601e-238	5.84566e-235	0.569628	0.681	0.451	L5 IT
	TBX21	5.34532e-196	3.98761e-193	0.581278	0.694	0.429	L5 IT
	EOMES	4.95068e-178	3.69321e-175	0.545679	0.684	0.435	L5 IT
	TBX1	3.31043e-171	2.46958e-168	0.546006	0.685	0.433	L5 IT
	TBR1	2.77126e-163	2.06736e-160	0.542153	0.682	0.431	L5 IT
	TBX2	5.75325e-163	4.29192e-160	0.511022	0.68	0.436	L5 IT
	TBX18	5.43591e-161	4.05519e-158	0.520212	0.696	0.429	L5 IT
	ATOH1(var.2)	5.6751e-158	4.23362e-155	0.353575	0.652	0.474	L5 IT
	TBX6	4.22852e-155	3.15448e-152	0.533753	0.678	0.426	L5 IT
	TBX3	3.27239e-139	2.4412e-136	0.541552	0.673	0.432	L5 IT
	TBX20	2.25547e-135	1.68258e-132	0.486181	0.669	0.437	L5 IT
	TBX4	1.49819e-130	1.11765e-127	0.51446	0.671	0.432	L5 IT
	TBX5	1.49819e-130	1.11765e-127	0.51446	0.671	0.432	L5 IT
	MGA	1.80152e-113	1.34393e-110	0.466751	0.661	0.436	L5 IT
	TBX15	1.80152e-113	1.34393e-110	0.466751	0.661	0.436	L5 IT
	SMAD2::SMAD3::SMAD4	2.65641e-108	1.98168e-105	0.445311	0.644	0.456	L5 IT
	FIGLA	1.53059e-103	1.14182e-100	0.39491	0.631	0.457	L5 IT
	FERD3L	2.03696e-95	1.51957e-92	0.291788	0.609	0.481	L5 IT
	GATA3	1.04295e-93	7.78043e-91	0.407752	0.621	0.457	L5 IT
	GATA2	6.0541e-89	4.51636e-86	0.387516	0.618	0.46	L5 IT
	ZEB1	1.50265e-84	1.12098e-81	0.397582	0.653	0.45	L5 IT
	GATA4	2.20491e-84	1.64486e-81	0.37777	0.61	0.461	L5 IT
	Zic2	1.41042e-82	1.05217e-79	0.308927	0.63	0.469	L5 IT
	Rbpjl	7.36898e-69	5.49726e-66	0.374043	0.645	0.443	L5 IT
	Smad4	2.73996e-68	2.04401e-65	0.293717	0.6	0.477	L5 IT
	TCF12(var.2)	9.23836e-68	6.89182e-65	0.350929	0.644	0.454	L5 IT
	Ptf1a(var.3)	2.51091e-67	1.87314e-64	0.354513	0.631	0.447	L5 IT
	TCF4	3.98236e-67	2.97084e-64	0.329429	0.638	0.453	L5 IT
	Zic1::Zic2	1.00862e-66	7.52434e-64	0.266499	0.618	0.476	L5 IT
	TCF3	4.70789e-64	3.51208e-61	0.343543	0.638	0.453	L5 IT
	MXI1	2.24396e-56	1.674e-53	0.31397	0.601	0.46	L5 IT
	GATA6	2.80848e-56	2.09512e-53	0.301338	0.585	0.465	L5 IT
	Hand1::Tcf3	3.70703e-53	2.76544e-50	0.25848	0.586	0.477	L5 IT
	SNAI1	1.69445e-52	1.26406e-49	0.35348	0.634	0.449	L5 IT
	ZNF354C	1.87478e-50	1.39858e-47	0.307202	0.604	0.456	L5 IT
	ZNF16	3.72932e-44	2.78207e-41	0.273893	0.595	0.473	L5 IT
	SNAI3	7.17968e-43	5.35604e-40	0.320486	0.622	0.447	L5 IT
	SNAI2	3.17545e-37	2.36888e-34	0.305302	0.602	0.448	L5 IT
	SREBF1	7.34621e-28	5.48027e-25	0.289395	0.579	0.463	L5 IT
	TBXT	5.0968e-27	3.80221e-24	0.288143	0.56	0.466	L5 IT
	Bach1::Mafk	0.00222847	1	0.26735	0.549	0.451	L5 IT
	POU3F2	1.19225e-64	8.8942e-62	0.640211	0.786	0.511	L5 ET
	POU2F1	2.50464e-61	1.86846e-58	0.665943	0.745	0.509	L5 ET
	POU2F2	3.59046e-61	2.67849e-58	0.789721	0.768	0.504	L5 ET
	POU3F1	1.51025e-60	1.12664e-57	0.602856	0.76	0.511	L5 ET
	POU3F4	3.50203e-59	2.61251e-56	0.703818	0.743	0.502	L5 ET
	POU2F3	7.98796e-59	5.95902e-56	0.67826	0.77	0.503	L5 ET
	POU1F1	8.20278e-58	6.11927e-55	0.535986	0.772	0.516	L5 ET
	POU5F1	4.71145e-57	3.51474e-54	0.702017	0.764	0.503	L5 ET
	POU5F1B	1.08872e-56	8.12187e-54	0.826397	0.756	0.509	L5 ET
	POU3F3	1.44681e-44	1.07932e-41	0.477472	0.733	0.512	L5 ET
	Crx	3.8217e-21	2.85099e-18	0.384593	0.684	0.499	L5 ET
	NFIX	2.43314e-19	1.81512e-16	0.407697	0.696	0.499	L5 ET
	MEF2B	6.41743e-17	4.7874e-14	0.374611	0.682	0.476	L5 ET
	NFIA	1.69489e-16	1.26439e-13	0.263226	0.657	0.502	L5 ET
	Esrrg	1.40831e-13	1.0506e-10	0.381255	0.671	0.492	L5 ET
	TCF7L2	1.66386e-13	1.24124e-10	0.341311	0.616	0.509	L5 ET
	Nr5a2	4.07193e-13	3.03766e-10	0.331644	0.661	0.495	L5 ET
	MEF2A	2.91498e-12	2.17458e-09	0.307023	0.653	0.484	L5 ET
	GSC2	4.14588e-12	3.09283e-09	0.276797	0.593	0.5	L5 ET
	GSC	4.80627e-12	3.58548e-09	0.31025	0.604	0.498	L5 ET
	ESRRB	1.35588e-11	1.01149e-08	0.318814	0.628	0.492	L5 ET
	MEF2D	2.93584e-11	2.19014e-08	0.31559	0.632	0.483	L5 ET
	ESRRA	6.95887e-11	5.19132e-08	0.270897	0.635	0.493	L5 ET
	MEF2C	1.47891e-09	1.10326e-06	0.259596	0.635	0.485	L5 ET
	Bhlha15	2.59135e-09	1.93314e-06	0.456355	0.71	0.432	L5 ET
	DPRX	3.01016e-09	2.24558e-06	0.321961	0.626	0.485	L5 ET
	Znf423	1.79247e-08	1.33718e-05	0.342403	0.632	0.488	L5 ET
	NR6A1	8.8947e-08	6.63544e-05	0.317065	0.596	0.499	L5 ET
	ZNF16	1.6119e-07	0.000120248	0.431679	0.624	0.48	L5 ET
	OSR2	2.75783e-07	0.000205734	0.371221	0.63	0.487	L5 ET
	GATA5	5.44898e-07	0.000406494	0.312138	0.624	0.481	L5 ET
	Ar	2.7711e-06	0.00206724	0.344587	0.612	0.499	L5 ET
	MZF1	5.73176e-06	0.00427589	0.276605	0.6	0.488	L5 ET
	GATA4	9.39861e-06	0.00701136	0.299038	0.62	0.47	L5 ET
	OLIG1	1.14258e-05	0.00852368	0.357882	0.663	0.422	L5 ET
	ZBTB12	4.3164e-05	0.0322004	0.306852	0.589	0.484	L5 ET
	Klf1	0.000111645	0.0832875	0.250328	0.655	0.483	L5 ET
	BHLHE23	0.000111656	0.0832957	0.31696	0.637	0.427	L5 ET
	TFAP2B	0.000173392	0.129351	0.269038	0.583	0.497	L5 ET
	GATA2	0.000220164	0.164242	0.254818	0.612	0.47	L5 ET
	Atoh1	0.000238373	0.177826	0.296081	0.647	0.424	L5 ET
	ZSCAN4	0.000315022	0.235006	0.325705	0.616	0.473	L5 ET
	ZBTB26	0.00033995	0.253603	0.280182	0.595	0.486	L5 ET
	GATA6	0.00080587	0.601179	0.257627	0.626	0.472	L5 ET
	BHLHE22	0.000843873	0.629529	0.327033	0.659	0.423	L5 ET
	THRB(var.3)	0.00103677	0.773431	0.256494	0.583	0.491	L5 ET
	ZNF317	0.00108724	0.811078	0.32694	0.598	0.482	L5 ET
	RXRG(var.2)	0.00110111	0.821431	0.278796	0.552	0.496	L5 ET
	NEUROG1	0.00152652	1	0.325201	0.62	0.424	L5 ET
	ZBTB6	0.00354102	1	0.279224	0.616	0.486	L5 ET
	CTCF	6.01278e-159	4.48553e-156	0.965228	0.913	0.538	L5-6 NP
	HAND2	3.64713e-81	2.72076e-78	0.734958	0.785	0.45	L5-6 NP
	ZEB1	4.39483e-77	3.27855e-74	0.652969	0.776	0.461	L5-6 NP
	TCF4	1.66427e-76	1.24154e-73	0.640199	0.806	0.463	L5-6 NP
	TCF12(var.2)	4.31409e-73	3.21831e-70	0.62428	0.75	0.464	L5-6 NP
	TCF3	2.08759e-70	1.55734e-67	0.619068	0.745	0.463	L5-6 NP
	NEUROG2(var.2)	2.87671e-70	2.14603e-67	0.698144	0.748	0.43	L5-6 NP
	Rbpjl	3.41812e-67	2.54992e-64	0.664026	0.767	0.455	L5-6 NP
	Ptf1a(var.3)	6.61836e-67	4.9373e-64	0.715827	0.76	0.457	L5-6 NP
	SNAI3	1.93244e-66	1.4416e-63	0.627747	0.759	0.457	L5-6 NP
	FIGLA	2.04653e-64	1.52671e-61	0.697025	0.737	0.467	L5-6 NP
	TCF21(var.2)	1.34383e-61	1.0025e-58	0.767107	0.753	0.432	L5-6 NP
	SNAI1	1.81866e-60	1.35672e-57	0.600178	0.75	0.46	L5-6 NP
	NEUROD1	4.88369e-59	3.64323e-56	0.685194	0.733	0.432	L5-6 NP
	SNAI2	7.02906e-59	5.24368e-56	0.610382	0.76	0.456	L5-6 NP
	ASCL1(var.2)	2.50999e-53	1.87245e-50	0.486265	0.764	0.467	L5-6 NP
	TAL1::TCF3	1.11454e-51	8.3145e-49	0.546909	0.734	0.446	L5-6 NP
	OLIG1	1.03349e-50	7.70986e-48	0.669538	0.7	0.421	L5-6 NP
	NEUROD2	3.10695e-47	2.31778e-44	0.638506	0.719	0.422	L5-6 NP
	NEUROG2	3.8811e-47	2.8953e-44	0.690188	0.72	0.434	L5-6 NP
	BHLHE23	1.60018e-46	1.19373e-43	0.608717	0.701	0.426	L5-6 NP
	Atoh1	3.22453e-45	2.4055e-42	0.557124	0.712	0.423	L5-6 NP
	BHLHE22	8.51856e-40	6.35484e-37	0.61171	0.706	0.423	L5-6 NP
	ATOH7	2.99037e-38	2.23082e-35	0.548489	0.709	0.433	L5-6 NP
	TWIST1	6.83862e-38	5.10161e-35	0.529638	0.694	0.467	L5-6 NP
	Bhlha15	7.35944e-37	5.49014e-34	0.450034	0.692	0.431	L5-6 NP
	OLIG3	8.22302e-37	6.13438e-34	0.505425	0.666	0.432	L5-6 NP
	OLIG2	8.32348e-37	6.20931e-34	0.515875	0.67	0.435	L5-6 NP
	NEUROG1	1.0474e-36	7.81362e-34	0.498988	0.678	0.423	L5-6 NP
	Ptf1a	2.27365e-35	1.69614e-32	0.436217	0.694	0.461	L5-6 NP
	MYOD1	5.40475e-28	4.03194e-25	0.406384	0.691	0.472	L5-6 NP
	TFAP4(var.2)	2.01872e-24	1.50597e-21	0.419509	0.639	0.446	L5-6 NP
	Twist2	9.4818e-23	7.07343e-20	0.317762	0.628	0.432	L5-6 NP
	MSGN1	1.5725e-09	1.17309e-06	0.279621	0.574	0.465	L5-6 NP
	GATA5	1.25015e-05	0.00932615	0.372257	0.535	0.481	L5-6 NP
	TBX21	5.46456e-138	4.07656e-135	0.719186	0.758	0.438	L6 IT
	EOMES	5.41792e-124	4.04177e-121	0.70318	0.735	0.444	L6 IT
	TBX18	4.27959e-120	3.19257e-117	0.66071	0.755	0.439	L6 IT
	TBR1	1.00107e-115	7.468e-113	0.694848	0.735	0.44	L6 IT
	TBX20	2.18968e-107	1.6335e-104	0.65688	0.725	0.445	L6 IT
	TBX2	1.79857e-98	1.34173e-95	0.650298	0.718	0.445	L6 IT
	TBX6	6.75075e-96	5.03606e-93	0.629039	0.716	0.436	L6 IT
	TBX1	3.43471e-90	2.56229e-87	0.585715	0.718	0.443	L6 IT
	TBX3	5.39711e-73	4.02625e-70	0.539241	0.706	0.442	L6 IT
	MGA	6.19462e-71	4.62118e-68	0.538377	0.709	0.445	L6 IT
	TBX15	6.19462e-71	4.62118e-68	0.538377	0.709	0.445	L6 IT
	NEUROG1	4.64928e-62	3.46836e-59	0.475034	0.678	0.419	L6 IT
	Atoh1	3.08022e-59	2.29784e-56	0.480961	0.692	0.418	L6 IT
	OLIG1	6.84173e-58	5.10393e-55	0.468284	0.681	0.416	L6 IT
	Twist2	3.57193e-56	2.66466e-53	0.498016	0.676	0.427	L6 IT
	NEUROD2	4.14151e-55	3.08957e-52	0.474367	0.678	0.418	L6 IT
	BHLHE22	8.55255e-53	6.3802e-50	0.436288	0.671	0.418	L6 IT
	KLF9	1.42787e-51	1.06519e-48	0.331392	0.667	0.471	L6 IT
	OLIG3	1.13839e-48	8.49237e-46	0.472687	0.656	0.428	L6 IT
	ZNF135	3.45609e-43	2.57825e-40	0.364798	0.643	0.474	L6 IT
	RFX2	2.85773e-42	2.13187e-39	0.297399	0.62	0.485	L6 IT
	TCF21(var.2)	5.90018e-42	4.40154e-39	0.389328	0.658	0.429	L6 IT
	OLIG2	1.27501e-41	9.51154e-39	0.429032	0.648	0.431	L6 IT
	Klf1	1.58478e-40	1.18225e-37	0.31655	0.661	0.479	L6 IT
	BHLHE23	2.72867e-40	2.03558e-37	0.384816	0.651	0.422	L6 IT
	EGR1	1.78863e-39	1.33432e-36	0.271876	0.655	0.469	L6 IT
	ATOH7	5.4417e-37	4.05951e-34	0.36647	0.648	0.429	L6 IT
	RFX5	1.75144e-35	1.30658e-32	0.255268	0.598	0.491	L6 IT
	TBX4	1.8044e-35	1.34609e-32	0.409728	0.663	0.442	L6 IT
	TBX5	1.8044e-35	1.34609e-32	0.409728	0.663	0.442	L6 IT
	ZNF75D	1.5357e-34	1.14563e-31	0.369581	0.636	0.46	L6 IT
	Bhlha15	4.39191e-34	3.27636e-31	0.359877	0.654	0.428	L6 IT
	GLI2	4.25529e-32	3.17445e-29	0.337447	0.653	0.46	L6 IT
	NEUROG2	2.34432e-29	1.74886e-26	0.357638	0.627	0.431	L6 IT
	NEUROG2(var.2)	2.52887e-28	1.88653e-25	0.299531	0.661	0.427	L6 IT
	TAL1::TCF3	1.90159e-27	1.41858e-24	0.335001	0.628	0.444	L6 IT
	NEUROD1	1.01419e-25	7.56588e-23	0.268897	0.657	0.429	L6 IT
	SREBF1	9.45777e-25	7.05549e-22	0.354322	0.615	0.467	L6 IT
	SMAD2::SMAD3::SMAD4	9.96694e-25	7.43534e-22	0.326329	0.621	0.464	L6 IT
	TFAP4(var.2)	3.63059e-22	2.70842e-19	0.300843	0.604	0.444	L6 IT
	ZNF354C	3.90446e-22	2.91273e-19	0.300492	0.621	0.462	L6 IT
	GLI3	2.39449e-21	1.78629e-18	0.292903	0.628	0.464	L6 IT
	MAFK	0.00258025	1	0.27663	0.596	0.442	L6 IT
	NR4A1	0	0	1.45811	0.93	0.5	L6 IT Car3
	EGR1	1.07571e-74	8.02481e-72	0.439122	0.766	0.47	L6 IT Car3
	FOSL2	1.82848e-64	1.36404e-61	0.412522	0.78	0.405	L6 IT Car3
	TBX20	5.38504e-60	4.01724e-57	0.589205	0.734	0.449	L6 IT Car3
	TBX18	1.38281e-57	1.03158e-54	0.61116	0.738	0.443	L6 IT Car3
	JUN(var.2)	6.10578e-57	4.55491e-54	0.448105	0.767	0.404	L6 IT Car3
	TBX21	1.25869e-55	9.38981e-53	0.581955	0.708	0.443	L6 IT Car3
	Smad2::Smad3	1.79333e-55	1.33783e-52	0.260257	0.765	0.405	L6 IT Car3
	TBR1	2.64712e-52	1.97475e-49	0.553059	0.718	0.444	L6 IT Car3
	EOMES	2.93456e-52	2.18918e-49	0.584906	0.705	0.448	L6 IT Car3
	TBX1	7.87717e-52	5.87637e-49	0.560413	0.711	0.447	L6 IT Car3
	FOS	7.29681e-49	5.44342e-46	0.346344	0.753	0.405	L6 IT Car3
	BATF	1.08946e-48	8.12739e-46	0.309009	0.746	0.406	L6 IT Car3
	BATF::JUN	3.45661e-48	2.57863e-45	0.27933	0.755	0.406	L6 IT Car3
	FOS::JUNB	2.1135e-44	1.57667e-41	0.27591	0.733	0.408	L6 IT Car3
	TBX2	1.42782e-43	1.06515e-40	0.545758	0.693	0.449	L6 IT Car3
	Klf1	3.65111e-40	2.72373e-37	0.371361	0.688	0.481	L6 IT Car3
	TBX6	1.47519e-38	1.10049e-35	0.462457	0.691	0.44	L6 IT Car3
	NFE2	8.8537e-38	6.60486e-35	0.444412	0.709	0.423	L6 IT Car3
	MGA	1.62101e-36	1.20927e-33	0.447288	0.681	0.449	L6 IT Car3
	TBX15	1.62101e-36	1.20927e-33	0.447288	0.681	0.449	L6 IT Car3
	FOSL2::JUNB	4.76004e-36	3.55099e-33	0.259621	0.694	0.41	L6 IT Car3
	EGR3	5.79149e-35	4.32045e-32	0.319996	0.682	0.48	L6 IT Car3
	KLF9	1.78956e-34	1.33501e-31	0.334828	0.685	0.474	L6 IT Car3
	BACH1	4.86235e-34	3.62732e-31	0.413358	0.687	0.427	L6 IT Car3
	KLF11	1.43962e-33	1.07396e-30	0.261505	0.646	0.494	L6 IT Car3
	RFX2	2.56085e-33	1.91039e-30	0.333852	0.638	0.487	L6 IT Car3
	TBX3	1.28702e-32	9.60117e-30	0.427613	0.675	0.446	L6 IT Car3
	Wt1	1.57027e-29	1.17142e-26	0.267004	0.677	0.472	L6 IT Car3
	MAFK	2.02928e-28	1.51384e-25	0.437248	0.646	0.443	L6 IT Car3
	TBX4	4.84898e-27	3.61734e-24	0.394271	0.658	0.445	L6 IT Car3
	TBX5	4.84898e-27	3.61734e-24	0.394271	0.658	0.445	L6 IT Car3
	RFX4	5.82108e-27	4.34252e-24	0.251212	0.633	0.489	L6 IT Car3
	EGR2	6.34585e-26	4.73401e-23	0.358057	0.667	0.473	L6 IT Car3
	EGR4	2.97515e-18	2.21946e-15	0.284815	0.625	0.478	L6 IT Car3
	ZNF135	3.56904e-18	2.6625e-15	0.260752	0.631	0.476	L6 IT Car3
	PBX3	7.38849e-18	5.51181e-15	0.307584	0.627	0.468	L6 IT Car3
	GLI3	1.51253e-17	1.12834e-14	0.291477	0.635	0.466	L6 IT Car3
	GLI2	1.13012e-16	8.43067e-14	0.274433	0.64	0.463	L6 IT Car3
	Bach1::Mafk	2.45569e-16	1.83195e-13	0.317894	0.614	0.455	L6 IT Car3
	SREBF1	3.06166e-16	2.284e-13	0.305023	0.616	0.469	L6 IT Car3
	PKNOX1	4.66637e-13	3.48111e-10	0.259057	0.606	0.472	L6 IT Car3
	NFE2L1	6.17917e-11	4.60966e-08	0.267316	0.605	0.44	L6 IT Car3
	SMAD2::SMAD3::SMAD4	1.86653e-08	1.39243e-05	0.26742	0.59	0.467	L6 IT Car3
	TBR1	0	0	1.02313	0.799	0.434	L6 CT
	EOMES	0	0	0.961174	0.811	0.437	L6 CT
	TBX21	0	0	0.939468	0.807	0.432	L6 CT
	TBX2	4.94065645841247e-324	3.6857297179757e-321	0.944372	0.795	0.439	L6 CT
	TBX18	3.14845e-306	2.34874e-303	0.882893	0.813	0.433	L6 CT
	TBX1	2.59212e-272	1.93373e-269	0.85226	0.787	0.437	L6 CT
	TBX20	3.6127e-269	2.69507e-266	0.848358	0.78	0.439	L6 CT
	TBX6	7.89875e-267	5.89247e-264	0.864693	0.785	0.43	L6 CT
	TBX3	6.7628e-237	5.04505e-234	0.813576	0.78	0.435	L6 CT
	MGA	1.05106e-209	7.84094e-207	0.777824	0.755	0.439	L6 CT
	TBX15	1.05106e-209	7.84094e-207	0.777824	0.755	0.439	L6 CT
	TBX4	1.25097e-180	9.3322e-178	0.736276	0.745	0.436	L6 CT
	TBX5	1.25097e-180	9.3322e-178	0.736276	0.745	0.436	L6 CT
	TWIST1	6.59942e-125	4.92317e-122	0.509561	0.687	0.46	L6 CT
	Ptf1a	4.32361e-104	3.22542e-101	0.486063	0.681	0.454	L6 CT
	ZBTB18	5.80517e-97	4.33066e-94	0.298879	0.662	0.482	L6 CT
	SNAI2	3.91837e-89	2.9231e-86	0.539835	0.694	0.449	L6 CT
	SMAD2::SMAD3::SMAD4	1.25248e-87	9.34347e-85	0.488643	0.671	0.46	L6 CT
	Atoh1	1.0272e-79	7.66291e-77	0.446457	0.692	0.415	L6 CT
	Ptf1a(var.3)	3.43059e-79	2.55922e-76	0.500868	0.679	0.451	L6 CT
	Rbpjl	1.6818e-77	1.25462e-74	0.511907	0.684	0.448	L6 CT
	HAND2	1.43881e-70	1.07335e-67	0.447643	0.668	0.444	L6 CT
	ATOH7	1.66941e-70	1.24538e-67	0.463714	0.673	0.425	L6 CT
	SNAI3	3.71493e-69	2.77134e-66	0.467931	0.688	0.45	L6 CT
	NEUROG2(var.2)	4.20784e-69	3.13905e-66	0.442382	0.702	0.422	L6 CT
	NEUROG1	7.3299e-69	5.4681e-66	0.421997	0.676	0.415	L6 CT
	SNAI1	2.24654e-64	1.67592e-61	0.45339	0.696	0.453	L6 CT
	NEUROG2	1.05489e-62	7.86946e-60	0.44948	0.661	0.427	L6 CT
	OLIG1	2.29533e-59	1.71231e-56	0.372598	0.669	0.414	L6 CT
	ZEB1	5.07935e-59	3.7892e-56	0.41545	0.69	0.454	L6 CT
	TAL1::TCF3	7.1007e-57	5.29713e-54	0.406038	0.658	0.44	L6 CT
	BCL6	2.85414e-55	2.12919e-52	0.296619	0.607	0.49	L6 CT
	BHLHE22	5.88941e-52	4.3935e-49	0.363358	0.668	0.415	L6 CT
	NEUROD2	3.15922e-51	2.35677e-48	0.345515	0.668	0.415	L6 CT
	FIGLA	1.33164e-50	9.93407e-48	0.400046	0.641	0.462	L6 CT
	Klf1	2.89807e-50	2.16196e-47	0.301302	0.648	0.477	L6 CT
	TCF21(var.2)	4.56165e-48	3.40299e-45	0.35342	0.649	0.426	L6 CT
	Stat5a	6.64074e-48	4.95399e-45	0.268601	0.608	0.491	L6 CT
	NEUROD1	3.59353e-47	2.68077e-44	0.367032	0.672	0.425	L6 CT
	BHLHE23	2.34374e-45	1.74843e-42	0.337798	0.642	0.419	L6 CT
	TCF3	1.5284e-44	1.14019e-41	0.367437	0.67	0.457	L6 CT
	Twist2	1.185e-43	8.84012e-41	0.353574	0.645	0.425	L6 CT
	Hand1::Tcf3	3.89632e-42	2.90665e-39	0.310223	0.614	0.479	L6 CT
	OLIG3	1.42693e-40	1.06449e-37	0.300349	0.646	0.425	L6 CT
	TCF12(var.2)	2.14648e-37	1.60128e-34	0.338471	0.661	0.459	L6 CT
	TFAP4(var.2)	2.29322e-34	1.71074e-31	0.338409	0.62	0.441	L6 CT
	GATA4	6.04831e-33	4.51204e-30	0.30577	0.605	0.465	L6 CT
	Bhlha15	1.25705e-32	9.37756e-30	0.30298	0.641	0.425	L6 CT
	OLIG2	1.70264e-32	1.27017e-29	0.269013	0.629	0.429	L6 CT
	TCF4	4.46664e-32	3.33212e-29	0.310142	0.65	0.458	L6 CT
	TBXT	2.86548e-30	2.13765e-27	0.320603	0.587	0.468	L6 CT
	ZNF135	3.0847e-27	2.30119e-24	0.265397	0.605	0.473	L6 CT
	GATA2	2.75686e-26	2.05662e-23	0.301824	0.606	0.465	L6 CT
	GATA6	3.83649e-26	2.86202e-23	0.283946	0.589	0.469	L6 CT
	GATA3	8.75297e-26	6.52971e-23	0.30209	0.598	0.463	L6 CT
	SREBF1	1.8132e-22	1.35265e-19	0.29828	0.604	0.465	L6 CT
	RFX5	1.52739e-87	1.13943e-84	0.574051	0.729	0.49	L6b
	RFX2	1.31265e-86	9.79236e-84	0.61383	0.737	0.486	L6b
	RFX4	3.3435e-75	2.49425e-72	0.53305	0.724	0.488	L6b
	RFX1	3.63763e-56	2.71367e-53	0.422064	0.711	0.492	L6b
	RFX3	8.7167e-56	6.50266e-53	0.388709	0.69	0.491	L6b
	SMAD2::SMAD3::SMAD4	1.88022e-39	1.40264e-36	0.468174	0.659	0.466	L6b
	MEF2A	4.98851e-35	3.72143e-32	0.333141	0.648	0.483	L6b
	MEF2C	6.09681e-30	4.54822e-27	0.277052	0.634	0.484	L6b
	TBR1	1.21718e-28	9.08018e-26	0.392592	0.655	0.445	L6b
	EOMES	1.65588e-27	1.23528e-24	0.421329	0.661	0.449	L6b
	ZEB1	2.07255e-26	1.54612e-23	0.366316	0.66	0.461	L6b
	Rbpjl	7.7222e-23	5.76076e-20	0.373161	0.641	0.455	L6b
	TCF12(var.2)	4.6353e-22	3.45793e-19	0.342812	0.65	0.464	L6b
	TCF3	8.28583e-21	6.18123e-18	0.340576	0.625	0.463	L6b
	Stat5a	1.96126e-19	1.4631e-16	0.288076	0.615	0.494	L6b
	TBX21	4.06731e-19	3.03422e-16	0.279216	0.63	0.444	L6b
	TBX2	2.07659e-18	1.54914e-15	0.316865	0.627	0.45	L6b
	TBX3	1.37256e-17	1.02393e-14	0.340905	0.633	0.446	L6b
	SNAI2	1.70903e-17	1.27493e-14	0.335819	0.635	0.456	L6b
	Ptf1a(var.3)	6.85816e-17	5.11619e-14	0.342796	0.612	0.458	L6b
	STAT1	1.14371e-15	8.53205e-13	0.251629	0.602	0.506	L6b
	TBX1	2.06887e-15	1.54338e-12	0.289416	0.621	0.448	L6b
	TBX4	2.35219e-15	1.75473e-12	0.294921	0.628	0.446	L6b
	TBX5	2.35219e-15	1.75473e-12	0.294921	0.628	0.446	L6b
	SCRT1	2.79098e-15	2.08207e-12	0.257957	0.596	0.492	L6b
	PRDM4	3.79547e-15	2.83142e-12	0.277196	0.601	0.492	L6b
	TBX6	4.71779e-15	3.51947e-12	0.325882	0.616	0.441	L6b
	SNAI1	1.43013e-14	1.06687e-11	0.279294	0.63	0.46	L6b
	SNAI3	1.64896e-14	1.23012e-11	0.267623	0.634	0.457	L6b
	TBX20	3.69418e-14	2.75586e-11	0.256016	0.609	0.45	L6b
	MGA	1.11827e-13	8.34227e-11	0.283583	0.609	0.449	L6b
	TBX15	1.11827e-13	8.34227e-11	0.283583	0.609	0.449	L6b
	TCF4	3.6402e-13	2.71559e-10	0.26329	0.631	0.463	L6b
	Npas2	7.08288e-12	5.28383e-09	0.306228	0.594	0.485	L6b
	SOX10	0	0	1.04677	0.903	0.499	OPC
	Arid3a	0	0	0.974741	0.93	0.504	OPC
	SOX4	0	0	0.942912	0.91	0.493	OPC
	BHLHE22(var.2)	0	0	0.892828	0.903	0.456	OPC
	Sox3	0	0	0.886346	0.903	0.499	OPC
	ONECUT1	0	0	0.881019	0.807	0.502	OPC
	Arid3b	0	0	0.830477	0.808	0.502	OPC
	Foxd3	0	0	0.825936	0.85	0.51	OPC
	NFIX(var.2)	0	0	0.809214	0.858	0.478	OPC
	FOXP2	0	0	0.808876	0.826	0.516	OPC
	mix-a	0	0	0.799773	0.823	0.502	OPC
	POU4F3	0	0	0.792681	0.79	0.503	OPC
	PAX7	0	0	0.790574	0.739	0.492	OPC
	ZNF384	0	0	0.783911	0.868	0.495	OPC
	Tcf12	0	0	0.777692	0.857	0.465	OPC
	POU4F1	0	0	0.776663	0.777	0.5	OPC
	Alx4	0	0	0.763468	0.788	0.496	OPC
	Alx1	0	0	0.759246	0.778	0.498	OPC
	NKX6-1	0	0	0.757283	0.82	0.505	OPC
	NFIC(var.2)	0	0	0.757258	0.805	0.483	OPC
	HOXB3	0	0	0.742752	0.81	0.504	OPC
	POU4F2	0	0	0.740145	0.77	0.501	OPC
	ONECUT2	0	0	0.738336	0.764	0.494	OPC
	MIXL1	0	0	0.73502	0.79	0.496	OPC
	IRF7	0	0	0.730697	0.795	0.505	OPC
	Foxj3	0	0	0.729286	0.811	0.516	OPC
	ONECUT3	0	0	0.726589	0.767	0.5	OPC
	IRF2	0	0	0.720621	0.811	0.503	OPC
	Lhx3	0	0	0.720112	0.786	0.506	OPC
	MYOG	0	0	0.689742	0.843	0.457	OPC
	FOXC2	0	0	0.660805	0.81	0.516	OPC
	NFIB	0	0	0.640784	0.82	0.481	OPC
	NHLH1	0	0	0.639341	0.821	0.461	OPC
	MAZ	0	0	0.635358	0.881	0.498	OPC
	Sox6	0	0	0.634349	0.85	0.494	OPC
	Stat2	0	0	0.630945	0.834	0.5	OPC
	ASCL1	0	0	0.6226	0.817	0.457	OPC
	VEZF1	0	0	0.619516	0.744	0.487	OPC
	ZNF148	0	0	0.615139	0.923	0.503	OPC
	NFIC::TLX1	0	0	0.61488	0.765	0.487	OPC
	IRF1	0	0	0.599262	0.887	0.488	OPC
	CTCFL	0	0	0.590663	0.869	0.508	OPC
	MZF1(var.2)	0	0	0.564534	0.748	0.494	OPC
	Ascl2	0	0	0.562947	0.789	0.466	OPC
	MYF5	0	0	0.550903	0.76	0.476	OPC
	Ptf1a(var.2)	0	0	0.531093	0.772	0.474	OPC
	ZNF24	0	0	0.516749	0.69	0.482	OPC
	KLF15	0	0	0.507764	0.892	0.5	OPC
	NRF1	0	0	0.481949	0.795	0.504	OPC
	ZBTB14	0	0	0.431295	0.771	0.494	OPC
	ZNF740	0	0	0.409365	0.751	0.494	OPC
	ATOH1(var.2)	0	0	0.393252	0.671	0.471	OPC
	BHLHA15(var.2)	0	0	0.36148	0.696	0.47	OPC
	E2F6	9.88131291682493e-324	7.3714594359514e-321	0.350187	0.742	0.495	OPC
	LMX1B	1.28875113803181e-313	9.61408348971733e-311	0.697988	0.783	0.503	OPC
	PHOX2B	1.3357642440102e-312	9.96480126031606e-310	0.675169	0.767	0.509	OPC
	Foxo1	1.26186e-306	9.41349e-304	0.657928	0.789	0.513	OPC
	NHLH2	2.24427e-306	1.67422e-303	0.272297	0.656	0.472	OPC
	POU6F1	5.62375e-302	4.19531e-299	0.732934	0.774	0.499	OPC
	Lhx4	1.0583e-299	7.89494e-297	0.667343	0.789	0.497	OPC
	PRRX1	1.0583e-299	7.89494e-297	0.667343	0.789	0.497	OPC
	UNCX	1.0583e-299	7.89494e-297	0.667343	0.789	0.497	OPC
	PAX3	1.93203e-299	1.4413e-296	0.698636	0.729	0.494	OPC
	HOXB13	1.22427e-291	9.13309e-289	0.632688	0.754	0.507	OPC
	HNF1A	5.66374e-288	4.22515e-285	0.688036	0.758	0.507	OPC
	Foxf1	3.112e-287	2.32155e-284	0.673844	0.766	0.514	OPC
	FOXE1	7.05297e-285	5.26151e-282	0.618621	0.768	0.512	OPC
	IRF9	8.33148e-284	6.21529e-281	0.579191	0.779	0.5	OPC
	MNX1	4.18149e-281	3.11939e-278	0.667912	0.79	0.505	OPC
	TFDP1	1.17288e-278	8.74968e-276	0.490061	0.759	0.498	OPC
	STAT1::STAT2	3.83211e-277	2.85875e-274	0.428966	0.834	0.493	OPC
	IRF8	5.67313e-277	4.23216e-274	0.566893	0.76	0.496	OPC
	INSM1	1.07597e-274	8.02676e-272	0.438267	0.719	0.491	OPC
	ARGFX	7.76041e-273	5.78927e-270	0.613585	0.764	0.498	OPC
	IRF3	1.45644e-272	1.0865e-269	0.533227	0.778	0.501	OPC
	Foxq1	8.78808e-272	6.55591e-269	0.629151	0.76	0.511	OPC
	SHOX	1.0918e-270	8.14481e-268	0.607633	0.783	0.498	OPC
	FOXK1	1.41533e-267	1.05583e-264	0.635587	0.764	0.513	OPC
	LMX1A	1.81274e-264	1.3523e-261	0.676599	0.757	0.503	OPC
	HESX1	7.16221e-263	5.34301e-260	0.646135	0.749	0.496	OPC
	RAX	2.53917e-259	1.89422e-256	0.641105	0.75	0.495	OPC
	PRDM1	4.47684e-254	3.33972e-251	0.389883	0.683	0.487	OPC
	PLAG1	1.39866e-253	1.0434e-250	0.329358	0.717	0.492	OPC
	FOXC1	2.00385e-252	1.49487e-249	0.570185	0.73	0.504	OPC
	FOXN3	1.49003e-248	1.11156e-245	0.63446	0.761	0.509	OPC
	HINFP	1.99386e-248	1.48742e-245	0.431642	0.7	0.49	OPC
	FOXG1	5.87133e-248	4.38001e-245	0.61622	0.768	0.512	OPC
	Foxj2	5.87133e-248	4.38001e-245	0.61622	0.768	0.512	OPC
	LHX5	1.65816e-239	1.23699e-236	0.62583	0.77	0.503	OPC
	NKX6-2	1.65816e-239	1.23699e-236	0.62583	0.77	0.503	OPC
	Arx	2.68e-234	1.99928e-231	0.605923	0.745	0.498	OPC
	TFAP2A(var.2)	4.11263e-231	3.06802e-228	0.31832	0.693	0.49	OPC
	IRF4	8.09982e-226	6.04247e-223	0.545157	0.755	0.5	OPC
	PLAGL2	2.6512e-224	1.9778e-221	0.350337	0.663	0.484	OPC
	HOXD4	3.74949e-222	2.79712e-219	0.626333	0.745	0.508	OPC
	NFIC	6.2384e-222	4.65385e-219	0.376395	0.734	0.48	OPC
	FOXD2	8.38065e-222	6.25197e-219	0.599075	0.746	0.511	OPC
	ESX1	1.73223e-221	1.29225e-218	0.593993	0.748	0.496	OPC
	HNF1B	5.01331e-214	3.73993e-211	0.594711	0.72	0.505	OPC
	NKX6-3	1.67914e-209	1.25264e-206	0.564622	0.738	0.504	OPC
	FOXB1	8.97953e-207	6.69873e-204	0.493811	0.694	0.504	OPC
	FOXI1	5.92837e-205	4.42257e-202	0.548702	0.747	0.515	OPC
	FOXL1	5.92837e-205	4.42257e-202	0.548702	0.747	0.515	OPC
	FOXO4	5.92837e-205	4.42257e-202	0.548702	0.747	0.515	OPC
	FOXO6	5.92837e-205	4.42257e-202	0.548702	0.747	0.515	OPC
	FOXP3	5.92837e-205	4.42257e-202	0.548702	0.747	0.515	OPC
	ALX3	8.01994e-202	5.98287e-199	0.532405	0.757	0.5	OPC
	FERD3L	1.01416e-197	7.56561e-195	0.284826	0.612	0.48	OPC
	LIN54	2.13037e-195	1.58926e-192	0.487679	0.69	0.499	OPC
	POU6F2	6.07314e-194	4.53056e-191	0.544361	0.733	0.501	OPC
	FOXP1	1.87165e-192	1.39625e-189	0.550218	0.732	0.515	OPC
	HOXB6	8.15827e-186	6.08607e-183	0.5378	0.743	0.503	OPC
	NOTO	1.17272e-183	8.74849e-181	0.537378	0.747	0.496	OPC
	LHX6	2.4237e-180	1.80808e-177	0.547252	0.729	0.498	OPC
	Hmx3	1.62903e-178	1.21526e-175	0.56833	0.719	0.507	OPC
	Foxl2	1.33758e-177	9.97832e-175	0.518247	0.724	0.513	OPC
	HOXA6	2.51488e-176	1.8761e-173	0.539381	0.722	0.5	OPC
	CTCF	3.3198e-174	2.47657e-171	0.264268	0.755	0.523	OPC
	TCF7L1	1.03633e-172	7.731e-170	0.432671	0.664	0.495	OPC
	POU6F1(var.2)	1.72628e-172	1.2878e-169	0.48446	0.703	0.498	OPC
	LBX1	2.69062e-172	2.0072e-169	0.489679	0.744	0.503	OPC
	GSX1	3.24691e-172	2.42219e-169	0.481696	0.765	0.501	OPC
	POU1F1	6.93462e-171	5.17323e-168	0.433017	0.697	0.503	OPC
	FOXA2	9.50493e-171	7.09068e-168	0.51586	0.712	0.513	OPC
	SOX15	3.21056e-168	2.39508e-165	0.477453	0.804	0.51	OPC
	MEOX2	2.63126e-166	1.96292e-163	0.520005	0.732	0.507	OPC
	HOXA10	4.7261e-164	3.52567e-161	0.486487	0.708	0.504	OPC
	SOX13	5.26697e-163	3.92916e-160	0.435513	0.749	0.498	OPC
	PHOX2A	1.24313e-161	9.27374e-159	0.462778	0.681	0.497	OPC
	POU3F3	3.1452e-160	2.34632e-157	0.433672	0.681	0.5	OPC
	FOXO3	7.9319e-159	5.9172e-156	0.494914	0.727	0.512	OPC
	FOXA3	4.33261e-156	3.23213e-153	0.502462	0.717	0.514	OPC
	TCFL5	1.08327e-155	8.08122e-153	0.340738	0.672	0.496	OPC
	POU5F1B	1.60574e-155	1.19788e-152	0.397851	0.66	0.499	OPC
	PBX2	2.00394e-155	1.49494e-152	0.424809	0.646	0.493	OPC
	Plagl1	1.54737e-153	1.15433e-150	0.269982	0.67	0.495	OPC
	ZNF652	1.77454e-153	1.32381e-150	0.452217	0.65	0.494	OPC
	FOXK2	1.01456e-152	7.56861e-150	0.504221	0.719	0.513	OPC
	Lhx8	1.34277e-151	1.00171e-148	0.438494	0.733	0.498	OPC
	LHX9	1.34277e-151	1.00171e-148	0.438494	0.733	0.498	OPC
	PAX4	1.34277e-151	1.00171e-148	0.438494	0.733	0.498	OPC
	PRRX2	1.34277e-151	1.00171e-148	0.438494	0.733	0.498	OPC
	TLX2	1.34277e-151	1.00171e-148	0.438494	0.733	0.498	OPC
	TFAP4	1.90628e-151	1.42209e-148	0.306364	0.637	0.487	OPC
	BARX2	3.90569e-150	2.91364e-147	0.488779	0.708	0.508	OPC
	TFAP2B(var.2)	3.55291e-149	2.65047e-146	0.275315	0.634	0.491	OPC
	Shox2	4.64904e-148	3.46818e-145	0.405842	0.741	0.497	OPC
	TFAP2E	2.63549e-147	1.96608e-144	0.263739	0.635	0.489	OPC
	POU2F1	2.75932e-147	2.05845e-144	0.412188	0.661	0.498	OPC
	NFIA	5.36069e-147	3.99907e-144	0.364394	0.666	0.49	OPC
	TFAP2C	1.66881e-145	1.24493e-142	0.272659	0.634	0.489	OPC
	FOXF2	2.64602e-144	1.97393e-141	0.476201	0.701	0.512	OPC
	TCF7L2	2.92078e-141	2.1789e-138	0.407579	0.66	0.497	OPC
	TFAP2A(var.3)	1.00099e-139	7.4674e-137	0.265499	0.635	0.49	OPC
	Dlx2	3.97503e-139	2.96537e-136	0.474631	0.697	0.504	OPC
	SOX12	3.4123e-137	2.54557e-134	0.498246	0.7	0.498	OPC
	DRGX	2.48354e-136	1.85272e-133	0.445567	0.725	0.504	OPC
	PROP1	2.80228e-134	2.0905e-131	0.43529	0.674	0.5	OPC
	POU3F1	8.50086e-133	6.34165e-130	0.389547	0.661	0.5	OPC
	Tcf21	1.39964e-132	1.04413e-129	0.252656	0.606	0.485	OPC
	FOXA1	7.16027e-132	5.34156e-129	0.433834	0.679	0.506	OPC
	Arid5a	2.81662e-129	2.1012e-126	0.424599	0.679	0.505	OPC
	Pou5f1::Sox2	4.07664e-129	3.04118e-126	0.414141	0.688	0.503	OPC
	ISX	2.74415e-128	2.04713e-125	0.407535	0.723	0.499	OPC
	RAX2	2.74415e-128	2.04713e-125	0.407535	0.723	0.499	OPC
	NFATC2	1.27187e-127	9.48813e-125	0.306455	0.645	0.495	OPC
	POU2F2	1.08196e-126	8.07141e-124	0.333241	0.634	0.496	OPC
	GBX1	3.57853e-126	2.66958e-123	0.439151	0.718	0.497	OPC
	GBX2	1.50652e-124	1.12387e-121	0.444982	0.73	0.503	OPC
	LEF1	3.95134e-122	2.9477e-119	0.368519	0.65	0.495	OPC
	TCF7	3.14428e-121	2.34563e-118	0.375506	0.645	0.497	OPC
	CUX1	1.07652e-120	8.03085e-118	0.449991	0.625	0.487	OPC
	SCRT2	1.78892e-120	1.33453e-117	0.267332	0.613	0.487	OPC
	Sox5	2.34972e-119	1.75289e-116	0.423046	0.743	0.512	OPC
	Hmx1	5.30826e-119	3.95996e-116	0.461748	0.701	0.505	OPC
	HOXC4	1.05548e-118	7.87388e-116	0.441189	0.686	0.505	OPC
	HOXD9	1.39031e-116	1.03717e-113	0.413853	0.677	0.501	OPC
	POU2F3	2.31215e-116	1.72487e-113	0.314006	0.633	0.494	OPC
	MYF6	2.26418e-115	1.68908e-112	0.277546	0.591	0.485	OPC
	HOXC8	7.93121e-114	5.91668e-111	0.451149	0.676	0.501	OPC
	POU5F1	1.62067e-113	1.20902e-110	0.294489	0.634	0.494	OPC
	NFIX	6.51925e-113	4.86336e-110	0.299996	0.638	0.489	OPC
	Sox11	3.16328e-112	2.35981e-109	0.399932	0.65	0.498	OPC
	E2F8	5.33427e-112	3.97937e-109	0.383465	0.677	0.501	OPC
	SOX14	6.97294e-108	5.20182e-105	0.41051	0.697	0.503	OPC
	EVX1	2.78121e-105	2.07479e-102	0.394727	0.658	0.495	OPC
	ZNF682	2.80738e-104	2.09431e-101	0.268412	0.653	0.497	OPC
	MEOX1	1.56012e-102	1.16385e-99	0.378674	0.712	0.504	OPC
	E2F7	8.23521e-101	6.14347e-98	0.404362	0.661	0.501	OPC
	POU3F2	9.74925e-101	7.27294e-98	0.324845	0.645	0.502	OPC
	VSX1	5.48865e-100	4.09453e-97	0.376456	0.675	0.5	OPC
	VSX2	5.48865e-100	4.09453e-97	0.376456	0.675	0.5	OPC
	Hmx2	1.60207e-99	1.19514e-96	0.427525	0.678	0.506	OPC
	GSX2	1.8523e-96	1.38182e-93	0.420908	0.686	0.504	OPC
	VAX1	1.8523e-96	1.38182e-93	0.420908	0.686	0.504	OPC
	VAX2	1.8523e-96	1.38182e-93	0.420908	0.686	0.504	OPC
	MEIS2(var.2)	2.41812e-96	1.80392e-93	0.359623	0.625	0.497	OPC
	REL	3.42799e-96	2.55728e-93	0.307991	0.64	0.495	OPC
	SOX18	5.8341e-92	4.35224e-89	0.360356	0.666	0.5	OPC
	HOXC13	1.35301e-91	1.00934e-88	0.3761	0.647	0.498	OPC
	BARHL2	2.30102e-89	1.71656e-86	0.349098	0.624	0.495	OPC
	EMX2	5.8023e-89	4.32852e-86	0.397876	0.677	0.5	OPC
	SRY	9.21778e-88	6.87646e-85	0.412374	0.686	0.51	OPC
	SOX9	1.46748e-86	1.09474e-83	0.296546	0.721	0.501	OPC
	HOXD11	3.88648e-85	2.89931e-82	0.323097	0.606	0.488	OPC
	Dlx1	4.0639e-85	3.03167e-82	0.378214	0.652	0.502	OPC
	CUX2	1.98081e-84	1.47768e-81	0.338514	0.6	0.486	OPC
	POU3F4	4.26093e-84	3.17865e-81	0.279355	0.613	0.495	OPC
	RELA	7.73836e-83	5.77282e-80	0.268638	0.622	0.493	OPC
	Stat6	2.39531e-82	1.7869e-79	0.257858	0.609	0.494	OPC
	SOX2	3.11595e-82	2.3245e-79	0.343929	0.7	0.503	OPC
	NR1H4	3.76674e-82	2.80999e-79	0.396099	0.662	0.503	OPC
	IRF5	5.46351e-82	4.07578e-79	0.303359	0.642	0.497	OPC
	YY1	4.36046e-79	3.2529e-76	0.351475	0.661	0.503	OPC
	LBX2	2.15545e-78	1.60797e-75	0.319563	0.704	0.497	OPC
	EN2	6.02631e-77	4.49563e-74	0.387508	0.674	0.499	OPC
	HOXD12	3.35222e-76	2.50076e-73	0.336452	0.6	0.489	OPC
	HOXC10	2.18235e-75	1.62804e-72	0.284257	0.609	0.495	OPC
	HES1	2.34302e-73	1.74789e-70	0.27	0.63	0.497	OPC
	MEIS1(var.2)	1.95904e-71	1.46144e-68	0.294835	0.597	0.496	OPC
	EN1	8.78858e-68	6.55628e-65	0.340809	0.673	0.496	OPC
	ISL2	1.54723e-67	1.15424e-64	0.344742	0.668	0.506	OPC
	NR1D2	2.20151e-67	1.64233e-64	0.273332	0.611	0.496	OPC
	EVX2	7.81191e-67	5.82769e-64	0.320047	0.645	0.499	OPC
	NFATC3	6.39992e-66	4.77434e-63	0.261632	0.605	0.495	OPC
	FOXD1	7.10935e-64	5.30358e-61	0.340713	0.659	0.508	OPC
	LHX2	4.08182e-62	3.04504e-59	0.349341	0.663	0.504	OPC
	ZFP42	5.18527e-62	3.86821e-59	0.309798	0.651	0.506	OPC
	HOXA13	9.29804e-58	6.93634e-55	0.296684	0.604	0.5	OPC
	DLX5	3.23793e-56	2.4155e-53	0.336457	0.608	0.499	OPC
	Nobox	3.69846e-56	2.75905e-53	0.315844	0.657	0.503	OPC
	CDX2	4.28184e-56	3.19425e-53	0.300251	0.614	0.499	OPC
	SOX21	3.77352e-55	2.81504e-52	0.304891	0.624	0.502	OPC
	BARX1	1.24643e-54	9.29835e-52	0.332798	0.639	0.502	OPC
	Hoxa11	4.24429e-54	3.16624e-51	0.301496	0.598	0.495	OPC
	HOXB7	5.59909e-54	4.17692e-51	0.321356	0.669	0.506	OPC
	ZBTB33	1.11267e-53	8.30049e-51	0.274496	0.626	0.497	OPC
	Sox17	1.92018e-53	1.43246e-50	0.287292	0.616	0.499	OPC
	IRF6	2.88787e-53	2.15435e-50	0.356414	0.629	0.494	OPC
	HOXC11	5.54204e-51	4.13436e-48	0.263385	0.585	0.492	OPC
	PITX3	3.34962e-48	2.49882e-45	0.273274	0.601	0.495	OPC
	Dmbx1	6.83629e-48	5.09987e-45	0.260886	0.611	0.501	OPC
	BSX	3.38508e-47	2.52527e-44	0.277685	0.66	0.497	OPC
	MSX1	3.38508e-47	2.52527e-44	0.277685	0.66	0.497	OPC
	MSX2	3.38508e-47	2.52527e-44	0.277685	0.66	0.497	OPC
	Msx3	3.38508e-47	2.52527e-44	0.277685	0.66	0.497	OPC
	Isl1	6.09248e-47	4.54499e-44	0.259162	0.609	0.498	OPC
	BARHL1	1.65697e-46	1.2361e-43	0.301477	0.602	0.494	OPC
	VENTX	1.67767e-36	1.25154e-33	0.294015	0.609	0.496	OPC
	YY2	1.38509e-32	1.03328e-29	0.263647	0.64	0.497	OPC
	E2F3	1.78176e-29	1.32919e-26	0.259979	0.585	0.491	OPC
	NFYB	8.45004e-28	6.30373e-25	0.250809	0.679	0.505	OPC
	BHLHE41	3.09293e-23	2.30733e-20	0.260141	0.629	0.501	OPC
	Shox2	0	0	1.60743	0.871	0.47	Astro
	GSX1	0	0	1.58362	0.879	0.475	Astro
	LBX2	0	0	1.54935	0.864	0.468	Astro
	SHOX	0	0	1.50363	0.876	0.474	Astro
	Lhx8	0	0	1.4959	0.841	0.474	Astro
	LHX9	0	0	1.4959	0.841	0.474	Astro
	PAX4	0	0	1.4959	0.841	0.474	Astro
	PRRX2	0	0	1.4959	0.841	0.474	Astro
	TLX2	0	0	1.4959	0.841	0.474	Astro
	NFIC	0	0	1.49141	0.894	0.449	Astro
	ISX	0	0	1.44945	0.853	0.473	Astro
	RAX2	0	0	1.44945	0.853	0.473	Astro
	NOTO	0	0	1.4473	0.85	0.472	Astro
	NFIB	0	0	1.44618	0.899	0.456	Astro
	NFIX(var.2)	0	0	1.41498	0.896	0.457	Astro
	Lhx4	0	0	1.37609	0.853	0.477	Astro
	PRRX1	0	0	1.37609	0.853	0.477	Astro
	UNCX	0	0	1.37609	0.853	0.477	Astro
	EN1	0	0	1.37139	0.817	0.47	Astro
	Alx4	0	0	1.35093	0.852	0.475	Astro
	BSX	0	0	1.33773	0.824	0.469	Astro
	MSX1	0	0	1.33773	0.824	0.469	Astro
	MSX2	0	0	1.33773	0.824	0.469	Astro
	Msx3	0	0	1.33773	0.824	0.469	Astro
	GBX1	0	0	1.328	0.828	0.474	Astro
	mix-a	0	0	1.32211	0.868	0.483	Astro
	GBX2	0	0	1.30433	0.849	0.479	Astro
	NKX6-1	0	0	1.30068	0.875	0.485	Astro
	LHX5	0	0	1.28263	0.843	0.482	Astro
	NKX6-2	0	0	1.28263	0.843	0.482	Astro
	ALX3	0	0	1.27367	0.849	0.478	Astro
	MIXL1	0	0	1.23077	0.833	0.478	Astro
	ARGFX	0	0	1.22744	0.829	0.478	Astro
	HOXB3	0	0	1.22457	0.843	0.487	Astro
	ESX1	0	0	1.22033	0.821	0.476	Astro
	LHX6	0	0	1.21784	0.806	0.479	Astro
	MEOX1	0	0	1.21207	0.815	0.482	Astro
	Alx1	0	0	1.20914	0.834	0.479	Astro
	EN2	0	0	1.20226	0.81	0.474	Astro
	MNX1	0	0	1.18103	0.855	0.485	Astro
	RORC	0	0	1.1608	0.853	0.475	Astro
	LBX1	0	0	1.15242	0.816	0.483	Astro
	RORB	0	0	1.13342	0.846	0.476	Astro
	POU6F2	0	0	1.11462	0.814	0.48	Astro
	EMX2	0	0	1.11046	0.787	0.478	Astro
	LMX1B	0	0	1.10834	0.833	0.484	Astro
	RAX	0	0	1.1061	0.81	0.476	Astro
	Arx	0	0	1.10029	0.802	0.48	Astro
	NFIC(var.2)	0	0	1.09276	0.833	0.466	Astro
	DRGX	0	0	1.05565	0.803	0.485	Astro
	HOXB7	0	0	1.05315	0.794	0.483	Astro
	HESX1	0	0	1.01926	0.784	0.48	Astro
	NFIC::TLX1	0	0	1.01396	0.809	0.469	Astro
	POU6F1	0	0	1.01152	0.781	0.486	Astro
	LMX1A	0	0	1.0087	0.803	0.486	Astro
	NKX6-3	0	0	0.998693	0.797	0.486	Astro
	LHX2	0	0	0.982915	0.79	0.481	Astro
	DLX6	0	0	0.980815	0.781	0.48	Astro
	HOXB6	0	0	0.979467	0.791	0.487	Astro
	Sox3	0	0	0.97793	0.904	0.482	Astro
	Nobox	0	0	0.959124	0.763	0.483	Astro
	NFIA	0	0	0.956753	0.796	0.466	Astro
	EMX1	0	0	0.942651	0.751	0.477	Astro
	HOXA2	0	0	0.942651	0.751	0.477	Astro
	HOXB2	0	0	0.942651	0.751	0.477	Astro
	HOXD3	0	0	0.942651	0.751	0.477	Astro
	PDX1	0	0	0.942651	0.751	0.477	Astro
	Arid3a	0	0	0.916998	0.908	0.489	Astro
	RORA	0	0	0.902236	0.787	0.482	Astro
	RORA(var.2)	0	0	0.898391	0.789	0.473	Astro
	NFYB	0	0	0.887217	0.791	0.484	Astro
	POU6F1(var.2)	0	0	0.881077	0.762	0.482	Astro
	GSX2	0	0	0.88097	0.759	0.487	Astro
	VAX1	0	0	0.88097	0.759	0.487	Astro
	VAX2	0	0	0.88097	0.759	0.487	Astro
	Dlx3	0	0	0.866367	0.738	0.478	Astro
	Dlx4	0	0	0.866367	0.738	0.478	Astro
	SOX10	0	0	0.861766	0.866	0.486	Astro
	Hmx1	0	0	0.84037	0.756	0.489	Astro
	MEOX2	0	0	0.8313	0.775	0.492	Astro
	NFIX	0	0	0.828546	0.767	0.466	Astro
	VSX1	0	0	0.795031	0.734	0.485	Astro
	VSX2	0	0	0.795031	0.734	0.485	Astro
	Lhx3	0	0	0.789632	0.783	0.495	Astro
	EVX2	0	0	0.782654	0.724	0.483	Astro
	NR3C2	0	0	0.766694	0.72	0.469	Astro
	Hmx3	0	0	0.75628	0.749	0.494	Astro
	NR3C1	0	0	0.754919	0.712	0.472	Astro
	ZNF384	0	0	0.754917	0.831	0.484	Astro
	HOXD4	0	0	0.750611	0.762	0.496	Astro
	HOXA6	0	0	0.730052	0.731	0.49	Astro
	Foxd3	0	0	0.719752	0.813	0.5	Astro
	ISL2	0	0	0.714946	0.725	0.492	Astro
	SOX4	0	0	0.695721	0.871	0.48	Astro
	Pou5f1::Sox2	0	0	0.693883	0.747	0.488	Astro
	NR1H4	0	0	0.692895	0.728	0.488	Astro
	Dlx2	0	0	0.689463	0.732	0.491	Astro
	Zfx	0	0	0.676944	0.855	0.483	Astro
	HOXA10	0	0	0.665908	0.726	0.493	Astro
	Ar	0	0	0.659807	0.693	0.475	Astro
	RFX1	0	0	0.654268	0.717	0.467	Astro
	RFX3	0	0	0.644535	0.707	0.466	Astro
	HOXD9	0	0	0.633288	0.72	0.488	Astro
	Stat4	0	0	0.582846	0.709	0.481	Astro
	RBPJ	0	0	0.575022	0.708	0.471	Astro
	ZNF148	0	0	0.571342	0.886	0.489	Astro
	HNF4A	0	0	0.570301	0.702	0.481	Astro
	RFX5	0	0	0.557364	0.683	0.469	Astro
	POU1F1	0	0	0.552065	0.707	0.494	Astro
	RFX4	0	0	0.528788	0.675	0.467	Astro
	STAT1	0	0	0.523204	0.696	0.483	Astro
	Stat5a::Stat5b	0	0	0.523168	0.684	0.477	Astro
	Pparg::Rxra	0	0	0.52186	0.713	0.486	Astro
	POU3F2	0	0	0.514038	0.691	0.49	Astro
	INSM1	0	0	0.496875	0.715	0.482	Astro
	MZF1(var.2)	0	0	0.49491	0.715	0.487	Astro
	MAZ	0	0	0.492828	0.812	0.49	Astro
	Stat5a	0	0	0.48861	0.664	0.475	Astro
	STAT3	0	0	0.462033	0.673	0.48	Astro
	RFX2	0	0	0.457776	0.661	0.467	Astro
	NFATC2	0	0	0.432028	0.68	0.484	Astro
	PRDM1	0	0	0.411372	0.672	0.48	Astro
	Nr5a2	0	0	0.393477	0.656	0.476	Astro
	EWSR1-FLI1	0	0	0.306879	0.666	0.478	Astro
	EBF1	0	0	0.299722	0.628	0.477	Astro
	Stat5b	5.99779389884961e-318	4.47435424854181e-315	0.466673	0.66	0.481	Astro
	Stat2	2.56634477389604e-315	1.91449320132645e-312	0.599451	0.804	0.49	Astro
	Hmx2	3.33114675347168e-315	2.48503547808987e-312	0.681735	0.72	0.493	Astro
	PHOX2A	1.13346965040687e-311	0	0.569957	0.698	0.487	Astro
	BARX1	5.08425563945553e-311	3.79285e-308	0.629165	0.697	0.489	Astro
	Znf281	0	1.26597e-305	0.28842	0.662	0.48	Astro
	Crx	9.72887e-307	7.25774e-304	0.47924	0.662	0.479	Astro
	EBF3	1.62906e-303	1.21528e-300	0.334435	0.63	0.478	Astro
	ZNF740	1.72668e-296	1.2881e-293	0.342364	0.712	0.488	Astro
	Arid3b	3.13024e-296	2.33516e-293	0.664085	0.758	0.495	Astro
	NR5A1	2.46225e-293	1.83684e-290	0.345001	0.63	0.478	Astro
	PPARA::RXRA	1.53737e-286	1.14688e-283	0.60786	0.704	0.487	Astro
	HOXC4	3.32574e-286	2.481e-283	0.663422	0.714	0.493	Astro
	Ebf2	5.35422e-286	3.99425e-283	0.328307	0.631	0.478	Astro
	EVX1	1.34659e-280	1.00456e-277	0.575544	0.677	0.485	Astro
	HNF4G	1.018e-278	7.59429e-276	0.511423	0.688	0.484	Astro
	POU3F1	2.52621e-276	1.88455e-273	0.464849	0.687	0.49	Astro
	ZNF682	4.08371e-275	3.04645e-272	0.385885	0.684	0.486	Astro
	ZNF136	2.62785e-271	1.96038e-268	0.473336	0.642	0.481	Astro
	OTX2	3.95536e-266	2.9507e-263	0.533016	0.674	0.482	Astro
	NR1I3	1.61666e-264	1.20603e-261	0.588989	0.692	0.486	Astro
	SOX15	2.10818e-264	1.5727e-261	0.679457	0.827	0.495	Astro
	Stat6	5.42529e-256	4.04727e-253	0.445513	0.655	0.483	Astro
	ZNF449	4.04039e-255	3.01413e-252	0.362035	0.648	0.483	Astro
	HOXC8	3.45069e-252	2.57421e-249	0.629367	0.694	0.491	Astro
	STAT1::STAT2	6.20259e-252	4.62713e-249	0.473729	0.842	0.477	Astro
	KLF5	8.41704e-250	6.27911e-247	0.359909	0.775	0.495	Astro
	E2F8	2.85127e-247	2.12704e-244	0.57847	0.693	0.491	Astro
	HOXA1	4.02027e-247	2.99912e-244	0.56325	0.654	0.486	Astro
	HOXA5	4.02027e-247	2.99912e-244	0.56325	0.654	0.486	Astro
	HOXB5	4.02027e-247	2.99912e-244	0.56325	0.654	0.486	Astro
	Plagl1	5.13428e-247	3.83017e-244	0.331453	0.682	0.486	Astro
	Foxo1	2.7487e-239	2.05053e-236	0.621391	0.758	0.505	Astro
	HOXB13	1.76334e-236	1.31545e-233	0.57128	0.738	0.499	Astro
	IRF7	2.91376e-225	2.17366e-222	0.606985	0.76	0.497	Astro
	PROP1	1.38223e-224	1.03114e-221	0.537019	0.69	0.491	Astro
	POU3F4	3.94628e-223	2.94392e-220	0.392274	0.644	0.486	Astro
	ESRRA	2.72272e-222	2.03115e-219	0.279709	0.619	0.477	Astro
	FOXP2	2.06823e-216	1.5429e-213	0.61848	0.774	0.509	Astro
	VEZF1	7.24795e-215	5.40697e-212	0.37015	0.664	0.486	Astro
	IRF1	1.67034e-214	1.24608e-211	0.449643	0.856	0.475	Astro
	TCF7L2	6.49944e-213	4.84858e-210	0.450001	0.658	0.491	Astro
	REL	7.59928e-210	5.66906e-207	0.416426	0.662	0.486	Astro
	PLAG1	1.37761e-209	1.0277e-206	0.304611	0.683	0.487	Astro
	POU3F3	1.53491e-209	1.14504e-206	0.45517	0.678	0.493	Astro
	USF2	1.06396e-208	7.93714e-206	0.591748	0.703	0.489	Astro
	POU2F3	1.26048e-208	9.40316e-206	0.376708	0.647	0.486	Astro
	NR2F2	1.35339e-208	1.00963e-205	0.419987	0.659	0.486	Astro
	POU2F1	6.27034e-208	4.67768e-205	0.43288	0.66	0.491	Astro
	TFAP2A	3.47938e-204	2.59562e-201	0.285592	0.629	0.484	Astro
	E2F7	1.49625e-202	1.1162e-199	0.546116	0.687	0.491	Astro
	HNF4A(var.2)	1.72828e-201	1.2893e-198	0.46965	0.664	0.485	Astro
	PITX3	3.21026e-201	2.39485e-198	0.466015	0.647	0.484	Astro
	TEAD4	2.72415e-199	2.03222e-196	0.254103	0.579	0.476	Astro
	NKX2-8	1.42886e-198	1.06593e-195	0.372364	0.619	0.481	Astro
	LIN54	1.95014e-197	1.45481e-194	0.473187	0.68	0.492	Astro
	POU5F1	2.62841e-197	1.96079e-194	0.364724	0.638	0.488	Astro
	POU4F2	5.73519e-195	4.27845e-192	0.486212	0.701	0.498	Astro
	ESRRB	1.11418e-194	8.31181e-192	0.281993	0.61	0.478	Astro
	ZNF528	8.3183e-194	6.20545e-191	0.270913	0.599	0.482	Astro
	POU5F1B	1.1208e-193	8.36115e-191	0.428512	0.657	0.492	Astro
	Sox6	3.23288e-191	2.41173e-188	0.54692	0.821	0.483	Astro
	ZFP42	6.40469e-188	4.7779e-185	0.491243	0.683	0.496	Astro
	HSF1	6.5258e-188	4.86825e-185	0.430566	0.635	0.486	Astro
	Dlx1	3.4258e-187	2.55565e-184	0.50168	0.671	0.493	Astro
	HOXC13	1.50529e-186	1.12294e-183	0.50194	0.658	0.49	Astro
	USF1	1.62297e-186	1.21074e-183	0.522883	0.68	0.488	Astro
	ESR2	4.92402e-185	3.67332e-182	0.302357	0.62	0.484	Astro
	PAX3	1.54229e-182	1.15055e-179	0.566113	0.677	0.491	Astro
	PITX1	1.19726e-180	8.93154e-178	0.409945	0.629	0.482	Astro
	Rxra	1.5841e-179	1.18174e-176	0.489065	0.674	0.486	Astro
	LHX1	1.70835e-179	1.27443e-176	0.458387	0.634	0.488	Astro
	FOXC2	1.70231e-177	1.26993e-174	0.578509	0.771	0.508	Astro
	VENTX	2.31041e-177	1.72357e-174	0.549133	0.648	0.487	Astro
	SP2	5.176e-176	3.8613e-173	0.364178	0.733	0.493	Astro
	ZNF652	3.80755e-173	2.84044e-170	0.389647	0.639	0.489	Astro
	Sox5	4.29947e-173	3.2074e-170	0.563427	0.754	0.501	Astro
	TFEB	9.57269e-173	7.14123e-170	0.646314	0.73	0.491	Astro
	NR6A1	5.20866e-170	3.88566e-167	0.368477	0.627	0.483	Astro
	Nr1h3::Rxra	1.90214e-168	1.41899e-165	0.371089	0.632	0.485	Astro
	NR1H4::RXRA	2.99047e-168	2.23089e-165	0.485254	0.642	0.487	Astro
	NR2C2	2.59581e-167	1.93648e-164	0.348992	0.656	0.49	Astro
	RXRA::VDR	1.99907e-165	1.49131e-162	0.411578	0.63	0.483	Astro
	GSC2	2.97559e-159	2.21979e-156	0.416563	0.622	0.485	Astro
	Esrrg	5.79869e-158	4.32582e-155	0.250048	0.6	0.48	Astro
	RARA::RXRG	6.3599e-158	4.74448e-155	0.398255	0.653	0.487	Astro
	RELA	1.67693e-157	1.25099e-154	0.349569	0.632	0.486	Astro
	NFYC	1.31592e-155	9.81677e-153	0.544575	0.707	0.496	Astro
	Prdm15	7.03979e-155	5.25168e-152	0.262553	0.592	0.482	Astro
	NFYA	1.08631e-152	8.10391e-150	0.573046	0.727	0.494	Astro
	TCF7	6.78518e-151	5.06175e-148	0.371569	0.634	0.492	Astro
	DLX5	5.87593e-150	4.38345e-147	0.430648	0.641	0.49	Astro
	FOXN3	1.76286e-148	1.31509e-145	0.549145	0.728	0.502	Astro
	NR1H2::RXRA	2.42809e-146	1.81136e-143	0.470316	0.652	0.488	Astro
	IRF3	6.79205e-144	5.06687e-141	0.457204	0.746	0.493	Astro
	TCF7L1	2.17508e-143	1.62261e-140	0.379979	0.633	0.491	Astro
	HNF1A	7.13126e-143	5.31992e-140	0.516191	0.71	0.502	Astro
	ZNF282	1.29418e-141	9.65455e-139	0.369856	0.624	0.489	Astro
	POU4F1	7.15144e-141	5.33498e-138	0.396776	0.696	0.498	Astro
	Isl1	8.3936e-140	6.26163e-137	0.398293	0.634	0.49	Astro
	POU4F3	3.47897e-138	2.59531e-135	0.42586	0.702	0.502	Astro
	NFATC3	3.8564e-138	2.87688e-135	0.33997	0.617	0.489	Astro
	PHOX2B	1.38663e-137	1.03443e-134	0.491701	0.72	0.504	Astro
	Nr2e3	3.36534e-137	2.51055e-134	0.309673	0.593	0.486	Astro
	MITF	1.02289e-136	7.63074e-134	0.584884	0.702	0.492	Astro
	NR2C2(var.2)	2.48921e-136	1.85695e-133	0.355091	0.619	0.486	Astro
	Foxj3	1.29846e-134	9.68649e-132	0.543477	0.755	0.51	Astro
	HSF4	1.67454e-133	1.24921e-130	0.344443	0.596	0.483	Astro
	HSF2	1.02769e-132	7.66655e-130	0.337301	0.604	0.487	Astro
	IRF2	6.98211e-132	5.20865e-129	0.50974	0.744	0.499	Astro
	Dmbx1	4.86863e-130	3.632e-127	0.447328	0.641	0.493	Astro
	HMBOX1	4.42068e-128	3.29783e-125	0.432774	0.627	0.486	Astro
	CEBPD	9.44605e-128	7.04675e-125	0.402573	0.645	0.489	Astro
	Rarg(var.2)	1.26055e-125	9.40368e-123	0.312416	0.621	0.485	Astro
	FOXE1	1.05243e-123	7.85114e-121	0.488294	0.716	0.507	Astro
	Nkx3-2	4.76142e-123	3.55202e-120	0.373023	0.612	0.489	Astro
	HNF1B	5.92306e-123	4.4186e-120	0.486258	0.686	0.5	Astro
	PITX2	2.16715e-122	1.61669e-119	0.345581	0.604	0.485	Astro
	TFEC	2.33695e-122	1.74336e-119	0.50497	0.683	0.491	Astro
	NKX2-3	3.8045e-122	2.83815e-119	0.321705	0.595	0.484	Astro
	THRB	4.33915e-121	3.237e-118	0.376324	0.633	0.489	Astro
	Foxq1	3.75978e-119	2.80479e-116	0.49887	0.718	0.506	Astro
	HOXA13	2.33857e-116	1.74457e-113	0.391288	0.624	0.493	Astro
	GSC	4.97845e-116	3.71392e-113	0.347943	0.599	0.486	Astro
	RXRB	5.664e-115	4.22534e-112	0.405744	0.638	0.49	Astro
	TFE3	2.901e-111	2.16414e-108	0.513065	0.7	0.493	Astro
	NR4A2::RXRA	4.98242e-108	3.71689e-105	0.363469	0.612	0.488	Astro
	POU2F2	2.98539e-107	2.2271e-104	0.260688	0.613	0.492	Astro
	Hoxa11	3.4067e-104	2.5414e-101	0.380322	0.613	0.489	Astro
	MAFF	1.38375e-102	1.03228e-99	0.307629	0.629	0.492	Astro
	RUNX3	2.93236e-102	2.18754e-99	0.351953	0.625	0.491	Astro
	PAX7	1.74581e-100	1.30237e-97	0.454429	0.646	0.493	Astro
	SOX21	4.04812e-100	3.01989e-97	0.368193	0.635	0.495	Astro
	GRHL2	2.68737e-99	2.00478e-96	0.305114	0.598	0.488	Astro
	RXRG	1.51659e-98	1.13138e-95	0.392537	0.641	0.489	Astro
	BARX2	1.75019e-98	1.30564e-95	0.448179	0.683	0.503	Astro
	Nr2f6	2.02705e-97	1.51218e-94	0.38665	0.637	0.489	Astro
	FOXD2	1.17068e-96	8.73325e-94	0.448006	0.707	0.505	Astro
	SOX12	2.12209e-96	1.58308e-93	0.509461	0.676	0.492	Astro
	NR4A1	3.42429e-95	2.55452e-92	0.305425	0.623	0.491	Astro
	Dmrt1	3.0123e-94	2.24717e-91	0.372006	0.63	0.491	Astro
	Sox11	1.98071e-92	1.47761e-89	0.344165	0.634	0.494	Astro
	LEF1	4.34847e-91	3.24396e-88	0.335798	0.618	0.493	Astro
	Nkx3-1	1.25953e-90	9.39609e-88	0.340604	0.607	0.489	Astro
	NR1I2	1.30039e-90	9.7009e-88	0.297906	0.606	0.485	Astro
	MAFG	4.4322e-89	3.30642e-86	0.259739	0.607	0.491	Astro
	HOXB4	5.64641e-87	4.21222e-84	0.3898	0.632	0.496	Astro
	HOXA7	2.30182e-86	1.71716e-83	0.313364	0.596	0.489	Astro
	HOXB8	2.30182e-86	1.71716e-83	0.313364	0.596	0.489	Astro
	HOXD8	2.30182e-86	1.71716e-83	0.313364	0.596	0.489	Astro
	HOXC10	4.44814e-85	3.31831e-82	0.337923	0.596	0.492	Astro
	NR2F1	2.2834e-84	1.70342e-81	0.306467	0.618	0.485	Astro
	FOXK1	1.23312e-83	9.19909e-81	0.459407	0.709	0.509	Astro
	PPARD	3.21852e-83	2.40101e-80	0.356692	0.629	0.49	Astro
	PAX6	1.46666e-79	1.09413e-76	0.297299	0.592	0.487	Astro
	FOXG1	9.39531e-78	7.0089e-75	0.491526	0.711	0.508	Astro
	Foxj2	9.39531e-78	7.0089e-75	0.491526	0.711	0.508	Astro
	NFATC1	1.37977e-76	1.02931e-73	0.251565	0.591	0.492	Astro
	NR2C1	1.43337e-72	1.06929e-69	0.341267	0.626	0.492	Astro
	YY1	3.51059e-71	2.6189e-68	0.37837	0.663	0.496	Astro
	NR2F1(var.2)	2.49924e-70	1.86443e-67	0.296838	0.607	0.491	Astro
	DUXA	2.4624e-68	1.83695e-65	0.304897	0.595	0.493	Astro
	MLX	3.04478e-67	2.27141e-64	0.459329	0.671	0.491	Astro
	ONECUT1	2.75468e-66	2.05499e-63	0.374759	0.682	0.505	Astro
	TFCP2	1.02517e-62	7.64776e-60	0.26577	0.574	0.486	Astro
	BHLHE41	1.32787e-60	9.90593e-58	0.456023	0.666	0.491	Astro
	FOXO3	1.91188e-57	1.42626e-54	0.434249	0.69	0.507	Astro
	IRF9	9.60735e-57	7.16708e-54	0.360932	0.718	0.496	Astro
	HOXA4	3.84566e-55	2.86886e-52	0.25341	0.572	0.489	Astro
	NR1D1	4.90695e-54	3.66059e-51	0.268651	0.591	0.492	Astro
	SREBF2(var.2)	1.49512e-52	1.11536e-49	0.423245	0.651	0.494	Astro
	FOXK2	1.83063e-52	1.36565e-49	0.40154	0.681	0.509	Astro
	Rarb	2.12019e-52	1.58166e-49	0.252978	0.595	0.49	Astro
	CDX2	1.28266e-48	9.56865e-46	0.280732	0.603	0.496	Astro
	Dux	1.57889e-48	1.17786e-45	0.332609	0.602	0.494	Astro
	GRHL1	1.29701e-46	9.67571e-44	0.296745	0.577	0.493	Astro
	ONECUT3	1.66264e-46	1.24033e-43	0.351178	0.656	0.503	Astro
	SRY	2.46889e-46	1.8418e-43	0.358521	0.672	0.504	Astro
	FOXI1	2.68844e-44	2.00557e-41	0.389522	0.688	0.512	Astro
	FOXL1	2.68844e-44	2.00557e-41	0.389522	0.688	0.512	Astro
	FOXO4	2.68844e-44	2.00557e-41	0.389522	0.688	0.512	Astro
	FOXO6	2.68844e-44	2.00557e-41	0.389522	0.688	0.512	Astro
	FOXP3	2.68844e-44	2.00557e-41	0.389522	0.688	0.512	Astro
	RUNX2	8.30444e-43	6.19511e-40	0.295333	0.608	0.492	Astro
	HOXC11	2.49566e-41	1.86176e-38	0.294737	0.566	0.49	Astro
	FOXF2	8.93421e-39	6.66492e-36	0.351969	0.661	0.508	Astro
	HOXD11	3.42435e-38	2.55456e-35	0.254733	0.563	0.488	Astro
	FOXA3	1.26427e-37	9.43146e-35	0.355361	0.67	0.511	Astro
	IRF6	3.67997e-36	2.74526e-33	0.337091	0.618	0.489	Astro
	JUNB(var.2)	2.08013e-35	1.55177e-32	0.34867	0.609	0.493	Astro
	ZBTB33	6.67213e-35	4.97741e-32	0.261697	0.612	0.493	Astro
	FOXC1	3.6851e-33	2.74909e-30	0.326807	0.643	0.505	Astro
	ARNT2	3.31279e-30	2.47134e-27	0.35764	0.648	0.496	Astro
	MLXIPL	3.6351e-30	2.71179e-27	0.408062	0.651	0.495	Astro
	Foxf1	2.34751e-29	1.75125e-26	0.326856	0.688	0.513	Astro
	YY2	8.05247e-29	6.00714e-26	0.330334	0.649	0.49	Astro
	CREB3L4(var.2)	1.73868e-28	1.29706e-25	0.345627	0.612	0.493	Astro
	ONECUT2	4.6154e-28	3.44309e-25	0.321601	0.622	0.5	Astro
	SOX18	3.10396e-26	2.31556e-23	0.253784	0.631	0.498	Astro
	SOX2	1.23911e-24	9.2438e-22	0.27866	0.67	0.498	Astro
	CEBPB	1.02821e-23	7.67048e-21	0.261047	0.573	0.49	Astro
	Arntl	1.61823e-23	1.2072e-20	0.350721	0.64	0.497	Astro
	CEBPE	9.4568e-23	7.05478e-20	0.250407	0.569	0.489	Astro
	Foxl2	1.21181e-22	9.0401e-20	0.306383	0.653	0.513	Astro
	MYBL2	1.80379e-21	1.34563e-18	0.2556	0.56	0.491	Astro
	CREB3	9.09204e-21	6.78266e-18	0.255261	0.583	0.494	Astro
	FOXP1	1.6926e-19	1.26268e-16	0.310956	0.66	0.515	Astro
	KLF15	3.22491e-17	2.40578e-14	0.286615	0.795	0.496	Astro
	IRF5	6.91074e-16	5.15541e-13	0.253176	0.6	0.497	Astro
	SOX14	1.54421e-13	1.15198e-10	0.263616	0.647	0.501	Astro
	TFDP1	1.40876e-11	1.05093e-08	0.25402	0.666	0.499	Astro
	SP4	1.47943e-11	1.10365e-08	0.258376	0.713	0.491	Astro
	FOXD1	2.02839e-11	1.51318e-08	0.309406	0.622	0.507	Astro
	SOX9	3.53391e-11	2.6363e-08	0.250614	0.678	0.497	Astro
	SOX8	0	0	2.03806	0.95	0.493	Oligo
	Sox6	0	0	2.03584	0.968	0.494	Oligo
	SOX4	0	0	1.92816	0.967	0.498	Oligo
	SOX9	0	0	1.86418	0.93	0.493	Oligo
	SOX13	0	0	1.82781	0.935	0.491	Oligo
	SOX15	0	0	1.65196	0.942	0.508	Oligo
	SOX2	0	0	1.58517	0.909	0.494	Oligo
	Sox3	0	0	1.45399	0.95	0.504	Oligo
	SOX10	0	0	1.35287	0.934	0.505	Oligo
	SOX14	0	0	1.33222	0.875	0.496	Oligo
	Sox5	0	0	1.07705	0.863	0.51	Oligo
	CTCF	0	0	1.0642	0.928	0.517	Oligo
	SOX18	0	0	1.05085	0.815	0.495	Oligo
	SRY	0	0	0.961537	0.809	0.506	Oligo
	ELK1	0	0	0.911669	0.8	0.483	Oligo
	Sox17	0	0	0.869039	0.785	0.491	Oligo
	YY2	0	0	0.779315	0.794	0.491	Oligo
	SP1	0	0	0.670922	0.881	0.487	Oligo
	SP4	0	0	0.625842	0.875	0.495	Oligo
	KLF14	0	0	0.544808	0.828	0.493	Oligo
	Klf12	2.28526e-290	1.7048e-287	0.477739	0.735	0.482	Oligo
	SOX12	4.04213e-287	3.01543e-284	0.854816	0.766	0.498	Oligo
	KLF3	7.00346e-278	5.22458e-275	0.412479	0.754	0.486	Oligo
	NFYA	1.47149e-274	1.09773e-271	0.767267	0.801	0.503	Oligo
	CTCFL	2.43752e-269	1.81839e-266	0.455212	0.829	0.517	Oligo
	KLF2	1.23215e-268	9.19183e-266	0.328233	0.759	0.486	Oligo
	YY1	5.22549e-249	3.89821e-246	0.646372	0.761	0.501	Oligo
	ELK3	3.54882e-248	2.64742e-245	0.680765	0.797	0.486	Oligo
	FOXG1	1.4942e-244	1.11467e-241	0.777809	0.793	0.516	Oligo
	Foxj2	1.4942e-244	1.11467e-241	0.777809	0.793	0.516	Oligo
	SP3	7.52706e-242	5.61519e-239	0.402032	0.808	0.496	Oligo
	ETV3	1.88362e-241	1.40518e-238	0.705849	0.765	0.486	Oligo
	KLF6	3.28306e-233	2.44916e-230	0.303573	0.701	0.481	Oligo
	KLF15	8.82398e-214	6.58269e-211	0.448879	0.892	0.508	Oligo
	ELF2	7.00514e-213	5.22584e-210	0.586849	0.785	0.483	Oligo
	Zfx	1.15049e-210	8.58268e-208	0.482825	0.845	0.506	Oligo
	TFEB	3.44186e-208	2.56763e-205	0.789214	0.778	0.502	Oligo
	FOXI1	1.25536e-200	9.36502e-198	0.682779	0.782	0.517	Oligo
	FOXL1	1.25536e-200	9.36502e-198	0.682779	0.782	0.517	Oligo
	FOXO4	1.25536e-200	9.36502e-198	0.682779	0.782	0.517	Oligo
	FOXO6	1.25536e-200	9.36502e-198	0.682779	0.782	0.517	Oligo
	FOXP3	1.25536e-200	9.36502e-198	0.682779	0.782	0.517	Oligo
	CREM	1.1074e-195	8.26123e-193	0.536765	0.7	0.49	Oligo
	FEV	6.8089e-169	5.07944e-166	0.550966	0.754	0.486	Oligo
	FOSL2::JUND(var.2)	1.349e-165	1.00635e-162	0.531711	0.685	0.494	Oligo
	NFYC	6.45099e-163	4.81244e-160	0.585008	0.753	0.506	Oligo
	JUN::JUNB(var.2)	3.03396e-157	2.26333e-154	0.53107	0.702	0.494	Oligo
	FOXO3	3.9977e-152	2.98229e-149	0.624374	0.753	0.514	Oligo
	CREB3L4(var.2)	2.62453e-147	1.9579e-144	0.556024	0.71	0.494	Oligo
	FOXD1	1.76493e-146	1.31664e-143	0.625302	0.72	0.508	Oligo
	FOXP2	2.19002e-145	1.63375e-142	0.619277	0.799	0.523	Oligo
	ETS2	6.30698e-143	4.70501e-140	0.487735	0.744	0.486	Oligo
	FOXK1	3.58428e-140	2.67387e-137	0.609097	0.76	0.518	Oligo
	FOXA3	3.71757e-140	2.77331e-137	0.580436	0.75	0.516	Oligo
	ATF2	1.96029e-137	1.46238e-134	0.443516	0.645	0.49	Oligo
	SP9	5.27115e-137	3.93228e-134	0.324488	0.783	0.504	Oligo
	Foxj3	1.5347e-136	1.14488e-133	0.628931	0.78	0.523	Oligo
	Foxf1	2.92242e-136	2.18013e-133	0.597026	0.759	0.52	Oligo
	TFE3	4.02648e-135	3.00376e-132	0.616589	0.738	0.503	Oligo
	FLI1	1.62692e-133	1.21368e-130	0.489306	0.738	0.492	Oligo
	JUNB(var.2)	1.82671e-131	1.36273e-128	0.532001	0.696	0.495	Oligo
	ATF7	4.12058e-131	3.07396e-128	0.457112	0.682	0.492	Oligo
	FOXP1	4.81628e-128	3.59295e-125	0.556405	0.743	0.518	Oligo
	FOXK2	6.17988e-126	4.61019e-123	0.574798	0.744	0.516	Oligo
	FOSL2::JUN(var.2)	1.87168e-125	1.39627e-122	0.49557	0.684	0.496	Oligo
	FOSB::JUN	4.57473e-125	3.41275e-122	0.482509	0.679	0.495	Oligo
	ERF	1.34037e-124	9.99914e-122	0.439987	0.738	0.488	Oligo
	MLX	8.54586e-124	6.37521e-121	0.597179	0.723	0.499	Oligo
	ATF3	6.39072e-123	4.76748e-120	0.495561	0.677	0.493	Oligo
	ARNT2	2.05267e-119	1.53129e-116	0.546933	0.718	0.501	Oligo
	ELF4	6.42786e-118	4.79518e-115	0.281235	0.762	0.477	Oligo
	Arntl	6.70509e-115	5.002e-112	0.526865	0.709	0.501	Oligo
	MLXIPL	4.11919e-111	3.07292e-108	0.607739	0.723	0.5	Oligo
	ETS1	4.74591e-111	3.54045e-108	0.411756	0.731	0.487	Oligo
	NFYB	2.11017e-110	1.57418e-107	0.55077	0.769	0.503	Oligo
	SREBF2(var.2)	2.04257e-109	1.52376e-106	0.580105	0.704	0.5	Oligo
	KLF13	1.47381e-108	1.09947e-105	0.393963	0.665	0.496	Oligo
	Nr2f6(var.2)	2.49984e-105	1.86488e-102	0.300427	0.619	0.486	Oligo
	SPDEF	1.30664e-104	9.74751e-102	0.421987	0.662	0.494	Oligo
	BHLHE41	7.3043e-102	5.44901e-99	0.576679	0.705	0.499	Oligo
	TFEC	1.72844e-100	1.28941e-97	0.555598	0.708	0.501	Oligo
	ERG	3.56047e-99	2.65611e-96	0.391019	0.719	0.489	Oligo
	JDP2(var.2)	1.44717e-94	1.07959e-91	0.405955	0.66	0.496	Oligo
	FOXC2	4.51253e-91	3.36635e-88	0.544177	0.77	0.524	Oligo
	ELK4	1.98655e-90	1.48197e-87	0.260907	0.748	0.483	Oligo
	NR2F1	3.14811e-90	2.34849e-87	0.334912	0.657	0.491	Oligo
	E2F2	1.07415e-89	8.01316e-87	0.436698	0.642	0.488	Oligo
	KLF5	8.91095e-89	6.64757e-86	0.271431	0.771	0.512	Oligo
	USF2	3.36464e-88	2.51002e-85	0.519914	0.7	0.502	Oligo
	THAP11	1.38529e-85	1.03343e-82	0.290973	0.631	0.492	Oligo
	FOSL2::JUNB(var.2)	5.75129e-84	4.29046e-81	0.409598	0.648	0.494	Oligo
	NR1D1	3.79474e-82	2.83087e-79	0.33699	0.647	0.495	Oligo
	Rarg	1.60949e-81	1.20068e-78	0.320858	0.631	0.491	Oligo
	FOSB::JUNB(var.2)	2.0433e-81	1.5243e-78	0.389718	0.647	0.495	Oligo
	MITF	2.20026e-81	1.6414e-78	0.586158	0.701	0.504	Oligo
	FOXF2	1.97571e-78	1.47388e-75	0.477576	0.697	0.515	Oligo
	ZFP42	2.32209e-77	1.73228e-74	0.408473	0.686	0.507	Oligo
	NR2C1	2.70327e-77	2.01664e-74	0.370974	0.662	0.498	Oligo
	Foxq1	7.10387e-76	5.29949e-73	0.488035	0.726	0.518	Oligo
	FOXA2	8.55368e-74	6.38105e-71	0.447461	0.706	0.517	Oligo
	ZBTB32	2.78395e-73	2.07682e-70	0.294908	0.578	0.487	Oligo
	FOXN3	1.29749e-71	9.67931e-69	0.502827	0.722	0.516	Oligo
	FOXA1	1.74321e-67	1.30044e-64	0.376514	0.665	0.511	Oligo
	Creb5	8.96681e-66	6.68924e-63	0.338972	0.637	0.495	Oligo
	Nr2f6	1.65312e-64	1.23322e-61	0.365884	0.647	0.497	Oligo
	CREB1	1.12742e-63	8.41054e-61	0.250734	0.591	0.489	Oligo
	USF1	2.3598e-60	1.76041e-57	0.42329	0.661	0.501	Oligo
	FOXE1	3.72105e-58	2.7759e-55	0.436709	0.712	0.52	Oligo
	Creb3l2	4.14246e-57	3.09027e-54	0.367098	0.644	0.498	Oligo
	FOSL1::JUN(var.2)	1.35833e-56	1.01332e-53	0.347049	0.621	0.493	Oligo
	HOXD13	4.86876e-56	3.6321e-53	0.365833	0.627	0.499	Oligo
	SP2	1.46852e-55	1.09551e-52	0.264707	0.72	0.508	Oligo
	Foxo1	1.69451e-55	1.2641e-52	0.443239	0.725	0.522	Oligo
	RXRG	1.69689e-55	1.26588e-52	0.343298	0.65	0.497	Oligo
	NR1D2	2.10144e-55	1.56767e-52	0.310022	0.622	0.498	Oligo
	Foxd3	4.71936e-55	3.52064e-52	0.461482	0.768	0.521	Oligo
	FOS::JUN(var.2)	5.56478e-55	4.15133e-52	0.280679	0.618	0.493	Oligo
	PPARD	4.73777e-53	3.53437e-50	0.319239	0.639	0.498	Oligo
	Foxl2	2.88356e-52	2.15114e-49	0.395922	0.692	0.519	Oligo
	Rxra	3.14392e-49	2.34536e-46	0.348568	0.645	0.499	Oligo
	TFDP1	1.65677e-46	1.23595e-43	0.330704	0.705	0.506	Oligo
	BHLHE40	5.55447e-42	4.14364e-39	0.369597	0.63	0.498	Oligo
	THRB	6.06775e-42	4.52654e-39	0.302602	0.619	0.498	Oligo
	PHOX2B	1.678e-41	1.25179e-38	0.381658	0.692	0.519	Oligo
	FOSL1::JUND(var.2)	2.73941e-40	2.0436e-37	0.281661	0.605	0.492	Oligo
	NR2F1(var.2)	7.93555e-40	5.91992e-37	0.293862	0.615	0.498	Oligo
	NR1H2::RXRA	9.15491e-39	6.82957e-36	0.337891	0.627	0.499	Oligo
	SOX21	1.23673e-37	9.22602e-35	0.320676	0.633	0.504	Oligo
	E2F4	8.37127e-36	6.24497e-33	0.324973	0.602	0.492	Oligo
	FOXD2	3.73606e-34	2.7871e-31	0.397475	0.687	0.519	Oligo
	HOXB13	1.36435e-33	1.01781e-30	0.362421	0.695	0.516	Oligo
	FOXB1	3.96385e-32	2.95704e-29	0.281807	0.643	0.511	Oligo
	BARX2	1.81876e-31	1.35679e-28	0.384537	0.668	0.515	Oligo
	RXRB	2.68173e-31	2.00057e-28	0.25551	0.617	0.5	Oligo
	CENPB	2.35843e-30	1.75939e-27	0.290858	0.612	0.495	Oligo
	CREB3	6.19846e-28	4.62405e-25	0.281203	0.603	0.498	Oligo
	Sox1	6.7497e-28	5.03528e-25	0.258125	0.579	0.494	Oligo
	Dux	6.5783e-26	4.90741e-23	0.269009	0.616	0.5	Oligo
	Arid5a	1.5744e-23	1.1745e-20	0.297225	0.626	0.511	Oligo
	E2F3	1.33688e-21	9.97311e-19	0.293346	0.588	0.493	Oligo
	ONECUT1	2.93195e-21	2.18724e-18	0.309603	0.667	0.516	Oligo
	ONECUT3	4.82408e-21	3.59876e-18	0.302112	0.649	0.512	Oligo
	FOXC1	2.27663e-17	1.69836e-14	0.294949	0.645	0.514	Oligo
	ZNF384	1.16098e-16	8.66093e-14	0.280501	0.724	0.511	Oligo
	HOXC4	3.89787e-13	2.90781e-10	0.297259	0.635	0.511	Oligo
	Lhx3	1.5609e-07	0.000116443	0.313391	0.662	0.519	Oligo
	EHF	0	0	4.50615	0.995	0.454	Micro-PVM
	SPIB	0	0	4.27625	0.995	0.453	Micro-PVM
	SPIC	0	0	3.96246	0.991	0.469	Micro-PVM
	ETV6	0	0	3.90034	0.992	0.464	Micro-PVM
	ELF5	0	0	3.89774	0.991	0.466	Micro-PVM
	ELF3	0	0	3.53559	0.991	0.459	Micro-PVM
	SPI1	0	0	3.46926	0.993	0.465	Micro-PVM
	GABPA	0	0	3.41061	0.99	0.462	Micro-PVM
	ELF1	0	0	3.25692	0.988	0.462	Micro-PVM
	ETV5	0	0	3.07562	0.98	0.472	Micro-PVM
	ETV1	0	0	2.99418	0.987	0.465	Micro-PVM
	ELF4	0	0	2.81228	0.976	0.474	Micro-PVM
	IKZF1	0	0	2.80386	0.987	0.471	Micro-PVM
	ELK4	0	0	2.51244	0.974	0.479	Micro-PVM
	STAT1::STAT2	0	0	2.46681	0.981	0.5	Micro-PVM
	ETV4	0	0	2.41176	0.981	0.465	Micro-PVM
	IRF1	0	0	2.37054	0.985	0.499	Micro-PVM
	ELF2	0	0	2.18012	0.955	0.482	Micro-PVM
	ETV2	0	0	2.16995	0.94	0.491	Micro-PVM
	ERF	0	0	2.07251	0.937	0.485	Micro-PVM
	ETS2	0	0	2.04124	0.944	0.483	Micro-PVM
	ZBTB7A	0	0	2.03278	0.968	0.481	Micro-PVM
	ETS1	0	0	2.02925	0.938	0.483	Micro-PVM
	ELK3	0	0	2.01194	0.947	0.485	Micro-PVM
	ERG	0	0	2.00664	0.929	0.485	Micro-PVM
	FEV	0	0	1.91258	0.927	0.484	Micro-PVM
	IRF4	0	0	1.88684	0.923	0.502	Micro-PVM
	IRF9	0	0	1.82315	0.936	0.504	Micro-PVM
	FLI1	0	0	1.8029	0.916	0.489	Micro-PVM
	IRF8	0	0	1.73843	0.913	0.499	Micro-PVM
	ETV3	0	0	1.68287	0.917	0.485	Micro-PVM
	IRF3	0	0	1.63374	0.94	0.505	Micro-PVM
	ELK1	0	0	1.63065	0.921	0.484	Micro-PVM
	Stat2	0	0	1.32565	0.934	0.509	Micro-PVM
	SP1	0	0	1.26649	0.971	0.491	Micro-PVM
	IRF2	0	0	1.23066	0.888	0.512	Micro-PVM
	SP4	0	0	1.18184	0.969	0.498	Micro-PVM
	KLF14	0	0	1.1454	0.942	0.495	Micro-PVM
	IRF5	0	0	1.08077	0.817	0.496	Micro-PVM
	ZNF384	0	0	1.03848	0.891	0.508	Micro-PVM
	IRF7	0	0	1.02665	0.854	0.514	Micro-PVM
	Klf12	0	0	0.981244	0.864	0.482	Micro-PVM
	KLF15	0	0	0.972676	0.982	0.511	Micro-PVM
	SP3	0	0	0.963562	0.947	0.496	Micro-PVM
	KLF3	0	0	0.878619	0.891	0.485	Micro-PVM
	ZKSCAN5	0	0	0.848722	0.842	0.465	Micro-PVM
	SP9	0	0	0.829926	0.935	0.502	Micro-PVM
	KLF6	0	0	0.819777	0.863	0.478	Micro-PVM
	KLF2	0	0	0.809447	0.916	0.484	Micro-PVM
	TFDP1	0	0	0.696087	0.842	0.504	Micro-PVM
	SP2	0	0	0.685783	0.874	0.506	Micro-PVM
	KLF5	0	0	0.597045	0.903	0.511	Micro-PVM
	ZNF135	0	0	0.594673	0.759	0.466	Micro-PVM
	KLF11	0	0	0.594163	0.836	0.482	Micro-PVM
	SP8	0	0	0.589857	0.843	0.497	Micro-PVM
	KLF10	0	0	0.533592	0.792	0.48	Micro-PVM
	KLF16	0	0	0.510949	0.856	0.505	Micro-PVM
	Klf1	0	0	0.49072	0.754	0.473	Micro-PVM
	KLF4	0	0	0.451848	0.859	0.503	Micro-PVM
	ZNF460	0	0	0.410236	0.803	0.477	Micro-PVM
	MEF2C	6.72210115138504e-316	5.01468745893324e-313	0.528919	0.697	0.477	Micro-PVM
	MEF2A	2.81601939546892e-315	2.10075046901981e-312	0.522424	0.689	0.477	Micro-PVM
	NR2F1	7.94069487838942e-310	5.92376e-307	0.734762	0.776	0.489	Micro-PVM
	RUNX2	1.4835e-304	1.10669e-301	0.909657	0.765	0.495	Micro-PVM
	RUNX1	3.02622e-295	2.25756e-292	0.744365	0.752	0.492	Micro-PVM
	CEBPD	1.70724e-283	1.2736e-280	0.895898	0.769	0.496	Micro-PVM
	Zfx	2.4378e-276	1.8186e-273	0.65032	0.886	0.51	Micro-PVM
	CEBPA	7.94246e-267	5.92507e-264	0.819183	0.742	0.494	Micro-PVM
	CEBPG	4.60259e-255	3.43354e-252	0.886861	0.721	0.482	Micro-PVM
	ZBTB14	1.48643e-249	1.10888e-246	0.470586	0.802	0.503	Micro-PVM
	RXRB(var.2)	3.15731e-248	2.35535e-245	0.736617	0.749	0.488	Micro-PVM
	E2F6	6.74681e-244	5.03312e-241	0.430397	0.795	0.502	Micro-PVM
	YY2	3.15592e-242	2.35432e-239	0.791721	0.802	0.496	Micro-PVM
	TFE3	4.95605e-235	3.69722e-232	0.884278	0.802	0.504	Micro-PVM
	Creb3l2	2.53221e-228	1.88903e-225	0.740765	0.757	0.496	Micro-PVM
	SREBF1(var.2)	1.21243e-225	9.04474e-223	0.696175	0.711	0.488	Micro-PVM
	TFAP2C(var.2)	4.45833e-205	3.32591e-202	0.417748	0.739	0.493	Micro-PVM
	Nr2f6(var.2)	7.14284e-201	5.32856e-198	0.570581	0.696	0.485	Micro-PVM
	ZNF148	6.88941e-198	5.1395e-195	0.504046	0.889	0.52	Micro-PVM
	MEF2D	5.83536e-196	4.35318e-193	0.359929	0.653	0.477	Micro-PVM
	Rarg	4.64256e-195	3.46335e-192	0.60252	0.728	0.49	Micro-PVM
	KLF13	1.7235e-194	1.28573e-191	0.610654	0.736	0.496	Micro-PVM
	RXRG(var.2)	5.22133e-189	3.89511e-186	0.56544	0.705	0.488	Micro-PVM
	SPDEF	8.02126e-187	5.98386e-184	0.709807	0.729	0.495	Micro-PVM
	MEF2B	8.30732e-179	6.19726e-176	0.319232	0.618	0.471	Micro-PVM
	E2F2	1.52455e-177	1.13731e-174	0.715785	0.721	0.487	Micro-PVM
	CEBPB	7.89593e-177	5.89037e-174	0.727725	0.711	0.49	Micro-PVM
	IRF6	1.8342e-175	1.36831e-172	0.796487	0.746	0.494	Micro-PVM
	EWSR1-FLI1	7.44143e-168	5.5513e-165	0.351409	0.706	0.491	Micro-PVM
	CEBPE	8.64885e-166	6.45204e-163	0.698718	0.701	0.489	Micro-PVM
	RXRG	1.87137e-163	1.39605e-160	0.644846	0.736	0.496	Micro-PVM
	NFYA	1.41151e-162	1.05299e-159	0.72284	0.798	0.509	Micro-PVM
	Nr2f6	4.45947e-154	3.32677e-151	0.593565	0.727	0.497	Micro-PVM
	MLX	1.01809e-150	7.59498e-148	0.784982	0.758	0.502	Micro-PVM
	SREBF2(var.2)	6.22273e-150	4.64216e-147	0.740842	0.754	0.502	Micro-PVM
	MLXIPL	3.92846e-149	2.93063e-146	0.772668	0.762	0.502	Micro-PVM
	MITF	3.91496e-141	2.92056e-138	0.757287	0.762	0.505	Micro-PVM
	TFEC	2.26387e-140	1.68885e-137	0.71476	0.752	0.503	Micro-PVM
	Arntl	4.27587e-134	3.1898e-131	0.684134	0.75	0.503	Micro-PVM
	Arnt	1.11277e-129	8.30127e-127	0.443652	0.684	0.498	Micro-PVM
	Rarg(var.2)	5.53646e-128	4.1302e-125	0.505533	0.693	0.493	Micro-PVM
	CTCFL	1.52143e-127	1.13499e-124	0.387536	0.814	0.523	Micro-PVM
	Rarb	8.82239e-127	6.5815e-124	0.53821	0.684	0.495	Micro-PVM
	RUNX3	1.78894e-125	1.33455e-122	0.582586	0.709	0.498	Micro-PVM
	NR2F1(var.2)	1.11017e-123	8.28188e-121	0.482308	0.71	0.496	Micro-PVM
	TFEB	1.88609e-123	1.40702e-120	0.724247	0.774	0.507	Micro-PVM
	NRF1	2.1026e-123	1.56854e-120	0.43751	0.799	0.515	Micro-PVM
	THAP11	9.31512e-118	6.94908e-115	0.425966	0.678	0.492	Micro-PVM
	PAX5	2.31804e-117	1.72926e-114	0.442094	0.692	0.495	Micro-PVM
	THRB	7.38912e-116	5.51228e-113	0.520409	0.703	0.497	Micro-PVM
	USF2	4.29134e-115	3.20134e-112	0.626581	0.748	0.504	Micro-PVM
	FOXC2	9.67423e-114	7.21698e-111	0.703237	0.799	0.528	Micro-PVM
	RARB(var.3)	2.5021e-112	1.86657e-109	0.541156	0.65	0.488	Micro-PVM
	MYCN	1.02859e-108	7.67329e-106	0.438202	0.659	0.49	Micro-PVM
	MYC	1.81635e-108	1.355e-105	0.430619	0.665	0.493	Micro-PVM
	NFKB2	4.56113e-108	3.40261e-105	0.303637	0.619	0.484	Micro-PVM
	RARA	5.25995e-108	3.92392e-105	0.428817	0.656	0.487	Micro-PVM
	E2F4	2.03556e-107	1.51853e-104	0.559728	0.663	0.491	Micro-PVM
	HINFP	4.35574e-107	3.24938e-104	0.426043	0.709	0.497	Micro-PVM
	ARNT2	9.92892e-107	7.40697e-104	0.649188	0.734	0.504	Micro-PVM
	PPARD	3.7141e-103	2.77072e-100	0.526481	0.699	0.498	Micro-PVM
	NFKB1	9.84278e-103	7.34271e-100	0.287423	0.607	0.484	Micro-PVM
	YY1	5.62188e-102	4.19393e-99	0.520676	0.725	0.507	Micro-PVM
	RARG(var.3)	6.43711e-101	4.80209e-98	0.495002	0.658	0.487	Micro-PVM
	ZBTB32	4.0016e-95	2.98519e-92	0.40552	0.629	0.486	Micro-PVM
	PLAG1	2.42919e-94	1.81217e-91	0.312706	0.719	0.501	Micro-PVM
	NFYC	1.21112e-92	9.03492e-90	0.551103	0.749	0.51	Micro-PVM
	RXRB	2.40478e-90	1.79396e-87	0.494891	0.683	0.499	Micro-PVM
	Rxra	2.42003e-86	1.80534e-83	0.51342	0.699	0.5	Micro-PVM
	NR1I3	2.10992e-83	1.574e-80	0.63968	0.698	0.501	Micro-PVM
	PPARA::RXRA	2.14217e-83	1.59806e-80	0.543518	0.711	0.503	Micro-PVM
	Stat4	2.25243e-83	1.68031e-80	0.490203	0.693	0.499	Micro-PVM
	ZBTB33	3.79279e-81	2.82942e-78	0.459758	0.695	0.499	Micro-PVM
	USF1	6.40444e-80	4.77771e-77	0.510251	0.703	0.502	Micro-PVM
	FOSL1::JUND(var.2)	2.82209e-78	2.10528e-75	0.47458	0.652	0.492	Micro-PVM
	HNF4A(var.2)	2.67849e-77	1.99815e-74	0.468207	0.691	0.497	Micro-PVM
	Mecom	1.3221e-74	9.86284e-72	0.272662	0.585	0.48	Micro-PVM
	RELA	2.66808e-74	1.99039e-71	0.407817	0.65	0.496	Micro-PVM
	STAT1	2.66233e-72	1.98609e-69	0.452088	0.679	0.5	Micro-PVM
	Pax2	6.84839e-72	5.1089e-69	0.338932	0.614	0.487	Micro-PVM
	Nr2e1	6.10335e-69	4.5531e-66	0.39714	0.629	0.49	Micro-PVM
	CREB3L4(var.2)	3.60383e-68	2.68846e-65	0.498176	0.688	0.499	Micro-PVM
	ESR1	1.07492e-67	8.01892e-65	0.323118	0.613	0.488	Micro-PVM
	BHLHE41	1.66243e-67	1.24018e-64	0.603718	0.711	0.502	Micro-PVM
	CREB3L4	1.28908e-62	9.61654e-60	0.379696	0.642	0.494	Micro-PVM
	MAX	3.68487e-61	2.74891e-58	0.375352	0.637	0.493	Micro-PVM
	NFYB	5.76461e-60	4.3004e-57	0.57543	0.762	0.508	Micro-PVM
	CREB3	2.61526e-59	1.95098e-56	0.48146	0.662	0.497	Micro-PVM
	Mafb	6.19261e-57	4.61969e-54	0.333748	0.628	0.496	Micro-PVM
	PROX1	2.26688e-55	1.69109e-52	0.334782	0.603	0.488	Micro-PVM
	HES1	1.35873e-54	1.01362e-51	0.3146	0.652	0.502	Micro-PVM
	NR1H2::RXRA	1.38064e-54	1.02995e-51	0.428442	0.661	0.5	Micro-PVM
	CENPB	3.59073e-53	2.67869e-50	0.443936	0.639	0.496	Micro-PVM
	FOXC1	4.75726e-53	3.54891e-50	0.471956	0.687	0.514	Micro-PVM
	Foxl2	1.1279e-52	8.41414e-50	0.495792	0.713	0.521	Micro-PVM
	MAFG	1.98079e-52	1.47767e-49	0.390712	0.635	0.498	Micro-PVM
	ZBTB7B	2.92394e-51	2.18126e-48	0.251527	0.603	0.494	Micro-PVM
	NR2C2	1.85988e-49	1.38747e-46	0.283961	0.658	0.502	Micro-PVM
	FOXD2	3.76394e-48	2.8079e-45	0.477584	0.727	0.52	Micro-PVM
	Nr1h3::Rxra	7.91706e-45	5.90613e-42	0.34338	0.623	0.496	Micro-PVM
	REL	8.94791e-45	6.67514e-42	0.340703	0.641	0.5	Micro-PVM
	MYBL1	1.43751e-43	1.07238e-40	0.499419	0.608	0.493	Micro-PVM
	SMAD3	1.38913e-42	1.03629e-39	0.264049	0.58	0.486	Micro-PVM
	SMAD5	1.01298e-41	7.55685e-39	0.346974	0.579	0.486	Micro-PVM
	ZNF282	3.55471e-38	2.65181e-35	0.3217	0.617	0.499	Micro-PVM
	Creb5	1.45643e-36	1.0865e-33	0.368002	0.621	0.498	Micro-PVM
	CREB3L1	2.16937e-36	1.61835e-33	0.34826	0.589	0.492	Micro-PVM
	NRL	1.87587e-35	1.3994e-32	0.273179	0.584	0.494	Micro-PVM
	NR2C1	2.68571e-35	2.00354e-32	0.318506	0.641	0.501	Micro-PVM
	GRHL2	4.34203e-35	3.23916e-32	0.287466	0.622	0.496	Micro-PVM
	CREM	4.56719e-34	3.40712e-31	0.330222	0.626	0.497	Micro-PVM
	MAFF	5.00769e-34	3.73574e-31	0.331545	0.632	0.502	Micro-PVM
	BHLHE40	1.16013e-33	8.65457e-31	0.348522	0.647	0.5	Micro-PVM
	BARHL1	6.5306e-33	4.87183e-30	0.398515	0.619	0.497	Micro-PVM
	FOXB1	1.35131e-32	1.00808e-29	0.380131	0.649	0.513	Micro-PVM
	JUN::JUNB(var.2)	1.54597e-32	1.15329e-29	0.380282	0.642	0.5	Micro-PVM
	HLTF	5.73655e-32	4.27947e-29	0.254663	0.556	0.484	Micro-PVM
	ATF7	2.33913e-31	1.74499e-28	0.358002	0.62	0.498	Micro-PVM
	Stat5a::Stat5b	3.6451e-31	2.71924e-28	0.284552	0.622	0.495	Micro-PVM
	Foxj3	2.82694e-30	2.1089e-27	0.450231	0.74	0.529	Micro-PVM
	NR2F2	7.10417e-30	5.29971e-27	0.278662	0.637	0.5	Micro-PVM
	FOSL2::JUN(var.2)	1.33249e-28	9.94036e-26	0.375987	0.618	0.502	Micro-PVM
	RXRA::VDR	5.7538e-28	4.29233e-25	0.312561	0.607	0.495	Micro-PVM
	Dmrt1	1.89284e-27	1.41206e-24	0.379449	0.632	0.502	Micro-PVM
	GRHL1	2.73195e-27	2.03804e-24	0.29251	0.607	0.498	Micro-PVM
	JUNB(var.2)	3.03529e-27	2.26433e-24	0.380371	0.638	0.501	Micro-PVM
	RARA::RXRG	4.31944e-27	3.2223e-24	0.285931	0.629	0.501	Micro-PVM
	MYBL2	5.11156e-26	3.81322e-23	0.366991	0.583	0.495	Micro-PVM
	NR1I2	9.96899e-26	7.43687e-23	0.285267	0.6	0.495	Micro-PVM
	HSF4	3.05962e-25	2.28248e-22	0.255409	0.575	0.492	Micro-PVM
	FOSL1::JUN(var.2)	4.30054e-24	3.2082e-21	0.324334	0.601	0.496	Micro-PVM
	E2F3	1.0814e-23	8.06721e-21	0.41155	0.599	0.494	Micro-PVM
	Nkx3-1	8.91794e-23	6.65279e-20	0.280943	0.61	0.498	Micro-PVM
	FOXA2	2.89407e-22	2.15898e-19	0.359964	0.667	0.522	Micro-PVM
	FOSL2::JUNB(var.2)	3.28532e-22	2.45085e-19	0.31537	0.607	0.498	Micro-PVM
	HOXB13	8.36166e-22	6.2378e-19	0.403014	0.698	0.519	Micro-PVM
	Pparg::Rxra	3.05662e-20	2.28024e-17	0.254675	0.637	0.507	Micro-PVM
	FOSB::JUN	4.17788e-20	3.1167e-17	0.329081	0.625	0.5	Micro-PVM
	BARX2	5.0692e-20	3.78162e-17	0.381762	0.666	0.517	Micro-PVM
	Foxd3	4.27721e-19	3.1908e-16	0.440181	0.741	0.527	Micro-PVM
	HNF1A	1.50048e-18	1.11936e-15	0.376719	0.673	0.519	Micro-PVM
	E2F1	5.18057e-17	3.86471e-14	0.250448	0.577	0.493	Micro-PVM
	ZFP42	1.65141e-16	1.23195e-13	0.271552	0.646	0.512	Micro-PVM
	JDP2(var.2)	1.81116e-16	1.35113e-13	0.314155	0.602	0.501	Micro-PVM
	ATF3	5.1468e-16	3.83951e-13	0.275473	0.603	0.5	Micro-PVM
	FOSL2::JUND(var.2)	1.34443e-15	1.00295e-12	0.281191	0.599	0.501	Micro-PVM
	E2F8	9.67058e-15	7.21425e-12	0.309827	0.644	0.509	Micro-PVM
	HSF1	2.31603e-14	1.72776e-11	0.277942	0.583	0.5	Micro-PVM
	E2F7	1.03297e-13	7.70598e-11	0.288012	0.642	0.508	Micro-PVM
	Arid5a	9.1483e-13	6.82463e-10	0.273777	0.622	0.513	Micro-PVM
	PHOX2B	1.21845e-11	9.08967e-09	0.378068	0.674	0.522	Micro-PVM
	HNF4G	3.60362e-11	2.6883e-08	0.250974	0.613	0.503	Micro-PVM
	Foxo1	4.38162e-11	3.26869e-08	0.36096	0.699	0.527	Micro-PVM
	HMBOX1	4.09236e-10	3.0529e-07	0.290057	0.589	0.498	Micro-PVM
	Dmbx1	1.78821e-09	1.33401e-06	0.255222	0.599	0.506	Micro-PVM
	Foxf1	1.48349e-08	1.10668e-05	0.299348	0.674	0.527	Micro-PVM
	FOXE1	2.18323e-07	0.000162869	0.315322	0.669	0.525	Micro-PVM
	HNF1B	3.64017e-07	0.000271557	0.283752	0.639	0.516	Micro-PVM
	ONECUT3	8.60303e-07	0.000641786	0.290133	0.634	0.515	Micro-PVM
	FOXN3	1.28008e-06	0.000954937	0.331231	0.667	0.522	Micro-PVM
	FOXP1	1.96234e-05	0.0146391	0.252018	0.659	0.526	Micro-PVM
	FOXO3	0.00583332	1	0.323539	0.65	0.523	Micro-PVM
	KLF15	3.83038e-31	2.85746e-28	0.830623	0.967	0.529	VLMC
	SP3	2.96815e-24	2.21424e-21	0.700759	0.919	0.513	VLMC
	KLF3	4.01213e-23	2.99305e-20	0.699867	0.886	0.5	VLMC
	SP9	1.74428e-19	1.30123e-16	0.678496	0.878	0.519	VLMC
	SP1	1.84847e-19	1.37896e-16	0.816242	0.886	0.509	VLMC
	TFDP1	3.91228e-17	2.91856e-14	0.797102	0.878	0.517	VLMC
	KLF6	8.3433e-17	6.2241e-14	0.641571	0.797	0.493	VLMC
	KLF2	3.64918e-16	2.72229e-13	0.509294	0.813	0.501	VLMC
	E2F6	1.38013e-14	1.02958e-11	0.530833	0.829	0.513	VLMC
	FOXC2	5.26476e-14	3.92751e-11	1.09331	0.846	0.538	VLMC
	SP4	1.22432e-13	9.13341e-11	0.681594	0.894	0.515	VLMC
	KLF11	1.25021e-13	9.32659e-11	0.451307	0.748	0.495	VLMC
	Foxf1	1.78299e-13	1.33011e-10	1.03645	0.837	0.533	VLMC
	Foxd3	2.90216e-13	2.16501e-10	1.10003	0.846	0.535	VLMC
	ZIC4	8.69537e-13	6.48675e-10	0.532711	0.732	0.497	VLMC
	ZIC3	1.1516e-12	8.59093e-10	0.538984	0.724	0.496	VLMC
	ETS1	1.18805e-12	8.86286e-10	0.877663	0.805	0.501	VLMC
	FOXD2	1.97978e-12	1.47691e-09	0.896623	0.813	0.528	VLMC
	ZIC1	2.24892e-12	1.67769e-09	0.545437	0.724	0.495	VLMC
	ZIC5	2.40811e-12	1.79645e-09	0.457969	0.764	0.5	VLMC
	ETS2	3.44565e-12	2.57046e-09	0.955984	0.821	0.5	VLMC
	KLF5	2.13366e-11	1.59171e-08	0.489392	0.854	0.526	VLMC
	ZBTB14	3.71193e-11	2.7691e-08	0.43337	0.846	0.514	VLMC
	KLF4	4.37222e-11	3.26168e-08	0.444405	0.748	0.516	VLMC
	KLF14	6.51224e-11	4.85813e-08	0.586332	0.821	0.512	VLMC
	ERF	9.89154e-11	7.37909e-08	0.857477	0.789	0.502	VLMC
	ERG	1.5721e-10	1.17279e-07	0.811277	0.805	0.502	VLMC
	MEF2A	3.3768e-10	2.5191e-07	0.374337	0.691	0.485	VLMC
	ZBTB7A	5.77712e-10	4.30973e-07	0.610238	0.797	0.5	VLMC
	FOXP2	7.88195e-10	5.87993e-07	0.935457	0.821	0.538	VLMC
	Klf12	1.0858e-09	8.10007e-07	0.558357	0.748	0.496	VLMC
	ELK4	1.22146e-09	9.11211e-07	0.661749	0.854	0.497	VLMC
	ZNF384	1.70708e-09	1.27348e-06	0.70357	0.837	0.523	VLMC
	NRF1	2.08897e-09	1.55837e-06	0.517059	0.837	0.525	VLMC
	CTCF	1.09175e-08	8.14444e-06	0.41485	0.789	0.54	VLMC
	FLI1	1.65578e-08	1.23521e-05	0.665623	0.789	0.505	VLMC
	FOXE1	1.88824e-08	1.40863e-05	0.716427	0.789	0.531	VLMC
	ELF4	2.49019e-08	1.85768e-05	0.453391	0.854	0.493	VLMC
	RELA	2.52507e-08	1.8837e-05	0.547114	0.707	0.502	VLMC
	SP8	2.72825e-08	2.03528e-05	0.421393	0.764	0.51	VLMC
	KLF10	2.72924e-08	2.03602e-05	0.297055	0.707	0.492	VLMC
	STAT1::STAT2	3.65931e-08	2.72984e-05	0.811308	0.894	0.518	VLMC
	MEF2D	3.97392e-08	2.96455e-05	0.458536	0.667	0.483	VLMC
	IRF8	6.23899e-08	4.65429e-05	0.773809	0.797	0.515	VLMC
	Foxl2	6.2664e-08	4.67473e-05	0.844436	0.764	0.528	VLMC
	ETV2	6.55217e-08	4.88792e-05	0.647653	0.813	0.508	VLMC
	KLF16	8.92208e-08	6.65587e-05	0.372417	0.805	0.518	VLMC
	IRF1	9.62702e-08	7.18175e-05	0.612752	0.911	0.518	VLMC
	SP2	1.63874e-07	0.00012225	0.426445	0.837	0.52	VLMC
	FOXC1	2.19584e-07	0.00016381	0.615836	0.789	0.521	VLMC
	MEF2C	2.3607e-07	0.000176108	0.397498	0.626	0.485	VLMC
	FOXP1	2.54777e-07	0.000190063	0.85126	0.748	0.531	VLMC
	FOXI1	3.15552e-07	0.000235402	0.851492	0.772	0.532	VLMC
	FOXL1	3.15552e-07	0.000235402	0.851492	0.772	0.532	VLMC
	FOXO4	3.15552e-07	0.000235402	0.851492	0.772	0.532	VLMC
	FOXO6	3.15552e-07	0.000235402	0.851492	0.772	0.532	VLMC
	FOXP3	3.15552e-07	0.000235402	0.851492	0.772	0.532	VLMC
	IRF3	3.47386e-07	0.00025915	0.655315	0.78	0.521	VLMC
	FOXK2	6.78597e-07	0.000506233	0.736708	0.732	0.528	VLMC
	ZBTB33	1.31399e-06	0.000980237	0.496822	0.74	0.506	VLMC
	TEAD4	1.32691e-06	0.000989877	0.487071	0.593	0.487	VLMC
	ELF2	1.74187e-06	0.00129943	0.528092	0.797	0.5	VLMC
	IRF9	3.02189e-06	0.00225433	0.606147	0.789	0.52	VLMC
	Foxj3	3.45576e-06	0.002578	0.70293	0.805	0.537	VLMC
	CTCFL	3.65073e-06	0.00272344	0.383	0.789	0.534	VLMC
	FEV	4.03463e-06	0.00300984	0.564811	0.772	0.501	VLMC
	RXRG	5.31882e-06	0.00396784	0.548811	0.715	0.506	VLMC
	IKZF1	5.61623e-06	0.00418971	0.279003	0.756	0.491	VLMC
	Rxra	5.68995e-06	0.00424471	0.387366	0.74	0.507	VLMC
	ETV3	6.07055e-06	0.00452863	0.521674	0.748	0.501	VLMC
	IRF7	6.12695e-06	0.00457071	0.640621	0.789	0.527	VLMC
	Stat2	7.47097e-06	0.00557335	0.546115	0.789	0.525	VLMC
	REL	9.24404e-06	0.00689605	0.594465	0.683	0.505	VLMC
	TEAD1	9.8937e-06	0.0073807	0.459654	0.618	0.485	VLMC
	NR1I3	1.08951e-05	0.00812773	0.733506	0.724	0.509	VLMC
	IRF4	1.14468e-05	0.00853934	0.54155	0.764	0.518	VLMC
	TEAD3	1.23699e-05	0.00922793	0.50147	0.569	0.481	VLMC
	Zfx	1.36195e-05	0.0101601	0.466068	0.821	0.524	VLMC
	PPARD	1.39649e-05	0.0104178	0.487194	0.707	0.506	VLMC
	IRF2	1.40113e-05	0.0104524	0.655577	0.78	0.526	VLMC
	FOXO3	2.01455e-05	0.0150285	0.808271	0.772	0.527	VLMC
	ETV5	2.5127e-05	0.0187447	0.582165	0.756	0.492	VLMC
	MEF2B	2.69304e-05	0.0200901	0.41399	0.602	0.477	VLMC
	NR2F1	2.73848e-05	0.0204291	0.312287	0.732	0.5	VLMC
	THAP11	3.18187e-05	0.0237367	0.364072	0.724	0.499	VLMC
	EWSR1-FLI1	3.20937e-05	0.0239419	0.260498	0.683	0.499	VLMC
	Nr2f6	4.23456e-05	0.0315898	0.476687	0.683	0.505	VLMC
	Foxo1	5.12833e-05	0.0382573	0.767595	0.772	0.533	VLMC
	FOXA3	5.12893e-05	0.0382619	0.734178	0.683	0.529	VLMC
	ELK3	7.02928e-05	0.0524384	0.518823	0.724	0.503	VLMC
	Pax2	8.1566e-05	0.0608482	0.283187	0.634	0.492	VLMC
	FOXF2	9.40689e-05	0.0701754	0.605547	0.707	0.525	VLMC
	ZNF148	9.60758e-05	0.0716726	0.394479	0.846	0.534	VLMC
	TEAD2	0.000108058	0.080611	0.428466	0.512	0.483	VLMC
	IRF5	0.000113195	0.0844434	0.435192	0.675	0.508	VLMC
	CEBPD	0.000144973	0.10815	0.484868	0.683	0.506	VLMC
	FOXA2	0.000145853	0.108806	0.567035	0.74	0.527	VLMC
	TFAP2A(var.2)	0.000151514	0.113029	0.345359	0.675	0.505	VLMC
	THRB	0.000181313	0.13526	0.438042	0.724	0.505	VLMC
	FOXA1	0.000195111	0.145553	0.640757	0.683	0.519	VLMC
	E2F2	0.000213868	0.159545	0.400874	0.683	0.496	VLMC
	SPDEF	0.000248239	0.185187	0.574136	0.634	0.504	VLMC
	RXRB	0.000269032	0.200698	0.423934	0.691	0.506	VLMC
	NR2F1(var.2)	0.000270004	0.201423	0.258157	0.699	0.504	VLMC
	FOXK1	0.000286962	0.214074	0.779204	0.724	0.531	VLMC
	TCF7L2	0.000293579	0.21901	0.416546	0.667	0.509	VLMC
	IRF6	0.000350596	0.261545	0.448513	0.707	0.503	VLMC
	FOXB1	0.000399958	0.298369	0.575242	0.683	0.518	VLMC
	Stat6	0.000407801	0.30422	0.297231	0.659	0.503	VLMC
	RXRG(var.2)	0.000420294	0.313539	0.389098	0.65	0.496	VLMC
	TFAP2C(var.2)	0.000475927	0.355042	0.255645	0.675	0.502	VLMC
	ELK1	0.000486197	0.362703	0.512901	0.675	0.501	VLMC
	NFATC2	0.00118234	0.882026	0.399424	0.667	0.506	VLMC
	PAX5	0.00129707	0.967612	0.321984	0.683	0.502	VLMC
	HINFP	0.00152286	1	0.301872	0.626	0.505	VLMC
	CEBPG	0.00154714	1	0.354051	0.667	0.491	VLMC
	NR2C1	0.00192207	1	0.362076	0.667	0.507	VLMC
	FOXN3	0.00208621	1	0.462955	0.707	0.528	VLMC
	TFAP2B(var.3)	0.00212884	1	0.276606	0.65	0.5	VLMC
	CEBPB	0.00230931	1	0.37271	0.634	0.499	VLMC
	NR1H2::RXRA	0.00251473	1	0.313879	0.675	0.506	VLMC
	NFATC3	0.0030287	1	0.402147	0.634	0.503	VLMC
	TFAP2B	0.00334677	1	0.26259	0.577	0.498	VLMC
	RXRB(var.2)	0.00359056	1	0.568003	0.618	0.498	VLMC
	NR4A1	0.00402152	1	0.577055	0.626	0.506	VLMC
	TFAP2C	0.00612776	1	0.326625	0.561	0.5	VLMC
	TCF7	0.00622148	1	0.450781	0.537	0.508	VLMC
	MAZ	0.00637172	1	0.259131	0.805	0.526	VLMC
	NFATC4	0.00717423	1	0.373803	0.602	0.497	VLMC
	NFATC1	0.00776003	1	0.388356	0.602	0.503	VLMC
	HNF4A(var.2)	0.00816864	1	0.315772	0.667	0.505	VLMC
	CEBPE	0.00826348	1	0.355565	0.593	0.498	VLMC
	TFE3	0.0090572	1	0.31391	0.789	0.516	VLMC
	FOXG1	0.00921883	1	0.606981	0.715	0.531	VLMC
	Foxj2	0.00921883	1	0.606981	0.715	0.531	VLMC
	KLF11	2.09763e-10	1.56483e-07	0.60795	0.862	0.495	Endo
	SP1	3.22728e-10	2.40755e-07	0.760311	0.908	0.509	Endo
	KLF3	3.45871e-10	2.5802e-07	0.781605	0.785	0.501	Endo
	Klf12	3.62003e-09	2.70054e-06	0.614068	0.846	0.496	Endo
	SP3	7.55596e-09	5.63674e-06	0.588239	0.831	0.513	Endo
	FOXD2	1.59933e-08	1.1931e-05	0.817914	0.923	0.528	Endo
	KLF15	2.02892e-08	1.51357e-05	0.624317	0.923	0.529	Endo
	KLF14	3.22524e-08	2.40603e-05	0.674102	0.846	0.512	Endo
	KLF6	4.39328e-08	3.27738e-05	0.497098	0.8	0.493	Endo
	KLF2	1.44124e-07	0.000107516	0.500168	0.815	0.501	Endo
	Foxl2	7.74513e-07	0.000577787	1.04123	0.754	0.528	Endo
	FOXC1	6.43112e-06	0.00479761	0.753975	0.831	0.521	Endo
	EGR3	6.95194e-06	0.00518615	0.304819	0.708	0.482	Endo
	ETV5	7.48385e-06	0.00558295	0.733226	0.8	0.492	Endo
	ELK4	7.48979e-06	0.00558738	0.662975	0.862	0.498	Endo
	KLF10	7.75212e-06	0.00578308	0.440135	0.677	0.492	Endo
	FOXC2	9.56404e-06	0.00713477	0.818647	0.862	0.538	Endo
	TFDP1	2.42483e-05	0.0180892	0.561372	0.846	0.517	Endo
	SP4	2.62827e-05	0.0196069	0.516292	0.862	0.516	Endo
	ELK1	3.06288e-05	0.0228491	0.809796	0.785	0.501	Endo
	SP9	3.21852e-05	0.0240102	0.498783	0.8	0.519	Endo
	E2F6	3.3588e-05	0.0250566	0.417677	0.769	0.513	Endo
	ZBTB14	4.55125e-05	0.0339523	0.434108	0.754	0.515	Endo
	Klf1	7.69327e-05	0.0573918	0.315331	0.677	0.484	Endo
	FOXB1	7.7296e-05	0.0576628	0.754901	0.769	0.518	Endo
	KLF16	0.000102379	0.0763746	0.435696	0.785	0.518	Endo
	SP8	0.000129219	0.0963971	0.378953	0.769	0.51	Endo
	Foxj3	0.000178313	0.133021	0.637554	0.877	0.537	Endo
	ELF2	0.000184987	0.138	0.62737	0.815	0.5	Endo
	FOXA1	0.000248948	0.185715	0.552417	0.738	0.519	Endo
	MEF2D	0.000256984	0.19171	0.444985	0.646	0.484	Endo
	OLIG3	0.000374405	0.279306	0.400095	0.462	0.434	Endo
	FOXD1	0.00040173	0.29969	0.531657	0.785	0.52	Endo
	Foxf1	0.000465582	0.347324	0.533112	0.8	0.533	Endo
	ZBTB7A	0.000501797	0.37434	0.424894	0.738	0.5	Endo
	ELK3	0.000562505	0.419629	0.745954	0.723	0.503	Endo
	MEF2B	0.000619311	0.462006	0.308603	0.6	0.477	Endo
	PBX2	0.000660104	0.492437	0.593394	0.631	0.504	Endo
	REL	0.000692211	0.51639	0.500359	0.769	0.505	Endo
	OLIG2	0.000706433	0.526999	0.536847	0.431	0.436	Endo
	FOXN3	0.000707165	0.527545	0.61682	0.723	0.528	Endo
	TBXT	0.000786311	0.586588	0.376462	0.631	0.472	Endo
	FOXF2	0.0010337	0.771143	0.59092	0.738	0.526	Endo
	SRF	0.00107151	0.799344	0.507959	0.569	0.484	Endo
	FOXG1	0.00108195	0.807137	0.569331	0.815	0.531	Endo
	Foxj2	0.00108195	0.807137	0.569331	0.815	0.531	Endo
	FOXP1	0.00113025	0.843167	0.452471	0.831	0.531	Endo
	THAP11	0.00127671	0.952429	0.463344	0.692	0.5	Endo
	KLF4	0.00139113	1	0.282345	0.769	0.516	Endo
	ERG	0.00145181	1	0.70806	0.738	0.502	Endo
	FLI1	0.00175205	1	0.576389	0.723	0.505	Endo
	ETS1	0.00179441	1	0.583497	0.754	0.501	Endo
	ETV6	0.00188749	1	0.394589	0.785	0.484	Endo
	FOXK2	0.00203078	1	0.473699	0.785	0.528	Endo
	LEF1	0.00237542	1	0.368819	0.646	0.507	Endo
	ETS2	0.00280621	1	0.496954	0.754	0.501	Endo
	ZBTB32	0.0028153	1	0.298877	0.6	0.492	Endo
	FEV	0.00355546	1	0.575468	0.723	0.501	Endo
	RELA	0.00446003	1	0.486871	0.708	0.502	Endo
	ETV1	0.00475975	1	0.318229	0.754	0.486	Endo
	ETV3	0.00481673	1	0.613981	0.708	0.501	Endo
	FOXK1	0.00523598	1	0.464198	0.785	0.531	Endo
	DMRT3	0.00571701	1	0.278571	0.631	0.487	Endo
	TBP	0.00711341	1	0.258118	0.646	0.49	Endo
	STAT1	0.0079155	1	0.631187	0.677	0.507	Endo
	MEIS2(var.2)	0.00842918	1	0.296915	0.646	0.506	Endo
	TCF7	0.00845815	1	0.654794	0.646	0.507	Endo
	FOXE1	0.00854599	1	0.549873	0.754	0.531	Endo
	SMAD3	0.00862541	1	0.357034	0.585	0.489	Endo
	FOXA3	0.00902808	1	0.416113	0.8	0.529	Endo
	CTCFL	0.00996389	1	0.404762	0.815	0.534	Endo

## Sheet: 17b
	Supplementary Table 17b. TFBS activity enrichments by subclass for marmoset M1
	Differential Chromvar Activities by Subclass
	Motif name	p_val	p_val_adj	avg_logFC	pct.1	pct.2	cluster
	DLX5	2.0968e-31	1.56421e-28	1.00299	0.774	0.492	Lamp5
	CTCF	8.49707e-30	6.33881e-27	0.676672	0.868	0.527	Lamp5
	PRRX2	1.80815e-21	1.34888e-18	0.733253	0.791	0.487	Lamp5
	Dlx1	4.31861e-19	3.22169e-16	0.634596	0.748	0.498	Lamp5
	Dlx2	6.33122e-19	4.72309e-16	0.808565	0.722	0.491	Lamp5
	MEOX2	1.3479e-18	1.00553e-15	0.622727	0.697	0.491	Lamp5
	VSX1	1.4714e-18	1.09766e-15	0.648907	0.765	0.485	Lamp5
	VSX2	1.4714e-18	1.09766e-15	0.648907	0.765	0.485	Lamp5
	VAX1	5.84505e-18	4.36041e-15	0.701836	0.726	0.487	Lamp5
	VAX2	5.84505e-18	4.36041e-15	0.701836	0.726	0.487	Lamp5
	BARX1	1.7528e-16	1.30759e-13	0.53216	0.748	0.493	Lamp5
	Nobox	1.59497e-14	1.18985e-11	0.434246	0.726	0.498	Lamp5
	POU4F2	2.49941e-14	1.86456e-11	0.505787	0.735	0.5	Lamp5
	LHX1	4.88055e-14	3.64089e-11	0.610093	0.658	0.49	Lamp5
	MEOX1	5.23755e-14	3.90722e-11	0.40202	0.718	0.487	Lamp5
	GBX2	9.71549e-14	7.24775e-11	0.435925	0.709	0.495	Lamp5
	POU4F3	1.6428e-13	1.22553e-10	0.489719	0.748	0.51	Lamp5
	EMX1	2.24851e-13	1.67739e-10	0.4537	0.718	0.484	Lamp5
	Lhx8	2.24851e-13	1.67739e-10	0.4537	0.718	0.484	Lamp5
	LBX1	4.41962e-13	3.29704e-10	0.509654	0.752	0.493	Lamp5
	HOXB3	5.3983e-13	4.02713e-10	0.47966	0.718	0.49	Lamp5
	EN1	1.01692e-12	7.58624e-10	0.410352	0.718	0.483	Lamp5
	EVX1	4.51567e-12	3.36869e-09	0.612152	0.697	0.493	Lamp5
	GBX1	8.93647e-12	6.66661e-09	0.465983	0.705	0.494	Lamp5
	ALX3	1.32649e-11	9.89563e-09	0.646335	0.688	0.498	Lamp5
	EVX2	1.98233e-11	1.47882e-08	0.476412	0.701	0.495	Lamp5
	DLX6	2.23994e-11	1.671e-08	0.400464	0.671	0.499	Lamp5
	LBX2	2.39033e-11	1.78319e-08	0.360197	0.692	0.492	Lamp5
	TLX2	2.89518e-11	2.1598e-08	0.39958	0.688	0.487	Lamp5
	Arid3b	7.14855e-11	5.33282e-08	0.440458	0.714	0.505	Lamp5
	MEF2B	1.07468e-10	8.01714e-08	0.262784	0.624	0.455	Lamp5
	DRGX	1.24207e-10	9.26581e-08	0.41102	0.697	0.484	Lamp5
	PDX1	1.24207e-10	9.26581e-08	0.41102	0.697	0.484	Lamp5
	EMX2	1.6271e-10	1.21382e-07	0.317437	0.65	0.484	Lamp5
	HOXA6	3.98547e-10	2.97316e-07	0.406815	0.662	0.487	Lamp5
	HESX1	4.607e-10	3.43682e-07	0.407103	0.679	0.5	Lamp5
	POU2F1	7.30315e-10	5.44815e-07	0.456462	0.692	0.484	Lamp5
	POU6F2	9.0963e-10	6.78584e-07	0.47843	0.658	0.498	Lamp5
	ARGFX	9.40135e-10	7.01341e-07	0.62503	0.662	0.498	Lamp5
	GSX2	1.02971e-09	7.68161e-07	0.284137	0.679	0.48	Lamp5
	HOXD3	1.02971e-09	7.68161e-07	0.284137	0.679	0.48	Lamp5
	NKX6-1	1.19497e-09	8.91447e-07	0.3629	0.671	0.495	Lamp5
	HOXB7	1.29626e-09	9.67012e-07	0.299471	0.679	0.484	Lamp5
	LHX5	2.05109e-09	1.53011e-06	0.442887	0.628	0.488	Lamp5
	NOTO	3.21118e-09	2.39554e-06	0.384166	0.654	0.497	Lamp5
	HOXA5	3.32657e-09	2.48162e-06	0.453028	0.632	0.482	Lamp5
	LMX1A	6.73938e-09	5.02758e-06	0.42211	0.662	0.497	Lamp5
	GSX1	7.44156e-09	5.55141e-06	0.309474	0.675	0.488	Lamp5
	POU4F1	9.35179e-09	6.97643e-06	0.42687	0.62	0.511	Lamp5
	NFYC	1.05135e-08	7.84307e-06	0.344354	0.679	0.51	Lamp5
	MNX1	1.14821e-08	8.56564e-06	0.40801	0.632	0.498	Lamp5
	HOXA1	1.50632e-08	1.12371e-05	0.268836	0.662	0.476	Lamp5
	HOXB5	1.50632e-08	1.12371e-05	0.268836	0.662	0.476	Lamp5
	ESX1	1.9727e-08	1.47163e-05	0.535454	0.645	0.492	Lamp5
	mix-a	2.10811e-08	1.57265e-05	0.372593	0.697	0.499	Lamp5
	RFX3	2.65321e-08	1.9793e-05	0.325806	0.632	0.481	Lamp5
	POU1F1	2.98567e-08	2.22731e-05	0.328693	0.662	0.494	Lamp5
	Alx1	3.18303e-08	2.37454e-05	0.455122	0.705	0.491	Lamp5
	ISX	3.60659e-08	2.69052e-05	0.381052	0.637	0.493	Lamp5
	LHX9	3.60659e-08	2.69052e-05	0.381052	0.637	0.493	Lamp5
	RAX2	3.60659e-08	2.69052e-05	0.381052	0.637	0.493	Lamp5
	SHOX	3.60659e-08	2.69052e-05	0.381052	0.637	0.493	Lamp5
	Shox2	3.60659e-08	2.69052e-05	0.381052	0.637	0.493	Lamp5
	POU3F2	4.34704e-08	3.24289e-05	0.288609	0.658	0.497	Lamp5
	POU3F3	6.56189e-08	4.89517e-05	0.412706	0.632	0.492	Lamp5
	BHLHE40	6.78608e-08	5.06241e-05	0.526148	0.65	0.497	Lamp5
	RFX2	6.87254e-08	5.12692e-05	0.319179	0.628	0.483	Lamp5
	Dlx3	7.71232e-08	5.75339e-05	0.298074	0.662	0.493	Lamp5
	Dlx4	7.71232e-08	5.75339e-05	0.298074	0.662	0.493	Lamp5
	MIXL1	7.90336e-08	5.89591e-05	0.289381	0.667	0.492	Lamp5
	NKX6-2	8.70962e-08	6.49738e-05	0.545704	0.641	0.492	Lamp5
	PAX4	1.38609e-07	0.000103402	0.349759	0.62	0.494	Lamp5
	PRRX1	1.6678e-07	0.000124418	0.310354	0.654	0.498	Lamp5
	UNCX	1.6678e-07	0.000124418	0.310354	0.654	0.498	Lamp5
	RAX	1.70193e-07	0.000126964	0.250418	0.692	0.505	Lamp5
	Klf12	1.76925e-07	0.000131986	0.385747	0.645	0.505	Lamp5
	EN2	2.13925e-07	0.000159588	0.296959	0.658	0.491	Lamp5
	POU6F1	2.97036e-07	0.000221589	0.354643	0.679	0.502	Lamp5
	Lhx4	3.18715e-07	0.000237762	0.434677	0.654	0.499	Lamp5
	RFX5	3.2763e-07	0.000244412	0.298244	0.607	0.484	Lamp5
	KLF13	6.1136e-07	0.000456075	0.3016	0.662	0.503	Lamp5
	LHX2	6.46003e-07	0.000481918	0.296241	0.641	0.499	Lamp5
	Alx4	7.15829e-07	0.000534009	0.415899	0.632	0.498	Lamp5
	Hmx3	1.03195e-06	0.000769831	0.298713	0.654	0.501	Lamp5
	ARNT2	1.04237e-06	0.000777612	0.353613	0.662	0.506	Lamp5
	NRF1	1.34571e-06	0.0010039	0.309873	0.603	0.495	Lamp5
	E2F2	1.60573e-06	0.00119788	0.299268	0.603	0.488	Lamp5
	LHX6	1.68711e-06	0.00125858	0.307133	0.641	0.498	Lamp5
	KLF14	1.70485e-06	0.00127182	0.315002	0.637	0.511	Lamp5
	POU5F1B	3.00596e-06	0.00224244	0.268581	0.607	0.488	Lamp5
	Dux	4.53278e-06	0.00338146	0.263879	0.632	0.498	Lamp5
	HOXA7	6.57849e-06	0.00490755	0.340507	0.62	0.496	Lamp5
	HOXB8	6.57849e-06	0.00490755	0.340507	0.62	0.496	Lamp5
	HOXD8	6.57849e-06	0.00490755	0.340507	0.62	0.496	Lamp5
	RFX1	7.09084e-06	0.00528977	0.254708	0.59	0.479	Lamp5
	TFE3	7.49146e-06	0.00558863	0.286166	0.658	0.507	Lamp5
	PBX1	9.48851e-06	0.00707843	0.372585	0.632	0.496	Lamp5
	Arx	1.16651e-05	0.00870213	0.391752	0.615	0.505	Lamp5
	Arntl	1.29628e-05	0.00967028	0.293768	0.615	0.501	Lamp5
	SP4	1.33328e-05	0.00994623	0.25234	0.667	0.514	Lamp5
	POU3F1	2.03325e-05	0.0151681	0.322332	0.628	0.494	Lamp5
	E2F7	6.41357e-05	0.0478453	0.326394	0.573	0.482	Lamp5
	POU6F1(var.2)	8.86738e-05	0.0661507	0.353837	0.581	0.493	Lamp5
	HOXC8	0.000100955	0.0753126	0.299805	0.607	0.488	Lamp5
	VENTX	0.000117705	0.0878077	0.26743	0.624	0.492	Lamp5
	TFEB	0.000161865	0.120751	0.370181	0.615	0.506	Lamp5
	BARX2	0.000255662	0.190724	0.289796	0.59	0.498	Lamp5
	TFEC	0.000365331	0.272537	0.317356	0.594	0.501	Lamp5
	Pou5f1::Sox2	0.00044015	0.328352	0.282794	0.564	0.49	Lamp5
	HOXB6	0.000671629	0.501035	0.346435	0.564	0.497	Lamp5
	NRL	0.000829962	0.619151	0.307067	0.551	0.482	Lamp5
	BHLHE41	0.0015449	1	0.361989	0.568	0.499	Lamp5
	MITF	0.00503673	1	0.454207	0.598	0.511	Lamp5
	Mafb	0.00562434	1	0.324278	0.534	0.488	Lamp5
	CTCF	5.11652e-25	3.81692e-22	1.00765	0.907	0.531	Sncg
	DLX5	6.41853e-12	4.78823e-09	0.865754	0.729	0.496	Sncg
	Arid3a	1.62554e-10	1.21265e-07	0.474901	0.776	0.503	Sncg
	POU4F2	5.16108e-10	3.85017e-07	0.63549	0.766	0.503	Sncg
	POU3F2	7.11685e-10	5.30917e-07	0.574234	0.738	0.498	Sncg
	Arid3b	2.20336e-09	1.64371e-06	0.806291	0.766	0.507	Sncg
	CTCFL	2.54598e-09	1.8993e-06	0.434179	0.729	0.504	Sncg
	POU2F2	5.14757e-09	3.84009e-06	0.519303	0.738	0.488	Sncg
	RFX2	6.36815e-09	4.75064e-06	0.643351	0.692	0.485	Sncg
	KLF15	1.84234e-08	1.37439e-05	0.345759	0.729	0.519	Sncg
	POU4F3	1.97116e-08	1.47049e-05	0.569957	0.757	0.513	Sncg
	NRF1	2.20198e-08	1.64268e-05	0.455364	0.701	0.496	Sncg
	HOXA4	3.31638e-08	2.47402e-05	0.718352	0.757	0.497	Sncg
	EVX2	8.28852e-08	6.18323e-05	0.568323	0.71	0.498	Sncg
	RFX5	9.21144e-08	6.87174e-05	0.676302	0.673	0.484	Sncg
	RFX4	9.51078e-08	7.09504e-05	0.663265	0.71	0.48	Sncg
	POU3F1	1.37468e-07	0.000102551	0.446749	0.729	0.494	Sncg
	EVX1	1.59229e-07	0.000118785	0.487775	0.682	0.495	Sncg
	Ahr::Arnt	1.59758e-07	0.000119179	0.356953	0.598	0.474	Sncg
	ZBTB14	1.7398e-07	0.000129789	0.332483	0.673	0.48	Sncg
	DLX6	2.11161e-07	0.000157526	0.390159	0.738	0.501	Sncg
	POU5F1B	3.59185e-07	0.000267952	0.362958	0.71	0.488	Sncg
	HOXB4	4.49804e-07	0.000335554	0.527499	0.729	0.503	Sncg
	HOXC4	4.49804e-07	0.000335554	0.527499	0.729	0.503	Sncg
	POU4F1	4.97142e-07	0.000370868	0.508606	0.692	0.512	Sncg
	NKX6-1	5.34345e-07	0.000398621	0.497903	0.72	0.497	Sncg
	POU1F1	5.57751e-07	0.000416082	0.554966	0.664	0.496	Sncg
	Arx	5.84613e-07	0.000436121	0.488269	0.692	0.505	Sncg
	RFX1	9.69026e-07	0.000722893	0.471502	0.71	0.479	Sncg
	Lhx3	1.05864e-06	0.000789747	0.641448	0.673	0.505	Sncg
	POU2F1	1.06973e-06	0.000798017	0.515232	0.664	0.487	Sncg
	Pou5f1::Sox2	1.11147e-06	0.000829159	0.358908	0.673	0.489	Sncg
	PBX2	1.78449e-06	0.00133123	0.513028	0.673	0.49	Sncg
	Dlx1	1.88143e-06	0.00140355	0.417641	0.729	0.502	Sncg
	HNF1B	2.42657e-06	0.00181022	0.802873	0.701	0.503	Sncg
	PHOX2A	2.5318e-06	0.00188872	0.435325	0.701	0.504	Sncg
	Dlx3	3.39509e-06	0.00253274	0.435559	0.71	0.495	Sncg
	Dlx4	3.39509e-06	0.00253274	0.435559	0.71	0.495	Sncg
	RFX3	3.44792e-06	0.00257215	0.51747	0.654	0.482	Sncg
	PAX3	3.72391e-06	0.00277804	0.521162	0.654	0.488	Sncg
	POU3F3	3.80291e-06	0.00283697	0.325727	0.664	0.493	Sncg
	Dlx2	4.32279e-06	0.0032248	0.519693	0.636	0.495	Sncg
	LBX2	5.60372e-06	0.00418037	0.374841	0.692	0.495	Sncg
	EN1	6.4982e-06	0.00484765	0.434819	0.664	0.487	Sncg
	MNX1	7.21951e-06	0.00538575	0.416402	0.673	0.499	Sncg
	HOXA1	8.68164e-06	0.00647651	0.431641	0.645	0.479	Sncg
	HOXB5	8.68164e-06	0.00647651	0.431641	0.645	0.479	Sncg
	HOXA2	8.69367e-06	0.00648548	0.390566	0.701	0.486	Sncg
	HOXB2	8.69367e-06	0.00648548	0.390566	0.701	0.486	Sncg
	BARX1	9.57701e-06	0.00714445	0.463591	0.701	0.496	Sncg
	Dux	1.08773e-05	0.00811447	0.319857	0.71	0.498	Sncg
	KLF14	1.1578e-05	0.0086372	0.296847	0.72	0.512	Sncg
	TCFL5	1.41256e-05	0.0105377	0.490481	0.636	0.483	Sncg
	PRRX2	1.47495e-05	0.0110031	0.365205	0.673	0.493	Sncg
	PAX7	1.54668e-05	0.0115383	0.564016	0.654	0.491	Sncg
	LBX1	1.94805e-05	0.0145325	0.478944	0.664	0.498	Sncg
	EN2	1.95696e-05	0.0145989	0.280047	0.682	0.493	Sncg
	PHOX2B	2.07114e-05	0.0154507	0.435099	0.738	0.513	Sncg
	MEIS2(var.2)	2.09159e-05	0.0156033	0.260036	0.682	0.483	Sncg
	Npas2	2.47505e-05	0.0184638	0.537329	0.598	0.486	Sncg
	POU2F3	2.8018e-05	0.0209015	0.255783	0.673	0.482	Sncg
	MSX1	2.83936e-05	0.0211816	0.340139	0.673	0.493	Sncg
	mix-a	3.00523e-05	0.022419	0.551655	0.692	0.502	Sncg
	GSX1	3.03721e-05	0.0226576	0.370681	0.682	0.49	Sncg
	NFYC	3.28862e-05	0.0245331	0.62489	0.654	0.513	Sncg
	Arnt	4.0539e-05	0.0302421	0.419026	0.654	0.492	Sncg
	HESX1	4.113e-05	0.030683	0.505095	0.626	0.503	Sncg
	ISX	4.93969e-05	0.0368501	0.601414	0.636	0.494	Sncg
	LHX9	4.93969e-05	0.0368501	0.601414	0.636	0.494	Sncg
	RAX2	4.93969e-05	0.0368501	0.601414	0.636	0.494	Sncg
	SHOX	4.93969e-05	0.0368501	0.601414	0.636	0.494	Sncg
	Shox2	4.93969e-05	0.0368501	0.601414	0.636	0.494	Sncg
	VSX1	4.95897e-05	0.0369939	0.318082	0.636	0.49	Sncg
	VSX2	4.95897e-05	0.0369939	0.318082	0.636	0.49	Sncg
	LMX1B	6.11603e-05	0.0456256	0.367128	0.645	0.504	Sncg
	MEOX2	6.18058e-05	0.0461071	0.452337	0.626	0.494	Sncg
	BHLHE40	7.35087e-05	0.0548375	0.429624	0.664	0.499	Sncg
	GSX2	8.89366e-05	0.0663467	0.304078	0.654	0.483	Sncg
	HOXD3	8.89366e-05	0.0663467	0.304078	0.654	0.483	Sncg
	HOXA7	9.06949e-05	0.0676584	0.407407	0.692	0.497	Sncg
	HOXB8	9.06949e-05	0.0676584	0.407407	0.692	0.497	Sncg
	HOXD8	9.06949e-05	0.0676584	0.407407	0.692	0.497	Sncg
	Isl1	9.63812e-05	0.0719004	0.307992	0.664	0.492	Sncg
	HOXD4	0.000109034	0.0813392	0.349637	0.673	0.493	Sncg
	POU3F4	0.000112526	0.0839444	0.307922	0.654	0.481	Sncg
	ZNF148	0.000129951	0.0969437	0.251325	0.701	0.51	Sncg
	EMX1	0.000134569	0.100389	0.388913	0.673	0.488	Sncg
	Lhx8	0.000134569	0.100389	0.388913	0.673	0.488	Sncg
	PROP1	0.000137481	0.102561	0.433024	0.664	0.502	Sncg
	SOHLH2	0.000140159	0.104558	0.292319	0.617	0.472	Sncg
	LHX2	0.000144049	0.107461	0.282238	0.645	0.5	Sncg
	HNF1A	0.000162282	0.121063	0.723835	0.654	0.508	Sncg
	POU6F2	0.000162678	0.121358	0.303461	0.654	0.5	Sncg
	POU6F1	0.000202375	0.150972	0.5092	0.626	0.505	Sncg
	FOXB1	0.00022149	0.165231	0.618554	0.626	0.513	Sncg
	Sox5	0.000240293	0.179259	0.281259	0.738	0.524	Sncg
	NFYA	0.000243615	0.181737	0.807513	0.654	0.513	Sncg
	PRRX1	0.000245236	0.182946	0.440895	0.692	0.499	Sncg
	UNCX	0.000245236	0.182946	0.440895	0.692	0.499	Sncg
	LHX1	0.000258309	0.192698	0.423775	0.617	0.492	Sncg
	VENTX	0.000280105	0.208958	0.552172	0.645	0.494	Sncg
	Mlxip	0.000284143	0.21197	0.532953	0.626	0.479	Sncg
	BARX2	0.000297051	0.2216	0.375686	0.607	0.499	Sncg
	NOTO	0.000312957	0.233466	0.461397	0.682	0.499	Sncg
	GBX1	0.000316185	0.235874	0.476237	0.645	0.497	Sncg
	TLX2	0.000318207	0.237382	0.502057	0.636	0.491	Sncg
	YY2	0.000376762	0.281064	0.374731	0.664	0.513	Sncg
	HOXA5	0.000392867	0.293079	0.355853	0.617	0.484	Sncg
	VAX1	0.000435818	0.32512	0.355882	0.617	0.492	Sncg
	VAX2	0.000435818	0.32512	0.355882	0.617	0.492	Sncg
	SOX15	0.000441519	0.329373	0.347183	0.776	0.525	Sncg
	TFEB	0.000565281	0.4217	0.310695	0.692	0.506	Sncg
	Arntl	0.000582098	0.434245	0.261797	0.692	0.501	Sncg
	ESX1	0.000612209	0.456708	0.254468	0.682	0.494	Sncg
	DRGX	0.000647295	0.482882	0.391326	0.617	0.487	Sncg
	PDX1	0.000647295	0.482882	0.391326	0.617	0.487	Sncg
	SP4	0.000743342	0.554533	0.260922	0.701	0.515	Sncg
	HOXB7	0.000878528	0.655382	0.294314	0.551	0.488	Sncg
	MEOX1	0.000992385	0.74032	0.264643	0.626	0.491	Sncg
	LHX6	0.00103497	0.772086	0.280787	0.673	0.499	Sncg
	HOXA6	0.0010908	0.813735	0.610737	0.645	0.49	Sncg
	LHX5	0.00129366	0.965073	0.267359	0.607	0.49	Sncg
	OVOL2	0.00146778	1	0.367026	0.551	0.477	Sncg
	Nobox	0.00172827	1	0.293472	0.682	0.502	Sncg
	MNT	0.00199073	1	0.349752	0.579	0.483	Sncg
	BACH2(var.2)	0.00202891	1	0.545536	0.57	0.485	Sncg
	ZBTB33	0.00246838	1	0.293838	0.617	0.486	Sncg
	ARNT2	0.00260908	1	0.255699	0.701	0.507	Sncg
	CUX2	0.00292268	1	0.308871	0.57	0.486	Sncg
	RFX7	0.00300075	1	0.564365	0.542	0.479	Sncg
	Alx1	0.003205	1	0.466449	0.636	0.495	Sncg
	ONECUT1	0.00322085	1	0.278789	0.654	0.51	Sncg
	ATF7	0.00354251	1	0.422494	0.692	0.507	Sncg
	ARGFX	0.00367208	1	0.309787	0.607	0.501	Sncg
	E2F7	0.00416246	1	0.503707	0.514	0.484	Sncg
	JUN::JUNB(var.2)	0.00427904	1	0.41891	0.636	0.515	Sncg
	CUX1	0.00432517	1	0.344001	0.589	0.486	Sncg
	POU6F1(var.2)	0.0043977	1	0.476624	0.645	0.493	Sncg
	Foxd3	0.00450025	1	0.289912	0.673	0.52	Sncg
	OVOL1	0.00466469	1	0.34333	0.542	0.481	Sncg
	SOX18	0.00521864	1	0.485868	0.626	0.516	Sncg
	ARNT::HIF1A	0.00574702	1	0.262502	0.542	0.487	Sncg
	FOS::JUN(var.2)	0.00582178	1	0.317725	0.645	0.508	Sncg
	FOSL2::JUNB(var.2)	0.0067971	1	0.284898	0.673	0.506	Sncg
	SOX12	0.00713022	1	0.35798	0.579	0.507	Sncg
	SRY	0.00793195	1	0.47703	0.673	0.525	Sncg
	BARHL1	0.00862682	1	0.262119	0.57	0.491	Sncg
	FLI1	0.00941149	1	0.309866	0.636	0.511	Sncg
	MYOG	3.43805e-38	2.56478e-35	0.964985	0.796	0.481	Vip
	Ascl2	1.92065e-37	1.4328e-34	0.831876	0.754	0.478	Vip
	CTCF	2.41402e-34	1.80086e-31	0.774998	0.858	0.525	Vip
	ASCL1	6.14631e-34	4.58515e-31	0.92459	0.734	0.48	Vip
	Tcf12	1.37666e-32	1.02699e-29	0.748675	0.768	0.484	Vip
	Ptf1a(var.2)	2.01447e-31	1.50279e-28	0.875919	0.754	0.495	Vip
	BHLHE22(var.2)	1.11429e-29	8.31261e-27	0.656764	0.737	0.489	Vip
	NHLH1	2.04281e-29	1.52394e-26	0.628391	0.727	0.482	Vip
	MYF5	4.26166e-28	3.1792e-25	0.841506	0.74	0.495	Vip
	BHLHA15(var.2)	3.68634e-25	2.75001e-22	0.637793	0.709	0.481	Vip
	Dlx1	2.28719e-24	1.70624e-21	0.731152	0.72	0.498	Vip
	MEOX1	2.83529e-24	2.11513e-21	0.612633	0.72	0.486	Vip
	DLX5	1.25065e-21	9.32986e-19	0.633204	0.696	0.493	Vip
	EVX2	4.9182e-20	3.66897e-17	0.619346	0.727	0.493	Vip
	EVX1	2.30488e-19	1.71944e-16	0.537633	0.73	0.49	Vip
	HOXB7	3.1707e-18	2.36534e-15	0.510203	0.713	0.482	Vip
	POU1F1	8.77545e-18	6.54649e-15	0.418707	0.678	0.493	Vip
	NKX6-1	9.1625e-18	6.83523e-15	0.752139	0.689	0.494	Vip
	PRRX2	1.83617e-17	1.36978e-14	0.477976	0.692	0.489	Vip
	Arid3b	3.17324e-17	2.36724e-14	0.780722	0.709	0.504	Vip
	HOXA6	4.35489e-17	3.24875e-14	0.625367	0.689	0.485	Vip
	LHX1	1.13482e-16	8.46578e-14	0.56755	0.675	0.488	Vip
	HOXA2	2.16954e-16	1.61848e-13	0.566221	0.709	0.482	Vip
	HOXB2	2.16954e-16	1.61848e-13	0.566221	0.709	0.482	Vip
	GBX1	3.03295e-16	2.26258e-13	0.54149	0.72	0.492	Vip
	POU4F2	5.2414e-16	3.91008e-13	0.661267	0.678	0.501	Vip
	POU4F3	6.4031e-16	4.77671e-13	0.484	0.73	0.509	Vip
	EMX2	1.03965e-15	7.75577e-13	0.354011	0.727	0.48	Vip
	DLX6	2.33542e-15	1.74222e-12	0.619066	0.689	0.498	Vip
	VSX1	2.84013e-15	2.11874e-12	0.486016	0.702	0.485	Vip
	VSX2	2.84013e-15	2.11874e-12	0.486016	0.702	0.485	Vip
	EMX1	3.91185e-15	2.91824e-12	0.437054	0.685	0.484	Vip
	Lhx8	3.91185e-15	2.91824e-12	0.437054	0.685	0.484	Vip
	TFAP4	4.66827e-15	3.48253e-12	0.479067	0.702	0.49	Vip
	HOXA1	5.02891e-15	3.75157e-12	0.62162	0.675	0.475	Vip
	HOXB5	5.02891e-15	3.75157e-12	0.62162	0.675	0.475	Vip
	EN1	5.85548e-15	4.36819e-12	0.532223	0.671	0.483	Vip
	DRGX	8.40433e-15	6.26963e-12	0.442155	0.696	0.483	Vip
	PDX1	8.40433e-15	6.26963e-12	0.442155	0.696	0.483	Vip
	BARX1	1.21186e-14	9.04044e-12	0.733989	0.657	0.494	Vip
	VAX1	1.52558e-14	1.13808e-11	0.530652	0.706	0.487	Vip
	VAX2	1.52558e-14	1.13808e-11	0.530652	0.706	0.487	Vip
	POU3F2	3.54289e-14	2.643e-11	0.398537	0.678	0.495	Vip
	POU2F1	7.00217e-14	5.22362e-11	0.40892	0.668	0.484	Vip
	Dlx2	1.57364e-13	1.17393e-10	0.486851	0.668	0.492	Vip
	GSX2	3.93774e-13	2.93755e-10	0.504689	0.685	0.479	Vip
	HOXD3	3.93774e-13	2.93755e-10	0.504689	0.685	0.479	Vip
	ATOH1(var.2)	7.45647e-13	5.56252e-10	0.385446	0.644	0.483	Vip
	EN2	8.10541e-13	6.04664e-10	0.622937	0.709	0.488	Vip
	POU3F3	8.5756e-13	6.3974e-10	0.256884	0.692	0.489	Vip
	POU2F3	1.1662e-12	8.69984e-10	0.346181	0.619	0.48	Vip
	POU4F1	1.24394e-12	9.27979e-10	0.492265	0.699	0.508	Vip
	HESX1	2.55089e-12	1.90296e-09	0.481488	0.692	0.499	Vip
	LHX5	5.05088e-12	3.76795e-09	0.519496	0.682	0.486	Vip
	Arid3a	7.42168e-12	5.53658e-09	0.356718	0.657	0.501	Vip
	HOXA5	1.36033e-11	1.0148e-08	0.539556	0.637	0.481	Vip
	POU5F1	1.93979e-11	1.44708e-08	0.293494	0.616	0.472	Vip
	NHLH2	2.10244e-11	1.56842e-08	0.292627	0.651	0.479	Vip
	NOTO	2.27462e-11	1.69687e-08	0.401653	0.671	0.496	Vip
	Nobox	3.32488e-11	2.48036e-08	0.435661	0.685	0.498	Vip
	HOXB3	3.82661e-11	2.85465e-08	0.348713	0.682	0.49	Vip
	Pou5f1::Sox2	4.34961e-11	3.24481e-08	0.410504	0.671	0.486	Vip
	Tcf21	5.52952e-11	4.12502e-08	0.38207	0.633	0.477	Vip
	HOXA7	6.08218e-11	4.5373e-08	0.566565	0.626	0.496	Vip
	HOXB8	6.08218e-11	4.5373e-08	0.566565	0.626	0.496	Vip
	HOXD8	6.08218e-11	4.5373e-08	0.566565	0.626	0.496	Vip
	MEOX2	1.1352e-10	8.46859e-08	0.440629	0.644	0.491	Vip
	GBX2	1.73357e-10	1.29324e-07	0.432639	0.664	0.495	Vip
	MSX2	1.77814e-10	1.32649e-07	0.334137	0.661	0.49	Vip
	POU3F1	3.4609e-10	2.58183e-07	0.258219	0.675	0.492	Vip
	TLX2	3.50655e-10	2.61589e-07	0.35497	0.654	0.487	Vip
	POU5F1B	4.51361e-10	3.36715e-07	0.298602	0.633	0.487	Vip
	Alx1	4.83521e-10	3.60707e-07	0.414556	0.671	0.491	Vip
	MNX1	5.02997e-10	3.75236e-07	0.303462	0.692	0.496	Vip
	MSC	5.37389e-10	4.00892e-07	0.390699	0.602	0.486	Vip
	POU3F4	5.41008e-10	4.03592e-07	0.297282	0.612	0.479	Vip
	mix-a	6.38775e-10	4.76526e-07	0.477128	0.664	0.499	Vip
	MIXL1	1.07149e-09	7.99329e-07	0.445812	0.685	0.49	Vip
	LMX1B	1.09356e-09	8.15797e-07	0.356345	0.678	0.501	Vip
	LHX6	1.15441e-09	8.61192e-07	0.382943	0.644	0.497	Vip
	LMX1A	1.67352e-09	1.24845e-06	0.413125	0.675	0.496	Vip
	ARGFX	2.40246e-09	1.79224e-06	0.421738	0.657	0.497	Vip
	PHOX2A	2.79651e-09	2.0862e-06	0.642561	0.612	0.503	Vip
	POU6F2	6.21979e-09	4.63996e-06	0.40297	0.654	0.497	Vip
	LBX1	6.36058e-09	4.74499e-06	0.266505	0.644	0.495	Vip
	ESX1	8.50358e-09	6.34367e-06	0.404816	0.64	0.491	Vip
	MYF6	9.54201e-09	7.11834e-06	0.38645	0.616	0.478	Vip
	Dlx3	1.5036e-08	1.12169e-05	0.397326	0.64	0.493	Vip
	Dlx4	1.5036e-08	1.12169e-05	0.397326	0.64	0.493	Vip
	ALX3	1.72231e-08	1.28484e-05	0.313896	0.668	0.498	Vip
	Arx	2.09733e-08	1.56461e-05	0.361899	0.661	0.503	Vip
	NKX6-2	2.11479e-08	1.57763e-05	0.3315	0.657	0.491	Vip
	RFX1	2.42895e-08	1.812e-05	0.29396	0.595	0.478	Vip
	LHX2	4.17e-08	3.11082e-05	0.463575	0.644	0.498	Vip
	HOXC8	5.00143e-08	3.73107e-05	0.514966	0.571	0.488	Vip
	MSX1	5.20146e-08	3.88029e-05	0.28255	0.644	0.49	Vip
	BSX	7.75093e-08	5.7822e-05	0.255394	0.678	0.497	Vip
	HOXB6	1.29429e-07	9.65542e-05	0.341961	0.626	0.494	Vip
	ONECUT1	1.31634e-07	9.81989e-05	0.330987	0.668	0.507	Vip
	Alx4	2.15252e-07	0.000160578	0.350717	0.644	0.497	Vip
	PAX4	2.17232e-07	0.000162055	0.349883	0.609	0.494	Vip
	POU2F2	2.18898e-07	0.000163298	0.256586	0.609	0.487	Vip
	Msx3	3.59426e-07	0.000268132	0.269798	0.623	0.488	Vip
	Lhx4	3.75749e-07	0.000280308	0.319102	0.654	0.498	Vip
	ZFP57	5.13815e-07	0.000383306	0.26708	0.574	0.48	Vip
	POU6F1	6.08392e-07	0.000453861	0.357739	0.633	0.502	Vip
	Lhx3	8.97131e-07	0.000669259	0.330542	0.671	0.502	Vip
	HNF1B	1.29756e-06	0.000967981	0.532882	0.581	0.503	Vip
	LIN54	1.53501e-06	0.00114512	0.289994	0.606	0.491	Vip
	HNF1A	2.86556e-06	0.00213771	0.456962	0.626	0.506	Vip
	Isl1	7.75788e-06	0.00578738	0.251718	0.633	0.49	Vip
	ATF3	1.24314e-05	0.00927381	0.278137	0.633	0.507	Vip
	NFYC	2.4355e-05	0.0181688	0.25448	0.647	0.51	Vip
	PHOX2B	2.71948e-05	0.0202873	0.315071	0.644	0.512	Vip
	ZNF24	2.86193e-05	0.02135	0.396747	0.609	0.491	Vip
	HOXA4	4.06855e-05	0.0303514	0.462543	0.574	0.498	Vip
	GATA1::TAL1	4.41892e-05	0.0329651	0.341645	0.557	0.477	Vip
	E2F2	6.98689e-05	0.0521222	0.263782	0.581	0.488	Vip
	FOSL2::JUNB(var.2)	0.000103231	0.0770103	0.339847	0.612	0.505	Vip
	HOXD4	0.000127581	0.0951753	0.314647	0.581	0.492	Vip
	JDP2(var.2)	0.000128877	0.0961426	0.285931	0.637	0.511	Vip
	HOXB4	0.000177731	0.132587	0.3533	0.561	0.503	Vip
	HOXC4	0.000177731	0.132587	0.3533	0.561	0.503	Vip
	FOS::JUN(var.2)	0.00022544	0.168178	0.369103	0.626	0.506	Vip
	ATF7	0.000360137	0.268663	0.425507	0.647	0.505	Vip
	Arid5a	0.000440168	0.328366	0.302576	0.571	0.499	Vip
	FOSB::JUN	0.000714821	0.533257	0.270696	0.654	0.51	Vip
	Npas2	0.000842017	0.628145	0.291608	0.547	0.485	Vip
	CREB3L4(var.2)	0.000943616	0.703938	0.283735	0.647	0.51	Vip
	FOSL1::JUN(var.2)	0.000983632	0.733789	0.319002	0.606	0.502	Vip
	FOSB::JUNB(var.2)	0.00118274	0.882327	0.292299	0.633	0.503	Vip
	PROP1	0.00154853	1	0.279686	0.588	0.501	Vip
	JUNB(var.2)	0.00158133	1	0.291924	0.612	0.511	Vip
	FOSL2::JUN(var.2)	0.00177788	1	0.286717	0.616	0.514	Vip
	FOSL2::JUND(var.2)	0.00192206	1	0.302778	0.63	0.514	Vip
	E2F1	0.0084102	1	0.325194	0.567	0.486	Vip
	FOSL2::JUN	1.21143e-48	9.03729e-46	2.2606	0.668	0.418	Sst
	FOSL1::JUNB	4.8477e-48	3.61638e-45	2.2546	0.677	0.411	Sst
	FOS::JUNB	8.05362e-48	6.008e-45	2.27726	0.686	0.422	Sst
	JUND	8.91879e-47	6.65342e-44	1.90872	0.671	0.414	Sst
	JUNB	4.12437e-44	3.07678e-41	1.48698	0.686	0.413	Sst
	FOS::JUN	5.40651e-44	4.03326e-41	1.94832	0.665	0.422	Sst
	FOSL2::JUND	1.31915e-43	9.84085e-41	2.95613	0.683	0.42	Sst
	FOS	1.33583e-43	9.96528e-41	2.13597	0.674	0.412	Sst
	FOSB::JUNB	1.83851e-43	1.37153e-40	3.05087	0.668	0.417	Sst
	FOSL1::JUN	7.66498e-43	5.71807e-40	1.97824	0.662	0.418	Sst
	MYOG	2.43379e-42	1.8156e-39	0.746936	0.808	0.479	Sst
	FOSL1	2.62192e-42	1.95595e-39	1.96771	0.68	0.416	Sst
	JUN(var.2)	3.92659e-42	2.92923e-39	1.42304	0.653	0.413	Sst
	FOSL1::JUND	4.18121e-42	3.11918e-39	1.95722	0.656	0.419	Sst
	FOSL2::JUNB	8.51148e-42	6.34957e-39	2.0087	0.686	0.422	Sst
	JUN::JUNB	3.52208e-41	2.62747e-38	1.82331	0.659	0.428	Sst
	FOS::JUND	5.10285e-41	3.80673e-38	1.75589	0.65	0.421	Sst
	ZBTB18	2.50745e-39	1.87056e-36	0.818445	0.746	0.492	Sst
	Ptf1a(var.2)	6.31042e-39	4.70757e-36	0.729817	0.772	0.494	Sst
	NHLH1	1.94323e-38	1.44965e-35	0.713715	0.728	0.481	Sst
	BATF::JUN	2.39843e-37	1.78923e-34	2.77692	0.656	0.414	Sst
	BATF	2.47904e-36	1.84937e-33	2.70315	0.653	0.413	Sst
	BATF3	2.8587e-36	2.13259e-33	3.06455	0.647	0.413	Sst
	FOSL2	6.33789e-36	4.72806e-33	1.90912	0.629	0.423	Sst
	JDP2	8.10882e-36	6.04918e-33	2.6329	0.641	0.422	Sst
	Smad2::Smad3	8.62447e-36	6.43385e-33	1.52859	0.659	0.413	Sst
	NFE2L1	9.80629e-34	7.3155e-31	0.881561	0.659	0.434	Sst
	BACH2	4.96116e-32	3.70102e-29	1.28299	0.623	0.425	Sst
	NFE2	1.80079e-31	1.34339e-28	1.16661	0.65	0.422	Sst
	Ascl2	1.96255e-29	1.46406e-26	0.669344	0.74	0.477	Sst
	BHLHE22(var.2)	3.53543e-29	2.63743e-26	0.579512	0.763	0.487	Sst
	BACH1	2.17469e-28	1.62232e-25	0.79257	0.656	0.429	Sst
	Tcf12	7.16453e-27	5.34474e-24	0.61802	0.725	0.484	Sst
	ASCL1	1.3315e-26	9.933e-24	0.580926	0.725	0.479	Sst
	Bach1::Mafk	1.01296e-25	7.55666e-23	0.611496	0.671	0.449	Sst
	POU2F2	1.48114e-24	1.10493e-21	0.579629	0.68	0.484	Sst
	MYF5	1.22595e-23	9.14557e-21	0.563202	0.719	0.494	Sst
	NHLH2	8.9074e-22	6.64492e-19	0.508749	0.674	0.477	Sst
	MAFK	5.82429e-21	4.34492e-18	0.731647	0.62	0.446	Sst
	MAF::NFE2	9.58986e-21	7.15403e-18	0.609747	0.632	0.446	Sst
	TFAP4	1.87488e-19	1.39866e-16	0.595918	0.671	0.49	Sst
	CTCF	1.02434e-18	7.64155e-16	0.391711	0.775	0.527	Sst
	BHLHA15(var.2)	1.93675e-18	1.44482e-15	0.421852	0.68	0.481	Sst
	NRF1	2.03024e-18	1.51456e-15	0.360167	0.659	0.492	Sst
	NRL	2.83849e-17	2.11752e-14	0.543488	0.629	0.478	Sst
	Mafb	5.309e-16	3.96051e-13	0.584732	0.647	0.483	Sst
	MAFA	5.91314e-16	4.41121e-13	0.420059	0.623	0.469	Sst
	POU2F3	1.08241e-15	8.07474e-13	0.443514	0.656	0.478	Sst
	HOXA2	8.90193e-15	6.64084e-12	0.508466	0.662	0.482	Sst
	HOXB2	8.90193e-15	6.64084e-12	0.508466	0.662	0.482	Sst
	KLF15	2.04954e-14	1.52896e-11	0.260891	0.695	0.515	Sst
	Nfe2l2	2.25097e-14	1.67922e-11	0.448445	0.596	0.447	Sst
	MAF	6.62863e-14	4.94496e-11	0.418462	0.599	0.462	Sst
	POU3F1	7.58411e-14	5.65775e-11	0.35477	0.662	0.491	Sst
	TCFL5	9.82735e-14	7.3312e-11	0.318475	0.611	0.481	Sst
	POU1F1	2.99376e-13	2.23335e-10	0.372503	0.659	0.492	Sst
	POU2F1	3.27419e-13	2.44255e-10	0.358619	0.65	0.484	Sst
	POU3F2	3.54785e-13	2.6467e-10	0.333839	0.671	0.495	Sst
	POU4F1	6.90985e-12	5.15475e-09	0.354027	0.686	0.508	Sst
	DRGX	1.77536e-11	1.32442e-08	0.478001	0.635	0.484	Sst
	PDX1	1.77536e-11	1.32442e-08	0.478001	0.635	0.484	Sst
	MAFG	1.88544e-11	1.40654e-08	0.432983	0.602	0.478	Sst
	POU5F1	6.25452e-11	4.66587e-08	0.314877	0.623	0.471	Sst
	DLX5	7.354e-11	5.48609e-08	0.316612	0.644	0.493	Sst
	VSX1	7.70355e-11	5.74685e-08	0.339721	0.647	0.486	Sst
	VSX2	7.70355e-11	5.74685e-08	0.339721	0.647	0.486	Sst
	MEOX1	2.43543e-10	1.81683e-07	0.352421	0.65	0.487	Sst
	EVX2	2.56782e-10	1.91559e-07	0.359843	0.65	0.495	Sst
	MAFF	4.08513e-10	3.04751e-07	0.425691	0.596	0.478	Sst
	POU5F1B	4.5817e-10	3.41795e-07	0.380076	0.623	0.486	Sst
	POU4F3	5.80473e-10	4.33033e-07	0.285949	0.662	0.51	Sst
	HOXA1	1.22665e-09	9.15084e-07	0.400005	0.599	0.477	Sst
	HOXB5	1.22665e-09	9.15084e-07	0.400005	0.599	0.477	Sst
	POU3F3	1.99644e-09	1.48934e-06	0.364912	0.617	0.491	Sst
	FOSL2::JUNB(var.2)	2.56467e-09	1.91325e-06	0.333624	0.647	0.503	Sst
	FOSL2::JUN(var.2)	3.28975e-09	2.45416e-06	0.293593	0.689	0.511	Sst
	LHX1	4.09933e-09	3.0581e-06	0.312627	0.632	0.489	Sst
	EMX2	4.35489e-09	3.24875e-06	0.316396	0.617	0.483	Sst
	POU3F4	5.09959e-09	3.80429e-06	0.305476	0.635	0.477	Sst
	FOSB::JUNB(var.2)	5.2426e-09	3.91098e-06	0.314935	0.629	0.502	Sst
	Dux	6.75504e-09	5.03926e-06	0.35046	0.617	0.497	Sst
	EN1	7.73842e-09	5.77286e-06	0.308906	0.626	0.484	Sst
	VAX1	8.52445e-09	6.35924e-06	0.305383	0.641	0.488	Sst
	VAX2	8.52445e-09	6.35924e-06	0.305383	0.641	0.488	Sst
	ETS2	1.11269e-08	8.30068e-06	0.32708	0.659	0.508	Sst
	FOXP1	1.18265e-08	8.82258e-06	0.383574	0.647	0.529	Sst
	EVX1	1.33223e-08	9.93845e-06	0.30779	0.629	0.493	Sst
	JDP2(var.2)	1.55392e-08	1.15922e-05	0.41915	0.647	0.51	Sst
	Dlx1	1.72179e-08	1.28446e-05	0.402423	0.611	0.5	Sst
	FOXA3	1.92699e-08	1.43754e-05	0.396073	0.671	0.526	Sst
	HOXA5	3.89136e-08	2.90296e-05	0.301543	0.584	0.482	Sst
	Creb5	7.18694e-08	5.36145e-05	0.330293	0.659	0.503	Sst
	FLI1	7.3512e-08	5.484e-05	0.356593	0.668	0.507	Sst
	ATF3	9.62555e-08	7.18066e-05	0.350332	0.638	0.506	Sst
	GBX2	1.34278e-07	0.000100171	0.338842	0.641	0.495	Sst
	FOXA2	1.66933e-07	0.000124532	0.317855	0.671	0.523	Sst
	RFX5	1.6952e-07	0.000126462	0.363555	0.608	0.482	Sst
	RFX2	2.86588e-07	0.000213795	0.38552	0.608	0.483	Sst
	ERG	4.67971e-07	0.000349107	0.303087	0.626	0.51	Sst
	HOXB7	5.8802e-07	0.000438663	0.283953	0.599	0.485	Sst
	JUNB(var.2)	5.93928e-07	0.00044307	0.30048	0.647	0.509	Sst
	ETS1	6.91357e-07	0.000515752	0.295627	0.647	0.512	Sst
	GBX1	1.10779e-06	0.00082641	0.356509	0.59	0.495	Sst
	PRRX2	1.36688e-06	0.00101969	0.388265	0.626	0.49	Sst
	FEV	1.50197e-06	0.00112047	0.279253	0.626	0.507	Sst
	HOXA6	1.71076e-06	0.00127623	0.319017	0.626	0.487	Sst
	E2F2	1.86851e-06	0.00139391	0.284972	0.581	0.487	Sst
	ELK1	4.43117e-06	0.00330565	0.321563	0.632	0.51	Sst
	FOXI1	6.74513e-06	0.00503187	0.435498	0.671	0.526	Sst
	FOXL1	6.74513e-06	0.00503187	0.435498	0.671	0.526	Sst
	FOXO4	6.74513e-06	0.00503187	0.435498	0.671	0.526	Sst
	FOXO6	6.74513e-06	0.00503187	0.435498	0.671	0.526	Sst
	FOXP3	6.74513e-06	0.00503187	0.435498	0.671	0.526	Sst
	ETV2	6.99302e-06	0.0052168	0.31345	0.605	0.508	Sst
	Nobox	1.64069e-05	0.0122396	0.307267	0.635	0.499	Sst
	ETV3	1.64194e-05	0.0122488	0.29122	0.632	0.509	Sst
	RFX4	1.66076e-05	0.0123893	0.267465	0.608	0.479	Sst
	Atf1	3.16332e-05	0.0235984	0.323224	0.608	0.5	Sst
	FOXK2	4.84832e-05	0.0361685	0.370795	0.656	0.526	Sst
	ERF	5.10053e-05	0.03805	0.285814	0.614	0.509	Sst
	HOXC8	5.40649e-05	0.0403324	0.325572	0.557	0.488	Sst
	CREB1	9.20565e-05	0.0686741	0.325328	0.569	0.503	Sst
	GRHL1	0.000156944	0.11708	0.282454	0.569	0.488	Sst
	CENPB	0.000233729	0.174362	0.28863	0.578	0.485	Sst
	HOXB6	0.000573912	0.428138	0.357463	0.578	0.495	Sst
	FOXD1	0.00160576	1	0.389257	0.629	0.53	Sst
	FOXO3	0.00160576	1	0.389257	0.629	0.53	Sst
	OTX1	0.00685673	1	0.256014	0.53	0.491	Sst
	MEF2B	1.27795e-169	9.53354e-167	1.42073	0.873	0.438	Pvalb
	MEF2D	3.49287e-164	2.60568e-161	1.40302	0.857	0.432	Pvalb
	MYOG	1.16652e-142	8.70225e-140	1.30017	0.882	0.471	Pvalb
	BHLHE22(var.2)	7.54717e-142	5.63019e-139	1.35972	0.853	0.478	Pvalb
	MEF2C	2.25137e-141	1.67952e-138	1.18209	0.838	0.442	Pvalb
	MEF2A	6.59815e-124	4.92222e-121	1.03653	0.84	0.435	Pvalb
	NHLH1	8.3382e-124	6.2203e-121	1.19867	0.871	0.469	Pvalb
	Tcf12	1.54328e-101	1.15128e-98	0.991089	0.853	0.474	Pvalb
	ASCL1	7.33241e-101	5.46998e-98	1.0555	0.826	0.47	Pvalb
	Ascl2	3.21474e-97	2.3982e-94	0.999332	0.851	0.468	Pvalb
	Ptf1a(var.2)	1.43357e-80	1.06944e-77	1.01089	0.803	0.488	Pvalb
	DLX5	6.7202e-76	5.01327e-73	0.850228	0.826	0.482	Pvalb
	RORC	5.52979e-62	4.12523e-59	0.827045	0.772	0.467	Pvalb
	RORA	1.13559e-60	8.47148e-58	0.810014	0.77	0.478	Pvalb
	ESRRB	4.283e-59	3.19512e-56	0.892529	0.747	0.478	Pvalb
	MYF5	1.31458e-57	9.80675e-55	0.800531	0.782	0.487	Pvalb
	Esrrg	2.92797e-56	2.18427e-53	0.813074	0.761	0.475	Pvalb
	ESRRA	4.60437e-55	3.43486e-52	0.820239	0.759	0.481	Pvalb
	NRL	4.24804e-54	3.16904e-51	0.710695	0.766	0.469	Pvalb
	CTCF	3.02175e-50	2.25422e-47	0.606444	0.82	0.52	Pvalb
	NHLH2	4.49525e-49	3.35346e-46	0.70121	0.732	0.471	Pvalb
	LHX1	2.57397e-44	1.92018e-41	0.705421	0.751	0.48	Pvalb
	RORA(var.2)	6.08026e-44	4.53588e-41	0.734805	0.743	0.475	Pvalb
	Mafb	1.7121e-43	1.27722e-40	0.69456	0.718	0.477	Pvalb
	RORB	9.39041e-43	7.00524e-40	0.734095	0.745	0.477	Pvalb
	BHLHA15(var.2)	2.66935e-41	1.99133e-38	0.614346	0.741	0.475	Pvalb
	Dlx2	5.20845e-38	3.88551e-35	0.671069	0.707	0.486	Pvalb
	VSX1	3.67317e-37	2.74019e-34	0.683976	0.72	0.48	Pvalb
	VSX2	3.67317e-37	2.74019e-34	0.683976	0.72	0.48	Pvalb
	MAFF	7.16986e-37	5.34872e-34	0.538605	0.699	0.471	Pvalb
	MAFG	3.45855e-36	2.58008e-33	0.627846	0.701	0.471	Pvalb
	MAFA	4.69665e-35	3.5037e-32	0.643582	0.685	0.463	Pvalb
	VAX1	3.27387e-34	2.44231e-31	0.629946	0.718	0.482	Pvalb
	VAX2	3.27387e-34	2.44231e-31	0.629946	0.718	0.482	Pvalb
	Nobox	1.47631e-33	1.10132e-30	0.56423	0.728	0.492	Pvalb
	Dlx1	1.10386e-32	8.23476e-30	0.718926	0.724	0.493	Pvalb
	MAF	1.93661e-32	1.44471e-29	0.59935	0.66	0.457	Pvalb
	NR5A1	6.53715e-32	4.87672e-29	0.63973	0.685	0.48	Pvalb
	TCFL5	1.46322e-30	1.09156e-27	0.483114	0.67	0.476	Pvalb
	DRGX	2.95651e-30	2.20556e-27	0.649742	0.714	0.477	Pvalb
	PDX1	2.95651e-30	2.20556e-27	0.649742	0.714	0.477	Pvalb
	PRRX2	8.23937e-30	6.14657e-27	0.561164	0.695	0.484	Pvalb
	HOXB7	1.34317e-29	1.002e-26	0.614817	0.662	0.48	Pvalb
	NRF1	5.25995e-29	3.92392e-26	0.364406	0.699	0.487	Pvalb
	TFAP4	1.44157e-28	1.07541e-25	0.510866	0.678	0.487	Pvalb
	HOXA2	1.44944e-26	1.08128e-23	0.718499	0.668	0.479	Pvalb
	HOXB2	1.44944e-26	1.08128e-23	0.718499	0.668	0.479	Pvalb
	EN1	1.47441e-26	1.09991e-23	0.475088	0.697	0.478	Pvalb
	NR4A2	1.03306e-25	7.70662e-23	0.478497	0.674	0.486	Pvalb
	NR2F2	3.12505e-25	2.33128e-22	0.458585	0.678	0.492	Pvalb
	ZBTB14	5.12936e-25	3.8265e-22	0.353566	0.651	0.474	Pvalb
	EVX2	1.99467e-24	1.48803e-21	0.635271	0.672	0.491	Pvalb
	MEOX1	3.08506e-24	2.30146e-21	0.508062	0.683	0.483	Pvalb
	BARX1	3.48646e-24	2.6009e-21	0.579227	0.672	0.49	Pvalb
	MEOX2	1.01499e-23	7.57182e-21	0.480771	0.676	0.487	Pvalb
	EN2	2.77904e-23	2.07316e-20	0.429559	0.693	0.485	Pvalb
	EVX1	7.74915e-23	5.78087e-20	0.554405	0.662	0.489	Pvalb
	GBX1	1.08238e-22	8.07458e-20	0.389503	0.685	0.489	Pvalb
	GSX2	1.93428e-21	1.44298e-18	0.533596	0.647	0.477	Pvalb
	HOXD3	1.93428e-21	1.44298e-18	0.533596	0.647	0.477	Pvalb
	EMX2	3.88666e-21	2.89945e-18	0.466929	0.662	0.479	Pvalb
	ZBTB18	4.11859e-21	3.07247e-18	0.493029	0.674	0.491	Pvalb
	GBX2	9.69233e-21	7.23048e-18	0.371513	0.71	0.489	Pvalb
	HINFP	1.65927e-20	1.23782e-17	0.356926	0.674	0.477	Pvalb
	HOXA6	1.14578e-19	8.54754e-17	0.459785	0.651	0.483	Pvalb
	ATOH1(var.2)	1.29895e-19	9.69019e-17	0.430759	0.654	0.479	Pvalb
	HOXA7	5.26368e-19	3.92671e-16	0.435995	0.67	0.491	Pvalb
	HOXB8	5.26368e-19	3.92671e-16	0.435995	0.67	0.491	Pvalb
	HOXD8	5.26368e-19	3.92671e-16	0.435995	0.67	0.491	Pvalb
	HOXA1	1.43788e-18	1.07266e-15	0.654699	0.633	0.473	Pvalb
	HOXB5	1.43788e-18	1.07266e-15	0.654699	0.633	0.473	Pvalb
	Nr5a2	2.85931e-18	2.13305e-15	0.418583	0.643	0.485	Pvalb
	EMX1	3.41038e-18	2.54414e-15	0.360647	0.664	0.481	Pvalb
	Lhx8	3.41038e-18	2.54414e-15	0.360647	0.664	0.481	Pvalb
	CREB1	1.71135e-17	1.27667e-14	0.439273	0.641	0.498	Pvalb
	Dux	3.01988e-17	2.25283e-14	0.543768	0.654	0.493	Pvalb
	NOTO	9.4168e-17	7.02493e-14	0.342765	0.649	0.493	Pvalb
	Dlx3	1.29194e-16	9.63785e-14	0.37336	0.656	0.489	Pvalb
	Dlx4	1.29194e-16	9.63785e-14	0.37336	0.656	0.489	Pvalb
	HOXB3	1.75162e-16	1.30671e-13	0.368126	0.656	0.487	Pvalb
	MYOD1	1.79513e-16	1.33917e-13	0.298838	0.618	0.473	Pvalb
	FOSL2::JUNB(var.2)	2.27152e-16	1.69456e-13	0.427514	0.635	0.502	Pvalb
	FOSL2::JUN(var.2)	2.72915e-16	2.03595e-13	0.4338	0.651	0.51	Pvalb
	HOXB6	9.70089e-16	7.23687e-13	0.386564	0.647	0.491	Pvalb
	FLI1	1.54344e-15	1.1514e-12	0.359387	0.67	0.504	Pvalb
	ATF7	8.42913e-15	6.28813e-12	0.37403	0.641	0.502	Pvalb
	GFI1	1.90533e-14	1.42137e-11	0.449505	0.618	0.486	Pvalb
	ATF3	2.87612e-14	2.14558e-11	0.426964	0.635	0.504	Pvalb
	FOSL2::JUND(var.2)	3.44489e-14	2.56989e-11	0.390622	0.641	0.511	Pvalb
	MSC	4.41796e-14	3.2958e-11	0.353302	0.618	0.482	Pvalb
	ZFP57	9.41198e-14	7.02133e-11	0.312247	0.612	0.476	Pvalb
	LBX2	9.94003e-14	7.41526e-11	0.319966	0.645	0.489	Pvalb
	Creb5	1.14107e-13	8.51239e-11	0.387782	0.643	0.501	Pvalb
	Arid3a	1.20625e-13	8.99861e-11	0.264632	0.645	0.499	Pvalb
	ERG	1.69705e-13	1.266e-10	0.324523	0.651	0.507	Pvalb
	Rhox11	1.78181e-13	1.32923e-10	0.352754	0.618	0.494	Pvalb
	Tcf21	4.73054e-13	3.52899e-10	0.315806	0.62	0.475	Pvalb
	FOSL1::JUN(var.2)	8.74949e-13	6.52712e-10	0.355387	0.62	0.499	Pvalb
	HES1	1.14452e-12	8.53812e-10	0.276484	0.622	0.485	Pvalb
	FOSB::JUNB(var.2)	1.3623e-12	1.01628e-09	0.348384	0.624	0.501	Pvalb
	FOSB::JUN	1.73682e-12	1.29567e-09	0.340821	0.62	0.509	Pvalb
	TLX2	1.9074e-12	1.42292e-09	0.311907	0.645	0.484	Pvalb
	FEV	3.44333e-12	2.56873e-09	0.276144	0.633	0.505	Pvalb
	NKX6-1	7.68399e-12	5.73226e-09	0.352606	0.627	0.493	Pvalb
	TBP	8.76833e-12	6.54117e-09	0.335931	0.606	0.478	Pvalb
	HOXC8	9.93894e-12	7.41445e-09	0.33645	0.62	0.484	Pvalb
	ETS1	1.23749e-11	9.2317e-09	0.282536	0.643	0.51	Pvalb
	ATF2	1.25073e-11	9.33045e-09	0.381156	0.647	0.512	Pvalb
	ETS2	1.69267e-11	1.26273e-08	0.269695	0.654	0.506	Pvalb
	HOXA5	2.10084e-11	1.56723e-08	0.41163	0.604	0.479	Pvalb
	MSX2	2.52797e-11	1.88586e-08	0.270674	0.624	0.489	Pvalb
	JDP2(var.2)	3.69323e-11	2.75515e-08	0.355072	0.618	0.509	Pvalb
	JUN::JUNB(var.2)	6.46793e-11	4.82508e-08	0.288698	0.635	0.51	Pvalb
	NFYC	8.71154e-11	6.49881e-08	0.312037	0.639	0.508	Pvalb
	FOS::JUN(var.2)	1.04821e-10	7.81962e-08	0.32563	0.633	0.503	Pvalb
	CREM	2.13845e-10	1.59528e-07	0.315168	0.643	0.507	Pvalb
	PBX1	6.00638e-10	4.48076e-07	0.378537	0.608	0.493	Pvalb
	BHLHE40	1.34711e-09	1.00494e-06	0.30674	0.606	0.495	Pvalb
	JUNB(var.2)	6.43013e-09	4.79687e-06	0.267173	0.614	0.509	Pvalb
	ERF	7.32406e-09	5.46375e-06	0.309105	0.598	0.508	Pvalb
	Pax2	9.12286e-09	6.80565e-06	0.371169	0.577	0.482	Pvalb
	CREB3L4(var.2)	1.61478e-08	1.20463e-05	0.281891	0.631	0.508	Pvalb
	BACH2(var.2)	2.15974e-08	1.61116e-05	0.342273	0.577	0.481	Pvalb
	ALX3	2.90234e-08	2.16515e-05	0.287004	0.595	0.498	Pvalb
	Foxl2	7.85236e-08	5.85786e-05	0.250418	0.637	0.519	Pvalb
	NR2C2(var.2)	4.94296e-07	0.000368745	0.300189	0.6	0.492	Pvalb
	JUND(var.2)	6.44178e-07	0.000480557	0.418817	0.614	0.499	Pvalb
	NR1H4	1.9717e-06	0.00147089	0.311291	0.571	0.506	Pvalb
	MLX	6.1487e-06	0.00458693	0.253055	0.583	0.503	Pvalb
	HIF1A	6.99384e-06	0.00521741	0.273614	0.56	0.483	Pvalb
	ZBTB33	9.32674e-06	0.00695775	0.265511	0.558	0.484	Pvalb
	TFCP2	1.61557e-05	0.0120521	0.355383	0.556	0.485	Pvalb
	MEIS1(var.2)	0.000149234	0.111329	0.289359	0.535	0.477	Pvalb
	Wt1	2.33502e-193	1.74193e-190	0.804681	0.783	0.383	L2-3 IT
	JUN(var.2)	3.86265e-175	2.88154e-172	1.01008	0.78	0.354	L2-3 IT
	FOSL1::JUND	8.05632e-170	6.01002e-167	1.04405	0.781	0.361	L2-3 IT
	JUNB	1.19762e-168	8.93426e-166	1.25873	0.777	0.356	L2-3 IT
	BATF3	8.21499e-168	6.12839e-165	0.577572	0.772	0.355	L2-3 IT
	BATF::JUN	7.07508e-166	5.27801e-163	0.765761	0.774	0.356	L2-3 IT
	JDP2	1.26616e-165	9.44556e-163	0.692837	0.778	0.364	L2-3 IT
	BATF	2.70537e-165	2.01821e-162	0.769364	0.773	0.355	L2-3 IT
	FOSL1	1.65531e-164	1.23486e-161	1.00873	0.776	0.359	L2-3 IT
	Smad2::Smad3	1.24634e-163	9.29773e-161	1.16722	0.781	0.354	L2-3 IT
	JUND	1.48324e-163	1.1065e-160	1.01005	0.776	0.356	L2-3 IT
	FOSL1::JUN	2.60736e-157	1.94509e-154	1.08039	0.781	0.36	L2-3 IT
	FOS	3.76745e-157	2.81051e-154	0.86629	0.766	0.357	L2-3 IT
	FOSL1::JUNB	2.58443e-156	1.92799e-153	0.785073	0.769	0.355	L2-3 IT
	FOSB::JUNB	5.94897e-149	4.43793e-146	0.416258	0.761	0.363	L2-3 IT
	FOSL2	3.26542e-148	2.436e-145	0.999183	0.779	0.365	L2-3 IT
	FOS::JUN	1.34528e-147	1.00358e-144	0.934266	0.774	0.366	L2-3 IT
	FOSL2::JUNB	2.26884e-147	1.69256e-144	0.852149	0.765	0.368	L2-3 IT
	FOSL2::JUN	2.8314e-147	2.11223e-144	0.800844	0.774	0.361	L2-3 IT
	FOS::JUND	3.8708e-147	2.88762e-144	1.25866	0.782	0.363	L2-3 IT
	FOSL2::JUND	1.79615e-140	1.33993e-137	0.427913	0.755	0.368	L2-3 IT
	ZNF75D	6.39917e-138	4.77378e-135	0.90568	0.735	0.395	L2-3 IT
	KLF9	7.16442e-137	5.34466e-134	0.718212	0.744	0.405	L2-3 IT
	JUN::JUNB	7.02516e-135	5.24077e-132	0.975997	0.751	0.377	L2-3 IT
	FOS::JUNB	9.08303e-133	6.77594e-130	0.680854	0.751	0.371	L2-3 IT
	NFE2	1.92038e-124	1.4326e-121	0.841684	0.733	0.373	L2-3 IT
	BACH2	5.29945e-124	3.95339e-121	0.887055	0.752	0.372	L2-3 IT
	EGR1	1.79235e-98	1.33709e-95	0.575279	0.714	0.414	L2-3 IT
	POU5F1	1.02118e-93	7.61799e-91	0.617584	0.677	0.438	L2-3 IT
	BACH1	2.08777e-92	1.55748e-89	1.02066	0.707	0.386	L2-3 IT
	ZNF263	9.07318e-91	6.76859e-88	0.573641	0.707	0.418	L2-3 IT
	GLI2	1.79675e-85	1.34037e-82	0.636697	0.716	0.423	L2-3 IT
	RREB1	7.96583e-84	5.94251e-81	0.593718	0.684	0.43	L2-3 IT
	KLF17	2.7063e-83	2.0189e-80	0.629502	0.67	0.424	L2-3 IT
	GLI3	2.99029e-74	2.23075e-71	0.617485	0.694	0.432	L2-3 IT
	POU3F4	7.99831e-72	5.96674e-69	0.484685	0.668	0.448	L2-3 IT
	POU2F3	1.04522e-71	7.79734e-69	0.501778	0.666	0.45	L2-3 IT
	ZSCAN4	2.72071e-70	2.02965e-67	0.62759	0.67	0.412	L2-3 IT
	POU2F2	9.95458e-70	7.42612e-67	0.485002	0.67	0.457	L2-3 IT
	NFE2L1	5.01153e-69	3.7386e-66	0.733089	0.677	0.398	L2-3 IT
	POU2F1	1.08082e-67	8.06291e-65	0.447502	0.658	0.457	L2-3 IT
	POU5F1B	5.77859e-67	4.31083e-64	0.456113	0.665	0.458	L2-3 IT
	MAF::NFE2	1.4977e-65	1.11729e-62	0.684044	0.66	0.413	L2-3 IT
	POU3F1	9.92932e-65	7.40727e-62	0.494618	0.654	0.467	L2-3 IT
	POU1F1	2.44196e-60	1.8217e-57	0.381624	0.661	0.468	L2-3 IT
	MAFK	3.44628e-60	2.57093e-57	0.589854	0.676	0.41	L2-3 IT
	Nfe2l2	1.62977e-59	1.21581e-56	0.610031	0.663	0.413	L2-3 IT
	HIC2	1.34981e-56	1.00695e-53	0.533357	0.664	0.437	L2-3 IT
	RFX1	1.37897e-51	1.02871e-48	0.478044	0.631	0.454	L2-3 IT
	Bach1::Mafk	6.76994e-51	5.05037e-48	0.609495	0.652	0.42	L2-3 IT
	POU3F2	2.89938e-50	2.16294e-47	0.400311	0.638	0.475	L2-3 IT
	NFIL3	1.11961e-49	8.3523e-47	0.488625	0.633	0.45	L2-3 IT
	POU3F3	4.66732e-49	3.48182e-46	0.356331	0.628	0.471	L2-3 IT
	HLF	1.55169e-48	1.15756e-45	0.551057	0.631	0.445	L2-3 IT
	SNAI1	8.39979e-48	6.26624e-45	0.494197	0.681	0.435	L2-3 IT
	EWSR1-FLI1	1.57539e-46	1.17524e-43	0.430729	0.654	0.43	L2-3 IT
	EGR4	4.1592e-46	3.10276e-43	0.464707	0.66	0.444	L2-3 IT
	RFX3	4.77765e-46	3.56413e-43	0.48249	0.626	0.458	L2-3 IT
	ZNF354C	5.82294e-46	4.34392e-43	0.46793	0.652	0.422	L2-3 IT
	Rbpjl	1.8362e-45	1.3698e-42	0.511701	0.647	0.428	L2-3 IT
	ZEB1	9.33952e-45	6.96728e-42	0.432112	0.688	0.435	L2-3 IT
	EGR2	3.12351e-43	2.33014e-40	0.474114	0.659	0.443	L2-3 IT
	SNAI3	1.30922e-41	9.76678e-39	0.45216	0.662	0.43	L2-3 IT
	KLF11	1.04218e-40	7.77466e-38	0.369877	0.626	0.456	L2-3 IT
	TCF3	8.42635e-40	6.28606e-37	0.414245	0.668	0.436	L2-3 IT
	TCF12(var.2)	1.27185e-39	9.48801e-37	0.430899	0.671	0.436	L2-3 IT
	ZNF16	2.97771e-38	2.22137e-35	0.480089	0.649	0.436	L2-3 IT
	EGR3	1.97409e-37	1.47267e-34	0.380843	0.639	0.438	L2-3 IT
	ZNF460	1.68814e-35	1.25935e-32	0.357728	0.638	0.435	L2-3 IT
	TCF4	5.93435e-35	4.42703e-32	0.429723	0.646	0.435	L2-3 IT
	Ahr::Arnt	9.49717e-35	7.08489e-32	0.414281	0.629	0.446	L2-3 IT
	SNAI2	9.654e-35	7.20189e-32	0.378807	0.658	0.429	L2-3 IT
	RFX5	1.62451e-34	1.21189e-31	0.441682	0.596	0.466	L2-3 IT
	KLF10	4.07413e-34	3.0393e-31	0.314061	0.612	0.468	L2-3 IT
	RFX2	1.16886e-33	8.71972e-31	0.422523	0.603	0.465	L2-3 IT
	RFX4	1.50471e-31	1.12251e-28	0.340041	0.603	0.46	L2-3 IT
	ZNF740	1.76401e-29	1.31595e-26	0.337127	0.617	0.455	L2-3 IT
	ZKSCAN5	2.0547e-29	1.53281e-26	0.39426	0.657	0.417	L2-3 IT
	MEIS2	2.15707e-28	1.60917e-25	0.391498	0.603	0.456	L2-3 IT
	PBX3	2.18232e-28	1.62801e-25	0.45204	0.601	0.44	L2-3 IT
	NKX2-2	2.3831e-27	1.77779e-24	0.406391	0.611	0.442	L2-3 IT
	Klf1	3.53841e-27	2.63966e-24	0.32839	0.609	0.464	L2-3 IT
	Znf281	7.33928e-27	5.47511e-24	0.361109	0.609	0.451	L2-3 IT
	MEIS3	1.52366e-26	1.13665e-23	0.376236	0.611	0.457	L2-3 IT
	TBX18	9.12699e-26	6.80873e-23	0.295921	0.651	0.407	L2-3 IT
	SP8	9.90204e-26	7.38692e-23	0.284611	0.59	0.476	L2-3 IT
	Ptf1a(var.3)	1.95493e-25	1.45838e-22	0.345926	0.617	0.439	L2-3 IT
	MXI1	8.49095e-25	6.33425e-22	0.408874	0.601	0.446	L2-3 IT
	CEBPA	4.03777e-24	3.01217e-21	0.318226	0.592	0.461	L2-3 IT
	MSANTD3	4.39522e-24	3.27884e-21	0.367545	0.606	0.454	L2-3 IT
	ZKSCAN1	8.10999e-24	6.05005e-21	0.342672	0.58	0.467	L2-3 IT
	MAFG	1.38848e-23	1.0358e-20	0.290532	0.593	0.462	L2-3 IT
	ASCL1(var.2)	5.83185e-23	4.35056e-20	0.342487	0.64	0.448	L2-3 IT
	ZBTB32	2.08522e-22	1.55557e-19	0.310324	0.599	0.467	L2-3 IT
	PKNOX1	5.53427e-22	4.12857e-19	0.360322	0.583	0.455	L2-3 IT
	CEBPG(var.2)	6.41352e-22	4.78448e-19	0.276447	0.574	0.461	L2-3 IT
	ZNF684	1.0486e-19	7.82258e-17	0.321529	0.594	0.448	L2-3 IT
	RUNX1	2.53024e-19	1.88756e-16	0.295629	0.594	0.462	L2-3 IT
	SCRT2	1.21367e-18	9.054e-16	0.295677	0.573	0.461	L2-3 IT
	INSM1	1.25651e-18	9.37357e-16	0.265239	0.596	0.461	L2-3 IT
	Zic1::Zic2	2.27227e-18	1.69512e-15	0.315005	0.592	0.454	L2-3 IT
	MAFA	1.69093e-16	1.26143e-13	0.269779	0.585	0.453	L2-3 IT
	MAFF	3.4753e-16	2.59257e-13	0.286253	0.557	0.468	L2-3 IT
	MAF	5.57409e-16	4.15827e-13	0.256148	0.581	0.446	L2-3 IT
	ZNF140	6.3049e-16	4.70345e-13	0.279383	0.581	0.456	L2-3 IT
	TP73	2.05253e-15	1.53119e-12	0.274377	0.577	0.461	L2-3 IT
	THAP1	5.42363e-15	4.04603e-12	0.289917	0.593	0.458	L2-3 IT
	GLIS3	9.96841e-15	7.43643e-12	0.300548	0.586	0.466	L2-3 IT
	ZNF274	4.77909e-14	3.5652e-11	0.3226	0.563	0.456	L2-3 IT
	ZNF135	4.70155e-12	3.50736e-09	0.295494	0.587	0.458	L2-3 IT
	ZNF382	8.74005e-10	6.52008e-07	0.262332	0.564	0.467	L2-3 IT
	REST	9.62722e-10	7.18191e-07	0.286599	0.568	0.458	L2-3 IT
	PKNOX2	3.02045e-09	2.25326e-06	0.256223	0.555	0.455	L2-3 IT
	GATA1	7.58402e-08	5.65768e-05	0.301562	0.541	0.457	L2-3 IT
	NEUROG2(var.2)	0	0	1.54295	0.826	0.327	L5 IT
	NEUROD1	0	0	1.53713	0.827	0.33	L5 IT
	HAND2	0	0	1.32728	0.787	0.344	L5 IT
	TAL1::TCF3	0	0	1.32598	0.767	0.347	L5 IT
	Ptf1a	1.00826e-283	7.52164e-281	1.02357	0.748	0.365	L5 IT
	ATOH7	3.39735e-252	2.53443e-249	1.07883	0.734	0.35	L5 IT
	RORC	5.01157e-238	3.73863e-235	0.909185	0.732	0.413	L5 IT
	NEUROG2	9.76752e-235	7.28657e-232	1.01411	0.721	0.351	L5 IT
	NEUROD2	2.19996e-231	1.64117e-228	1.11433	0.716	0.334	L5 IT
	TWIST1	1.77681e-208	1.3255e-205	0.858206	0.731	0.407	L5 IT
	TCF21(var.2)	3.51108e-204	2.61927e-201	1.07172	0.695	0.367	L5 IT
	OLIG1	7.72556e-202	5.76326e-199	1.0495	0.697	0.351	L5 IT
	Atoh1	1.23858e-198	9.23983e-196	1.09448	0.679	0.345	L5 IT
	NEUROG1	6.94803e-192	5.18323e-189	1.0102	0.694	0.353	L5 IT
	OLIG2	5.68522e-185	4.24117e-182	1.11055	0.684	0.351	L5 IT
	Bhlha15	2.78531e-184	2.07784e-181	0.909885	0.698	0.361	L5 IT
	OLIG3	7.42895e-180	5.542e-177	1.08102	0.676	0.356	L5 IT
	Twist2	1.66456e-175	1.24176e-172	0.862262	0.682	0.367	L5 IT
	BHLHE22	1.00699e-173	7.51212e-171	0.999823	0.676	0.35	L5 IT
	BHLHE23	1.20532e-167	8.99169e-165	0.959163	0.677	0.353	L5 IT
	RORB	2.58443e-165	1.92798e-162	0.620376	0.697	0.433	L5 IT
	TBX21	2.62188e-153	1.95592e-150	0.866247	0.688	0.374	L5 IT
	TBR1	1.98666e-150	1.48205e-147	0.836159	0.685	0.375	L5 IT
	EOMES	2.12399e-150	1.5845e-147	0.797936	0.687	0.37	L5 IT
	TBX2	8.5807e-147	6.4012e-144	0.782165	0.688	0.37	L5 IT
	MEF2C	2.24747e-141	1.67662e-138	0.577025	0.7	0.395	L5 IT
	RORA(var.2)	6.14658e-140	4.58535e-137	0.643285	0.689	0.432	L5 IT
	MEF2A	4.73615e-137	3.53317e-134	0.561601	0.696	0.387	L5 IT
	TBX6	4.92647e-130	3.67515e-127	0.671937	0.683	0.376	L5 IT
	TBX1	3.49826e-127	2.6097e-124	0.710172	0.685	0.383	L5 IT
	MSGN1	8.99794e-125	6.71247e-122	0.733336	0.669	0.409	L5 IT
	TBX20	5.00112e-123	3.73084e-120	0.693635	0.68	0.381	L5 IT
	TBX18	8.42454e-119	6.28471e-116	0.659235	0.688	0.378	L5 IT
	TBX3	2.29e-117	1.70834e-114	0.60287	0.676	0.38	L5 IT
	TBX4	7.12831e-114	5.31772e-111	0.674887	0.667	0.386	L5 IT
	TBX5	7.12831e-114	5.31772e-111	0.674887	0.667	0.386	L5 IT
	MGA	2.32055e-112	1.73113e-109	0.677112	0.669	0.389	L5 IT
	TBX15	2.32055e-112	1.73113e-109	0.677112	0.669	0.389	L5 IT
	TFAP4(var.2)	1.36198e-111	1.01604e-108	0.707059	0.649	0.39	L5 IT
	ZEB1	6.08509e-109	4.53948e-106	0.531343	0.691	0.415	L5 IT
	ATOH1(var.2)	8.27108e-96	6.17022e-93	0.526388	0.656	0.44	L5 IT
	TCF12(var.2)	3.39423e-92	2.53209e-89	0.514124	0.67	0.418	L5 IT
	TCF3	5.17537e-90	3.86083e-87	0.515857	0.669	0.418	L5 IT
	SNAI1	3.05909e-88	2.28208e-85	0.522897	0.665	0.42	L5 IT
	BHLHA15(var.2)	4.39555e-87	3.27908e-84	0.462875	0.654	0.442	L5 IT
	TCF4	2.88422e-86	2.15163e-83	0.481808	0.666	0.413	L5 IT
	MEF2D	3.44166e-86	2.56748e-83	0.424131	0.636	0.402	L5 IT
	MEF2B	2.52122e-85	1.88083e-82	0.454506	0.647	0.407	L5 IT
	Rbpjl	3.34828e-76	2.49782e-73	0.472886	0.652	0.41	L5 IT
	ASCL1(var.2)	6.08695e-76	4.54087e-73	0.423449	0.66	0.427	L5 IT
	Ptf1a(var.3)	3.9436e-75	2.94192e-72	0.537987	0.639	0.42	L5 IT
	MYOD1	3.50291e-72	2.61317e-69	0.478792	0.637	0.437	L5 IT
	Tcf21	1.60214e-67	1.19519e-64	0.489985	0.612	0.446	L5 IT
	RORA	6.91473e-66	5.15839e-63	0.352057	0.635	0.453	L5 IT
	FERD3L	2.77865e-65	2.07287e-62	0.427674	0.642	0.441	L5 IT
	SNAI2	3.35161e-65	2.5003e-62	0.522307	0.629	0.419	L5 IT
	SNAI3	1.01458e-63	7.5688e-61	0.469082	0.637	0.419	L5 IT
	MXI1	8.59039e-62	6.40843e-59	0.408612	0.616	0.43	L5 IT
	SMAD2::SMAD3::SMAD4	9.52611e-60	7.10648e-57	0.467018	0.624	0.413	L5 IT
	Zic1::Zic2	2.64121e-53	1.97035e-50	0.394621	0.619	0.436	L5 IT
	FIGLA	2.12738e-49	1.58703e-46	0.425523	0.606	0.436	L5 IT
	ZBTB18	2.40025e-49	1.79059e-46	0.25413	0.619	0.467	L5 IT
	PKNOX2	1.51492e-46	1.13013e-43	0.389189	0.609	0.432	L5 IT
	TBP	9.78053e-46	7.29628e-43	0.387868	0.601	0.452	L5 IT
	GATA2	2.89859e-43	2.16234e-40	0.431347	0.604	0.427	L5 IT
	Zic2	8.18677e-43	6.10733e-40	0.36745	0.596	0.44	L5 IT
	ZNF354C	9.03633e-41	6.7411e-38	0.338317	0.599	0.419	L5 IT
	Hand1::Tcf3	7.63443e-39	5.69528e-36	0.375366	0.588	0.43	L5 IT
	GATA4	7.77383e-39	5.79927e-36	0.382504	0.59	0.434	L5 IT
	Smad4	7.82354e-39	5.83636e-36	0.372273	0.586	0.435	L5 IT
	ZKSCAN5	6.88107e-38	5.13328e-35	0.315363	0.618	0.409	L5 IT
	EGR2	3.54722e-37	2.64623e-34	0.358831	0.611	0.44	L5 IT
	ZBTB26	1.75519e-32	1.30938e-29	0.352086	0.578	0.433	L5 IT
	TGIF1	9.46943e-32	7.06419e-29	0.326945	0.585	0.446	L5 IT
	ZNF341	4.01108e-31	2.99227e-28	0.337741	0.579	0.449	L5 IT
	Prdm15	8.26569e-31	6.16621e-28	0.327798	0.593	0.45	L5 IT
	MSC	3.40109e-30	2.53721e-27	0.272297	0.581	0.463	L5 IT
	GLI2	4.11765e-30	3.07177e-27	0.293667	0.605	0.431	L5 IT
	REST	1.15096e-29	8.58615e-27	0.310192	0.585	0.445	L5 IT
	ZBTB12	2.84241e-29	2.12044e-26	0.320268	0.576	0.452	L5 IT
	NFIX	5.2189e-29	3.8933e-26	0.276005	0.578	0.449	L5 IT
	TGIF2LY	1.1064e-28	8.25372e-26	0.392286	0.566	0.443	L5 IT
	TGIF2	2.5128e-28	1.87455e-25	0.367883	0.569	0.439	L5 IT
	GLI3	4.8474e-28	3.61616e-25	0.270314	0.605	0.437	L5 IT
	ELF3	7.36744e-28	5.49611e-25	0.278564	0.58	0.45	L5 IT
	GATA3	1.48833e-27	1.1103e-24	0.3532	0.572	0.439	L5 IT
	EGR3	7.24645e-27	5.40585e-24	0.265781	0.587	0.437	L5 IT
	THAP1	7.62888e-27	5.69115e-24	0.288903	0.569	0.455	L5 IT
	ZNF317	1.4667e-26	1.09416e-23	0.277725	0.575	0.444	L5 IT
	SPIB	1.72576e-26	1.28742e-23	0.291931	0.586	0.444	L5 IT
	ZNF16	2.14736e-26	1.60193e-23	0.300933	0.583	0.437	L5 IT
	EBF1	2.15442e-26	1.6072e-23	0.276982	0.588	0.456	L5 IT
	HIC2	1.90141e-25	1.41845e-22	0.277119	0.589	0.44	L5 IT
	TGIF2LX	5.7502e-25	4.28965e-22	0.371641	0.556	0.44	L5 IT
	OSR2	2.3129e-24	1.72543e-21	0.273242	0.58	0.447	L5 IT
	TEAD4	5.31828e-22	3.96743e-19	0.28058	0.58	0.443	L5 IT
	PRDM1	6.51352e-22	4.85909e-19	0.25959	0.569	0.441	L5 IT
	ZBTB6	2.27715e-20	1.69875e-17	0.273651	0.575	0.449	L5 IT
	Ebf2	5.50694e-20	4.10818e-17	0.262253	0.566	0.457	L5 IT
	PPARG	9.87342e-20	7.36557e-17	0.31183	0.57	0.47	L5 IT
	Stat5a::Stat5b	3.97004e-19	2.96165e-16	0.255309	0.552	0.446	L5 IT
	ESR2	4.57875e-18	3.41575e-15	0.256749	0.554	0.47	L5 IT
	GATA6	1.41183e-17	1.05322e-14	0.257308	0.556	0.443	L5 IT
	Hic1	1.48874e-17	1.1106e-14	0.255701	0.556	0.454	L5 IT
	TEAD1	4.02625e-17	3.00358e-14	0.293952	0.571	0.45	L5 IT
	EGR4	4.70196e-15	3.50766e-12	0.285296	0.571	0.452	L5 IT
	REL	1.0266e-13	7.65847e-11	0.253466	0.548	0.469	L5 IT
	SCRT1	5.48192e-13	4.08951e-10	0.271897	0.545	0.452	L5 IT
	RELA	3.21562e-10	2.39885e-07	0.254716	0.547	0.461	L5 IT
	POU3F2	2.32862e-13	1.73715e-10	0.77348	0.873	0.498	L5 ET
	POU3F1	5.86246e-13	4.3734e-10	0.727039	0.861	0.494	L5 ET
	POU2F1	1.64476e-12	1.22699e-09	0.74172	0.823	0.486	L5 ET
	POU1F1	7.36389e-12	5.49346e-09	0.713598	0.848	0.495	L5 ET
	POU2F2	8.47306e-12	6.32091e-09	0.765434	0.81	0.488	L5 ET
	POU2F3	4.46158e-11	3.32834e-08	0.75675	0.835	0.481	L5 ET
	POU3F3	1.27085e-10	9.48055e-08	0.572872	0.835	0.493	L5 ET
	POU5F1B	3.20944e-10	2.39424e-07	0.897285	0.772	0.489	L5 ET
	POU3F4	9.17103e-10	6.84159e-07	0.847286	0.785	0.48	L5 ET
	POU5F1	3.47397e-09	2.59158e-06	0.784812	0.734	0.474	L5 ET
	NR4A2	6.82111e-08	5.08855e-05	0.550109	0.759	0.493	L5 ET
	POU4F3	5.11323e-07	0.000381447	0.56039	0.772	0.513	L5 ET
	ESRRA	7.17327e-07	0.000535126	0.478186	0.709	0.493	L5 ET
	POU4F2	1.47933e-06	0.00110358	0.701923	0.709	0.504	L5 ET
	THRB(var.3)	5.58516e-06	0.00416653	0.614678	0.671	0.488	L5 ET
	Esrrg	6.7964e-06	0.00507011	0.673491	0.646	0.487	L5 ET
	ESRRB	9.81231e-06	0.00731998	0.571206	0.747	0.489	L5 ET
	POU4F1	9.88229e-06	0.00737219	0.352584	0.696	0.512	L5 ET
	NR2F2	1.19934e-05	0.00894704	0.55085	0.658	0.5	L5 ET
	Nfe2l2	5.93503e-05	0.0442753	0.521442	0.722	0.45	L5 ET
	MEF2A	7.25562e-05	0.0541269	0.532984	0.696	0.453	L5 ET
	Spz1	0.000259225	0.193382	0.560793	0.633	0.472	L5 ET
	MEF2C	0.000270003	0.201422	0.29409	0.722	0.459	L5 ET
	NR5A1	0.000288995	0.215591	0.347883	0.684	0.488	L5 ET
	NFIC	0.000313121	0.233589	0.385139	0.709	0.481	L5 ET
	MEF2B	0.00031568	0.235498	0.338583	0.671	0.457	L5 ET
	MEF2D	0.000320348	0.238979	0.345164	0.671	0.451	L5 ET
	NR6A1	0.000399155	0.29777	0.334434	0.658	0.481	L5 ET
	Rarg(var.2)	0.000452067	0.337242	0.510017	0.608	0.489	L5 ET
	MEIS2(var.2)	0.000499793	0.372845	0.350697	0.671	0.483	L5 ET
	Rarb(var.2)	0.00058961	0.439849	0.311751	0.684	0.487	L5 ET
	NR1I2	0.000810045	0.604293	0.398787	0.633	0.488	L5 ET
	NFIA	0.000926498	0.691168	0.436232	0.684	0.468	L5 ET
	Atoh1	0.000953083	0.711	0.374435	0.684	0.415	L5 ET
	BHLHE23	0.000970848	0.724253	0.363088	0.608	0.422	L5 ET
	MEIS1(var.2)	0.00102003	0.760945	0.437576	0.582	0.479	L5 ET
	NR2F1	0.00102316	0.763279	0.46664	0.62	0.492	L5 ET
	NFE2L1	0.0017265	1	0.264929	0.696	0.44	L5 ET
	NR2C2	0.00190834	1	0.357027	0.62	0.489	L5 ET
	GCM2	0.00192093	1	0.426764	0.633	0.478	L5 ET
	ZNF135	0.00193823	1	0.351991	0.684	0.476	L5 ET
	ZBTB14	0.0020199	1	0.315017	0.608	0.481	L5 ET
	MAF	0.00238504	1	0.460385	0.595	0.466	L5 ET
	Bhlha15	0.00359115	1	0.297636	0.671	0.432	L5 ET
	MAF::NFE2	0.00435757	1	0.282902	0.747	0.449	L5 ET
	NEUROG1	0.00468065	1	0.253461	0.608	0.426	L5 ET
	THRB	0.00484344	1	0.336803	0.608	0.497	L5 ET
	NFIC::TLX1	0.00634754	1	0.44268	0.608	0.489	L5 ET
	NFKB2	0.00645516	1	0.370934	0.684	0.481	L5 ET
	ZFP57	0.00672611	1	0.271221	0.684	0.481	L5 ET
	Rarg	0.00740112	1	0.344611	0.671	0.491	L5 ET
	Nr5a2	0.00911545	1	0.28911	0.62	0.492	L5 ET
	GATA1	0.0097266	1	0.349702	0.57	0.469	L5 ET
	RORA	0.00994532	1	0.286989	0.608	0.491	L5 ET
	ATOH7	7.27837e-48	5.42966e-45	1.2977	0.895	0.426	L5-6 NP
	TCF21(var.2)	8.46117e-46	6.31204e-43	1.32523	0.842	0.432	L5-6 NP
	Atoh1	1.31189e-45	9.78671e-43	1.36724	0.842	0.411	L5-6 NP
	OLIG2	3.32685e-43	2.48183e-40	1.28675	0.816	0.417	L5-6 NP
	BHLHE22	1.04212e-42	7.77425e-40	1.37409	0.822	0.414	L5-6 NP
	OLIG3	3.29733e-42	2.45981e-39	1.20589	0.822	0.42	L5-6 NP
	OLIG1	1.22091e-41	9.10796e-39	1.44382	0.836	0.42	L5-6 NP
	NEUROG1	1.45158e-41	1.08288e-38	1.21831	0.868	0.42	L5-6 NP
	BHLHE23	1.27423e-40	9.50577e-38	1.27036	0.809	0.417	L5-6 NP
	NEUROD2	8.51549e-39	6.35256e-36	1.32694	0.796	0.411	L5-6 NP
	TAL1::TCF3	4.83512e-36	3.607e-33	1.14926	0.783	0.433	L5-6 NP
	HAND2	1.90043e-34	1.41772e-31	1.15246	0.796	0.434	L5-6 NP
	NEUROG2	1.26364e-31	9.42676e-29	0.998542	0.803	0.425	L5-6 NP
	Bhlha15	3.65873e-30	2.72941e-27	0.961614	0.776	0.429	L5-6 NP
	NEUROD1	2.98208e-29	2.22463e-26	0.786268	0.836	0.432	L5-6 NP
	CTCF	2.94103e-28	2.19401e-25	0.797039	0.855	0.53	L5-6 NP
	NEUROG2(var.2)	1.15633e-27	8.62624e-25	0.745438	0.809	0.429	L5-6 NP
	TFAP4(var.2)	3.79988e-24	2.83471e-21	0.966275	0.73	0.442	L5-6 NP
	TCF12(var.2)	1.51361e-22	1.12916e-19	0.619216	0.77	0.468	L5-6 NP
	ZEB1	4.52736e-22	3.37741e-19	0.672604	0.757	0.471	L5-6 NP
	Ptf1a	1.96733e-21	1.46763e-18	0.632262	0.737	0.444	L5-6 NP
	ASCL1(var.2)	2.61543e-21	1.95111e-18	0.680363	0.711	0.474	L5-6 NP
	TCF3	3.7194e-21	2.77467e-18	0.615479	0.77	0.468	L5-6 NP
	Rbpjl	5.05593e-20	3.77172e-17	0.652091	0.757	0.458	L5-6 NP
	SNAI3	6.14276e-20	4.5825e-17	0.713553	0.737	0.462	L5-6 NP
	Twist2	1.92728e-19	1.43775e-16	0.681964	0.73	0.431	L5-6 NP
	TCF4	6.58344e-19	4.91125e-16	0.63327	0.743	0.464	L5-6 NP
	SNAI1	1.24128e-18	9.25996e-16	0.616362	0.737	0.469	L5-6 NP
	Ptf1a(var.3)	3.19142e-18	2.3808e-15	0.686977	0.737	0.463	L5-6 NP
	SNAI2	7.25178e-18	5.40983e-15	0.59732	0.724	0.461	L5-6 NP
	HLF	1.09842e-17	8.19418e-15	0.634946	0.75	0.47	L5-6 NP
	RORC	2.99682e-15	2.23563e-12	0.653827	0.783	0.477	L5-6 NP
	FERD3L	3.10195e-15	2.31405e-12	0.602873	0.743	0.481	L5-6 NP
	DBP	2.55507e-14	1.90609e-11	0.720696	0.737	0.473	L5-6 NP
	TEF	2.9907e-13	2.23106e-10	0.639366	0.717	0.47	L5-6 NP
	FIGLA	3.65716e-13	2.72824e-10	0.545404	0.724	0.469	L5-6 NP
	NFIL3	3.90967e-11	2.91661e-08	0.506761	0.704	0.475	L5-6 NP
	TWIST1	7.24584e-11	5.4054e-08	0.412608	0.711	0.474	L5-6 NP
	MEF2B	1.23512e-10	9.21396e-08	0.399333	0.717	0.455	L5-6 NP
	MEF2C	1.34731e-10	1.00509e-07	0.314673	0.664	0.458	L5-6 NP
	MEF2A	1.43858e-10	1.07318e-07	0.436361	0.625	0.452	L5-6 NP
	RORA	1.75323e-10	1.30791e-07	0.494744	0.671	0.49	L5-6 NP
	MEF2D	1.73402e-09	1.29358e-06	0.428072	0.658	0.45	L5-6 NP
	MYOD1	4.80816e-09	3.58688e-06	0.405639	0.625	0.478	L5-6 NP
	SCRT1	7.02513e-09	5.24074e-06	0.426215	0.651	0.469	L5-6 NP
	CTCFL	1.04881e-08	7.82412e-06	0.330753	0.691	0.504	L5-6 NP
	MSGN1	2.27985e-08	1.70077e-05	0.414539	0.664	0.462	L5-6 NP
	RORB	3.11879e-08	2.32662e-05	0.321274	0.724	0.487	L5-6 NP
	RORA(var.2)	1.60532e-07	0.000119757	0.345421	0.684	0.485	L5-6 NP
	Tcf21	2.64158e-06	0.00197062	0.379187	0.658	0.479	L5-6 NP
	Rarb(var.2)	4.65414e-06	0.00347199	0.432941	0.625	0.486	L5-6 NP
	BHLHA15(var.2)	2.07073e-05	0.0154476	0.270581	0.618	0.486	L5-6 NP
	SCRT2	2.71995e-05	0.0202908	0.278971	0.651	0.476	L5-6 NP
	NHLH2	3.78508e-05	0.0282367	0.320605	0.638	0.481	L5-6 NP
	RARA::RXRG	4.59302e-05	0.034264	0.305819	0.618	0.491	L5-6 NP
	NR4A2	9.58889e-05	0.0715331	0.327124	0.645	0.493	L5-6 NP
	NR1I3	9.82697e-05	0.0733092	0.330087	0.618	0.497	L5-6 NP
	GATA2	0.000195845	0.1461	0.253549	0.579	0.463	L5-6 NP
	NFKB1	0.000223183	0.166495	0.515674	0.586	0.484	L5-6 NP
	SREBF1(var.2)	0.000558485	0.41663	0.251904	0.645	0.489	L5-6 NP
	Hand1::Tcf3	0.000593214	0.442538	0.324508	0.559	0.463	L5-6 NP
	GATA1	0.000927738	0.692092	0.252215	0.612	0.468	L5-6 NP
	NR4A2::RXRA	0.00122768	0.915848	0.258723	0.638	0.486	L5-6 NP
	Dmbx1	0.00852915	1	0.263132	0.592	0.48	L5-6 NP
	EOMES	6.20386e-66	4.62808e-63	0.844816	0.766	0.411	L6 IT
	TBX18	6.28107e-65	4.68567e-62	0.863389	0.795	0.416	L6 IT
	TBX2	2.00814e-55	1.49808e-52	0.809113	0.749	0.413	L6 IT
	TBX20	2.37321e-55	1.77041e-52	0.751526	0.74	0.421	L6 IT
	TBR1	3.59547e-50	2.68222e-47	0.749483	0.731	0.418	L6 IT
	TBX21	6.37322e-50	4.75442e-47	0.719371	0.749	0.416	L6 IT
	TBX3	1.49628e-49	1.11623e-46	0.779991	0.735	0.42	L6 IT
	TBX6	2.90855e-47	2.16978e-44	0.825172	0.734	0.418	L6 IT
	FOS::JUND	2.7017e-45	2.01547e-42	0.562597	0.72	0.404	L6 IT
	FOSL1::JUN	9.41634e-45	7.02459e-42	0.513634	0.74	0.4	L6 IT
	ZKSCAN5	9.79144e-45	7.30441e-42	0.675594	0.734	0.431	L6 IT
	MGA	6.15086e-44	4.58854e-41	0.657229	0.733	0.425	L6 IT
	TBX15	6.15086e-44	4.58854e-41	0.657229	0.733	0.425	L6 IT
	JDP2	6.83983e-44	5.10251e-41	0.465371	0.726	0.404	L6 IT
	FOSL1::JUND	3.0965e-43	2.30999e-40	0.574917	0.729	0.401	L6 IT
	Smad2::Smad3	4.95135e-43	3.69371e-40	0.573641	0.729	0.396	L6 IT
	JUNB	5.45771e-43	4.07145e-40	0.620522	0.726	0.397	L6 IT
	JUN(var.2)	1.34966e-42	1.00684e-39	0.933691	0.743	0.393	L6 IT
	FOS::JUN	1.61964e-42	1.20825e-39	0.544104	0.725	0.405	L6 IT
	BATF	1.86341e-42	1.39011e-39	0.264881	0.714	0.396	L6 IT
	ZNF75D	7.40944e-42	5.52744e-39	0.641937	0.751	0.423	L6 IT
	FOSL1	1.09424e-41	8.16302e-39	0.463536	0.72	0.4	L6 IT
	JUND	1.94182e-41	1.4486e-38	0.574335	0.718	0.398	L6 IT
	FOSL2	3.59629e-41	2.68283e-38	0.541243	0.742	0.404	L6 IT
	FOS::JUNB	4.05646e-41	3.02612e-38	0.594753	0.738	0.405	L6 IT
	FOS	4.84841e-41	3.61691e-38	0.679219	0.735	0.395	L6 IT
	FOSL2::JUND	5.53248e-41	4.12723e-38	0.268284	0.73	0.404	L6 IT
	FOSL2::JUN	1.69033e-40	1.26099e-37	0.462471	0.734	0.4	L6 IT
	FOSL1::JUNB	3.4019e-40	2.53782e-37	0.507315	0.722	0.395	L6 IT
	TBX1	3.44787e-40	2.57211e-37	0.662937	0.709	0.427	L6 IT
	FOSL2::JUNB	9.84373e-40	7.34342e-37	0.633758	0.713	0.407	L6 IT
	FOSB::JUNB	6.69895e-39	4.99742e-36	0.274982	0.724	0.4	L6 IT
	BACH2	1.82962e-38	1.3649e-35	0.766647	0.705	0.408	L6 IT
	JUN::JUNB	2.23824e-38	1.66973e-35	0.470787	0.722	0.411	L6 IT
	Wt1	1.30066e-35	9.70291e-33	0.537168	0.711	0.424	L6 IT
	NFE2	3.01227e-34	2.24715e-31	0.633656	0.685	0.409	L6 IT
	KLF9	9.78791e-34	7.30178e-31	0.516862	0.713	0.437	L6 IT
	BACH1	4.23326e-28	3.15802e-25	0.533807	0.702	0.415	L6 IT
	MAFK	6.21944e-28	4.6397e-25	0.571158	0.702	0.431	L6 IT
	TBX4	2.1254e-27	1.58555e-24	0.582524	0.678	0.427	L6 IT
	TBX5	2.1254e-27	1.58555e-24	0.582524	0.678	0.427	L6 IT
	KLF17	2.6282e-27	1.96064e-24	0.455112	0.696	0.443	L6 IT
	GLI2	3.72872e-27	2.78163e-24	0.569792	0.698	0.45	L6 IT
	ZNF354C	5.20154e-26	3.88035e-23	0.475317	0.696	0.438	L6 IT
	SMAD2::SMAD3::SMAD4	1.67698e-24	1.25103e-21	0.478463	0.672	0.441	L6 IT
	Klf1	7.43708e-24	5.54806e-21	0.40974	0.667	0.471	L6 IT
	GLI3	9.09252e-24	6.78302e-21	0.516293	0.695	0.455	L6 IT
	PBX3	4.03653e-23	3.01125e-20	0.538325	0.654	0.449	L6 IT
	PKNOX1	8.87542e-22	6.62106e-19	0.484257	0.647	0.46	L6 IT
	NFE2L1	4.07953e-20	3.04333e-17	0.476204	0.647	0.424	L6 IT
	EGR1	8.06763e-20	6.01845e-17	0.401723	0.676	0.443	L6 IT
	ZSCAN4	2.37413e-18	1.7711e-15	0.424549	0.65	0.436	L6 IT
	MAF::NFE2	5.06655e-18	3.77965e-15	0.49583	0.654	0.435	L6 IT
	RREB1	2.11893e-17	1.58072e-14	0.457653	0.655	0.454	L6 IT
	Twist2	1.11921e-16	8.34932e-14	0.397184	0.643	0.418	L6 IT
	NKX2-2	2.48919e-16	1.85694e-13	0.430179	0.623	0.456	L6 IT
	ZNF263	2.77584e-16	2.07077e-13	0.39078	0.661	0.447	L6 IT
	BHLHE22	6.49143e-14	4.84261e-11	0.298119	0.619	0.404	L6 IT
	NEUROD2	7.53668e-14	5.62236e-11	0.31111	0.612	0.401	L6 IT
	Bhlha15	9.00608e-14	6.71853e-11	0.355599	0.62	0.418	L6 IT
	EGR4	2.6058e-13	1.94393e-10	0.337661	0.658	0.463	L6 IT
	NEUROG1	7.77811e-13	5.80247e-10	0.306114	0.627	0.41	L6 IT
	Nfe2l2	1.55764e-12	1.162e-09	0.408175	0.614	0.439	L6 IT
	ZNF460	1.61565e-12	1.20528e-09	0.310306	0.64	0.452	L6 IT
	BHLHE23	2.22177e-12	1.65744e-09	0.35159	0.606	0.408	L6 IT
	SPIB	6.34791e-12	4.73554e-09	0.290557	0.618	0.462	L6 IT
	ZNF16	6.95088e-12	5.18535e-09	0.347186	0.649	0.454	L6 IT
	EGR3	8.14409e-12	6.07549e-09	0.35957	0.632	0.456	L6 IT
	KLF11	1.2677e-11	9.45708e-09	0.257153	0.592	0.473	L6 IT
	NEUROG2	1.40326e-11	1.04683e-08	0.385644	0.605	0.417	L6 IT
	Bach1::Mafk	1.82265e-11	1.3597e-08	0.377749	0.634	0.441	L6 IT
	HIC2	3.26248e-11	2.43381e-08	0.386197	0.619	0.46	L6 IT
	Znf281	3.31048e-11	2.46962e-08	0.356536	0.602	0.465	L6 IT
	ZNF135	4.56225e-10	3.40344e-07	0.318259	0.63	0.465	L6 IT
	EBF3	1.8247e-09	1.36123e-06	0.271606	0.594	0.474	L6 IT
	NKX2-5	3.03267e-09	2.26237e-06	0.314635	0.584	0.468	L6 IT
	NFIA	3.21137e-09	2.39568e-06	0.324443	0.596	0.459	L6 IT
	SPI1	3.93668e-09	2.93676e-06	0.288211	0.598	0.458	L6 IT
	EWSR1-FLI1	4.70801e-09	3.51218e-06	0.284365	0.623	0.452	L6 IT
	SREBF2	7.72562e-09	5.76331e-06	0.338826	0.592	0.465	L6 IT
	MSGN1	1.90851e-08	1.42375e-05	0.263649	0.588	0.455	L6 IT
	SREBF1	3.16926e-08	2.36427e-05	0.362226	0.576	0.465	L6 IT
	Nkx2-5(var.2)	3.31914e-08	2.47608e-05	0.260008	0.584	0.468	L6 IT
	RBPJ	3.95997e-08	2.95414e-05	0.292776	0.602	0.463	L6 IT
	NKX2-8	4.16948e-07	0.000311043	0.256334	0.578	0.467	L6 IT
	PKNOX2	3.18028e-06	0.00237249	0.293758	0.571	0.462	L6 IT
	TFAP2B(var.2)	3.7884e-06	0.00282614	0.284068	0.58	0.465	L6 IT
	MSANTD3	7.16246e-06	0.00534319	0.282758	0.567	0.47	L6 IT
	NFATC2	7.50662e-06	0.00559994	0.270333	0.571	0.459	L6 IT
	NFATC4	2.39386e-05	0.0178582	0.250191	0.558	0.469	L6 IT
	TGIF2	3.51715e-05	0.0262379	0.270102	0.568	0.459	L6 IT
	NFAT5	3.61973e-05	0.0270032	0.271799	0.58	0.459	L6 IT
	Ptf1a	4.59405e-05	0.0342716	0.27247	0.571	0.438	L6 IT
	GATA3	5.0194e-05	0.0374447	0.260106	0.561	0.46	L6 IT
	RHOXF1	0.000126191	0.0941386	0.278622	0.557	0.483	L6 IT
	ZEB1	0.000129412	0.0965412	0.276233	0.619	0.463	L6 IT
	NFIX	0.000200548	0.149609	0.278675	0.557	0.47	L6 IT
	TGIF2LX	0.00151499	1	0.274115	0.537	0.459	L6 IT
	SIX2	0.00464202	1	0.289072	0.535	0.467	L6 IT
	NR4A1	6.13306e-59	4.57526e-56	2.2468	0.94	0.485	L6 IT Car3
	FOSL2	1.12869e-21	8.42001e-19	1.03598	0.92	0.425	L6 IT Car3
	TBX18	2.14949e-21	1.60352e-18	1.17676	0.86	0.441	L6 IT Car3
	Smad2::Smad3	1.6268e-20	1.21359e-17	1.02566	0.89	0.417	L6 IT Car3
	TBX21	1.03147e-19	7.69477e-17	1.07767	0.89	0.438	L6 IT Car3
	TBX20	1.26764e-19	9.4566e-17	0.99545	0.83	0.442	L6 IT Car3
	FOS::JUNB	1.28318e-19	9.57256e-17	1.06466	0.86	0.426	L6 IT Car3
	EOMES	1.45851e-19	1.08805e-16	1.06204	0.85	0.435	L6 IT Car3
	FOS	3.21864e-19	2.4011e-16	0.791333	0.89	0.416	L6 IT Car3
	FOS::JUND	3.52016e-19	2.62604e-16	0.633452	0.91	0.424	L6 IT Car3
	JUN::JUNB	6.2005e-19	4.62557e-16	0.784911	0.89	0.431	L6 IT Car3
	FOS::JUN	7.4407e-19	5.55076e-16	0.770018	0.89	0.426	L6 IT Car3
	JUN(var.2)	1.45831e-18	1.0879e-15	0.712396	0.87	0.416	L6 IT Car3
	FOSL1::JUN	1.46776e-18	1.09495e-15	0.632601	0.9	0.422	L6 IT Car3
	FOSL2::JUN	1.9019e-18	1.41882e-15	0.78328	0.86	0.422	L6 IT Car3
	FOSL2::JUND	1.93292e-18	1.44196e-15	0.53951	0.89	0.424	L6 IT Car3
	FOSL1	2.18075e-18	1.62684e-15	0.929508	0.86	0.42	L6 IT Car3
	FOSB::JUNB	3.86332e-18	2.88203e-15	0.366887	0.85	0.421	L6 IT Car3
	FOSL2::JUNB	4.35603e-18	3.24959e-15	0.866607	0.87	0.426	L6 IT Car3
	BATF::JUN	5.07976e-18	3.7895e-15	0.362851	0.88	0.417	L6 IT Car3
	BACH2	8.28201e-18	6.17838e-15	1.15669	0.89	0.427	L6 IT Car3
	BATF	9.54082e-18	7.11745e-15	0.408018	0.88	0.416	L6 IT Car3
	TBR1	8.66227e-17	6.46206e-14	0.915108	0.81	0.439	L6 IT Car3
	TBX2	1.11337e-16	8.30576e-14	0.955984	0.78	0.436	L6 IT Car3
	TBX3	1.66167e-16	1.2396e-13	0.874398	0.81	0.441	L6 IT Car3
	FOSL1::JUNB	2.42e-16	1.80532e-13	0.750591	0.85	0.416	L6 IT Car3
	NFE2	5.58672e-16	4.16769e-13	0.943754	0.85	0.426	L6 IT Car3
	JUNB	4.75899e-15	3.55021e-12	0.787994	0.82	0.418	L6 IT Car3
	JDP2	5.65848e-15	4.22122e-12	0.403353	0.87	0.425	L6 IT Car3
	TBX6	8.66135e-15	6.46137e-12	0.894566	0.78	0.439	L6 IT Car3
	JUND	9.01293e-15	6.72365e-12	0.67993	0.81	0.419	L6 IT Car3
	FOSL1::JUND	8.54123e-14	6.37176e-11	0.465419	0.83	0.423	L6 IT Car3
	BACH1	3.0976e-13	2.31081e-10	0.524406	0.76	0.434	L6 IT Car3
	ZKSCAN5	1.7798e-12	1.32773e-09	0.636011	0.77	0.451	L6 IT Car3
	TBX1	1.5369e-11	1.14653e-08	0.568692	0.82	0.445	L6 IT Car3
	MGA	8.85602e-10	6.60659e-07	0.680988	0.7	0.447	L6 IT Car3
	TBX15	8.85602e-10	6.60659e-07	0.680988	0.7	0.447	L6 IT Car3
	NFE2L1	3.93443e-09	2.93508e-06	0.504847	0.76	0.438	L6 IT Car3
	Bach1::Mafk	1.13076e-08	8.43549e-06	0.460724	0.7	0.454	L6 IT Car3
	PKNOX1	1.29928e-08	9.6926e-06	0.509696	0.75	0.472	L6 IT Car3
	TBX4	2.00731e-08	1.49745e-05	0.583841	0.75	0.444	L6 IT Car3
	TBX5	2.00731e-08	1.49745e-05	0.583841	0.75	0.444	L6 IT Car3
	SREBF2	2.76895e-08	2.06564e-05	0.585985	0.71	0.473	L6 IT Car3
	MAFK	3.62092e-08	2.70121e-05	0.403139	0.71	0.45	L6 IT Car3
	Nfe2l2	1.34047e-07	9.99988e-05	0.53272	0.69	0.45	L6 IT Car3
	MXI1	1.72213e-07	0.000128471	0.615947	0.68	0.469	L6 IT Car3
	MAF::NFE2	3.76232e-07	0.000280669	0.381253	0.76	0.449	L6 IT Car3
	SREBF1	3.87274e-07	0.000288907	0.589041	0.65	0.472	L6 IT Car3
	EGR3	4.62054e-07	0.000344692	0.39099	0.67	0.468	L6 IT Car3
	KLF9	5.78495e-06	0.00431557	0.354006	0.65	0.457	L6 IT Car3
	Wt1	7.96695e-06	0.00594335	0.502756	0.63	0.444	L6 IT Car3
	EGR2	1.21838e-05	0.00908912	0.366596	0.69	0.475	L6 IT Car3
	KLF17	1.79743e-05	0.0134089	0.412177	0.64	0.461	L6 IT Car3
	NR2F2	1.81483e-05	0.0135386	0.293093	0.71	0.499	L6 IT Car3
	ZNF75D	5.57084e-05	0.0415584	0.380835	0.6	0.447	L6 IT Car3
	SMAD2::SMAD3::SMAD4	6.90374e-05	0.0515019	0.2816	0.7	0.456	L6 IT Car3
	GLI2	0.000107819	0.0804333	0.329159	0.67	0.467	L6 IT Car3
	MAX::MYC	0.000226609	0.16905	0.316597	0.62	0.484	L6 IT Car3
	EGR1	0.000292706	0.218359	0.266029	0.62	0.46	L6 IT Car3
	Nr2e1	0.00032743	0.244263	0.347876	0.63	0.482	L6 IT Car3
	Stat5a::Stat5b	0.00206045	1	0.406815	0.64	0.468	L6 IT Car3
	GLI3	0.00256699	1	0.267927	0.64	0.472	L6 IT Car3
	ZNF684	0.00428672	1	0.279518	0.59	0.47	L6 IT Car3
	TGIF2LY	0.00464788	1	0.412502	0.58	0.469	L6 IT Car3
	TGIF2LX	0.00524617	1	0.260056	0.58	0.464	L6 IT Car3
	Hoxa11	0.00607863	1	0.491496	0.59	0.486	L6 IT Car3
	PKNOX2	0.00641573	1	0.319897	0.64	0.469	L6 IT Car3
	MTF1	0.00813435	1	0.305293	0.56	0.48	L6 IT Car3
	ELF1	0.00969667	1	0.273613	0.62	0.476	L6 IT Car3
	TBX3	8.3e-31	6.1918e-28	0.588395	0.72	0.429	L6 CT
	TBX21	2.66374e-30	1.98715e-27	0.375316	0.726	0.426	L6 CT
	TBX6	1.16688e-27	8.70496e-25	0.42001	0.701	0.428	L6 CT
	TBX2	3.38761e-26	2.52716e-23	0.410451	0.703	0.424	L6 CT
	TBX18	7.25061e-24	5.40895e-21	0.312344	0.711	0.43	L6 CT
	TBX20	1.88451e-22	1.40585e-19	0.338796	0.682	0.432	L6 CT
	TBR1	3.56382e-22	2.65861e-19	0.319758	0.69	0.428	L6 CT
	EOMES	2.08724e-21	1.55708e-18	0.31515	0.705	0.424	L6 CT
	MGA	1.28818e-19	9.60979e-17	0.324308	0.673	0.437	L6 CT
	TBX15	1.28818e-19	9.60979e-17	0.324308	0.673	0.437	L6 CT
	TBX4	1.66073e-18	1.23891e-15	0.384774	0.654	0.435	L6 CT
	TBX5	1.66073e-18	1.23891e-15	0.384774	0.654	0.435	L6 CT
	Ptf1a	9.05804e-18	6.75729e-15	0.34668	0.633	0.438	L6 CT
	ATOH7	3.98879e-16	2.97563e-13	0.308779	0.639	0.422	L6 CT
	ZKSCAN5	7.71898e-16	5.75836e-13	0.347454	0.611	0.446	L6 CT
	SMAD2::SMAD3::SMAD4	3.16113e-15	2.35821e-12	0.355122	0.628	0.449	L6 CT
	TBX1	1.51178e-14	1.12779e-11	0.257655	0.624	0.439	L6 CT
	SNAI1	5.36833e-14	4.00478e-11	0.272355	0.647	0.464	L6 CT
	SNAI3	1.56616e-13	1.16835e-10	0.277653	0.633	0.457	L6 CT
	Hand1::Tcf3	2.32665e-11	1.73568e-08	0.310247	0.615	0.456	L6 CT
	TWIST1	5.23578e-11	3.90589e-08	0.325401	0.637	0.468	L6 CT
	NEUROG2	6.59935e-11	4.92312e-08	0.270098	0.6	0.422	L6 CT
	ASCL1(var.2)	8.45095e-11	6.30441e-08	0.292049	0.62	0.47	L6 CT
	Stat6	3.79185e-10	2.82872e-07	0.293431	0.609	0.463	L6 CT
	ZBTB18	4.06954e-10	3.03588e-07	0.337473	0.596	0.495	L6 CT
	TBXT	3.64537e-09	2.71944e-06	0.377928	0.57	0.465	L6 CT
	TBX19	1.16641e-08	8.70145e-06	0.369388	0.581	0.471	L6 CT
	Stat5b	1.33619e-08	9.96799e-06	0.305315	0.575	0.47	L6 CT
	BCL6	1.69932e-08	1.26769e-05	0.265955	0.586	0.467	L6 CT
	Spz1	3.10386e-07	0.000231548	0.360591	0.573	0.467	L6 CT
	Stat5a	7.17995e-07	0.000535624	0.250539	0.551	0.471	L6 CT
	RFX2	6.04394e-23	4.50878e-20	0.754351	0.739	0.481	L6b
	RFX5	1.78751e-21	1.33349e-18	0.59482	0.756	0.48	L6b
	RFX4	8.43791e-21	6.29468e-18	0.681855	0.735	0.477	L6b
	NFIC	1.51126e-18	1.1274e-15	0.629038	0.752	0.477	L6b
	NR4A1	1.26914e-17	9.46781e-15	0.576089	0.705	0.484	L6b
	NFIA	1.45197e-16	1.08317e-13	0.68993	0.709	0.464	L6b
	STAT3	4.51646e-15	3.36928e-12	0.596745	0.692	0.466	L6b
	RFX1	4.79303e-13	3.5756e-10	0.412467	0.684	0.477	L6b
	RFX3	3.96804e-12	2.96016e-09	0.420254	0.684	0.479	L6b
	Stat5a	7.54252e-12	5.62672e-09	0.491701	0.684	0.471	L6b
	Stat5a::Stat5b	5.35804e-11	3.9971e-08	0.480741	0.692	0.464	L6b
	STAT1	1.0547e-10	7.86805e-08	0.520722	0.688	0.465	L6b
	BCL6	4.9156e-09	3.66703e-06	0.401883	0.641	0.469	L6b
	TCF12(var.2)	9.26134e-09	6.90896e-06	0.503219	0.692	0.468	L6b
	Stat6	9.59612e-09	7.1587e-06	0.468348	0.632	0.467	L6b
	TCF3	1.3252e-08	9.88603e-06	0.515012	0.714	0.467	L6b
	SNAI3	2.87598e-08	2.14548e-05	0.451694	0.667	0.462	L6b
	RBPJ	8.32768e-08	6.21245e-05	0.386535	0.662	0.47	L6b
	SMAD2::SMAD3::SMAD4	8.8847e-08	6.62798e-05	0.447159	0.654	0.454	L6b
	TCF4	1.1118e-07	8.29402e-05	0.482756	0.662	0.464	L6b
	NFIX	1.98665e-07	0.000148204	0.419953	0.641	0.473	L6b
	Stat4	2.16315e-07	0.000161371	0.406255	0.654	0.469	L6b
	SNAI1	3.57514e-07	0.000266706	0.444136	0.697	0.468	L6b
	ZNF341	6.66348e-07	0.000497096	0.376781	0.611	0.474	L6b
	Stat5b	7.45867e-07	0.000556417	0.379068	0.611	0.472	L6b
	NFATC2	1.72558e-06	0.00128728	0.445296	0.598	0.464	L6b
	TEAD1	2.58347e-06	0.00192727	0.368285	0.645	0.473	L6b
	EOMES	4.26298e-06	0.00318018	0.385328	0.65	0.434	L6b
	TBX21	5.251e-06	0.00391725	0.321101	0.654	0.437	L6b
	BCL6B	7.97429e-06	0.00594882	0.494606	0.59	0.477	L6b
	SPIB	1.68713e-05	0.012586	0.302916	0.598	0.472	L6b
	TBR1	1.71671e-05	0.0128066	0.354403	0.637	0.438	L6b
	TBX4	3.42631e-05	0.0255603	0.360675	0.607	0.443	L6b
	TBX5	3.42631e-05	0.0255603	0.360675	0.607	0.443	L6b
	ZEB1	4.05152e-05	0.0302243	0.315332	0.658	0.471	L6b
	SNAI2	4.78497e-05	0.0356959	0.334438	0.637	0.461	L6b
	Smad4	6.30425e-05	0.0470297	0.34692	0.598	0.464	L6b
	Stat2	7.62314e-05	0.0568686	0.336498	0.551	0.489	L6b
	E2F8	7.99101e-05	0.0596129	0.293847	0.598	0.487	L6b
	Rbpjl	8.40252e-05	0.0626828	0.339781	0.65	0.458	L6b
	ZBTB26	0.000100785	0.0751854	0.396027	0.632	0.461	L6b
	TBX6	0.000136168	0.101582	0.360568	0.65	0.438	L6b
	ZBTB12	0.000204829	0.152802	0.264848	0.585	0.477	L6b
	TBX3	0.000261258	0.194898	0.30247	0.628	0.44	L6b
	HSF1	0.000272508	0.203291	0.442085	0.577	0.472	L6b
	Hic1	0.000328824	0.245303	0.329929	0.581	0.474	L6b
	HSF4	0.000526769	0.392969	0.285719	0.594	0.473	L6b
	TBX20	0.000531375	0.396405	0.337182	0.632	0.441	L6b
	EWSR1-FLI1	0.00057126	0.42616	0.305084	0.637	0.461	L6b
	TBX2	0.000594875	0.443777	0.290885	0.628	0.435	L6b
	TEAD4	0.00101937	0.76045	0.374187	0.611	0.47	L6b
	HSF2	0.00104193	0.777283	0.261941	0.603	0.475	L6b
	MZF1	0.00133349	0.994784	0.358088	0.577	0.474	L6b
	TBX1	0.00157546	1	0.257547	0.624	0.444	L6b
	MGA	0.00283023	1	0.279311	0.628	0.445	L6b
	TBX15	0.00283023	1	0.279311	0.628	0.445	L6b
	Hand1::Tcf3	0.00324515	1	0.253502	0.585	0.462	L6b
	HES6	0.00362128	1	0.351261	0.577	0.479	L6b
	ASCL1(var.2)	0.00366908	1	0.308919	0.641	0.474	L6b
	Klf1	0.00394318	1	0.253604	0.581	0.484	L6b
	Nr2e3	0.00457567	1	0.423792	0.577	0.464	L6b
	NFAT5	0.00620551	1	0.263428	0.59	0.466	L6b
	PRDM4	0.00644047	1	0.263279	0.577	0.473	L6b
	DBP	0.00828696	1	0.306101	0.568	0.475	L6b
	BHLHE22(var.2)	4.72262e-42	3.52308e-39	0.815674	0.8	0.485	OPC
	Tcf12	2.18475e-41	1.62983e-38	0.763442	0.754	0.483	OPC
	MYOG	4.06429e-40	3.03196e-37	0.766753	0.759	0.481	OPC
	NFIX(var.2)	3.76538e-38	2.80897e-35	0.766827	0.788	0.497	OPC
	SOX4	7.86461e-36	5.867e-33	0.989744	0.89	0.513	OPC
	SOX10	2.08178e-34	1.55301e-31	0.894735	0.858	0.514	OPC
	NHLH1	4.6079e-31	3.43749e-28	0.472624	0.736	0.48	OPC
	NFIB	1.08031e-30	8.05908e-28	0.735695	0.762	0.491	OPC
	Sox3	2.50733e-30	1.87047e-27	0.812142	0.864	0.513	OPC
	ZNF148	7.82302e-27	5.83597e-24	0.355124	0.759	0.503	OPC
	ASCL1	6.37756e-26	4.75766e-23	0.531148	0.71	0.479	OPC
	Ascl2	2.56953e-25	1.91687e-22	0.486328	0.672	0.479	OPC
	NFIC(var.2)	3.06948e-25	2.28983e-22	0.531762	0.751	0.494	OPC
	Ptf1a(var.2)	3.21876e-25	2.4012e-22	0.469583	0.768	0.493	OPC
	POU4F3	2.35692e-20	1.75826e-17	0.555842	0.71	0.508	OPC
	MYF5	5.37289e-20	4.00817e-17	0.427843	0.725	0.494	OPC
	FOXP2	1.58473e-19	1.18221e-16	0.662297	0.788	0.512	OPC
	NFIC	1.00195e-17	7.47457e-15	0.283155	0.623	0.478	OPC
	MAZ	3.25768e-17	2.43023e-14	0.262135	0.667	0.486	OPC
	NFIC::TLX1	3.4095e-17	2.54349e-14	0.447276	0.638	0.485	OPC
	POU4F2	5.77119e-16	4.30531e-13	0.509731	0.67	0.5	OPC
	POU4F1	8.08419e-16	6.03081e-13	0.516015	0.696	0.507	OPC
	Foxd3	1.59591e-15	1.19055e-12	0.56238	0.716	0.514	OPC
	IRF1	2.51265e-15	1.87443e-12	0.393322	0.641	0.496	OPC
	Arid3a	3.23432e-15	2.4128e-12	0.38851	0.638	0.501	OPC
	Stat2	3.38617e-15	2.52608e-12	0.268728	0.649	0.485	OPC
	CTCF	4.02557e-15	3.00308e-12	0.463881	0.82	0.525	OPC
	Sox6	1.15375e-14	8.607e-12	0.654532	0.788	0.52	OPC
	PHOX2B	2.59983e-14	1.93947e-11	0.765255	0.707	0.509	OPC
	ZNF24	1.04733e-13	7.81308e-11	0.370345	0.661	0.489	OPC
	mix-a	1.30549e-13	9.73898e-11	0.523897	0.693	0.497	OPC
	FOXE1	5.28738e-13	3.94439e-10	0.487085	0.73	0.519	OPC
	ONECUT1	8.05718e-13	6.01066e-10	0.512107	0.684	0.506	OPC
	VEZF1	9.42244e-13	7.02914e-10	0.316777	0.643	0.49	OPC
	Arid3b	1.88519e-12	1.40635e-09	0.402699	0.701	0.503	OPC
	CTCFL	2.68881e-12	2.00586e-09	0.319187	0.687	0.5	OPC
	SOX21	4.44697e-12	3.31744e-09	0.485442	0.649	0.498	OPC
	Alx1	1.10993e-11	8.28006e-09	0.336777	0.687	0.49	OPC
	NKX6-3	1.11485e-11	8.31682e-09	0.415793	0.681	0.495	OPC
	POU6F1	2.09088e-11	1.5598e-08	0.429448	0.672	0.5	OPC
	FOXC2	5.44229e-11	4.05995e-08	0.579507	0.713	0.518	OPC
	Foxo1	7.19274e-11	5.36578e-08	0.394194	0.713	0.509	OPC
	POU3F2	7.6978e-11	5.74256e-08	0.264613	0.609	0.497	OPC
	POU2F1	8.90693e-11	6.64457e-08	0.34959	0.62	0.484	OPC
	HOXB4	1.46627e-10	1.09383e-07	0.510139	0.652	0.5	OPC
	HOXC4	1.46627e-10	1.09383e-07	0.510139	0.652	0.5	OPC
	FOXK1	2.09508e-10	1.56293e-07	0.513797	0.725	0.519	OPC
	FOXD2	2.22906e-10	1.66288e-07	0.530024	0.678	0.516	OPC
	IRF8	2.66971e-10	1.9916e-07	0.305329	0.641	0.49	OPC
	Alx4	3.26665e-10	2.43692e-07	0.42766	0.643	0.496	OPC
	Pou5f1::Sox2	4.19201e-10	3.12724e-07	0.340879	0.649	0.486	OPC
	TFAP4	4.96982e-10	3.70749e-07	0.361698	0.638	0.491	OPC
	IRF9	5.52775e-10	4.1237e-07	0.268172	0.635	0.488	OPC
	ZNF384	5.63482e-10	4.20358e-07	0.373176	0.67	0.504	OPC
	IRF4	9.13012e-10	6.81107e-07	0.515127	0.609	0.49	OPC
	HOXB6	1.13446e-09	8.46305e-07	0.309934	0.649	0.493	OPC
	Sox11	1.34174e-09	1.00094e-06	0.405577	0.652	0.498	OPC
	Foxj3	1.75048e-09	1.30586e-06	0.506566	0.73	0.524	OPC
	MSC	2.11479e-09	1.57763e-06	0.383844	0.586	0.486	OPC
	PAX7	3.30837e-09	2.46805e-06	0.66303	0.614	0.488	OPC
	HOXA10	3.36559e-09	2.51073e-06	0.459653	0.649	0.496	OPC
	POU6F1(var.2)	4.2297e-09	3.15536e-06	0.386067	0.649	0.489	OPC
	LMX1B	8.40456e-09	6.2698e-06	0.366673	0.652	0.501	OPC
	ONECUT3	8.78187e-09	6.55127e-06	0.808655	0.652	0.507	OPC
	FOXA3	1.22414e-08	9.13212e-06	0.424401	0.725	0.524	OPC
	SOX14	1.32598e-08	9.89184e-06	0.429723	0.736	0.508	OPC
	IRF7	1.7555e-08	1.3096e-05	0.316463	0.609	0.493	OPC
	MYF6	3.73012e-08	2.78267e-05	0.423021	0.594	0.478	OPC
	MIXL1	8.06659e-08	6.01767e-05	0.299224	0.638	0.491	OPC
	NOTO	8.46247e-08	6.31301e-05	0.320766	0.681	0.495	OPC
	Isl1	1.3623e-07	0.000101628	0.42301	0.612	0.489	OPC
	FOXI1	1.41642e-07	0.000105665	0.360253	0.722	0.524	OPC
	FOXL1	1.41642e-07	0.000105665	0.360253	0.722	0.524	OPC
	FOXO4	1.41642e-07	0.000105665	0.360253	0.722	0.524	OPC
	FOXO6	1.41642e-07	0.000105665	0.360253	0.722	0.524	OPC
	FOXP3	1.41642e-07	0.000105665	0.360253	0.722	0.524	OPC
	FOXC1	1.41645e-07	0.000105667	0.377192	0.667	0.511	OPC
	ARGFX	2.35817e-07	0.00017592	0.298316	0.638	0.497	OPC
	POU5F1B	3.32646e-07	0.000248154	0.256966	0.609	0.487	OPC
	Foxf1	3.91196e-07	0.000291832	0.526536	0.704	0.525	OPC
	HOXB13	4.36175e-07	0.000325387	0.387129	0.626	0.506	OPC
	Hmx1	4.93013e-07	0.000367788	0.299637	0.614	0.498	OPC
	HOXA4	4.95583e-07	0.000369705	0.404162	0.617	0.496	OPC
	CUX1	5.77181e-07	0.000430577	0.306752	0.571	0.485	OPC
	IRF2	6.18266e-07	0.000461227	0.294834	0.588	0.487	OPC
	Foxq1	6.6926e-07	0.000499268	0.388827	0.687	0.518	OPC
	HOXD9	6.69346e-07	0.000499332	0.354157	0.597	0.492	OPC
	HOXD4	6.72782e-07	0.000501895	0.457182	0.6	0.491	OPC
	FOXD1	1.0506e-06	0.000783745	0.411377	0.713	0.527	OPC
	FOXO3	1.0506e-06	0.000783745	0.411377	0.713	0.527	OPC
	PAX3	1.0878e-06	0.000811495	0.417516	0.591	0.486	OPC
	MSX2	1.15679e-06	0.000862969	0.323336	0.6	0.492	OPC
	HNF1A	1.41836e-06	0.0010581	0.322332	0.649	0.504	OPC
	Lhx3	1.77893e-06	0.00132708	0.261243	0.62	0.503	OPC
	FOXA2	2.31176e-06	0.00172457	0.358348	0.716	0.522	OPC
	FOXG1	2.45882e-06	0.00183428	0.446157	0.684	0.516	OPC
	Foxj2	2.45882e-06	0.00183428	0.446157	0.684	0.516	OPC
	FOXP1	3.2277e-06	0.00240787	0.440369	0.719	0.526	OPC
	FOXK2	3.56035e-06	0.00265602	0.396562	0.71	0.524	OPC
	ESX1	3.75081e-06	0.00279811	0.250212	0.649	0.49	OPC
	HOXD11	4.01179e-06	0.00299279	0.415525	0.562	0.484	OPC
	EN2	5.67572e-06	0.00423409	0.283566	0.583	0.492	OPC
	NFYA	7.01813e-06	0.00523553	0.254453	0.693	0.508	OPC
	Msx3	1.12471e-05	0.0083903	0.279383	0.58	0.488	OPC
	HOXA13	1.19962e-05	0.00894918	0.289334	0.591	0.494	OPC
	HESX1	1.95626e-05	0.0145937	0.309843	0.643	0.5	OPC
	VENTX	2.4997e-05	0.0186478	0.329754	0.594	0.492	OPC
	ONECUT2	2.60751e-05	0.019452	0.80123	0.623	0.497	OPC
	Arid5a	2.6917e-05	0.0200801	0.352409	0.6	0.497	OPC
	Foxl2	3.1692e-05	0.0236422	0.395547	0.678	0.519	OPC
	FOXF2	3.37009e-05	0.0251408	0.27574	0.681	0.513	OPC
	YY2	4.06881e-05	0.0303533	0.341243	0.641	0.51	OPC
	VSX1	4.24499e-05	0.0316676	0.317926	0.597	0.488	OPC
	VSX2	4.24499e-05	0.0316676	0.317926	0.597	0.488	OPC
	CDX4	4.56194e-05	0.0340321	0.430809	0.548	0.49	OPC
	Dlx3	4.70945e-05	0.0351325	0.339987	0.562	0.495	OPC
	Dlx4	4.70945e-05	0.0351325	0.339987	0.562	0.495	OPC
	SOX9	5.04382e-05	0.0376269	0.317116	0.742	0.512	OPC
	PHOX2A	6.5705e-05	0.0490159	0.255285	0.603	0.503	OPC
	FOXN3	9.09471e-05	0.0678466	0.409892	0.693	0.523	OPC
	NFYB	0.000134751	0.100524	0.355724	0.687	0.505	OPC
	CDX1	0.000147522	0.110051	0.534037	0.519	0.487	OPC
	SOX12	0.00023277	0.173646	0.319563	0.652	0.503	OPC
	RUNX2	0.000345115	0.257456	0.299062	0.542	0.48	OPC
	BARX2	0.000359935	0.268511	0.325161	0.62	0.496	OPC
	MYBL1	0.000365318	0.272527	0.326107	0.559	0.484	OPC
	MSX1	0.000432492	0.322639	0.30611	0.559	0.492	OPC
	BHLHE40	0.000564216	0.420906	0.251245	0.612	0.497	OPC
	ZNF652	0.000855507	0.638208	0.26074	0.539	0.492	OPC
	JUN::JUNB(var.2)	0.000903044	0.673671	0.256719	0.667	0.51	OPC
	JUNB(var.2)	0.00154604	1	0.33256	0.649	0.509	OPC
	Sox5	0.00188168	1	0.392875	0.675	0.521	OPC
	ARNT2	0.00204666	1	0.333668	0.591	0.506	OPC
	SOX15	0.00213871	1	0.256447	0.693	0.522	OPC
	FOXB1	0.00225304	1	0.300688	0.594	0.511	OPC
	FOSB::JUN	0.00403206	1	0.257645	0.629	0.51	OPC
	DLX6	0.0043069	1	0.386393	0.577	0.501	OPC
	ERG	0.00458984	1	0.258264	0.641	0.509	OPC
	BHLHE41	0.00536527	1	0.267144	0.609	0.496	OPC
	HNF1B	0.00583043	1	0.264737	0.603	0.502	OPC
	TFEC	0.00606216	1	0.306223	0.623	0.499	OPC
	ATF7	0.00642183	1	0.290356	0.62	0.505	OPC
	GSX1	6.84921e-223	5.10951e-220	1.88009	0.887	0.464	Astro
	LBX2	6.80393e-180	5.07573e-177	1.41898	0.874	0.47	Astro
	TLX2	4.45848e-168	3.32602e-165	1.4552	0.849	0.467	Astro
	ISX	4.21647e-167	3.14549e-164	1.55623	0.853	0.47	Astro
	LHX9	4.21647e-167	3.14549e-164	1.55623	0.853	0.47	Astro
	RAX2	4.21647e-167	3.14549e-164	1.55623	0.853	0.47	Astro
	SHOX	4.21647e-167	3.14549e-164	1.55623	0.853	0.47	Astro
	Shox2	4.21647e-167	3.14549e-164	1.55623	0.853	0.47	Astro
	GBX2	1.17855e-158	8.79195e-156	1.33176	0.859	0.474	Astro
	EMX1	2.16033e-154	1.61161e-151	1.43755	0.834	0.466	Astro
	Lhx8	2.16033e-154	1.61161e-151	1.43755	0.834	0.466	Astro
	NKX6-2	2.88236e-152	2.15024e-149	1.31675	0.835	0.471	Astro
	NOTO	1.4924e-148	1.11333e-145	1.34883	0.856	0.476	Astro
	Alx1	4.12589e-145	3.07791e-142	1.51847	0.826	0.473	Astro
	MIXL1	1.57496e-143	1.17492e-140	1.43038	0.834	0.472	Astro
	ESX1	2.09876e-143	1.56567e-140	1.38996	0.84	0.471	Astro
	PRRX1	7.76724e-139	5.79436e-136	1.42515	0.838	0.477	Astro
	UNCX	7.76724e-139	5.79436e-136	1.42515	0.838	0.477	Astro
	MSX2	1.92099e-136	1.43306e-133	1.33476	0.837	0.471	Astro
	ALX3	7.35053e-136	5.4835e-133	1.36906	0.828	0.48	Astro
	GBX1	1.40351e-135	1.04702e-132	1.28842	0.818	0.476	Astro
	HOXB3	5.00294e-134	3.73219e-131	1.36173	0.832	0.471	Astro
	EN1	3.53754e-132	2.63901e-129	1.32332	0.808	0.466	Astro
	PRRX2	3.84796e-132	2.87058e-129	1.22394	0.823	0.471	Astro
	LMX1A	6.85742e-132	5.11563e-129	1.28398	0.828	0.478	Astro
	DRGX	5.59943e-130	4.17717e-127	1.11742	0.818	0.465	Astro
	PDX1	5.59943e-130	4.17717e-127	1.11742	0.818	0.465	Astro
	Msx3	8.75924e-129	6.5344e-126	1.22886	0.829	0.467	Astro
	NKX6-1	7.43567e-128	5.54701e-125	1.1861	0.837	0.475	Astro
	PAX4	1.37738e-127	1.02753e-124	1.23423	0.828	0.473	Astro
	Nobox	1.77647e-126	1.32525e-123	1.2535	0.817	0.481	Astro
	Alx4	2.05945e-125	1.53635e-122	1.36952	0.812	0.479	Astro
	NFYB	1.33871e-123	9.98681e-121	1.10256	0.858	0.487	Astro
	Arx	1.36385e-122	1.01743e-119	1.40381	0.834	0.484	Astro
	RORC	1.05416e-120	7.86405e-118	0.936446	0.834	0.457	Astro
	EMX2	2.92106e-118	2.17911e-115	1.4146	0.793	0.466	Astro
	DLX6	8.68951e-118	6.48238e-115	1.12329	0.799	0.482	Astro
	RORB	5.26113e-117	3.9248e-114	1.06801	0.82	0.467	Astro
	BSX	3.44359e-116	2.56892e-113	1.09388	0.826	0.479	Astro
	LHX2	9.29779e-116	6.93615e-113	1.09466	0.837	0.478	Astro
	POU6F2	5.17811e-114	3.86287e-111	1.09951	0.82	0.479	Astro
	MSX1	7.26643e-112	5.42076e-109	1.14237	0.817	0.472	Astro
	MEOX1	1.9387e-111	1.44627e-108	1.1536	0.8	0.47	Astro
	HESX1	3.72092e-111	2.77581e-108	1.1303	0.828	0.482	Astro
	LHX5	7.97763e-110	5.95131e-107	1.08891	0.811	0.469	Astro
	LBX1	4.40133e-109	3.2834e-106	1.19488	0.793	0.479	Astro
	mix-a	7.23284e-109	5.3957e-106	1.16623	0.811	0.482	Astro
	RAX	1.5102e-107	1.12661e-104	1.09238	0.834	0.486	Astro
	ARGFX	2.53493e-105	1.89106e-102	1.24297	0.785	0.482	Astro
	NFYA	1.41801e-99	1.05783e-96	0.99781	0.838	0.491	Astro
	Lhx4	1.27156e-97	9.48587e-95	1.18683	0.785	0.482	Astro
	NFIX(var.2)	4.14405e-97	3.09146e-94	0.988033	0.817	0.485	Astro
	EN2	6.19691e-95	4.62289e-92	1.08456	0.782	0.474	Astro
	LHX6	1.16491e-94	8.69025e-92	1.21246	0.779	0.481	Astro
	LMX1B	6.47545e-92	4.83068e-89	1.09142	0.775	0.487	Astro
	NFIB	1.57957e-89	1.17836e-86	0.80767	0.785	0.48	Astro
	NFYC	1.65071e-87	1.23143e-84	0.905182	0.815	0.493	Astro
	VSX1	3.6553e-84	2.72686e-81	0.964364	0.764	0.472	Astro
	VSX2	3.6553e-84	2.72686e-81	0.964364	0.764	0.472	Astro
	HOXB7	5.68441e-84	4.24057e-81	1.04082	0.756	0.47	Astro
	MNX1	4.99825e-82	3.72869e-79	1.04081	0.759	0.483	Astro
	HOXA2	6.38673e-82	4.7645e-79	0.929908	0.775	0.468	Astro
	HOXB2	6.38673e-82	4.7645e-79	0.929908	0.775	0.468	Astro
	Arid3a	2.37982e-79	1.77535e-76	0.700882	0.773	0.487	Astro
	HOXB6	3.63864e-79	2.71443e-76	0.902377	0.77	0.479	Astro
	Arid3b	6.55843e-79	4.89259e-76	0.890925	0.797	0.49	Astro
	GSX2	7.91454e-79	5.90425e-76	0.880622	0.746	0.466	Astro
	HOXD3	7.91454e-79	5.90425e-76	0.880622	0.746	0.466	Astro
	MEOX2	8.33225e-79	6.21586e-76	0.832282	0.778	0.476	Astro
	Dlx1	6.79192e-76	5.06677e-73	0.929438	0.784	0.484	Astro
	VAX1	5.16609e-74	3.8539e-71	0.837308	0.746	0.475	Astro
	VAX2	5.16609e-74	3.8539e-71	0.837308	0.746	0.475	Astro
	HOXA6	1.2988e-73	9.68906e-71	0.89848	0.737	0.474	Astro
	Sox3	2.59108e-73	1.93295e-70	0.879296	0.858	0.502	Astro
	EVX2	4.58433e-71	3.41991e-68	0.959726	0.767	0.481	Astro
	RORA(var.2)	4.00105e-70	2.98478e-67	0.741518	0.744	0.469	Astro
	ZNF148	1.08406e-69	8.08707e-67	0.412474	0.787	0.493	Astro
	POU6F1	2.97339e-69	2.21815e-66	1.00795	0.776	0.487	Astro
	EVX1	1.38672e-66	1.0345e-63	0.961345	0.762	0.478	Astro
	Zfx	1.42391e-66	1.06223e-63	0.593343	0.793	0.498	Astro
	BARX1	6.89975e-66	5.14722e-63	0.837399	0.746	0.481	Astro
	RORA	1.32158e-63	9.85901e-61	0.657605	0.744	0.474	Astro
	Hmx1	5.32229e-62	3.97043e-59	0.812515	0.756	0.484	Astro
	Dlx3	1.58486e-56	1.18231e-53	0.900427	0.722	0.481	Astro
	Dlx4	1.58486e-56	1.18231e-53	0.900427	0.722	0.481	Astro
	SOX10	5.53466e-56	4.12886e-53	0.807589	0.818	0.505	Astro
	NFIC	2.23196e-54	1.66504e-51	0.515897	0.684	0.469	Astro
	Pou5f1::Sox2	3.41062e-53	2.54432e-50	0.66026	0.714	0.476	Astro
	POU6F1(var.2)	4.27565e-53	3.18963e-50	0.789025	0.699	0.48	Astro
	PHOX2A	3.93348e-52	2.93437e-49	0.707959	0.743	0.489	Astro
	IRF1	4.5777e-51	3.41497e-48	0.492353	0.708	0.486	Astro
	NKX6-3	4.81934e-49	3.59523e-46	0.755993	0.702	0.487	Astro
	TCF7L2	3.28924e-48	2.45377e-45	0.585487	0.694	0.476	Astro
	NR3C1	1.02083e-47	7.61536e-45	0.628836	0.7	0.477	Astro
	NR3C2	1.5987e-44	1.19263e-41	0.646234	0.696	0.48	Astro
	HOXC8	7.18094e-44	5.35698e-41	0.67994	0.69	0.476	Astro
	Lhx3	1.74119e-42	1.29893e-39	0.667915	0.707	0.493	Astro
	POU1F1	2.05535e-42	1.53329e-39	0.58663	0.69	0.484	Astro
	SOX4	2.15712e-42	1.60921e-39	0.625216	0.834	0.504	Astro
	Hmx3	3.10779e-42	2.31841e-39	0.752569	0.714	0.49	Astro
	NFIC(var.2)	4.45482e-41	3.3233e-38	0.554215	0.693	0.49	Astro
	ELF4	4.77407e-41	3.56145e-38	0.61209	0.753	0.492	Astro
	SP4	2.50532e-40	1.86897e-37	0.465802	0.77	0.499	Astro
	TCF7	8.15017e-40	6.08003e-37	0.539972	0.654	0.48	Astro
	ELF2	2.39328e-39	1.78539e-36	0.577837	0.772	0.49	Astro
	KLF14	6.0665e-39	4.52561e-36	0.469456	0.753	0.497	Astro
	PROP1	3.40558e-38	2.54056e-35	0.672731	0.697	0.49	Astro
	SP1	4.24295e-37	3.16524e-34	0.441488	0.776	0.496	Astro
	KLF15	1.5277e-36	1.13966e-33	0.345856	0.764	0.504	Astro
	Isl1	2.32674e-36	1.73575e-33	0.653518	0.673	0.481	Astro
	KLF5	5.67662e-36	4.23476e-33	0.311991	0.734	0.5	Astro
	ZBTB7A	1.17341e-35	8.75361e-33	0.4918	0.722	0.489	Astro
	ETV3	3.67166e-35	2.73906e-32	0.547232	0.756	0.495	Astro
	Hmx2	5.40156e-35	4.02957e-32	0.625521	0.687	0.485	Astro
	ETV2	1.86035e-34	1.38782e-31	0.641458	0.729	0.496	Astro
	ELK3	1.38354e-33	1.03212e-30	0.552898	0.738	0.498	Astro
	FEV	1.4284e-33	1.06558e-30	0.573807	0.746	0.494	Astro
	ETV5	1.72617e-33	1.28772e-30	0.524017	0.734	0.489	Astro
	ELK4	1.73591e-33	1.29499e-30	0.474827	0.746	0.493	Astro
	LHX1	2.72148e-33	2.03022e-30	0.601	0.694	0.479	Astro
	ZNF384	3.48508e-33	2.59987e-30	0.425611	0.703	0.496	Astro
	ETS1	5.46586e-33	4.07753e-30	0.55445	0.734	0.501	Astro
	Foxd3	1.13384e-32	8.45845e-30	0.57582	0.725	0.507	Astro
	POU4F2	2.29403e-31	1.71135e-28	0.465322	0.707	0.491	Astro
	NR5A1	3.2379e-31	2.41548e-28	0.448515	0.649	0.478	Astro
	ETV6	4.07601e-31	3.0407e-28	0.524618	0.697	0.489	Astro
	ERG	5.76267e-31	4.29895e-28	0.565151	0.725	0.499	Astro
	HOXA1	1.24252e-30	9.26922e-28	0.523176	0.643	0.469	Astro
	HOXB5	1.24252e-30	9.26922e-28	0.523176	0.643	0.469	Astro
	PHOX2B	1.8201e-30	1.35779e-27	0.553919	0.696	0.503	Astro
	NFIC::TLX1	5.16456e-30	3.85276e-27	0.394049	0.651	0.478	Astro
	ERF	1.63264e-29	1.21795e-26	0.524104	0.728	0.497	Astro
	RFX2	2.43531e-28	1.81674e-25	0.396269	0.638	0.476	Astro
	PAX3	3.26308e-28	2.43426e-25	0.585738	0.66	0.478	Astro
	RFX5	4.16207e-28	3.1049e-25	0.326421	0.66	0.474	Astro
	RFX4	1.90159e-27	1.41858e-24	0.396678	0.644	0.471	Astro
	ELK1	7.36367e-27	5.4933e-24	0.511722	0.726	0.499	Astro
	PPARA::RXRA	9.34889e-27	6.97427e-24	0.474509	0.648	0.476	Astro
	POU3F2	1.17471e-26	8.76333e-24	0.390613	0.664	0.489	Astro
	NR2F2	2.12052e-26	1.58191e-23	0.44477	0.669	0.489	Astro
	STAT1::STAT2	2.6345e-26	1.96534e-23	0.411564	0.638	0.488	Astro
	MAZ	3.99077e-26	2.97711e-23	0.252745	0.638	0.481	Astro
	FLI1	1.27632e-25	9.52136e-23	0.536643	0.728	0.497	Astro
	SP2	4.04374e-25	3.01663e-22	0.266652	0.684	0.492	Astro
	ONECUT1	2.24094e-24	1.67174e-21	0.525428	0.678	0.5	Astro
	KLF16	2.94094e-24	2.19394e-21	0.272582	0.657	0.493	Astro
	POU3F1	1.02231e-23	7.62646e-21	0.397599	0.634	0.487	Astro
	IRF3	2.25424e-23	1.68166e-20	0.368974	0.628	0.478	Astro
	CTCF	1.04868e-22	7.82313e-20	0.428161	0.781	0.517	Astro
	ETS2	1.8639e-22	1.39047e-19	0.421332	0.729	0.498	Astro
	POU4F3	4.62153e-22	3.44766e-19	0.447554	0.676	0.504	Astro
	HNF4A(var.2)	7.65375e-22	5.7097e-19	0.46394	0.646	0.487	Astro
	VENTX	7.9194e-22	5.90787e-19	0.473529	0.663	0.483	Astro
	LEF1	1.1887e-21	8.86774e-19	0.493264	0.641	0.488	Astro
	Dlx2	1.24898e-21	9.31737e-19	0.379849	0.651	0.486	Astro
	HOXB4	1.11198e-20	8.29534e-18	0.466551	0.648	0.495	Astro
	HOXC4	1.11198e-20	8.29534e-18	0.466551	0.648	0.495	Astro
	TFEC	2.71368e-20	2.02441e-17	0.434748	0.694	0.49	Astro
	FOXP2	4.06626e-20	3.03343e-17	0.491524	0.723	0.507	Astro
	ZNF652	4.07142e-20	3.03728e-17	0.370438	0.631	0.484	Astro
	BARX2	6.08845e-20	4.54198e-17	0.381326	0.685	0.487	Astro
	POU5F1B	8.04565e-20	6.00206e-17	0.275497	0.629	0.481	Astro
	Stat2	1.34328e-19	1.00208e-16	0.253503	0.613	0.482	Astro
	FOXE1	1.42113e-19	1.06016e-16	0.463119	0.705	0.513	Astro
	KLF13	1.74894e-19	1.30471e-16	0.3871	0.672	0.495	Astro
	SP3	2.04127e-19	1.52279e-16	0.251086	0.657	0.499	Astro
	ONECUT3	3.60025e-19	2.68579e-16	0.453337	0.661	0.501	Astro
	HOXB13	6.18451e-19	4.61364e-16	0.405076	0.672	0.498	Astro
	ESRRA	8.09439e-19	6.03841e-16	0.37353	0.631	0.485	Astro
	TFE3	8.47988e-19	6.32599e-16	0.421408	0.716	0.495	Astro
	TCF7L1	1.15947e-18	8.64963e-16	0.298028	0.61	0.484	Astro
	HOXD4	1.5128e-18	1.12855e-15	0.451468	0.634	0.485	Astro
	POU3F3	1.68584e-18	1.25764e-15	0.419433	0.628	0.486	Astro
	Esrrg	1.92678e-18	1.43738e-15	0.29446	0.625	0.479	Astro
	Nr2f6	1.96366e-18	1.46489e-15	0.475331	0.646	0.493	Astro
	POU4F1	2.34421e-18	1.74878e-15	0.453307	0.682	0.502	Astro
	Ar	2.66509e-18	1.98816e-15	0.388954	0.59	0.479	Astro
	NR4A2	4.62834e-18	3.45274e-15	0.271156	0.663	0.484	Astro
	Nr5a2	6.91143e-18	5.15593e-15	0.368639	0.637	0.483	Astro
	POU2F1	1.24643e-17	9.2984e-15	0.272679	0.626	0.479	Astro
	GMEB2	1.45265e-17	1.08368e-14	0.570044	0.629	0.491	Astro
	ELF5	1.61309e-17	1.20337e-14	0.311925	0.663	0.491	Astro
	ZNF682	1.6866e-17	1.2582e-14	0.270608	0.628	0.495	Astro
	CREB3L4(var.2)	4.11271e-17	3.06808e-14	0.473094	0.663	0.504	Astro
	YY2	4.44186e-17	3.31363e-14	0.359061	0.707	0.501	Astro
	PAX7	4.45904e-17	3.32644e-14	0.451934	0.619	0.484	Astro
	CTCFL	2.44279e-16	1.82232e-13	0.266089	0.663	0.496	Astro
	LIN54	3.28198e-16	2.44836e-13	0.333435	0.619	0.485	Astro
	ESRRB	3.47613e-16	2.59319e-13	0.267891	0.614	0.483	Astro
	FOXC2	2.70632e-15	2.01891e-12	0.302743	0.711	0.512	Astro
	YY1	2.25275e-14	1.68055e-11	0.363766	0.657	0.505	Astro
	Sox6	2.45008e-14	1.82776e-11	0.377233	0.769	0.513	Astro
	GSC2	2.45157e-14	1.82887e-11	0.335816	0.582	0.477	Astro
	Creb5	4.61932e-14	3.44601e-11	0.419015	0.658	0.497	Astro
	DUXA	6.07314e-14	4.53056e-11	0.317229	0.641	0.488	Astro
	IRF9	9.3453e-14	6.97159e-11	0.329087	0.602	0.485	Astro
	FOXD2	1.23069e-13	9.18093e-11	0.351226	0.685	0.509	Astro
	IRF4	1.26162e-13	9.41169e-11	0.313241	0.611	0.486	Astro
	HNF1A	1.65033e-13	1.23114e-10	0.427011	0.654	0.499	Astro
	SOX15	1.72656e-13	1.28802e-10	0.477536	0.728	0.513	Astro
	SPIC	2.84049e-13	2.11901e-10	0.273004	0.582	0.486	Astro
	Foxo1	3.32979e-13	2.48402e-10	0.368307	0.641	0.507	Astro
	CREM	6.1074e-13	4.55612e-10	0.41204	0.676	0.502	Astro
	Atf1	1.39208e-12	1.03849e-09	0.362142	0.632	0.494	Astro
	HOXD9	2.42879e-12	1.81188e-09	0.337584	0.593	0.489	Astro
	FOXN3	2.81332e-12	2.09874e-09	0.382426	0.7	0.517	Astro
	HNF4G	1.20351e-11	8.97816e-09	0.294471	0.598	0.489	Astro
	MLXIPL	1.23829e-11	9.23761e-09	0.330957	0.679	0.493	Astro
	HNF4A	1.88337e-11	1.405e-08	0.297435	0.614	0.489	Astro
	MITF	2.06405e-11	1.53978e-08	0.402309	0.663	0.503	Astro
	E2F8	1.08315e-10	8.08027e-08	0.257091	0.563	0.484	Astro
	NR1H4	6.07951e-10	4.53532e-07	0.271054	0.607	0.502	Astro
	E2F3	9.46169e-10	7.05842e-07	0.258419	0.593	0.476	Astro
	Rxra	1.24284e-09	9.27156e-07	0.31805	0.579	0.491	Astro
	E2F1	2.84523e-09	2.12254e-06	0.25817	0.59	0.481	Astro
	HOXA4	2.8966e-09	2.16086e-06	0.328323	0.61	0.492	Astro
	PITX1	3.11378e-09	2.32288e-06	0.257069	0.587	0.482	Astro
	HOXA10	6.0646e-09	4.52419e-06	0.251823	0.592	0.495	Astro
	FOXA3	6.192e-09	4.61923e-06	0.297787	0.682	0.52	Astro
	TFEB	6.68465e-09	4.98675e-06	0.275015	0.651	0.498	Astro
	FOXK1	8.77987e-09	6.54978e-06	0.335202	0.664	0.516	Astro
	RXRG	9.25956e-09	6.90763e-06	0.258141	0.581	0.494	Astro
	ISL2	1.03265e-08	7.70355e-06	0.257318	0.555	0.482	Astro
	HOXC13	9.22818e-08	6.88423e-05	0.297626	0.569	0.49	Astro
	ONECUT2	1.24958e-07	9.32188e-05	0.322464	0.576	0.496	Astro
	Dux	1.3341e-07	9.95237e-05	0.33337	0.595	0.494	Astro
	NR2F1(var.2)	2.13023e-07	0.000158916	0.258721	0.598	0.499	Astro
	FOXD1	2.93061e-07	0.000218624	0.258771	0.682	0.523	Astro
	FOXO3	2.93061e-07	0.000218624	0.258771	0.682	0.523	Astro
	SREBF2(var.2)	3.48654e-07	0.000260096	0.287617	0.602	0.495	Astro
	NR1H2::RXRA	3.68276e-07	0.000274734	0.253645	0.592	0.494	Astro
	FOXI1	7.39765e-07	0.000551865	0.264896	0.67	0.521	Astro
	FOXL1	7.39765e-07	0.000551865	0.264896	0.67	0.521	Astro
	FOXO4	7.39765e-07	0.000551865	0.264896	0.67	0.521	Astro
	FOXO6	7.39765e-07	0.000551865	0.264896	0.67	0.521	Astro
	FOXP3	7.39765e-07	0.000551865	0.264896	0.67	0.521	Astro
	BHLHE41	8.87668e-07	0.0006622	0.320034	0.619	0.492	Astro
	HNF1B	1.34312e-06	0.00100197	0.369531	0.587	0.5	Astro
	FOXA2	1.86233e-06	0.0013893	0.263915	0.666	0.519	Astro
	FOSL1::JUND(var.2)	2.36648e-06	0.00176539	0.26902	0.598	0.502	Astro
	FOSL2::JUN(var.2)	2.70653e-06	0.00201907	0.288588	0.654	0.507	Astro
	ATF7	3.88735e-06	0.00289996	0.27022	0.629	0.5	Astro
	ZNF24	3.95886e-06	0.00295331	0.253475	0.536	0.492	Astro
	JUNB(var.2)	1.02353e-05	0.00763552	0.271907	0.626	0.506	Astro
	CUX1	6.5721e-05	0.0490279	0.251176	0.528	0.485	Astro
	FOXG1	7.39772e-05	0.055187	0.275272	0.623	0.515	Astro
	Foxj2	7.39772e-05	0.055187	0.275272	0.623	0.515	Astro
	JUN::JUNB(var.2)	0.000170301	0.127045	0.277744	0.611	0.509	Astro
	Sox11	0.000981199	0.731974	0.251988	0.546	0.5	Astro
	SOX8	1.28171e-285	9.56155e-283	1.68842	0.888	0.448	Oligo
	Sox6	1.49055e-237	1.11195e-234	1.4086	0.905	0.457	Oligo
	SOX13	9.94729e-232	7.42068e-229	1.61762	0.877	0.453	Oligo
	SOX4	2.24509e-215	1.67484e-212	1.43573	0.899	0.454	Oligo
	SOX14	1.40455e-210	1.04779e-207	1.38157	0.849	0.451	Oligo
	SOX9	7.95667e-205	5.93567e-202	1.46966	0.839	0.459	Oligo
	SOX2	4.28884e-200	3.19947e-197	1.49346	0.855	0.457	Oligo
	SOX15	2.73389e-171	2.03949e-168	1.27166	0.853	0.465	Oligo
	Sox3	1.48945e-155	1.11113e-152	1.07943	0.864	0.46	Oligo
	Sox5	1.47707e-148	1.10189e-145	1.02133	0.827	0.469	Oligo
	SOX10	7.88366e-126	5.88121e-123	0.975159	0.829	0.468	Oligo
	SOX18	1.58424e-120	1.18184e-117	1.0343	0.787	0.466	Oligo
	Sox17	6.41778e-103	4.78766e-100	0.852424	0.736	0.467	Oligo
	SRY	5.85017e-100	4.36423e-97	0.976699	0.798	0.474	Oligo
	SOX12	1.8811e-75	1.4033e-72	0.809478	0.718	0.468	Oligo
	Foxf1	6.03979e-67	4.50569e-64	0.778269	0.776	0.484	Oligo
	FOXN3	5.00684e-66	3.7351e-63	0.853172	0.762	0.484	Oligo
	CTCF	5.2984e-66	3.95261e-63	0.638778	0.824	0.479	Oligo
	Foxj3	5.83561e-66	4.35337e-63	0.771948	0.765	0.486	Oligo
	FOXA3	4.02662e-65	3.00386e-62	0.760891	0.765	0.486	Oligo
	FOXI1	5.51369e-63	4.11321e-60	0.768028	0.762	0.486	Oligo
	FOXL1	5.51369e-63	4.11321e-60	0.768028	0.762	0.486	Oligo
	FOXO4	5.51369e-63	4.11321e-60	0.768028	0.762	0.486	Oligo
	FOXO6	5.51369e-63	4.11321e-60	0.768028	0.762	0.486	Oligo
	FOXP3	5.51369e-63	4.11321e-60	0.768028	0.762	0.486	Oligo
	FOXG1	1.18997e-61	8.87714e-59	0.791215	0.733	0.481	Oligo
	Foxj2	1.18997e-61	8.87714e-59	0.791215	0.733	0.481	Oligo
	FOXP1	3.22664e-59	2.40707e-56	0.694231	0.752	0.49	Oligo
	FOXK1	5.31322e-57	3.96367e-54	0.733179	0.746	0.484	Oligo
	FOXD1	9.42141e-57	7.02837e-54	0.725601	0.759	0.49	Oligo
	FOXO3	9.42141e-57	7.02837e-54	0.725601	0.759	0.49	Oligo
	FOXA2	1.57684e-55	1.17632e-52	0.706854	0.746	0.486	Oligo
	FOXC2	2.04048e-52	1.52219e-49	0.928979	0.752	0.482	Oligo
	FOXK2	5.27161e-50	3.93262e-47	0.661696	0.743	0.489	Oligo
	Foxq1	2.50468e-49	1.86849e-46	0.730772	0.721	0.487	Oligo
	FOXP2	4.34114e-49	3.23849e-46	0.664794	0.748	0.478	Oligo
	FOXF2	8.26871e-47	6.16846e-44	0.690507	0.732	0.478	Oligo
	FOXA1	5.69492e-37	4.24841e-34	0.561855	0.689	0.488	Oligo
	YY1	1.55064e-35	1.15678e-32	0.53349	0.683	0.483	Oligo
	MITF	2.38566e-33	1.7797e-30	0.585155	0.68	0.481	Oligo
	ATF2	2.48276e-33	1.85214e-30	0.516682	0.69	0.485	Oligo
	TFE3	6.48478e-33	4.83764e-30	0.592572	0.691	0.475	Oligo
	Zfx	3.65013e-32	2.723e-29	0.341088	0.698	0.483	Oligo
	Foxl2	2.0984e-31	1.56541e-28	0.557868	0.707	0.49	Oligo
	TFEB	1.25691e-29	9.37656e-27	0.614607	0.665	0.478	Oligo
	USF1	1.40645e-27	1.04921e-24	0.417956	0.632	0.482	Oligo
	USF2	2.06629e-24	1.54145e-21	0.441224	0.62	0.483	Oligo
	YY2	3.11768e-23	2.32579e-20	0.502472	0.689	0.481	Oligo
	FOXE1	5.55503e-23	4.14405e-20	0.498071	0.681	0.496	Oligo
	SP4	1.90778e-22	1.42321e-19	0.388105	0.719	0.479	Oligo
	SP1	2.72315e-22	2.03147e-19	0.382472	0.716	0.476	Oligo
	JUN	8.33524e-20	6.21809e-17	0.375895	0.626	0.478	Oligo
	FOXD2	2.57145e-19	1.9183e-16	0.48316	0.671	0.492	Oligo
	Foxo1	3.26948e-19	2.43903e-16	0.338755	0.638	0.492	Oligo
	FOSL2::JUN(var.2)	6.21097e-19	4.63338e-16	0.517654	0.668	0.488	Oligo
	NFYB	2.85193e-18	2.12754e-15	0.400906	0.681	0.479	Oligo
	FOSB::JUN	1.06063e-17	7.91228e-15	0.496784	0.67	0.485	Oligo
	SREBF2(var.2)	1.10253e-16	8.22489e-14	0.399046	0.628	0.478	Oligo
	FOSL2::JUND(var.2)	1.85991e-16	1.38749e-13	0.516122	0.65	0.492	Oligo
	ELK1	4.39982e-16	3.28227e-13	0.507262	0.688	0.481	Oligo
	MLXIPL	9.32476e-16	6.95627e-13	0.458495	0.643	0.479	Oligo
	FOXC1	1.03768e-15	7.74112e-13	0.421842	0.648	0.491	Oligo
	JUND(var.2)	7.14894e-15	5.33311e-12	0.287328	0.606	0.485	Oligo
	TFEC	8.61746e-15	6.42862e-12	0.353222	0.627	0.48	Oligo
	Foxd3	9.08087e-15	6.77433e-12	0.338518	0.656	0.496	Oligo
	ELK3	1.20766e-14	9.00911e-12	0.486745	0.683	0.481	Oligo
	ZFP42	4.44127e-14	3.31319e-11	0.34261	0.637	0.486	Oligo
	MLX	6.70227e-14	4.99989e-11	0.439459	0.631	0.483	Oligo
	NR1H4	1.67407e-13	1.24886e-10	0.374733	0.599	0.492	Oligo
	FOXB1	2.12567e-13	1.58575e-10	0.33058	0.63	0.491	Oligo
	JUN::JUNB(var.2)	1.39482e-12	1.04054e-09	0.4157	0.658	0.488	Oligo
	JUNB(var.2)	1.79832e-12	1.34155e-09	0.427852	0.664	0.485	Oligo
	ATF7	2.46003e-12	1.83518e-09	0.399116	0.666	0.479	Oligo
	CREM	2.50482e-12	1.86859e-09	0.419549	0.639	0.489	Oligo
	Arntl	4.7964e-12	3.57812e-09	0.306121	0.623	0.48	Oligo
	ONECUT3	5.04774e-12	3.76562e-09	0.36726	0.611	0.493	Oligo
	ARNT2	1.39027e-11	1.03714e-08	0.338142	0.616	0.489	Oligo
	BARX2	3.38416e-11	2.52458e-08	0.407126	0.597	0.482	Oligo
	Atf1	4.13313e-11	3.08332e-08	0.444015	0.614	0.482	Oligo
	CREB1	7.85964e-11	5.86329e-08	0.307709	0.602	0.487	Oligo
	BHLHE41	7.9822e-11	5.95472e-08	0.341662	0.617	0.478	Oligo
	ATF3	1.04487e-10	7.79469e-08	0.386762	0.637	0.486	Oligo
	JDP2(var.2)	1.12158e-10	8.36698e-08	0.371173	0.637	0.491	Oligo
	PHOX2B	4.28141e-10	3.19393e-07	0.330194	0.634	0.493	Oligo
	ELF2	8.98752e-10	6.70469e-07	0.397571	0.669	0.478	Oligo
	FOSL1::JUN(var.2)	9.89507e-10	7.38173e-07	0.364334	0.639	0.479	Oligo
	NFYA	1.62573e-09	1.21279e-06	0.345259	0.666	0.485	Oligo
	FEV	2.67373e-09	1.99461e-06	0.419679	0.663	0.482	Oligo
	FOSB::JUNB(var.2)	4.69065e-09	3.49922e-06	0.368519	0.645	0.48	Oligo
	KLF14	1.37451e-08	1.02538e-05	0.265057	0.67	0.484	Oligo
	SOX21	1.43928e-08	1.0737e-05	0.307915	0.579	0.489	Oligo
	FOS::JUN(var.2)	1.52499e-08	1.13764e-05	0.350686	0.619	0.488	Oligo
	RXRB(var.2)	2.67743e-08	1.99737e-05	0.264079	0.572	0.483	Oligo
	ETV3	2.7987e-08	2.08783e-05	0.403257	0.656	0.485	Oligo
	Creb5	3.92341e-08	2.92687e-05	0.32165	0.631	0.484	Oligo
	HNF1B	5.17201e-08	3.85832e-05	0.281199	0.595	0.488	Oligo
	FOSL2::JUNB(var.2)	8.57957e-08	6.40036e-05	0.345135	0.632	0.484	Oligo
	Nr2f6	1.06853e-07	7.97126e-05	0.284019	0.587	0.487	Oligo
	CREB3L4(var.2)	3.60931e-07	0.000269254	0.365955	0.631	0.492	Oligo
	Sox1	4.05614e-07	0.000302588	0.275619	0.552	0.488	Oligo
	SPDEF	2.96647e-06	0.00221299	0.270879	0.594	0.491	Oligo
	HOXB13	7.35626e-06	0.00548777	0.28388	0.584	0.496	Oligo
	HNF1A	2.11794e-05	0.0157998	0.255084	0.577	0.496	Oligo
	NFYC	2.88072e-05	0.0214901	0.279821	0.64	0.49	Oligo
	ELF4	6.2842e-05	0.0468802	0.280956	0.637	0.485	Oligo
	FLI1	0.000307718	0.229557	0.331554	0.641	0.487	Oligo
	ETS1	0.000333755	0.248981	0.316911	0.658	0.489	Oligo
	ONECUT1	0.000368295	0.274748	0.25439	0.591	0.497	Oligo
	ERF	0.000513751	0.383258	0.335269	0.64	0.488	Oligo
	ETV5	0.000855752	0.638391	0.273347	0.621	0.483	Oligo
	FOSL1::JUND(var.2)	0.000964743	0.719698	0.318875	0.611	0.489	Oligo
	ELK4	0.00109498	0.816852	0.303087	0.653	0.483	Oligo
	ERG	0.00559895	1	0.328098	0.641	0.489	Oligo
	EHF	2.8527e-42	2.12812e-39	1.36893	0.89	0.481	Micro-PVM
	SPIB	1.51371e-35	1.12923e-32	0.996979	0.878	0.471	Micro-PVM
	ETV6	1.78799e-31	1.33384e-28	1.69493	0.902	0.5	Micro-PVM
	ELF5	7.53913e-28	5.62419e-25	1.58562	0.89	0.499	Micro-PVM
	GABPA	8.7905e-25	6.55772e-22	0.918959	0.854	0.48	Micro-PVM
	ETV5	1.37275e-23	1.02407e-20	1.38724	0.915	0.502	Micro-PVM
	SPI1	4.57982e-22	3.41655e-19	0.615906	0.78	0.466	Micro-PVM
	ELF4	2.68727e-21	2.0047e-18	1.27921	0.878	0.507	Micro-PVM
	ELK4	5.63184e-21	4.20135e-18	1.5279	0.915	0.507	Micro-PVM
	ETV1	2.99064e-20	2.23102e-17	0.808888	0.829	0.487	Micro-PVM
	ELF1	4.39621e-20	3.27957e-17	0.747074	0.841	0.475	Micro-PVM
	ZBTB7A	2.9172e-19	2.17623e-16	1.06508	0.878	0.501	Micro-PVM
	ELF3	2.9367e-19	2.19078e-16	0.836565	0.768	0.476	Micro-PVM
	SPIC	2.19317e-18	1.6361e-15	0.74569	0.817	0.49	Micro-PVM
	KLF14	8.02938e-18	5.98992e-15	0.944449	0.927	0.511	Micro-PVM
	ELF2	1.34455e-17	1.00303e-14	1.32242	0.866	0.506	Micro-PVM
	SP1	1.67894e-17	1.25249e-14	0.893732	0.902	0.511	Micro-PVM
	IKZF1	8.34451e-17	6.225e-14	0.574418	0.817	0.481	Micro-PVM
	STAT1::STAT2	1.00127e-15	7.46944e-13	1.00752	0.829	0.495	Micro-PVM
	KLF15	1.59344e-14	1.1887e-11	0.574361	0.927	0.518	Micro-PVM
	ELK3	1.6938e-14	1.26358e-11	1.37991	0.829	0.511	Micro-PVM
	FEV	2.54767e-14	1.90056e-11	1.11733	0.866	0.508	Micro-PVM
	IRF9	4.28751e-14	3.19848e-11	1.00827	0.805	0.49	Micro-PVM
	ETS1	5.04083e-14	3.76046e-11	1.31316	0.829	0.514	Micro-PVM
	ERG	9.09662e-14	6.78608e-11	1.01784	0.841	0.511	Micro-PVM
	ERF	1.3289e-13	9.91363e-11	1.19146	0.841	0.51	Micro-PVM
	SP4	1.46709e-13	1.09445e-10	0.836984	0.89	0.514	Micro-PVM
	ETV3	2.08089e-12	1.55235e-09	0.972964	0.878	0.51	Micro-PVM
	ETV4	2.54771e-12	1.90059e-09	0.354114	0.72	0.478	Micro-PVM
	FLI1	4.15466e-12	3.09938e-09	1.27189	0.829	0.509	Micro-PVM
	KLF6	6.50261e-12	4.85095e-09	0.651037	0.756	0.496	Micro-PVM
	SP9	7.77249e-12	5.79827e-09	0.533983	0.829	0.508	Micro-PVM
	ELK1	9.66427e-12	7.20954e-09	1.15336	0.805	0.512	Micro-PVM
	ETV2	1.23245e-10	9.19405e-08	1.18242	0.78	0.509	Micro-PVM
	IRF1	2.73763e-10	2.04227e-07	0.593345	0.744	0.499	Micro-PVM
	Klf12	4.44329e-10	3.31469e-07	0.914942	0.793	0.506	Micro-PVM
	SP3	8.34747e-10	6.22721e-07	0.512596	0.805	0.507	Micro-PVM
	IRF8	3.36173e-09	2.50785e-06	0.558236	0.744	0.493	Micro-PVM
	ETS2	1.59289e-08	1.18829e-05	1.39178	0.817	0.511	Micro-PVM
	IRF4	5.12544e-08	3.82358e-05	0.548258	0.768	0.492	Micro-PVM
	KLF3	1.87701e-07	0.000140025	0.590172	0.756	0.503	Micro-PVM
	ZNF384	1.49568e-06	0.00111578	0.555078	0.817	0.507	Micro-PVM
	IRF2	1.61667e-06	0.00120604	0.763772	0.634	0.489	Micro-PVM
	MLXIPL	2.10695e-06	0.00157178	0.775353	0.817	0.503	Micro-PVM
	KLF2	3.49917e-06	0.00261038	0.346536	0.695	0.496	Micro-PVM
	NFYC	5.01117e-06	0.00373834	0.618037	0.817	0.512	Micro-PVM
	BHLHE41	7.47331e-06	0.00557509	0.904876	0.805	0.498	Micro-PVM
	IRF5	9.65194e-06	0.00720035	0.729074	0.61	0.484	Micro-PVM
	YY2	1.27096e-05	0.00948139	0.734629	0.768	0.512	Micro-PVM
	TFDP1	1.62241e-05	0.0121031	0.484467	0.695	0.501	Micro-PVM
	NFYA	1.78297e-05	0.013301	0.448024	0.841	0.511	Micro-PVM
	SP8	4.90072e-05	0.0365594	0.346342	0.744	0.492	Micro-PVM
	IRF7	5.05189e-05	0.0376871	0.498045	0.598	0.497	Micro-PVM
	IRF3	7.75756e-05	0.0578714	0.383273	0.585	0.487	Micro-PVM
	Arntl	0.000105593	0.0787727	0.49783	0.707	0.502	Micro-PVM
	MLX	0.000108999	0.0813131	0.704887	0.695	0.506	Micro-PVM
	SREBF2(var.2)	0.00015215	0.113504	0.560096	0.72	0.501	Micro-PVM
	ARNT2	0.000169484	0.126435	0.671869	0.683	0.508	Micro-PVM
	KLF10	0.000178303	0.133014	0.320462	0.61	0.49	Micro-PVM
	TFEC	0.000370359	0.276288	0.529761	0.683	0.502	Micro-PVM
	CEBPE	0.00042481	0.316908	0.787422	0.561	0.486	Micro-PVM
	YY1	0.000537641	0.40108	0.514164	0.78	0.513	Micro-PVM
	GMEB2	0.000659917	0.492298	0.697058	0.659	0.499	Micro-PVM
	NRF1	0.000849756	0.633918	0.287749	0.646	0.497	Micro-PVM
	CEBPB	0.000929989	0.693772	0.805059	0.585	0.49	Micro-PVM
	E2F1	0.00139065	1	0.29102	0.695	0.487	Micro-PVM
	TFE3	0.00166955	1	0.589488	0.659	0.509	Micro-PVM
	PROP1	0.00176978	1	0.507708	0.573	0.503	Micro-PVM
	KLF13	0.00184765	1	0.428367	0.732	0.505	Micro-PVM
	MITF	0.00192654	1	0.655901	0.732	0.512	Micro-PVM
	CEBPG	0.0021785	1	0.674094	0.659	0.493	Micro-PVM
	BHLHE40	0.00221134	1	0.428839	0.671	0.499	Micro-PVM
	ZFP42	0.00357507	1	0.379065	0.72	0.509	Micro-PVM
	Rarg	0.00365466	1	0.342795	0.561	0.492	Micro-PVM
	E2F2	0.00376511	1	0.445003	0.659	0.489	Micro-PVM
	SPDEF	0.00581002	1	0.450322	0.707	0.506	Micro-PVM
	TFEB	0.00592772	1	0.460706	0.683	0.507	Micro-PVM
	NFYB	0.00726918	1	0.525463	0.707	0.51	Micro-PVM
	SP4	3.70601e-09	2.76469e-06	0.82167	0.852	0.516	VLMC
	SP1	1.67262e-08	1.24778e-05	0.79598	0.907	0.512	VLMC
	KLF15	9.50415e-08	7.09009e-05	0.780941	0.833	0.519	VLMC
	KLF3	1.30446e-07	9.73125e-05	0.6165	0.833	0.503	VLMC
	KLF10	1.04468e-06	0.000779328	0.317238	0.759	0.489	VLMC
	Klf12	1.17383e-06	0.000875676	0.787435	0.778	0.507	VLMC
	KLF14	1.47276e-06	0.00109868	0.593812	0.907	0.512	VLMC
	KLF6	2.14066e-06	0.00159693	0.492171	0.704	0.497	VLMC
	SP9	2.91419e-06	0.00217398	0.426177	0.852	0.509	VLMC
	KLF2	3.24383e-06	0.00241989	0.368817	0.796	0.496	VLMC
	SP3	1.45396e-05	0.0108466	0.408929	0.815	0.508	VLMC
	TEAD2	2.39327e-05	0.0178538	0.27562	0.648	0.476	VLMC
	TEAD1	4.21748e-05	0.0314624	0.275189	0.667	0.476	VLMC
	IRF8	0.000465379	0.347173	0.557384	0.704	0.494	VLMC
	IRF4	0.000607841	0.453449	0.654392	0.741	0.493	VLMC
	IRF9	0.000702232	0.523865	0.426247	0.63	0.492	VLMC
	KLF13	0.000878736	0.655537	0.716788	0.648	0.506	VLMC
	Klf1	0.00101359	0.75614	0.258203	0.593	0.486	VLMC
	CEBPB	0.00120634	0.89993	0.578356	0.685	0.49	VLMC
	KLF16	0.00155765	1	0.257583	0.667	0.503	VLMC
	IRF2	0.00201332	1	0.317328	0.63	0.49	VLMC
	STAT1::STAT2	0.00218863	1	0.333735	0.593	0.498	VLMC
	TFDP1	0.00324706	1	0.394282	0.741	0.502	VLMC
	KLF5	0.00337001	1	0.276981	0.722	0.514	VLMC
	CEBPE	0.00362118	1	0.52488	0.648	0.485	VLMC
	SP2	0.00816405	1	0.3018	0.648	0.504	VLMC
	ZBTB7A	4.72376e-16	3.52392e-13	1.2624	0.821	0.503	Peri
	ELK4	4.87756e-14	3.63866e-11	1.44472	0.911	0.508	Peri
	SP9	7.32333e-13	5.46321e-10	0.595661	0.875	0.508	Peri
	ELF4	8.16659e-12	6.09228e-09	1.06075	0.857	0.508	Peri
	ELF5	8.81684e-12	6.57736e-09	0.929216	0.857	0.5	Peri
	ELK1	1.51881e-11	1.13303e-08	1.22447	0.875	0.512	Peri
	ETV5	1.87816e-11	1.4011e-08	1.03651	0.875	0.503	Peri
	ETS2	5.3509e-11	3.99177e-08	1.161	0.857	0.512	Peri
	KLF15	2.57202e-10	1.91873e-07	0.601777	0.929	0.519	Peri
	FLI1	3.17048e-10	2.36518e-07	1.00668	0.839	0.51	Peri
	ETS1	8.15533e-10	6.08388e-07	1.07694	0.839	0.515	Peri
	ELF2	2.76979e-09	2.06626e-06	1.09282	0.839	0.507	Peri
	ELK3	5.81539e-09	4.33828e-06	1.06725	0.839	0.512	Peri
	ETV6	9.82684e-09	7.33082e-06	0.765756	0.875	0.501	Peri
	SP1	2.05792e-08	1.53521e-05	0.742219	0.875	0.513	Peri
	SP4	2.37222e-08	1.76968e-05	0.633103	0.893	0.515	Peri
	ERG	2.66836e-08	1.9906e-05	0.94329	0.786	0.512	Peri
	Klf12	3.7528e-08	2.79959e-05	0.853049	0.804	0.507	Peri
	ERF	3.78294e-08	2.82207e-05	1.09464	0.839	0.511	Peri
	KLF3	4.17609e-08	3.11536e-05	0.51228	0.875	0.503	Peri
	ETV1	1.42708e-07	0.00010646	0.666696	0.661	0.489	Peri
	IRF9	1.4359e-07	0.000107118	0.768838	0.75	0.492	Peri
	ETV3	2.89243e-07	0.000215775	0.866737	0.821	0.511	Peri
	KLF6	3.12687e-07	0.000233265	0.44095	0.821	0.497	Peri
	ETV2	4.80189e-07	0.000358221	0.907674	0.857	0.509	Peri
	FEV	6.46006e-07	0.000481921	0.890651	0.768	0.51	Peri
	SP3	8.64118e-07	0.000644632	0.476716	0.768	0.508	Peri
	EHF	1.38786e-06	0.00103534	0.450334	0.714	0.483	Peri
	SP2	1.98583e-06	0.00148143	0.387881	0.804	0.503	Peri
	KLF14	3.64116e-06	0.0027163	0.502041	0.875	0.512	Peri
	GABPA	3.96648e-06	0.00295899	0.531798	0.661	0.482	Peri
	KLF2	2.96032e-05	0.022084	0.345004	0.75	0.497	Peri
	KLF5	5.09508e-05	0.0380093	0.366951	0.768	0.514	Peri
	ELF1	0.000126254	0.0941856	0.419632	0.589	0.477	Peri
	SPDEF	0.000176177	0.131428	0.603512	0.75	0.506	Peri
	HINFP	0.000591761	0.441453	0.38503	0.679	0.486	Peri
	ZNF135	0.000682829	0.50939	0.256418	0.589	0.477	Peri
	SPIC	0.000788185	0.587986	0.340252	0.643	0.492	Peri
	IRF8	0.000813837	0.607122	0.405065	0.661	0.494	Peri
	NFATC1	0.00100778	0.751806	0.364758	0.589	0.473	Peri
	IRF4	0.00170581	1	0.451191	0.643	0.493	Peri
	Rxra	0.00173734	1	0.520219	0.661	0.496	Peri
	CEBPG	0.00265024	1	0.538306	0.661	0.493	Peri
	JUN::JUNB(var.2)	0.00297123	1	0.749375	0.768	0.514	Peri
	CREB3L4(var.2)	0.00298914	1	1.15797	0.661	0.513	Peri
	IRF3	0.00315384	1	0.264857	0.607	0.488	Peri
	FOSL1::JUND(var.2)	0.00378403	1	0.843407	0.714	0.508	Peri
	NFATC3	0.00417206	1	0.326948	0.625	0.475	Peri
	CENPB	0.00431835	1	0.31482	0.679	0.487	Peri
	TFDP1	0.00533335	1	0.356651	0.696	0.502	Peri
	JUNB(var.2)	0.00597656	1	0.65557	0.768	0.513	Peri
	IRF6	0.00669402	1	0.405562	0.607	0.494	Peri
	THAP11	0.00717904	1	0.348497	0.607	0.503	Peri
	ZNF384	0.00905049	1	0.368622	0.679	0.509	Peri
	ETV4	0.00962374	1	0.356785	0.464	0.48	Peri
	SP1	1.95396e-22	1.45765e-19	0.993496	0.907	0.511	Endo
	KLF6	9.92021e-22	7.40047e-19	0.755828	0.856	0.495	Endo
	Klf12	3.27182e-20	2.44078e-17	0.982809	0.876	0.505	Endo
	SP4	1.57779e-18	1.17703e-15	0.888649	0.897	0.514	Endo
	KLF15	3.39099e-18	2.52968e-15	0.616341	0.907	0.517	Endo
	SP3	2.01878e-17	1.50601e-14	0.598269	0.876	0.506	Endo
	KLF3	2.15991e-17	1.61129e-14	0.789109	0.804	0.502	Endo
	KLF14	5.03953e-17	3.75949e-14	0.845625	0.856	0.511	Endo
	SP9	2.35713e-16	1.75842e-13	0.529485	0.825	0.507	Endo
	KLF11	7.34404e-14	5.47865e-11	0.428899	0.763	0.48	Endo
	KLF2	1.39558e-13	1.0411e-10	0.490761	0.794	0.495	Endo
	ZBTB7A	2.98987e-13	2.23044e-10	0.840775	0.845	0.501	Endo
	ELK4	5.9313e-13	4.42475e-10	1.00788	0.876	0.507	Endo
	ETV1	2.57827e-12	1.92339e-09	0.511508	0.742	0.488	Endo
	IRF4	3.31012e-12	2.46935e-09	0.784481	0.691	0.492	Endo
	ELF5	3.24524e-11	2.42095e-08	1.13766	0.825	0.499	Endo
	EHF	6.46233e-11	4.8209e-08	0.621083	0.701	0.483	Endo
	KLF10	1.58828e-10	1.18486e-07	0.421541	0.701	0.489	Endo
	ELF1	7.10422e-10	5.29975e-07	0.361074	0.711	0.475	Endo
	KLF16	9.82175e-10	7.32703e-07	0.327225	0.773	0.501	Endo
	SP2	1.51853e-09	1.13282e-06	0.485766	0.732	0.503	Endo
	Klf1	2.18406e-09	1.62931e-06	0.478003	0.67	0.485	Endo
	IRF8	3.03851e-09	2.26673e-06	0.468323	0.68	0.493	Endo
	ETV6	5.71187e-09	4.26106e-06	0.663153	0.773	0.5	Endo
	IRF5	6.17561e-09	4.60701e-06	0.592999	0.66	0.484	Endo
	SP8	1.30465e-08	9.73266e-06	0.344859	0.804	0.491	Endo
	IRF9	4.10514e-08	3.06243e-05	0.569863	0.722	0.491	Endo
	ELF2	4.42802e-08	3.30331e-05	0.812402	0.794	0.506	Endo
	GABPA	4.58592e-08	3.4211e-05	0.38018	0.67	0.481	Endo
	ETV5	4.64393e-08	3.46437e-05	0.733757	0.784	0.503	Endo
	ETS2	4.75916e-08	3.55033e-05	0.793926	0.773	0.511	Endo
	ETV2	1.38186e-07	0.000103086	0.77458	0.784	0.509	Endo
	ERG	2.06078e-07	0.000153734	0.706678	0.773	0.511	Endo
	ERF	2.16576e-07	0.000161566	0.789391	0.804	0.51	Endo
	ETS1	2.25595e-07	0.000168294	0.691625	0.825	0.513	Endo
	ELF4	2.3333e-07	0.000174064	0.803875	0.773	0.507	Endo
	ELK1	3.07115e-07	0.000229108	0.759549	0.794	0.511	Endo
	IRF7	4.00449e-07	0.000298735	0.451119	0.701	0.495	Endo
	FLI1	8.49217e-07	0.000633516	0.689454	0.794	0.509	Endo
	RELA	9.77768e-07	0.000729415	0.267346	0.598	0.479	Endo
	ELK3	1.05964e-06	0.000790492	0.674316	0.825	0.51	Endo
	KLF5	1.19844e-06	0.000894038	0.304575	0.763	0.513	Endo
	TFDP1	3.35498e-06	0.00250282	0.405088	0.742	0.501	Endo
	FEV	6.691e-06	0.00499149	0.699955	0.763	0.509	Endo
	Creb5	1.13993e-05	0.00850384	0.69421	0.794	0.505	Endo
	IRF2	1.3389e-05	0.0099882	0.563143	0.629	0.489	Endo
	NR2C2	4.00478e-05	0.0298757	0.368172	0.619	0.488	Endo
	REL	4.80584e-05	0.0358516	0.297962	0.639	0.485	Endo
	FOSL1::JUND(var.2)	4.91623e-05	0.0366751	0.567754	0.691	0.507	Endo
	ETV3	6.90257e-05	0.0514932	0.694912	0.732	0.511	Endo
	RXRG(var.2)	7.45661e-05	0.0556263	0.426762	0.649	0.493	Endo
	PPARD	0.00016547	0.12344	0.519951	0.722	0.493	Endo
	RARB(var.3)	0.000188904	0.140922	0.452981	0.629	0.496	Endo
	FOSL2::JUNB(var.2)	0.000221123	0.164957	0.821318	0.691	0.506	Endo
	JUNB(var.2)	0.000232432	0.173394	0.708043	0.701	0.512	Endo
	RXRB	0.000244444	0.182356	0.67704	0.639	0.499	Endo
	IKZF1	0.000268951	0.200637	0.284547	0.567	0.483	Endo
	JDP2(var.2)	0.000354863	0.264728	0.576742	0.711	0.513	Endo
	PAX5	0.000363022	0.270814	0.349681	0.639	0.494	Endo
	RXRB(var.2)	0.000761937	0.568405	0.354277	0.701	0.495	Endo
	CREB3L4(var.2)	0.000768021	0.572944	0.739525	0.722	0.512	Endo
	TCF7L2	0.00129686	0.967459	0.48781	0.557	0.49	Endo
	FOXD2	0.00158837	1	0.615965	0.701	0.519	Endo
	FOXK2	0.00222564	1	0.531796	0.732	0.528	Endo
	JUN::JUNB(var.2)	0.00267373	1	0.522515	0.722	0.514	Endo
	TCF7	0.00312037	1	0.343884	0.546	0.491	Endo
	RXRG	0.00316525	1	0.511418	0.619	0.498	Endo
	Rxra	0.00343842	1	0.374793	0.67	0.495	Endo
	FOSL1::JUN(var.2)	0.0041763	1	0.501299	0.701	0.503	Endo
	STAT1::STAT2	0.00447209	1	0.252029	0.629	0.497	Endo
	Nr2f6	0.00506488	1	0.2582	0.722	0.501	Endo
[truncated: 6 more rows]

## Sheet: 17c
	Supplementary Table 17c. TFBS activity enrichments by AC-level clusters for human M1
	Differential Chromvar Activities by AC-level Cluster
	motif name	p_val	p_val_adj	avg_logFC	pct.1	pct.2	cluster
	CTCF	5.9805e-236	4.46146e-233	0.452591	0.812	0.53	Inh L1-6 LAMP5 KIRREL
	Dlx1	8.1649e-138	6.09102e-135	0.450633	0.701	0.506	Inh L1-6 LAMP5 KIRREL
	VSX1	2.00352e-120	1.49463e-117	0.455401	0.7	0.506	Inh L1-6 LAMP5 KIRREL
	VSX2	2.00352e-120	1.49463e-117	0.455401	0.7	0.506	Inh L1-6 LAMP5 KIRREL
	MEF2B	8.1777e-96	6.10056e-93	0.312647	0.627	0.471	Inh L1-6 LAMP5 KIRREL
	BARX1	2.62739e-94	1.96003e-91	0.376809	0.668	0.506	Inh L1-6 LAMP5 KIRREL
	MEOX2	9.45611e-88	7.05426e-85	0.346761	0.682	0.518	Inh L1-6 LAMP5 KIRREL
	EVX2	5.49055e-86	4.09595e-83	0.348084	0.668	0.504	Inh L1-6 LAMP5 KIRREL
	Dlx2	9.9167e-83	7.39786e-80	0.336595	0.673	0.513	Inh L1-6 LAMP5 KIRREL
	HOXA6	2.43177e-82	1.8141e-79	0.373538	0.672	0.511	Inh L1-6 LAMP5 KIRREL
	Sox5	3.1792e-81	2.37168e-78	0.280247	0.692	0.523	Inh L1-6 LAMP5 KIRREL
	LBX1	5.24485e-78	3.91266e-75	0.284107	0.684	0.515	Inh L1-6 LAMP5 KIRREL
	EVX1	7.73088e-76	5.76724e-73	0.35431	0.649	0.501	Inh L1-6 LAMP5 KIRREL
	HOXA1	9.75469e-74	7.277e-71	0.350253	0.641	0.5	Inh L1-6 LAMP5 KIRREL
	HOXA5	9.75469e-74	7.277e-71	0.350253	0.641	0.5	Inh L1-6 LAMP5 KIRREL
	HOXB5	9.75469e-74	7.277e-71	0.350253	0.641	0.5	Inh L1-6 LAMP5 KIRREL
	HOXB4	5.73212e-67	4.27616e-64	0.311524	0.648	0.506	Inh L1-6 LAMP5 KIRREL
	SOX18	1.57302e-63	1.17347e-60	0.288124	0.645	0.508	Inh L1-6 LAMP5 KIRREL
	HOXB7	5.5517e-61	4.14157e-58	0.261463	0.661	0.512	Inh L1-6 LAMP5 KIRREL
	DRGX	7.63418e-58	5.6951e-55	0.254513	0.658	0.516	Inh L1-6 LAMP5 KIRREL
	DLX5	2.03656e-55	1.51928e-52	0.269032	0.63	0.502	Inh L1-6 LAMP5 KIRREL
	POU4F3	6.5019e-55	4.85042e-52	0.261775	0.66	0.519	Inh L1-6 LAMP5 KIRREL
	GSX2	3.11565e-50	2.32428e-47	0.291697	0.643	0.513	Inh L1-6 LAMP5 KIRREL
	VAX1	3.11565e-50	2.32428e-47	0.291697	0.643	0.513	Inh L1-6 LAMP5 KIRREL
	VAX2	3.11565e-50	2.32428e-47	0.291697	0.643	0.513	Inh L1-6 LAMP5 KIRREL
	HOXC8	2.66286e-47	1.98649e-44	0.270303	0.626	0.509	Inh L1-6 LAMP5 KIRREL
	CTCF	2.7428e-79	2.04613e-76	0.596002	0.801	0.538	Inh L1 GAD1 SP8
	Dlx1	2.72927e-73	2.03603e-70	0.729169	0.769	0.511	Inh L1 GAD1 SP8
	POU4F2	5.55706e-63	4.14556e-60	0.552271	0.751	0.519	Inh L1 GAD1 SP8
	NFIC(var.2)	1.29287e-61	9.64481e-59	0.586639	0.732	0.505	Inh L1 GAD1 SP8
	VSX1	1.31327e-60	9.79702e-58	0.675096	0.737	0.511	Inh L1 GAD1 SP8
	VSX2	1.31327e-60	9.79702e-58	0.675096	0.737	0.511	Inh L1 GAD1 SP8
	Dlx2	2.43045e-58	1.81311e-55	0.577641	0.745	0.516	Inh L1 GAD1 SP8
	POU4F3	1.61538e-57	1.20507e-54	0.574271	0.74	0.522	Inh L1 GAD1 SP8
	HOXA6	1.12521e-56	8.39403e-54	0.560968	0.746	0.515	Inh L1 GAD1 SP8
	LBX1	2.84109e-54	2.11945e-51	0.593993	0.751	0.519	Inh L1 GAD1 SP8
	POU4F1	4.23593e-54	3.16e-51	0.570152	0.731	0.518	Inh L1 GAD1 SP8
	MEOX2	1.01549e-53	7.57556e-51	0.582969	0.745	0.522	Inh L1 GAD1 SP8
	NKX6-1	1.12091e-53	8.36201e-51	0.394881	0.787	0.526	Inh L1 GAD1 SP8
	EVX1	2.68857e-53	2.00567e-50	0.645682	0.713	0.505	Inh L1 GAD1 SP8
	NFIX(var.2)	4.59195e-52	3.4256e-49	0.432137	0.746	0.504	Inh L1 GAD1 SP8
	EVX2	3.87377e-50	2.88983e-47	0.576642	0.725	0.508	Inh L1 GAD1 SP8
	HOXA1	1.94799e-48	1.4532e-45	0.550385	0.707	0.503	Inh L1 GAD1 SP8
	HOXA5	1.94799e-48	1.4532e-45	0.550385	0.707	0.503	Inh L1 GAD1 SP8
	HOXB5	1.94799e-48	1.4532e-45	0.550385	0.707	0.503	Inh L1 GAD1 SP8
	RFX2	1.41514e-47	1.05569e-44	0.502023	0.686	0.487	Inh L1 GAD1 SP8
	DRGX	1.70609e-46	1.27274e-43	0.444257	0.737	0.519	Inh L1 GAD1 SP8
	HOXB6	3.52683e-45	2.63102e-42	0.467264	0.727	0.519	Inh L1 GAD1 SP8
	HOXD4	7.54315e-44	5.62719e-41	0.437545	0.74	0.524	Inh L1 GAD1 SP8
	HOXB7	2.34379e-43	1.74847e-40	0.545765	0.735	0.516	Inh L1 GAD1 SP8
	RFX5	3.58748e-42	2.67626e-39	0.472687	0.687	0.492	Inh L1 GAD1 SP8
	NFIB	7.04402e-41	5.25484e-38	0.343576	0.724	0.504	Inh L1 GAD1 SP8
	BARX1	1.47288e-40	1.09877e-37	0.546294	0.711	0.511	Inh L1 GAD1 SP8
	GSX2	1.53921e-40	1.14825e-37	0.412771	0.714	0.516	Inh L1 GAD1 SP8
	VAX1	1.53921e-40	1.14825e-37	0.412771	0.714	0.516	Inh L1 GAD1 SP8
	VAX2	1.53921e-40	1.14825e-37	0.412771	0.714	0.516	Inh L1 GAD1 SP8
	RFX4	2.714e-39	2.02464e-36	0.411728	0.677	0.489	Inh L1 GAD1 SP8
	EMX1	6.4263e-39	4.79402e-36	0.441459	0.711	0.506	Inh L1 GAD1 SP8
	HOXA2	6.4263e-39	4.79402e-36	0.441459	0.711	0.506	Inh L1 GAD1 SP8
	HOXB2	6.4263e-39	4.79402e-36	0.441459	0.711	0.506	Inh L1 GAD1 SP8
	HOXD3	6.4263e-39	4.79402e-36	0.441459	0.711	0.506	Inh L1 GAD1 SP8
	PDX1	6.4263e-39	4.79402e-36	0.441459	0.711	0.506	Inh L1 GAD1 SP8
	SOX8	1.42014e-37	1.05943e-34	0.258431	0.742	0.517	Inh L1 GAD1 SP8
	Sox5	2.50629e-37	1.86969e-34	0.370887	0.716	0.528	Inh L1 GAD1 SP8
	MNX1	2.32395e-36	1.73367e-33	0.381156	0.732	0.525	Inh L1 GAD1 SP8
	Arid3b	4.33017e-36	3.23031e-33	0.347764	0.726	0.523	Inh L1 GAD1 SP8
	HOXB3	2.57914e-35	1.92404e-32	0.333651	0.736	0.525	Inh L1 GAD1 SP8
	SOX18	7.10856e-35	5.30299e-32	0.413663	0.695	0.511	Inh L1 GAD1 SP8
	Tcf12	1.39141e-34	1.03799e-31	0.287901	0.718	0.492	Inh L1 GAD1 SP8
	CTCFL	2.01407e-34	1.50249e-31	0.282456	0.714	0.533	Inh L1 GAD1 SP8
	NFIC::TLX1	4.04826e-34	3.02001e-31	0.448607	0.704	0.506	Inh L1 GAD1 SP8
	DLX6	3.83007e-33	2.85723e-30	0.441136	0.687	0.513	Inh L1 GAD1 SP8
	DLX5	1.39593e-32	1.04137e-29	0.41448	0.698	0.505	Inh L1 GAD1 SP8
	HOXC8	2.34385e-32	1.74851e-29	0.455474	0.673	0.512	Inh L1 GAD1 SP8
	Pou5f1::Sox2	3.21431e-32	2.39788e-29	0.369996	0.697	0.515	Inh L1 GAD1 SP8
	ARGFX	1.07522e-29	8.02117e-27	0.356253	0.693	0.516	Inh L1 GAD1 SP8
	MEOX1	6.16357e-29	4.59802e-26	0.301463	0.7	0.518	Inh L1 GAD1 SP8
	GBX2	6.83855e-28	5.10156e-25	0.338077	0.687	0.519	Inh L1 GAD1 SP8
	LHX5	1.09972e-27	8.20388e-25	0.255937	0.709	0.521	Inh L1 GAD1 SP8
	NKX6-2	1.09972e-27	8.20388e-25	0.255937	0.709	0.521	Inh L1 GAD1 SP8
	FOXP2	4.64969e-27	3.46867e-24	0.348749	0.708	0.537	Inh L1 GAD1 SP8
	ISL2	8.78839e-27	6.55614e-24	0.334588	0.666	0.517	Inh L1 GAD1 SP8
	Foxf1	1.05014e-26	7.83405e-24	0.34413	0.686	0.532	Inh L1 GAD1 SP8
	RFX3	3.2911e-26	2.45516e-23	0.277071	0.646	0.492	Inh L1 GAD1 SP8
	Foxd3	6.2841e-26	4.68794e-23	0.315303	0.709	0.533	Inh L1 GAD1 SP8
	ALX3	7.69264e-26	5.73871e-23	0.278669	0.683	0.518	Inh L1 GAD1 SP8
	BARX2	9.08404e-26	6.7767e-23	0.357735	0.678	0.522	Inh L1 GAD1 SP8
	MEF2D	1.01848e-25	7.59788e-23	0.331422	0.617	0.482	Inh L1 GAD1 SP8
	MYF5	1.49144e-25	1.11262e-22	0.266476	0.66	0.495	Inh L1 GAD1 SP8
	HOXA7	1.98937e-25	1.48407e-22	0.341254	0.655	0.499	Inh L1 GAD1 SP8
	HOXB8	1.98937e-25	1.48407e-22	0.341254	0.655	0.499	Inh L1 GAD1 SP8
	HOXD8	1.98937e-25	1.48407e-22	0.341254	0.655	0.499	Inh L1 GAD1 SP8
	MEF2B	4.43e-25	3.30478e-22	0.366517	0.615	0.475	Inh L1 GAD1 SP8
	POU3F2	1.53644e-24	1.14619e-21	0.289241	0.67	0.511	Inh L1 GAD1 SP8
	EMX2	1.95622e-24	1.45934e-21	0.294774	0.689	0.511	Inh L1 GAD1 SP8
	ZBTB18	3.48705e-24	2.60134e-21	0.261724	0.642	0.487	Inh L1 GAD1 SP8
	POU5F1B	3.95218e-23	2.94833e-20	0.336198	0.639	0.51	Inh L1 GAD1 SP8
	HNF1A	6.84762e-23	5.10832e-20	0.397217	0.665	0.524	Inh L1 GAD1 SP8
	SOX14	1.40408e-22	1.04744e-19	0.261102	0.686	0.516	Inh L1 GAD1 SP8
	RFX1	3.6886e-22	2.7517e-19	0.356276	0.629	0.494	Inh L1 GAD1 SP8
	POU1F1	4.2337e-22	3.15834e-19	0.275848	0.66	0.516	Inh L1 GAD1 SP8
	HOXB4	6.49958e-22	4.84869e-19	0.301079	0.642	0.51	Inh L1 GAD1 SP8
	POU6F1	1.00554e-21	7.50131e-19	0.269197	0.695	0.517	Inh L1 GAD1 SP8
	Foxj3	1.18025e-21	8.80464e-19	0.260581	0.673	0.536	Inh L1 GAD1 SP8
	FOXA3	2.42937e-21	1.81231e-18	0.324777	0.678	0.527	Inh L1 GAD1 SP8
	Hmx1	2.92432e-21	2.18154e-18	0.318006	0.679	0.518	Inh L1 GAD1 SP8
	FOXP1	5.65211e-21	4.21648e-18	0.281126	0.684	0.529	Inh L1 GAD1 SP8
	SOHLH2	8.23059e-21	6.14002e-18	0.36533	0.626	0.486	Inh L1 GAD1 SP8
	FOXA2	2.41336e-20	1.80037e-17	0.306357	0.666	0.526	Inh L1 GAD1 SP8
	FOXI1	4.05332e-20	3.02378e-17	0.286111	0.67	0.531	Inh L1 GAD1 SP8
	FOXL1	4.05332e-20	3.02378e-17	0.286111	0.67	0.531	Inh L1 GAD1 SP8
	FOXO4	4.05332e-20	3.02378e-17	0.286111	0.67	0.531	Inh L1 GAD1 SP8
	FOXO6	4.05332e-20	3.02378e-17	0.286111	0.67	0.531	Inh L1 GAD1 SP8
	FOXP3	4.05332e-20	3.02378e-17	0.286111	0.67	0.531	Inh L1 GAD1 SP8
	SRY	7.90583e-20	5.89775e-17	0.26504	0.679	0.522	Inh L1 GAD1 SP8
	FOXG1	8.71307e-20	6.49995e-17	0.254874	0.681	0.53	Inh L1 GAD1 SP8
	Foxj2	8.71307e-20	6.49995e-17	0.254874	0.681	0.53	Inh L1 GAD1 SP8
	POU2F1	1.02534e-19	7.64901e-17	0.318506	0.637	0.509	Inh L1 GAD1 SP8
	FOXK2	6.39531e-19	4.7709e-16	0.288964	0.673	0.527	Inh L1 GAD1 SP8
	Hmx3	6.54894e-19	4.88551e-16	0.271299	0.676	0.521	Inh L1 GAD1 SP8
	SOX2	3.46721e-18	2.58654e-15	0.25588	0.65	0.516	Inh L1 GAD1 SP8
	LHX1	2.12263e-17	1.58348e-14	0.282058	0.647	0.503	Inh L1 GAD1 SP8
	POU3F3	2.54694e-17	1.90001e-14	0.268972	0.652	0.512	Inh L1 GAD1 SP8
	FOXE1	3.12078e-17	2.3281e-14	0.29256	0.652	0.53	Inh L1 GAD1 SP8
	LHX2	3.28923e-17	2.45377e-14	0.286118	0.639	0.515	Inh L1 GAD1 SP8
	Hmx2	1.12516e-16	8.3937e-14	0.253676	0.646	0.518	Inh L1 GAD1 SP8
	ARNT::HIF1A	1.21613e-16	9.0723e-14	0.262431	0.61	0.488	Inh L1 GAD1 SP8
	POU2F2	1.2987e-16	9.6883e-14	0.296974	0.614	0.505	Inh L1 GAD1 SP8
	GBX1	6.41474e-16	4.78539e-13	0.258746	0.66	0.512	Inh L1 GAD1 SP8
	POU3F4	7.54541e-16	5.62888e-13	0.264014	0.603	0.502	Inh L1 GAD1 SP8
	HNF1B	1.45367e-14	1.08444e-11	0.350214	0.637	0.52	Inh L1 GAD1 SP8
	FOXA1	1.61688e-14	1.20619e-11	0.259538	0.635	0.518	Inh L1 GAD1 SP8
	Isl1	2.01674e-14	1.50449e-11	0.25527	0.635	0.505	Inh L1 GAD1 SP8
	PBX2	2.49477e-14	1.8611e-11	0.281981	0.609	0.503	Inh L1 GAD1 SP8
	HOXC4	7.23222e-14	5.39523e-11	0.264581	0.649	0.517	Inh L1 GAD1 SP8
	HOXA4	1.96253e-13	1.46404e-10	0.260318	0.609	0.497	Inh L1 GAD1 SP8
	MEIS2(var.2)	3.42842e-12	2.5576e-09	0.280086	0.599	0.505	Inh L1 GAD1 SP8
	Dlx3	6.54225e-12	4.88052e-09	0.256666	0.615	0.506	Inh L1 GAD1 SP8
	Dlx4	6.54225e-12	4.88052e-09	0.256666	0.615	0.506	Inh L1 GAD1 SP8
	MNT	1.40546e-11	1.04847e-08	0.278484	0.591	0.495	Inh L1 GAD1 SP8
	Arid5a	4.41186e-11	3.29125e-08	0.25206	0.614	0.517	Inh L1 GAD1 SP8
	GFI1	7.47852e-07	0.000557897	0.255603	0.568	0.499	Inh L1 GAD1 SP8
	POU4F3	0.00431242	1	0.254922	0.658	0.524	Inh L1 LAMP5 NDNF
	RFX4	6.94157e-10	5.17841e-07	0.260159	0.593	0.49	Inh L1 GAD1 NDST4
	POU4F1	3.88721e-09	2.89986e-06	0.32046	0.682	0.519	Inh L1 GAD1 NDST4
	POU4F3	3.33446e-08	2.48751e-05	0.340085	0.686	0.523	Inh L1 GAD1 NDST4
	DLX5	4.64591e-07	0.000346585	0.33419	0.605	0.506	Inh L1 GAD1 NDST4
	POU4F2	2.07639e-06	0.00154899	0.269722	0.659	0.52	Inh L1 GAD1 NDST4
	EVX2	2.57082e-06	0.00191783	0.292856	0.646	0.509	Inh L1 GAD1 NDST4
	EVX1	1.07567e-05	0.0080245	0.253466	0.619	0.506	Inh L1 GAD1 NDST4
	Arid3b	2.86792e-05	0.0213947	0.298292	0.688	0.524	Inh L1 GAD1 NDST4
	Dlx1	2.97509e-05	0.0221942	0.276595	0.638	0.512	Inh L1 GAD1 NDST4
	VSX1	0.000126247	0.0941805	0.30208	0.651	0.512	Inh L1 GAD1 NDST4
	VSX2	0.000126247	0.0941805	0.30208	0.651	0.512	Inh L1 GAD1 NDST4
	Dlx2	0.000502496	0.374862	0.263036	0.661	0.517	Inh L1 GAD1 NDST4
	ASCL1	0	0	0.985367	0.904	0.477	Inh L1-5 VIP KCNJ2
	ASCL1(var.2)	4.4871041955302e-319	3.34737972986553e-316	0.772262	0.799	0.464	Inh L1-5 VIP KCNJ2
	BHLHE22(var.2)	1.07974262220136e-311	0	1.04344	0.926	0.482	Inh L1-5 VIP KCNJ2
	TCF4	3.80066e-289	2.83529e-286	0.641924	0.777	0.46	Inh L1-5 VIP KCNJ2
	MYOG	2.26821e-264	1.69209e-261	0.903574	0.888	0.479	Inh L1-5 VIP KCNJ2
	Ascl2	9.92003e-262	7.40035e-259	0.825413	0.875	0.484	Inh L1-5 VIP KCNJ2
	NHLH1	2.38515e-257	1.77932e-254	0.845903	0.866	0.482	Inh L1-5 VIP KCNJ2
	Tcf12	1.36946e-232	1.02162e-229	0.86982	0.88	0.488	Inh L1-5 VIP KCNJ2
	NHLH2	4.36849e-224	3.25889e-221	0.752581	0.8	0.481	Inh L1-5 VIP KCNJ2
	TCF3	6.46546e-221	4.82323e-218	0.534744	0.727	0.461	Inh L1-5 VIP KCNJ2
	TCF12(var.2)	2.02575e-217	1.51121e-214	0.540971	0.727	0.462	Inh L1-5 VIP KCNJ2
	MYOD1	7.53533e-206	5.62135e-203	0.662314	0.757	0.469	Inh L1-5 VIP KCNJ2
	SNAI1	4.33636e-176	3.23493e-173	0.40077	0.679	0.458	Inh L1-5 VIP KCNJ2
	Ptf1a(var.2)	6.48238e-173	4.83586e-170	0.862359	0.825	0.491	Inh L1-5 VIP KCNJ2
	BHLHA15(var.2)	3.71029e-167	2.76788e-164	0.648832	0.778	0.482	Inh L1-5 VIP KCNJ2
	MYF5	4.3483e-156	3.24383e-153	0.826393	0.804	0.492	Inh L1-5 VIP KCNJ2
	ZEB1	1.14537e-150	8.54449e-148	0.342256	0.66	0.46	Inh L1-5 VIP KCNJ2
	ATOH1(var.2)	1.20199e-115	8.96686e-113	0.526855	0.727	0.482	Inh L1-5 VIP KCNJ2
	TFAP4	1.3084e-107	9.76065e-105	0.6428	0.749	0.495	Inh L1-5 VIP KCNJ2
	SNAI3	1.50958e-103	1.12615e-100	0.268195	0.604	0.457	Inh L1-5 VIP KCNJ2
	Ptf1a(var.3)	9.76544e-93	7.28502e-90	0.300659	0.613	0.457	Inh L1-5 VIP KCNJ2
	SNAI2	2.15753e-92	1.60952e-89	0.270139	0.585	0.456	Inh L1-5 VIP KCNJ2
	CTCF	4.18934e-91	3.12525e-88	0.494589	0.82	0.536	Inh L1-5 VIP KCNJ2
	MSC	9.02023e-89	6.72909e-86	0.470159	0.709	0.492	Inh L1-5 VIP KCNJ2
	FERD3L	1.38861e-74	1.0359e-71	0.451837	0.66	0.487	Inh L1-5 VIP KCNJ2
	Tcf21	1.67605e-67	1.25033e-64	0.414292	0.692	0.491	Inh L1-5 VIP KCNJ2
	EVX2	5.40203e-24	4.02991e-21	0.338532	0.662	0.508	Inh L1-5 VIP KCNJ2
	EVX1	7.92515e-21	5.91216e-18	0.393565	0.642	0.505	Inh L1-5 VIP KCNJ2
	Isl1	8.24529e-20	6.15099e-17	0.331722	0.619	0.504	Inh L1-5 VIP KCNJ2
	POU4F2	1.17801e-19	8.78795e-17	0.262353	0.66	0.519	Inh L1-5 VIP KCNJ2
	DLX5	1.96184e-19	1.46353e-16	0.336548	0.625	0.505	Inh L1-5 VIP KCNJ2
	POU4F1	2.96432e-19	2.21138e-16	0.278089	0.669	0.518	Inh L1-5 VIP KCNJ2
	POU4F3	6.81524e-18	5.08417e-15	0.267487	0.667	0.522	Inh L1-5 VIP KCNJ2
	Dlx1	1.70407e-15	1.27124e-12	0.263429	0.651	0.511	Inh L1-5 VIP KCNJ2
	Arid5a	2.66121e-15	1.98526e-12	0.314399	0.628	0.516	Inh L1-5 VIP KCNJ2
	Arid3b	2.21673e-12	1.65368e-09	0.258811	0.671	0.523	Inh L1-5 VIP KCNJ2
	Dlx2	2.26418e-12	1.68907e-09	0.339499	0.646	0.517	Inh L1-5 VIP KCNJ2
	HOXA7	4.75145e-11	3.54458e-08	0.251148	0.591	0.5	Inh L1-5 VIP KCNJ2
	HOXB8	4.75145e-11	3.54458e-08	0.251148	0.591	0.5	Inh L1-5 VIP KCNJ2
	HOXD8	4.75145e-11	3.54458e-08	0.251148	0.591	0.5	Inh L1-5 VIP KCNJ2
	HOXB4	1.72545e-10	1.28718e-07	0.252159	0.598	0.51	Inh L1-5 VIP KCNJ2
	HNF1A	5.12427e-08	3.8227e-05	0.252183	0.631	0.524	Inh L1-5 VIP KCNJ2
	ASCL1	0	0	0.751164	0.83	0.473	Inh L1-6 VIP IQGAP2
	ASCL1(var.2)	0	0	0.476766	0.701	0.462	Inh L1-6 VIP IQGAP2
	BHLHE22(var.2)	5.66584e-308	4.22672e-305	0.666321	0.854	0.478	Inh L1-6 VIP IQGAP2
	MYOG	2.86666e-298	2.13853e-295	0.660511	0.822	0.475	Inh L1-6 VIP IQGAP2
	NHLH1	1.28072e-292	9.55415e-290	0.637551	0.799	0.479	Inh L1-6 VIP IQGAP2
	Ascl2	5.49996e-291	4.10297e-288	0.628747	0.78	0.481	Inh L1-6 VIP IQGAP2
	TCF4	3.47066e-282	2.58911e-279	0.33494	0.644	0.46	Inh L1-6 VIP IQGAP2
	Tcf12	5.87524e-272	4.38293e-269	0.628709	0.807	0.485	Inh L1-6 VIP IQGAP2
	TCF3	2.96028e-245	2.20837e-242	0.268629	0.616	0.46	Inh L1-6 VIP IQGAP2
	TCF12(var.2)	1.65205e-239	1.23243e-236	0.271011	0.615	0.462	Inh L1-6 VIP IQGAP2
	NHLH2	1.3249e-217	9.88378e-215	0.505604	0.728	0.479	Inh L1-6 VIP IQGAP2
	MYOD1	2.88701e-198	2.15371e-195	0.42451	0.645	0.468	Inh L1-6 VIP IQGAP2
	BHLHA15(var.2)	5.98392e-163	4.464e-160	0.48177	0.694	0.48	Inh L1-6 VIP IQGAP2
	Ptf1a(var.2)	2.98844e-150	2.22938e-147	0.463625	0.729	0.489	Inh L1-6 VIP IQGAP2
	MYF5	4.99388e-130	3.72543e-127	0.434403	0.705	0.491	Inh L1-6 VIP IQGAP2
	TFAP4	2.5268e-120	1.88499e-117	0.467387	0.691	0.493	Inh L1-6 VIP IQGAP2
	ATOH1(var.2)	7.36111e-109	5.49139e-106	0.342253	0.644	0.481	Inh L1-6 VIP IQGAP2
	MSC	1.80064e-95	1.34327e-92	0.433918	0.643	0.491	Inh L1-6 VIP IQGAP2
	CTCF	2.37751e-81	1.77362e-78	0.293317	0.747	0.534	Inh L1-6 VIP IQGAP2
	EVX1	2.74112e-64	2.04487e-61	0.487149	0.664	0.502	Inh L1-6 VIP IQGAP2
	POU4F2	8.18834e-64	6.1085e-61	0.43295	0.713	0.515	Inh L1-6 VIP IQGAP2
	Dlx1	3.94846e-63	2.94555e-60	0.527721	0.687	0.508	Inh L1-6 VIP IQGAP2
	DLX5	7.79544e-62	5.8154e-59	0.403661	0.656	0.503	Inh L1-6 VIP IQGAP2
	BARX1	1.17571e-61	8.77077e-59	0.472124	0.692	0.507	Inh L1-6 VIP IQGAP2
	EVX2	4.28158e-58	3.19406e-55	0.466304	0.682	0.505	Inh L1-6 VIP IQGAP2
	Tcf21	1.99558e-57	1.4887e-54	0.304608	0.61	0.49	Inh L1-6 VIP IQGAP2
	Dlx2	7.73567e-52	5.77081e-49	0.409257	0.688	0.513	Inh L1-6 VIP IQGAP2
	POU4F3	1.00102e-51	7.46759e-49	0.390744	0.703	0.519	Inh L1-6 VIP IQGAP2
	HOXA1	2.88896e-51	2.15516e-48	0.417023	0.659	0.5	Inh L1-6 VIP IQGAP2
	HOXA5	2.88896e-51	2.15516e-48	0.417023	0.659	0.5	Inh L1-6 VIP IQGAP2
	HOXB5	2.88896e-51	2.15516e-48	0.417023	0.659	0.5	Inh L1-6 VIP IQGAP2
	POU4F1	1.93032e-46	1.44002e-43	0.373204	0.687	0.515	Inh L1-6 VIP IQGAP2
	Pou5f1::Sox2	2.64326e-45	1.97187e-42	0.352681	0.674	0.512	Inh L1-6 VIP IQGAP2
	HOXA7	1.39789e-43	1.04283e-40	0.370366	0.634	0.497	Inh L1-6 VIP IQGAP2
	HOXB8	1.39789e-43	1.04283e-40	0.370366	0.634	0.497	Inh L1-6 VIP IQGAP2
	HOXD8	1.39789e-43	1.04283e-40	0.370366	0.634	0.497	Inh L1-6 VIP IQGAP2
	SOX8	3.89541e-42	2.90598e-39	0.252614	0.73	0.512	Inh L1-6 VIP IQGAP2
	LHX1	7.93235e-38	5.91753e-35	0.288939	0.637	0.5	Inh L1-6 VIP IQGAP2
	SOX18	3.90891e-34	2.91605e-31	0.330807	0.656	0.508	Inh L1-6 VIP IQGAP2
	POU5F1B	2.65461e-33	1.98034e-30	0.267238	0.645	0.507	Inh L1-6 VIP IQGAP2
	Isl1	2.90334e-33	2.16589e-30	0.293918	0.625	0.502	Inh L1-6 VIP IQGAP2
	SOX9	3.82677e-32	2.85477e-29	0.27707	0.702	0.512	Inh L1-6 VIP IQGAP2
	HOXA6	3.47891e-31	2.59527e-28	0.385127	0.654	0.513	Inh L1-6 VIP IQGAP2
	HOXA4	3.3357e-30	2.48843e-27	0.331115	0.602	0.495	Inh L1-6 VIP IQGAP2
	POU1F1	4.52799e-30	3.37788e-27	0.302236	0.65	0.514	Inh L1-6 VIP IQGAP2
	VSX1	4.82656e-29	3.60061e-26	0.281001	0.659	0.509	Inh L1-6 VIP IQGAP2
	VSX2	4.82656e-29	3.60061e-26	0.281001	0.659	0.509	Inh L1-6 VIP IQGAP2
	SOX14	3.56685e-28	2.66087e-25	0.277997	0.68	0.512	Inh L1-6 VIP IQGAP2
	EMX1	2.38587e-26	1.77986e-23	0.294079	0.635	0.504	Inh L1-6 VIP IQGAP2
	HOXA2	2.38587e-26	1.77986e-23	0.294079	0.635	0.504	Inh L1-6 VIP IQGAP2
	HOXB2	2.38587e-26	1.77986e-23	0.294079	0.635	0.504	Inh L1-6 VIP IQGAP2
	HOXD3	2.38587e-26	1.77986e-23	0.294079	0.635	0.504	Inh L1-6 VIP IQGAP2
	PDX1	2.38587e-26	1.77986e-23	0.294079	0.635	0.504	Inh L1-6 VIP IQGAP2
	Sox17	2.54356e-26	1.8975e-23	0.292657	0.621	0.504	Inh L1-6 VIP IQGAP2
	HOXB7	6.26962e-24	4.67714e-21	0.261289	0.668	0.513	Inh L1-6 VIP IQGAP2
	Arid5a	1.01016e-23	7.53581e-21	0.292178	0.64	0.514	Inh L1-6 VIP IQGAP2
	DLX6	1.91009e-23	1.42493e-20	0.266788	0.663	0.51	Inh L1-6 VIP IQGAP2
	GSX2	2.81568e-23	2.1005e-20	0.264786	0.657	0.514	Inh L1-6 VIP IQGAP2
	VAX1	2.81568e-23	2.1005e-20	0.264786	0.657	0.514	Inh L1-6 VIP IQGAP2
	VAX2	2.81568e-23	2.1005e-20	0.264786	0.657	0.514	Inh L1-6 VIP IQGAP2
	SOX2	1.20595e-22	8.99637e-20	0.25293	0.683	0.512	Inh L1-6 VIP IQGAP2
	DRGX	4.23848e-22	3.16191e-19	0.256155	0.667	0.517	Inh L1-6 VIP IQGAP2
	HOXB4	1.82955e-21	1.36485e-18	0.314576	0.615	0.508	Inh L1-6 VIP IQGAP2
	MEOX2	2.45062e-21	1.82816e-18	0.26827	0.674	0.519	Inh L1-6 VIP IQGAP2
	POU6F1(var.2)	1.34913e-20	1.00645e-17	0.255495	0.641	0.509	Inh L1-6 VIP IQGAP2
	Sox5	2.27144e-20	1.69449e-17	0.273069	0.699	0.524	Inh L1-6 VIP IQGAP2
	LBX1	3.55169e-20	2.64956e-17	0.267517	0.681	0.516	Inh L1-6 VIP IQGAP2
	MEOX1	5.19848e-20	3.87807e-17	0.281798	0.669	0.515	Inh L1-6 VIP IQGAP2
	Arid3b	4.67024e-18	3.484e-15	0.265433	0.669	0.521	Inh L1-6 VIP IQGAP2
	EMX2	1.3643e-17	1.01777e-14	0.289913	0.634	0.509	Inh L1-6 VIP IQGAP2
	HOXC8	3.15384e-17	2.35277e-14	0.279562	0.637	0.51	Inh L1-6 VIP IQGAP2
	HOXD4	1.1612e-15	8.66256e-13	0.29695	0.657	0.522	Inh L1-6 VIP IQGAP2
	POU6F1	2.2868e-12	1.70595e-09	0.277092	0.649	0.515	Inh L1-6 VIP IQGAP2
	BHLHE22(var.2)	0	0	1.53995	0.963	0.483	Inh L1-3 VIP NPR3
	MYOG	0	0	1.44745	0.941	0.48	Inh L1-3 VIP NPR3
	ASCL1	0	0	1.33407	0.921	0.478	Inh L1-3 VIP NPR3
	Tcf12	0	0	1.29323	0.929	0.489	Inh L1-3 VIP NPR3
	NHLH1	1.0204086003253e-318	7.61224815842675e-316	1.24478	0.905	0.483	Inh L1-3 VIP NPR3
	Ptf1a(var.2)	4.32344e-307	3.22529e-304	1.35964	0.918	0.491	Inh L1-3 VIP NPR3
	Ascl2	1.18761e-295	8.85954e-293	1.21406	0.898	0.485	Inh L1-3 VIP NPR3
	MYF5	6.86605e-269	5.12207e-266	1.20648	0.895	0.492	Inh L1-3 VIP NPR3
	BHLHA15(var.2)	3.26345e-240	2.43453e-237	1.11353	0.872	0.482	Inh L1-3 VIP NPR3
	NHLH2	2.0316e-178	1.51557e-175	0.824774	0.829	0.482	Inh L1-3 VIP NPR3
	ATOH1(var.2)	3.85429e-175	2.8753e-172	0.85591	0.819	0.482	Inh L1-3 VIP NPR3
	TFAP4	1.60619e-140	1.19821e-137	0.845258	0.81	0.495	Inh L1-3 VIP NPR3
	MYOD1	4.23573e-115	3.15985e-112	0.5777	0.753	0.47	Inh L1-3 VIP NPR3
	MSC	3.93606e-105	2.9363e-102	0.62077	0.771	0.492	Inh L1-3 VIP NPR3
	Tcf21	2.6534e-95	1.97944e-92	0.618278	0.767	0.49	Inh L1-3 VIP NPR3
	CTCF	1.62635e-81	1.21325e-78	0.449041	0.83	0.537	Inh L1-3 VIP NPR3
	ASCL1(var.2)	1.68403e-75	1.25628e-72	0.415072	0.677	0.466	Inh L1-3 VIP NPR3
	EVX1	1.0139e-72	7.56373e-70	0.680714	0.735	0.504	Inh L1-3 VIP NPR3
	EVX2	1.53e-71	1.14138e-68	0.659876	0.768	0.507	Inh L1-3 VIP NPR3
	POU4F3	2.10281e-69	1.56869e-66	0.554456	0.751	0.522	Inh L1-3 VIP NPR3
	FERD3L	1.44853e-68	1.08061e-65	0.517729	0.71	0.487	Inh L1-3 VIP NPR3
	POU4F1	4.11267e-65	3.06805e-62	0.536097	0.745	0.518	Inh L1-3 VIP NPR3
	POU4F2	3.93742e-62	2.93732e-59	0.553761	0.743	0.518	Inh L1-3 VIP NPR3
	Dlx1	1.9309e-58	1.44045e-55	0.553831	0.72	0.511	Inh L1-3 VIP NPR3
	BARX1	4.74599e-58	3.54051e-55	0.491555	0.738	0.51	Inh L1-3 VIP NPR3
	VSX1	3.85219e-51	2.87373e-48	0.553686	0.723	0.511	Inh L1-3 VIP NPR3
	VSX2	3.85219e-51	2.87373e-48	0.553686	0.723	0.511	Inh L1-3 VIP NPR3
	HOXA1	2.86947e-50	2.14062e-47	0.571623	0.683	0.503	Inh L1-3 VIP NPR3
	HOXA5	2.86947e-50	2.14062e-47	0.571623	0.683	0.503	Inh L1-3 VIP NPR3
	HOXB5	2.86947e-50	2.14062e-47	0.571623	0.683	0.503	Inh L1-3 VIP NPR3
	Ptf1a	7.15845e-48	5.3402e-45	0.388876	0.633	0.461	Inh L1-3 VIP NPR3
	HOXB7	8.32549e-46	6.21081e-43	0.53759	0.724	0.515	Inh L1-3 VIP NPR3
	Dlx2	7.79927e-45	5.81826e-42	0.421197	0.73	0.516	Inh L1-3 VIP NPR3
	POU1F1	1.22168e-44	9.1137e-42	0.459328	0.721	0.515	Inh L1-3 VIP NPR3
	ZBTB18	4.23909e-44	3.16236e-41	0.379852	0.68	0.486	Inh L1-3 VIP NPR3
	DLX5	2.99619e-43	2.23516e-40	0.48529	0.684	0.505	Inh L1-3 VIP NPR3
	LBX1	3.69381e-43	2.75558e-40	0.379207	0.729	0.518	Inh L1-3 VIP NPR3
	ZNF317	4.4452e-43	3.31612e-40	0.368772	0.66	0.481	Inh L1-3 VIP NPR3
	DRGX	5.57279e-43	4.1573e-40	0.500415	0.709	0.519	Inh L1-3 VIP NPR3
	HOXA6	7.89105e-43	5.88672e-40	0.53455	0.703	0.515	Inh L1-3 VIP NPR3
	POU6F2	5.71345e-42	4.26224e-39	0.428285	0.704	0.516	Inh L1-3 VIP NPR3
	Arid3b	5.46813e-40	4.07923e-37	0.360085	0.726	0.522	Inh L1-3 VIP NPR3
	GBX2	2.12679e-39	1.58658e-36	0.317936	0.717	0.518	Inh L1-3 VIP NPR3
	EMX1	2.1991e-39	1.64053e-36	0.468581	0.684	0.506	Inh L1-3 VIP NPR3
	HOXA2	2.1991e-39	1.64053e-36	0.468581	0.684	0.506	Inh L1-3 VIP NPR3
	HOXB2	2.1991e-39	1.64053e-36	0.468581	0.684	0.506	Inh L1-3 VIP NPR3
	HOXD3	2.1991e-39	1.64053e-36	0.468581	0.684	0.506	Inh L1-3 VIP NPR3
	PDX1	2.1991e-39	1.64053e-36	0.468581	0.684	0.506	Inh L1-3 VIP NPR3
	MEOX1	4.02967e-39	3.00614e-36	0.411729	0.726	0.517	Inh L1-3 VIP NPR3
	MYF6	7.58068e-39	5.65519e-36	0.421216	0.658	0.491	Inh L1-3 VIP NPR3
	NKX6-1	6.95684e-36	5.1898e-33	0.297135	0.736	0.526	Inh L1-3 VIP NPR3
	GSX2	2.02877e-35	1.51346e-32	0.518483	0.686	0.516	Inh L1-3 VIP NPR3
	VAX1	2.02877e-35	1.51346e-32	0.518483	0.686	0.516	Inh L1-3 VIP NPR3
	VAX2	2.02877e-35	1.51346e-32	0.518483	0.686	0.516	Inh L1-3 VIP NPR3
	GBX1	3.20988e-35	2.39457e-32	0.336714	0.71	0.512	Inh L1-3 VIP NPR3
	POU5F1B	5.64135e-35	4.20844e-32	0.433351	0.683	0.509	Inh L1-3 VIP NPR3
	HOXA4	2.29748e-34	1.71392e-31	0.495258	0.646	0.497	Inh L1-3 VIP NPR3
	EMX2	7.74942e-33	5.78107e-30	0.336609	0.709	0.511	Inh L1-3 VIP NPR3
	Isl1	7.85117e-33	5.85697e-30	0.489038	0.66	0.504	Inh L1-3 VIP NPR3
	HOXA7	1.60586e-32	1.19797e-29	0.378787	0.668	0.499	Inh L1-3 VIP NPR3
	HOXB8	1.60586e-32	1.19797e-29	0.378787	0.668	0.499	Inh L1-3 VIP NPR3
	HOXD8	1.60586e-32	1.19797e-29	0.378787	0.668	0.499	Inh L1-3 VIP NPR3
	MEOX2	1.93245e-32	1.44161e-29	0.399211	0.684	0.522	Inh L1-3 VIP NPR3
	POU3F2	4.78037e-30	3.56616e-27	0.400452	0.651	0.511	Inh L1-3 VIP NPR3
	SOX18	3.74922e-29	2.79692e-26	0.334516	0.676	0.511	Inh L1-3 VIP NPR3
	DLX6	5.7505e-29	4.28987e-26	0.362967	0.678	0.512	Inh L1-3 VIP NPR3
	EN2	1.11337e-28	8.30574e-26	0.353238	0.681	0.51	Inh L1-3 VIP NPR3
	Zic2	1.36214e-28	1.01616e-25	0.254939	0.605	0.479	Inh L1-3 VIP NPR3
	HOXC8	1.96138e-28	1.46319e-25	0.481295	0.668	0.512	Inh L1-3 VIP NPR3
	HOXD4	2.01663e-28	1.5044e-25	0.381471	0.699	0.524	Inh L1-3 VIP NPR3
	HOXB6	7.33277e-28	5.47025e-25	0.357878	0.697	0.519	Inh L1-3 VIP NPR3
	POU6F1(var.2)	1.49843e-27	1.11783e-24	0.355501	0.662	0.511	Inh L1-3 VIP NPR3
	POU3F3	2.68238e-27	2.00105e-24	0.358373	0.639	0.512	Inh L1-3 VIP NPR3
	NFIC(var.2)	3.36763e-27	2.51225e-24	0.26678	0.684	0.505	Inh L1-3 VIP NPR3
	Arid5a	4.49971e-24	3.35678e-21	0.322051	0.654	0.516	Inh L1-3 VIP NPR3
	POU5F1	1.77121e-23	1.32132e-20	0.2895	0.641	0.503	Inh L1-3 VIP NPR3
	HOXB4	3.64787e-23	2.72131e-20	0.366645	0.646	0.509	Inh L1-3 VIP NPR3
	POU2F1	1.34755e-22	1.00527e-19	0.365447	0.636	0.509	Inh L1-3 VIP NPR3
	MEIS1(var.2)	2.75984e-21	2.05884e-18	0.304481	0.628	0.502	Inh L1-3 VIP NPR3
	POU3F1	1.15907e-20	8.64667e-18	0.311481	0.646	0.511	Inh L1-3 VIP NPR3
	POU3F4	2.41762e-20	1.80354e-17	0.304858	0.625	0.502	Inh L1-3 VIP NPR3
	POU2F3	2.55487e-20	1.90593e-17	0.275053	0.634	0.503	Inh L1-3 VIP NPR3
	LHX1	2.67047e-20	1.99217e-17	0.31282	0.625	0.503	Inh L1-3 VIP NPR3
	Sox5	5.43957e-20	4.05792e-17	0.251597	0.671	0.528	Inh L1-3 VIP NPR3
	HNF1A	6.74089e-20	5.0287e-17	0.279041	0.661	0.524	Inh L1-3 VIP NPR3
	NR5A1	3.06165e-19	2.28399e-16	0.255998	0.607	0.493	Inh L1-3 VIP NPR3
	Hmx1	2.6261e-18	1.95907e-15	0.258502	0.662	0.518	Inh L1-3 VIP NPR3
	MAFA	3.69383e-17	2.7556e-14	0.250405	0.573	0.479	Inh L1-3 VIP NPR3
	HNF1B	1.73163e-16	1.29179e-13	0.279476	0.637	0.52	Inh L1-3 VIP NPR3
	MEIS2(var.2)	5.58084e-16	4.16331e-13	0.259588	0.614	0.505	Inh L1-3 VIP NPR3
	SOX14	6.88446e-16	5.13581e-13	0.282486	0.652	0.516	Inh L1-3 VIP NPR3
	SOX21	1.10335e-15	8.231e-13	0.279314	0.625	0.509	Inh L1-3 VIP NPR3
	Pou5f1::Sox2	6.09579e-15	4.54746e-12	0.262249	0.643	0.516	Inh L1-3 VIP NPR3
	PAX5	1.6266e-14	1.21344e-11	0.281715	0.604	0.501	Inh L1-3 VIP NPR3
	NR2F1(var.3)	9.84315e-13	7.34299e-10	0.265958	0.595	0.499	Inh L1-3 VIP NPR3
	BARHL2	2.57843e-12	1.92351e-09	0.32257	0.598	0.503	Inh L1-3 VIP NPR3
	MAX::MYC	4.13855e-10	3.08736e-07	0.258612	0.588	0.496	Inh L1-3 VIP NPR3
	TCF4	1.02655e-70	7.65807e-68	1.27125	0.934	0.464	Inh L1-6 SST NPY
	SNAI1	5.2841e-63	3.94194e-60	1.37324	0.914	0.461	Inh L1-6 SST NPY
	ASCL1(var.2)	6.18416e-62	4.61338e-59	1.13992	0.94	0.468	Inh L1-6 SST NPY
	TCF12(var.2)	2.16247e-55	1.6132e-52	1.04315	0.934	0.466	Inh L1-6 SST NPY
	TCF3	2.35072e-53	1.75364e-50	1.03798	0.921	0.464	Inh L1-6 SST NPY
	Rbpjl	7.03701e-52	5.24961e-49	1.09699	0.881	0.456	Inh L1-6 SST NPY
	SNAI3	4.22659e-50	3.15304e-47	1.11155	0.927	0.458	Inh L1-6 SST NPY
	SNAI2	7.09798e-48	5.29509e-45	1.2397	0.854	0.458	Inh L1-6 SST NPY
	Ptf1a(var.3)	3.30184e-45	2.46317e-42	1.1057	0.854	0.459	Inh L1-6 SST NPY
	MYOD1	1.25243e-43	9.34312e-41	1.3392	0.894	0.472	Inh L1-6 SST NPY
	ZEB1	2.86153e-36	2.1347e-33	0.76704	0.874	0.463	Inh L1-6 SST NPY
	FIGLA	1.58316e-33	1.18104e-30	0.955437	0.828	0.468	Inh L1-6 SST NPY
	RFX4	1.04115e-32	7.76698e-30	1.09409	0.828	0.49	Inh L1-6 SST NPY
	RFX2	4.21579e-32	3.14498e-29	1.04674	0.828	0.488	Inh L1-6 SST NPY
	KLF15	6.35704e-30	4.74235e-27	0.466343	0.927	0.529	Inh L1-6 SST NPY
	RFX5	1.69897e-26	1.26743e-23	0.946757	0.834	0.493	Inh L1-6 SST NPY
	CTCF	7.34537e-24	5.47965e-21	0.647434	0.881	0.54	Inh L1-6 SST NPY
	CTCFL	4.87874e-21	3.63954e-18	0.54572	0.828	0.534	Inh L1-6 SST NPY
	ZBTB18	2.87285e-19	2.14315e-16	0.782771	0.808	0.488	Inh L1-6 SST NPY
	ASCL1	7.9677e-18	5.9439e-15	0.681391	0.781	0.483	Inh L1-6 SST NPY
	SCRT1	1.03452e-17	7.71753e-15	0.784249	0.728	0.493	Inh L1-6 SST NPY
	NRF1	1.90093e-17	1.41809e-14	0.4586	0.828	0.525	Inh L1-6 SST NPY
	ZBTB14	2.41221e-17	1.79951e-14	0.42019	0.808	0.514	Inh L1-6 SST NPY
	NHLH1	4.2509e-16	3.17117e-13	0.498696	0.788	0.488	Inh L1-6 SST NPY
	Ptf1a(var.2)	3.88844e-14	2.90078e-11	0.444014	0.815	0.495	Inh L1-6 SST NPY
	BHLHE22(var.2)	7.87717e-14	5.87637e-11	0.329909	0.795	0.489	Inh L1-6 SST NPY
	SCRT2	2.62372e-13	1.9573e-10	0.614376	0.709	0.496	Inh L1-6 SST NPY
	MYOG	3.96425e-13	2.95733e-10	0.523702	0.795	0.485	Inh L1-6 SST NPY
	NHLH2	4.4382e-13	3.3109e-10	0.550702	0.709	0.486	Inh L1-6 SST NPY
	MYF5	1.8992e-12	1.4168e-09	0.441211	0.762	0.496	Inh L1-6 SST NPY
	TCFL5	2.20186e-12	1.64258e-09	0.418823	0.728	0.509	Inh L1-6 SST NPY
	MSC	4.86804e-12	3.63155e-09	0.501133	0.702	0.495	Inh L1-6 SST NPY
	Ascl2	2.26623e-11	1.6906e-08	0.481044	0.742	0.49	Inh L1-6 SST NPY
	BHLHA15(var.2)	5.76258e-11	4.29889e-08	0.5485	0.735	0.486	Inh L1-6 SST NPY
	RFX3	2.0446e-10	1.52527e-07	0.439614	0.702	0.493	Inh L1-6 SST NPY
	Tcf12	3.62238e-10	2.70229e-07	0.43688	0.748	0.494	Inh L1-6 SST NPY
	RFX1	5.01714e-10	3.74279e-07	0.372087	0.748	0.495	Inh L1-6 SST NPY
	TFDP1	1.04269e-09	7.77848e-07	0.342483	0.748	0.517	Inh L1-6 SST NPY
	Tcf21	1.38382e-09	1.03233e-06	0.448522	0.669	0.493	Inh L1-6 SST NPY
	FOXI1	9.28085e-08	6.92352e-05	0.415239	0.695	0.532	Inh L1-6 SST NPY
	FOXL1	9.28085e-08	6.92352e-05	0.415239	0.695	0.532	Inh L1-6 SST NPY
	FOXO4	9.28085e-08	6.92352e-05	0.415239	0.695	0.532	Inh L1-6 SST NPY
	FOXO6	9.28085e-08	6.92352e-05	0.415239	0.695	0.532	Inh L1-6 SST NPY
	FOXP3	9.28085e-08	6.92352e-05	0.415239	0.695	0.532	Inh L1-6 SST NPY
	FOXK2	9.56448e-08	7.13511e-05	0.399746	0.722	0.528	Inh L1-6 SST NPY
	KLF3	2.25498e-07	0.000168222	0.260255	0.695	0.5	Inh L1-6 SST NPY
	KLF14	2.28896e-07	0.000170756	0.264689	0.735	0.512	Inh L1-6 SST NPY
	ATF3	6.77382e-07	0.000505327	0.363168	0.675	0.503	Inh L1-6 SST NPY
	TFAP4	1.1022e-06	0.00082224	0.368456	0.689	0.498	Inh L1-6 SST NPY
	JDP2(var.2)	2.64908e-06	0.00197621	0.297343	0.702	0.504	Inh L1-6 SST NPY
	TCF7	4.08355e-06	0.00304633	0.426499	0.623	0.507	Inh L1-6 SST NPY
	Pou5f1::Sox2	5.05516e-06	0.00377115	0.392809	0.662	0.517	Inh L1-6 SST NPY
	ARNT::HIF1A	5.3087e-06	0.00396029	0.358469	0.669	0.489	Inh L1-6 SST NPY
	TGIF1	5.34373e-06	0.00398642	0.356112	0.642	0.479	Inh L1-6 SST NPY
	Ahr::Arnt	7.04494e-06	0.00525553	0.308875	0.636	0.482	Inh L1-6 SST NPY
	FOSB::JUN	7.18738e-06	0.00536178	0.446603	0.636	0.505	Inh L1-6 SST NPY
	FOXO3	8.25204e-06	0.00615602	0.259682	0.675	0.527	Inh L1-6 SST NPY
	FOXA1	9.45899e-06	0.00705641	0.368076	0.669	0.519	Inh L1-6 SST NPY
	FOSL2::JUNB(var.2)	1.15625e-05	0.00862559	0.413131	0.596	0.502	Inh L1-6 SST NPY
	HES1	1.75394e-05	0.0130844	0.304565	0.629	0.507	Inh L1-6 SST NPY
	CREM	2.55592e-05	0.0190671	0.312142	0.636	0.502	Inh L1-6 SST NPY
	HINFP	2.61353e-05	0.0194969	0.275769	0.636	0.505	Inh L1-6 SST NPY
	ATOH1(var.2)	2.92133e-05	0.0217931	0.282744	0.629	0.486	Inh L1-6 SST NPY
	HIF1A	3.19168e-05	0.0238099	0.501812	0.636	0.487	Inh L1-6 SST NPY
	FOXA2	4.89297e-05	0.0365015	0.306049	0.662	0.527	Inh L1-6 SST NPY
	FOSL1::JUN(var.2)	8.36608e-05	0.0624109	0.38052	0.596	0.5	Inh L1-6 SST NPY
	JUN::JUNB(var.2)	0.000120276	0.0897262	0.345701	0.642	0.506	Inh L1-6 SST NPY
	FOXK1	0.000156997	0.11712	0.273176	0.649	0.531	Inh L1-6 SST NPY
	Creb5	0.000264052	0.196983	0.367174	0.603	0.503	Inh L1-6 SST NPY
	E2F2	0.000288418	0.21516	0.253615	0.662	0.496	Inh L1-6 SST NPY
	FOXD1	0.000321291	0.239683	0.316188	0.656	0.52	Inh L1-6 SST NPY
	FOSB::JUNB(var.2)	0.000374747	0.279561	0.312537	0.57	0.503	Inh L1-6 SST NPY
	FOSL2::JUND(var.2)	0.000403939	0.301339	0.342459	0.589	0.505	Inh L1-6 SST NPY
	FOXP1	0.000609889	0.454977	0.286097	0.649	0.531	Inh L1-6 SST NPY
	HEY2	0.000649647	0.484636	0.362103	0.596	0.501	Inh L1-6 SST NPY
	MYF6	0.000802003	0.598294	0.373708	0.589	0.493	Inh L1-6 SST NPY
	FERD3L	0.000833505	0.621795	0.351719	0.596	0.489	Inh L1-6 SST NPY
	ELK1	0.000894062	0.66697	0.256208	0.576	0.501	Inh L1-6 SST NPY
	FOXA3	0.000988469	0.737398	0.264977	0.629	0.529	Inh L1-6 SST NPY
	FOXB1	0.0010673	0.796204	0.341272	0.589	0.518	Inh L1-6 SST NPY
	TGIF2	0.00116861	0.871781	0.38643	0.536	0.471	Inh L1-6 SST NPY
	SREBF1(var.2)	0.00157485	1	0.554296	0.616	0.496	Inh L1-6 SST NPY
	ATF7	0.00261903	1	0.30347	0.616	0.502	Inh L1-6 SST NPY
	TGIF2LX	0.00303237	1	0.322432	0.589	0.472	Inh L1-6 SST NPY
	POU5F1B	0.00305946	1	0.40197	0.596	0.511	Inh L1-6 SST NPY
	POU3F4	0.00383119	1	0.314798	0.556	0.503	Inh L1-6 SST NPY
	GRHL1	0.00710947	1	0.275304	0.57	0.502	Inh L1-6 SST NPY
	MAF::NFE2	0.00840137	1	0.262657	0.53	0.447	Inh L1-6 SST NPY
	ZBTB18	2.5122e-278	1.8741e-275	0.90667	0.81	0.482	Inh L3-5 SST EDNRA
	Ptf1a(var.2)	3.3114e-196	2.4703e-193	0.801281	0.8	0.49	Inh L3-5 SST EDNRA
	MYOG	2.56516e-182	1.91361e-179	0.706629	0.792	0.479	Inh L3-5 SST EDNRA
	MYF5	1.43954e-156	1.0739e-153	0.732959	0.772	0.491	Inh L3-5 SST EDNRA
	BHLHE22(var.2)	6.65027e-150	4.9611e-147	0.589288	0.815	0.483	Inh L3-5 SST EDNRA
	BHLHA15(var.2)	2.48e-139	1.85008e-136	0.590729	0.727	0.482	Inh L3-5 SST EDNRA
	Tcf12	9.45614e-137	7.05428e-134	0.546166	0.783	0.489	Inh L3-5 SST EDNRA
	ASCL1	1.57663e-135	1.17616e-132	0.497367	0.76	0.478	Inh L3-5 SST EDNRA
	Ascl2	4.84329e-134	3.6131e-131	0.548251	0.75	0.485	Inh L3-5 SST EDNRA
	NHLH1	8.4487e-122	6.30273e-119	0.505053	0.735	0.483	Inh L3-5 SST EDNRA
	MSC	1.28576e-72	9.5918e-70	0.412669	0.671	0.491	Inh L3-5 SST EDNRA
	Tcf21	7.516e-70	5.60694e-67	0.436255	0.661	0.49	Inh L3-5 SST EDNRA
	NHLH2	1.37925e-66	1.02892e-63	0.314962	0.659	0.483	Inh L3-5 SST EDNRA
	TWIST1	5.01222e-65	3.73912e-62	0.290059	0.605	0.466	Inh L3-5 SST EDNRA
	TFAP4	2.36596e-62	1.76501e-59	0.431595	0.682	0.495	Inh L3-5 SST EDNRA
	MYOD1	2.21833e-55	1.65487e-52	0.263321	0.586	0.471	Inh L3-5 SST EDNRA
	MAF	1.41175e-52	1.05317e-49	0.351976	0.61	0.483	Inh L3-5 SST EDNRA
	ATOH1(var.2)	8.26831e-50	6.16816e-47	0.292021	0.606	0.484	Inh L3-5 SST EDNRA
	MAFA	5.42082e-45	4.04393e-42	0.298212	0.597	0.478	Inh L3-5 SST EDNRA
	NRL	4.64382e-15	3.46429e-12	0.267984	0.562	0.496	Inh L3-5 SST EDNRA
	ZBTB18	3.01487e-79	2.24909e-76	0.857801	0.809	0.487	Inh L5-6 SST LOC101929667
	CTCF	2.30306e-64	1.71808e-61	0.587084	0.878	0.538	Inh L5-6 SST LOC101929667
	MYOG	7.39578e-53	5.51725e-50	0.659749	0.796	0.484	Inh L5-6 SST LOC101929667
	Ptf1a(var.2)	2.54716e-52	1.90018e-49	0.583229	0.833	0.494	Inh L5-6 SST LOC101929667
	BHLHE22(var.2)	1.94381e-49	1.45008e-46	0.488427	0.815	0.487	Inh L5-6 SST LOC101929667
	MYF5	8.5309e-44	6.36405e-41	0.494679	0.772	0.495	Inh L5-6 SST LOC101929667
	Tcf12	2.32455e-43	1.73412e-40	0.506825	0.762	0.493	Inh L5-6 SST LOC101929667
	ASCL1	5.57054e-40	4.15562e-37	0.46192	0.754	0.482	Inh L5-6 SST LOC101929667
	BHLHA15(var.2)	2.43301e-38	1.81503e-35	0.550837	0.747	0.485	Inh L5-6 SST LOC101929667
	NHLH1	8.01967e-37	5.98267e-34	0.447269	0.772	0.486	Inh L5-6 SST LOC101929667
	Ascl2	1.13026e-35	8.43173e-33	0.4964	0.743	0.489	Inh L5-6 SST LOC101929667
	ASCL1(var.2)	1.56468e-33	1.16725e-30	0.421575	0.703	0.468	Inh L5-6 SST LOC101929667
	RFX2	1.60896e-30	1.20028e-27	0.48738	0.705	0.488	Inh L5-6 SST LOC101929667
	MSC	1.18612e-28	8.84847e-26	0.504377	0.662	0.494	Inh L5-6 SST LOC101929667
	RFX4	2.34717e-26	1.75099e-23	0.453072	0.678	0.49	Inh L5-6 SST LOC101929667
	RFX5	7.67295e-26	5.72402e-23	0.409734	0.705	0.492	Inh L5-6 SST LOC101929667
	Tcf21	8.92775e-26	6.6601e-23	0.455581	0.697	0.493	Inh L5-6 SST LOC101929667
	TFAP4	2.02501e-25	1.51066e-22	0.575572	0.684	0.497	Inh L5-6 SST LOC101929667
	TCF4	3.43888e-23	2.5654e-20	0.332213	0.621	0.464	Inh L5-6 SST LOC101929667
	NRF1	3.64767e-22	2.72116e-19	0.272652	0.713	0.525	Inh L5-6 SST LOC101929667
	NHLH2	3.80713e-22	2.84012e-19	0.356545	0.668	0.485	Inh L5-6 SST LOC101929667
	TCF12(var.2)	2.21753e-21	1.65427e-18	0.303451	0.617	0.466	Inh L5-6 SST LOC101929667
	TCF3	2.92687e-21	2.18345e-18	0.294267	0.635	0.464	Inh L5-6 SST LOC101929667
	FOXI1	3.62073e-20	2.70107e-17	0.355369	0.723	0.531	Inh L5-6 SST LOC101929667
	FOXL1	3.62073e-20	2.70107e-17	0.355369	0.723	0.531	Inh L5-6 SST LOC101929667
	FOXO4	3.62073e-20	2.70107e-17	0.355369	0.723	0.531	Inh L5-6 SST LOC101929667
	FOXO6	3.62073e-20	2.70107e-17	0.355369	0.723	0.531	Inh L5-6 SST LOC101929667
	FOXP3	3.62073e-20	2.70107e-17	0.355369	0.723	0.531	Inh L5-6 SST LOC101929667
	FOXK2	6.99849e-19	5.22087e-16	0.358013	0.703	0.528	Inh L5-6 SST LOC101929667
	FOXP1	3.34454e-17	2.49502e-14	0.351016	0.692	0.53	Inh L5-6 SST LOC101929667
	FOXA3	5.8901e-17	4.39402e-14	0.336548	0.686	0.528	Inh L5-6 SST LOC101929667
	Ptf1a	6.40316e-17	4.77676e-14	0.280027	0.621	0.462	Inh L5-6 SST LOC101929667
	TWIST1	3.28614e-15	2.45146e-12	0.3507	0.591	0.468	Inh L5-6 SST LOC101929667
	MYOD1	4.13357e-15	3.08364e-12	0.302401	0.631	0.472	Inh L5-6 SST LOC101929667
	FOXA2	1.98893e-14	1.48374e-11	0.27011	0.676	0.527	Inh L5-6 SST LOC101929667
	FOXO3	4.74897e-14	3.54273e-11	0.310598	0.672	0.527	Inh L5-6 SST LOC101929667
	POU2F2	1.16557e-13	8.69517e-11	0.311058	0.633	0.505	Inh L5-6 SST LOC101929667
	POU5F1B	1.97057e-13	1.47005e-10	0.269095	0.644	0.51	Inh L5-6 SST LOC101929667
	POU2F3	4.35216e-13	3.24671e-10	0.265674	0.633	0.504	Inh L5-6 SST LOC101929667
	POU3F4	8.78472e-12	6.5534e-09	0.28337	0.635	0.503	Inh L5-6 SST LOC101929667
	MYF6	1.95162e-11	1.45591e-08	0.362259	0.599	0.492	Inh L5-6 SST LOC101929667
	FOXD1	3.20415e-11	2.3903e-08	0.323249	0.654	0.519	Inh L5-6 SST LOC101929667
	FOXA1	8.34922e-09	6.22852e-06	0.260553	0.607	0.519	Inh L5-6 SST LOC101929667
	FOXF2	6.84151e-08	5.10377e-05	0.255211	0.633	0.525	Inh L5-6 SST LOC101929667
	FOSL2::JUND(var.2)	4.70877e-07	0.000351274	0.295237	0.593	0.505	Inh L5-6 SST LOC101929667
	MYOG	6.85157e-133	5.11127e-130	0.93001	0.908	0.483	Inh L1-3 SST LOC392232
	BHLHE22(var.2)	2.52517e-117	1.88378e-114	0.855844	0.889	0.486	Inh L1-3 SST LOC392232
	ASCL1	7.30329e-111	5.44825e-108	0.805179	0.856	0.481	Inh L1-3 SST LOC392232
	Ptf1a(var.2)	9.85265e-108	7.35008e-105	0.899332	0.86	0.493	Inh L1-3 SST LOC392232
	Tcf12	1.21712e-107	9.07972e-105	0.785157	0.881	0.492	Inh L1-3 SST LOC392232
	NHLH1	1.10424e-100	8.23766e-98	0.868364	0.84	0.486	Inh L1-3 SST LOC392232
	ZBTB18	5.39093e-99	4.02164e-96	0.797745	0.83	0.486	Inh L1-3 SST LOC392232
	Ascl2	3.58794e-94	2.6766e-91	0.748014	0.843	0.487	Inh L1-3 SST LOC392232
	MYF5	1.09186e-87	8.1453e-85	0.771305	0.828	0.495	Inh L1-3 SST LOC392232
	BHLHA15(var.2)	4.32278e-76	3.2248e-73	0.722607	0.782	0.485	Inh L1-3 SST LOC392232
	NHLH2	1.17003e-49	8.72843e-47	0.551978	0.719	0.484	Inh L1-3 SST LOC392232
	ASCL1(var.2)	5.27015e-43	3.93153e-40	0.357503	0.677	0.467	Inh L1-3 SST LOC392232
	MYOD1	2.4001e-42	1.79048e-39	0.446634	0.695	0.472	Inh L1-3 SST LOC392232
	Tcf21	5.13203e-42	3.8285e-39	0.607915	0.71	0.492	Inh L1-3 SST LOC392232
	TFAP4	6.00389e-37	4.4789e-34	0.490643	0.728	0.497	Inh L1-3 SST LOC392232
	MSC	2.05663e-32	1.53425e-29	0.418944	0.701	0.494	Inh L1-3 SST LOC392232
	ATOH1(var.2)	1.07656e-31	8.03117e-29	0.456277	0.69	0.485	Inh L1-3 SST LOC392232
	MAF	1.00487e-24	7.49634e-22	0.334371	0.64	0.484	Inh L1-3 SST LOC392232
	TWIST1	1.18919e-22	8.87136e-20	0.291032	0.63	0.468	Inh L1-3 SST LOC392232
	MAFA	3.99398e-19	2.97951e-16	0.314859	0.63	0.479	Inh L1-3 SST LOC392232
	MEF2B	6.09057e-18	4.54356e-15	0.32684	0.624	0.476	Inh L1-3 SST LOC392232
	MEF2D	2.69694e-16	2.01192e-13	0.27754	0.629	0.483	Inh L1-3 SST LOC392232
	MAFG	3.19588e-13	2.38412e-10	0.256143	0.637	0.503	Inh L1-3 SST LOC392232
	MYF6	1.07064e-11	7.98695e-09	0.261671	0.617	0.492	Inh L1-3 SST LOC392232
	ZBTB18	0	0	1.02385	0.836	0.48	Inh L1-3 SST LOC105379168
	Ptf1a(var.2)	1.85586e-301	1.38447e-298	0.818085	0.844	0.488	Inh L1-3 SST LOC105379168
	MYOG	4.10538e-258	3.06261e-255	0.684272	0.843	0.477	Inh L1-3 SST LOC105379168
	BHLHA15(var.2)	3.10464e-242	2.31606e-239	0.740297	0.782	0.48	Inh L1-3 SST LOC105379168
	MYF5	2.50202e-237	1.86651e-234	0.726887	0.805	0.49	Inh L1-3 SST LOC105379168
	Tcf12	2.8227e-220	2.10573e-217	0.588019	0.816	0.487	Inh L1-3 SST LOC105379168
	ASCL1	1.00948e-216	7.53072e-214	0.584823	0.8	0.476	Inh L1-3 SST LOC105379168
	BHLHE22(var.2)	7.41246e-200	5.5297e-197	0.520609	0.836	0.481	Inh L1-3 SST LOC105379168
	Ascl2	9.24527e-191	6.89697e-188	0.567587	0.782	0.483	Inh L1-3 SST LOC105379168
	NHLH1	5.14503e-171	3.83819e-168	0.536142	0.765	0.481	Inh L1-3 SST LOC105379168
	TWIST1	2.24344e-143	1.67361e-140	0.453903	0.668	0.464	Inh L1-3 SST LOC105379168
	Ptf1a	2.47363e-140	1.84532e-137	0.43639	0.649	0.458	Inh L1-3 SST LOC105379168
	Tcf21	8.98843e-135	6.70537e-132	0.58833	0.71	0.489	Inh L1-3 SST LOC105379168
	MSC	3.67469e-132	2.74132e-129	0.541503	0.705	0.49	Inh L1-3 SST LOC105379168
	ASCL1(var.2)	1.17509e-122	8.76616e-120	0.298398	0.626	0.465	Inh L1-3 SST LOC105379168
	TFAP4	2.63666e-113	1.96695e-110	0.488923	0.712	0.493	Inh L1-3 SST LOC105379168
	MYOD1	2.41615e-112	1.80245e-109	0.362412	0.64	0.469	Inh L1-3 SST LOC105379168
	NHLH2	1.25604e-110	9.37007e-108	0.420997	0.684	0.481	Inh L1-3 SST LOC105379168
	ATOH1(var.2)	6.10825e-108	4.55676e-105	0.434373	0.671	0.482	Inh L1-3 SST LOC105379168
	MYF6	3.93536e-58	2.93578e-55	0.339468	0.638	0.489	Inh L1-3 SST LOC105379168
	MAF	8.73227e-52	6.51427e-49	0.319904	0.61	0.482	Inh L1-3 SST LOC105379168
	MAFA	7.92064e-50	5.9088e-47	0.286907	0.6	0.478	Inh L1-3 SST LOC105379168
	NRL	7.88703e-49	5.88372e-46	0.321506	0.631	0.494	Inh L1-3 SST LOC105379168
	MAFF	1.62292e-27	1.2107e-24	0.296129	0.618	0.505	Inh L1-3 SST LOC105379168
	FOS::JUNB	1.78515e-35	1.33172e-32	1.20661	0.79	0.412	Inh L5-6 SST EBPL
	FOS::JUND	3.85188e-35	2.8735e-32	1.13409	0.801	0.408	Inh L5-6 SST EBPL
	FOSL2::JUN	6.10127e-35	4.55155e-32	1.10734	0.778	0.41	Inh L5-6 SST EBPL
	JDP2	6.79065e-35	5.06582e-32	1.23324	0.767	0.42	Inh L5-6 SST EBPL
	FOS	9.85721e-35	7.35348e-32	1.20019	0.79	0.409	Inh L5-6 SST EBPL
	NFE2	1.73091e-34	1.29126e-31	1.20576	0.812	0.426	Inh L5-6 SST EBPL
	FOS::JUN	2.03943e-34	1.52142e-31	1.27899	0.784	0.413	Inh L5-6 SST EBPL
	Ptf1a(var.2)	7.19357e-34	5.3664e-31	0.787054	0.898	0.495	Inh L5-6 SST EBPL
	FOSL2	9.23007e-34	6.88563e-31	1.31587	0.778	0.409	Inh L5-6 SST EBPL
	FOSL2::JUNB	1.00778e-33	7.51801e-31	1.32773	0.773	0.413	Inh L5-6 SST EBPL
	ZBTB18	1.37612e-33	1.02658e-30	1.01087	0.835	0.488	Inh L5-6 SST EBPL
	FOSL1::JUN	5.611e-33	4.18581e-30	1.2161	0.784	0.407	Inh L5-6 SST EBPL
	FOSB::JUNB	6.05918e-33	4.52015e-30	1.15845	0.79	0.413	Inh L5-6 SST EBPL
	FOSL2::JUND	6.52087e-32	4.86457e-29	1.27261	0.773	0.414	Inh L5-6 SST EBPL
	Smad2::Smad3	1.54807e-31	1.15486e-28	1.18473	0.756	0.409	Inh L5-6 SST EBPL
	FOSL1::JUNB	2.19358e-31	1.63641e-28	1.0529	0.79	0.411	Inh L5-6 SST EBPL
	JUN(var.2)	7.2582e-30	5.41462e-27	1.21386	0.75	0.408	Inh L5-6 SST EBPL
	CTCF	4.1259e-28	3.07792e-25	0.757959	0.869	0.54	Inh L5-6 SST EBPL
	MYF5	4.7693e-28	3.5579e-25	0.614591	0.881	0.496	Inh L5-6 SST EBPL
	BACH2	5.07616e-28	3.78682e-25	0.881233	0.773	0.418	Inh L5-6 SST EBPL
	JUND	9.44774e-28	7.04801e-25	0.994519	0.773	0.409	Inh L5-6 SST EBPL
	FOSL1	9.96139e-28	7.4312e-25	0.987884	0.75	0.409	Inh L5-6 SST EBPL
	FOSL1::JUND	1.017e-27	7.58683e-25	0.996862	0.727	0.413	Inh L5-6 SST EBPL
	MYOG	5.71872e-26	4.26616e-23	0.774377	0.847	0.485	Inh L5-6 SST EBPL
	JUNB	1.22276e-25	9.1218e-23	1.03456	0.739	0.408	Inh L5-6 SST EBPL
	BATF	2.05322e-24	1.5317e-21	1.07515	0.727	0.41	Inh L5-6 SST EBPL
	BATF::JUN	1.38162e-23	1.03069e-20	0.976447	0.727	0.41	Inh L5-6 SST EBPL
	JUN::JUNB	3.11028e-23	2.32027e-20	0.951754	0.727	0.419	Inh L5-6 SST EBPL
	BHLHE22(var.2)	2.80901e-22	2.09552e-19	0.487552	0.852	0.488	Inh L5-6 SST EBPL
	BATF3	4.30563e-22	3.212e-19	0.943099	0.727	0.411	Inh L5-6 SST EBPL
	BACH1	1.07584e-21	8.02577e-19	0.896197	0.71	0.43	Inh L5-6 SST EBPL
	Tcf12	4.30788e-20	3.21368e-17	0.517035	0.807	0.494	Inh L5-6 SST EBPL
	BHLHA15(var.2)	1.10874e-19	8.27116e-17	0.569588	0.778	0.486	Inh L5-6 SST EBPL
	Ascl2	2.44775e-16	1.82602e-13	0.538987	0.75	0.489	Inh L5-6 SST EBPL
	ASCL1	9.40993e-16	7.01981e-13	0.639241	0.784	0.483	Inh L5-6 SST EBPL
	NHLH1	1.50199e-15	1.12049e-12	0.516206	0.75	0.488	Inh L5-6 SST EBPL
	NFE2L1	1.42792e-13	1.06523e-10	0.569137	0.739	0.442	Inh L5-6 SST EBPL
	TFAP4	1.57351e-12	1.17384e-09	0.534526	0.722	0.498	Inh L5-6 SST EBPL
	Tcf21	1.95277e-12	1.45677e-09	0.491122	0.699	0.493	Inh L5-6 SST EBPL
	MAFK	1.58578e-11	1.18299e-08	0.529785	0.642	0.445	Inh L5-6 SST EBPL
	MSC	2.2146e-11	1.65209e-08	0.550876	0.659	0.495	Inh L5-6 SST EBPL
	Bach1::Mafk	1.24425e-10	9.2821e-08	0.915435	0.631	0.457	Inh L5-6 SST EBPL
	NHLH2	2.24384e-09	1.67391e-06	0.440489	0.67	0.486	Inh L5-6 SST EBPL
	MAF::NFE2	2.31602e-09	1.72775e-06	0.619943	0.631	0.446	Inh L5-6 SST EBPL
	MYOD1	3.02075e-09	2.25348e-06	0.368247	0.676	0.473	Inh L5-6 SST EBPL
	MYF6	8.61295e-09	6.42526e-06	0.405246	0.665	0.493	Inh L5-6 SST EBPL
	ATOH1(var.2)	1.8821e-08	1.40405e-05	0.428221	0.653	0.486	Inh L5-6 SST EBPL
	HOXA1	2.86469e-07	0.000213706	0.422747	0.676	0.504	Inh L5-6 SST EBPL
	HOXA5	2.86469e-07	0.000213706	0.422747	0.676	0.504	Inh L5-6 SST EBPL
	HOXB5	2.86469e-07	0.000213706	0.422747	0.676	0.504	Inh L5-6 SST EBPL
	FOSL2::JUND(var.2)	2.9574e-07	0.000220622	0.491343	0.653	0.505	Inh L5-6 SST EBPL
	TWIST1	3.00891e-07	0.000224464	0.335946	0.648	0.468	Inh L5-6 SST EBPL
	RFX4	4.05731e-07	0.000302675	0.378614	0.642	0.491	Inh L5-6 SST EBPL
	RFX2	4.56885e-07	0.000340836	0.41149	0.642	0.489	Inh L5-6 SST EBPL
	FOXI1	1.55099e-06	0.00115704	0.294127	0.665	0.532	Inh L5-6 SST EBPL
	FOXL1	1.55099e-06	0.00115704	0.294127	0.665	0.532	Inh L5-6 SST EBPL
	FOXO4	1.55099e-06	0.00115704	0.294127	0.665	0.532	Inh L5-6 SST EBPL
	FOXO6	1.55099e-06	0.00115704	0.294127	0.665	0.532	Inh L5-6 SST EBPL
	FOXP3	1.55099e-06	0.00115704	0.294127	0.665	0.532	Inh L5-6 SST EBPL
	CREM	1.87078e-06	0.00139561	0.380235	0.614	0.502	Inh L5-6 SST EBPL
	Nfe2l2	3.46146e-06	0.00258225	0.35898	0.625	0.453	Inh L5-6 SST EBPL
	GBX2	4.81069e-06	0.00358877	0.27133	0.636	0.52	Inh L5-6 SST EBPL
	EVX2	1.05878e-05	0.00789848	0.428193	0.625	0.51	Inh L5-6 SST EBPL
	FOXK1	1.08639e-05	0.00810447	0.400188	0.642	0.531	Inh L5-6 SST EBPL
	RFX5	1.16654e-05	0.0087024	0.421872	0.642	0.493	Inh L5-6 SST EBPL
	FOXO3	1.37988e-05	0.0102939	0.266561	0.602	0.528	Inh L5-6 SST EBPL
	BARX1	1.50978e-05	0.0112629	0.324858	0.642	0.512	Inh L5-6 SST EBPL
	ATF3	1.7813e-05	0.0132885	0.301827	0.585	0.504	Inh L5-6 SST EBPL
	FOSL2::JUN(var.2)	3.68871e-05	0.0275178	0.35022	0.608	0.506	Inh L5-6 SST EBPL
	ATF7	3.72517e-05	0.0277898	0.443003	0.591	0.502	Inh L5-6 SST EBPL
	JUN::JUNB(var.2)	4.69737e-05	0.0350424	0.257419	0.625	0.506	Inh L5-6 SST EBPL
	JDP2(var.2)	5.79672e-05	0.0432436	0.33314	0.591	0.505	Inh L5-6 SST EBPL
	JUNB(var.2)	6.25912e-05	0.046693	0.279021	0.625	0.506	Inh L5-6 SST EBPL
	FOXK2	6.64404e-05	0.0495645	0.317324	0.648	0.528	Inh L5-6 SST EBPL
	DRGX	8.4595e-05	0.0631079	0.273017	0.602	0.521	Inh L5-6 SST EBPL
	GSX2	8.58157e-05	0.0640185	0.273606	0.636	0.517	Inh L5-6 SST EBPL
	VAX1	8.58157e-05	0.0640185	0.273606	0.636	0.517	Inh L5-6 SST EBPL
	VAX2	8.58157e-05	0.0640185	0.273606	0.636	0.517	Inh L5-6 SST EBPL
	FOSB::JUNB(var.2)	0.000120035	0.0895462	0.326927	0.585	0.503	Inh L5-6 SST EBPL
	FOSB::JUN	0.00014227	0.106133	0.256615	0.591	0.505	Inh L5-6 SST EBPL
	MAFA	0.00018338	0.136802	0.27221	0.625	0.48	Inh L5-6 SST EBPL
	EMX2	0.000202435	0.151017	0.388776	0.614	0.513	Inh L5-6 SST EBPL
	ATF2	0.000552654	0.41228	0.253707	0.597	0.499	Inh L5-6 SST EBPL
	CREB1	0.0013338	0.995015	0.381224	0.568	0.494	Inh L5-6 SST EBPL
	Creb5	0.00398925	1	0.271098	0.534	0.503	Inh L5-6 SST EBPL
	BHLHE22(var.2)	5.28099e-169	3.93962e-166	1.09613	0.935	0.486	Inh L5-6 PVALB GULP1
	MYOG	6.1299e-165	4.57291e-162	1.15336	0.933	0.483	Inh L5-6 PVALB GULP1
	Ptf1a(var.2)	4.42357e-139	3.29998e-136	1.23842	0.896	0.493	Inh L5-6 PVALB GULP1
	Tcf12	4.13039e-132	3.08127e-129	0.922422	0.913	0.491	Inh L5-6 PVALB GULP1
	ASCL1	8.01783e-128	5.9813e-125	0.92967	0.894	0.481	Inh L5-6 PVALB GULP1
	NHLH1	4.27461e-126	3.18886e-123	0.87966	0.884	0.485	Inh L5-6 PVALB GULP1
	MYF5	2.59519e-120	1.93601e-117	1.13327	0.854	0.494	Inh L5-6 PVALB GULP1
	CTCF	2.79723e-111	2.08673e-108	0.875641	0.894	0.538	Inh L5-6 PVALB GULP1
	Ascl2	1.04786e-95	7.81705e-93	0.769635	0.854	0.487	Inh L5-6 PVALB GULP1
	BHLHA15(var.2)	1.70191e-84	1.26963e-81	0.847043	0.809	0.484	Inh L5-6 PVALB GULP1
	Esrrg	1.9937e-82	1.4873e-79	0.967686	0.753	0.492	Inh L5-6 PVALB GULP1
	NHLH2	5.68993e-76	4.24469e-73	0.722	0.78	0.484	Inh L5-6 PVALB GULP1
	ZBTB18	4.18886e-74	3.12489e-71	0.771436	0.794	0.487	Inh L5-6 PVALB GULP1
	ESRRA	1.51159e-72	1.12764e-69	0.840669	0.763	0.492	Inh L5-6 PVALB GULP1
	ESRRB	2.46746e-71	1.84073e-68	0.931011	0.755	0.491	Inh L5-6 PVALB GULP1
	TFAP4	3.46353e-53	2.58379e-50	0.555188	0.757	0.497	Inh L5-6 PVALB GULP1
	NR4A2	1.29891e-48	9.68985e-46	0.683016	0.727	0.498	Inh L5-6 PVALB GULP1
	NR2F2	5.24076e-48	3.9096e-45	0.618038	0.716	0.504	Inh L5-6 PVALB GULP1
	NR5A1	3.98511e-45	2.97289e-42	0.611169	0.715	0.493	Inh L5-6 PVALB GULP1
	MEF2B	7.31719e-45	5.45862e-42	0.641161	0.71	0.475	Inh L5-6 PVALB GULP1
	ATOH1(var.2)	4.9134e-44	3.66539e-41	0.557299	0.696	0.485	Inh L5-6 PVALB GULP1
	NR2C2(var.2)	5.65861e-42	4.22132e-39	0.608231	0.688	0.5	Inh L5-6 PVALB GULP1
	Tcf21	6.18284e-42	4.6124e-39	0.583316	0.703	0.492	Inh L5-6 PVALB GULP1
	ATF3	1.62552e-40	1.21264e-37	0.535348	0.715	0.502	Inh L5-6 PVALB GULP1
	NRF1	4.35722e-39	3.25048e-36	0.333112	0.723	0.524	Inh L5-6 PVALB GULP1
	TCFL5	1.45248e-38	1.08355e-35	0.413697	0.72	0.508	Inh L5-6 PVALB GULP1
	ATF2	3.24113e-37	2.41788e-34	0.540372	0.696	0.497	Inh L5-6 PVALB GULP1
	ASCL1(var.2)	3.87636e-37	2.89176e-34	0.411012	0.688	0.467	Inh L5-6 PVALB GULP1
	JDP2(var.2)	1.40227e-36	1.04609e-33	0.522608	0.708	0.503	Inh L5-6 PVALB GULP1
	MSC	2.86738e-36	2.13907e-33	0.480776	0.693	0.494	Inh L5-6 PVALB GULP1
	FOSL2::JUN(var.2)	1.6203e-35	1.20875e-32	0.514329	0.671	0.505	Inh L5-6 PVALB GULP1
	FOSL2::JUND(var.2)	1.62271e-33	1.21055e-30	0.460112	0.71	0.504	Inh L5-6 PVALB GULP1
	CREB1	2.57622e-32	1.92186e-29	0.446078	0.701	0.493	Inh L5-6 PVALB GULP1
	MEF2D	2.7192e-32	2.02853e-29	0.508587	0.678	0.482	Inh L5-6 PVALB GULP1
	FOS::JUN(var.2)	5.49676e-31	4.10059e-28	0.446703	0.695	0.499	Inh L5-6 PVALB GULP1
	JUND(var.2)	7.0064e-31	5.22678e-28	0.48927	0.668	0.492	Inh L5-6 PVALB GULP1
	MYOD1	3.7573e-30	2.80295e-27	0.530318	0.678	0.472	Inh L5-6 PVALB GULP1
	NR2C1	1.60273e-29	1.19564e-26	0.406869	0.7	0.505	Inh L5-6 PVALB GULP1
	HOXA1	2.34611e-29	1.7502e-26	0.479101	0.681	0.504	Inh L5-6 PVALB GULP1
	HOXA5	2.34611e-29	1.7502e-26	0.479101	0.681	0.504	Inh L5-6 PVALB GULP1
	HOXB5	2.34611e-29	1.7502e-26	0.479101	0.681	0.504	Inh L5-6 PVALB GULP1
	FOSL1::JUN(var.2)	2.30062e-28	1.71626e-25	0.461378	0.683	0.499	Inh L5-6 PVALB GULP1
	CREM	6.57667e-26	4.9062e-23	0.396862	0.685	0.501	Inh L5-6 PVALB GULP1
	FOSB::JUNB(var.2)	9.01681e-26	6.72654e-23	0.471226	0.678	0.502	Inh L5-6 PVALB GULP1
	EVX2	3.23077e-25	2.41015e-22	0.395114	0.68	0.509	Inh L5-6 PVALB GULP1
	EMX1	8.21828e-25	6.13083e-22	0.380509	0.691	0.507	Inh L5-6 PVALB GULP1
	HOXA2	8.21828e-25	6.13083e-22	0.380509	0.691	0.507	Inh L5-6 PVALB GULP1
	HOXB2	8.21828e-25	6.13083e-22	0.380509	0.691	0.507	Inh L5-6 PVALB GULP1
	HOXD3	8.21828e-25	6.13083e-22	0.380509	0.691	0.507	Inh L5-6 PVALB GULP1
	PDX1	8.21828e-25	6.13083e-22	0.380509	0.691	0.507	Inh L5-6 PVALB GULP1
	JUN	1.38068e-24	1.02999e-21	0.43106	0.664	0.492	Inh L5-6 PVALB GULP1
	HOXA6	2.08986e-24	1.55904e-21	0.347618	0.681	0.516	Inh L5-6 PVALB GULP1
	DRGX	3.33267e-24	2.48617e-21	0.308126	0.683	0.52	Inh L5-6 PVALB GULP1
	HOXB7	6.2735e-24	4.68003e-21	0.357735	0.681	0.517	Inh L5-6 PVALB GULP1
	FOSL2::JUNB(var.2)	1.34821e-23	1.00576e-20	0.415627	0.688	0.501	Inh L5-6 PVALB GULP1
	Creb5	1.75521e-22	1.30939e-19	0.362503	0.663	0.502	Inh L5-6 PVALB GULP1
	MEF2C	4.34573e-22	3.24191e-19	0.388182	0.633	0.485	Inh L5-6 PVALB GULP1
	ATF7	5.24746e-22	3.91461e-19	0.379779	0.666	0.501	Inh L5-6 PVALB GULP1
	MAFA	2.0891e-21	1.55847e-18	0.392458	0.659	0.479	Inh L5-6 PVALB GULP1
	FOSB::JUN	9.93648e-21	7.41261e-18	0.350853	0.663	0.504	Inh L5-6 PVALB GULP1
	MAF	1.52315e-20	1.13627e-17	0.337361	0.641	0.484	Inh L5-6 PVALB GULP1
	EVX1	2.2271e-20	1.66142e-17	0.284014	0.669	0.506	Inh L5-6 PVALB GULP1
	BARX1	2.3835e-20	1.77809e-17	0.391949	0.664	0.511	Inh L5-6 PVALB GULP1
	Nr5a2	6.27435e-20	4.68067e-17	0.380442	0.648	0.495	Inh L5-6 PVALB GULP1
	HOXA7	4.45346e-19	3.32228e-16	0.361423	0.666	0.5	Inh L5-6 PVALB GULP1
	HOXB8	4.45346e-19	3.32228e-16	0.361423	0.666	0.5	Inh L5-6 PVALB GULP1
	HOXD8	4.45346e-19	3.32228e-16	0.361423	0.666	0.5	Inh L5-6 PVALB GULP1
	JUN::JUNB(var.2)	1.7707e-16	1.32094e-13	0.312531	0.636	0.505	Inh L5-6 PVALB GULP1
	ZFP57	2.6001e-16	1.93967e-13	0.384075	0.609	0.491	Inh L5-6 PVALB GULP1
	FERD3L	6.78252e-15	5.05976e-12	0.305303	0.601	0.489	Inh L5-6 PVALB GULP1
	TWIST1	1.31831e-14	9.83459e-12	0.255492	0.594	0.468	Inh L5-6 PVALB GULP1
	MEF2A	6.81487e-14	5.08389e-11	0.266513	0.621	0.484	Inh L5-6 PVALB GULP1
	JUNB(var.2)	1.36159e-13	1.01575e-10	0.279236	0.616	0.505	Inh L5-6 PVALB GULP1
	MYF6	1.76084e-12	1.31359e-09	0.285848	0.596	0.492	Inh L5-6 PVALB GULP1
	BHLHE22(var.2)	5.8275e-268	4.34732e-265	1.35865	0.956	0.485	Inh L5-6 PVALB LINC01057
	MYOG	9.82637e-250	7.33047e-247	1.35556	0.959	0.482	Inh L5-6 PVALB LINC01057
	ASCL1	2.27167e-217	1.69467e-214	1.24387	0.935	0.48	Inh L5-6 PVALB LINC01057
	Tcf12	6.02237e-207	4.49269e-204	1.16121	0.934	0.491	Inh L5-6 PVALB LINC01057
	NHLH1	6.81992e-195	5.08766e-192	1.11787	0.903	0.485	Inh L5-6 PVALB LINC01057
	Ptf1a(var.2)	3.23393e-194	2.41251e-191	1.15014	0.907	0.493	Inh L5-6 PVALB LINC01057
	MYF5	5.79649e-163	4.32418e-160	1.06937	0.884	0.494	Inh L5-6 PVALB LINC01057
	Ascl2	6.47803e-161	4.83261e-158	1.06377	0.887	0.487	Inh L5-6 PVALB LINC01057
	CTCF	1.70606e-150	1.27272e-147	0.838298	0.912	0.537	Inh L5-6 PVALB LINC01057
	ESRRB	7.10799e-124	5.30256e-121	1.03836	0.822	0.49	Inh L5-6 PVALB LINC01057
	Esrrg	3.43096e-123	2.5595e-120	0.995906	0.834	0.491	Inh L5-6 PVALB LINC01057
	ESRRA	2.04256e-114	1.52375e-111	0.975197	0.818	0.491	Inh L5-6 PVALB LINC01057
	NHLH2	3.21615e-109	2.39925e-106	0.903471	0.812	0.483	Inh L5-6 PVALB LINC01057
	TFAP4	1.00071e-99	7.46526e-97	0.831466	0.816	0.496	Inh L5-6 PVALB LINC01057
	BHLHA15(var.2)	1.82237e-97	1.35949e-94	0.865331	0.819	0.484	Inh L5-6 PVALB LINC01057
	NR5A1	2.01932e-92	1.50641e-89	0.813202	0.781	0.492	Inh L5-6 PVALB LINC01057
	NR2F2	3.2654e-87	2.43599e-84	0.748489	0.784	0.503	Inh L5-6 PVALB LINC01057
	ZBTB18	2.38712e-82	1.78079e-79	0.702126	0.787	0.486	Inh L5-6 PVALB LINC01057
	MAF	1.97396e-74	1.47258e-71	0.792153	0.768	0.483	Inh L5-6 PVALB LINC01057
	NR4A2	1.11899e-72	8.34768e-70	0.772263	0.746	0.498	Inh L5-6 PVALB LINC01057
	Nr5a2	1.79377e-72	1.33816e-69	0.749613	0.742	0.494	Inh L5-6 PVALB LINC01057
	MAFA	4.50003e-71	3.35702e-68	0.780243	0.75	0.478	Inh L5-6 PVALB LINC01057
	MEF2D	6.34314e-61	4.73198e-58	0.704574	0.737	0.482	Inh L5-6 PVALB LINC01057
	MEF2B	3.11543e-60	2.32411e-57	0.765733	0.733	0.475	Inh L5-6 PVALB LINC01057
	ATOH1(var.2)	3.28217e-49	2.4485e-46	0.641558	0.734	0.484	Inh L5-6 PVALB LINC01057
	RORA	1.67499e-47	1.24954e-44	0.510163	0.733	0.515	Inh L5-6 PVALB LINC01057
	Tcf21	2.06555e-44	1.5409e-41	0.533763	0.717	0.492	Inh L5-6 PVALB LINC01057
	NR2C1	9.68491e-41	7.22494e-38	0.488094	0.689	0.505	Inh L5-6 PVALB LINC01057
	MEF2C	4.1898e-40	3.12559e-37	0.552688	0.711	0.484	Inh L5-6 PVALB LINC01057
	MYOD1	7.28391e-39	5.4338e-36	0.537241	0.733	0.471	Inh L5-6 PVALB LINC01057
	ASCL1(var.2)	2.04345e-38	1.52441e-35	0.589514	0.74	0.467	Inh L5-6 PVALB LINC01057
	NR2C2(var.2)	5.71941e-38	4.26668e-35	0.509649	0.686	0.5	Inh L5-6 PVALB LINC01057
	RORB	1.03975e-37	7.75652e-35	0.313096	0.7	0.516	Inh L5-6 PVALB LINC01057
	EMX1	1.1434e-37	8.5298e-35	0.405622	0.653	0.507	Inh L5-6 PVALB LINC01057
	HOXA2	1.1434e-37	8.5298e-35	0.405622	0.653	0.507	Inh L5-6 PVALB LINC01057
	HOXB2	1.1434e-37	8.5298e-35	0.405622	0.653	0.507	Inh L5-6 PVALB LINC01057
	HOXD3	1.1434e-37	8.5298e-35	0.405622	0.653	0.507	Inh L5-6 PVALB LINC01057
	PDX1	1.1434e-37	8.5298e-35	0.405622	0.653	0.507	Inh L5-6 PVALB LINC01057
	RARA(var.2)	2.87201e-37	2.14252e-34	0.47539	0.703	0.497	Inh L5-6 PVALB LINC01057
	MSC	3.22592e-37	2.40654e-34	0.463789	0.708	0.493	Inh L5-6 PVALB LINC01057
	Mafb	1.6601e-36	1.23844e-33	0.507234	0.692	0.499	Inh L5-6 PVALB LINC01057
	RARA::RXRG	1.63668e-35	1.22097e-32	0.431608	0.667	0.504	Inh L5-6 PVALB LINC01057
	MAFG	2.34551e-34	1.74975e-31	0.428256	0.689	0.502	Inh L5-6 PVALB LINC01057
	NRL	4.2761e-34	3.18997e-31	0.451204	0.673	0.496	Inh L5-6 PVALB LINC01057
	MAFF	5.90557e-34	4.40556e-31	0.448414	0.683	0.506	Inh L5-6 PVALB LINC01057
	Rarb(var.2)	1.58376e-33	1.18149e-30	0.453086	0.696	0.497	Inh L5-6 PVALB LINC01057
	HOXA1	7.40316e-32	5.52276e-29	0.358167	0.675	0.503	Inh L5-6 PVALB LINC01057
	HOXA5	7.40316e-32	5.52276e-29	0.358167	0.675	0.503	Inh L5-6 PVALB LINC01057
	HOXB5	7.40316e-32	5.52276e-29	0.358167	0.675	0.503	Inh L5-6 PVALB LINC01057
	MEF2A	3.68462e-29	2.74872e-26	0.434451	0.684	0.484	Inh L5-6 PVALB LINC01057
	TCFL5	1.05567e-26	7.87529e-24	0.262273	0.628	0.508	Inh L5-6 PVALB LINC01057
	HOXA7	5.1562e-24	3.84652e-21	0.349008	0.646	0.5	Inh L5-6 PVALB LINC01057
	HOXB8	5.1562e-24	3.84652e-21	0.349008	0.646	0.5	Inh L5-6 PVALB LINC01057
	HOXD8	5.1562e-24	3.84652e-21	0.349008	0.646	0.5	Inh L5-6 PVALB LINC01057
	ZFP57	1.50929e-22	1.12593e-19	0.447826	0.653	0.491	Inh L5-6 PVALB LINC01057
	LHX1	2.65643e-21	1.98169e-18	0.374833	0.615	0.503	Inh L5-6 PVALB LINC01057
	GFI1	6.99771e-21	5.22029e-18	0.372699	0.651	0.499	Inh L5-6 PVALB LINC01057
	ESR2	1.46612e-18	1.09372e-15	0.372865	0.64	0.498	Inh L5-6 PVALB LINC01057
	FERD3L	1.42798e-16	1.06527e-13	0.303017	0.642	0.488	Inh L5-6 PVALB LINC01057
	Gfi1b	3.55889e-14	2.65493e-11	0.342524	0.612	0.493	Inh L5-6 PVALB LINC01057
	TCF4	1.09387e-12	8.16024e-10	0.417709	0.653	0.464	Inh L5-6 PVALB LINC01057
	ZNF317	1.0973e-12	8.18589e-10	0.359828	0.612	0.482	Inh L5-6 PVALB LINC01057
	Zic2	1.5065e-12	1.12385e-09	0.28924	0.624	0.479	Inh L5-6 PVALB LINC01057
	SIX2	6.43553e-11	4.8009e-08	0.254584	0.598	0.496	Inh L5-6 PVALB LINC01057
	RARA::RXRA	7.62316e-11	5.68687e-08	0.256825	0.606	0.493	Inh L5-6 PVALB LINC01057
	THRB(var.3)	1.66275e-09	1.24041e-06	0.264837	0.592	0.491	Inh L5-6 PVALB LINC01057
	REST	1.88083e-08	1.4031e-05	0.319848	0.598	0.481	Inh L5-6 PVALB LINC01057
	Bach1::Mafk	1.94666e-07	0.000145221	0.441752	0.608	0.456	Inh L5-6 PVALB LINC01057
	TCF12(var.2)	1.17055e-05	0.00873232	0.294606	0.599	0.465	Inh L5-6 PVALB LINC01057
	TCF3	1.2811e-05	0.00955704	0.312411	0.584	0.464	Inh L5-6 PVALB LINC01057
	BHLHE22(var.2)	8.46072e-73	6.3117e-70	2.04742	0.991	0.489	Inh L3-5 PVALB ISG20
	ASCL1	1.23795e-60	9.23511e-58	1.6925	0.982	0.483	Inh L3-5 PVALB ISG20
	MYOG	5.01759e-58	3.74312e-55	2.00419	0.982	0.485	Inh L3-5 PVALB ISG20
	MEF2B	2.55272e-46	1.90433e-43	1.45567	0.929	0.476	Inh L3-5 PVALB ISG20
	NHLH1	8.089e-46	6.03439e-43	1.43903	0.955	0.487	Inh L3-5 PVALB ISG20
	Tcf12	2.71676e-45	2.0267e-42	1.36517	0.955	0.494	Inh L3-5 PVALB ISG20
	Ascl2	1.82452e-42	1.36109e-39	1.53515	0.929	0.489	Inh L3-5 PVALB ISG20
	MEF2D	7.9773e-42	5.95107e-39	1.40241	0.893	0.483	Inh L3-5 PVALB ISG20
	ESRRA	9.91945e-42	7.39991e-39	1.47993	0.929	0.493	Inh L3-5 PVALB ISG20
	ESRRB	2.32943e-37	1.73775e-34	1.41975	0.929	0.492	Inh L3-5 PVALB ISG20
	Nr5a2	3.81015e-36	2.84237e-33	1.47074	0.875	0.495	Inh L3-5 PVALB ISG20
	NR5A1	6.93522e-35	5.17367e-32	1.28365	0.911	0.494	Inh L3-5 PVALB ISG20
	Esrrg	4.11799e-34	3.07202e-31	1.31717	0.929	0.493	Inh L3-5 PVALB ISG20
	NR2F2	6.80821e-33	5.07893e-30	1.09659	0.893	0.505	Inh L3-5 PVALB ISG20
	MEF2C	6.50613e-32	4.85357e-29	1.04914	0.857	0.485	Inh L3-5 PVALB ISG20
	NR4A2	1.79637e-31	1.34009e-28	1.16052	0.884	0.499	Inh L3-5 PVALB ISG20
	Ptf1a(var.2)	1.06093e-30	7.91454e-28	1.16414	0.893	0.495	Inh L3-5 PVALB ISG20
	NHLH2	3.30075e-30	2.46236e-27	1.04828	0.893	0.486	Inh L3-5 PVALB ISG20
	MAFG	4.97598e-29	3.71208e-26	1.11813	0.866	0.503	Inh L3-5 PVALB ISG20
	MYF5	6.68015e-28	4.98339e-25	1.11009	0.848	0.496	Inh L3-5 PVALB ISG20
	MEF2A	1.74591e-27	1.30245e-24	0.908747	0.929	0.485	Inh L3-5 PVALB ISG20
	MAFF	5.19245e-26	3.87357e-23	1.02839	0.866	0.507	Inh L3-5 PVALB ISG20
	USF1	7.16496e-25	5.34506e-22	0.894096	0.821	0.509	Inh L3-5 PVALB ISG20
	MAFA	1.9731e-24	1.47194e-21	1.14298	0.92	0.48	Inh L3-5 PVALB ISG20
	RORA	2.70055e-23	2.01461e-20	0.789985	0.848	0.516	Inh L3-5 PVALB ISG20
	MAF	2.10557e-22	1.57076e-19	1.23756	0.83	0.485	Inh L3-5 PVALB ISG20
	NR2C2(var.2)	1.33615e-20	9.96768e-18	1.32782	0.812	0.501	Inh L3-5 PVALB ISG20
	NRL	1.39547e-20	1.04102e-17	0.870862	0.812	0.497	Inh L3-5 PVALB ISG20
	CTCF	1.98756e-20	1.48272e-17	0.687421	0.848	0.54	Inh L3-5 PVALB ISG20
	Mafb	3.92173e-20	2.92561e-17	0.951298	0.839	0.5	Inh L3-5 PVALB ISG20
	USF2	2.21756e-18	1.6543e-15	0.610652	0.786	0.513	Inh L3-5 PVALB ISG20
	ASCL1(var.2)	1.29674e-17	9.67367e-15	0.937419	0.902	0.468	Inh L3-5 PVALB ISG20
	TFAP4	1.41633e-17	1.05658e-14	0.787016	0.821	0.498	Inh L3-5 PVALB ISG20
	BHLHA15(var.2)	1.43204e-17	1.0683e-14	1.02451	0.786	0.486	Inh L3-5 PVALB ISG20
	NFIC(var.2)	1.25234e-16	9.34247e-14	0.752807	0.768	0.507	Inh L3-5 PVALB ISG20
	NR2C1	8.68272e-15	6.47731e-12	0.79499	0.795	0.506	Inh L3-5 PVALB ISG20
	RORC	9.93115e-15	7.40864e-12	0.270763	0.759	0.517	Inh L3-5 PVALB ISG20
	NFIB	3.80165e-14	2.83603e-11	0.550842	0.795	0.506	Inh L3-5 PVALB ISG20
	NFIX(var.2)	1.65065e-13	1.23139e-10	0.43564	0.714	0.506	Inh L3-5 PVALB ISG20
	ESR2	2.18525e-13	1.6302e-10	0.699715	0.804	0.499	Inh L3-5 PVALB ISG20
	NFYC	2.5297e-12	1.88716e-09	0.559717	0.679	0.519	Inh L3-5 PVALB ISG20
	NFYA	7.36932e-12	5.49751e-09	0.387526	0.679	0.52	Inh L3-5 PVALB ISG20
	MITF	7.3864e-12	5.51025e-09	0.44145	0.732	0.515	Inh L3-5 PVALB ISG20
	EVX2	1.40405e-11	1.04742e-08	0.332507	0.714	0.51	Inh L3-5 PVALB ISG20
	RORB	1.96606e-11	1.46668e-08	0.310845	0.723	0.517	Inh L3-5 PVALB ISG20
	REST	1.99782e-11	1.49037e-08	0.886297	0.812	0.481	Inh L3-5 PVALB ISG20
	NFIC::TLX1	5.99262e-11	4.47049e-08	0.526863	0.759	0.507	Inh L3-5 PVALB ISG20
	NR6A1	6.97028e-11	5.19983e-08	0.723375	0.759	0.499	Inh L3-5 PVALB ISG20
	Rarb(var.2)	1.14535e-10	8.54433e-08	0.611463	0.759	0.498	Inh L3-5 PVALB ISG20
	TFE3	3.36371e-10	2.50933e-07	0.284335	0.714	0.516	Inh L3-5 PVALB ISG20
	RARA(var.2)	1.75724e-09	1.3109e-06	0.792715	0.688	0.498	Inh L3-5 PVALB ISG20
	TCF4	2.16212e-09	1.61294e-06	0.790612	0.83	0.465	Inh L3-5 PVALB ISG20
	HOXA1	2.85195e-09	2.12755e-06	0.270155	0.67	0.505	Inh L3-5 PVALB ISG20
	HOXA5	2.85195e-09	2.12755e-06	0.270155	0.67	0.505	Inh L3-5 PVALB ISG20
	HOXB5	2.85195e-09	2.12755e-06	0.270155	0.67	0.505	Inh L3-5 PVALB ISG20
	Zic1::Zic2	3.57094e-09	2.66392e-06	0.630253	0.795	0.485	Inh L3-5 PVALB ISG20
	RARA::RXRG	5.39688e-09	4.02607e-06	0.488723	0.732	0.505	Inh L3-5 PVALB ISG20
	VSX1	8.28038e-09	6.17716e-06	0.403539	0.661	0.513	Inh L3-5 PVALB ISG20
	VSX2	8.28038e-09	6.17716e-06	0.403539	0.661	0.513	Inh L3-5 PVALB ISG20
	NR1H4	8.48044e-09	6.32641e-06	0.283281	0.652	0.515	Inh L3-5 PVALB ISG20
	RORA(var.2)	1.17507e-08	8.76601e-06	0.421021	0.661	0.509	Inh L3-5 PVALB ISG20
	ZNF317	2.70394e-08	2.01714e-05	0.613886	0.786	0.482	Inh L3-5 PVALB ISG20
	Dux	2.73351e-08	2.0392e-05	0.321288	0.661	0.506	Inh L3-5 PVALB ISG20
	Bach1::Mafk	3.23124e-08	2.41051e-05	1.27488	0.732	0.457	Inh L3-5 PVALB ISG20
	MAF::NFE2	3.31482e-08	2.47286e-05	1.10846	0.786	0.446	Inh L3-5 PVALB ISG20
	ATOH1(var.2)	3.46661e-08	2.58609e-05	0.726831	0.741	0.486	Inh L3-5 PVALB ISG20
	TFEC	3.69716e-08	2.75808e-05	0.52435	0.652	0.512	Inh L3-5 PVALB ISG20
	LBX1	4.53025e-08	3.37957e-05	0.302507	0.625	0.521	Inh L3-5 PVALB ISG20
	NR2F1	7.07342e-08	5.27677e-05	0.549411	0.759	0.5	Inh L3-5 PVALB ISG20
	Ar	8.90613e-08	6.64397e-05	0.414247	0.777	0.499	Inh L3-5 PVALB ISG20
	Zic2	1.06048e-07	7.91121e-05	0.712813	0.786	0.48	Inh L3-5 PVALB ISG20
	TCFL5	1.14898e-07	8.57137e-05	0.272949	0.679	0.509	Inh L3-5 PVALB ISG20
	DLX6	1.20096e-07	8.9592e-05	0.436528	0.643	0.514	Inh L3-5 PVALB ISG20
	ZBTB18	1.29729e-07	9.67777e-05	0.482948	0.714	0.488	Inh L3-5 PVALB ISG20
	MNT	1.42922e-07	0.00010662	0.490205	0.714	0.496	Inh L3-5 PVALB ISG20
	MSC	2.85472e-07	0.000212962	0.501257	0.741	0.495	Inh L3-5 PVALB ISG20
	NR2F1(var.2)	3.85637e-07	0.000287685	0.394718	0.67	0.504	Inh L3-5 PVALB ISG20
	Gfi1b	5.53242e-07	0.000412719	0.541069	0.75	0.494	Inh L3-5 PVALB ISG20
	DLX5	6.92928e-07	0.000516924	0.496109	0.607	0.507	Inh L3-5 PVALB ISG20
	Nr2e1	9.83356e-07	0.000733583	0.381256	0.75	0.495	Inh L3-5 PVALB ISG20
	NFE2L1	1.46801e-06	0.00109513	1.19162	0.812	0.442	Inh L3-5 PVALB ISG20
	PPARD	1.52672e-06	0.00113893	0.376576	0.67	0.506	Inh L3-5 PVALB ISG20
	Nr2f6	1.56024e-06	0.00116394	0.317961	0.688	0.505	Inh L3-5 PVALB ISG20
	MYOD1	1.63127e-06	0.00121693	0.691838	0.741	0.473	Inh L3-5 PVALB ISG20
	SIX2	2.0401e-06	0.00152192	0.415046	0.679	0.496	Inh L3-5 PVALB ISG20
	MAX	2.61001e-06	0.00194707	0.687961	0.661	0.499	Inh L3-5 PVALB ISG20
	Rxra	2.95762e-06	0.00220639	0.34058	0.625	0.507	Inh L3-5 PVALB ISG20
	SREBF2(var.2)	3.9785e-06	0.00296796	0.284068	0.634	0.512	Inh L3-5 PVALB ISG20
	Pparg::Rxra	4.27838e-06	0.00319167	0.337702	0.67	0.512	Inh L3-5 PVALB ISG20
	RXRG	4.50457e-06	0.00336041	0.279298	0.679	0.506	Inh L3-5 PVALB ISG20
	NR3C1	1.05983e-05	0.00790635	0.309232	0.732	0.499	Inh L3-5 PVALB ISG20
	GFI1	1.33453e-05	0.00995559	0.40399	0.643	0.5	Inh L3-5 PVALB ISG20
	OSR1	1.43512e-05	0.010706	0.558791	0.679	0.496	Inh L3-5 PVALB ISG20
	LHX1	1.57832e-05	0.0117742	0.294394	0.607	0.504	Inh L3-5 PVALB ISG20
	RXRG(var.2)	1.93243e-05	0.014416	0.567905	0.688	0.496	Inh L3-5 PVALB ISG20
	SREBF1(var.2)	2.06866e-05	0.0154322	0.442973	0.705	0.496	Inh L3-5 PVALB ISG20
	Hmx2	2.2675e-05	0.0169155	0.518519	0.607	0.519	Inh L3-5 PVALB ISG20
	Arntl	3.33786e-05	0.0249004	0.396889	0.598	0.513	Inh L3-5 PVALB ISG20
	NR2C2	4.02489e-05	0.0300257	0.45066	0.679	0.508	Inh L3-5 PVALB ISG20
	ZBTB32	5.02861e-05	0.0375134	0.339088	0.643	0.492	Inh L3-5 PVALB ISG20
	RARG(var.3)	5.06025e-05	0.0377495	0.418841	0.643	0.494	Inh L3-5 PVALB ISG20
	RXRB	6.05129e-05	0.0451426	0.332595	0.634	0.506	Inh L3-5 PVALB ISG20
	NR3C2	6.86106e-05	0.0511835	0.252469	0.679	0.497	Inh L3-5 PVALB ISG20
	TFAP2B(var.2)	7.23568e-05	0.0539782	0.401326	0.616	0.501	Inh L3-5 PVALB ISG20
	TFAP2B(var.3)	7.5659e-05	0.0564416	0.320426	0.696	0.5	Inh L3-5 PVALB ISG20
	CREM	0.000101885	0.0760061	0.341737	0.616	0.502	Inh L3-5 PVALB ISG20
	HNF4G	0.000105394	0.0786238	0.341952	0.643	0.507	Inh L3-5 PVALB ISG20
	HNF4A	0.000190807	0.142342	0.35457	0.625	0.506	Inh L3-5 PVALB ISG20
	TFAP2A(var.2)	0.000235313	0.175544	0.355873	0.679	0.505	Inh L3-5 PVALB ISG20
	RARA::RXRA	0.000253272	0.188941	0.310936	0.705	0.493	Inh L3-5 PVALB ISG20
	THRB(var.3)	0.00030236	0.225561	0.552315	0.661	0.491	Inh L3-5 PVALB ISG20
	MAFK	0.000325548	0.242859	0.98705	0.804	0.445	Inh L3-5 PVALB ISG20
	NR1H4::RXRA	0.000338071	0.252201	0.444848	0.625	0.504	Inh L3-5 PVALB ISG20
	NR4A2::RXRA	0.000342186	0.25527	0.607548	0.67	0.502	Inh L3-5 PVALB ISG20
	THRB	0.000389736	0.290743	0.362159	0.598	0.505	Inh L3-5 PVALB ISG20
	TFAP2A(var.3)	0.000393092	0.293247	0.330063	0.688	0.501	Inh L3-5 PVALB ISG20
	SIX1	0.000408116	0.304454	0.477264	0.643	0.49	Inh L3-5 PVALB ISG20
	Rarg(var.2)	0.000491629	0.366755	0.435611	0.661	0.5	Inh L3-5 PVALB ISG20
	NR4A1	0.000711245	0.530589	0.433309	0.634	0.506	Inh L3-5 PVALB ISG20
	TCF3	0.000717264	0.535079	0.59823	0.795	0.464	Inh L3-5 PVALB ISG20
	TCF12(var.2)	0.000805409	0.600835	0.569369	0.812	0.466	Inh L3-5 PVALB ISG20
	TBP	0.000959239	0.715592	0.399025	0.598	0.49	Inh L3-5 PVALB ISG20
	TFAP2C	0.00106981	0.798081	0.376968	0.652	0.5	Inh L3-5 PVALB ISG20
	NR2F6(var.3)	0.00131912	0.984062	0.397781	0.634	0.498	Inh L3-5 PVALB ISG20
	SREBF1	0.00138787	1	0.297734	0.473	0.471	Inh L3-5 PVALB ISG20
	BACH1	0.00149629	1	1.26686	0.795	0.43	Inh L3-5 PVALB ISG20
	FERD3L	0.00150367	1	0.263617	0.714	0.489	Inh L3-5 PVALB ISG20
	RARB(var.3)	0.0017185	1	0.30698	0.634	0.494	Inh L3-5 PVALB ISG20
	OSR2	0.00222661	1	0.426185	0.705	0.488	Inh L3-5 PVALB ISG20
	TFAP2B	0.00408502	1	0.357052	0.714	0.497	Inh L3-5 PVALB ISG20
	HEY2	0.00449788	1	0.267173	0.589	0.501	Inh L3-5 PVALB ISG20
	Plagl1	0.00507498	1	0.263535	0.616	0.508	Inh L3-5 PVALB ISG20
	Tcf21	0.00522471	1	0.294384	0.625	0.494	Inh L3-5 PVALB ISG20
	GATA1::TAL1	0.00533128	1	0.383698	0.652	0.485	Inh L3-5 PVALB ISG20
	BACH2(var.2)	0.00734676	1	0.33102	0.643	0.491	Inh L3-5 PVALB ISG20
	NKX2-8	0.0088147	1	0.309172	0.634	0.496	Inh L3-5 PVALB ISG20
	Nfe2l2	0.00894542	1	0.847978	0.741	0.453	Inh L3-5 PVALB ISG20
	Six3	0.00912042	1	0.38876	0.607	0.48	Inh L3-5 PVALB ISG20
	PPARG	0.00967128	1	0.520948	0.58	0.49	Inh L3-5 PVALB ISG20
	MYOG	0	0	1.24466	0.92	0.46	Inh L2-5 PVALB LOC105376919
	BHLHE22(var.2)	0	0	1.16632	0.93	0.463	Inh L2-5 PVALB LOC105376919
	ASCL1	0	0	1.13086	0.907	0.459	Inh L2-5 PVALB LOC105376919
	Ptf1a(var.2)	0	0	1.01927	0.87	0.474	Inh L2-5 PVALB LOC105376919
	NHLH1	0	0	1.00748	0.88	0.465	Inh L2-5 PVALB LOC105376919
	Tcf12	0	0	0.993588	0.89	0.471	Inh L2-5 PVALB LOC105376919
	Ascl2	0	0	0.96933	0.858	0.468	Inh L2-5 PVALB LOC105376919
	MYF5	0	0	0.937591	0.844	0.476	Inh L2-5 PVALB LOC105376919
	MEF2B	0	0	0.869729	0.782	0.459	Inh L2-5 PVALB LOC105376919
	Esrrg	0	0	0.844217	0.759	0.478	Inh L2-5 PVALB LOC105376919
	MEF2D	0	0	0.827697	0.775	0.466	Inh L2-5 PVALB LOC105376919
	NHLH2	0	0	0.806646	0.794	0.468	Inh L2-5 PVALB LOC105376919
	BHLHA15(var.2)	0	0	0.769509	0.787	0.469	Inh L2-5 PVALB LOC105376919
	ESRRB	0	0	0.765135	0.752	0.478	Inh L2-5 PVALB LOC105376919
	ESRRA	0	0	0.756621	0.75	0.478	Inh L2-5 PVALB LOC105376919
	ZBTB18	0	0	0.739335	0.796	0.47	Inh L2-5 PVALB LOC105376919
	MEF2C	0	0	0.714256	0.761	0.469	Inh L2-5 PVALB LOC105376919
	MAF	0	0	0.706966	0.731	0.471	Inh L2-5 PVALB LOC105376919
	MAFA	0	0	0.699864	0.731	0.466	Inh L2-5 PVALB LOC105376919
	TFAP4	0	0	0.676622	0.752	0.483	Inh L2-5 PVALB LOC105376919
	MEF2A	0	0	0.668042	0.745	0.47	Inh L2-5 PVALB LOC105376919
	NR5A1	0	0	0.62952	0.732	0.481	Inh L2-5 PVALB LOC105376919
	CTCF	0	0	0.603529	0.844	0.522	Inh L2-5 PVALB LOC105376919
	ASCL1(var.2)	0	0	0.583538	0.732	0.453	Inh L2-5 PVALB LOC105376919
	NR2F2	0	0	0.561427	0.725	0.493	Inh L2-5 PVALB LOC105376919
	RORA	0	0	0.472765	0.722	0.504	Inh L2-5 PVALB LOC105376919
	RORC	6.29933698447589e-321	4.69930539041902e-318	0.353844	0.739	0.505	Inh L2-5 PVALB LOC105376919
	Nr5a2	1.706700366994e-319	1.27319847377753e-316	0.581858	0.708	0.483	Inh L2-5 PVALB LOC105376919
	RORB	1.34697e-301	1.00484e-298	0.374539	0.731	0.505	Inh L2-5 PVALB LOC105376919
	NR4A2	1.7168e-290	1.28073e-287	0.545743	0.703	0.488	Inh L2-5 PVALB LOC105376919
	MAFG	8.80266e-269	6.56678e-266	0.497038	0.703	0.492	Inh L2-5 PVALB LOC105376919
	ATOH1(var.2)	2.48361e-266	1.85277e-263	0.515363	0.697	0.474	Inh L2-5 PVALB LOC105376919
	MAFF	8.22823e-263	6.13826e-260	0.455917	0.701	0.496	Inh L2-5 PVALB LOC105376919
	NRL	3.75389e-254	2.80041e-251	0.518242	0.684	0.486	Inh L2-5 PVALB LOC105376919
	RORA(var.2)	2.33285e-242	1.74031e-239	0.405029	0.69	0.498	Inh L2-5 PVALB LOC105376919
	MYOD1	2.96797e-242	2.2141e-239	0.500323	0.686	0.461	Inh L2-5 PVALB LOC105376919
	Tcf21	7.42328e-236	5.53776e-233	0.493987	0.678	0.483	Inh L2-5 PVALB LOC105376919
	Mafb	1.07444e-233	8.01534e-231	0.468023	0.682	0.49	Inh L2-5 PVALB LOC105376919
	MSC	8.78073e-187	6.55042e-184	0.410285	0.672	0.485	Inh L2-5 PVALB LOC105376919
	NR2C2(var.2)	4.3069e-163	3.21295e-160	0.399564	0.654	0.492	Inh L2-5 PVALB LOC105376919
	RARA(var.2)	1.02129e-153	7.61879e-151	0.396976	0.641	0.49	Inh L2-5 PVALB LOC105376919
	HOXA1	3.86823e-146	2.8857e-143	0.327237	0.642	0.497	Inh L2-5 PVALB LOC105376919
	HOXA5	3.86823e-146	2.8857e-143	0.327237	0.642	0.497	Inh L2-5 PVALB LOC105376919
	HOXB5	3.86823e-146	2.8857e-143	0.327237	0.642	0.497	Inh L2-5 PVALB LOC105376919
	TCF4	6.75147e-139	5.03659e-136	0.383469	0.647	0.454	Inh L2-5 PVALB LOC105376919
	NR2C1	1.69898e-137	1.26744e-134	0.350028	0.636	0.499	Inh L2-5 PVALB LOC105376919
	RARA::RXRG	5.51899e-134	4.11717e-131	0.332602	0.633	0.498	Inh L2-5 PVALB LOC105376919
	Rarb(var.2)	2.89058e-128	2.15637e-125	0.366567	0.631	0.491	Inh L2-5 PVALB LOC105376919
	TCF12(var.2)	7.38573e-93	5.50975e-90	0.294599	0.636	0.456	Inh L2-5 PVALB LOC105376919
	TCF3	2.42743e-92	1.81086e-89	0.305569	0.629	0.455	Inh L2-5 PVALB LOC105376919
	ZNF317	5.05728e-86	3.77273e-83	0.324652	0.604	0.476	Inh L2-5 PVALB LOC105376919
	Zic2	2.05834e-83	1.53552e-80	0.285421	0.612	0.472	Inh L2-5 PVALB LOC105376919
	HOXA7	2.84695e-80	2.12383e-77	0.2651	0.601	0.495	Inh L2-5 PVALB LOC105376919
	HOXB8	2.84695e-80	2.12383e-77	0.2651	0.601	0.495	Inh L2-5 PVALB LOC105376919
	HOXD8	2.84695e-80	2.12383e-77	0.2651	0.601	0.495	Inh L2-5 PVALB LOC105376919
	TBP	6.90465e-78	5.15087e-75	0.295714	0.6	0.484	Inh L2-5 PVALB LOC105376919
	LHX1	9.48282e-77	7.07418e-74	0.250214	0.601	0.498	Inh L2-5 PVALB LOC105376919
	ESR2	9.65666e-77	7.20387e-74	0.268502	0.605	0.493	Inh L2-5 PVALB LOC105376919
	TWIST1	5.72669e-71	4.27211e-68	0.257404	0.598	0.461	Inh L2-5 PVALB LOC105376919
	MYF6	4.79335e-66	3.57584e-63	0.264907	0.594	0.487	Inh L2-5 PVALB LOC105376919
	FERD3L	1.75616e-63	1.31009e-60	0.271705	0.591	0.483	Inh L2-5 PVALB LOC105376919
	RARA::RXRA	8.26387e-61	6.16485e-58	0.263706	0.578	0.489	Inh L2-5 PVALB LOC105376919
	ZFP57	1.81831e-59	1.35646e-56	0.255719	0.593	0.486	Inh L2-5 PVALB LOC105376919
	REST	2.27382e-52	1.69627e-49	0.26222	0.593	0.475	Inh L2-5 PVALB LOC105376919
	RORC	0	0	1.95585	0.969	0.512	Inh L1-6 PVALB COL15A1
	RORB	0	0	1.71545	0.946	0.512	Inh L1-6 PVALB COL15A1
	RORA(var.2)	0	0	1.44651	0.917	0.504	Inh L1-6 PVALB COL15A1
	RORA	1.85091e-221	1.38078e-218	1.0931	0.875	0.512	Inh L1-6 PVALB COL15A1
	MYOG	1.06417e-199	7.93869e-197	0.847892	0.889	0.48	Inh L1-6 PVALB COL15A1
	BHLHE22(var.2)	1.91237e-198	1.42663e-195	0.799194	0.906	0.484	Inh L1-6 PVALB COL15A1
	ASCL1	8.93033e-168	6.66203e-165	0.702121	0.857	0.479	Inh L1-6 PVALB COL15A1
	Ptf1a(var.2)	8.91708e-163	6.65214e-160	0.708014	0.85	0.491	Inh L1-6 PVALB COL15A1
	NHLH1	5.91265e-154	4.41084e-151	0.720225	0.819	0.484	Inh L1-6 PVALB COL15A1
	Tcf12	2.24812e-149	1.6771e-146	0.634835	0.859	0.49	Inh L1-6 PVALB COL15A1
	MYF5	9.30636e-141	6.94255e-138	0.65431	0.829	0.493	Inh L1-6 PVALB COL15A1
	Ascl2	1.7313e-106	1.29155e-103	0.553273	0.783	0.486	Inh L1-6 PVALB COL15A1
	BHLHA15(var.2)	6.1198e-105	4.56537e-102	0.615532	0.753	0.483	Inh L1-6 PVALB COL15A1
	NHLH2	4.66331e-85	3.47883e-82	0.464206	0.726	0.483	Inh L1-6 PVALB COL15A1
	ZBTB18	3.34143e-70	2.4927e-67	0.490815	0.697	0.486	Inh L1-6 PVALB COL15A1
	MEF2B	4.24521e-70	3.16693e-67	0.469721	0.679	0.474	Inh L1-6 PVALB COL15A1
	MEF2D	6.01854e-65	4.48983e-62	0.445172	0.679	0.481	Inh L1-6 PVALB COL15A1
	Esrrg	4.02401e-58	3.00191e-55	0.465828	0.689	0.491	Inh L1-6 PVALB COL15A1
	ESRRB	3.26224e-57	2.43363e-54	0.429007	0.704	0.49	Inh L1-6 PVALB COL15A1
	CTCF	2.91204e-54	2.17238e-51	0.333773	0.781	0.537	Inh L1-6 PVALB COL15A1
	TFAP4	2.94797e-53	2.19919e-50	0.413297	0.704	0.496	Inh L1-6 PVALB COL15A1
	ATOH1(var.2)	3.48378e-48	2.5989e-45	0.390965	0.661	0.484	Inh L1-6 PVALB COL15A1
	MEF2C	5.61473e-46	4.18859e-43	0.324498	0.637	0.484	Inh L1-6 PVALB COL15A1
	ESRRA	4.45309e-40	3.32201e-37	0.34512	0.649	0.491	Inh L1-6 PVALB COL15A1
	VSX1	4.0081e-36	2.99005e-33	0.396117	0.703	0.511	Inh L1-6 PVALB COL15A1
	VSX2	4.0081e-36	2.99005e-33	0.396117	0.703	0.511	Inh L1-6 PVALB COL15A1
	NR5A1	4.69582e-36	3.50308e-33	0.358336	0.648	0.493	Inh L1-6 PVALB COL15A1
	Tcf21	3.76387e-35	2.80785e-32	0.316859	0.647	0.492	Inh L1-6 PVALB COL15A1
	MEF2A	1.87323e-34	1.39743e-31	0.271037	0.636	0.483	Inh L1-6 PVALB COL15A1
	NR2F2	3.43379e-34	2.56161e-31	0.369433	0.66	0.504	Inh L1-6 PVALB COL15A1
	NR4A2	5.91415e-32	4.41196e-29	0.289475	0.658	0.498	Inh L1-6 PVALB COL15A1
	HOXA1	6.70637e-30	5.00295e-27	0.403179	0.66	0.503	Inh L1-6 PVALB COL15A1
	HOXA5	6.70637e-30	5.00295e-27	0.403179	0.66	0.503	Inh L1-6 PVALB COL15A1
	HOXB5	6.70637e-30	5.00295e-27	0.403179	0.66	0.503	Inh L1-6 PVALB COL15A1
	BARX1	6.41028e-28	4.78207e-25	0.364219	0.683	0.51	Inh L1-6 PVALB COL15A1
	MSC	1.50694e-25	1.12418e-22	0.251929	0.632	0.493	Inh L1-6 PVALB COL15A1
	Dlx1	2.13771e-22	1.59473e-19	0.299079	0.657	0.511	Inh L1-6 PVALB COL15A1
	EVX2	4.01154e-22	2.99261e-19	0.291565	0.659	0.508	Inh L1-6 PVALB COL15A1
	HOXB7	4.35446e-22	3.24842e-19	0.343032	0.677	0.516	Inh L1-6 PVALB COL15A1
	DRGX	1.45027e-21	1.0819e-18	0.336711	0.686	0.519	Inh L1-6 PVALB COL15A1
	GSX2	1.59212e-21	1.18772e-18	0.320221	0.665	0.516	Inh L1-6 PVALB COL15A1
	VAX1	1.59212e-21	1.18772e-18	0.320221	0.665	0.516	Inh L1-6 PVALB COL15A1
	VAX2	1.59212e-21	1.18772e-18	0.320221	0.665	0.516	Inh L1-6 PVALB COL15A1
	NR2C2(var.2)	5.59333e-21	4.17263e-18	0.274546	0.613	0.5	Inh L1-6 PVALB COL15A1
	HOXA6	2.521e-20	1.88067e-17	0.300999	0.665	0.515	Inh L1-6 PVALB COL15A1
	CREM	1.24268e-19	9.2704e-17	0.255741	0.628	0.5	Inh L1-6 PVALB COL15A1
	ATF2	1.27652e-19	9.52285e-17	0.286757	0.613	0.497	Inh L1-6 PVALB COL15A1
	NR2C1	1.25355e-18	9.35145e-16	0.300787	0.632	0.505	Inh L1-6 PVALB COL15A1
	EVX1	3.10041e-17	2.31291e-14	0.309136	0.638	0.505	Inh L1-6 PVALB COL15A1
	HOXA7	6.27629e-17	4.68211e-14	0.28774	0.612	0.499	Inh L1-6 PVALB COL15A1
	HOXB8	6.27629e-17	4.68211e-14	0.28774	0.612	0.499	Inh L1-6 PVALB COL15A1
	HOXD8	6.27629e-17	4.68211e-14	0.28774	0.612	0.499	Inh L1-6 PVALB COL15A1
	FOSL2::JUND(var.2)	1.04634e-16	7.8057e-14	0.332144	0.612	0.504	Inh L1-6 PVALB COL15A1
	DLX5	3.88526e-14	2.8984e-11	0.290517	0.624	0.506	Inh L1-6 PVALB COL15A1
	FOSL2::JUN(var.2)	6.66782e-13	4.97419e-10	0.301336	0.607	0.505	Inh L1-6 PVALB COL15A1
	CREB1	7.45203e-13	5.55922e-10	0.279035	0.575	0.493	Inh L1-6 PVALB COL15A1
	LHX1	5.32843e-12	3.97501e-09	0.279598	0.597	0.503	Inh L1-6 PVALB COL15A1
	HOXA4	7.33856e-11	5.47457e-08	0.266773	0.584	0.497	Inh L1-6 PVALB COL15A1
	ATF7	1.08125e-10	8.06611e-08	0.27443	0.587	0.501	Inh L1-6 PVALB COL15A1
	FOSL2::JUNB(var.2)	3.04203e-10	2.26935e-07	0.264159	0.581	0.501	Inh L1-6 PVALB COL15A1
	FOSB::JUN	1.25731e-08	9.37955e-06	0.252648	0.59	0.504	Inh L1-6 PVALB COL15A1
	JDP2	0	0	0.841697	0.791	0.389	Exc L2 LAMP5 KCNG3
	FOSL1::JUND	0	0	0.801051	0.801	0.38	Exc L2 LAMP5 KCNG3
	FOSL1::JUNB	0	0	0.787411	0.81	0.378	Exc L2 LAMP5 KCNG3
	FOSL2::JUNB	0	0	0.782963	0.796	0.381	Exc L2 LAMP5 KCNG3
	FOSB::JUNB	0	0	0.780749	0.807	0.38	Exc L2 LAMP5 KCNG3
	JUNB	0	0	0.777449	0.815	0.374	Exc L2 LAMP5 KCNG3
	JUN::JUNB	0	0	0.77066	0.788	0.389	Exc L2 LAMP5 KCNG3
	JUND	0	0	0.760757	0.805	0.376	Exc L2 LAMP5 KCNG3
	FOSL1	0	0	0.749431	0.816	0.375	Exc L2 LAMP5 KCNG3
	FOSL1::JUN	0	0	0.747085	0.812	0.373	Exc L2 LAMP5 KCNG3
	FOS::JUNB	0	0	0.743193	0.8	0.38	Exc L2 LAMP5 KCNG3
	FOSL2::JUN	0	0	0.732622	0.808	0.377	Exc L2 LAMP5 KCNG3
	FOSL2::JUND	0	0	0.731344	0.802	0.382	Exc L2 LAMP5 KCNG3
	FOS::JUN	0	0	0.730119	0.804	0.38	Exc L2 LAMP5 KCNG3
	BACH2	0	0	0.710749	0.772	0.388	Exc L2 LAMP5 KCNG3
	NFE2	0	0	0.705219	0.763	0.398	Exc L2 LAMP5 KCNG3
	FOS::JUND	0	0	0.698884	0.818	0.374	Exc L2 LAMP5 KCNG3
	JUN(var.2)	0	0	0.685963	0.807	0.374	Exc L2 LAMP5 KCNG3
	Wt1	0	0	0.676575	0.816	0.445	Exc L2 LAMP5 KCNG3
	BATF3	0	0	0.673888	0.798	0.379	Exc L2 LAMP5 KCNG3
	FOS	0	0	0.64588	0.799	0.376	Exc L2 LAMP5 KCNG3
	BATF	0	0	0.630602	0.795	0.378	Exc L2 LAMP5 KCNG3
	ZNF75D	0	0	0.620193	0.721	0.443	Exc L2 LAMP5 KCNG3
	BATF::JUN	0	0	0.614388	0.797	0.377	Exc L2 LAMP5 KCNG3
	FOSL2	0	0	0.600318	0.802	0.376	Exc L2 LAMP5 KCNG3
	GLI2	0	0	0.569837	0.711	0.444	Exc L2 LAMP5 KCNG3
	Smad2::Smad3	0	0	0.543473	0.801	0.376	Exc L2 LAMP5 KCNG3
	EGR1	0	0	0.527828	0.762	0.449	Exc L2 LAMP5 KCNG3
	EGR4	0	0	0.526007	0.694	0.461	Exc L2 LAMP5 KCNG3
	GLI3	0	0	0.515651	0.69	0.449	Exc L2 LAMP5 KCNG3
	NEUROG1	0	0	0.512753	0.674	0.404	Exc L2 LAMP5 KCNG3
	KLF9	0	0	0.504149	0.725	0.455	Exc L2 LAMP5 KCNG3
	BHLHE22	0	0	0.503662	0.686	0.403	Exc L2 LAMP5 KCNG3
	Atoh1	0	0	0.501831	0.679	0.404	Exc L2 LAMP5 KCNG3
	OLIG1	0	0	0.499408	0.683	0.401	Exc L2 LAMP5 KCNG3
	Bhlha15	0	0	0.490107	0.663	0.414	Exc L2 LAMP5 KCNG3
	TBX18	0	0	0.489644	0.695	0.426	Exc L2 LAMP5 KCNG3
	Twist2	0	0	0.488792	0.671	0.413	Exc L2 LAMP5 KCNG3
	NEUROD2	0	0	0.484614	0.673	0.403	Exc L2 LAMP5 KCNG3
	EGR2	0	0	0.465527	0.691	0.457	Exc L2 LAMP5 KCNG3
	EGR3	0	0	0.446516	0.702	0.464	Exc L2 LAMP5 KCNG3
	BACH1	0	0	0.416131	0.691	0.408	Exc L2 LAMP5 KCNG3
	BHLHE23	1.82833932900012e-319	1.36394113943409e-316	0.469627	0.659	0.408	Exc L2 LAMP5 KCNG3
	RFX2	0	3.02564e-306	0.504671	0.673	0.473	Exc L2 LAMP5 KCNG3
	RFX4	4.88481e-298	3.64407e-295	0.465895	0.671	0.476	Exc L2 LAMP5 KCNG3
	KLF17	5.21923e-278	3.89354e-275	0.388575	0.66	0.468	Exc L2 LAMP5 KCNG3
	MGA	6.91156e-273	5.15602e-270	0.449158	0.656	0.434	Exc L2 LAMP5 KCNG3
	TBX15	6.91156e-273	5.15602e-270	0.449158	0.656	0.434	Exc L2 LAMP5 KCNG3
	TBX6	3.05971e-264	2.28255e-261	0.42036	0.652	0.425	Exc L2 LAMP5 KCNG3
	KLF11	1.00896e-259	7.52682e-257	0.319126	0.66	0.481	Exc L2 LAMP5 KCNG3
	OLIG3	7.92373e-259	5.9111e-256	0.402792	0.64	0.416	Exc L2 LAMP5 KCNG3
	RFX5	1.76591e-253	1.31737e-250	0.416663	0.663	0.479	Exc L2 LAMP5 KCNG3
	ATOH7	1.91027e-251	1.42506e-248	0.408338	0.646	0.417	Exc L2 LAMP5 KCNG3
	OLIG2	4.92169e-251	3.67158e-248	0.418444	0.644	0.419	Exc L2 LAMP5 KCNG3
	HLF	4.86087e-237	3.62621e-234	0.413308	0.647	0.469	Exc L2 LAMP5 KCNG3
	MAFK	1.40929e-233	1.05133e-230	0.366889	0.646	0.428	Exc L2 LAMP5 KCNG3
	RFX3	7.13492e-227	5.32265e-224	0.361018	0.659	0.479	Exc L2 LAMP5 KCNG3
	RFX1	6.48137e-222	4.8351e-219	0.366059	0.652	0.482	Exc L2 LAMP5 KCNG3
	NEUROG2	4.43763e-218	3.31047e-215	0.379248	0.633	0.419	Exc L2 LAMP5 KCNG3
	TBX3	8.64579e-217	6.44976e-214	0.360626	0.639	0.432	Exc L2 LAMP5 KCNG3
	NFIL3	2.18343e-216	1.62884e-213	0.373649	0.644	0.472	Exc L2 LAMP5 KCNG3
	TFAP4(var.2)	2.08102e-210	1.55244e-207	0.372583	0.631	0.432	Exc L2 LAMP5 KCNG3
	NFE2L1	3.82181e-206	2.85107e-203	0.355264	0.633	0.426	Exc L2 LAMP5 KCNG3
	Rbpjl	1.72996e-194	1.29055e-191	0.342445	0.636	0.442	Exc L2 LAMP5 KCNG3
	PKNOX1	1.39973e-187	1.0442e-184	0.383641	0.632	0.46	Exc L2 LAMP5 KCNG3
	SNAI3	1.13203e-185	8.44492e-183	0.330462	0.633	0.444	Exc L2 LAMP5 KCNG3
	TBX1	1.02227e-181	7.62611e-179	0.361936	0.618	0.436	Exc L2 LAMP5 KCNG3
	TCF21(var.2)	3.70932e-179	2.76715e-176	0.326342	0.627	0.418	Exc L2 LAMP5 KCNG3
	SNAI2	6.1486e-179	4.58686e-176	0.33078	0.629	0.444	Exc L2 LAMP5 KCNG3
	KLF10	4.56225e-168	3.40344e-165	0.281519	0.63	0.48	Exc L2 LAMP5 KCNG3
	TBX4	1.61095e-167	1.20177e-164	0.35343	0.618	0.433	Exc L2 LAMP5 KCNG3
	TBX5	1.61095e-167	1.20177e-164	0.35343	0.618	0.433	Exc L2 LAMP5 KCNG3
	TBX21	1.57381e-166	1.17406e-163	0.336619	0.618	0.432	Exc L2 LAMP5 KCNG3
	RREB1	1.92566e-166	1.43654e-163	0.27959	0.63	0.492	Exc L2 LAMP5 KCNG3
	HIC2	2.74074e-159	2.04459e-156	0.352496	0.626	0.463	Exc L2 LAMP5 KCNG3
	TBX20	6.34029e-158	4.72986e-155	0.338777	0.619	0.438	Exc L2 LAMP5 KCNG3
	PBX3	2.99297e-157	2.23275e-154	0.362143	0.619	0.458	Exc L2 LAMP5 KCNG3
	Klf1	9.21798e-155	6.87661e-152	0.280509	0.624	0.472	Exc L2 LAMP5 KCNG3
	MEIS3	9.22442e-148	6.88142e-145	0.372991	0.613	0.473	Exc L2 LAMP5 KCNG3
	MXI1	5.96675e-146	4.4512e-143	0.330345	0.61	0.457	Exc L2 LAMP5 KCNG3
	TBR1	6.11383e-145	4.56092e-142	0.316354	0.611	0.434	Exc L2 LAMP5 KCNG3
	MAF::NFE2	4.78533e-137	3.56985e-134	0.286406	0.601	0.434	Exc L2 LAMP5 KCNG3
	SNAI1	7.96851e-132	5.94451e-129	0.281164	0.613	0.449	Exc L2 LAMP5 KCNG3
	Nfe2l2	6.4078e-129	4.78022e-126	0.273088	0.605	0.441	Exc L2 LAMP5 KCNG3
	MEIS2	3.29616e-128	2.45894e-125	0.345047	0.608	0.473	Exc L2 LAMP5 KCNG3
	TBX2	1.85312e-122	1.38243e-119	0.286054	0.602	0.44	Exc L2 LAMP5 KCNG3
	MSGN1	2.28513e-121	1.70471e-118	0.281182	0.599	0.455	Exc L2 LAMP5 KCNG3
	EOMES	7.59864e-113	5.66859e-110	0.27228	0.6	0.439	Exc L2 LAMP5 KCNG3
	DBP	2.8348e-110	2.11476e-107	0.299181	0.595	0.47	Exc L2 LAMP5 KCNG3
	MEIS1	5.09232e-103	3.79887e-100	0.279542	0.6	0.48	Exc L2 LAMP5 KCNG3
	TGIF2	8.41019e-95	6.274e-92	0.287383	0.584	0.462	Exc L2 LAMP5 KCNG3
	PKNOX2	7.19325e-88	5.36617e-85	0.284343	0.588	0.46	Exc L2 LAMP5 KCNG3
	TEF	1.3934e-87	1.03948e-84	0.255693	0.581	0.472	Exc L2 LAMP5 KCNG3
	TGIF2LY	1.58073e-81	1.17923e-78	0.277656	0.573	0.46	Exc L2 LAMP5 KCNG3
	TGIF2LX	4.20524e-80	3.13711e-77	0.269107	0.578	0.463	Exc L2 LAMP5 KCNG3
	NKX2-2	3.52547e-79	2.63e-76	0.251773	0.575	0.473	Exc L2 LAMP5 KCNG3
	FOS::JUND	0	0	2.10902	0.965	0.401	Exc L2 LINC00507 ATP7B
	FOSL1::JUND	0	0	2.01174	0.949	0.406	Exc L2 LINC00507 ATP7B
	JUNB	0	0	2.00538	0.95	0.401	Exc L2 LINC00507 ATP7B
	FOSL1::JUN	0	0	1.99944	0.964	0.4	Exc L2 LINC00507 ATP7B
	FOSL2::JUN	0	0	1.95284	0.959	0.403	Exc L2 LINC00507 ATP7B
	FOSB::JUNB	0	0	1.95256	0.945	0.406	Exc L2 LINC00507 ATP7B
	Smad2::Smad3	0	0	1.94932	0.97	0.402	Exc L2 LINC00507 ATP7B
	JUND	0	0	1.94223	0.949	0.402	Exc L2 LINC00507 ATP7B
	FOSL1	0	0	1.93622	0.956	0.402	Exc L2 LINC00507 ATP7B
	FOSL1::JUNB	0	0	1.93164	0.954	0.404	Exc L2 LINC00507 ATP7B
	FOS::JUN	0	0	1.92442	0.95	0.406	Exc L2 LINC00507 ATP7B
	FOSL2	0	0	1.92378	0.965	0.402	Exc L2 LINC00507 ATP7B
	JUN(var.2)	0	0	1.92371	0.961	0.4	Exc L2 LINC00507 ATP7B
	FOSL2::JUNB	0	0	1.90126	0.949	0.406	Exc L2 LINC00507 ATP7B
	FOS::JUNB	0	0	1.88402	0.946	0.405	Exc L2 LINC00507 ATP7B
	FOS	0	0	1.85764	0.966	0.401	Exc L2 LINC00507 ATP7B
	JDP2	0	0	1.85565	0.941	0.413	Exc L2 LINC00507 ATP7B
	FOSL2::JUND	0	0	1.84998	0.947	0.407	Exc L2 LINC00507 ATP7B
	BATF::JUN	0	0	1.83726	0.954	0.402	Exc L2 LINC00507 ATP7B
	BATF3	0	0	1.81611	0.949	0.404	Exc L2 LINC00507 ATP7B
	BATF	0	0	1.80914	0.952	0.403	Exc L2 LINC00507 ATP7B
	JUN::JUNB	0	0	1.70063	0.938	0.413	Exc L2 LINC00507 ATP7B
	BACH2	0	0	1.66564	0.921	0.411	Exc L2 LINC00507 ATP7B
	NFE2	0	0	1.62071	0.912	0.42	Exc L2 LINC00507 ATP7B
	BACH1	0	0	1.36301	0.884	0.424	Exc L2 LINC00507 ATP7B
	NFE2L1	7.67596e-206	5.72626e-203	0.943129	0.81	0.437	Exc L2 LINC00507 ATP7B
	MAFK	3.29525e-183	2.45825e-180	0.814199	0.791	0.441	Exc L2 LINC00507 ATP7B
	MAF::NFE2	5.37551e-146	4.01013e-143	0.756346	0.774	0.442	Exc L2 LINC00507 ATP7B
	Nfe2l2	4.25951e-120	3.17759e-117	0.691568	0.734	0.449	Exc L2 LINC00507 ATP7B
	Bach1::Mafk	2.4938e-97	1.86037e-94	0.634854	0.702	0.454	Exc L2 LINC00507 ATP7B
	Wt1	9.99611e-65	7.4571e-62	0.384041	0.688	0.471	Exc L2 LINC00507 ATP7B
	GLI2	4.40275e-60	3.28445e-57	0.430003	0.675	0.462	Exc L2 LINC00507 ATP7B
	EGR1	6.44362e-60	4.80694e-57	0.35781	0.675	0.471	Exc L2 LINC00507 ATP7B
	KLF9	9.1625e-52	6.83523e-49	0.331857	0.685	0.473	Exc L2 LINC00507 ATP7B
	GLI3	3.94557e-47	2.94339e-44	0.395475	0.657	0.465	Exc L2 LINC00507 ATP7B
	EGR3	4.5203e-38	3.37214e-35	0.286796	0.64	0.48	Exc L2 LINC00507 ATP7B
	TBX3	7.26384e-37	5.41883e-34	0.309545	0.625	0.446	Exc L2 LINC00507 ATP7B
	EGR4	2.21663e-36	1.65361e-33	0.325421	0.626	0.478	Exc L2 LINC00507 ATP7B
	TBX6	3.46363e-36	2.58387e-33	0.321152	0.631	0.44	Exc L2 LINC00507 ATP7B
	MGA	7.61683e-36	5.68216e-33	0.277632	0.641	0.449	Exc L2 LINC00507 ATP7B
	TBX15	7.61683e-36	5.68216e-33	0.277632	0.641	0.449	Exc L2 LINC00507 ATP7B
	EGR2	7.05478e-35	5.26286e-32	0.305247	0.639	0.473	Exc L2 LINC00507 ATP7B
	TBX1	3.7989e-32	2.83398e-29	0.285836	0.622	0.447	Exc L2 LINC00507 ATP7B
	TBX4	2.83511e-28	2.11499e-25	0.290014	0.613	0.446	Exc L2 LINC00507 ATP7B
	TBX5	2.83511e-28	2.11499e-25	0.290014	0.613	0.446	Exc L2 LINC00507 ATP7B
	FOSL1::JUND(var.2)	1.04374e-25	7.78632e-23	0.347181	0.622	0.497	Exc L2 LINC00507 ATP7B
	JUND(var.2)	1.02476e-23	7.64469e-21	0.288995	0.618	0.491	Exc L2 LINC00507 ATP7B
	JUN	1.07089e-16	7.98885e-14	0.261292	0.592	0.492	Exc L2 LINC00507 ATP7B
	PKNOX1	3.31703e-14	2.4745e-11	0.261617	0.565	0.472	Exc L2 LINC00507 ATP7B
	CREB1	7.26459e-14	5.41938e-11	0.266177	0.569	0.493	Exc L2 LINC00507 ATP7B
	FOSB::JUNB(var.2)	9.16783e-14	6.8392e-11	0.291695	0.572	0.502	Exc L2 LINC00507 ATP7B
	BHLHE22	0	0	0.878674	0.754	0.389	Exc L2 LINC00507 GLRA3
	OLIG1	0	0	0.870158	0.759	0.387	Exc L2 LINC00507 GLRA3
	NEUROD2	0	0	0.863536	0.75	0.389	Exc L2 LINC00507 GLRA3
	NEUROG1	0	0	0.82465	0.744	0.391	Exc L2 LINC00507 GLRA3
	BHLHE23	0	0	0.822364	0.741	0.394	Exc L2 LINC00507 GLRA3
	Atoh1	0	0	0.809614	0.745	0.391	Exc L2 LINC00507 GLRA3
	Bhlha15	0	0	0.791925	0.724	0.402	Exc L2 LINC00507 GLRA3
	FOSL1::JUNB	0	0	0.785168	0.775	0.372	Exc L2 LINC00507 GLRA3
	JUN(var.2)	0	0	0.771844	0.782	0.368	Exc L2 LINC00507 GLRA3
	FOSL2::JUN	0	0	0.749831	0.777	0.371	Exc L2 LINC00507 GLRA3
	FOS	0	0	0.749481	0.769	0.37	Exc L2 LINC00507 GLRA3
	FOS::JUN	0	0	0.748166	0.768	0.375	Exc L2 LINC00507 GLRA3
	Twist2	0	0	0.742554	0.727	0.401	Exc L2 LINC00507 GLRA3
	FOSL1::JUN	0	0	0.739052	0.776	0.368	Exc L2 LINC00507 GLRA3
	FOSL2::JUND	0	0	0.735659	0.762	0.377	Exc L2 LINC00507 GLRA3
	OLIG3	0	0	0.731595	0.717	0.403	Exc L2 LINC00507 GLRA3
	FOS::JUND	0	0	0.729999	0.784	0.368	Exc L2 LINC00507 GLRA3
	JUNB	0	0	0.728316	0.776	0.369	Exc L2 LINC00507 GLRA3
	Wt1	0	0	0.723716	0.821	0.437	Exc L2 LINC00507 GLRA3
	JDP2	0	0	0.722829	0.747	0.385	Exc L2 LINC00507 GLRA3
	FOSL2::JUNB	0	0	0.722577	0.76	0.376	Exc L2 LINC00507 GLRA3
	FOSL1	0	0	0.722537	0.786	0.369	Exc L2 LINC00507 GLRA3
	FOSB::JUNB	0	0	0.721585	0.77	0.375	Exc L2 LINC00507 GLRA3
	JUND	0	0	0.71844	0.776	0.369	Exc L2 LINC00507 GLRA3
	FOS::JUNB	0	0	0.717736	0.778	0.373	Exc L2 LINC00507 GLRA3
	OLIG2	0	0	0.713941	0.715	0.406	Exc L2 LINC00507 GLRA3
	FOSL2	0	0	0.709224	0.785	0.369	Exc L2 LINC00507 GLRA3
	BATF3	0	0	0.696664	0.771	0.373	Exc L2 LINC00507 GLRA3
	BATF::JUN	0	0	0.69501	0.78	0.37	Exc L2 LINC00507 GLRA3
	FOSL1::JUND	0	0	0.693103	0.757	0.376	Exc L2 LINC00507 GLRA3
	ZNF75D	0	0	0.686236	0.745	0.434	Exc L2 LINC00507 GLRA3
	BATF	0	0	0.684833	0.776	0.371	Exc L2 LINC00507 GLRA3
	Smad2::Smad3	0	0	0.68399	0.782	0.369	Exc L2 LINC00507 GLRA3
	JUN::JUNB	0	0	0.670151	0.741	0.385	Exc L2 LINC00507 GLRA3
	GLI2	0	0	0.663233	0.741	0.435	Exc L2 LINC00507 GLRA3
	BACH2	0	0	0.653437	0.751	0.382	Exc L2 LINC00507 GLRA3
	NEUROG2	0	0	0.649217	0.7	0.407	Exc L2 LINC00507 GLRA3
	TBX18	0	0	0.643641	0.734	0.416	Exc L2 LINC00507 GLRA3
	TCF21(var.2)	0	0	0.642454	0.695	0.406	Exc L2 LINC00507 GLRA3
	NFE2	0	0	0.638023	0.732	0.394	Exc L2 LINC00507 GLRA3
	EGR1	0	0	0.612426	0.774	0.441	Exc L2 LINC00507 GLRA3
	ATOH7	0	0	0.611364	0.709	0.405	Exc L2 LINC00507 GLRA3
	GLI3	0	0	0.589582	0.715	0.441	Exc L2 LINC00507 GLRA3
	EGR2	0	0	0.562611	0.707	0.45	Exc L2 LINC00507 GLRA3
	EGR4	0	0	0.554399	0.707	0.455	Exc L2 LINC00507 GLRA3
	KLF9	0	0	0.544943	0.738	0.448	Exc L2 LINC00507 GLRA3
	EGR3	0	0	0.511999	0.71	0.458	Exc L2 LINC00507 GLRA3
	RFX2	0	0	0.429853	0.655	0.471	Exc L2 LINC00507 GLRA3
	RFX3	0	0	0.397613	0.659	0.475	Exc L2 LINC00507 GLRA3
	KLF11	0	0	0.346443	0.657	0.478	Exc L2 LINC00507 GLRA3
	RFX1	3.90805925860426e-321	2.91541220691878e-318	0.387538	0.651	0.478	Exc L2 LINC00507 GLRA3
	RFX5	2.68377649519172e-316	2.00209726541302e-313	0.399612	0.655	0.476	Exc L2 LINC00507 GLRA3
	RFX4	0	1.32494e-305	0.387424	0.648	0.474	Exc L2 LINC00507 GLRA3
	BACH1	7.71238e-284	5.75344e-281	0.600047	0.706	0.4	Exc L2 LINC00507 GLRA3
	KLF17	2.29951e-281	1.71544e-278	0.409724	0.66	0.464	Exc L2 LINC00507 GLRA3
	TFAP4(var.2)	2.34225e-277	1.74732e-274	0.544083	0.659	0.425	Exc L2 LINC00507 GLRA3
	Rbpjl	2.46576e-255	1.83946e-252	0.527165	0.69	0.432	Exc L2 LINC00507 GLRA3
	Klf1	1.43734e-254	1.07225e-251	0.412463	0.667	0.464	Exc L2 LINC00507 GLRA3
	TBX3	1.68892e-250	1.25993e-247	0.556601	0.692	0.422	Exc L2 LINC00507 GLRA3
	TBX6	1.66787e-244	1.24423e-241	0.53017	0.686	0.417	Exc L2 LINC00507 GLRA3
	MGA	1.74892e-243	1.30469e-240	0.527229	0.682	0.426	Exc L2 LINC00507 GLRA3
	TBX15	1.74892e-243	1.30469e-240	0.527229	0.682	0.426	Exc L2 LINC00507 GLRA3
	SNAI3	1.9387e-241	1.44627e-238	0.537392	0.682	0.435	Exc L2 LINC00507 GLRA3
	KLF10	1.11197e-234	8.29533e-232	0.335889	0.639	0.476	Exc L2 LINC00507 GLRA3
	HLF	4.14445e-231	3.09176e-228	0.403936	0.637	0.466	Exc L2 LINC00507 GLRA3
	SNAI2	1.56012e-224	1.16385e-221	0.526674	0.674	0.435	Exc L2 LINC00507 GLRA3
	MSGN1	2.46781e-218	1.84099e-215	0.471346	0.649	0.446	Exc L2 LINC00507 GLRA3
	MAFK	1.16638e-209	8.70117e-207	0.509968	0.675	0.421	Exc L2 LINC00507 GLRA3
	NFIL3	1.94959e-197	1.45439e-194	0.366561	0.626	0.47	Exc L2 LINC00507 GLRA3
	SNAI1	1.23045e-187	9.17917e-185	0.476077	0.672	0.439	Exc L2 LINC00507 GLRA3
	HIC2	6.29075e-187	4.6929e-184	0.413428	0.639	0.458	Exc L2 LINC00507 GLRA3
	TBX4	6.79747e-187	5.07091e-184	0.495125	0.666	0.424	Exc L2 LINC00507 GLRA3
	TBX5	6.79747e-187	5.07091e-184	0.495125	0.666	0.424	Exc L2 LINC00507 GLRA3
	RREB1	1.12348e-181	8.38115e-179	0.260232	0.623	0.49	Exc L2 LINC00507 GLRA3
	TBX1	1.95457e-175	1.45811e-172	0.462592	0.665	0.427	Exc L2 LINC00507 GLRA3
	ZNF263	2.24515e-163	1.67488e-160	0.286472	0.629	0.474	Exc L2 LINC00507 GLRA3
	ZKSCAN5	1.79829e-156	1.34152e-153	0.339611	0.637	0.463	Exc L2 LINC00507 GLRA3
	NEUROG2(var.2)	1.60236e-154	1.19536e-151	0.353293	0.67	0.407	Exc L2 LINC00507 GLRA3
	TBX20	4.58365e-151	3.4194e-148	0.454511	0.647	0.431	Exc L2 LINC00507 GLRA3
	TBX21	4.79389e-151	3.57624e-148	0.434303	0.655	0.424	Exc L2 LINC00507 GLRA3
	NFE2L1	2.31674e-147	1.72829e-144	0.458706	0.646	0.42	Exc L2 LINC00507 GLRA3
	NEUROD1	6.194e-147	4.62072e-144	0.33008	0.664	0.41	Exc L2 LINC00507 GLRA3
	TBR1	1.6685e-129	1.2447e-126	0.387983	0.651	0.425	Exc L2 LINC00507 GLRA3
	MXI1	1.2603e-124	9.40181e-122	0.357226	0.616	0.453	Exc L2 LINC00507 GLRA3
	Ptf1a(var.3)	1.43579e-120	1.0711e-117	0.392512	0.642	0.44	Exc L2 LINC00507 GLRA3
	TBX2	3.56674e-116	2.66078e-113	0.373979	0.632	0.433	Exc L2 LINC00507 GLRA3
	ZNF354C	2.28575e-106	1.70517e-103	0.343366	0.622	0.449	Exc L2 LINC00507 GLRA3
	EOMES	6.50521e-106	4.85289e-103	0.366041	0.63	0.432	Exc L2 LINC00507 GLRA3
	Nfe2l2	1.83676e-105	1.37022e-102	0.389861	0.627	0.435	Exc L2 LINC00507 GLRA3
	ZEB1	1.45191e-100	1.08313e-97	0.360189	0.644	0.444	Exc L2 LINC00507 GLRA3
	NKX2-2	6.01642e-99	4.48825e-96	0.325665	0.599	0.468	Exc L2 LINC00507 GLRA3
	PBX3	4.96929e-95	3.70709e-92	0.351569	0.609	0.455	Exc L2 LINC00507 GLRA3
	MAF::NFE2	1.4144e-90	1.05514e-87	0.389042	0.616	0.428	Exc L2 LINC00507 GLRA3
	PKNOX1	2.36373e-90	1.76334e-87	0.344557	0.6	0.46	Exc L2 LINC00507 GLRA3
	TCF3	2.4631e-73	1.83748e-70	0.318939	0.624	0.448	Exc L2 LINC00507 GLRA3
	ZNF135	3.32997e-71	2.48416e-68	0.261591	0.607	0.464	Exc L2 LINC00507 GLRA3
	TCF12(var.2)	1.27033e-59	9.47666e-57	0.29779	0.61	0.451	Exc L2 LINC00507 GLRA3
	Bach1::Mafk	1.97467e-48	1.4731e-45	0.299126	0.607	0.441	Exc L2 LINC00507 GLRA3
	TCF4	7.46166e-47	5.5664e-44	0.28679	0.606	0.45	Exc L2 LINC00507 GLRA3
	TGIF2	1.10738e-43	8.26105e-41	0.2529	0.573	0.46	Exc L2 LINC00507 GLRA3
	PKNOX2	9.91958e-38	7.4e-35	0.251281	0.569	0.46	Exc L2 LINC00507 GLRA3
	NEUROD1	4.82547e-167	3.5998e-164	1.08064	0.889	0.43	Exc L2-3 RORB RTKN2
	NEUROG2(var.2)	6.30545e-157	4.70387e-154	1.10287	0.892	0.428	Exc L2-3 RORB RTKN2
	NEUROD2	7.40673e-117	5.52542e-114	0.964662	0.829	0.42	Exc L2-3 RORB RTKN2
	OLIG1	8.38206e-116	6.25302e-113	0.976757	0.838	0.418	Exc L2-3 RORB RTKN2
	BHLHE22	9.9145e-112	7.39622e-109	0.975248	0.824	0.42	Exc L2-3 RORB RTKN2
	BHLHE23	1.05539e-111	7.87317e-109	0.955587	0.827	0.423	Exc L2-3 RORB RTKN2
	Atoh1	1.06593e-110	7.95187e-108	0.941089	0.818	0.421	Exc L2-3 RORB RTKN2
	TCF21(var.2)	1.60379e-110	1.19643e-107	0.987699	0.823	0.43	Exc L2-3 RORB RTKN2
	OLIG3	1.29124e-108	9.63262e-106	0.930369	0.823	0.429	Exc L2-3 RORB RTKN2
	NEUROG1	3.32707e-108	2.48199e-105	0.887239	0.831	0.421	Exc L2-3 RORB RTKN2
	ATOH7	4.67837e-108	3.49006e-105	0.966958	0.832	0.43	Exc L2-3 RORB RTKN2
	OLIG2	8.7897e-107	6.55711e-104	0.929432	0.804	0.432	Exc L2-3 RORB RTKN2
	Twist2	1.31226e-96	9.78946e-94	0.828482	0.8	0.429	Exc L2-3 RORB RTKN2
	Bhlha15	2.66067e-95	1.98486e-92	0.974441	0.795	0.429	Exc L2-3 RORB RTKN2
	NEUROG2	6.7538e-94	5.03834e-91	0.82805	0.805	0.432	Exc L2-3 RORB RTKN2
	TAL1::TCF3	9.14154e-90	6.81959e-87	0.787741	0.79	0.444	Exc L2-3 RORB RTKN2
	HAND2	3.32848e-69	2.48304e-66	0.691945	0.77	0.449	Exc L2-3 RORB RTKN2
	MSGN1	3.37394e-56	2.51696e-53	0.581922	0.723	0.463	Exc L2-3 RORB RTKN2
	EGR3	6.73961e-40	5.02775e-37	0.390544	0.69	0.48	Exc L2-3 RORB RTKN2
	TFAP4(var.2)	3.13231e-39	2.3367e-36	0.572564	0.699	0.445	Exc L2-3 RORB RTKN2
	EGR1	1.11286e-37	8.30194e-35	0.383061	0.711	0.471	Exc L2-3 RORB RTKN2
	EGR2	7.82873e-37	5.84023e-34	0.458914	0.705	0.472	Exc L2-3 RORB RTKN2
	Wt1	6.62835e-36	4.94475e-33	0.380368	0.698	0.472	Exc L2-3 RORB RTKN2
	GLI2	3.64799e-35	2.7214e-32	0.512143	0.696	0.462	Exc L2-3 RORB RTKN2
	ZNF75D	1.12389e-32	8.38421e-30	0.478884	0.701	0.462	Exc L2-3 RORB RTKN2
	GLI3	5.87835e-31	4.38525e-28	0.487864	0.698	0.465	Exc L2-3 RORB RTKN2
	EGR4	2.70402e-23	2.0172e-20	0.405191	0.642	0.478	Exc L2-3 RORB RTKN2
	TBX20	3.89445e-19	2.90526e-16	0.435883	0.676	0.45	Exc L2-3 RORB RTKN2
	TBX18	1.53095e-17	1.14209e-14	0.459028	0.687	0.444	Exc L2-3 RORB RTKN2
	HIC2	3.29999e-16	2.46179e-13	0.33264	0.637	0.474	Exc L2-3 RORB RTKN2
	Ptf1a	4.06304e-15	3.03103e-12	0.323727	0.651	0.461	Exc L2-3 RORB RTKN2
	THAP1	7.91296e-15	5.90307e-12	0.305051	0.624	0.485	Exc L2-3 RORB RTKN2
	TBR1	1.68864e-13	1.25972e-10	0.378832	0.667	0.445	Exc L2-3 RORB RTKN2
	TBX21	1.7974e-13	1.34086e-10	0.384438	0.659	0.444	Exc L2-3 RORB RTKN2
	TBX2	1.6414e-12	1.22448e-09	0.359814	0.657	0.45	Exc L2-3 RORB RTKN2
	GATA2	2.23501e-12	1.66732e-09	0.311372	0.614	0.469	Exc L2-3 RORB RTKN2
	SNAI3	2.51733e-12	1.87792e-09	0.328361	0.64	0.457	Exc L2-3 RORB RTKN2
	GATA3	7.15622e-11	5.33854e-08	0.386607	0.593	0.467	Exc L2-3 RORB RTKN2
	SNAI1	1.04484e-10	7.79452e-08	0.360247	0.656	0.46	Exc L2-3 RORB RTKN2
	Rbpjl	1.4182e-10	1.05797e-07	0.387294	0.623	0.455	Exc L2-3 RORB RTKN2
	MXI1	3.81406e-10	2.84529e-07	0.284224	0.614	0.468	Exc L2-3 RORB RTKN2
	EOMES	4.19387e-10	3.12863e-07	0.30324	0.643	0.449	Exc L2-3 RORB RTKN2
	SNAI2	8.49792e-10	6.33945e-07	0.313216	0.657	0.456	Exc L2-3 RORB RTKN2
	TBX3	1.01182e-09	7.54819e-07	0.281971	0.65	0.446	Exc L2-3 RORB RTKN2
	TBX6	1.14033e-09	8.50688e-07	0.296304	0.647	0.441	Exc L2-3 RORB RTKN2
	ZEB1	7.33013e-09	5.46828e-06	0.341323	0.645	0.461	Exc L2-3 RORB RTKN2
	PBX3	1.37119e-08	1.02291e-05	0.250277	0.635	0.469	Exc L2-3 RORB RTKN2
	GATA4	2.56808e-08	1.91579e-05	0.261312	0.598	0.469	Exc L2-3 RORB RTKN2
	TBX1	3.69185e-08	2.75412e-05	0.274837	0.635	0.448	Exc L2-3 RORB RTKN2
	ZNF354C	1.19203e-07	8.89255e-05	0.281396	0.627	0.464	Exc L2-3 RORB RTKN2
	TCF4	1.30172e-07	9.71083e-05	0.296903	0.635	0.463	Exc L2-3 RORB RTKN2
	MGA	1.55523e-07	0.00011602	0.316747	0.621	0.45	Exc L2-3 RORB RTKN2
	TBX15	1.55523e-07	0.00011602	0.316747	0.621	0.45	Exc L2-3 RORB RTKN2
	TBP	6.48365e-07	0.00048368	0.283378	0.563	0.489	Exc L2-3 RORB RTKN2
	TBX4	3.42311e-06	0.00255364	0.261791	0.608	0.446	Exc L2-3 RORB RTKN2
	TBX5	3.42311e-06	0.00255364	0.261791	0.608	0.446	Exc L2-3 RORB RTKN2
	TCF3	3.75789e-06	0.00280339	0.287113	0.623	0.463	Exc L2-3 RORB RTKN2
	SMAD2::SMAD3::SMAD4	4.3333e-06	0.00323264	0.268629	0.607	0.467	Exc L2-3 RORB RTKN2
	TCF12(var.2)	5.64011e-06	0.00420752	0.288911	0.629	0.465	Exc L2-3 RORB RTKN2
	PKNOX2	1.02037e-05	0.00761194	0.250641	0.587	0.469	Exc L2-3 RORB RTKN2
	TGIF2LY	1.2161e-05	0.00907213	0.278174	0.563	0.468	Exc L2-3 RORB RTKN2
	TGIF2	2.32559e-05	0.0173489	0.254217	0.592	0.47	Exc L2-3 RORB RTKN2
	ZSCAN29	9.28334e-05	0.0692537	0.297167	0.574	0.48	Exc L2-3 RORB RTKN2
	Ptf1a(var.3)	0.000173332	0.129305	0.27564	0.614	0.458	Exc L2-3 RORB RTKN2
	ZNF16	0.000400488	0.298764	0.276617	0.578	0.48	Exc L2-3 RORB RTKN2
	ZKSCAN1	0.000418342	0.312083	0.257269	0.55	0.489	Exc L2-3 RORB RTKN2
	TGIF2LX	0.000555877	0.414684	0.272912	0.548	0.471	Exc L2-3 RORB RTKN2
	BATF::JUN	0	0	2.07724	0.955	0.395	Exc L2-3 LINC00507 DSG3
	BATF	0	0	2.0624	0.953	0.395	Exc L2-3 LINC00507 DSG3
	Smad2::Smad3	0	0	2.04552	0.96	0.394	Exc L2-3 LINC00507 DSG3
	FOS::JUND	0	0	2.03987	0.96	0.394	Exc L2-3 LINC00507 DSG3
	FOS	0	0	2.03692	0.959	0.394	Exc L2-3 LINC00507 DSG3
	FOSL1	0	0	2.03334	0.957	0.395	Exc L2-3 LINC00507 DSG3
	FOSL1::JUN	0	0	2.02339	0.954	0.393	Exc L2-3 LINC00507 DSG3
	JUN(var.2)	0	0	2.01406	0.962	0.393	Exc L2-3 LINC00507 DSG3
	FOSL1::JUND	0	0	2.01196	0.945	0.399	Exc L2-3 LINC00507 DSG3
	FOSL2	0	0	2.00727	0.958	0.394	Exc L2-3 LINC00507 DSG3
	BATF3	0	0	2.00288	0.952	0.397	Exc L2-3 LINC00507 DSG3
	FOSL2::JUN	0	0	1.99779	0.953	0.395	Exc L2-3 LINC00507 DSG3
	JUNB	0	0	1.98668	0.957	0.393	Exc L2-3 LINC00507 DSG3
	FOSL2::JUND	0	0	1.97975	0.946	0.4	Exc L2-3 LINC00507 DSG3
	FOSB::JUNB	0	0	1.97685	0.947	0.399	Exc L2-3 LINC00507 DSG3
	JUND	0	0	1.97419	0.951	0.394	Exc L2-3 LINC00507 DSG3
	FOS::JUN	0	0	1.95263	0.948	0.399	Exc L2-3 LINC00507 DSG3
	FOSL1::JUNB	0	0	1.94409	0.946	0.397	Exc L2-3 LINC00507 DSG3
	FOS::JUNB	0	0	1.93522	0.944	0.398	Exc L2-3 LINC00507 DSG3
	FOSL2::JUNB	0	0	1.90871	0.936	0.399	Exc L2-3 LINC00507 DSG3
	JUN::JUNB	0	0	1.79169	0.927	0.406	Exc L2-3 LINC00507 DSG3
	BACH2	0	0	1.79	0.928	0.404	Exc L2-3 LINC00507 DSG3
	JDP2	0	0	1.74688	0.919	0.407	Exc L2-3 LINC00507 DSG3
	NFE2	0	0	1.6902	0.916	0.413	Exc L2-3 LINC00507 DSG3
	BACH1	0	0	1.55356	0.924	0.417	Exc L2-3 LINC00507 DSG3
	NFE2L1	0	0	1.22424	0.864	0.431	Exc L2-3 LINC00507 DSG3
	MAFK	0	0	1.19348	0.869	0.434	Exc L2-3 LINC00507 DSG3
	MAF::NFE2	2.33205e-301	1.73971e-298	1.09716	0.836	0.436	Exc L2-3 LINC00507 DSG3
	Nfe2l2	1.55389e-257	1.15921e-254	1.05594	0.825	0.443	Exc L2-3 LINC00507 DSG3
	Bach1::Mafk	6.68166e-181	4.98452e-178	0.840378	0.77	0.449	Exc L2-3 LINC00507 DSG3
	PKNOX1	1.15539e-100	8.61918e-98	0.527985	0.718	0.467	Exc L2-3 LINC00507 DSG3
	PBX3	7.05493e-96	5.26298e-93	0.556711	0.711	0.464	Exc L2-3 LINC00507 DSG3
	Wt1	2.53242e-70	1.88919e-67	0.371041	0.697	0.468	Exc L2-3 LINC00507 DSG3
	TBX3	2.08471e-67	1.55519e-64	0.587237	0.732	0.441	Exc L2-3 LINC00507 DSG3
	TBX6	6.70472e-64	5.00172e-61	0.622451	0.702	0.436	Exc L2-3 LINC00507 DSG3
	MEIS3	6.30011e-57	4.69989e-54	0.430329	0.64	0.48	Exc L2-3 LINC00507 DSG3
	TBX4	1.06519e-54	7.94628e-52	0.539281	0.7	0.441	Exc L2-3 LINC00507 DSG3
	TBX5	1.06519e-54	7.94628e-52	0.539281	0.7	0.441	Exc L2-3 LINC00507 DSG3
	MEIS2	1.1163e-52	8.32762e-50	0.341735	0.642	0.48	Exc L2-3 LINC00507 DSG3
	TBX18	7.47516e-52	5.57647e-49	0.520072	0.71	0.44	Exc L2-3 LINC00507 DSG3
	MGA	3.69437e-47	2.756e-44	0.525678	0.689	0.445	Exc L2-3 LINC00507 DSG3
	TBX15	3.69437e-47	2.756e-44	0.525678	0.689	0.445	Exc L2-3 LINC00507 DSG3
	NEUROD2	1.72529e-43	1.28707e-40	0.441917	0.68	0.417	Exc L2-3 LINC00507 DSG3
	Bhlha15	2.31142e-42	1.72432e-39	0.423255	0.679	0.427	Exc L2-3 LINC00507 DSG3
	MEIS1	3.92863e-41	2.93076e-38	0.331978	0.608	0.486	Exc L2-3 LINC00507 DSG3
	GLI2	2.37841e-40	1.7743e-37	0.442952	0.671	0.459	Exc L2-3 LINC00507 DSG3
	TBX1	4.16734e-40	3.10884e-37	0.500819	0.692	0.443	Exc L2-3 LINC00507 DSG3
	BHLHE22	6.13331e-40	4.57545e-37	0.412184	0.667	0.418	Exc L2-3 LINC00507 DSG3
	NEUROG1	9.88578e-37	7.37479e-34	0.379876	0.676	0.418	Exc L2-3 LINC00507 DSG3
	OLIG1	1.83498e-36	1.3689e-33	0.419407	0.67	0.416	Exc L2-3 LINC00507 DSG3
	EGR1	2.22478e-35	1.65968e-32	0.28833	0.665	0.469	Exc L2-3 LINC00507 DSG3
	Atoh1	4.08834e-34	3.04991e-31	0.390293	0.675	0.418	Exc L2-3 LINC00507 DSG3
	ZNF135	4.61057e-32	3.43949e-29	0.309292	0.656	0.473	Exc L2-3 LINC00507 DSG3
	BHLHE23	7.92561e-32	5.9125e-29	0.377898	0.668	0.421	Exc L2-3 LINC00507 DSG3
	TGIF2LY	8.47166e-30	6.31986e-27	0.398632	0.609	0.465	Exc L2-3 LINC00507 DSG3
	ZNF75D	1.54999e-29	1.15629e-26	0.363948	0.643	0.46	Exc L2-3 LINC00507 DSG3
	TBX21	1.9391e-29	1.44657e-26	0.42467	0.672	0.44	Exc L2-3 LINC00507 DSG3
	GLI3	9.85498e-29	7.35182e-26	0.376017	0.644	0.463	Exc L2-3 LINC00507 DSG3
	TBX20	6.34762e-28	4.73532e-25	0.413358	0.661	0.447	Exc L2-3 LINC00507 DSG3
	EGR2	2.04722e-27	1.52723e-24	0.30212	0.641	0.47	Exc L2-3 LINC00507 DSG3
	EGR3	2.48902e-27	1.85681e-24	0.269172	0.631	0.478	Exc L2-3 LINC00507 DSG3
	ZKSCAN5	4.94288e-27	3.68739e-24	0.294455	0.633	0.476	Exc L2-3 LINC00507 DSG3
	TBX2	9.41072e-27	7.0204e-24	0.398714	0.656	0.447	Exc L2-3 LINC00507 DSG3
	Twist2	1.07632e-24	8.02935e-22	0.32077	0.65	0.427	Exc L2-3 LINC00507 DSG3
	TGIF2	1.20531e-24	8.99164e-22	0.342201	0.615	0.467	Exc L2-3 LINC00507 DSG3
	TBR1	3.29901e-24	2.46106e-21	0.394414	0.654	0.442	Exc L2-3 LINC00507 DSG3
	EGR4	1.85336e-23	1.38261e-20	0.265482	0.621	0.476	Exc L2-3 LINC00507 DSG3
	PKNOX2	4.23858e-23	3.16198e-20	0.368842	0.615	0.466	Exc L2-3 LINC00507 DSG3
	TGIF2LX	1.84073e-22	1.37318e-19	0.349321	0.592	0.468	Exc L2-3 LINC00507 DSG3
	EOMES	4.24714e-22	3.16837e-19	0.389123	0.641	0.446	Exc L2-3 LINC00507 DSG3
	TGIF1	2.40949e-21	1.79748e-18	0.294294	0.613	0.475	Exc L2-3 LINC00507 DSG3
	OLIG3	1.1504e-20	8.58199e-18	0.304497	0.627	0.428	Exc L2-3 LINC00507 DSG3
	OLIG2	7.19225e-19	5.36542e-16	0.31532	0.608	0.432	Exc L2-3 LINC00507 DSG3
	TCF21(var.2)	8.26767e-19	6.16768e-16	0.275828	0.628	0.429	Exc L2-3 LINC00507 DSG3
	NEUROG2	3.27563e-11	2.44362e-08	0.257565	0.607	0.431	Exc L2-3 LINC00507 DSG3
	SREBF1	9.53067e-11	7.10988e-08	0.301969	0.586	0.467	Exc L2-3 LINC00507 DSG3
	SNAI3	1.04923e-09	7.82727e-07	0.327454	0.641	0.454	Exc L2-3 LINC00507 DSG3
	Rbpjl	1.13467e-08	8.46461e-06	0.305263	0.631	0.452	Exc L2-3 LINC00507 DSG3
	SNAI1	2.43742e-07	0.000181831	0.269014	0.632	0.457	Exc L2-3 LINC00507 DSG3
	SNAI2	0.000705293	0.526148	0.281779	0.597	0.455	Exc L2-3 LINC00507 DSG3
	Smad2::Smad3	0	0	1.79152	0.931	0.395	Exc L3 LAMP5 MIR3976HG
	FOSL2	1.26629025029111e-320	9.44652526717172e-318	1.65501	0.929	0.395	Exc L3 LAMP5 MIR3976HG
	BATF::JUN	6.45123497701118e-312	0	1.62233	0.931	0.396	Exc L3 LAMP5 MIR3976HG
	BATF	0	7.21603e-306	1.61989	0.927	0.396	Exc L3 LAMP5 MIR3976HG
	BACH1	8.39e-305	6.25894e-302	1.49736	0.906	0.417	Exc L3 LAMP5 MIR3976HG
	FOS::JUNB	8.56889e-302	6.39239e-299	1.44733	0.927	0.398	Exc L3 LAMP5 MIR3976HG
	FOS::JUND	2.7202e-301	2.02927e-298	1.50644	0.933	0.394	Exc L3 LAMP5 MIR3976HG
	FOS	5.98738e-299	4.46658e-296	1.554	0.921	0.395	Exc L3 LAMP5 MIR3976HG
	JUN(var.2)	1.31869e-296	9.83739e-294	1.49406	0.93	0.394	Exc L3 LAMP5 MIR3976HG
	FOSL1	2.92625e-295	2.18299e-292	1.48499	0.926	0.395	Exc L3 LAMP5 MIR3976HG
	FOSL2::JUN	3.28439e-292	2.45015e-289	1.42028	0.927	0.396	Exc L3 LAMP5 MIR3976HG
	FOSB::JUNB	3.93389e-288	2.93468e-285	1.3732	0.913	0.4	Exc L3 LAMP5 MIR3976HG
	FOSL2::JUND	2.11515e-284	1.5779e-281	1.41389	0.909	0.401	Exc L3 LAMP5 MIR3976HG
	FOSL1::JUN	2.8726e-282	2.14296e-279	1.44539	0.919	0.393	Exc L3 LAMP5 MIR3976HG
	BATF3	4.0623e-282	3.03048e-279	1.59329	0.921	0.398	Exc L3 LAMP5 MIR3976HG
	JUND	4.07325e-282	3.03864e-279	1.45557	0.92	0.395	Exc L3 LAMP5 MIR3976HG
	FOS::JUN	2.35639e-279	1.75786e-276	1.45271	0.913	0.4	Exc L3 LAMP5 MIR3976HG
	JUNB	5.64996e-275	4.21487e-272	1.4255	0.926	0.394	Exc L3 LAMP5 MIR3976HG
	FOSL2::JUNB	9.06286e-269	6.76089e-266	1.31396	0.901	0.4	Exc L3 LAMP5 MIR3976HG
	FOSL1::JUNB	1.81438e-268	1.35353e-265	1.37942	0.904	0.398	Exc L3 LAMP5 MIR3976HG
	NFE2	3.58205e-256	2.67221e-253	1.28748	0.889	0.414	Exc L3 LAMP5 MIR3976HG
	BACH2	5.42926e-250	4.05023e-247	1.40316	0.891	0.405	Exc L3 LAMP5 MIR3976HG
	FOSL1::JUND	1.67836e-239	1.25206e-236	1.25014	0.896	0.4	Exc L3 LAMP5 MIR3976HG
	JUN::JUNB	2.73034e-236	2.03683e-233	1.29844	0.886	0.407	Exc L3 LAMP5 MIR3976HG
	MAFK	9.43888e-222	7.04141e-219	1.14675	0.856	0.434	Exc L3 LAMP5 MIR3976HG
	NFE2L1	1.10949e-216	8.27679e-214	1.18317	0.844	0.431	Exc L3 LAMP5 MIR3976HG
	MAF::NFE2	9.22944e-213	6.88516e-210	1.10074	0.845	0.436	Exc L3 LAMP5 MIR3976HG
	JDP2	3.62786e-211	2.70639e-208	1.0773	0.878	0.408	Exc L3 LAMP5 MIR3976HG
	Nfe2l2	1.79879e-169	1.3419e-166	1.00682	0.815	0.443	Exc L3 LAMP5 MIR3976HG
	Bach1::Mafk	5.32432e-155	3.97195e-152	1.00043	0.797	0.448	Exc L3 LAMP5 MIR3976HG
	TBX21	1.1649e-75	8.69014e-73	0.781733	0.778	0.437	Exc L3 LAMP5 MIR3976HG
	TBX6	1.97281e-61	1.47172e-58	0.732387	0.777	0.434	Exc L3 LAMP5 MIR3976HG
	TBR1	2.99155e-58	2.2317e-55	0.700684	0.769	0.439	Exc L3 LAMP5 MIR3976HG
	EOMES	3.26464e-56	2.43542e-53	0.673887	0.747	0.443	Exc L3 LAMP5 MIR3976HG
	TBX3	2.16289e-55	1.61351e-52	0.720807	0.763	0.44	Exc L3 LAMP5 MIR3976HG
	TBX2	2.19602e-55	1.63823e-52	0.67076	0.747	0.444	Exc L3 LAMP5 MIR3976HG
	TBX18	1.05502e-54	7.87041e-52	0.708171	0.781	0.438	Exc L3 LAMP5 MIR3976HG
	TBX1	2.92905e-54	2.18507e-51	0.701874	0.751	0.441	Exc L3 LAMP5 MIR3976HG
	TBX20	1.27212e-53	9.49004e-51	0.722621	0.737	0.444	Exc L3 LAMP5 MIR3976HG
	NR3C2	3.53618e-51	2.63799e-48	0.330155	0.63	0.494	Exc L3 LAMP5 MIR3976HG
	Ar	2.85612e-49	2.13067e-46	0.341827	0.624	0.496	Exc L3 LAMP5 MIR3976HG
	NR3C1	4.73028e-48	3.52879e-45	0.322598	0.623	0.496	Exc L3 LAMP5 MIR3976HG
	TBX4	5.64195e-43	4.2089e-40	0.679757	0.739	0.44	Exc L3 LAMP5 MIR3976HG
	TBX5	5.64195e-43	4.2089e-40	0.679757	0.739	0.44	Exc L3 LAMP5 MIR3976HG
	PBX3	3.79218e-41	2.82897e-38	0.524548	0.683	0.464	Exc L3 LAMP5 MIR3976HG
	PKNOX1	1.80478e-38	1.34636e-35	0.462842	0.667	0.468	Exc L3 LAMP5 MIR3976HG
	EGR2	9.63288e-36	7.18613e-33	0.428198	0.697	0.469	Exc L3 LAMP5 MIR3976HG
	MGA	2.88375e-31	2.15127e-28	0.582424	0.734	0.444	Exc L3 LAMP5 MIR3976HG
	TBX15	2.88375e-31	2.15127e-28	0.582424	0.734	0.444	Exc L3 LAMP5 MIR3976HG
	EGR3	4.22001e-29	3.14813e-26	0.321073	0.663	0.477	Exc L3 LAMP5 MIR3976HG
	MAFA	1.57089e-26	1.17189e-23	0.339761	0.623	0.477	Exc L3 LAMP5 MIR3976HG
	ZKSCAN5	2.61292e-21	1.94924e-18	0.341338	0.675	0.475	Exc L3 LAMP5 MIR3976HG
	EGR1	5.42105e-20	4.0441e-17	0.296817	0.695	0.468	Exc L3 LAMP5 MIR3976HG
	THAP1	1.54033e-18	1.14908e-15	0.391633	0.625	0.482	Exc L3 LAMP5 MIR3976HG
	SIX2	9.19281e-18	6.85784e-15	0.260786	0.594	0.494	Exc L3 LAMP5 MIR3976HG
	MAF	1.80803e-17	1.34879e-14	0.251016	0.595	0.482	Exc L3 LAMP5 MIR3976HG
	REST	5.65675e-17	4.21994e-14	0.381879	0.646	0.477	Exc L3 LAMP5 MIR3976HG
	VDR	7.51454e-16	5.60584e-13	0.279285	0.617	0.489	Exc L3 LAMP5 MIR3976HG
	GCM1	1.29388e-14	9.65231e-12	0.341614	0.615	0.475	Exc L3 LAMP5 MIR3976HG
	Zic1::Zic2	1.17645e-12	8.77633e-10	0.302388	0.641	0.481	Exc L3 LAMP5 MIR3976HG
	SREBF1	1.59062e-12	1.18661e-09	0.479285	0.619	0.466	Exc L3 LAMP5 MIR3976HG
	ZNF135	7.78751e-12	5.80948e-09	0.347557	0.641	0.473	Exc L3 LAMP5 MIR3976HG
	Zic2	9.14781e-12	6.82427e-09	0.3258	0.638	0.476	Exc L3 LAMP5 MIR3976HG
	ZNF16	7.06461e-11	5.2702e-08	0.329306	0.643	0.477	Exc L3 LAMP5 MIR3976HG
	ZBTB12	1.0889e-10	8.12322e-08	0.319177	0.604	0.481	Exc L3 LAMP5 MIR3976HG
	ZNF274	1.14016e-10	8.50559e-08	0.285161	0.613	0.48	Exc L3 LAMP5 MIR3976HG
	SREBF2	2.88117e-09	2.14935e-06	0.32476	0.602	0.479	Exc L3 LAMP5 MIR3976HG
	MSANTD3	3.07904e-07	0.000229696	0.256672	0.597	0.48	Exc L3 LAMP5 MIR3976HG
	TGIF1	4.214e-07	0.000314364	0.288208	0.592	0.476	Exc L3 LAMP5 MIR3976HG
	ZNF75D	6.43057e-07	0.000479721	0.292362	0.632	0.46	Exc L3 LAMP5 MIR3976HG
	TGIF2	1.05891e-06	0.000789947	0.287358	0.605	0.468	Exc L3 LAMP5 MIR3976HG
	GLI2	9.32268e-06	0.00695472	0.373196	0.647	0.46	Exc L3 LAMP5 MIR3976HG
	TGIF2LY	1.09177e-05	0.0081446	0.297391	0.579	0.466	Exc L3 LAMP5 MIR3976HG
	GLI3	1.20405e-05	0.00898218	0.352241	0.638	0.463	Exc L3 LAMP5 MIR3976HG
	ZBTB6	1.37723e-05	0.0102742	0.312162	0.604	0.484	Exc L3 LAMP5 MIR3976HG
	TBXT	0.000958961	0.715385	0.269731	0.563	0.47	Exc L3 LAMP5 MIR3976HG
	ZEB1	0.00142175	1	0.412957	0.675	0.457	Exc L3 LAMP5 MIR3976HG
	PKNOX2	0.00408002	1	0.251966	0.595	0.467	Exc L3 LAMP5 MIR3976HG
	Rbpjl	0.00434064	1	0.290267	0.617	0.452	Exc L3 LAMP5 MIR3976HG
	NEUROG2(var.2)	0	0	1.31507	0.915	0.417	Exc L2-3 RORB VIPR2
	NEUROD1	0	0	1.31338	0.91	0.419	Exc L2-3 RORB VIPR2
	TAL1::TCF3	0	0	0.980268	0.822	0.436	Exc L2-3 RORB VIPR2
	TCF21(var.2)	0	0	0.972645	0.809	0.422	Exc L2-3 RORB VIPR2
	HAND2	0	0	0.943423	0.824	0.44	Exc L2-3 RORB VIPR2
	ATOH7	0	0	0.898907	0.815	0.422	Exc L2-3 RORB VIPR2
	NEUROG1	4.94065645841247e-324	3.6857297179757e-321	0.923193	0.815	0.412	Exc L2-3 RORB VIPR2
	NEUROD2	1.57687424317065e-317	1.17634818540531e-314	0.967084	0.809	0.412	Exc L2-3 RORB VIPR2
	NEUROG2	3.65718e-304	2.72826e-301	0.896829	0.793	0.424	Exc L2-3 RORB VIPR2
	Atoh1	5.3501e-301	3.99117e-298	0.89054	0.808	0.413	Exc L2-3 RORB VIPR2
	OLIG1	5.27466e-293	3.9349e-290	0.878956	0.8	0.411	Exc L2-3 RORB VIPR2
	BHLHE22	2.41833e-281	1.80408e-278	0.882174	0.796	0.412	Exc L2-3 RORB VIPR2
	BHLHE23	2.12866e-274	1.58798e-271	0.879216	0.787	0.416	Exc L2-3 RORB VIPR2
	Bhlha15	1.9985e-273	1.49088e-270	0.831132	0.786	0.422	Exc L2-3 RORB VIPR2
	OLIG3	3.08285e-267	2.2998e-264	0.84939	0.775	0.422	Exc L2-3 RORB VIPR2
	OLIG2	1.26147e-251	9.41057e-249	0.807397	0.77	0.425	Exc L2-3 RORB VIPR2
	Twist2	7.11637e-251	5.30881e-248	0.80902	0.774	0.422	Exc L2-3 RORB VIPR2
	RORC	2.86079e-229	2.13415e-226	0.383155	0.75	0.51	Exc L2-3 RORB VIPR2
	RORA(var.2)	1.63886e-168	1.22259e-165	0.365526	0.715	0.502	Exc L2-3 RORB VIPR2
	ZEB1	2.16533e-151	1.61533e-148	0.548411	0.736	0.454	Exc L2-3 RORB VIPR2
	MSGN1	2.43353e-150	1.81541e-147	0.614618	0.706	0.458	Exc L2-3 RORB VIPR2
	Ptf1a	5.17722e-145	3.86221e-142	0.576962	0.705	0.455	Exc L2-3 RORB VIPR2
	TCF4	1.27057e-143	9.47849e-141	0.529203	0.726	0.456	Exc L2-3 RORB VIPR2
	TFAP4(var.2)	2.44533e-133	1.82422e-130	0.636827	0.685	0.44	Exc L2-3 RORB VIPR2
	TCF12(var.2)	1.57125e-128	1.17215e-125	0.520589	0.715	0.458	Exc L2-3 RORB VIPR2
	TCF3	7.00438e-127	5.22527e-124	0.528762	0.72	0.456	Exc L2-3 RORB VIPR2
	Rbpjl	1.93812e-116	1.44584e-113	0.556019	0.704	0.449	Exc L2-3 RORB VIPR2
	ASCL1(var.2)	4.00945e-115	2.99105e-112	0.444265	0.708	0.461	Exc L2-3 RORB VIPR2
	SNAI1	1.08473e-112	8.0921e-110	0.54296	0.712	0.453	Exc L2-3 RORB VIPR2
	Ptf1a(var.3)	1.00075e-99	7.46558e-97	0.520609	0.68	0.452	Exc L2-3 RORB VIPR2
	TWIST1	1.06794e-95	7.96682e-93	0.477388	0.662	0.462	Exc L2-3 RORB VIPR2
	SNAI3	4.17025e-88	3.11101e-85	0.457803	0.693	0.451	Exc L2-3 RORB VIPR2
	FIGLA	3.42491e-84	2.55498e-81	0.486273	0.656	0.462	Exc L2-3 RORB VIPR2
	Zic1::Zic2	3.78352e-72	2.8225e-69	0.348821	0.65	0.48	Exc L2-3 RORB VIPR2
	SNAI2	3.6167e-70	2.69806e-67	0.44705	0.664	0.452	Exc L2-3 RORB VIPR2
	REST	2.26716e-53	1.6913e-50	0.388278	0.628	0.477	Exc L2-3 RORB VIPR2
	Smad4	1.1004e-52	8.20898e-50	0.299796	0.631	0.48	Exc L2-3 RORB VIPR2
	SMAD2::SMAD3::SMAD4	1.06066e-51	7.9125e-49	0.351407	0.642	0.463	Exc L2-3 RORB VIPR2
	MYOD1	2.12998e-42	1.58897e-39	0.282533	0.621	0.468	Exc L2-3 RORB VIPR2
	Zic2	2.44707e-42	1.82552e-39	0.304002	0.623	0.475	Exc L2-3 RORB VIPR2
	MXI1	1.59145e-33	1.18722e-30	0.325968	0.602	0.465	Exc L2-3 RORB VIPR2
	ZBTB12	3.75278e-32	2.79958e-29	0.293574	0.6	0.481	Exc L2-3 RORB VIPR2
	HIC2	7.93718e-32	5.92114e-29	0.307849	0.607	0.471	Exc L2-3 RORB VIPR2
	THAP1	1.85482e-30	1.3837e-27	0.263063	0.605	0.482	Exc L2-3 RORB VIPR2
	ZNF354C	5.18163e-30	3.86549e-27	0.292908	0.604	0.461	Exc L2-3 RORB VIPR2
	GATA3	1.82801e-22	1.36369e-19	0.264724	0.578	0.465	Exc L2-3 RORB VIPR2
	PKNOX2	1.15863e-21	8.64339e-19	0.305007	0.588	0.466	Exc L2-3 RORB VIPR2
	GATA4	1.12628e-19	8.40208e-17	0.251145	0.576	0.467	Exc L2-3 RORB VIPR2
	ZNF16	3.09256e-19	2.30705e-16	0.273287	0.583	0.478	Exc L2-3 RORB VIPR2
	TBX4	2.5413e-18	1.89581e-15	0.317182	0.597	0.443	Exc L2-3 RORB VIPR2
	TBX5	2.5413e-18	1.89581e-15	0.317182	0.597	0.443	Exc L2-3 RORB VIPR2
	GATA2	1.11377e-17	8.30874e-15	0.276689	0.575	0.467	Exc L2-3 RORB VIPR2
	TGIF2	2.26847e-13	1.69228e-10	0.33244	0.565	0.468	Exc L2-3 RORB VIPR2
	TBX6	7.33435e-06	0.00547142	0.258422	0.564	0.439	Exc L2-3 RORB VIPR2
	NEUROG2(var.2)	0	0	1.37322	0.904	0.421	Exc L3-5 RORB COL22A1
	NEUROD1	0	0	1.346	0.904	0.423	Exc L3-5 RORB COL22A1
	TAL1::TCF3	0	0	1.24726	0.878	0.438	Exc L3-5 RORB COL22A1
	HAND2	0	0	1.14101	0.873	0.442	Exc L3-5 RORB COL22A1
	ATOH7	0	0	1.03367	0.831	0.425	Exc L3-5 RORB COL22A1
	TCF21(var.2)	0	0	1.00423	0.811	0.425	Exc L3-5 RORB COL22A1
	Atoh1	0	0	0.957444	0.817	0.416	Exc L3-5 RORB COL22A1
	NEUROD2	1.43699e-303	1.07199e-300	0.842098	0.81	0.415	Exc L3-5 RORB COL22A1
	OLIG1	2.18852e-301	1.63263e-298	0.869505	0.806	0.414	Exc L3-5 RORB COL22A1
	NEUROG1	1.8874e-297	1.408e-294	0.873542	0.812	0.416	Exc L3-5 RORB COL22A1
	NEUROG2	3.28876e-276	2.45342e-273	0.904668	0.777	0.427	Exc L3-5 RORB COL22A1
	OLIG3	2.60976e-266	1.94688e-263	0.951425	0.785	0.425	Exc L3-5 RORB COL22A1
	BHLHE22	4.21404e-259	3.14368e-256	0.834374	0.781	0.416	Exc L3-5 RORB COL22A1
	BHLHE23	2.3401e-251	1.74571e-248	0.812441	0.763	0.42	Exc L3-5 RORB COL22A1
	Twist2	4.34811e-249	3.24369e-246	0.808294	0.774	0.425	Exc L3-5 RORB COL22A1
	Ptf1a	3.71752e-247	2.77327e-244	0.797318	0.766	0.455	Exc L3-5 RORB COL22A1
	TWIST1	9.82847e-242	7.33204e-239	0.779463	0.76	0.461	Exc L3-5 RORB COL22A1
	OLIG2	3.33099e-235	2.48492e-232	0.848607	0.772	0.428	Exc L3-5 RORB COL22A1
	Bhlha15	1.97334e-216	1.47211e-213	0.722557	0.751	0.425	Exc L3-5 RORB COL22A1
	TFAP4(var.2)	1.13329e-163	8.45432e-161	0.669411	0.714	0.441	Exc L3-5 RORB COL22A1
	MSGN1	1.54648e-104	1.15368e-101	0.522211	0.672	0.461	Exc L3-5 RORB COL22A1
	TBX21	5.93471e-85	4.42729e-82	0.426095	0.656	0.441	Exc L3-5 RORB COL22A1
	TBX18	1.59576e-84	1.19044e-81	0.383353	0.663	0.442	Exc L3-5 RORB COL22A1
	TBX1	9.95441e-75	7.42599e-72	0.389826	0.654	0.445	Exc L3-5 RORB COL22A1
	TBX6	9.5788e-74	7.14579e-71	0.387901	0.647	0.438	Exc L3-5 RORB COL22A1
	TBR1	7.04258e-72	5.25377e-69	0.379014	0.657	0.442	Exc L3-5 RORB COL22A1
	TBX3	3.11589e-71	2.32446e-68	0.396348	0.639	0.444	Exc L3-5 RORB COL22A1
	EOMES	5.3009e-69	3.95447e-66	0.4059	0.653	0.447	Exc L3-5 RORB COL22A1
	TBX4	8.97806e-68	6.69763e-65	0.392158	0.657	0.443	Exc L3-5 RORB COL22A1
	TBX5	8.97806e-68	6.69763e-65	0.392158	0.657	0.443	Exc L3-5 RORB COL22A1
	TBX2	1.97928e-65	1.47654e-62	0.351752	0.636	0.448	Exc L3-5 RORB COL22A1
	MGA	3.63321e-59	2.71038e-56	0.341238	0.632	0.447	Exc L3-5 RORB COL22A1
	TBX15	3.63321e-59	2.71038e-56	0.341238	0.632	0.447	Exc L3-5 RORB COL22A1
	TBX20	4.2545e-52	3.17386e-49	0.282127	0.629	0.448	Exc L3-5 RORB COL22A1
	ATOH1(var.2)	1.39868e-49	1.04342e-46	0.272309	0.636	0.483	Exc L3-5 RORB COL22A1
	FIGLA	1.61612e-39	1.20563e-36	0.297925	0.605	0.465	Exc L3-5 RORB COL22A1
	MXI1	1.48131e-37	1.10506e-34	0.298474	0.602	0.466	Exc L3-5 RORB COL22A1
	SMAD2::SMAD3::SMAD4	4.44805e-32	3.31824e-29	0.295208	0.598	0.465	Exc L3-5 RORB COL22A1
	GATA3	1.58974e-26	1.18595e-23	0.285687	0.585	0.465	Exc L3-5 RORB COL22A1
	Smad4	1.81991e-25	1.35765e-22	0.250451	0.589	0.482	Exc L3-5 RORB COL22A1
	NEUROG2(var.2)	4.05041e-40	3.0216e-37	0.838677	0.816	0.43	Exc L5-6 THEMIS TMEM18
	NEUROD1	7.07795e-37	5.28015e-34	0.863127	0.799	0.432	Exc L5-6 THEMIS TMEM18
	BATF::JUN	8.12958e-37	6.06466e-34	0.852804	0.841	0.407	Exc L5-6 THEMIS TMEM18
	BATF	2.03169e-36	1.51564e-33	0.865784	0.847	0.407	Exc L5-6 THEMIS TMEM18
	EOMES	2.49425e-34	1.86071e-31	0.733264	0.763	0.449	Exc L5-6 THEMIS TMEM18
	TBX2	3.27157e-34	2.44059e-31	0.759898	0.776	0.45	Exc L5-6 THEMIS TMEM18
	BATF3	6.44861e-34	4.81066e-31	0.727847	0.823	0.409	Exc L5-6 THEMIS TMEM18
	TBX21	1.98327e-32	1.47952e-29	0.824476	0.769	0.444	Exc L5-6 THEMIS TMEM18
	FOSL2	1.99436e-32	1.4878e-29	0.730107	0.823	0.406	Exc L5-6 THEMIS TMEM18
	TWIST1	3.20402e-32	2.3902e-29	0.616431	0.701	0.467	Exc L5-6 THEMIS TMEM18
	HAND2	3.70473e-32	2.76373e-29	0.654691	0.746	0.45	Exc L5-6 THEMIS TMEM18
	TAL1::TCF3	4.16967e-32	3.11058e-29	0.685807	0.763	0.446	Exc L5-6 THEMIS TMEM18
	FOS	8.57016e-32	6.39334e-29	0.657164	0.831	0.406	Exc L5-6 THEMIS TMEM18
	Smad2::Smad3	2.60581e-31	1.94394e-28	0.753078	0.825	0.406	Exc L5-6 THEMIS TMEM18
	TBX1	4.17834e-31	3.11704e-28	0.759806	0.778	0.447	Exc L5-6 THEMIS TMEM18
	JUN(var.2)	1.82854e-30	1.36409e-27	0.697931	0.826	0.405	Exc L5-6 THEMIS TMEM18
	FOS::JUND	1.91538e-30	1.42887e-27	0.677295	0.811	0.406	Exc L5-6 THEMIS TMEM18
	TBR1	3.08139e-30	2.29871e-27	0.731767	0.761	0.445	Exc L5-6 THEMIS TMEM18
	TBX6	9.30887e-29	6.94442e-26	0.729991	0.754	0.441	Exc L5-6 THEMIS TMEM18
	TBX18	1.6367e-28	1.22098e-25	0.712617	0.796	0.444	Exc L5-6 THEMIS TMEM18
	Ptf1a	9.88662e-28	7.37542e-25	0.64509	0.711	0.461	Exc L5-6 THEMIS TMEM18
	FOSL1	1.17993e-27	8.80227e-25	0.678142	0.811	0.407	Exc L5-6 THEMIS TMEM18
	FOSL2::JUN	8.21945e-27	6.13171e-24	0.667189	0.796	0.407	Exc L5-6 THEMIS TMEM18
	JUNB	9.00056e-26	6.71442e-23	0.568199	0.808	0.405	Exc L5-6 THEMIS TMEM18
	FOSL1::JUN	2.44944e-25	1.82729e-22	0.663499	0.798	0.405	Exc L5-6 THEMIS TMEM18
	TBX20	1.67731e-24	1.25127e-21	0.686252	0.745	0.45	Exc L5-6 THEMIS TMEM18
	FOSL1::JUND	4.26056e-24	3.17838e-21	0.494347	0.793	0.41	Exc L5-6 THEMIS TMEM18
	FOS::JUN	5.10047e-24	3.80495e-21	0.69146	0.785	0.411	Exc L5-6 THEMIS TMEM18
	FOS::JUNB	8.50774e-24	6.34677e-21	0.637072	0.793	0.41	Exc L5-6 THEMIS TMEM18
	JUND	1.76585e-23	1.31733e-20	0.56574	0.805	0.406	Exc L5-6 THEMIS TMEM18
	BACH1	3.42072e-23	2.55186e-20	0.725193	0.784	0.428	Exc L5-6 THEMIS TMEM18
	Twist2	5.00743e-23	3.73554e-20	0.52934	0.725	0.431	Exc L5-6 THEMIS TMEM18
	BACH2	1.767e-22	1.31818e-19	0.618157	0.761	0.416	Exc L5-6 THEMIS TMEM18
	TBX3	1.79611e-22	1.3399e-19	0.668698	0.742	0.446	Exc L5-6 THEMIS TMEM18
	FOSL2::JUND	2.02028e-22	1.50713e-19	0.556273	0.781	0.412	Exc L5-6 THEMIS TMEM18
	ATOH7	2.44961e-22	1.82741e-19	0.662848	0.725	0.433	Exc L5-6 THEMIS TMEM18
	JUN::JUNB	1.02677e-21	7.65971e-19	0.635249	0.775	0.417	Exc L5-6 THEMIS TMEM18
	NFE2	2.02265e-21	1.5089e-18	0.609901	0.743	0.424	Exc L5-6 THEMIS TMEM18
	FOSL1::JUNB	2.41085e-21	1.7985e-18	0.491957	0.793	0.409	Exc L5-6 THEMIS TMEM18
	FOSB::JUNB	3.28902e-21	2.45361e-18	0.502624	0.807	0.41	Exc L5-6 THEMIS TMEM18
	FOSL2::JUNB	3.47796e-21	2.59456e-18	0.520811	0.775	0.411	Exc L5-6 THEMIS TMEM18
	NFE2L1	6.50188e-21	4.8504e-18	0.60836	0.761	0.44	Exc L5-6 THEMIS TMEM18
	JDP2	2.21325e-20	1.65108e-17	0.497434	0.74	0.418	Exc L5-6 THEMIS TMEM18
	MGA	2.69263e-20	2.0087e-17	0.688141	0.74	0.449	Exc L5-6 THEMIS TMEM18
	TBX15	2.69263e-20	2.0087e-17	0.688141	0.74	0.449	Exc L5-6 THEMIS TMEM18
	TCF21(var.2)	2.69865e-20	2.01319e-17	0.624163	0.721	0.432	Exc L5-6 THEMIS TMEM18
	SMAD2::SMAD3::SMAD4	2.61288e-19	1.94921e-16	0.518841	0.699	0.467	Exc L5-6 THEMIS TMEM18
	Atoh1	4.41443e-19	3.29316e-16	0.548102	0.739	0.423	Exc L5-6 THEMIS TMEM18
	NEUROG2	6.109e-19	4.55731e-16	0.578843	0.727	0.434	Exc L5-6 THEMIS TMEM18
	NEUROD2	4.95839e-18	3.69896e-15	0.550491	0.718	0.422	Exc L5-6 THEMIS TMEM18
	NEUROG1	9.71037e-18	7.24394e-15	0.542216	0.716	0.423	Exc L5-6 THEMIS TMEM18
	MAF::NFE2	5.12489e-17	3.82317e-14	0.660366	0.713	0.445	Exc L5-6 THEMIS TMEM18
	ZKSCAN5	9.79036e-17	7.30361e-14	0.41146	0.687	0.479	Exc L5-6 THEMIS TMEM18
	OLIG3	1.22299e-16	9.12348e-14	0.497656	0.698	0.432	Exc L5-6 THEMIS TMEM18
	TBX4	1.66545e-16	1.24243e-13	0.550229	0.716	0.446	Exc L5-6 THEMIS TMEM18
	TBX5	1.66545e-16	1.24243e-13	0.550229	0.716	0.446	Exc L5-6 THEMIS TMEM18
	BHLHE22	3.21006e-16	2.3947e-13	0.528407	0.715	0.423	Exc L5-6 THEMIS TMEM18
	OLIG2	4.20466e-16	3.13668e-13	0.523568	0.693	0.434	Exc L5-6 THEMIS TMEM18
	MAFK	1.2081e-15	9.01246e-13	0.554768	0.713	0.443	Exc L5-6 THEMIS TMEM18
	BHLHE23	1.61939e-15	1.20807e-12	0.532312	0.707	0.426	Exc L5-6 THEMIS TMEM18
	Nfe2l2	4.06451e-15	3.03213e-12	0.588159	0.715	0.451	Exc L5-6 THEMIS TMEM18
	Bach1::Mafk	4.20174e-15	3.1345e-12	0.543859	0.707	0.456	Exc L5-6 THEMIS TMEM18
	OLIG1	9.69363e-15	7.23145e-12	0.48309	0.728	0.421	Exc L5-6 THEMIS TMEM18
	TFAP4(var.2)	8.4521e-14	6.30527e-11	0.521508	0.662	0.446	Exc L5-6 THEMIS TMEM18
	Bhlha15	1.29596e-12	9.66789e-10	0.538213	0.684	0.431	Exc L5-6 THEMIS TMEM18
	SREBF1	1.30078e-11	9.7038e-09	0.431453	0.671	0.469	Exc L5-6 THEMIS TMEM18
	ZBTB6	1.44301e-11	1.07649e-08	0.414912	0.657	0.485	Exc L5-6 THEMIS TMEM18
	MSGN1	8.96954e-11	6.69127e-08	0.328368	0.65	0.465	Exc L5-6 THEMIS TMEM18
	Zic2	6.69119e-10	4.99163e-07	0.376452	0.654	0.479	Exc L5-6 THEMIS TMEM18
	ZNF460	6.82282e-10	5.08982e-07	0.264104	0.63	0.488	Exc L5-6 THEMIS TMEM18
	ZNF16	2.11982e-09	1.58138e-06	0.444192	0.644	0.48	Exc L5-6 THEMIS TMEM18
	PKNOX2	5.87008e-09	4.37908e-06	0.355497	0.645	0.469	Exc L5-6 THEMIS TMEM18
	GATA2	8.57438e-09	6.39649e-06	0.359213	0.627	0.469	Exc L5-6 THEMIS TMEM18
	ZNF274	1.39107e-08	1.03774e-05	0.375344	0.628	0.483	Exc L5-6 THEMIS TMEM18
	ZIC1	1.62332e-08	1.21099e-05	0.25551	0.586	0.495	Exc L5-6 THEMIS TMEM18
	MXI1	1.67454e-08	1.2492e-05	0.341666	0.637	0.468	Exc L5-6 THEMIS TMEM18
	ZNF75D	1.83868e-08	1.37166e-05	0.364485	0.66	0.463	Exc L5-6 THEMIS TMEM18
	EBF1	4.51804e-08	3.37046e-05	0.268625	0.628	0.493	Exc L5-6 THEMIS TMEM18
	SREBF2	5.26057e-08	3.92438e-05	0.332146	0.615	0.481	Exc L5-6 THEMIS TMEM18
	ZNF354C	6.95549e-08	5.1888e-05	0.375838	0.66	0.464	Exc L5-6 THEMIS TMEM18
	KLF9	2.58889e-07	0.000193132	0.273912	0.637	0.475	Exc L5-6 THEMIS TMEM18
	TGIF2	3.59994e-07	0.000268556	0.338056	0.612	0.47	Exc L5-6 THEMIS TMEM18
	GATA4	5.88872e-07	0.000439298	0.338434	0.615	0.469	Exc L5-6 THEMIS TMEM18
	GATA3	6.79935e-07	0.000507232	0.345502	0.627	0.467	Exc L5-6 THEMIS TMEM18
	TGIF2LX	8.71067e-07	0.000649816	0.35356	0.594	0.471	Exc L5-6 THEMIS TMEM18
	GATA6	1.24219e-06	0.000926672	0.30937	0.604	0.472	Exc L5-6 THEMIS TMEM18
	ZNF135	1.79736e-06	0.00134083	0.35314	0.63	0.477	Exc L5-6 THEMIS TMEM18
	NFKB1	2.4302e-06	0.00181293	0.324705	0.594	0.488	Exc L5-6 THEMIS TMEM18
	NFKB2	2.97335e-06	0.00221812	0.333837	0.589	0.489	Exc L5-6 THEMIS TMEM18
	Smad4	3.27891e-06	0.00244606	0.277104	0.603	0.484	Exc L5-6 THEMIS TMEM18
	FIGLA	4.71616e-06	0.00351825	0.313777	0.618	0.467	Exc L5-6 THEMIS TMEM18
	ZNF341	1.10414e-05	0.00823685	0.269553	0.603	0.489	Exc L5-6 THEMIS TMEM18
	TGIF2LY	1.21855e-05	0.00909037	0.264135	0.597	0.468	Exc L5-6 THEMIS TMEM18
	TBXT	1.73192e-05	0.0129201	0.254199	0.604	0.471	Exc L5-6 THEMIS TMEM18
	GLI2	6.54681e-05	0.0488392	0.333828	0.653	0.463	Exc L5-6 THEMIS TMEM18
	ZSCAN4	0.000129904	0.0969086	0.301755	0.6	0.473	Exc L5-6 THEMIS TMEM18
	NKX2-2	0.000141304	0.105413	0.29265	0.612	0.48	Exc L5-6 THEMIS TMEM18
	HIC2	0.000163264	0.121795	0.285641	0.601	0.474	Exc L5-6 THEMIS TMEM18
	GLI3	0.000249417	0.186065	0.308361	0.64	0.466	Exc L5-6 THEMIS TMEM18
	OSR2	0.000296882	0.221474	0.270364	0.612	0.487	Exc L5-6 THEMIS TMEM18
	REST	0.000341949	0.255094	0.294295	0.624	0.481	Exc L5-6 THEMIS TMEM18
	THAP1	0.00102605	0.765433	0.314524	0.618	0.485	Exc L5-6 THEMIS TMEM18
	MSANTD3	0.00255243	1	0.276427	0.565	0.482	Exc L5-6 THEMIS TMEM18
	Ptf1a(var.3)	0.00475087	1	0.337064	0.63	0.458	Exc L5-6 THEMIS TMEM18
	NEUROG2(var.2)	0	0	1.46007	0.907	0.419	Exc L3-5 RORB LOC105374972
	NEUROD1	0	0	1.42166	0.899	0.421	Exc L3-5 RORB LOC105374972
	TAL1::TCF3	0	0	1.33582	0.872	0.436	Exc L3-5 RORB LOC105374972
	HAND2	0	0	1.2777	0.869	0.44	Exc L3-5 RORB LOC105374972
	ATOH7	0	0	1.18655	0.839	0.423	Exc L3-5 RORB LOC105374972
	NEUROG2	0	0	1.08106	0.824	0.425	Exc L3-5 RORB LOC105374972
	Ptf1a	0	0	1.02257	0.805	0.453	Exc L3-5 RORB LOC105374972
	TCF21(var.2)	3.6642378623816e-319	2.73352144533668e-316	1.06272	0.825	0.424	Exc L3-5 RORB LOC105374972
	Atoh1	2.19875294581973e-313	1.64026969758152e-310	1.07121	0.824	0.414	Exc L3-5 RORB LOC105374972
	OLIG1	3.74729e-301	2.79548e-298	1.07373	0.821	0.412	Exc L3-5 RORB LOC105374972
	NEUROG1	1.947e-295	1.45246e-292	1.05132	0.82	0.414	Exc L3-5 RORB LOC105374972
	NEUROD2	1.42047e-279	1.05967e-276	1.03145	0.806	0.413	Exc L3-5 RORB LOC105374972
	OLIG3	2.46347e-277	1.83775e-274	0.97364	0.799	0.423	Exc L3-5 RORB LOC105374972
	BHLHE23	6.28e-266	4.68488e-263	0.996173	0.794	0.417	Exc L3-5 RORB LOC105374972
	BHLHE22	3.73055e-264	2.78299e-261	1.01049	0.802	0.414	Exc L3-5 RORB LOC105374972
	OLIG2	1.58154e-257	1.17983e-254	0.979216	0.783	0.427	Exc L3-5 RORB LOC105374972
	TWIST1	2.40585e-245	1.79476e-242	0.832686	0.773	0.46	Exc L3-5 RORB LOC105374972
	Bhlha15	6.96088e-238	5.19282e-235	0.903923	0.792	0.423	Exc L3-5 RORB LOC105374972
	Twist2	8.91124e-236	6.64779e-233	0.89585	0.781	0.423	Exc L3-5 RORB LOC105374972
	TFAP4(var.2)	3.53155e-209	2.63453e-206	0.859126	0.759	0.439	Exc L3-5 RORB LOC105374972
	MSGN1	7.05482e-146	5.2629e-143	0.670198	0.719	0.459	Exc L3-5 RORB LOC105374972
	RORC	4.35822e-132	3.25123e-129	0.271029	0.706	0.512	Exc L3-5 RORB LOC105374972
	ATOH1(var.2)	4.33364e-101	3.23289e-98	0.457219	0.683	0.481	Exc L3-5 RORB LOC105374972
	BHLHA15(var.2)	8.89543e-101	6.63599e-98	0.381237	0.69	0.481	Exc L3-5 RORB LOC105374972
	RORA(var.2)	4.60018e-96	3.43173e-93	0.290625	0.673	0.504	Exc L3-5 RORB LOC105374972
	FIGLA	1.85573e-85	1.38438e-82	0.49656	0.678	0.463	Exc L3-5 RORB LOC105374972
	Tcf21	1.94402e-85	1.45024e-82	0.366219	0.664	0.489	Exc L3-5 RORB LOC105374972
	ZEB1	5.00538e-80	3.73401e-77	0.491391	0.699	0.457	Exc L3-5 RORB LOC105374972
	ZBTB18	7.60502e-76	5.67335e-73	0.337513	0.667	0.484	Exc L3-5 RORB LOC105374972
	TCF12(var.2)	1.50986e-75	1.12635e-72	0.467984	0.704	0.46	Exc L3-5 RORB LOC105374972
	TCF3	1.19461e-74	8.91176e-72	0.464596	0.702	0.458	Exc L3-5 RORB LOC105374972
	Rbpjl	2.95382e-73	2.20355e-70	0.494502	0.7	0.45	Exc L3-5 RORB LOC105374972
	TCF4	5.11523e-70	3.81597e-67	0.427353	0.696	0.459	Exc L3-5 RORB LOC105374972
	Ptf1a(var.3)	2.45936e-66	1.83468e-63	0.463053	0.671	0.454	Exc L3-5 RORB LOC105374972
	TBX21	1.38658e-62	1.03439e-59	0.483943	0.683	0.44	Exc L3-5 RORB LOC105374972
	SNAI1	2.69294e-62	2.00893e-59	0.461527	0.692	0.455	Exc L3-5 RORB LOC105374972
	FERD3L	1.73036e-60	1.29085e-57	0.352326	0.642	0.485	Exc L3-5 RORB LOC105374972
	GATA4	7.95835e-60	5.93693e-57	0.445167	0.646	0.466	Exc L3-5 RORB LOC105374972
	SMAD2::SMAD3::SMAD4	2.24206e-59	1.67257e-56	0.467541	0.665	0.463	Exc L3-5 RORB LOC105374972
	GATA3	6.10351e-59	4.55322e-56	0.454886	0.646	0.463	Exc L3-5 RORB LOC105374972
	SNAI3	1.17935e-58	8.79796e-56	0.458663	0.679	0.453	Exc L3-5 RORB LOC105374972
	EOMES	4.79184e-58	3.57472e-55	0.454936	0.668	0.445	Exc L3-5 RORB LOC105374972
	GATA2	7.04559e-58	5.25601e-55	0.436147	0.649	0.465	Exc L3-5 RORB LOC105374972
	MEF2A	2.52775e-57	1.8857e-54	0.318281	0.642	0.481	Exc L3-5 RORB LOC105374972
	MEF2C	1.98333e-56	1.47956e-53	0.308696	0.651	0.481	Exc L3-5 RORB LOC105374972
	TBX1	2.71244e-56	2.02348e-53	0.438644	0.667	0.444	Exc L3-5 RORB LOC105374972
	ASCL1(var.2)	2.91732e-55	2.17632e-52	0.351183	0.665	0.463	Exc L3-5 RORB LOC105374972
	MYF6	9.95797e-55	7.42864e-52	0.310643	0.625	0.489	Exc L3-5 RORB LOC105374972
	TBX2	9.08895e-54	6.78036e-51	0.446498	0.668	0.446	Exc L3-5 RORB LOC105374972
	TBR1	1.70244e-52	1.27002e-49	0.481268	0.661	0.441	Exc L3-5 RORB LOC105374972
	MEF2B	3.08965e-50	2.30488e-47	0.359377	0.637	0.472	Exc L3-5 RORB LOC105374972
	TBX4	3.78486e-50	2.8235e-47	0.488368	0.663	0.442	Exc L3-5 RORB LOC105374972
	TBX5	3.78486e-50	2.8235e-47	0.488368	0.663	0.442	Exc L3-5 RORB LOC105374972
	TBX6	6.53197e-50	4.87285e-47	0.46959	0.661	0.437	Exc L3-5 RORB LOC105374972
	GATA6	1.72236e-49	1.28488e-46	0.390681	0.622	0.469	Exc L3-5 RORB LOC105374972
	MEF2D	8.93166e-49	6.66302e-46	0.311497	0.634	0.479	Exc L3-5 RORB LOC105374972
	TBX18	2.07129e-48	1.54518e-45	0.437941	0.673	0.441	Exc L3-5 RORB LOC105374972
	TBX20	7.09624e-47	5.29379e-44	0.42626	0.657	0.446	Exc L3-5 RORB LOC105374972
	TBX3	2.65659e-46	1.98181e-43	0.503388	0.663	0.442	Exc L3-5 RORB LOC105374972
	SNAI2	3.38993e-46	2.52889e-43	0.412108	0.649	0.453	Exc L3-5 RORB LOC105374972
	MSC	1.25633e-45	9.37223e-43	0.253862	0.624	0.491	Exc L3-5 RORB LOC105374972
	Zic2	2.15346e-45	1.60648e-42	0.338404	0.645	0.475	Exc L3-5 RORB LOC105374972
	MYOD1	1.14279e-42	8.5252e-40	0.310147	0.64	0.468	Exc L3-5 RORB LOC105374972
	MGA	2.97645e-36	2.22043e-33	0.395786	0.64	0.446	Exc L3-5 RORB LOC105374972
	TBX15	2.97645e-36	2.22043e-33	0.395786	0.64	0.446	Exc L3-5 RORB LOC105374972
	Smad4	5.57637e-36	4.15997e-33	0.316473	0.612	0.481	Exc L3-5 RORB LOC105374972
	GATA5	5.04214e-34	3.76144e-31	0.300637	0.609	0.478	Exc L3-5 RORB LOC105374972
	PRDM4	1.02747e-32	7.66491e-30	0.279153	0.606	0.49	Exc L3-5 RORB LOC105374972
	Zic1::Zic2	1.08428e-32	8.08876e-30	0.282463	0.616	0.482	Exc L3-5 RORB LOC105374972
	Hand1::Tcf3	2.65549e-26	1.981e-23	0.281024	0.591	0.482	Exc L3-5 RORB LOC105374972
	MXI1	5.9383e-23	4.42997e-20	0.303158	0.597	0.466	Exc L3-5 RORB LOC105374972
	OSR2	1.71952e-20	1.28276e-17	0.265931	0.581	0.486	Exc L3-5 RORB LOC105374972
	ZSCAN4	4.40113e-19	3.28325e-16	0.279366	0.589	0.47	Exc L3-5 RORB LOC105374972
	ZNF354C	1.78651e-18	1.33273e-15	0.268889	0.598	0.462	Exc L3-5 RORB LOC105374972
	TBXT	4.15687e-15	3.10103e-12	0.276333	0.559	0.47	Exc L3-5 RORB LOC105374972
	TBX21	5.46456e-138	4.07656e-135	0.719186	0.758	0.438	Exc L6 THEMIS LINC00343
	EOMES	5.41792e-124	4.04177e-121	0.70318	0.735	0.444	Exc L6 THEMIS LINC00343
	TBX18	4.27959e-120	3.19257e-117	0.66071	0.755	0.439	Exc L6 THEMIS LINC00343
	TBR1	1.00107e-115	7.468e-113	0.694848	0.735	0.44	Exc L6 THEMIS LINC00343
	TBX20	2.18968e-107	1.6335e-104	0.65688	0.725	0.445	Exc L6 THEMIS LINC00343
	TBX2	1.79857e-98	1.34173e-95	0.650298	0.718	0.445	Exc L6 THEMIS LINC00343
	TBX6	6.75075e-96	5.03606e-93	0.629039	0.716	0.436	Exc L6 THEMIS LINC00343
	TBX1	3.43471e-90	2.56229e-87	0.585715	0.718	0.443	Exc L6 THEMIS LINC00343
	TBX3	5.39711e-73	4.02625e-70	0.539241	0.706	0.442	Exc L6 THEMIS LINC00343
	MGA	6.19462e-71	4.62118e-68	0.538377	0.709	0.445	Exc L6 THEMIS LINC00343
	TBX15	6.19462e-71	4.62118e-68	0.538377	0.709	0.445	Exc L6 THEMIS LINC00343
	NEUROG1	4.64928e-62	3.46836e-59	0.475034	0.678	0.419	Exc L6 THEMIS LINC00343
	Atoh1	3.08022e-59	2.29784e-56	0.480961	0.692	0.418	Exc L6 THEMIS LINC00343
	OLIG1	6.84173e-58	5.10393e-55	0.468284	0.681	0.416	Exc L6 THEMIS LINC00343
	Twist2	3.57193e-56	2.66466e-53	0.498016	0.676	0.427	Exc L6 THEMIS LINC00343
	NEUROD2	4.14151e-55	3.08957e-52	0.474367	0.678	0.418	Exc L6 THEMIS LINC00343
	BHLHE22	8.55255e-53	6.3802e-50	0.436288	0.671	0.418	Exc L6 THEMIS LINC00343
	KLF9	1.42787e-51	1.06519e-48	0.331392	0.667	0.471	Exc L6 THEMIS LINC00343
	OLIG3	1.13839e-48	8.49237e-46	0.472687	0.656	0.428	Exc L6 THEMIS LINC00343
	ZNF135	3.45609e-43	2.57825e-40	0.364798	0.643	0.474	Exc L6 THEMIS LINC00343
	RFX2	2.85773e-42	2.13187e-39	0.297399	0.62	0.485	Exc L6 THEMIS LINC00343
	TCF21(var.2)	5.90018e-42	4.40154e-39	0.389328	0.658	0.429	Exc L6 THEMIS LINC00343
	OLIG2	1.27501e-41	9.51154e-39	0.429032	0.648	0.431	Exc L6 THEMIS LINC00343
	Klf1	1.58478e-40	1.18225e-37	0.31655	0.661	0.479	Exc L6 THEMIS LINC00343
	BHLHE23	2.72867e-40	2.03558e-37	0.384816	0.651	0.422	Exc L6 THEMIS LINC00343
	EGR1	1.78863e-39	1.33432e-36	0.271876	0.655	0.469	Exc L6 THEMIS LINC00343
	ATOH7	5.4417e-37	4.05951e-34	0.36647	0.648	0.429	Exc L6 THEMIS LINC00343
	RFX5	1.75144e-35	1.30658e-32	0.255268	0.598	0.491	Exc L6 THEMIS LINC00343
	TBX4	1.8044e-35	1.34609e-32	0.409728	0.663	0.442	Exc L6 THEMIS LINC00343
	TBX5	1.8044e-35	1.34609e-32	0.409728	0.663	0.442	Exc L6 THEMIS LINC00343
	ZNF75D	1.5357e-34	1.14563e-31	0.369581	0.636	0.46	Exc L6 THEMIS LINC00343
	Bhlha15	4.39191e-34	3.27636e-31	0.359877	0.654	0.428	Exc L6 THEMIS LINC00343
	GLI2	4.25529e-32	3.17445e-29	0.337447	0.653	0.46	Exc L6 THEMIS LINC00343
	NEUROG2	2.34432e-29	1.74886e-26	0.357638	0.627	0.431	Exc L6 THEMIS LINC00343
	NEUROG2(var.2)	2.52887e-28	1.88653e-25	0.299531	0.661	0.427	Exc L6 THEMIS LINC00343
	TAL1::TCF3	1.90159e-27	1.41858e-24	0.335001	0.628	0.444	Exc L6 THEMIS LINC00343
	NEUROD1	1.01419e-25	7.56588e-23	0.268897	0.657	0.429	Exc L6 THEMIS LINC00343
	SREBF1	9.45777e-25	7.05549e-22	0.354322	0.615	0.467	Exc L6 THEMIS LINC00343
	SMAD2::SMAD3::SMAD4	9.96694e-25	7.43534e-22	0.326329	0.621	0.464	Exc L6 THEMIS LINC00343
	TFAP4(var.2)	3.63059e-22	2.70842e-19	0.300843	0.604	0.444	Exc L6 THEMIS LINC00343
	ZNF354C	3.90446e-22	2.91273e-19	0.300492	0.621	0.462	Exc L6 THEMIS LINC00343
	GLI3	2.39449e-21	1.78629e-18	0.292903	0.628	0.464	Exc L6 THEMIS LINC00343
	MAFK	0.00258025	1	0.27663	0.596	0.442	Exc L6 THEMIS LINC00343
	NR4A1	0	0	1.45811	0.93	0.5	Exc L5-6 THEMIS SMYD1
	EGR1	1.07571e-74	8.02481e-72	0.439122	0.766	0.47	Exc L5-6 THEMIS SMYD1
	FOSL2	1.82848e-64	1.36404e-61	0.412522	0.78	0.405	Exc L5-6 THEMIS SMYD1
	TBX20	5.38504e-60	4.01724e-57	0.589205	0.734	0.449	Exc L5-6 THEMIS SMYD1
	TBX18	1.38281e-57	1.03158e-54	0.61116	0.738	0.443	Exc L5-6 THEMIS SMYD1
	JUN(var.2)	6.10578e-57	4.55491e-54	0.448105	0.767	0.404	Exc L5-6 THEMIS SMYD1
	TBX21	1.25869e-55	9.38981e-53	0.581955	0.708	0.443	Exc L5-6 THEMIS SMYD1
	Smad2::Smad3	1.79333e-55	1.33783e-52	0.260257	0.765	0.405	Exc L5-6 THEMIS SMYD1
	TBR1	2.64712e-52	1.97475e-49	0.553059	0.718	0.444	Exc L5-6 THEMIS SMYD1
	EOMES	2.93456e-52	2.18918e-49	0.584906	0.705	0.448	Exc L5-6 THEMIS SMYD1
	TBX1	7.87717e-52	5.87637e-49	0.560413	0.711	0.447	Exc L5-6 THEMIS SMYD1
	FOS	7.29681e-49	5.44342e-46	0.346344	0.753	0.405	Exc L5-6 THEMIS SMYD1
	BATF	1.08946e-48	8.12739e-46	0.309009	0.746	0.406	Exc L5-6 THEMIS SMYD1
	BATF::JUN	3.45661e-48	2.57863e-45	0.27933	0.755	0.406	Exc L5-6 THEMIS SMYD1
	FOS::JUNB	2.1135e-44	1.57667e-41	0.27591	0.733	0.408	Exc L5-6 THEMIS SMYD1
	TBX2	1.42782e-43	1.06515e-40	0.545758	0.693	0.449	Exc L5-6 THEMIS SMYD1
	Klf1	3.65111e-40	2.72373e-37	0.371361	0.688	0.481	Exc L5-6 THEMIS SMYD1
	TBX6	1.47519e-38	1.10049e-35	0.462457	0.691	0.44	Exc L5-6 THEMIS SMYD1
	NFE2	8.8537e-38	6.60486e-35	0.444412	0.709	0.423	Exc L5-6 THEMIS SMYD1
	MGA	1.62101e-36	1.20927e-33	0.447288	0.681	0.449	Exc L5-6 THEMIS SMYD1
	TBX15	1.62101e-36	1.20927e-33	0.447288	0.681	0.449	Exc L5-6 THEMIS SMYD1
	FOSL2::JUNB	4.76004e-36	3.55099e-33	0.259621	0.694	0.41	Exc L5-6 THEMIS SMYD1
	EGR3	5.79149e-35	4.32045e-32	0.319996	0.682	0.48	Exc L5-6 THEMIS SMYD1
	KLF9	1.78956e-34	1.33501e-31	0.334828	0.685	0.474	Exc L5-6 THEMIS SMYD1
	BACH1	4.86235e-34	3.62732e-31	0.413358	0.687	0.427	Exc L5-6 THEMIS SMYD1
	KLF11	1.43962e-33	1.07396e-30	0.261505	0.646	0.494	Exc L5-6 THEMIS SMYD1
	RFX2	2.56085e-33	1.91039e-30	0.333852	0.638	0.487	Exc L5-6 THEMIS SMYD1
	TBX3	1.28702e-32	9.60117e-30	0.427613	0.675	0.446	Exc L5-6 THEMIS SMYD1
	Wt1	1.57027e-29	1.17142e-26	0.267004	0.677	0.472	Exc L5-6 THEMIS SMYD1
	MAFK	2.02928e-28	1.51384e-25	0.437248	0.646	0.443	Exc L5-6 THEMIS SMYD1
	TBX4	4.84898e-27	3.61734e-24	0.394271	0.658	0.445	Exc L5-6 THEMIS SMYD1
	TBX5	4.84898e-27	3.61734e-24	0.394271	0.658	0.445	Exc L5-6 THEMIS SMYD1
	RFX4	5.82108e-27	4.34252e-24	0.251212	0.633	0.489	Exc L5-6 THEMIS SMYD1
	EGR2	6.34585e-26	4.73401e-23	0.358057	0.667	0.473	Exc L5-6 THEMIS SMYD1
	EGR4	2.97515e-18	2.21946e-15	0.284815	0.625	0.478	Exc L5-6 THEMIS SMYD1
	ZNF135	3.56904e-18	2.6625e-15	0.260752	0.631	0.476	Exc L5-6 THEMIS SMYD1
	PBX3	7.38849e-18	5.51181e-15	0.307584	0.627	0.468	Exc L5-6 THEMIS SMYD1
	GLI3	1.51253e-17	1.12834e-14	0.291477	0.635	0.466	Exc L5-6 THEMIS SMYD1
	GLI2	1.13012e-16	8.43067e-14	0.274433	0.64	0.463	Exc L5-6 THEMIS SMYD1
	Bach1::Mafk	2.45569e-16	1.83195e-13	0.317894	0.614	0.455	Exc L5-6 THEMIS SMYD1
	SREBF1	3.06166e-16	2.284e-13	0.305023	0.616	0.469	Exc L5-6 THEMIS SMYD1
	PKNOX1	4.66637e-13	3.48111e-10	0.259057	0.606	0.472	Exc L5-6 THEMIS SMYD1
	NFE2L1	6.17917e-11	4.60966e-08	0.267316	0.605	0.44	Exc L5-6 THEMIS SMYD1
	SMAD2::SMAD3::SMAD4	1.86653e-08	1.39243e-05	0.26742	0.59	0.467	Exc L5-6 THEMIS SMYD1
	TBR1	3.62532e-83	2.70449e-80	0.984152	0.805	0.444	Exc L5-6 FEZF2 LOC105376596
	EOMES	7.64131e-79	5.70042e-76	0.93343	0.811	0.448	Exc L5-6 FEZF2 LOC105376596
	TBX2	1.13603e-69	8.47481e-67	0.853899	0.795	0.449	Exc L5-6 FEZF2 LOC105376596
	TBX21	9.28799e-66	6.92884e-63	0.826848	0.804	0.443	Exc L5-6 FEZF2 LOC105376596
	TBX1	5.01434e-58	3.74069e-55	0.819172	0.778	0.446	Exc L5-6 FEZF2 LOC105376596
	TBX20	8.89458e-55	6.63535e-52	0.722181	0.77	0.449	Exc L5-6 FEZF2 LOC105376596
	TBX6	8.71432e-51	6.50088e-48	0.776718	0.762	0.44	Exc L5-6 FEZF2 LOC105376596
	TBX3	6.29608e-48	4.69688e-45	0.762544	0.769	0.445	Exc L5-6 FEZF2 LOC105376596
	TBX18	8.01811e-48	5.98151e-45	0.730584	0.78	0.444	Exc L5-6 FEZF2 LOC105376596
	MGA	5.21658e-42	3.89157e-39	0.693318	0.749	0.448	Exc L5-6 FEZF2 LOC105376596
	TBX15	5.21658e-42	3.89157e-39	0.693318	0.749	0.448	Exc L5-6 FEZF2 LOC105376596
	NFIC	1.96768e-36	1.46789e-33	0.262861	0.681	0.497	Exc L5-6 FEZF2 LOC105376596
	TBX4	2.15077e-36	1.60447e-33	0.702122	0.741	0.445	Exc L5-6 FEZF2 LOC105376596
	TBX5	2.15077e-36	1.60447e-33	0.702122	0.741	0.445	Exc L5-6 FEZF2 LOC105376596
	ZBTB18	1.84132e-28	1.37363e-25	0.375365	0.675	0.487	Exc L5-6 FEZF2 LOC105376596
	TWIST1	1.88373e-20	1.40526e-17	0.410655	0.669	0.467	Exc L5-6 FEZF2 LOC105376596
	Hand1::Tcf3	7.08169e-19	5.28294e-16	0.365679	0.646	0.483	Exc L5-6 FEZF2 LOC105376596
	Stat5a	4.10034e-18	3.05885e-15	0.303905	0.622	0.495	Exc L5-6 FEZF2 LOC105376596
	SMAD2::SMAD3::SMAD4	6.61653e-15	4.93593e-12	0.445689	0.648	0.466	Exc L5-6 FEZF2 LOC105376596
	ZEB1	7.09512e-15	5.29296e-12	0.432663	0.703	0.461	Exc L5-6 FEZF2 LOC105376596
	STAT3	9.90269e-14	7.38741e-11	0.252129	0.614	0.501	Exc L5-6 FEZF2 LOC105376596
	TCF3	2.1737e-12	1.62158e-09	0.377863	0.676	0.463	Exc L5-6 FEZF2 LOC105376596
	SNAI2	4.13973e-12	3.08824e-09	0.395116	0.664	0.456	Exc L5-6 FEZF2 LOC105376596
	SNAI1	6.19986e-12	4.6251e-09	0.40862	0.697	0.459	Exc L5-6 FEZF2 LOC105376596
	SNAI3	2.10648e-11	1.57143e-08	0.440998	0.667	0.457	Exc L5-6 FEZF2 LOC105376596
	TCF12(var.2)	1.33491e-10	9.9584e-08	0.347079	0.677	0.464	Exc L5-6 FEZF2 LOC105376596
	Ptf1a(var.3)	2.72016e-10	2.02924e-07	0.386186	0.661	0.457	Exc L5-6 FEZF2 LOC105376596
	GATA3	4.56949e-10	3.40884e-07	0.347505	0.611	0.467	Exc L5-6 FEZF2 LOC105376596
	MAF::NFE2	7.84958e-10	5.85579e-07	0.385493	0.667	0.444	Exc L5-6 FEZF2 LOC105376596
	ZBTB12	1.84545e-09	1.37671e-06	0.304272	0.601	0.483	Exc L5-6 FEZF2 LOC105376596
	GATA4	2.77589e-09	2.07081e-06	0.257868	0.627	0.469	Exc L5-6 FEZF2 LOC105376596
	ZKSCAN5	4.04804e-09	3.01983e-06	0.271703	0.626	0.479	Exc L5-6 FEZF2 LOC105376596
	GATA2	4.16846e-09	3.10967e-06	0.284696	0.629	0.469	Exc L5-6 FEZF2 LOC105376596
	TCF4	1.01646e-08	7.5828e-06	0.318006	0.659	0.463	Exc L5-6 FEZF2 LOC105376596
	Hic1	2.44572e-08	1.82451e-05	0.270875	0.617	0.486	Exc L5-6 FEZF2 LOC105376596
	Rbpjl	2.96988e-08	2.21553e-05	0.346321	0.659	0.455	Exc L5-6 FEZF2 LOC105376596
	TBXT	4.12178e-08	3.07485e-05	0.250565	0.595	0.471	Exc L5-6 FEZF2 LOC105376596
	ZNF16	1.13802e-07	8.48966e-05	0.267672	0.603	0.48	Exc L5-6 FEZF2 LOC105376596
	TEAD1	5.85241e-07	0.00043659	0.258641	0.59	0.484	Exc L5-6 FEZF2 LOC105376596
	GATA6	6.57449e-07	0.000490457	0.285766	0.582	0.472	Exc L5-6 FEZF2 LOC105376596
	Nfe2l2	9.3096e-07	0.000694496	0.404471	0.641	0.452	Exc L5-6 FEZF2 LOC105376596
	NFE2L1	4.16811e-06	0.00310941	0.393414	0.643	0.44	Exc L5-6 FEZF2 LOC105376596
	MAFK	3.61428e-05	0.0269625	0.469564	0.637	0.444	Exc L5-6 FEZF2 LOC105376596
	BACH1	0.000575989	0.429688	0.424607	0.62	0.428	Exc L5-6 FEZF2 LOC105376596
	SREBF1	0.001366	1	0.293024	0.602	0.469	Exc L5-6 FEZF2 LOC105376596
	EOMES	3.56826e-272	2.66192e-269	0.937511	0.811	0.441	Exc L5-6 FEZF2 C9orf135-AS1
	TBR1	4.40306e-271	3.28468e-268	1.00044	0.797	0.438	Exc L5-6 FEZF2 C9orf135-AS1
	TBX18	1.01761e-262	7.59139e-260	0.909641	0.825	0.436	Exc L5-6 FEZF2 C9orf135-AS1
	TBX21	1.24421e-262	9.28184e-260	0.949508	0.808	0.436	Exc L5-6 FEZF2 C9orf135-AS1
	TBX2	1.18817e-249	8.86378e-247	0.946015	0.794	0.443	Exc L5-6 FEZF2 C9orf135-AS1
	TBX6	3.21103e-216	2.39543e-213	0.869381	0.793	0.433	Exc L5-6 FEZF2 C9orf135-AS1
	TBX20	6.11921e-212	4.56493e-209	0.867609	0.784	0.443	Exc L5-6 FEZF2 C9orf135-AS1
	TBX1	1.86057e-211	1.38798e-208	0.836499	0.79	0.44	Exc L5-6 FEZF2 C9orf135-AS1
	TBX3	2.85025e-189	2.12628e-186	0.806715	0.783	0.439	Exc L5-6 FEZF2 C9orf135-AS1
	MGA	3.30317e-168	2.46417e-165	0.785213	0.758	0.443	Exc L5-6 FEZF2 C9orf135-AS1
	TBX15	3.30317e-168	2.46417e-165	0.785213	0.758	0.443	Exc L5-6 FEZF2 C9orf135-AS1
	TBX4	1.97073e-145	1.47016e-142	0.726377	0.746	0.439	Exc L5-6 FEZF2 C9orf135-AS1
	TBX5	1.97073e-145	1.47016e-142	0.726377	0.746	0.439	Exc L5-6 FEZF2 C9orf135-AS1
	Ptf1a	6.64958e-111	4.96059e-108	0.555796	0.711	0.456	Exc L5-6 FEZF2 C9orf135-AS1
	TWIST1	1.55222e-105	1.15795e-102	0.532353	0.694	0.462	Exc L5-6 FEZF2 C9orf135-AS1
	NEUROG2(var.2)	3.02476e-98	2.25647e-95	0.559033	0.745	0.424	Exc L5-6 FEZF2 C9orf135-AS1
	Atoh1	1.19813e-93	8.93806e-91	0.527069	0.722	0.417	Exc L5-6 FEZF2 C9orf135-AS1
	HAND2	7.48539e-87	5.5841e-84	0.529253	0.701	0.445	Exc L5-6 FEZF2 C9orf135-AS1
	NEUROG1	2.30062e-84	1.71626e-81	0.519993	0.702	0.418	Exc L5-6 FEZF2 C9orf135-AS1
	ATOH7	1.61367e-83	1.2038e-80	0.548766	0.698	0.427	Exc L5-6 FEZF2 C9orf135-AS1
	SNAI2	1.50343e-82	1.12156e-79	0.577315	0.705	0.451	Exc L5-6 FEZF2 C9orf135-AS1
	NEUROG2	1.72358e-78	1.28579e-75	0.532019	0.691	0.429	Exc L5-6 FEZF2 C9orf135-AS1
	TAL1::TCF3	2.58925e-77	1.93158e-74	0.515786	0.693	0.441	Exc L5-6 FEZF2 C9orf135-AS1
	Rbpjl	1.93604e-76	1.44429e-73	0.557114	0.693	0.45	Exc L5-6 FEZF2 C9orf135-AS1
	SMAD2::SMAD3::SMAD4	8.11151e-75	6.05119e-72	0.491735	0.68	0.462	Exc L5-6 FEZF2 C9orf135-AS1
	Ptf1a(var.3)	3.83042e-74	2.8575e-71	0.529435	0.685	0.453	Exc L5-6 FEZF2 C9orf135-AS1
	OLIG1	8.96852e-74	6.69051e-71	0.452626	0.697	0.415	Exc L5-6 FEZF2 C9orf135-AS1
	NEUROD1	1.86457e-73	1.39097e-70	0.476453	0.716	0.427	Exc L5-6 FEZF2 C9orf135-AS1
	BHLHE22	9.25007e-67	6.90055e-64	0.452149	0.695	0.417	Exc L5-6 FEZF2 C9orf135-AS1
	ZBTB18	2.33355e-66	1.74083e-63	0.259645	0.657	0.484	Exc L5-6 FEZF2 C9orf135-AS1
	NEUROD2	2.31045e-63	1.72359e-60	0.417131	0.695	0.417	Exc L5-6 FEZF2 C9orf135-AS1
	SNAI3	1.01107e-61	7.54262e-59	0.465613	0.696	0.452	Exc L5-6 FEZF2 C9orf135-AS1
	BHLHE23	8.41553e-61	6.27799e-58	0.429102	0.672	0.421	Exc L5-6 FEZF2 C9orf135-AS1
	TCF21(var.2)	1.43534e-57	1.07076e-54	0.416993	0.672	0.428	Exc L5-6 FEZF2 C9orf135-AS1
	SNAI1	1.11406e-55	8.31089e-53	0.458339	0.696	0.455	Exc L5-6 FEZF2 C9orf135-AS1
	Twist2	2.31399e-54	1.72623e-51	0.423607	0.667	0.427	Exc L5-6 FEZF2 C9orf135-AS1
	OLIG3	3.7624e-51	2.80675e-48	0.36113	0.672	0.427	Exc L5-6 FEZF2 C9orf135-AS1
	Klf1	1.88985e-49	1.40982e-46	0.315767	0.663	0.479	Exc L5-6 FEZF2 C9orf135-AS1
	FIGLA	6.20772e-48	4.63096e-45	0.444856	0.652	0.463	Exc L5-6 FEZF2 C9orf135-AS1
	ZEB1	1.99582e-46	1.48888e-43	0.397424	0.685	0.457	Exc L5-6 FEZF2 C9orf135-AS1
	Bhlha15	2.38148e-46	1.77658e-43	0.380728	0.67	0.427	Exc L5-6 FEZF2 C9orf135-AS1
	OLIG2	4.02647e-41	3.00375e-38	0.320243	0.655	0.43	Exc L5-6 FEZF2 C9orf135-AS1
	BCL6	3.63528e-40	2.71192e-37	0.317133	0.605	0.491	Exc L5-6 FEZF2 C9orf135-AS1
	TFAP4(var.2)	4.43804e-40	3.31078e-37	0.399755	0.637	0.443	Exc L5-6 FEZF2 C9orf135-AS1
	TCF3	2.84022e-34	2.11881e-31	0.353711	0.668	0.459	Exc L5-6 FEZF2 C9orf135-AS1
	ZNF135	5.07718e-30	3.78757e-27	0.301668	0.623	0.474	Exc L5-6 FEZF2 C9orf135-AS1
	TCF12(var.2)	7.4703e-29	5.57285e-26	0.326373	0.655	0.461	Exc L5-6 FEZF2 C9orf135-AS1
	TCF4	1.57809e-25	1.17726e-22	0.299194	0.646	0.46	Exc L5-6 FEZF2 C9orf135-AS1
	MYOD1	2.6288e-25	1.96108e-22	0.274538	0.616	0.469	Exc L5-6 FEZF2 C9orf135-AS1
	GATA4	4.86626e-25	3.63023e-22	0.316353	0.597	0.467	Exc L5-6 FEZF2 C9orf135-AS1
	Hand1::Tcf3	1.61683e-24	1.20615e-21	0.279694	0.602	0.481	Exc L5-6 FEZF2 C9orf135-AS1
	TBXT	9.35331e-24	6.97757e-21	0.338845	0.584	0.469	Exc L5-6 FEZF2 C9orf135-AS1
	SREBF1	3.20789e-21	2.39309e-18	0.292859	0.605	0.467	Exc L5-6 FEZF2 C9orf135-AS1
	GATA6	1.89051e-20	1.41032e-17	0.276159	0.591	0.47	Exc L5-6 FEZF2 C9orf135-AS1
	GATA2	9.85804e-19	7.35409e-16	0.300907	0.598	0.467	Exc L5-6 FEZF2 C9orf135-AS1
	GATA3	1.78455e-17	1.33127e-14	0.276046	0.594	0.465	Exc L5-6 FEZF2 C9orf135-AS1
	MSGN1	1.52671e-15	1.13893e-12	0.260619	0.58	0.463	Exc L5-6 FEZF2 C9orf135-AS1
[truncated: 1,981 more rows]

## Sheet: 17d
	Supplementary Table 17d. TFBS activity enrichments by AC-level clusters for marmoset M1
	Differential Chromvar Activities by AC-level Cluster
	motif name	p_val	p_val_adj	avg_logFC	pct.1	pct.2	cluster
	DLX5	4.67927e-28	3.49073e-25	1.00281	0.769	0.493	Inh LAMP5 KIT
	CTCF	2.32726e-22	1.73614e-19	0.604749	0.861	0.528	Inh LAMP5 KIT
	PRRX2	3.4323e-18	2.5605e-15	0.722753	0.784	0.488	Inh LAMP5 KIT
	Dlx2	7.91416e-18	5.90396e-15	0.85233	0.726	0.492	Inh LAMP5 KIT
	MEOX2	6.11444e-17	4.56137e-14	0.604143	0.697	0.492	Inh LAMP5 KIT
	BARX1	1.46287e-16	1.0913e-13	0.562845	0.76	0.493	Inh LAMP5 KIT
	VAX1	2.68761e-15	2.00496e-12	0.68805	0.721	0.488	Inh LAMP5 KIT
	VAX2	2.68761e-15	2.00496e-12	0.68805	0.721	0.488	Inh LAMP5 KIT
	Dlx1	3.75746e-15	2.80307e-12	0.565433	0.731	0.499	Inh LAMP5 KIT
	VSX1	6.43811e-15	4.80283e-12	0.605595	0.764	0.486	Inh LAMP5 KIT
	VSX2	6.43811e-15	4.80283e-12	0.605595	0.764	0.486	Inh LAMP5 KIT
	POU4F2	1.10178e-12	8.21928e-10	0.520264	0.726	0.501	Inh LAMP5 KIT
	POU4F3	2.84819e-12	2.12475e-09	0.503665	0.745	0.51	Inh LAMP5 KIT
	EMX1	3.61801e-12	2.69904e-09	0.478422	0.721	0.485	Inh LAMP5 KIT
	Lhx8	3.61801e-12	2.69904e-09	0.478422	0.721	0.485	Inh LAMP5 KIT
	MEOX1	7.23497e-12	5.39729e-09	0.385774	0.716	0.488	Inh LAMP5 KIT
	GBX2	1.0015e-11	7.4712e-09	0.40524	0.707	0.495	Inh LAMP5 KIT
	Nobox	1.4609e-11	1.08983e-08	0.385393	0.712	0.499	Inh LAMP5 KIT
	EN1	1.64993e-11	1.23085e-08	0.427569	0.721	0.484	Inh LAMP5 KIT
	LHX1	2.13678e-11	1.59404e-08	0.606865	0.649	0.49	Inh LAMP5 KIT
	LBX1	5.60772e-11	4.18336e-08	0.486657	0.75	0.494	Inh LAMP5 KIT
	MEF2B	8.8667e-11	6.61456e-08	0.301243	0.635	0.455	Inh LAMP5 KIT
	HOXB3	1.48236e-10	1.10584e-07	0.442142	0.712	0.491	Inh LAMP5 KIT
	LBX2	2.601e-10	1.94035e-07	0.359828	0.692	0.492	Inh LAMP5 KIT
	TLX2	3.58138e-10	2.67171e-07	0.405213	0.683	0.488	Inh LAMP5 KIT
	EVX1	4.34238e-10	3.23942e-07	0.494292	0.692	0.493	Inh LAMP5 KIT
	EVX2	5.35945e-10	3.99815e-07	0.419854	0.707	0.496	Inh LAMP5 KIT
	DLX6	6.95126e-10	5.18564e-07	0.424533	0.654	0.5	Inh LAMP5 KIT
	ALX3	1.34834e-09	1.00586e-06	0.601973	0.688	0.499	Inh LAMP5 KIT
	GBX1	2.09057e-09	1.55957e-06	0.392183	0.688	0.495	Inh LAMP5 KIT
	HOXA6	2.26127e-09	1.6869e-06	0.382593	0.668	0.488	Inh LAMP5 KIT
	EMX2	2.46805e-09	1.84116e-06	0.335961	0.639	0.484	Inh LAMP5 KIT
	Arid3b	4.45889e-09	3.32633e-06	0.434393	0.702	0.506	Inh LAMP5 KIT
	GSX2	5.51262e-09	4.11242e-06	0.306772	0.678	0.481	Inh LAMP5 KIT
	HOXD3	5.51262e-09	4.11242e-06	0.306772	0.678	0.481	Inh LAMP5 KIT
	DRGX	6.24472e-09	4.65856e-06	0.362065	0.692	0.485	Inh LAMP5 KIT
	PDX1	6.24472e-09	4.65856e-06	0.362065	0.692	0.485	Inh LAMP5 KIT
	LHX5	1.46573e-08	1.09344e-05	0.462969	0.62	0.489	Inh LAMP5 KIT
	BHLHE40	1.73538e-08	1.29459e-05	0.497712	0.673	0.497	Inh LAMP5 KIT
	POU2F1	1.80763e-08	1.34849e-05	0.4608	0.683	0.485	Inh LAMP5 KIT
	POU6F2	1.89614e-08	1.41452e-05	0.440967	0.654	0.499	Inh LAMP5 KIT
	NKX6-1	2.24851e-08	1.67739e-05	0.32169	0.673	0.496	Inh LAMP5 KIT
	HOXA1	2.89763e-08	2.16163e-05	0.29159	0.673	0.477	Inh LAMP5 KIT
	HOXB5	2.89763e-08	2.16163e-05	0.29159	0.673	0.477	Inh LAMP5 KIT
	HOXB7	3.69328e-08	2.75519e-05	0.268074	0.688	0.485	Inh LAMP5 KIT
	Klf12	4.0574e-08	3.02682e-05	0.34191	0.663	0.505	Inh LAMP5 KIT
	HOXA5	5.74916e-08	4.28888e-05	0.457553	0.635	0.482	Inh LAMP5 KIT
	POU4F1	7.38891e-08	5.51213e-05	0.440089	0.611	0.512	Inh LAMP5 KIT
	POU3F3	8.10229e-08	6.04431e-05	0.444926	0.63	0.493	Inh LAMP5 KIT
	ARGFX	9.83295e-08	7.33538e-05	0.604101	0.654	0.499	Inh LAMP5 KIT
	NFYC	1.10395e-07	8.2355e-05	0.350509	0.678	0.511	Inh LAMP5 KIT
	mix-a	1.27174e-07	9.48721e-05	0.393605	0.697	0.499	Inh LAMP5 KIT
	LMX1A	1.31694e-07	9.82441e-05	0.359022	0.663	0.498	Inh LAMP5 KIT
	HESX1	1.32231e-07	9.86447e-05	0.378524	0.663	0.501	Inh LAMP5 KIT
	POU1F1	1.50584e-07	0.000112335	0.341603	0.668	0.494	Inh LAMP5 KIT
	POU3F2	1.51082e-07	0.000112707	0.28588	0.663	0.497	Inh LAMP5 KIT
	RFX3	1.70024e-07	0.000126838	0.311947	0.639	0.481	Inh LAMP5 KIT
	NOTO	2.19138e-07	0.000163477	0.293127	0.649	0.498	Inh LAMP5 KIT
	NKX6-2	3.51104e-07	0.000261923	0.580968	0.639	0.493	Inh LAMP5 KIT
	ISX	4.15436e-07	0.000309915	0.392346	0.63	0.493	Inh LAMP5 KIT
	LHX9	4.15436e-07	0.000309915	0.392346	0.63	0.493	Inh LAMP5 KIT
	RAX2	4.15436e-07	0.000309915	0.392346	0.63	0.493	Inh LAMP5 KIT
	SHOX	4.15436e-07	0.000309915	0.392346	0.63	0.493	Inh LAMP5 KIT
	Shox2	4.15436e-07	0.000309915	0.392346	0.63	0.493	Inh LAMP5 KIT
	RFX2	4.70584e-07	0.000351056	0.333981	0.62	0.484	Inh LAMP5 KIT
	Alx1	5.17923e-07	0.00038637	0.40606	0.697	0.492	Inh LAMP5 KIT
	RFX5	6.33293e-07	0.000472437	0.322885	0.611	0.484	Inh LAMP5 KIT
	MSX1	7.2187e-07	0.000538515	0.250452	0.683	0.491	Inh LAMP5 KIT
	ARNT2	9.0517e-07	0.000675256	0.379054	0.673	0.506	Inh LAMP5 KIT
	Hmx3	1.01083e-06	0.00075408	0.330284	0.659	0.502	Inh LAMP5 KIT
	ESX1	1.26818e-06	0.00094606	0.549047	0.63	0.493	Inh LAMP5 KIT
	MNX1	1.51511e-06	0.00113027	0.317905	0.62	0.499	Inh LAMP5 KIT
	PRRX1	1.52575e-06	0.00113821	0.316186	0.644	0.498	Inh LAMP5 KIT
	UNCX	1.52575e-06	0.00113821	0.316186	0.644	0.498	Inh LAMP5 KIT
	PAX4	2.17448e-06	0.00162216	0.348321	0.606	0.495	Inh LAMP5 KIT
	Lhx4	2.34329e-06	0.00174809	0.418622	0.654	0.499	Inh LAMP5 KIT
	RAX	3.41999e-06	0.00255131	0.253727	0.683	0.505	Inh LAMP5 KIT
	TFE3	3.64189e-06	0.00271685	0.305713	0.673	0.507	Inh LAMP5 KIT
	KLF14	5.4143e-06	0.00403907	0.253413	0.635	0.512	Inh LAMP5 KIT
	POU6F1	5.52646e-06	0.00412274	0.325669	0.659	0.503	Inh LAMP5 KIT
	POU5F1B	5.71762e-06	0.00426534	0.264781	0.615	0.488	Inh LAMP5 KIT
	Dlx3	6.15853e-06	0.00459426	0.288678	0.649	0.494	Inh LAMP5 KIT
	Dlx4	6.15853e-06	0.00459426	0.288678	0.649	0.494	Inh LAMP5 KIT
	Dux	9.51716e-06	0.0070998	0.302064	0.635	0.498	Inh LAMP5 KIT
	EN2	9.64015e-06	0.00719155	0.280934	0.654	0.492	Inh LAMP5 KIT
	Arntl	1.04283e-05	0.00777954	0.299588	0.625	0.501	Inh LAMP5 KIT
	KLF13	1.1355e-05	0.00847082	0.258771	0.644	0.504	Inh LAMP5 KIT
	E2F2	1.23943e-05	0.00924613	0.299594	0.601	0.488	Inh LAMP5 KIT
	Alx4	1.29071e-05	0.00962873	0.251231	0.63	0.499	Inh LAMP5 KIT
	POU3F1	1.64018e-05	0.0122357	0.358319	0.63	0.494	Inh LAMP5 KIT
	LHX2	2.53142e-05	0.0188844	0.252518	0.625	0.499	Inh LAMP5 KIT
	NRF1	2.53361e-05	0.0189007	0.287059	0.601	0.496	Inh LAMP5 KIT
	TFEB	5.15601e-05	0.0384638	0.409891	0.62	0.506	Inh LAMP5 KIT
	RFX4	0.000102663	0.0765868	0.260792	0.635	0.48	Inh LAMP5 KIT
	HOXA7	0.000116302	0.0867614	0.331953	0.606	0.497	Inh LAMP5 KIT
	HOXB8	0.000116302	0.0867614	0.331953	0.606	0.497	Inh LAMP5 KIT
	HOXD8	0.000116302	0.0867614	0.331953	0.606	0.497	Inh LAMP5 KIT
	Pou5f1::Sox2	0.000145542	0.108574	0.324671	0.587	0.49	Inh LAMP5 KIT
	VENTX	0.000173077	0.129115	0.302816	0.635	0.492	Inh LAMP5 KIT
	TFEC	0.000178108	0.132868	0.318331	0.611	0.501	Inh LAMP5 KIT
	PBX1	0.000216173	0.161265	0.341807	0.62	0.496	Inh LAMP5 KIT
	MNT	0.000269734	0.201222	0.280749	0.601	0.482	Inh LAMP5 KIT
	Arx	0.000284631	0.212335	0.351944	0.601	0.505	Inh LAMP5 KIT
	POU6F1(var.2)	0.000505599	0.377177	0.268145	0.587	0.493	Inh LAMP5 KIT
	HOXC8	0.000770914	0.575102	0.291962	0.596	0.489	Inh LAMP5 KIT
	E2F7	0.000786846	0.586987	0.284101	0.562	0.483	Inh LAMP5 KIT
	BHLHE41	0.000935675	0.698014	0.373286	0.587	0.498	Inh LAMP5 KIT
	HOXB6	0.00131759	0.982922	0.350745	0.567	0.497	Inh LAMP5 KIT
	MITF	0.00140958	1	0.513847	0.62	0.511	Inh LAMP5 KIT
	NRL	0.00175563	1	0.281365	0.553	0.482	Inh LAMP5 KIT
	Mafb	0.00485242	1	0.346772	0.548	0.487	Inh LAMP5 KIT
	CTCF	9.53939e-36	7.11639e-33	0.993076	0.912	0.53	Inh GAD1 THSD7B
	DLX5	9.66874e-16	7.21288e-13	0.835112	0.748	0.495	Inh GAD1 THSD7B
	POU4F2	1.07038e-12	7.98505e-10	0.579728	0.762	0.502	Inh GAD1 THSD7B
	Arid3b	1.07442e-12	8.01515e-10	0.764172	0.762	0.506	Inh GAD1 THSD7B
	Arid3a	4.4968e-11	3.35461e-08	0.415829	0.762	0.502	Inh GAD1 THSD7B
	POU3F2	8.87705e-11	6.62228e-08	0.499005	0.728	0.497	Inh GAD1 THSD7B
	POU4F3	1.56677e-10	1.16881e-07	0.546723	0.748	0.512	Inh GAD1 THSD7B
	NRF1	2.54829e-10	1.90102e-07	0.447545	0.687	0.495	Inh GAD1 THSD7B
	CTCFL	3.25552e-10	2.42862e-07	0.372747	0.721	0.504	Inh GAD1 THSD7B
	Dlx1	3.32986e-10	2.48408e-07	0.541535	0.748	0.501	Inh GAD1 THSD7B
	RFX2	6.11742e-10	4.5636e-07	0.550293	0.68	0.484	Inh GAD1 THSD7B
	POU2F2	9.30311e-10	6.94012e-07	0.452123	0.701	0.488	Inh GAD1 THSD7B
	EVX1	3.04799e-09	2.2738e-06	0.629573	0.68	0.495	Inh GAD1 THSD7B
	KLF15	3.61162e-09	2.69427e-06	0.308237	0.721	0.518	Inh GAD1 THSD7B
	ZBTB14	9.05471e-09	6.75481e-06	0.305577	0.653	0.479	Inh GAD1 THSD7B
	DLX6	1.14065e-08	8.50923e-06	0.330602	0.741	0.5	Inh GAD1 THSD7B
	EVX2	1.4064e-08	1.04917e-05	0.579223	0.68	0.498	Inh GAD1 THSD7B
	RFX3	1.84084e-08	1.37326e-05	0.512245	0.66	0.482	Inh GAD1 THSD7B
	MNX1	1.85272e-08	1.38213e-05	0.513638	0.68	0.499	Inh GAD1 THSD7B
	POU4F1	2.64402e-08	1.97244e-05	0.458639	0.694	0.511	Inh GAD1 THSD7B
	Dlx2	2.87712e-08	2.14633e-05	0.493492	0.653	0.495	Inh GAD1 THSD7B
	Arx	2.88847e-08	2.1548e-05	0.490666	0.694	0.505	Inh GAD1 THSD7B
	RFX4	3.22626e-08	2.40679e-05	0.542456	0.694	0.48	Inh GAD1 THSD7B
	PAX3	3.26962e-08	2.43914e-05	0.585516	0.626	0.488	Inh GAD1 THSD7B
	RFX1	4.10258e-08	3.06052e-05	0.476622	0.68	0.479	Inh GAD1 THSD7B
	VSX1	4.50249e-08	3.35886e-05	0.429027	0.653	0.489	Inh GAD1 THSD7B
	VSX2	4.50249e-08	3.35886e-05	0.429027	0.653	0.489	Inh GAD1 THSD7B
	POU1F1	5.29272e-08	3.94837e-05	0.477025	0.66	0.496	Inh GAD1 THSD7B
	HESX1	6.36074e-08	4.74511e-05	0.545697	0.653	0.502	Inh GAD1 THSD7B
	PRRX2	7.19666e-08	5.36871e-05	0.41136	0.694	0.492	Inh GAD1 THSD7B
	Dlx3	8.03775e-08	5.99616e-05	0.379361	0.701	0.494	Inh GAD1 THSD7B
	Dlx4	8.03775e-08	5.99616e-05	0.379361	0.701	0.494	Inh GAD1 THSD7B
	POU2F1	1.17729e-07	8.78258e-05	0.449238	0.673	0.486	Inh GAD1 THSD7B
	NKX6-1	1.19753e-07	8.9336e-05	0.475287	0.687	0.497	Inh GAD1 THSD7B
	EN2	1.60255e-07	0.00011955	0.292196	0.68	0.492	Inh GAD1 THSD7B
	HNF1B	1.83055e-07	0.000136559	0.695723	0.714	0.502	Inh GAD1 THSD7B
	POU5F1B	2.19113e-07	0.000163458	0.318467	0.68	0.488	Inh GAD1 THSD7B
	PAX7	2.33432e-07	0.00017414	0.540008	0.66	0.49	Inh GAD1 THSD7B
	HOXA2	2.72541e-07	0.000203316	0.366974	0.714	0.485	Inh GAD1 THSD7B
	HOXB2	2.72541e-07	0.000203316	0.366974	0.714	0.485	Inh GAD1 THSD7B
	EN1	2.86158e-07	0.000213474	0.387687	0.667	0.486	Inh GAD1 THSD7B
	BARX1	3.24721e-07	0.000242242	0.446261	0.694	0.496	Inh GAD1 THSD7B
	PHOX2A	4.09379e-07	0.000305397	0.356515	0.68	0.503	Inh GAD1 THSD7B
	HOXA7	4.35696e-07	0.000325029	0.439547	0.687	0.497	Inh GAD1 THSD7B
	HOXB8	4.35696e-07	0.000325029	0.439547	0.687	0.497	Inh GAD1 THSD7B
	HOXD8	4.35696e-07	0.000325029	0.439547	0.687	0.497	Inh GAD1 THSD7B
	RFX5	4.55334e-07	0.000339679	0.522497	0.646	0.484	Inh GAD1 THSD7B
	LBX1	6.2258e-07	0.000464445	0.477864	0.653	0.497	Inh GAD1 THSD7B
	POU5F1	6.25064e-07	0.000466298	0.281144	0.646	0.473	Inh GAD1 THSD7B
	GBX1	6.60256e-07	0.000492551	0.578826	0.68	0.496	Inh GAD1 THSD7B
	POU3F1	6.61165e-07	0.000493229	0.326299	0.714	0.494	Inh GAD1 THSD7B
	LHX2	6.69825e-07	0.00049969	0.40705	0.66	0.5	Inh GAD1 THSD7B
	POU2F3	8.07333e-07	0.00060227	0.320599	0.673	0.481	Inh GAD1 THSD7B
	TCFL5	8.9497e-07	0.000667647	0.408535	0.646	0.483	Inh GAD1 THSD7B
	ALX3	9.66276e-07	0.000720842	0.413994	0.667	0.5	Inh GAD1 THSD7B
	Ahr::Arnt	1.14348e-06	0.000853034	0.277885	0.558	0.474	Inh GAD1 THSD7B
	LBX2	1.26404e-06	0.000942976	0.347053	0.667	0.494	Inh GAD1 THSD7B
	FOXB1	1.33293e-06	0.000994363	0.611448	0.66	0.511	Inh GAD1 THSD7B
	PBX2	1.57254e-06	0.00117312	0.435031	0.653	0.489	Inh GAD1 THSD7B
	LHX1	1.64417e-06	0.00122655	0.424228	0.633	0.492	Inh GAD1 THSD7B
	Nobox	1.65242e-06	0.0012327	0.378112	0.714	0.5	Inh GAD1 THSD7B
	NFYC	1.88168e-06	0.00140373	0.550044	0.653	0.512	Inh GAD1 THSD7B
	Lhx3	1.94485e-06	0.00145086	0.538082	0.646	0.505	Inh GAD1 THSD7B
	POU3F3	2.00122e-06	0.00149291	0.27367	0.667	0.493	Inh GAD1 THSD7B
	HOXA4	2.10135e-06	0.00156761	0.546025	0.701	0.497	Inh GAD1 THSD7B
	LMX1B	2.73361e-06	0.00203927	0.351704	0.639	0.504	Inh GAD1 THSD7B
	Sox5	2.84041e-06	0.00211895	0.330651	0.721	0.523	Inh GAD1 THSD7B
	HNF1A	2.98873e-06	0.00222959	0.649918	0.66	0.507	Inh GAD1 THSD7B
	MEOX2	3.14729e-06	0.00234788	0.468912	0.626	0.494	Inh GAD1 THSD7B
	PHOX2B	3.15935e-06	0.00235688	0.357175	0.714	0.513	Inh GAD1 THSD7B
	GSX1	3.29754e-06	0.00245996	0.41076	0.667	0.49	Inh GAD1 THSD7B
	VAX1	3.34598e-06	0.0024961	0.435922	0.633	0.491	Inh GAD1 THSD7B
	VAX2	3.34598e-06	0.0024961	0.435922	0.633	0.491	Inh GAD1 THSD7B
	Dux	3.7011e-06	0.00276102	0.252982	0.687	0.498	Inh GAD1 THSD7B
	HOXA1	3.71297e-06	0.00276988	0.386713	0.626	0.479	Inh GAD1 THSD7B
	HOXB5	3.71297e-06	0.00276988	0.386713	0.626	0.479	Inh GAD1 THSD7B
	POU6F2	3.89881e-06	0.00290852	0.39373	0.653	0.5	Inh GAD1 THSD7B
	MSX1	4.5637e-06	0.00340452	0.299789	0.66	0.492	Inh GAD1 THSD7B
	BARX2	6.10678e-06	0.00455566	0.435852	0.626	0.499	Inh GAD1 THSD7B
	KLF14	6.23469e-06	0.00465108	0.394078	0.701	0.511	Inh GAD1 THSD7B
	MEOX1	6.96462e-06	0.0051956	0.381595	0.633	0.49	Inh GAD1 THSD7B
	NOTO	8.55814e-06	0.00638437	0.523812	0.66	0.499	Inh GAD1 THSD7B
	Pou5f1::Sox2	9.47704e-06	0.00706987	0.268147	0.619	0.49	Inh GAD1 THSD7B
	HOXB4	1.02292e-05	0.00763099	0.408716	0.68	0.503	Inh GAD1 THSD7B
	HOXC4	1.02292e-05	0.00763099	0.408716	0.68	0.503	Inh GAD1 THSD7B
	ISX	1.51653e-05	0.0113133	0.494967	0.626	0.494	Inh GAD1 THSD7B
	LHX9	1.51653e-05	0.0113133	0.494967	0.626	0.494	Inh GAD1 THSD7B
	RAX2	1.51653e-05	0.0113133	0.494967	0.626	0.494	Inh GAD1 THSD7B
	SHOX	1.51653e-05	0.0113133	0.494967	0.626	0.494	Inh GAD1 THSD7B
	Shox2	1.51653e-05	0.0113133	0.494967	0.626	0.494	Inh GAD1 THSD7B
	mix-a	1.55591e-05	0.0116071	0.440509	0.68	0.501	Inh GAD1 THSD7B
	NFYA	1.58985e-05	0.0118603	0.694783	0.653	0.512	Inh GAD1 THSD7B
	DRGX	1.63072e-05	0.0121652	0.457984	0.633	0.487	Inh GAD1 THSD7B
	PDX1	1.63072e-05	0.0121652	0.457984	0.633	0.487	Inh GAD1 THSD7B
	HOXA5	1.74212e-05	0.0129962	0.396899	0.605	0.484	Inh GAD1 THSD7B
	ARGFX	2.24502e-05	0.0167478	0.38616	0.626	0.5	Inh GAD1 THSD7B
	EMX1	2.41063e-05	0.0179833	0.32268	0.667	0.487	Inh GAD1 THSD7B
	Lhx8	2.41063e-05	0.0179833	0.32268	0.667	0.487	Inh GAD1 THSD7B
	PRRX1	3.15071e-05	0.0235043	0.399497	0.68	0.499	Inh GAD1 THSD7B
	UNCX	3.15071e-05	0.0235043	0.399497	0.68	0.499	Inh GAD1 THSD7B
	ESX1	3.18866e-05	0.0237874	0.279399	0.673	0.493	Inh GAD1 THSD7B
	GBX2	3.40092e-05	0.0253708	0.327659	0.66	0.497	Inh GAD1 THSD7B
	POU6F1	4.1248e-05	0.030771	0.458149	0.646	0.504	Inh GAD1 THSD7B
	HOXB7	4.14067e-05	0.0308894	0.304081	0.565	0.488	Inh GAD1 THSD7B
	BHLHE40	4.68274e-05	0.0349333	0.473284	0.646	0.499	Inh GAD1 THSD7B
	MIXL1	5.23553e-05	0.039057	0.297279	0.673	0.493	Inh GAD1 THSD7B
	TLX2	6.70868e-05	0.0500468	0.420201	0.653	0.49	Inh GAD1 THSD7B
	YY2	7.63606e-05	0.056965	0.362525	0.646	0.512	Inh GAD1 THSD7B
	PROP1	0.000105086	0.0783943	0.327826	0.646	0.502	Inh GAD1 THSD7B
	LHX6	0.000142587	0.10637	0.373949	0.653	0.499	Inh GAD1 THSD7B
	POU3F4	0.000150898	0.11257	0.259546	0.626	0.48	Inh GAD1 THSD7B
	VENTX	0.000161726	0.120648	0.451875	0.626	0.493	Inh GAD1 THSD7B
	Foxd3	0.000173567	0.129481	0.314379	0.673	0.519	Inh GAD1 THSD7B
	E2F7	0.00017911	0.133616	0.484712	0.551	0.483	Inh GAD1 THSD7B
	HOXD4	0.000228937	0.170787	0.332901	0.633	0.493	Inh GAD1 THSD7B
	HOXB3	0.000242938	0.181232	0.306636	0.599	0.494	Inh GAD1 THSD7B
	Arntl	0.000250397	0.186796	0.259128	0.673	0.501	Inh GAD1 THSD7B
	TFEB	0.000257695	0.19224	0.283583	0.68	0.506	Inh GAD1 THSD7B
	HOXA6	0.000315908	0.235667	0.561156	0.633	0.489	Inh GAD1 THSD7B
	SOX15	0.00032089	0.239384	0.354116	0.748	0.524	Inh GAD1 THSD7B
	ARNT::HIF1A	0.000375546	0.280157	0.299275	0.565	0.487	Inh GAD1 THSD7B
	E2F4	0.000500693	0.373517	0.364062	0.592	0.497	Inh GAD1 THSD7B
	ONECUT1	0.000514819	0.384055	0.268265	0.66	0.51	Inh GAD1 THSD7B
	POU6F1(var.2)	0.000523557	0.390574	0.544986	0.612	0.493	Inh GAD1 THSD7B
	Alx1	0.000839079	0.625953	0.464444	0.646	0.494	Inh GAD1 THSD7B
	ZBTB33	0.000867686	0.647294	0.26327	0.605	0.486	Inh GAD1 THSD7B
	LMX1A	0.000943358	0.703745	0.305043	0.633	0.5	Inh GAD1 THSD7B
	MYF5	0.000950767	0.709272	0.267349	0.633	0.5	Inh GAD1 THSD7B
	Alx4	0.00108497	0.80939	0.449704	0.605	0.5	Inh GAD1 THSD7B
	SRY	0.00137469	1	0.40696	0.667	0.524	Inh GAD1 THSD7B
	Mlxip	0.0015078	1	0.381045	0.585	0.479	Inh GAD1 THSD7B
	Arnt	0.00171738	1	0.26735	0.619	0.492	Inh GAD1 THSD7B
	HOXC8	0.00249452	1	0.276161	0.585	0.489	Inh GAD1 THSD7B
	Ptf1a(var.2)	0.00272169	1	0.265453	0.571	0.502	Inh GAD1 THSD7B
	FOXD2	0.00340805	1	0.273237	0.66	0.519	Inh GAD1 THSD7B
	MYBL2	0.00375577	1	0.327755	0.524	0.494	Inh GAD1 THSD7B
	E2F2	0.00408325	1	0.400372	0.558	0.49	Inh GAD1 THSD7B
	Rhox11	0.00426919	1	0.268191	0.592	0.499	Inh GAD1 THSD7B
	ATF7	0.00433995	1	0.327269	0.673	0.507	Inh GAD1 THSD7B
	FLI1	0.00498395	1	0.259597	0.619	0.511	Inh GAD1 THSD7B
	PBX1	0.00504719	1	0.253548	0.592	0.497	Inh GAD1 THSD7B
	Lhx4	0.00584569	1	0.322033	0.619	0.501	Inh GAD1 THSD7B
	RFX7	0.00596323	1	0.431618	0.537	0.479	Inh GAD1 THSD7B
	FOXC1	0.00685243	1	0.257665	0.626	0.515	Inh GAD1 THSD7B
	Npas2	0.00706638	1	0.353252	0.537	0.486	Inh GAD1 THSD7B
	FOSB::JUNB(var.2)	0.00837551	1	0.268449	0.66	0.505	Inh GAD1 THSD7B
	JUN::JUNB(var.2)	0.00898145	1	0.355586	0.605	0.515	Inh GAD1 THSD7B
	MYOG	1.06102e-35	7.91524e-33	0.976256	0.786	0.482	Inh VIP LOC103791740
	Ascl2	9.03129e-35	6.73734e-32	0.837558	0.746	0.479	Inh VIP LOC103791740
	CTCF	1.49579e-32	1.11586e-29	0.784361	0.855	0.526	Inh VIP LOC103791740
	ASCL1	9.92467e-32	7.4038e-29	0.933547	0.732	0.481	Inh VIP LOC103791740
	Tcf12	5.49333e-31	4.09802e-28	0.761614	0.761	0.485	Inh VIP LOC103791740
	BHLHE22(var.2)	2.77197e-28	2.06789e-25	0.670149	0.736	0.489	Inh VIP LOC103791740
	Ptf1a(var.2)	1.32375e-27	9.8752e-25	0.849089	0.743	0.496	Inh VIP LOC103791740
	NHLH1	1.55829e-27	1.16249e-24	0.637645	0.714	0.483	Inh VIP LOC103791740
	Dlx1	7.86034e-25	5.86382e-22	0.75701	0.725	0.498	Inh VIP LOC103791740
	MEOX1	2.2972e-24	1.71371e-21	0.596232	0.732	0.486	Inh VIP LOC103791740
	MYF5	3.27751e-24	2.44502e-21	0.812293	0.728	0.495	Inh VIP LOC103791740
	BHLHA15(var.2)	8.18218e-24	6.10391e-21	0.641467	0.71	0.481	Inh VIP LOC103791740
	EVX2	2.69494e-21	2.01043e-18	0.65024	0.739	0.493	Inh VIP LOC103791740
	DLX5	4.9194e-21	3.66987e-18	0.649678	0.692	0.493	Inh VIP LOC103791740
	EVX1	4.15748e-20	3.10148e-17	0.565861	0.739	0.491	Inh VIP LOC103791740
	NKX6-1	4.97979e-19	3.71493e-16	0.791825	0.699	0.494	Inh VIP LOC103791740
	HOXB7	8.23328e-19	6.14203e-16	0.536133	0.721	0.483	Inh VIP LOC103791740
	PRRX2	2.16693e-18	1.61653e-15	0.506142	0.699	0.489	Inh VIP LOC103791740
	HOXA6	3.21842e-18	2.40094e-15	0.662182	0.696	0.486	Inh VIP LOC103791740
	POU1F1	3.10301e-17	2.31485e-14	0.422421	0.674	0.493	Inh VIP LOC103791740
	EMX2	5.90617e-17	4.406e-14	0.381896	0.739	0.481	Inh VIP LOC103791740
	LHX1	6.02478e-17	4.49448e-14	0.58736	0.681	0.488	Inh VIP LOC103791740
	HOXA2	1.18251e-16	8.82154e-14	0.582978	0.707	0.483	Inh VIP LOC103791740
	HOXB2	1.18251e-16	8.82154e-14	0.582978	0.707	0.483	Inh VIP LOC103791740
	Arid3b	3.54522e-16	2.64473e-13	0.774833	0.714	0.504	Inh VIP LOC103791740
	GBX1	5.8249e-16	4.34538e-13	0.536153	0.725	0.492	Inh VIP LOC103791740
	EMX1	6.33444e-16	4.7255e-13	0.456977	0.692	0.484	Inh VIP LOC103791740
	Lhx8	6.33444e-16	4.7255e-13	0.456977	0.692	0.484	Inh VIP LOC103791740
	VSX1	9.58882e-16	7.15326e-13	0.510254	0.71	0.485	Inh VIP LOC103791740
	VSX2	9.58882e-16	7.15326e-13	0.510254	0.71	0.485	Inh VIP LOC103791740
	DLX6	1.02329e-15	7.63373e-13	0.638151	0.692	0.498	Inh VIP LOC103791740
	EN1	3.26054e-15	2.43236e-12	0.552919	0.674	0.483	Inh VIP LOC103791740
	POU4F3	3.44072e-15	2.56678e-12	0.472486	0.736	0.509	Inh VIP LOC103791740
	VAX1	3.80684e-15	2.8399e-12	0.55173	0.717	0.487	Inh VIP LOC103791740
	VAX2	3.80684e-15	2.8399e-12	0.55173	0.717	0.487	Inh VIP LOC103791740
	POU4F2	4.52674e-15	3.37695e-12	0.667366	0.681	0.501	Inh VIP LOC103791740
	DRGX	4.70457e-15	3.50961e-12	0.44397	0.703	0.483	Inh VIP LOC103791740
	PDX1	4.70457e-15	3.50961e-12	0.44397	0.703	0.483	Inh VIP LOC103791740
	HOXA1	5.758e-15	4.29547e-12	0.622398	0.681	0.475	Inh VIP LOC103791740
	HOXB5	5.758e-15	4.29547e-12	0.622398	0.681	0.475	Inh VIP LOC103791740
	POU2F1	3.19374e-14	2.38253e-11	0.427977	0.67	0.484	Inh VIP LOC103791740
	TFAP4	5.10001e-14	3.80461e-11	0.47772	0.703	0.49	Inh VIP LOC103791740
	BARX1	1.28053e-13	9.55275e-11	0.737623	0.656	0.494	Inh VIP LOC103791740
	GSX2	1.75341e-13	1.30804e-10	0.520325	0.692	0.479	Inh VIP LOC103791740
	HOXD3	1.75341e-13	1.30804e-10	0.520325	0.692	0.479	Inh VIP LOC103791740
	POU3F2	2.03881e-13	1.52096e-10	0.406579	0.67	0.496	Inh VIP LOC103791740
	LHX5	5.27704e-13	3.93667e-10	0.548841	0.696	0.486	Inh VIP LOC103791740
	Dlx2	9.61006e-13	7.16911e-10	0.483359	0.667	0.492	Inh VIP LOC103791740
	POU3F3	1.50184e-12	1.12037e-09	0.26105	0.692	0.49	Inh VIP LOC103791740
	EN2	1.50563e-12	1.1232e-09	0.638285	0.71	0.489	Inh VIP LOC103791740
	HESX1	2.22004e-12	1.65615e-09	0.470447	0.699	0.499	Inh VIP LOC103791740
	POU2F3	2.95705e-12	2.20596e-09	0.352639	0.616	0.48	Inh VIP LOC103791740
	POU4F1	3.44482e-12	2.56984e-09	0.497961	0.699	0.508	Inh VIP LOC103791740
	ATOH1(var.2)	4.87715e-12	3.63835e-09	0.387446	0.641	0.483	Inh VIP LOC103791740
	NOTO	8.28122e-12	6.17779e-09	0.417614	0.685	0.496	Inh VIP LOC103791740
	HOXA5	1.64203e-11	1.22495e-08	0.529894	0.645	0.481	Inh VIP LOC103791740
	HOXB3	2.19835e-11	1.63997e-08	0.352789	0.692	0.49	Inh VIP LOC103791740
	Arid3a	2.37796e-11	1.77396e-08	0.353643	0.659	0.502	Inh VIP LOC103791740
	MEOX2	4.0941e-11	3.0542e-08	0.464139	0.652	0.491	Inh VIP LOC103791740
	POU5F1	5.66085e-11	4.223e-08	0.299158	0.609	0.472	Inh VIP LOC103791740
	Pou5f1::Sox2	6.11832e-11	4.56427e-08	0.421684	0.674	0.486	Inh VIP LOC103791740
	TLX2	6.23841e-11	4.65386e-08	0.386735	0.656	0.487	Inh VIP LOC103791740
	Alx1	8.39716e-11	6.26428e-08	0.444231	0.681	0.491	Inh VIP LOC103791740
	MSX2	1.07791e-10	8.04123e-08	0.385131	0.667	0.49	Inh VIP LOC103791740
	mix-a	1.35983e-10	1.01443e-07	0.503734	0.67	0.499	Inh VIP LOC103791740
	Nobox	1.58997e-10	1.18612e-07	0.444082	0.681	0.498	Inh VIP LOC103791740
	NHLH2	1.99652e-10	1.4894e-07	0.287982	0.641	0.479	Inh VIP LOC103791740
	LHX6	2.51698e-10	1.87767e-07	0.403382	0.652	0.497	Inh VIP LOC103791740
	Tcf21	2.7715e-10	2.06754e-07	0.39412	0.627	0.478	Inh VIP LOC103791740
	POU3F1	3.55984e-10	2.65564e-07	0.27612	0.67	0.492	Inh VIP LOC103791740
	POU3F4	4.00572e-10	2.98827e-07	0.309993	0.616	0.479	Inh VIP LOC103791740
	LMX1B	4.51727e-10	3.36988e-07	0.378078	0.688	0.501	Inh VIP LOC103791740
	MNX1	4.7073e-10	3.51164e-07	0.312296	0.696	0.496	Inh VIP LOC103791740
	HOXA7	5.47853e-10	4.08698e-07	0.554007	0.627	0.496	Inh VIP LOC103791740
	HOXB8	5.47853e-10	4.08698e-07	0.554007	0.627	0.496	Inh VIP LOC103791740
	HOXD8	5.47853e-10	4.08698e-07	0.554007	0.627	0.496	Inh VIP LOC103791740
	MSC	6.7983e-10	5.07153e-07	0.408748	0.598	0.486	Inh VIP LOC103791740
	GBX2	7.50945e-10	5.60205e-07	0.412277	0.67	0.495	Inh VIP LOC103791740
	LMX1A	8.44296e-10	6.29845e-07	0.431575	0.685	0.496	Inh VIP LOC103791740
	POU5F1B	8.68432e-10	6.4785e-07	0.311346	0.63	0.487	Inh VIP LOC103791740
	LBX1	1.51203e-09	1.12798e-06	0.284626	0.659	0.495	Inh VIP LOC103791740
	MIXL1	2.16696e-09	1.61655e-06	0.456904	0.681	0.49	Inh VIP LOC103791740
	ESX1	2.4082e-09	1.79652e-06	0.41064	0.652	0.491	Inh VIP LOC103791740
	NKX6-2	4.11847e-09	3.07238e-06	0.351658	0.67	0.491	Inh VIP LOC103791740
	Dlx3	4.84352e-09	3.61327e-06	0.419767	0.649	0.493	Inh VIP LOC103791740
	Dlx4	4.84352e-09	3.61327e-06	0.419767	0.649	0.493	Inh VIP LOC103791740
	ARGFX	5.33751e-09	3.98178e-06	0.434332	0.663	0.497	Inh VIP LOC103791740
	PHOX2A	7.60046e-09	5.66994e-06	0.657244	0.609	0.503	Inh VIP LOC103791740
	POU6F2	1.53625e-08	1.14604e-05	0.403124	0.656	0.497	Inh VIP LOC103791740
	Arx	1.73644e-08	1.29539e-05	0.370244	0.659	0.503	Inh VIP LOC103791740
	BSX	2.08778e-08	1.55749e-05	0.289683	0.688	0.497	Inh VIP LOC103791740
	MSX1	2.40166e-08	1.79164e-05	0.333384	0.652	0.49	Inh VIP LOC103791740
	MYF6	2.61468e-08	1.95055e-05	0.393682	0.616	0.478	Inh VIP LOC103791740
	PAX4	2.90146e-08	2.16449e-05	0.372303	0.623	0.493	Inh VIP LOC103791740
	HOXC8	2.97471e-08	2.21914e-05	0.537923	0.576	0.488	Inh VIP LOC103791740
	ALX3	3.15036e-08	2.35017e-05	0.310918	0.67	0.498	Inh VIP LOC103791740
	HOXB6	6.23366e-08	4.65031e-05	0.363834	0.63	0.495	Inh VIP LOC103791740
	LHX2	8.51938e-08	6.35546e-05	0.441096	0.649	0.498	Inh VIP LOC103791740
	ONECUT1	1.36705e-07	0.000101982	0.336987	0.67	0.508	Inh VIP LOC103791740
	RFX1	1.48421e-07	0.000110722	0.272466	0.591	0.479	Inh VIP LOC103791740
	Alx4	1.53262e-07	0.000114334	0.368092	0.649	0.497	Inh VIP LOC103791740
	POU6F1	1.87255e-07	0.000139692	0.37336	0.645	0.502	Inh VIP LOC103791740
	Lhx3	3.0349e-07	0.000226404	0.341169	0.681	0.502	Inh VIP LOC103791740
	Msx3	3.73967e-07	0.00027898	0.327446	0.623	0.488	Inh VIP LOC103791740
	POU2F2	3.83072e-07	0.000285772	0.262054	0.609	0.488	Inh VIP LOC103791740
	Lhx4	3.93095e-07	0.000293249	0.324392	0.656	0.498	Inh VIP LOC103791740
	ZFP57	1.12205e-06	0.000837052	0.273809	0.572	0.48	Inh VIP LOC103791740
	HNF1B	4.41941e-06	0.00329688	0.538959	0.58	0.503	Inh VIP LOC103791740
	HNF1A	5.135e-06	0.00383071	0.464002	0.627	0.506	Inh VIP LOC103791740
	CUX2	1.27694e-05	0.00952597	0.250076	0.627	0.482	Inh VIP LOC103791740
	ATF3	1.39473e-05	0.0104047	0.28871	0.634	0.507	Inh VIP LOC103791740
	LIN54	1.55287e-05	0.0115844	0.276422	0.598	0.491	Inh VIP LOC103791740
	HOXA4	2.02899e-05	0.0151362	0.490004	0.58	0.498	Inh VIP LOC103791740
	ZNF24	2.9492e-05	0.022001	0.415672	0.605	0.492	Inh VIP LOC103791740
	HOXB4	8.10164e-05	0.0604382	0.381412	0.562	0.504	Inh VIP LOC103791740
	HOXC4	8.10164e-05	0.0604382	0.381412	0.562	0.504	Inh VIP LOC103791740
	FOSL2::JUNB(var.2)	9.8956e-05	0.0738212	0.360681	0.609	0.505	Inh VIP LOC103791740
	HOXD4	0.000105321	0.0785693	0.334139	0.587	0.492	Inh VIP LOC103791740
	JDP2(var.2)	0.00011215	0.0836638	0.300969	0.641	0.511	Inh VIP LOC103791740
	PHOX2B	0.000114435	0.0853688	0.310165	0.641	0.512	Inh VIP LOC103791740
	FOS::JUN(var.2)	0.000119992	0.0895139	0.391409	0.638	0.506	Inh VIP LOC103791740
	ATF7	0.000192025	0.14325	0.449706	0.649	0.505	Inh VIP LOC103791740
	E2F2	0.000227285	0.169554	0.250062	0.576	0.488	Inh VIP LOC103791740
	GATA1::TAL1	0.000273654	0.204146	0.336829	0.547	0.477	Inh VIP LOC103791740
	FOSB::JUN	0.000357367	0.266596	0.293995	0.659	0.51	Inh VIP LOC103791740
	Npas2	0.000364668	0.272042	0.309635	0.551	0.485	Inh VIP LOC103791740
	Arid5a	0.000443994	0.33122	0.304132	0.572	0.499	Inh VIP LOC103791740
	FOSL1::JUN(var.2)	0.000575902	0.429623	0.338914	0.609	0.502	Inh VIP LOC103791740
	FOSL2::JUN(var.2)	0.000593042	0.44241	0.319161	0.623	0.514	Inh VIP LOC103791740
	JUNB(var.2)	0.000616723	0.460076	0.315649	0.623	0.511	Inh VIP LOC103791740
	FOSL2::JUND(var.2)	0.000972278	0.725319	0.329322	0.638	0.514	Inh VIP LOC103791740
	PROP1	0.000993433	0.741101	0.298125	0.594	0.501	Inh VIP LOC103791740
	CREB3L4(var.2)	0.00126649	0.944799	0.294134	0.652	0.51	Inh VIP LOC103791740
	FOSB::JUNB(var.2)	0.00168909	1	0.305719	0.627	0.503	Inh VIP LOC103791740
	FOSL2::JUN	7.58947e-49	5.66175e-46	2.24984	0.666	0.418	Inh SST ABI3BP
	FOSL1::JUNB	1.56224e-48	1.16543e-45	2.24385	0.68	0.411	Inh SST ABI3BP
	FOS::JUNB	8.67334e-48	6.47031e-45	2.26606	0.683	0.422	Inh SST ABI3BP
	JUND	6.74748e-47	5.03362e-44	1.89799	0.672	0.414	Inh SST ABI3BP
	JUNB	1.69481e-44	1.26433e-41	1.47727	0.686	0.413	Inh SST ABI3BP
	FOS::JUN	6.49951e-44	4.84863e-41	1.93744	0.663	0.422	Inh SST ABI3BP
	FOSL2::JUND	7.4392e-44	5.54964e-41	2.94479	0.68	0.42	Inh SST ABI3BP
	FOSB::JUNB	1.02729e-43	7.66361e-41	3.03955	0.666	0.417	Inh SST ABI3BP
	FOS	1.93307e-43	1.44207e-40	2.12485	0.675	0.412	Inh SST ABI3BP
	FOSL1::JUN	6.3669e-43	4.74971e-40	1.96759	0.66	0.418	Inh SST ABI3BP
	MYOG	1.7456e-42	1.30222e-39	0.741626	0.808	0.479	Inh SST ABI3BP
	FOSL1	1.82451e-42	1.36109e-39	1.95684	0.68	0.416	Inh SST ABI3BP
	JUN(var.2)	2.1847e-42	1.62978e-39	1.41293	0.654	0.412	Inh SST ABI3BP
	FOSL1::JUND	2.57918e-42	1.92407e-39	1.94677	0.657	0.419	Inh SST ABI3BP
	FOSL2::JUNB	5.59271e-42	4.17216e-39	1.99785	0.689	0.422	Inh SST ABI3BP
	FOS::JUND	2.95979e-41	2.208e-38	1.74592	0.648	0.421	Inh SST ABI3BP
	JUN::JUNB	7.5516e-41	5.63349e-38	1.81278	0.66	0.428	Inh SST ABI3BP
	ZBTB18	1.03906e-39	7.75141e-37	0.813941	0.746	0.492	Inh SST ABI3BP
	Ptf1a(var.2)	9.08618e-39	6.77829e-36	0.722758	0.769	0.494	Inh SST ABI3BP
	NHLH1	2.13794e-38	1.59491e-35	0.706993	0.728	0.481	Inh SST ABI3BP
	BATF::JUN	1.84723e-37	1.37804e-34	2.76573	0.657	0.414	Inh SST ABI3BP
	BATF	1.81378e-36	1.35308e-33	2.69207	0.654	0.413	Inh SST ABI3BP
	BATF3	2.2169e-36	1.6538e-33	3.0532	0.648	0.413	Inh SST ABI3BP
	Smad2::Smad3	4.92418e-36	3.67344e-33	1.51905	0.66	0.413	Inh SST ABI3BP
	FOSL2	5.15417e-36	3.84501e-33	1.89833	0.63	0.423	Inh SST ABI3BP
	JDP2	1.20116e-35	8.96067e-33	2.62141	0.642	0.422	Inh SST ABI3BP
	NFE2L1	3.19063e-34	2.38021e-31	0.877844	0.66	0.434	Inh SST ABI3BP
	BACH2	5.80739e-32	4.33232e-29	1.27278	0.624	0.425	Inh SST ABI3BP
	NFE2	7.0953e-32	5.29309e-29	1.15893	0.654	0.422	Inh SST ABI3BP
	Ascl2	1.88325e-29	1.4049e-26	0.663865	0.737	0.477	Inh SST ABI3BP
	BHLHE22(var.2)	1.16305e-28	8.67636e-26	0.570998	0.757	0.487	Inh SST ABI3BP
	BACH1	1.58852e-28	1.18504e-25	0.786443	0.654	0.429	Inh SST ABI3BP
	Tcf12	7.81021e-27	5.82642e-24	0.61182	0.725	0.484	Inh SST ABI3BP
	ASCL1	1.30706e-26	9.75067e-24	0.575481	0.725	0.479	Inh SST ABI3BP
	Bach1::Mafk	3.87306e-26	2.8893e-23	0.608549	0.672	0.449	Inh SST ABI3BP
	POU2F2	5.56924e-25	4.15465e-22	0.577376	0.683	0.484	Inh SST ABI3BP
	MYF5	2.56118e-23	1.91064e-20	0.555534	0.713	0.494	Inh SST ABI3BP
	NHLH2	4.14792e-22	3.09435e-19	0.505922	0.678	0.477	Inh SST ABI3BP
	MAF::NFE2	3.04076e-21	2.26841e-18	0.612609	0.633	0.445	Inh SST ABI3BP
	MAFK	7.68411e-21	5.73234e-18	0.724952	0.618	0.446	Inh SST ABI3BP
	TFAP4	2.49772e-19	1.8633e-16	0.591423	0.669	0.49	Inh SST ABI3BP
	CTCF	2.80046e-19	2.08914e-16	0.394275	0.778	0.527	Inh SST ABI3BP
	NRF1	1.58647e-18	1.18351e-15	0.359961	0.657	0.492	Inh SST ABI3BP
	BHLHA15(var.2)	1.87468e-18	1.39851e-15	0.420952	0.678	0.481	Inh SST ABI3BP
	NRL	8.31116e-17	6.20012e-14	0.535729	0.624	0.478	Inh SST ABI3BP
	POU2F3	4.01762e-16	2.99714e-13	0.447068	0.657	0.478	Inh SST ABI3BP
	MAFA	6.29743e-16	4.69788e-13	0.415172	0.621	0.468	Inh SST ABI3BP
	HOXA2	3.97488e-15	2.96526e-12	0.504881	0.666	0.483	Inh SST ABI3BP
	HOXB2	3.97488e-15	2.96526e-12	0.504881	0.666	0.483	Inh SST ABI3BP
	Mafb	4.87947e-15	3.64008e-12	0.574836	0.642	0.483	Inh SST ABI3BP
	KLF15	1.06347e-14	7.9335e-12	0.260171	0.698	0.515	Inh SST ABI3BP
	Nfe2l2	1.97961e-14	1.47679e-11	0.445442	0.595	0.447	Inh SST ABI3BP
	POU3F1	6.05464e-14	4.51676e-11	0.352313	0.66	0.491	Inh SST ABI3BP
	MAF	7.41156e-14	5.52903e-11	0.412915	0.601	0.462	Inh SST ABI3BP
	TCFL5	1.19784e-13	8.93589e-11	0.312965	0.612	0.481	Inh SST ABI3BP
	POU1F1	1.34952e-13	1.00674e-10	0.374686	0.66	0.492	Inh SST ABI3BP
	POU3F2	3.00435e-13	2.24124e-10	0.330128	0.669	0.495	Inh SST ABI3BP
	POU2F1	3.5918e-13	2.67948e-10	0.354186	0.651	0.483	Inh SST ABI3BP
	DRGX	8.65254e-12	6.45479e-09	0.476223	0.639	0.484	Inh SST ABI3BP
	PDX1	8.65254e-12	6.45479e-09	0.476223	0.639	0.484	Inh SST ABI3BP
	POU4F1	2.78177e-11	2.0752e-08	0.344584	0.678	0.508	Inh SST ABI3BP
	MAFG	4.02645e-11	3.00373e-08	0.426817	0.598	0.478	Inh SST ABI3BP
	POU5F1	4.34266e-11	3.23962e-08	0.314645	0.624	0.471	Inh SST ABI3BP
	DLX5	6.98552e-11	5.2112e-08	0.323136	0.639	0.494	Inh SST ABI3BP
	VSX1	7.82511e-11	5.83753e-08	0.333421	0.648	0.486	Inh SST ABI3BP
	VSX2	7.82511e-11	5.83753e-08	0.333421	0.648	0.486	Inh SST ABI3BP
	EVX2	1.94299e-10	1.44947e-07	0.356946	0.648	0.495	Inh SST ABI3BP
	MEOX1	2.28223e-10	1.70255e-07	0.349232	0.645	0.487	Inh SST ABI3BP
	POU5F1B	7.88566e-10	5.8827e-07	0.375412	0.621	0.486	Inh SST ABI3BP
	HOXA1	8.28273e-10	6.17892e-07	0.395688	0.604	0.477	Inh SST ABI3BP
	HOXB5	8.28273e-10	6.17892e-07	0.395688	0.604	0.477	Inh SST ABI3BP
	POU3F3	1.66983e-09	1.2457e-06	0.362371	0.618	0.491	Inh SST ABI3BP
	LHX1	1.91736e-09	1.43035e-06	0.31829	0.633	0.489	Inh SST ABI3BP
	FOSL2::JUN(var.2)	1.92194e-09	1.43377e-06	0.292287	0.689	0.511	Inh SST ABI3BP
	MAFF	2.04338e-09	1.52436e-06	0.416043	0.589	0.478	Inh SST ABI3BP
	FOSL2::JUNB(var.2)	2.25491e-09	1.68216e-06	0.328496	0.648	0.503	Inh SST ABI3BP
	POU4F3	2.79128e-09	2.08229e-06	0.276436	0.654	0.51	Inh SST ABI3BP
	ETS2	4.21498e-09	3.14437e-06	0.328266	0.663	0.509	Inh SST ABI3BP
	FOSB::JUNB(var.2)	4.35462e-09	3.24855e-06	0.311909	0.63	0.502	Inh SST ABI3BP
	EMX2	4.38983e-09	3.27482e-06	0.309923	0.618	0.483	Inh SST ABI3BP
	EVX1	5.65121e-09	4.2158e-06	0.310019	0.633	0.493	Inh SST ABI3BP
	POU3F4	6.31114e-09	4.70811e-06	0.301479	0.633	0.477	Inh SST ABI3BP
	VAX1	6.61402e-09	4.93406e-06	0.300313	0.642	0.488	Inh SST ABI3BP
	VAX2	6.61402e-09	4.93406e-06	0.300313	0.642	0.488	Inh SST ABI3BP
	Dlx1	7.03611e-09	5.24894e-06	0.405079	0.615	0.5	Inh SST ABI3BP
	Dux	7.49076e-09	5.58811e-06	0.349792	0.615	0.497	Inh SST ABI3BP
	EN1	1.30507e-08	9.73582e-06	0.300496	0.624	0.484	Inh SST ABI3BP
	FOXP1	1.51325e-08	1.12889e-05	0.376388	0.645	0.529	Inh SST ABI3BP
	JDP2(var.2)	1.67651e-08	1.25068e-05	0.412877	0.648	0.51	Inh SST ABI3BP
	FLI1	2.18121e-08	1.62718e-05	0.361954	0.672	0.507	Inh SST ABI3BP
	FOXA3	2.22255e-08	1.65802e-05	0.390058	0.669	0.526	Inh SST ABI3BP
	HOXA5	3.3081e-08	2.46784e-05	0.297735	0.586	0.482	Inh SST ABI3BP
	RFX5	4.77238e-08	3.5602e-05	0.402112	0.609	0.482	Inh SST ABI3BP
	Creb5	6.70383e-08	5.00106e-05	0.325698	0.66	0.503	Inh SST ABI3BP
	RFX2	1.05206e-07	7.84834e-05	0.394243	0.612	0.483	Inh SST ABI3BP
	ATF3	1.17515e-07	8.76665e-05	0.343631	0.636	0.506	Inh SST ABI3BP
	GBX2	1.49422e-07	0.000111468	0.335686	0.639	0.495	Inh SST ABI3BP
	FOXA2	1.52896e-07	0.000114061	0.31367	0.672	0.523	Inh SST ABI3BP
	ERG	1.70343e-07	0.000127076	0.306594	0.63	0.51	Inh SST ABI3BP
	HOXB7	2.10161e-07	0.00015678	0.289662	0.604	0.485	Inh SST ABI3BP
	ETS1	2.95847e-07	0.000220702	0.297544	0.651	0.512	Inh SST ABI3BP
	JUNB(var.2)	5.49452e-07	0.000409891	0.295813	0.648	0.509	Inh SST ABI3BP
	FEV	5.65598e-07	0.000421936	0.286512	0.63	0.507	Inh SST ABI3BP
	E2F2	1.20664e-06	0.00090015	0.285806	0.583	0.487	Inh SST ABI3BP
	HOXA6	1.21916e-06	0.000909495	0.315686	0.627	0.487	Inh SST ABI3BP
	GBX1	1.22474e-06	0.000913653	0.354101	0.589	0.496	Inh SST ABI3BP
	ELK1	1.68331e-06	0.00125575	0.327936	0.633	0.51	Inh SST ABI3BP
	PRRX2	1.76448e-06	0.0013163	0.381135	0.624	0.49	Inh SST ABI3BP
	ETV2	2.7555e-06	0.0020556	0.3167	0.609	0.508	Inh SST ABI3BP
	FOXI1	6.95468e-06	0.00518819	0.428649	0.672	0.526	Inh SST ABI3BP
	FOXL1	6.95468e-06	0.00518819	0.428649	0.672	0.526	Inh SST ABI3BP
	FOXO4	6.95468e-06	0.00518819	0.428649	0.672	0.526	Inh SST ABI3BP
	FOXO6	6.95468e-06	0.00518819	0.428649	0.672	0.526	Inh SST ABI3BP
	FOXP3	6.95468e-06	0.00518819	0.428649	0.672	0.526	Inh SST ABI3BP
	RFX4	7.14903e-06	0.00533318	0.272097	0.612	0.479	Inh SST ABI3BP
	ETV3	7.64732e-06	0.0057049	0.291938	0.636	0.509	Inh SST ABI3BP
	HOXC8	2.07815e-05	0.015503	0.330491	0.562	0.488	Inh SST ABI3BP
	ERF	2.09105e-05	0.0155993	0.289707	0.618	0.509	Inh SST ABI3BP
[truncated: 1,945 more rows]

## Sheet: 17e
	Supplementary Table 17e. TFBS activity enrichments by RNA-level clusters for human M1
[truncated: 4,004 more rows]

[truncated: 1 more sheets: 17f]
