# Supplementary material for: Comparative cellular analysis of motor cortex in human, marmoset and mouse
Source: Nature. 2021 Oct 6;598(7879):111–9. doi: 10.1038/s41586-021-03465-8 (PMC8494640; doi:10.1038/s41586-021-03465-8)
Supplement: Supplementary file 4 — This zipped folder contains Supplementary Tables 1-23. [file 41586_2021_3465_MOESM4_ESM.zip › Supplementary Table 18.csv]

	L5_IT	L5_IT	L5_IT	L5_IT	L5_IT	L5_IT	L2_3_IT	L2_3_IT	L2_3_IT	L2_3_IT	L2_3_IT	L2_3_IT	Lamp5	Lamp5	Lamp5	Lamp5	Lamp5	Lamp5	Pvalb	Pvalb	Pvalb	Pvalb	Pvalb	Pvalb	Vip	Vip	Vip	Vip	Vip	Vip	Sst	Sst	Sst	Sst	Sst	Sst	L6_CT	L6_CT	L6_CT	L6_CT	L6_CT	L6_CT	L6_IT	L6_IT	L6_IT	L6_IT	L6_IT	L6_IT	Sst_Chodl
	hs	hs	cj	cj	mm	mm	hs	hs	cj	cj	mm	mm	hs	hs	cj	cj	mm	mm	hs	hs	cj	cj	mm	mm	hs	hs	cj	cj	mm	mm	hs	hs	cj	cj	mm	mm	hs	hs	cj	cj	mm	mm	hs	hs	cj	cj	mm	mm	hs
	log2(TP/FP)	log10(p-value)	log2(TP/FP)	log10(p-value)	log2(TP/FP)	log10(p-value)	log2(TP/FP)	log10(p-value)	log2(TP/FP)	log10(p-value)	log2(TP/FP)	log10(p-value)	log2(TP/FP)	log10(p-value)	log2(TP/FP)	log10(p-value)	log2(TP/FP)	log10(p-value)	log2(TP/FP)	log10(p-value)	log2(TP/FP)	log10(p-value)	log2(TP/FP)	log10(p-value)	log2(TP/FP)	log10(p-value)	log2(TP/FP)	log10(p-value)	log2(TP/FP)	log10(p-value)	log2(TP/FP)	log10(p-value)	log2(TP/FP)	log10(p-value)	log2(TP/FP)	log10(p-value)	log2(TP/FP)	log10(p-value)	log2(TP/FP)	log10(p-value)	log2(TP/FP)	log10(p-value)	log2(TP/FP)	log10(p-value)	log2(TP/FP)	log10(p-value)	log2(TP/FP)	log10(p-value)	log2(TP/FP)
RUNX1	0.047401251711805134	-4.856985199745905	0.028370388954025976	-2.360513510731414	0.0859700644817624	-15.025949097207123	0.027555628532485055	-1.5934598195660448	0.14110726476129393	-41.022733787572705	0.08841952669030599	-20.473660722610155	0.17201992671376773	-5.079876673709276	0.514264211474923	-1.709965388637482	0.43587784256070455	-1.9393021596463882	0.2321394067064163	-1.6819366650372385	0.10805858906969501	-3.158640529545145	0.09596783041535233	-2.958607314841775	0.24493810647761385	-116.95860731484177	0.1526951180941776	-22.581698708680253	0.10573684321026183	-11.647817481888637	0.08426276283307009	-0.7423214251308154	0.1105552357583447	-1.469800301796918	0.10045551650233986	-1.2716462179787715	0.07273790610632024	-10.407823242604133	0.8058122075557029	-1.739928612014925	0.05110929215834135	-7.1979107421182675	0.11992930367820916	-27.79860287567955	0.16684555729887612	-55.27736607746619	0.13353744620748145	-43.69897000433602	0.3817689927221136
TFAP2A	0.19080235880929244	-38.906578314837766	0.07522595592476435	-6.978810700930062	6.658211482751795	-0.9625735020593764	0.17131133423321662	-19.889410289700752	0.1727189186416966	-37.430626090384955	0.9928402084271338	-1.136677139879544	0.1175589457835738	-0.9469215565165803	6.658211482751795	-0.46344155742846993	0.5837627542562649	-0.9746941347352298	6.658211482751795	-1.453457336521869	0.24535941984957504	-5.647817481888637	0.09670368976827354	-9.19586056766465	0.3884961698686321	-47.65955588515988	0.35313458976351797	-10.557520230935552	0.13477938123920327	-17.294992040666664	0.22222080472518416	-0.6161846340195687	1.5754081940079072	-1.136677139879544	0.3212083667402881	-0.575118363368933	0.2625567673715659	-90.92811799269387	0.08770932378589259	-10.628932137728263	0.22183436244283736	-41.906578314837766	0.332485247922779	-138.12262865413024	0.28739555707362124	-98.3269790928711	0.0913098946274608	-8.083019952679617	0.9987992549944488
Arnt	0.3931869272513565	-12.337242168318426	0.37607805014389417	-2.721246399047171	0.2477682222373182	-10.192464971931146	0.18605202165947235	-3.46344155742847	0.3844699274435239	-16.625251653989896	0.17114198315412466	-3.0352690789463708	0.0	-0.22257317761068865	0.0	-0.2076083105017461	0.6769916392135016	-1.5543957967264024	0.15319683880709192	-4.292429823902063	0.2193351834144241	-9.051587034221399	0.19962892250524267	-9.85078088734462	0.4284510863227129	-33.25258819211358	0.2241198206965296	-9.96657624451305	0.1278297596450554	-2.234331445240986	0.03766845072161146	-0.5016894462103995	0.07574842615590682	-1.530177984021837	0.13868900713646132	-5.430626090384954	0.5796419735548668	-21.209011524911183	0.04413858465190966	-0.9030899869919435	0.3348581765429637	-12.578396073130168	0.4791596001108624	-38.408935392973504	0.40106279453735627	-26.507239610973162	0.3802645011568183	-21.0695604052333	0.058890254265738615
Ahr::Arnt	0.3318253673161005	-48.57839607313017	0.41248267252019605	-16.30539480106643	0.18403708596503185	-16.17587416608345	0.2129476155228429	-20.03668448861389	0.35694870909352266	-52.19382002601611	0.2328461046460265	-18.167491087293765	-0.9976015039514834	-0.00261361560268669	6.658211482751795	-0.6439741428068773	0.0	-0.4122890349810886	-0.0282450271743988	-0.07468790850035045	0.03636534703596408	-0.8356471442155629	0.027169945312820274	-0.8096683018297085	0.15465631511648778	-6.605548319173784	0.13870475425362938	-6.021363051615526	0.0533768481531935	-1.4436974992327127	0.0	-0.06803388527182737	0.4144372516975249	-0.5670307091255943	0.17415624375793015	-10.829738284605043	0.3980650574769322	-70.17783192063199	0.013730529176364465	-0.48017200622428124	0.15761198453186007	-12.343901797987169	0.533012054867414	-126.30016227413276	0.4797314981746968	-97.06148027482351	0.2981775286955745	-43.02319166266194	6.658211482751795
Ar	0.7350471164355067	-1.3946949538588904	0.11538481101216125	-0.4854522473397139	0.0	-0.1624115617644887	0.17304872150408898	-1.6252516539898962	0.9985594656407852	-1.9956786262173574	0.1975271999939147	-2.869666231504994	0.12024407395688035	-0.619788758288394	0.5121354877724585	-6.010995384301463	0.8058122075557029	-1.453457336521869	1.5754081940079072	-2.423658649794207	0.12337537699683995	-1.1958605676646494	0.17269267821016024	-2.261219441515631	0.47724210605882794	-4.634512015109101	0.3200708117582347	-5.573488738635425	0.3575322126471061	-7.068542129310995	0.369098122382206	-1.2090115249111841	-0.4138387496952185	-0.09258863922541387	0.15431634403945613	-1.6179829574251317	0.892134612707172	-2.7166987712964503	0.7350471164355067	-1.3946949538588904	0.18441333004403268	-2.3798639450262424	1.5754081940079072	-1.3316140833099999	6.658211482751795	-0.6439741428068773	0.13630975338651874	-1.30715308072277	6.658211482751795
TBXT	0.2989973364965693	-5.414539270491499	0.84671650261833	-1.6556077263148892	0.9964067352759918	-2.0942041196321313	0.13507971208692598	-1.5199930570428493	0.0	-0.595166283380062	0.05376457606532082	-0.5086383061657274	0.5825679855807734	-1.1203307943679464	-0.992840208427134	-0.00261361560268669	0.0	-0.11182050608167508	0.12542168214126515	-0.49079747766889714	0.9928402084271338	-0.562249437179612	0.0	-0.18309616062433978	0.5825679855807734	-1.2684112348132612	0.0	-0.3010299956639812	0.5825679855807734	-0.3777859770337047	6.658211482751795	-0.6020599913279624	0.0	-0.20551195334083036	6.658211482751795	-0.3010299956639812	0.4853753078672728	-6.707743928643524	0.5563390406662043	-9.527243550682787	0.4114083484139412	-11.7281583934635	0.31600818790659835	-5.458420756053419	0.24736478765909664	-3.364516253185088	0.20460863574614285	-3.54821356447571	0.0
PAX5	0.2958291127548689	-34.543633966870956	0.18537215723831102	-13.177178354696895	0.2057416672576785	-4.366531544420414	0.18034008184533892	-12.562249437179613	0.20040158319582885	-14.048662481204083	6.658211482751795	-0.9625735020593764	6.658211482751795	-0.3010299956639812	-0.32120836674028824	-0.07109230975604729	0.0	-0.6020599913279624	0.27121676623050694	-1.3306831194338877	0.3215678264272834	-0.6478174818886375	0.3021974825481218	-19.835647144215564	0.2599529513655439	-3.958607314841775	0.19141395859658245	-2.4509967379742124	0.24966538273744374	-15.607303046740334	0.2514288955079241	-0.8996294548824371	0.4471095080563193	-1.0287241512618948	0.9964067352759918	-1.832682665251824	0.3096682713560169	-39.49620931694282	0.4471095080563193	-1.3861581781239307	0.16564139601443814	-5.91721462968355	0.4970183667636087	-102.18575240426809	0.3971120198273381	-53.124360062995834	0.16970043445363284	-7.30189945437661	0.0
NR2F1	0.17956558520793856	-9.540607512240769	0.11483977239933015	-2.1636758842932484	0.0	-0.19111413264018787	0.2223846148196809	-4.787812395596042	6.658211482751795	-1.0467236633326955	0.9928402084271338	-0.712198270069774	6.658211482751795	-0.728158393463501	0.15748389625500608	-0.6307841425898572	0.16982487339001906	-0.7033348097384688	0.0985334814289972	-7.045757490560675	0.17049304818671498	-13.29929628285498	0.3946376802942893	-78.59176003468815	0.0807419059661386	-4.798602875679548	0.011756533631211824	-0.5543957967264024	0.14641518831815034	-11.08196966321512	6.658211482751795	-0.6020599913279624	0.9928402084271338	-0.595166283380062	0.15184296302245515	-0.6252516539898961	0.22238996780057574	-14.093664958194909	0.12337819230379075	-2.024108863598207	0.6775313336802631	-2.3251388592621884	0.3314129464717874	-32.82973828460504	0.23998824121143966	-16.92445303860747	1.9892469437031255	-1.8386319977650252	6.658211482751795
CREB1	0.05383781673754101	-2.2984320149440727	0.0	-0.22329881601158916	0.1650356182885784	-1.2240256688706308	0.09141425766094596	-5.192464971931146	7.651051691178927	-1.2620126736665693	0.0	-0.3010299956639812	6.658211482751795	-0.9030899869919435	0.7350471164355067	-1.575118363368933	0.16346782323978545	-0.889410289700751	0.5069349920003623	-14.939302159646388	0.3219251264065337	-25.430626090384955	0.20437795649970847	-18.97469413473523	0.12444468559969657	-2.8601209135987635	0.2900907042640515	-6.496209316942819	0.022886150063026627	-0.6179829574251317	0.19041971285815024	-2.0915149811213505	0.39901993276233	-7.319664486585436	0.19679363200294964	-3.8507808873446203	0.04844358072767417	-2.3861581781239307	0.13548369295139015	-13.531652669587842	0.08225028024598052	-4.276544327964814	0.9928402084271338	-0.8761483590329142	0.06348576111834894	-3.7471469690201067	0.0588333381150136	-3.140861702705469	0.2000623966572527
Ddit3::Cebpa	0.12652607536131133	-11.7594507517174	0.06161692482380085	-0.9430951486635274	1.31761510201628	-2.170053304058364	0.08069475372726281	-4.437707135543525	6.658211482751795	-0.46344155742846993	6.658211482751795	-0.9625735020593764	7.651051691178927	-1.485452247339714	6.658211482751795	-0.3010299956639812	1.092598699924893	-7.636388020107856	0.0	-0.7644715530924511	0.1186119634334615	-0.5058454059815571	0.04602251603892247	-1.5044556624535514	0.16972486340482829	-0.7144426909922262	6.658211482751795	-0.5058454059815571	0.9066101611551352	-7.665546248849069	0.4471095080563193	-1.0362121726544447	0.05393376539765362	-0.4762535331884355	0.16119726027169473	-12.388276691992658	0.13697653523973252	-10.275724130399212	0.1018791035621408	-7.950781977329818	6.658211482751795	-2.1073489661226996	0.1995795312133977	-24.80966830182971	0.1316475352924363	-13.402304814074487	0.16532657445857676	-1.8239087409443189	1.5754081940079072
E2F1	0.34414003271215005	-9.001304841688345	0.3244664234878911	-8.248720896016657	0.26291423632467503	-1.005243055412372	0.2769247675456389	-6.484126156288321	0.19831896427994705	-2.962573502059376	0.09162562428899017	-0.9956786262173574	0.6769916392135016	-1.9065783148377649	0.3621126618029151	-0.9625735020593764	0.32178389027522875	-1.2027324591692836	7.651051691178927	-1.2620126736665693	7.651051691178927	-2.1073489661226996	0.7350471164355067	-0.8538719643217619	0.514264211474923	-1.785156151952302	0.2606281465690026	-2.653647025549361	0.33583819743798754	-4.580044251510242	0.10683599371302292	-0.41793663708829126	0.9964067352759918	-0.8794260687941502	0.3781789878818017	-1.0376306643299789	0.4305938898565555	-6.259637310505756	0.08241504024289087	-0.3279021420642826	0.216797788152016	-2.94692155651658	0.3075590897790009	-6.79317412396815	0.255821410260084	-3.5466816599529625	0.12129949272242024	-1.4828041020500258	0.6769916392135016
NFIL3	0.14658504393620128	-1.8153085691824011	0.9976015039514836	-1.5272435506827877	0.031248677585789232	-0.5044556624535516	0.2057346697756025	-2.5686362358410126	0.2030065910176059	-5.507239610973163	0.16688987486206627	-2.6126101736612704	0.1424997047387246	-9.6345120151091	0.16433411850871188	-12.346787486224656	0.07336304312919267	-2.939302159646388	0.5825679855807734	-0.8446639625349381	0.4144372516975249	-0.8827287043442358	0.0	-0.5985994592184558	0.0	-0.18842499412940664	0.1186119634334615	-0.7375489102695705	0.11983071577470995	-1.191789027075778	0.14595169440985176	-7.995678626217358	0.15416955590043493	-5.958607314841775	0.22358915824592165	-14.534617148551582	0.0	-0.3010299956639812	0.5825679855807734	-0.4698003017969178	0.15192298599946533	-0.44611697335612566	0.0	-0.3010299956639812	0.0	-0.3010299956639812	0.0	-0.3990271043132517	0.11331567543823175
EN1	-6.658211482751795	-0.013676222949234684	-6.658211482751795	-0.015472686656207449	0.0	-0.7644715530924511	0.0	-0.4400933749638875	0.0	-0.42365864979420714	0.34505254489351594	-2.1325325121409486	0.6307320961011188	-300.0	0.8488202236649138	-300.0	0.6403766514871545	-299.988894970184	0.4420602743415922	-166.2915790998653	0.5600378775497747	-206.88605664769315	0.5076704244067761	-206.33629907461037	0.3985190801168245	-106.46218090492673	0.6812568243676171	-300.0	0.6518738815005853	-300.0	0.25878885246832994	-36.202040356262806	0.4432799314534385	-96.56224943717962	0.3872835472363157	-113.52870828894106	0.0	-0.18309616062433978	-6.658211482751795	-0.08990945440593186	0.0	-0.1624115617644887	0.0	-0.11182050608167508	6.658211482751795	-0.728158393463501	0.0	-0.4400933749638875	0.23881115904553302
ELK1	1.5754081940079072	-1.4975728800155674	0.2267262224515917	-1.4685210829577449	0.0981065726696408	-1.485452247339714	7.651051691178927	-1.9706162223147903	0.1761354218135147	-1.3645162531850878	0.16597171277602893	-0.8696662315049939	0.0	-0.562249437179612	0.3215678264272834	-0.9829666607012196	0.0	-0.34390179798716813	0.3483859770415512	-9.090443970758825	0.4087081832318842	-9.694648630553376	0.4894460634199329	-20.54060751224077	0.3947956585037803	-3.484126156288321	0.24164766721024206	-3.8096683018297086	0.187620021752601	-3.5316526695878427	0.12710658158910934	-1.562249437179612	0.3919655201888044	-6.995678626217358	0.2909375003655486	-7.903089986991944	0.17787415307645918	-2.8728952016351923	0.1525931418052216	-2.469800301796918	0.0968572023405492	-1.2269453066357374	0.23279229747057886	-4.504455662453552	0.282225735580054	-5.785156151952302	0.14895767331842066	-2.638272163982407	0.19263702752575093
Mecom	0.4737068762746941	-2.161150909262745	0.6275686720990161	-2.2518119729937998	0.08670418629235581	-0.8210230527068306	0.5139556248253703	-1.2967086218813386	0.0	-0.39040559077478	0.5825679855807734	-0.7878123955960422	0.06347690801249359	-0.9469215565165803	0.9982000059537895	-1.8664610916297826	0.1768596699358138	-1.473660722610156	0.0	-0.3010299956639812	0.047297959625084166	-0.41116827440579273	0.0	-0.4122890349810886	-0.13737249472837526	-0.14327110961711734	0.0	-0.1493537648169334	0.5825679855807734	-0.5816987086802545	0.11611533331539885	-1.749579997691106	0.13324600231533834	-0.7328282715969863	6.658211482751795	-0.5058454059815571	0.10305665568903016	-0.44369749923271273	0.7350471164355067	-1.5257837359237447	0.0	-0.6020599913279624	0.3476424868664492	-0.9172146296835499	0.0	-0.3010299956639812	0.2545318903288808	-1.7351821769904636	0.1110259693310359
FOXF2	0.0	-0.6020599913279624	6.658211482751795	-1.5058454059815571	0.0	-0.3010299956639812	6.658211482751795	-0.728158393463501	0.15837234464286318	-7.458420756053419	0.2019068824600428	-12.795880017344075	0.32412530975912385	-27.931814138253838	0.4128429261078909	-48.51570016065322	0.2967035626564917	-25.484126156288323	0.18689101084102472	-11.011441043121385	0.21249952409329745	-10.61261017366127	0.2514099618727559	-19.55284196865778	0.06568590887584443	-1.0231916626619337	0.19768845872635524	-11.657577319177793	0.22576486411256474	-15.730487055782083	0.3129938026609457	-21.970616222314792	0.42168165306091693	-33.536107011014096	0.3967861860733274	-39.55909091793478	0.0	-0.1624115617644887	0.5825679855807734	-1.0741724253752576	6.658211482751795	-1.2041199826559248	0.4846038408154149	-0.8996294548824371	0.0	-0.6020599913279624	0.08039265959625574	-2.161150909262745	0.2560764625624981
FOXD1	0.0	-0.562249437179612	6.658211482751795	-0.9625735020593764	0.0	-0.3010299956639812	6.658211482751795	-1.0467236633326955	0.2452964371607577	-14.75448733218585	0.20574726558664888	-20.42481215507234	0.3140030350690109	-20.45717457304082	0.3843223765439037	-41.39147396642281	0.3295971118154099	-21.718966632752274	0.2756309675398474	-18.319664486585438	0.2414610497122067	-10.735182176990463	0.33797904012306507	-26.728158393463502	0.03931238836741853	-0.9665762445130504	0.19041758795200545	-8.950781977329818	0.3078003048811188	-22.213958789757445	0.4868819227868384	-43.5543957967264	0.4961272112386806	-40.24565166428898	0.4799584275698601	-73.4948500216801	0.0	-0.1272611725273312	0.9928402084271338	-0.3010299956639812	6.658211482751795	-0.3010299956639812	0.0	-0.12493873660829993	-0.8467165026183299	-0.0030507515046188267	0.16349660024907456	-6.892790030352131	0.4467521880264875
FOXC1	0.8065828080221078	-2.285670240254767	6.658211482751795	-0.728158393463501	0.08486392320596804	-0.5331323796458906	0.2336486420082025	-2.359518563029578	0.26453067186194884	-4.11690664142431	0.1251115026956678	-18.80966830182971	0.1372826396800705	-23.58838029403677	0.20550556229626976	-47.723538195826755	0.1158667121868244	-16.0670191780768	0.0	-0.4122890349810886	0.07634280375514815	-0.6108339156354675	0.04926529888082252	-2.2494916051486538	-0.10683599371302273	-0.175874166083451	0.3215678264272834	-0.9208187539523752	0.8058122075557029	-1.3089185078770316	0.09335636418079668	-8.441291429466835	0.18289413405631036	-18.225483034271452	0.10424362712566523	-13.422508200162774	0.0	-0.3010299956639812	-6.658211482751795	-0.013676222949234684	-6.658211482751795	-0.08990945440593186	0.0	-0.42596873227228116	0.0	-0.6020599913279624	0.16343692589353648	-0.7878123955960422	0.12707321322000173
FOXL1	0.0	-0.41116827440579273	0.0	-0.19586056766464954	0.0	-0.3010299956639812	6.658211482751795	-0.5058454059815571	0.1814214056911749	-12.498940737782249	0.1657633706127366	-33.752026733638196	0.28929679797380364	-85.73518217699046	0.3682569046202551	-156.30016227413276	0.23154983833241405	-64.2518119729938	0.2420600483331008	-18.787812395596042	0.1431244503841868	-17.248720896016657	0.29421258625076746	-40.56066730616974	0.18749551763503544	-3.72584215073632	0.2570974633439472	-34.65169513695184	0.2565580589689517	-35.74472749489669	0.4443827082859901	-41.97061622231479	0.2960459512338264	-59.89279003035213	0.3672069313443755	-78.91009488856061	-6.658211482751795	-0.007004901568658489	0.0	-0.19654288435158612	0.0	-0.3010299956639812	0.0	-0.3010299956639812	-0.5825679855807733	-0.04191415147891488	0.10518117116194103	-4.187086643357144	0.20672457155604496
GATA1	-0.06272211580818493	-0.16749108729376366	0.06633868091702849	-0.7471469690201069	0.9928402084271338	-0.3957739469155299	6.658211482751795	-0.8386319977650252	0.5825679855807734	-0.640164517660112	0.0	-0.3010299956639812	0.0745929523395119	-3.27083521030723	0.03961377155004262	-1.3798639450262424	0.08522067081783069	-4.035740369803151	0.1179964047117712	-7.3214816209598865	0.3164200574599277	-1.9393021596463882	0.16708230713261304	-1.0856568428805593	0.5837627542562649	-0.707743928643524	0.84671650261833	-1.575118363368933	0.2409072540514341	-1.0545314148681804	0.17960627547494362	-11.51427857351842	0.06343635447436823	-1.8477116556169435	0.06873669729024512	-2.9507819773298185	6.658211482751795	-0.5058454059815571	0.06690125157520074	-2.042871802323187	0.1408510663309772	-1.3458234581220394	0.0	-0.6020599913279624	7.651051691178927	-1.7144426909922261	0.15197104032202144	-0.8068754016455384	0.20408543251910335
GATA2	0.049354715076523656	-0.9100948885606021	0.8058122075557029	-1.0535477349869269	0.14773985316495913	-1.2034256667895704	1.5801694895322569	-2.2403321553103694	0.006285988947263791	-0.3233063903751334	0.0	-0.6020599913279624	0.05124491278107085	-2.2781893847874533	0.0	-0.3010299956639812	0.04198068219997842	-1.7986028756795485	0.3832554734182748	-3.1384655891409623	0.9928402084271338	-0.595166283380062	1.5754081940079072	-1.6108339156354674	0.0	-0.3010299956639812	0.9928402084271338	-0.9469215565165803	0.11543099571257495	-0.5816987086802545	0.14548819221567633	-10.056011124926227	7.651051691178927	-1.8068754016455384	0.05611110005470177	-1.3400837999301498	0.12120895522829525	-1.812479279163537	0.10898503681945912	-2.5361070110140926	0.0	-0.7644715530924511	0.0	-0.6020599913279624	0.0	-0.3010299956639812	6.658211482751795	-0.9030899869919435	0.2325631823842021
GATA3	0.0547045954620327	-0.9956786262173574	0.07941988767458523	-0.585026652029182	0.2408064931534262	-0.6861327796308466	0.5845620302006416	-1.8860566476931633	6.658211482751795	-0.3010299956639812	0.0	-0.12609840213553863	0.08518923791488603	-4.872895201635193	6.658211482751795	-0.46344155742846993	0.07030913650859051	-3.701146923590293	0.16987492264469914	-0.7166987712964503	6.658211482751795	-0.3010299956639812	6.658211482751795	-0.5058454059815571	0.0	-0.12493873660829993	6.658211482751795	-0.46344155742846993	0.020221284605136426	-0.8386319977650252	0.13917199930537758	-9.0301183562535	6.658211482751795	-0.9030899869919435	0.10534786917188488	-1.3872161432802645	0.07496043443082176	-1.438898616350944	0.07833807432012375	-3.0154726866562074	0.8058122075557029	-1.4723700991286615	0.0	-0.6020599913279624	0.9928402084271338	-0.40340290437353976	0.010416365248449029	-0.37882371822496486	0.17161037623348704
GFI1	6.658211482751795	-0.8386319977650252	0.4138387496952185	-0.5100415205751654	-0.32120836674028824	-0.08937559511079873	0.4846038408154149	-0.6556077263148893	0.0	-0.36051351073141397	0.3215678264272834	-0.9829666607012196	0.11083896799563972	-4.021819483062586	0.19728656195147692	-11.416801226031378	0.2610812996296437	-11.285670240254767	0.26031221319979586	-20.29073003902417	0.5132192155095268	-21.314258261397736	0.2890743714548749	-17.135488918941608	0.2507935336343076	-3.8632794328435933	0.2059264909166246	-8.03763066432998	0.2235032436625923	-12.441291429466833	0.3085560199728829	-21.856985199745903	0.3998967067349662	-18.667561540084396	0.36738192785927104	-33.32975414692588	0.3047737797786754	-1.5934598195660448	0.08534920937286868	-2.638272163982407	0.10305665568903016	-0.5016894462103995	0.0	-0.3010299956639812	0.1443176300244938	-0.5072396109731625	1.5754081940079072	-1.812479279163537	0.2963183384273204
KLF4	0.3000491639242581	-178.92081875395237	0.25975462781259984	-59.98296666070122	0.263033424412268	-67.8632794328436	0.23736666182716995	-114.7495799976911	0.36329903458546575	-255.8728952016352	0.1550276981459895	-47.266000713461615	0.0	-0.4400933749638875	-0.4138387496952185	-0.07314329105030767	0.0	-0.39040559077478	0.9928402084271338	-0.3957739469155299	6.658211482751795	-0.3010299956639812	6.658211482751795	-1.2041199826559248	0.011920058027771184	-0.8124792791635369	0.0	-0.06803388527182737	0.0	-0.18309616062433978	0.0	-0.1924649719311467	0.3621126618029151	-0.619788758288394	1.5754081940079072	-0.8794260687941502	0.2681792499962937	-146.68402965454308	6.658211482751795	-0.9030899869919435	0.21621000045615327	-84.02594909720712	0.3918392566328096	-300.0	0.4362679360884418	-300.0	0.26535599343482397	-134.84163750790475	0.0
Foxq1	-0.6769916392135016	-0.006563769502388274	6.658211482751795	-0.728158393463501	6.658211482751795	-0.728158393463501	-0.583762754256265	-0.04431224968649419	0.11467463873611745	-1.8013429130455774	0.2013101195079443	-22.534617148551582	0.2542792520901558	-37.13253251214095	0.3961567177149558	-70.3223930472795	0.23456441594422245	-27.787812395596042	0.0518386210419139	-2.2395775165767877	0.09019725593219292	-3.987162775294828	0.12267703843359982	-9.355561410532161	0.3342893119739077	-1.5606673061697374	0.14056202195135628	-10.224753740259764	0.4940796085536975	-12.322393047279506	0.1346575752537502	-8.326979092871104	0.18008052916426973	-11.73754891026957	0.2198856407013444	-25.52432881167557	-6.658211482751795	-0.08990945440593186	0.0	-0.3010299956639812	-6.658211482751795	-0.08990945440593186	0.0	-0.040958607678906384	0.0	-0.3010299956639812	0.0	-0.23807216157947098	0.14880888186784966
Foxd3	0.9964067352759918	-0.8794260687941502	0.9982000059537895	-1.9913998282380825	0.3623412254754577	-1.1784864715952268	0.643531749664713	-3.1348960253588722	0.1408453322774834	-1.1249387366083	0.13135913293204945	-24.7594507517174	0.17213214188762124	-25.66958622665081	0.27142490425515325	-44.44369749923271	0.18419625618848154	-22.111820506081674	0.2223709547366265	-2.1567672219019904	0.04338933266565375	-0.4571745730408201	0.1787583346002266	-3.1307682802690238	6.658211482751795	-0.46344155742846993	0.3511407750508039	-5.6595558851598815	0.104564771019172	-3.8632794328435933	0.043544020293704966	-1.2732727909734278	0.23495096632251475	-5.511449283499556	0.05695202783507991	-3.9706162223147903	0.10683599371302292	-0.3645162531850878	0.5825679855807734	-0.45469288353417586	0.4138387496952185	-0.3010299956639812	0.2514288955079241	-1.08196966321512	0.9928402084271338	-0.5361070110140926	0.1925163520854386	-0.6882461389442457	0.10623284530120368
FOXI1	0.19238779839808692	-0.4412914294668343	0.0	-0.1272611725273312	-6.658211482751795	-0.027797161620935564	0.5825679855807734	-0.5816987086802545	0.20279201175440484	-14.616184634019568	0.21982317605290197	-24.69680394257951	0.2967015727977684	-40.98716277529483	0.4361510168660405	-77.32422165832591	0.26752476201423003	-36.58838029403677	0.21116802244541588	-25.092051478387727	0.22840269364748655	-17.473660722610155	0.31364256412794606	-36.54060751224077	0.23696115514802946	-1.2668027348934305	0.2018033636256248	-15.20342566678957	0.27666093112319706	-27.092588639225415	0.4010565065097842	-46.38933983691012	0.38547368706066176	-59.75448733218585	0.4670903617692124	-75.42712839779952	0.0	-0.057991946977686754	0.0	-0.3010299956639812	6.658211482751795	-0.5058454059815571	0.0	-0.12493873660829993	-0.992840208427134	-0.0017406615763012698	0.16756044990244814	-7.357535479757878	0.30711825725444325
HLF	0.19262992477651195	-2.078833949362261	0.16989638136750465	-1.1567672219019907	0.514264211474923	-1.7351821769904636	0.14636567821602667	-4.7121982700697735	0.21831704996326276	-6.0835460514500745	0.11164288611949916	-2.3716110699496884	0.15362114241618272	-6.095825631715837	0.22766136318189426	-6.370590400897281	0.06515094850012618	-1.1029229967905798	0.0	-0.3010299956639812	6.658211482751795	-0.9625735020593764	0.0	-0.1390633792999063	0.0	-0.42365864979420714	0.0	-0.3010299956639812	0.2223237428302161	-0.9172146296835499	0.09707779220269816	-2.679853713888946	0.06782344454966663	-1.454692883534176	0.1593901355659626	-7.050609993355087	0.262554387515977	-0.530177984021837	0.0	-0.3010299956639812	0.9928402084271338	-0.9469215565165803	0.0	-0.18309616062433978	-0.09304933089556867	-0.10292299679057967	0.19923988610365528	-0.8416375079047502	6.658211482751795
HNF1A	0.7350471164355067	-0.7594507517174003	0.4138387496952185	-0.6946486305533762	0.9928402084271338	-0.6736641390712486	0.0	-0.21253952548158495	0.08740983314712805	-0.42365864979420714	0.0	-0.2676062401770315	0.3964005723581816	-31.82102305270683	0.5405586230517352	-46.82390874094432	0.3579763401016187	-20.79048498545737	0.4471095080563193	-1.3001622741327543	0.5403635316540238	-2.202040356262804	0.17331422973905822	-1.583359492661719	1.1367171710555637	-5.853871964321762	0.3384377498179407	-17.593459819566046	0.3403533862776775	-21.4907974776689	1.5754081940079072	-1.9507819773298183	0.17503353581588174	-0.7423214251308154	7.651051691178927	-1.2620126736665693	0.0	-0.7644715530924511	0.9928402084271338	-0.5016894462103995	0.0	-0.3010299956639812	0.0	-0.3010299956639812	0.0	-0.12493873660829993	0.16972486340482829	-0.6478174818886375	0.0
FOXA2	0.0	-0.3010299956639812	0.4138387496952185	-0.6252516539898961	6.658211482751795	-1.2041199826559248	0.30799023726994545	-1.2218487496163564	0.2309259372388591	-12.104577453960593	0.1585218469755546	-21.565431095965803	0.2876276303767581	-17.252588192113578	0.2500825038811475	-43.221848749616356	0.2759475038351518	-15.036684488613888	0.15175731770093553	-15.0	0.18497874333947148	-9.228412519118745	0.2726917673438349	-19.272458742971445	0.0	-0.3010299956639812	0.16787492491061806	-6.826813731587726	0.2610613159648433	-11.16621562534352	0.4272434095390261	-40.57675412606319	0.3259605373703001	-51.30102999566398	0.4554360791685682	-54.184422251675734	0.0	-0.19586056766464954	-0.992840208427134	-0.032920265855502895	6.658211482751795	-0.3010299956639812	0.0	-0.12493873660829993	-6.658211482751795	-0.08990945440593186	0.10106804625998353	-5.010550182333308	0.40418571624661137
NHLH1	0.0	-0.3010299956639812	0.4144372516975249	-0.8297382846050425	0.0	-0.1624115617644887	6.658211482751795	-0.5058454059815571	0.279926185232567	-0.9355420107730815	0.0	-0.1700533040583641	6.658211482751795	-0.9030899869919435	0.06269525524577893	-2.7644715530924513	0.11831025875213755	-1.1505805862031007	0.7142880468013352	-300.0	0.7897470457622258	-300.0	0.6330177534475014	-251.4179366370883	0.8449378442312564	-300.0	0.7062879430211441	-300.0	0.5070352516116583	-222.88272870434423	0.6764832805206473	-300.0	0.7731372682697032	-300.0	0.672248581369222	-300.0	0.17023187462445505	-22.82390874094432	0.14692676343180128	-17.920818753952375	0.1828799210534457	-25.782516055786093	0.30799023726994545	-1.4078232426041333	0.08870212697300878	-1.6216020990518623	0.2892154577508305	-0.5100415205751654	0.6593648010908885
IRF1	0.07163987928151833	-4.777283528852417	0.0623437999440877	-3.5900668766687054	0.054783542363514084	-3.0168249279621873	0.14725391252953066	-2.939302159646388	0.2514288955079241	-1.0324520237811379	0.12624714839959175	-12.302770657240282	0.4589403211556589	-0.8927900303521317	6.658211482751795	-0.46344155742846993	0.09162562428899017	-1.0141246426916064	1.1679248693586182	-2.204815410317576	0.9928402084271338	-1.136677139879544	0.0	-0.6020599913279624	0.1843459122894126	-0.6252516539898961	0.0	-0.6020599913279624	0.0	-0.4122890349810886	0.8733775728531834	-1.7878123955960423	0.0	-0.46344155742846993	6.658211482751795	-0.8386319977650252	0.8058122075557029	-1.739928612014925	0.0	-0.3010299956639812	6.658211482751795	-1.0467236633326955	0.3621126618029151	-0.9625735020593764	6.658211482751795	-0.9030899869919435	0.0	-0.3010299956639812	0.07576660306621204
IRF2	0.01380447850214233	-0.3829996588791011	1.5754081940079072	-1.4975728800155674	0.8058122075557029	-1.453457336521869	0.0	-0.3010299956639812	0.5825679855807734	-0.5543957967264024	0.4846038408154149	-1.0920514783877278	0.2853213214789811	-1.5575202309355514	0.18105566633116588	-2.413412695328245	0.3218967350195027	-3.844663962534938	0.6452017323130683	-6.133122185662502	0.8068400109674118	-2.8013429130455774	0.9928402084271338	-1.136677139879544	0.09946702118987004	-0.596879478824182	0.4138387496952185	-0.7235381958267558	6.658211482751795	-1.5058454059815571	0.20480900460835888	-2.4672456210075024	0.05658075408887374	-0.6055483191737837	0.20308085174304452	-2.94692155651658	0.5837627542562649	-0.8068754016455384	0.1698849360399496	-0.9172146296835499	0.30799023726994545	-1.288192770958809	0.0	-0.47886191629596364	6.658211482751795	-0.8386319977650252	0.9982000059537895	-1.8664610916297826	0.2545591800332164
MEF2A	0.25775301319759497	-14.143875555757699	0.2818462715466903	-124.16430942850758	0.16955713279118062	-37.39794000867204	0.06442595402596005	-8.804100347590767	0.9928402084271338	-0.8210230527068306	0.1622806133626703	-36.33913452199613	0.5024414138889124	-6.795880017344075	0.28328253646421264	-3.3027706572402824	0.35325622022958664	-7.540607512240769	0.11103095911284623	-16.043831569524638	0.2800897351453825	-3.3233063903751336	0.4612935600665383	-68.24108810760202	0.5825679855807734	-0.5670307091255943	0.0	-0.18309616062433978	0.2628742042855876	-0.7544873321858501	-1.5754081940079072	-0.010995384301463193	7.651051691178927	-1.2041199826559248	0.262554387515977	-0.40450377817442584	0.16034941641126466	-6.175223537524454	0.0	-0.3010299956639812	0.4138387496952185	-0.5257837359237448	0.42458047927229947	-39.27736607746619	0.26043300875363545	-12.860120913598763	6.658211482751795	-0.9030899869919435	-0.583762754256265
MZF1	0.4316294880412542	-3.3809066693732572	0.5206421549984463	-2.844663962534938	0.3621126618029151	-0.721246399047171	0.2582656299406876	-1.6777807052660807	0.15254544227300335	-18.829738284605043	0.2627941768696405	-0.645891560852599	0.020137511718197148	-0.7375489102695705	0.262554387515977	-0.3010299956639812	0.2630172320173068	-3.714442690992226	0.1966712533021664	-1.723538195826756	0.03510997120015975	-1.3882766919926581	0.24322547257614735	-1.5058454059815571	0.1791110945792385	-24.585026652029182	0.10193242291557	-7.34008379993015	0.20480900460835888	-2.9136401693252516	0.3217478593894844	-1.0195421077239	0.5843620032969239	-1.1877553031996309	0.0	-0.3010299956639812	0.10981929514884728	-10.267606240177031	0.009655498358511054	-0.5086383061657274	0.17031043929719866	-22.7594507517174	0.13336567511902309	-14.600326278518962	0.21140359716654572	-33.11975822410452	0.09101963016058202	-6.995678626217358	0.11188419817968104
MZF1(var.2)	0.16153834800060055	-43.5003129173816	0.08277173765161203	-8.576754126063193	0.05909181822024427	-6.187086643357144	0.11368411386935198	-17.82390874094432	0.2129671570699689	-65.71219827006978	0.04715095326588623	-3.958607314841775	0.9928402084271338	-0.5361070110140926	7.651051691178927	-1.2620126736665693	0.0	-0.348721986001856	0.12924438488292314	-0.562249437179612	0.19788499231672	-0.749579997691106	0.0	-0.3010299956639812	0.044242536431865084	-1.609064892896621	0.0	-0.4400933749638875	-6.658211482751795	-0.027797161620935564	0.10431150259904767	-0.5171264163912462	0.9985594656407852	-1.6536470255493614	6.658211482751795	-0.46344155742846993	0.15673690948241645	-40.55909091793478	0.012770792547791206	-0.826813731587726	0.1394486583021113	-28.283162276700477	0.2093314771122126	-71.78251605578609	0.2322073150022283	-83.61439372640169	0.13625961374231715	-26.752026733638193	6.658211482751795
MAX	0.2773477849447566	-10.531652669587842	0.10055529691228744	-3.7825160557860937	0.2367665000205453	-18.406713932979542	0.0929117500802345	-3.321481620959886	0.2366813369061039	-11.623423042943488	0.07151743547581471	-1.749579997691106	0.0	-0.6020599913279624	0.0	-0.3010299956639812	0.0727543036357033	-1.1897674820049158	0.12002895071665595	-3.8068754016455384	0.20163117295392016	-7.441291429466834	0.20005979828339715	-9.226945306635738	0.3423648669865316	-33.97061622231479	0.23472406989757896	-9.899629454882437	0.10846915722468116	-2.1255181823005334	0.0	-0.4698003017969178	0.09223650978143537	-1.6903698325741012	0.11703766193975487	-3.4522252946121776	0.16973063000605124	-8.512861624522813	6.658211482751795	-0.9030899869919435	0.1621873018217011	-7.024108863598207	0.3533998700336356	-34.131943638176956	0.41502958991832783	-26.329754146925875	0.2506238287231649	-21.598599459218455	0.0
MAX::MYC	0.14098754715897396	-4.007004901568658	0.14849814139974168	-5.610833915635467	0.2781614903096566	-19.297569463554474	0.07912750740090227	-2.0172766123314547	0.1699149833180982	-2.1396619934290064	0.35346280231781385	-1.3316140833099999	0.1124649821641342	-1.0629838925351858	0.0	-0.6020599913279624	1.31761510201628	-1.7746907182741372	0.16894833114054095	-3.6736641390712483	0.0941196179515461	-1.4001169279263121	0.5068475230900247	-3.939302159646388	0.4963087805669163	-56.23882418684427	0.2346539578614648	-13.767003889607846	0.14015040154223407	-0.8416375079047502	0.4138387496952185	-0.5436339668709569	0.08743632916226099	-0.4089353929735008	6.658211482751795	-0.728158393463501	0.21411684595248898	-4.359518563029578	6.658211482751795	-0.9625735020593764	0.2894337722042657	-1.5436339668709569	0.2282161560872919	-12.500312917381596	0.24049711870847024	-12.732828271596986	0.1616945800045804	-7.485452247339714	0.9928402084271338
NFYA	0.0	-0.1624115617644887	0.0	-0.3010299956639812	0.1053376087230702	-0.7746907182741372	-0.992840208427134	-0.07883394936226125	0.4846038408154149	-0.7375489102695705	0.5837627542562649	-0.8827287043442358	0.2614645141612831	-21.294992040666664	0.25024554800500504	-18.1232050237993	0.17305152201488685	-11.274088367704952	0.4694718807232478	-22.360513510731415	0.3298561175456404	-24.782516055786093	0.1981961692385944	-9.643974142806877	0.3701307643539476	-43.81815641205523	0.3178990526261007	-31.458420756053417	0.19501438233304727	-15.024568191490737	0.5593925443925913	-10.97469413473523	0.2706704634921404	-11.46344155742847	0.4294780267422583	-8.042871802323187	0.0	-0.562249437179612	6.658211482751795	-0.9030899869919435	0.10305665568903016	-0.5316526695878427	0.5825679855807734	-0.4621809049267259	0.3215678264272834	-0.8996294548824371	0.039938399838125735	-1.2636034977233574	0.3095678571001245
GABPA	0.04573236760101814	-3.567030709125594	0.017411363592253322	-0.7931741239681502	0.029443277121714913	-0.6695862266508091	0.05087860531688464	-0.6179829574251317	0.06426704080230952	-7.546681659952962	0.5139556248253703	-1.1778319206319825	0.2627941768696405	-0.6020599913279624	0.0	-0.21253952548158495	0.9928402084271338	-0.712198270069774	0.16269741370854468	-25.575118363368933	0.21775226488796315	-20.078313524516396	0.3476900124659173	-18.366531544420415	0.03682961807299369	-2.7670038896078464	0.6769916392135016	-1.1877553031996309	0.8733775728531834	-2.1643094285075746	0.19514946556902768	-3.8601209135987635	0.18774329479492646	-4.85078088734462	0.05287125335818283	-1.0236500209967265	0.1857081384753176	-52.96657624451305	0.13436385721131144	-29.419075024324382	0.14564591558379753	-36.22257317761069	0.12351191837446647	-22.09420411963213	0.09270338757203853	-14.350665141287859	0.03174085574005132	-2.593459819566045	0.09747017428443193
NKX2-5	0.08873828783464692	-4.924453038607469	0.07067386016871469	-0.9430951486635274	1.581763619053837	-3.5361070110140926	0.11749791960547035	-8.322393047279506	0.10095226046179226	-6.465973893943865	0.0737560444121108	-4.204119982655925	7.651051691178927	-1.7144426909922261	0.2360189758872216	-1.4609239012072235	0.14082813292008742	-0.8239087409443188	0.4471095080563193	-1.3233063903751334	2.3104553104434142	-2.073657553374345	0.9928402084271338	-1.136677139879544	0.7350471164355067	-1.0861861476162833	7.651051691178927	-1.9507819773298183	1.5754081940079072	-1.078313524516398	0.7767498016950106	-1.6861327796308465	0.14134594909120293	-1.1337126609158052	0.04619975432467543	-1.4828041020500258	0.0	-0.6020599913279624	0.23075844684845906	-2.3142582613977365	0.2199576835479542	-4.605548319173784	1.5801694895322569	-2.7375489102695707	0.1025430777617852	-6.632644078973981	0.13004051162567815	-8.06198090252379	0.3476424868664492
Pparg::Rxra	0.07576921148840195	-9.621602099051863	0.9964067352759918	-1.4509967379742121	6.658211482751795	-0.9030899869919435	1.7336065820762918	-4.782516055786093	0.12705156032813436	-25.423658649794206	0.5825679855807734	-0.978810700930062	6.658211482751795	-1.2041199826559248	0.4144372516975249	-0.6968039425795111	0.0	-0.6020599913279624	0.22540477010009494	-2.856985199745905	0.12418578439223273	-9.638272163982407	0.07105353373750709	-7.882728704344236	0.2489959013852052	-97.37882371822496	0.12306685949766105	-19.621602099051863	0.051338561326556884	-5.186419011431808	1.8022189428316948	-2.707743928643524	0.12074296676184446	-0.8860566476931632	0.7350471164355067	-0.7594507517174003	0.1356971496550932	-29.115771230367397	0.06321673257345872	-7.175874166083451	0.12590386166948142	-25.752026733638193	0.14087194811523635	-30.511449283499555	0.1451245053241577	-31.4907974776689	0.04073276622895639	-3.354577730650908	0.02169180905021304
PPARG	0.2691236821691741	-1.4788619162959638	7.651051691178927	-1.2620126736665693	0.06790140071851307	-0.9430951486635274	0.23898729370464106	-2.7619538968712045	0.2273976679851417	-3.430626090384954	0.0	-0.6020599913279624	0.0	-0.6020599913279624	0.15748389625500608	-0.6968039425795111	0.0641018383325323	-0.4621809049267259	1.5801694895322569	-2.7721132953863266	7.651051691178927	-1.709965388637482	0.2902049483061558	-5.454692883534176	0.3488659079429604	-4.838631997765026	0.2537267633579362	-2.25649023527157	0.2409072540514341	-1.0150228735845066	0.0	-0.3010299956639812	6.658211482751795	-0.6020599913279624	6.658211482751795	-1.2041199826559248	0.0981759380779579	-1.1817741063860445	0.3215678264272834	-0.7798919119599449	0.22204945329943784	-0.7189666327522725	0.5845620302006416	-1.6903698325741012	0.23552018637118646	-4.309803919971486	0.12055361889181293	-1.6382721639824072	0.0
Pax2	0.1225126662974272	-9.785156151952302	0.0	-0.3010299956639812	0.07941389751978574	-3.40340290437354	0.21041654345036606	-9.266000713461613	0.21420692126264232	-43.18375870000822	0.15413766624947625	-3.2533658010624213	0.0	-0.0520763801682736	0.0	-0.3010299956639812	-0.1804591640426967	-0.06298389253518578	0.07575085429019512	-4.991399828238082	0.21093412500869044	-31.09420411963213	0.1660563965727213	-20.61798295742513	0.20715249174913924	-33.137272471682024	0.14172748754522385	-16.46470587995723	0.05960136265979087	-4.380906669373257	0.0	-0.1797985405143598	0.03361983240653487	-1.322393047279507	0.16982487339001906	-0.5316526695878427	0.15108084121886464	-3.987162775294828	0.06892779365838718	-5.29929628285498	0.09381967563725344	-9.928117992693874	0.12615207875016274	-14.605548319173783	0.2647695345824036	-65.30539480106643	0.2334767001115841	-58.38615817812393	6.658211482751795
PAX4	0.0	-0.1624115617644887	0.0	-0.11182050608167508	6.658211482751795	-0.8386319977650252	0.0	-0.12493873660829993	0.04601030126017743	-0.6478174818886375	0.0919086671544553	-4.607303046740334	0.5568726223572786	-172.6090648928966	0.7193806462491383	-278.679853713889	0.5980182145676656	-177.3334820194451	0.2768385906302323	-43.05700040663396	0.4437693760532994	-83.58335949266171	0.3882569782483649	-79.5361070110141	0.3880516321697392	-46.83863199776503	0.5754750874540697	-203.11294562194905	0.5785509244318996	-187.09205147838773	0.11779872316080164	-6.195179321278838	0.33832598638320205	-38.67571754470231	0.2540138806365801	-28.185086818724926	6.658211482751795	-0.8386319977650252	0.0	-0.3010299956639812	0.0	-0.19586056766464954	0.0	-0.1390633792999063	0.0	-0.6020599913279624	0.0	-0.21253952548158495	0.1332363267661861
PAX6	0.0	-0.595166283380062	0.9928402084271338	-0.619788758288394	0.0	-0.48945498979338786	7.651051691178927	-1.2620126736665693	0.5837627542562649	-1.3695721249749762	0.35346280231781385	-1.324221658325915	0.1288106590682793	-2.9208187539523753	0.12101249905821156	-2.54821356447571	0.06934548209963308	-1.0338582672609675	0.10427778810218773	-2.688246138944246	0.14389042313888975	-3.381951903287907	0.0	-0.3010299956639812	0.262554387515977	-0.8538719643217619	0.1069134807060752	-2.7931741239681505	1.1679248693586182	-3.1864190114318083	0.2026934149376156	-6.481486060122113	0.3034799861256356	-5.442492798094342	0.19968873521789446	-6.892790030352131	0.6769916392135016	-1.3645162531850878	0.10809960590050087	-1.9393021596463882	0.06596137711088737	-1.0338582672609675	0.2800170226333354	-1.4685210829577449	0.004601828564489347	-0.348721986001856	0.04684334230466864	-0.7328282715969863	0.18491474917402687
PBX1	0.20630301490289288	-0.749579997691106	0.5825679855807734	-0.5670307091255943	7.651051691178927	-1.485452247339714	0.0	-0.562249437179612	0.5300219509042567	-1.282329496997738	-6.658211482751795	-0.08990945440593186	0.3162870316926629	-23.991399828238084	0.35146788874756085	-28.782516055786093	0.2073374282958964	-11.23582386760967	0.12824093618260726	-4.723538195826756	0.1703548452236997	-5.8124792791635365	0.10330854046639598	-2.224025668870631	0.09592296994321137	-2.625251653989896	0.17416429555444227	-7.548213564475709	0.18255203818848809	-6.528708288941061	0.22238951036768365	-9.086716098239581	0.23777209704350416	-8.207608310501746	0.09058549256076223	-2.7375489102695707	0.0	-0.6020599913279624	6.658211482751795	-0.5058454059815571	0.0	-0.3809066693732573	0.16972486340482829	-0.42945706011810236	0.9928402084271338	-0.5361070110140926	0.05577245445927313	-1.3625102704874892	0.2913068561154312
RORA	0.4138387496952185	-0.5917600346881504	0.106111616511895	-5.628932137728263	0.2152871807473741	-10.209714835966759	0.0	-0.42365864979420714	0.0	-0.6020599913279624	0.0	-0.6020599913279624	0.11769315899671695	-3.322393047279507	0.09684852968189732	-0.7471469690201069	0.03746497316259652	-0.35753547975787864	0.4427473996580669	-46.7594507517174	0.5297831480258126	-43.98296666070122	0.5641141121591683	-168.13194363817695	0.2878550762847172	-31.97469413473523	0.1321827510944644	-4.262807357295262	0.06288321904899162	-3.0254883072626715	0.3781789878818017	-0.9281179926938746	0.5825679855807734	-0.3957739469155299	0.3212083667402881	-0.4921441283041691	0.0	-0.3010299956639812	0.16972486340482829	-0.5883802940367698	0.0	-0.3010299956639812	0.0	-0.3010299956639812	0.5837627542562649	-0.958607314841775	-0.1923877983980869	-0.1972262747080243	0.06318459950835667
RORA(var.2)	-0.992840208427134	-0.07109230975604729	0.6463252959450339	-20.536107011014092	0.8618126616674391	-31.71669877129645	0.0	-0.3010299956639812	0.0	-0.3010299956639812	0.0	-0.12493873660829993	0.8300048736359746	-23.146910470148136	0.2851400823861427	-4.442492798094342	0.5651515324094103	-11.171984935776024	0.8160825376406591	-28.91364016932525	0.6635297859766103	-14.407823242604133	1.2866038605253358	-81.62525165398989	0.6089136134228633	-22.804100347590765	0.25486898787993745	-4.82102305270683	0.1425338936876455	-2.3526170298853804	0.3215678264272834	-0.7189666327522725	-0.992840208427134	-0.015472686656207449	-0.2477852241322951	-0.07727454200673997	6.658211482751795	-0.46344155742846993	-1.9892469437031255	-0.0013048416883442813	0.9928402084271338	-0.3010299956639812	6.658211482751795	-0.46344155742846993	0.0	-0.057991946977686754	-6.658211482751795	-0.027797161620935564	0.7360050781248082
RREB1	0.4458828665515481	-41.444905551421684	0.3577925115609468	-24.36855623098683	0.2831698387374674	-32.296708621881336	0.5153035884570855	-35.15428198203334	0.5062508936974852	-53.79317412396815	0.2634679296636365	-12.818156412055227	0.0	-0.08196966321511988	6.658211482751795	-0.46344155742846993	0.9928402084271338	-0.6439741428068773	6.658211482751795	-0.8386319977650252	0.0	-0.18309616062433978	0.0	-0.6020599913279624	6.658211482751795	-1.2041199826559248	0.0	-0.3010299956639812	6.658211482751795	-0.3010299956639812	0.0	-0.3010299956639812	0.0	-0.25181197299379954	7.651051691178927	-2.4078232426041333	0.16445072050325646	-3.322393047279507	6.658211482751795	-0.3010299956639812	0.22230657984409	-0.7544873321858501	0.3952766721240459	-32.709965388637485	0.4673714498244482	-45.37263414340727	0.3026896157186961	-38.567030709125596	1.5754081940079072
RXRA::VDR	0.3408345550278638	-1.2732727909734278	0.07941988767458523	-0.6090648928966209	1.5754081940079072	-2.4436974992327127	6.658211482751795	-0.728158393463501	6.658211482751795	-0.46344155742846993	0.7350471164355067	-0.8538719643217619	1.5754081940079072	-1.078313524516398	0.07592886272434175	-0.44490555142168087	0.2514288955079241	-1.138465589140962	0.36669712154779066	-2.343901797987168	0.3802190277704858	-2.8297382846050425	0.35841328415634754	-3.939302159646388	0.1887426201819724	-1.586700235918748	0.3016240512624249	-3.2984320149440727	0.15945860866510528	-1.1561445773768388	0.1925592415573704	-0.7011469235902933	-0.992840208427134	-0.040958607678906384	0.0	-0.27002571430044436	0.2800473149104255	-1.7904849854573692	0.22777819317586756	-1.9355420107730814	0.0995185015741612	-0.7721132953863266	7.651051691178927	-1.7144426909922261	0.0	-0.6020599913279624	0.0	-0.6020599913279624	0.26291423632467503
PRRX2	-6.658211482751795	-0.05012229596312526	-0.992840208427134	-0.00788851221305034	6.658211482751795	-0.728158393463501	6.658211482751795	-0.46344155742846993	0.0	-0.7644715530924511	0.19341331598932004	-6.294136287716081	0.6297879682994825	-248.73518217699046	0.8074940349896121	-300.0	0.6242682348340798	-220.45469288353416	0.3323220330376541	-68.91364016932525	0.4569611313444184	-104.23807216157947	0.435076045501924	-109.28149831113272	0.2872226132469269	-65.60554831917378	0.6394714750721724	-274.9281179926939	0.5795907388724258	-233.4497716469449	0.1073992034888983	-5.139063379299906	0.3131343249537765	-36.21112488422458	0.24680970858083476	-34.20551195334083	0.0	-0.12493873660829993	0.0	-0.057991946977686754	0.0	-0.22694530663573742	0.0	-0.20551195334083036	6.658211482751795	-0.9625735020593764	0.0	-0.1624115617644887	0.09381823806543918
ELK4	0.204337789235929	-1.8927900303521317	6.658211482751795	-0.9030899869919435	0.2428192769342512	-1.6861327796308465	0.4972522625670314	-1.749579997691106	0.3898287296639685	-2.24184537803261	0.9928402084271338	-0.712198270069774	6.658211482751795	-0.3010299956639812	0.4138387496952185	-0.707743928643524	0.046210853929235934	-1.465973893943865	0.3234286642208558	-34.35556141053216	0.30708293303816225	-29.804100347590765	0.2785829905089866	-36.31515463835559	0.21418059588945354	-13.507239610973162	0.1752464130230531	-10.761953896871205	0.06853047723476241	-1.7520267336381934	0.12659637450328728	-4.735182176990463	0.19348742908423164	-10.869666231504993	0.12517557153954673	-7.886056647693163	0.2549364550845994	-24.536107011014092	0.09816462501311173	-4.787812395596042	0.1710105621668885	-13.818156412055227	0.195312331718923	-12.39254497678533	0.16734134513219692	-8.542118103266008	0.15671941733697312	-2.530177984021837	0.1588483215822348
SOX9	0.0	-0.1624115617644887	0.0	-0.057991946977686754	0.24778522413229506	-0.6478174818886375	0.0	-0.3010299956639812	0.0	-0.19586056766464954	-0.0794198876745851	-0.13846558914096216	0.5754371250310559	-250.3205721033879	0.5857624336436321	-255.24184537803262	0.498674371792365	-189.92081875395237	0.0	-0.3010299956639812	0.2562745317543692	-1.207608310501746	0.9985594656407852	-2.6363880201078556	0.35228715169237856	-88.13489602535887	0.4813435479473129	-146.8569851997459	0.4913636720931096	-194.74957999769111	0.4287006624855131	-1.7695510786217261	0.7103234097294545	-4.244887733604929	0.2499162360943256	-1.4841261562883208	0.0	-0.06803388527182737	-6.658211482751795	-0.013676222949234684	-6.658211482751795	-0.015472686656207449	0.0	-0.11182050608167508	6.658211482751795	-0.5058454059815571	0.0	-0.3010299956639812	0.12283058202420495
Sox17	0.9928402084271338	-1.4156687756324693	0.0	-0.1493537648169334	0.08665381012667946	-4.522878745280337	0.0	-0.3010299956639812	0.03051570929662717	-0.619788758288394	0.03092094620049128	-1.3645162531850878	0.3882284702599955	-150.3968556273798	0.38466242914620025	-146.17069622716897	0.3344787596928052	-112.3133637307377	0.0	-0.12493873660829993	0.0	-0.3010299956639812	0.0	-0.3010299956639812	0.2349519370756871	-60.168770306132934	0.31696393278737583	-97.83863199776502	0.3616465904386434	-145.3716110699497	0.9928402084271338	-0.4122890349810886	0.19684656857725094	-1.9665762445130504	0.0	-0.3010299956639812	0.0	-0.3010299956639812	0.0	-0.24033215531036953	0.0	-0.3010299956639812	0.0	-0.3010299956639812	0.0	-0.3010299956639812	0.0	-0.12493873660829993	0.5139556248253703
SP1	0.42061585029085785	-19.35163998901907	0.462455490939981	-12.772113295386326	0.5227107523744907	-28.046723663332696	0.4199911873077675	-17.18309616062434	0.4577251168352651	-16.735182176990463	0.23779077828808576	-6.732828271596986	0.0	-0.08196966321511988	0.9964067352759918	-1.1260984021355387	0.0	-0.26841123481326123	0.9964067352759918	-0.7423214251308154	0.4138387496952185	-0.5436339668709569	0.0	-0.3010299956639812	0.0	-0.3010299956639812	0.0	-0.3010299956639812	-0.5825679855807733	-0.08196966321511988	7.651051691178927	-1.2041199826559248	0.3212083667402881	-0.44369749923271273	0.2628742042855876	-0.7099653886374819	0.2915654842636983	-9.11069829749369	0.0	-0.1624115617644887	0.1319917693531052	-2.5528419686577806	0.5159370718140505	-28.79317412396815	0.4656477798398977	-18.769551078621728	0.4066134875083543	-16.62342304294349	0.0
SPI1	0.0802444395590434	-9.174573882232178	0.04458993225030613	-2.192464971931147	0.03692647254888076	-3.1348960253588722	0.03923505549600476	-3.254144804826271	6.658211482751795	-0.3010299956639812	0.024756031654694068	-1.6989700043360187	1.8047828139758977	-7.785156151952302	0.14883264429369786	-0.8632794328435933	6.658211482751795	-0.3010299956639812	0.04723881008069421	-4.236572006437063	0.0627342395505606	-0.9469215565165803	0.0	-0.3010299956639812	1.7635006324681766	-8.928117992693874	0.5139556248253703	-1.2090115249111841	-0.15184296302245506	-0.10127481841050646	0.05187614094518785	-2.417936637088291	0.4846038408154149	-0.7746907182741372	0.5300219509042567	-1.5451551399914898	0.08057728849455457	-10.543633966870956	0.09060925572356276	-13.98296666070122	0.2785856728297653	-4.97469413473523	0.033392571608731894	-2.593459819566045	0.22222080472518416	-0.6179829574251317	0.07800082467516169	-1.494850021680094	0.05985348945341095
SPIB	0.12280390443413257	-13.430626090384955	0.05360441160359583	-2.282329496997738	0.05169423910831818	-3.274905478918531	0.056463608492763814	-4.33161408331	0.3867621789455896	-1.5243288116755704	0.027931546147169604	-1.6497519816658373	0.27060842471069285	-2.135488918941608	0.0	-0.3010299956639812	0.0	-0.06803388527182737	0.21955242783102372	-2.8632794328435933	0.097886200134718	-1.9746941347352298	0.12542168214126515	-0.4089353929735008	0.7059749939640703	-3.958607314841775	0.15192298599946533	-0.6777807052660807	0.0	-0.3010299956639812	0.9964067352759918	-0.8446639625349381	0.9928402084271338	-0.6439741428068773	1.5754081940079072	-0.8794260687941502	0.15487549297708075	-26.45099673797421	0.11582613486653175	-16.07727454200674	0.11831957882068735	-17.297569463554474	0.12285628864095915	-15.707743928643524	0.09890132673360116	-7.640164517660112	0.0828122951971881	-3.886056647693163	0.09678124187010988
SRF	0.12736055264094104	-0.8761483590329142	0.3215678264272834	-1.0705810742857071	0.34782964726398136	-2.1897674820049158	0.19552131730916708	-1.3279021420642825	0.0	-0.22694530663573742	6.658211482751795	-1.0467236633326955	0.0	-0.6020599913279624	0.9928402084271338	-0.9469215565165803	0.0	-0.1272611725273312	0.5825679855807734	-0.5670307091255943	0.4591858373753003	-1.5128616245228135	0.15194967908932128	-0.8041003475907662	0.1254944609677444	-0.7471469690201069	0.0	-0.6020599913279624	0.3621126618029151	-0.7351821769904635	6.658211482751795	-0.728158393463501	1.5754081940079072	-1.2620126736665693	0.2627941768696405	-0.7721132953863266	7.651051691178927	-2.4078232426041333	0.0	-0.42365864979420714	0.0	-0.3010299956639812	0.2514288955079241	-1.087246696328677	6.658211482751795	-0.9625735020593764	0.17680541571890154	-0.6179829574251317	1.9892469437031255
SRY	6.658211482751795	-0.5058454059815571	0.0	-0.595166283380062	0.4471095080563193	-1.1791420105603	0.0	-0.12493873660829993	0.3212083667402881	-0.744727494896694	0.106770255340876	-13.735182176990463	0.38528317032310455	-288.5199930570414	0.4656909327561459	-300.0	0.3551159374394631	-228.96657624451305	0.0	-0.7644715530924511	0.9928402084271338	-0.9469215565165803	6.658211482751795	-0.9030899869919435	0.2894858005866462	-4.047691990337875	0.2667786788318485	-77.67162039656127	0.2718039860536585	-148.89619627904403	0.02744534144901424	-1.7351821769904636	0.09448815990147777	-10.826813731587725	0.04835417516027896	-4.600326278518962	0.0	-0.21824462534753114	0.0	-0.1390633792999063	0.0	-0.057991946977686754	-0.992840208427134	-0.032920265855502895	0.0	-0.057991946977686754	6.658211482751795	-0.3010299956639812	0.07124016932536907
Sox5	0.0	-0.3010299956639812	0.22222080472518416	-0.8961962790440432	0.02225166275740673	-0.41680122603137726	0.9928402084271338	-0.5016894462103995	6.658211482751795	-0.9030899869919435	0.07436347851821794	-3.7904849854573692	0.4434874062956644	-216.22767829327708	0.4495153356435858	-223.1390633792999	0.3710485721727285	-133.37059040089727	0.0	-0.057991946977686754	0.9928402084271338	-0.595166283380062	0.0	-0.20134935455473107	0.3527820099590872	-18.43533393574791	0.2647333725975852	-76.1007268126824	0.3317569772722546	-116.92811799269387	0.002642773692558856	-0.35556141053216145	0.040656711209990856	-1.8013429130455774	1.5754081940079072	-1.3178549236261683	0.0	-0.18309616062433978	0.0	-0.057991946977686754	0.0	-0.12493873660829993	0.0	-0.1390633792999063	-1.9892469437031255	0.0	0.0	-0.3010299956639812	0.0026112040042104642
ZNF143	0.3691659534880094	-2.9355420107730814	0.15184296302245515	-0.6289321377282637	0.0	-0.7644715530924511	0.15917347726139433	-1.186419011431808	0.4670673350231042	-5.6595558851598815	0.1541599369957349	-1.6615435063953952	0.0	-0.38615817812393083	0.5837627542562649	-0.8996294548824371	6.658211482751795	-1.2041199826559248	0.0	-0.3010299956639812	6.658211482751795	-0.6020599913279624	6.658211482751795	-1.453457336521869	0.9964067352759918	-1.3979400086720375	0.9928402084271338	-1.0467236633326955	0.2262363488738305	-1.5228787452803376	0.0	-0.6439741428068773	0.0	-0.1624115617644887	7.651051691178927	-1.485452247339714	0.459308694848965	-3.0877779434675845	0.3781789878818017	-0.8153085691824012	0.0641246355748563	-0.6439741428068773	0.3151693112262885	-3.5783960731301687	0.25983584015421	-2.166852888087215	0.2703389283737019	-3.8507808873446203	0.0
NFE2L1	0.3593606509168309	-11.204815410317575	0.5654100781192505	-3.161150909262745	0.2268705854796748	-8.913640169325252	0.22026261039742998	-9.619788758288394	0.2458472768455092	-11.263603497723357	0.26297430731299226	-1.596879478824182	6.658211482751795	-0.5058454059815571	0.0	-0.3010299956639812	0.0	-0.057991946977686754	0.2560101823457903	-13.588380294036769	0.4658139816059091	-34.63638802010786	0.41661324483135387	-40.455931955649724	0.15359782545471215	-5.464705879957229	6.658211482751795	-0.5058454059815571	6.658211482751795	-0.5058454059815571	0.06711263453659716	-1.0277971616209356	0.2906732433142582	-12.18775530319963	0.22355016032860936	-12.164943898279883	6.658211482751795	-0.9030899869919435	-6.658211482751795	-0.05012229596312526	6.658211482751795	-1.0467236633326955	0.06159378136906581	-1.3767507096020994	0.44915643988850057	-38.64781748188864	0.4763638108284967	-51.84163750790475	0.12918358621236212
TEAD1	0.1275397922102399	-1.1611509092627446	0.4846038408154149	-0.8860566476931632	0.4146371398920956	-1.067019178076802	6.658211482751795	-0.9030899869919435	0.07454144970278	-0.7878123955960422	0.0	-0.3010299956639812	0.06253594000763353	-3.0404816230270018	0.04064176430698823	-1.7423214251308154	0.09120223410832784	-5.405607449624573	0.16743242576254005	-1.1687703061329366	0.17680541571890154	-0.7375489102695705	0.10382833486968236	-0.9913998282380825	0.0825507669518288	-5.048176964684088	0.12470936649226658	-3.5421181032660076	1.2613536425104257	-4.274088367704952	7.651051691178927	-1.2041199826559248	0.3311104724119397	-1.2975694635544748	0.0473054473169398	-2.0609802235513337	0.12119757675988245	-9.665546248849068	0.09444004669976218	-7.536107011014093	0.13354016373876956	-12.540607512240769	0.7000930914267343	-3.5243288116755704	0.10308980805107124	-1.5391021572434522	6.658211482751795	-1.2041199826559248	0.059698009565508324
TAL1::TCF3	0.4720467994794738	-14.320572103387882	0.5313728201759959	-153.14146280243037	0.6225320334147086	-210.96257350205937	0.26930994088580795	-5.844663962534939	-0.992840208427134	-0.061980902523789703	0.0	-0.7644715530924511	-0.9976015039514834	-0.00877392430750515	0.0	-0.024568191490737076	6.658211482751795	-0.9030899869919435	0.15135257849898104	-12.876148359032914	6.658211482751795	-0.3010299956639812	-6.658211482751795	-0.027797161620935564	0.25066550274264593	-34.20273245916928	0.9928402084271338	-0.712198270069774	0.0	-0.3010299956639812	0.4064160770813822	-67.08092190762393	0.1983084557394492	-12.435333935747911	0.12685938009032002	-6.982966660701219	0.17698806513718154	-16.732828271596986	0.5825679855807734	-0.906578314837765	0.1399672199169233	-9.145086977692145	0.13847702697898415	-2.2365720064370627	0.2800170226333354	-1.4685210829577449	0.5403635316540238	-3.1384655891409623	0.3629485468321408
Hand1::Tcf3	0.0	-0.3010299956639812	0.0889714343144205	-1.6143937264016879	0.0	-0.20551195334083036	0.0	-0.595166283380062	6.658211482751795	-0.3010299956639812	-0.7350471164355066	-0.015922966097169238	0.13603089458165205	-40.730487055782085	0.07228230332349088	-11.767003889607846	0.09755653919896616	-17.08460016478773	0.4138387496952185	-0.6252516539898961	0.028888388876164756	-2.0301183562535	6.658211482751795	-0.9030899869919435	0.29882418686238266	-172.12436006299583	0.14922953973796396	-49.0395292224657	0.1165784268154569	-29.280668713016272	6.658211482751795	-0.9030899869919435	0.13737249472837534	-0.3010299956639812	-0.13118482155104386	-0.12551818230053347	0.15560136758032295	-47.82681373158773	0.18602278172432102	-73.36754270781528	0.2035238526829474	-89.61798295742513	0.3867621789455896	-1.449771646944906	0.0	-0.6020599913279624	0.11376326504583748	-1.3757179041643317	0.5139556248253703
USF1	0.2629657240580132	-1.583359492661719	0.35136484010222313	-1.8041003475907664	0.14550223626460548	-10.469800301796917	0.0	-0.4400933749638875	0.12024407395688035	-0.5512936800949201	6.658211482751795	-0.9625735020593764	0.12855293727198625	-2.7304870557820835	0.20217215640812786	-2.1475200063631434	0.1468289237053761	-1.324221658325915	0.3749166355955708	-14.675717544702307	0.2906873516587297	-16.20830935097988	0.3072608910857033	-22.332547047110047	0.3205790148937472	-46.35163998901907	0.2567720211499898	-15.041914151478915	0.2629382614173182	-1.1378686206869628	0.5825679855807734	-0.9244530386074693	0.06292733377686299	-0.5482135644757098	0.11543099571257495	-0.5466816599529624	0.05824910554579026	-2.0443122496864943	0.0676777152944082	-2.896196279044043	0.080991400415866	-3.0371573187987577	0.09565611103023956	-4.3223930472795065	0.1973280643091054	-15.625251653989896	0.11907493224091832	-6.5003129173815966	1.5754081940079072
YY1	0.12593617422701342	-8.701146923590294	0.09547970103350956	-5.505845405981558	0.16501199707768455	-0.8477116556169436	0.08971550148125278	-4.958607314841775	0.0	-0.6020599913279624	0.4846038408154149	-0.8153085691824012	0.0	-0.6020599913279624	-0.07037215714091546	-0.15058058620310055	0.9964067352759918	-1.832682665251824	0.8058122075557029	-1.3904055907747799	-0.05770395398718645	-0.14387555575769967	0.10432407968959727	-0.7399286120149252	0.10187161744628632	-0.9913998282380825	0.21675699564442907	-1.1450869776921444	1.4120387556490082	-3.0371573187987577	0.22554363916702175	-2.2298847052128985	0.0	-0.2596373105057561	0.5837627542562649	-0.8996294548824371	0.05420052593311348	-2.243363891754152	0.02545447669857031	-0.9469215565165803	0.1519995313186287	-3.5361070110140926	0.16106816317454795	-14.149353764816933	0.14373460884899905	-11.920818753952375	0.12432614967377648	-3.6055483191737836	0.33849967006173154
ETS1	0.9928402084271338	-0.8761483590329142	0.4471095080563193	-1.3233063903751334	0.3867621789455896	-1.239577516576788	6.658211482751795	-1.0467236633326955	0.5825679855807734	-0.5816987086802545	0.16599082990282732	-1.2941362877160807	0.15917347726139433	-1.0867160982395816	0.0767226512227034	-1.0381045263321496	0.08884549298446985	-3.779891911959945	0.3801972391267569	-49.33629907461035	0.3420883142559432	-32.1073489661227	0.4851277658953103	-57.0287241512619	0.13117453192051418	-5.767003889607846	0.16772589639253474	-9.892790030352131	0.23472826755224946	-5.337242168318426	0.20363884940163804	-11.71669877129645	0.3911343373461933	-22.970616222314792	0.2415174461906376	-17.05060999335509	0.15434925895015458	-7.844663962534939	0.07735266511630799	-2.774690718274137	0.09294858180218032	-3.9469215565165805	0.10847449999343813	-4.0	0.24641568761421534	-2.679853713888946	0.9982000059537895	-1.7423214251308154	0.2964780318048725
FOS::JUN	0.3720863720553749	-84.87289520163519	0.3368620558757218	-13.910094888560602	0.6059921037977285	-76.92445303860747	0.4203407947416951	-87.62525165398989	0.4511235251838674	-102.34582345812204	0.15112653535518394	-13.835647144215564	-7.651051691178929	-0.00261361560268669	0.0	-0.057991946977686754	0.0	-0.18309616062433978	1.1679248693586182	-2.752026733638193	0.3485575345131215	-59.57511836336894	0.2587889422314458	-36.60032627851896	0.10365931077745537	-4.798602875679548	0.0	-0.23582386760966928	6.658211482751795	-0.3010299956639812	0.0	-0.27083521030722996	0.2755574952769609	-29.023191662661933	0.0	-0.5985994592184558	0.0	-0.3010299956639812	-7.651051691178929	-0.0008694587126288915	0.0	-0.3010299956639812	0.32793173591316177	-22.50445566245355	0.6067006986660508	-200.14266750356873	0.7567021030624531	-300.0	0.0
MYB	0.020536200152384568	-0.4122890349810886	0.13972100185130984	-2.8096683018297086	0.4737068762746941	-1.6968039425795112	0.2497019985447393	-3.309803919971486	0.21337489263109186	-1.665546248849069	1.5754081940079072	-2.196542884351586	0.0546797121177348	-3.0366844886138886	0.06489550430396984	-4.059483515067432	0.02245239510851801	-1.0604807473813815	0.051234811465744434	-2.341035157335565	0.06728256879469574	-1.4814860601221125	-0.048893023400291	-0.21112488422458325	0.10480009000440496	-9.132532512140948	0.07908898532316748	-5.586700235918748	0.06736806461313488	-4.686132779630847	0.01370221185082299	-0.5883802940367698	0.033185747144711834	-1.0	1.5754081940079072	-1.7619538968712045	0.07963826918229791	-2.560667306169737	0.07763695715780526	-4.2380721615794705	0.12972153172913256	-6.394694953858891	0.514264211474923	-1.6478174818886375	0.13784606653209033	-2.9281179926938745	0.177736938760621	-5.202732459169283	0.01955110975377817
REL	0.053923226679177885	-2.474955192963155	0.03474975522052126	-1.6757175447023074	0.7350471164355067	-0.7594507517174003	0.9964067352759918	-1.583359492661719	0.18658211956286908	-6.39040559077478	0.0	-0.6020599913279624	0.5206421549984463	-3.035740369803151	0.4589403211556589	-0.9546770212133425	0.04776881707952264	-2.4762535331884354	0.058490600708282214	-3.2069083998234196	0.07920342221496345	-3.0	0.08149561597415955	-3.9355420107730814	0.09994700219108474	-7.39040559077478	0.05169790692747603	-2.3767507096020997	0.07555878533199485	-4.360513510731414	0.9982000059537895	-1.6126101736612706	0.1255172216866397	-0.7772835288524167	0.2409408598020262	-1.1951793212788377	0.1205018468090483	-10.882728704344236	0.0	-0.5346171485515817	0.19332202027047152	-6.987162775294828	0.17094604654613554	-11.224025668870631	0.1142670661861943	-10.772113295386326	0.053390298561124386	-2.3419886033428874	0.6769916392135016
CEBPA	0.047544378868918505	-0.7825160557860937	0.0	-0.3010299956639812	0.0	-0.3010299956639812	0.06565193952943338	-1.2890368810047244	0.2299793605846919	-2.0186344909214555	0.9928402084271338	-0.6439741428068773	0.11182546388140303	-7.661543506395395	0.16335229073805135	-13.542118103266008	0.1671728870862008	-10.318758762624412	0.4138387496952185	-0.3010299956639812	0.0	-0.4400933749638875	0.4138387496952185	-0.6143937264016879	0.0	-0.3010299956639812	0.4403015762177338	-1.4436974992327127	0.15933688354687706	-9.645891560852599	0.05694514911905111	-1.3353580244438745	0.16991832256143094	-2.0757207139381184	0.12562670932200015	-7.298432014944073	0.5825679855807734	-0.37468754903832613	0.4589403211556589	-0.8181564120552275	0.06709858590802859	-0.4559319556497244	0.9928402084271338	-0.712198270069774	-0.5825679855807733	-0.06701917807680184	0.0	-0.24718356881172854	0.3218079153678719
ZEB1	0.1002466563056428	-12.958607314841775	0.2406711771185153	-6.847711655616943	0.05880200334795336	-4.121478204498794	0.07933201070425756	-8.567030709125595	0.1907346886896452	-13.101274818410506	6.658211482751795	-0.6439741428068773	0.0	-0.12493873660829993	0.0	-0.12493873660829993	0.9928402084271338	-0.9469215565165803	0.1537948749060422	-14.53313237964589	0.19153555639018124	-14.163675884293248	0.01701588144539119	-0.7144426909922262	0.39364341312136	-144.58169870868025	0.1750859127271583	-23.50445566245355	0.13595314230463476	-11.067019178076801	0.07099053398380292	-5.110698297493689	0.11547673068277098	-7.910094888560602	0.17581511120364018	-24.496209316942817	0.2262837071043528	-56.707743928643524	0.1570587741407257	-24.289882634888183	0.239780208371639	-43.01637371287546	0.15658149725866596	-30.575118363368933	0.24465017954394494	-8.103473782510445	0.19238779839808692	-0.38827669199265824	0.07890831248574393
MYCN	0.23244420938301916	-21.34390179798717	0.2091156495190288	-15.649751981665837	0.2899828055094679	-31.73754891026957	0.15032058283361227	-9.621602099051863	0.274505051954732	-30.473660722610155	0.10263399913785963	-4.468521082957745	1.5754081940079072	-0.8794260687941502	0.3621126618029151	-0.7878123955960422	6.658211482751795	-0.5058454059815571	0.4146371398920956	-0.978810700930062	0.4654741335249514	-1.6497519816658373	0.1350469480421945	-3.243363891754152	0.4712808569725698	-89.03810452633215	0.1914663856210578	-15.39469495385889	0.1876215731350096	-4.268411234813262	6.658211482751795	-0.3010299956639812	0.1843459122894126	-0.5917600346881504	6.658211482751795	-0.9030899869919435	0.22099745543771887	-19.931814138253838	0.07396263525718921	-0.3829996588791011	0.12719684281678145	-6.137868620686963	0.3332165990960621	-43.1605219526258	0.4086918097910113	-49.00921730819686	0.22774780267804198	-20.45345733652187	0.0
NFKB1	0.3157456998722938	-3.696803942579511	6.658211482751795	-0.8386319977650252	0.0	-0.3010299956639812	0.17868741845892305	-1.5171264163912463	0.514264211474923	-1.826813731587726	1.31761510201628	-1.5406075122407692	0.5837627542562649	-1.1432711096171173	0.35346280231781385	-1.2724587429714436	0.5139556248253703	-1.0048037084028205	0.5825679855807734	-0.978810700930062	0.5825679855807734	-0.3010299956639812	0.4851521850523576	-1.578396073130169	0.3212083667402881	-0.645891560852599	0.9928402084271338	-0.978810700930062	0.05888166904897881	-0.5100415205751654	0.9928402084271338	-0.7644715530924511	-0.2628742042855875	-0.10513034325474745	0.0	-0.4400933749638875	0.2532629669811549	-2.692503962086787	0.15198852216612324	-1.3353580244438745	6.658211482751795	-0.9030899869919435	0.31312945335929226	-3.7423214251308154	0.33782780756508873	-3.317854923626168	0.9976015039514836	-1.5272435506827877	0.12709591030555498
TP53	0.040354915226039775	-0.5272435506827877	0.3457107946790364	-2.705533773838407	0.9976015039514836	-2.094743951251549	0.1715943484386221	-1.4749551929631548	0.13057096917464348	-1.0931264652779296	6.658211482751795	-0.9030899869919435	1.5754081940079072	-1.174573882232177	0.8058122075557029	-1.1752235375244542	0.16972486340482829	-0.7144426909922262	1.31761510201628	-1.3496924768680636	6.658211482751795	-0.6020599913279624	0.0	-0.3010299956639812	0.3952637011296291	-5.285670240254767	0.9976015039514836	-1.6615435063953952	6.658211482751795	-0.728158393463501	0.08744958319626764	-0.6055483191737837	0.0	-0.3010299956639812	0.3212083667402881	-0.6575773191777937	0.9928402084271338	-0.8761483590329142	0.1531451643513525	-1.5512936800949202	0.14653989964947753	-1.6903698325741012	0.20160250311947092	-1.3535962737769305	0.3266265469962474	-4.847711655616943	0.2058489283202901	-2.886056647693163	0.9928402084271338
RELA	0.18285889965554228	-4.247951552180561	0.5843620032969239	-1.8794260687941502	0.13747729793775504	-0.8041003475907662	0.2582656299406876	-1.812479279163537	0.2102100363113044	-4.092051478387727	0.4343014694073525	-3.1284270644541214	0.1714647721652743	-1.4672456210075022	0.0	-0.18309616062433978	0.05829275080547825	-0.5654310959658013	0.05679464016157189	-1.1444808443321999	0.4148872733151649	-1.7594507517174003	0.15299350283085986	-4.987162775294828	0.08499207251617796	-2.5421181032660076	0.15748389625500608	-0.6736641390712486	0.2755684312412792	-1.6055483191737838	-0.5825679855807733	-0.1700533040583641	6.658211482751795	-1.2041199826559248	0.5139556248253703	-1.3151546383555874	0.13221884259099242	-4.987162775294828	0.017381868803063614	-0.5543957967264024	0.13028130586473075	-4.954677021213342	0.2515335328374358	-9.504455662453552	0.15557691596687898	-5.991399828238082	0.4404370417874592	-2.316052869248488	0.0
TBP	0.9928402084271338	-0.9244530386074693	0.2910374286939097	-43.86012091359876	0.208245328952496	-27.051098239029788	0.06962045039783732	-3.638272163982407	0.7350471164355067	-0.7594507517174003	0.08113626115581103	-4.360513510731414	0.15564153251740806	-1.7721132953863266	0.0	-0.3010299956639812	6.658211482751795	-0.5058454059815571	0.11810325580777528	-4.554395796726403	0.41490395968131344	-1.5590909179347823	0.18003145838326706	-5.567030709125595	0.0	-0.562249437179612	0.4138387496952185	-0.707743928643524	0.4691772191884805	-1.4168012260313771	0.011609421630335893	-0.51427857351842	0.08744516473834844	-0.5466816599529624	0.02384280081611093	-0.32975414692587596	6.658211482751795	-0.9030899869919435	0.5825679855807734	-0.5816987086802545	0.0	-0.12493873660829993	0.4403015762177338	-1.4436974992327127	0.9928402084271338	-0.5016894462103995	0.9928402084271338	-0.5171264163912462	0.07864493662949791
HLTF	0.2944756476094245	-45.59176003468815	0.4565157190433396	-92.30539480106643	0.25710860670958524	-64.41907502432439	0.2612229533107058	-42.89962945488244	0.0	-0.19654288435158612	0.0	-0.09366495819490939	0.0	-0.040958607678906384	-7.651051691178929	-0.00261361560268669	0.0	-0.3010299956639812	0.0	-0.12493873660829993	-6.658211482751795	-0.057991946977686754	-6.658211482751795	-0.00877392430750515	0.0	-0.057991946977686754	-6.658211482751795	-0.027797161620935564	0.0	-0.1272611725273312	0.0	-0.08990945440593186	-2.3104553104434142	-0.0004345117740176917	0.0	-0.3010299956639812	6.658211482751795	-0.9030899869919435	0.9928402084271338	-0.712198270069774	0.9964067352759918	-1.1674910872937636	0.2343380262423561	-0.8124792791635369	0.0	-0.5985994592184558	6.658211482751795	-0.9030899869919435	0.0
Spz1	0.188301833346484	-12.756961951313706	0.05715311692760418	-2.3575354797578787	0.262554387515977	-0.8538719643217619	0.08572906516659673	-3.2479515521805613	0.07132979594948942	-4.856985199745905	0.16982487339001906	-0.6516951369518393	0.9964067352759918	-1.4236586497942072	6.658211482751795	-1.5058454059815571	0.06319228847021895	-1.068542129310995	0.1763144743432227	-2.598599459218456	0.3249315301170907	-2.91721462968355	0.08569489672343364	-2.625251653989896	0.27391138205577115	-5.85078088734462	0.4138387496952185	-0.8297382846050425	0.2894337722042657	-1.596879478824182	0.18369065982352145	-1.1778319206319825	0.9964067352759918	-0.978810700930062	1.5754081940079072	-1.6108339156354674	0.2128326595251052	-36.46852108295774	0.13552799170213314	-15.588380294036769	0.14111911890325102	-14.785156151952302	0.2585764465083363	-28.856985199745903	0.10449669990548144	-9.090979145788843	0.04071343360678485	-1.6819366650372385	0.1546949177269133
ESR1	0.35346280231781385	-1.408935392973501	0.9928402084271338	-1.5421181032660076	0.0	-0.6020599913279624	6.658211482751795	-1.5058454059815571	0.04438046167695495	-0.341035157335565	0.0	-0.21253952548158495	0.0	-0.3010299956639812	0.1443176300244938	-0.619788758288394	0.0	-0.3010299956639812	0.2894337722042657	-1.6516951369518393	1.3912020142643355	-5.673664139071248	0.7125618588094058	-7.161150909262744	0.3387131252368075	-2.1505805862031004	0.3676271027329795	-1.91721462968355	0.8058122075557029	-1.2814983111327258	0.16987492264469914	-0.645891560852599	0.4691772191884805	-1.1243600629958317	0.4144372516975249	-0.6882461389442457	0.9976015039514836	-1.5272435506827877	0.5825679855807734	-0.9393021596463883	0.033159240449896564	-0.3726341434072674	7.651051691178927	-3.612610173661271	0.5837627542562649	-0.9172146296835499	0.0	-0.11182050608167508	0.0
NR3C1	0.2774574901230661	-1.486782399932061	0.0	-0.3010299956639812	-0.08060944887808671	-0.11350927482751812	0.5825679855807734	-1.0741724253752576	0.051832722672151915	-0.575118363368933	0.2533656467346893	-3.1791420105603	0.0	-0.562249437179612	0.3021576924707885	-3.640164517660112	0.4019731522257141	-1.9430951486635273	0.3784006794262738	-2.1870866433571443	0.1413360503246325	-0.8996294548824371	0.10592371824241692	-0.9746941347352298	0.1743151168022056	-1.7772835288524167	0.271651017227642	-3.3946949538588904	0.3700808338754059	-5.1979107421182675	0.1110099432444174	-0.6516951369518393	6.658211482751795	-0.5058454059815571	0.17751830100859928	-1.5575202309355514	6.658211482751795	-1.453457336521869	0.9976015039514836	-1.4814860601221125	0.11041191103325723	-0.8664610916297825	0.4138387496952185	-0.790484985457369	0.262554387515977	-0.6126101736612706	0.11781242020320652	-0.6819366650372385	0.0297412107511622
HNF4A	0.23127909184874546	-1.4001169279263121	0.3140323208030245	-1.7619538968712045	0.07509017898600467	-2.5114492834995557	0.13057096917464348	-1.0675262353228467	0.07640511902259638	-2.1897674820049158	0.27559043150792945	-1.9913998282380825	0.9964067352759918	-1.360513510731414	0.5825679855807734	-0.6946486305533762	0.0	-0.3010299956639812	0.054330016657496316	-1.5590909179347823	0.1143434242901946	-4.488116639021126	0.04672180104802188	-2.237321436272564	0.18624620228557384	-19.671620396561263	0.0946362531273372	-5.090979145788844	0.109236757320268	-8.314258261397736	7.651051691178927	-1.8068754016455384	0.3212083667402881	-0.368556230986828	0.9928402084271338	-0.8761483590329142	0.5825679855807734	-0.7166987712964503	0.9928402084271338	-0.40340290437353976	6.658211482751795	-1.5058454059815571	0.06079526603234835	-3.0762380391712996	0.07081129311008408	-3.8728952016351923	0.1397191210196764	-2.184422251675733	0.9928402084271338
NR1H2::RXRA	0.0	-0.3010299956639812	1.5754081940079072	-1.496209316942819	0.0	-0.20551195334083036	0.0	-0.42365864979420714	6.658211482751795	-0.5058454059815571	0.262554387515977	-0.5257837359237448	0.7350471164355067	-1.1791420105603	0.9964067352759918	-1.3979400086720375	1.5754081940079072	-2.889410289700751	0.3212083667402881	-0.744727494896694	0.5139556248253703	-1.0920514783877278	0.3212083667402881	-0.6363880201078557	0.19238779839808692	-0.6073030467403343	0.9928402084271338	-0.744727494896694	0.9928402084271338	-0.712198270069774	0.0	-0.16430942850757438	-0.1923877983980869	-0.17327747983100797	6.658211482751795	-0.728158393463501	0.3621126618029151	-0.9746941347352298	6.658211482751795	-0.5058454059815571	0.6769916392135016	-1.1877553031996309	0.0	-0.6020599913279624	0.9985594656407852	-2.2350770153501114	0.514264211474923	-1.9706162223147903	-6.658211482751795
Znf423	0.2114782226905332	-1.7166987712964503	0.1271039136001178	-1.4168012260313771	0.2894094987135689	-1.285670240254767	0.3817689927221136	-2.1580151954098863	0.4852620042475343	-2.632644078973981	0.2514288955079241	-0.8827287043442358	0.0959186200403642	-1.025028005701931	0.0	-0.6020599913279624	0.13118482155104372	-0.5670307091255943	6.658211482751795	-1.453457336521869	0.9976015039514836	-1.3496924768680636	1.5801694895322569	-2.08196966321512	0.2861012759014052	-4.661543506395395	0.13586742003676885	-1.0904439707588247	1.5754081940079072	-1.078313524516398	-0.1603753909851669	-0.13846558914096216	8.233619676759702	-1.709965388637482	0.0	-0.12493873660829993	0.3843051890953853	-5.221848749616356	0.2831410772176916	-2.987162775294828	0.1541599369957349	-1.6038006529042637	0.3848895917573083	-6.286509456906058	0.4502746793353852	-7.610833915635467	0.20089113873045492	-1.747146969020107	-0.12926369802559612
Mafb	0.22204945329943784	-0.34582345812203946	-0.992840208427134	-0.15739076038943792	0.0	-0.3010299956639812	0.0	-0.3010299956639812	0.20640156636098933	-1.1079053973095196	0.13737249472837534	-0.5086383061657274	0.19224449954656256	-11.534617148551582	0.2609589343091796	-54.31966448658544	0.1333230170235183	-15.449771646944907	0.4816745262334913	-193.86012091359876	0.455909835621987	-139.0670191780768	0.4338947497428736	-161.82681373158772	0.07406691425025036	-5.125518182300533	0.17899071114901874	-27.081445469449726	0.1395555772113595	-15.742321425130816	0.41064302999433616	-109.28819277095882	0.4566267126230975	-123.22402566887064	0.4621785073640519	-173.59176003468815	1.5754081940079072	-1.496209316942819	0.0	-0.3010299956639812	0.0	-0.3010299956639812	0.0	-0.24260397120697574	6.658211482751795	-1.2041199826559248	0.9928402084271338	-0.7798919119599449	0.4904382588025049
NFIC::TLX1	0.09975555442390613	-2.0851281824599495	0.0	-0.3010299956639812	7.651051691178927	-1.2620126736665693	0.1804591640426968	-0.5800442515102421	0.0	-0.6020599913279624	6.658211482751795	-1.5058454059815571	0.6385809194608627	-37.265200170411156	0.15753553702988313	-2.7594507517174005	0.4262503387274877	-15.79860287567955	0.0	-0.21253952548158495	0.30799023726994545	-1.2027324591692836	6.658211482751795	-0.9625735020593764	0.5868886236470617	-29.607303046740334	0.31973543333429616	-5.078833949362261	0.4062394267009205	-11.779891911959945	0.0	-0.1493537648169334	1.5754081940079072	-1.7144426909922261	6.658211482751795	-0.5058454059815571	0.2762299755417221	-10.896196279044043	0.26910270518169443	-9.853871964321762	0.3557483306806229	-10.26440110030182	0.1943450857328953	-5.752026733638194	0.22470044235468886	-6.302770657240282	0.17594185868383028	-3.061480274823508	-0.9964067352759918
Nkx3-2	0.04913353093930673	-1.9546770212133424	6.658211482751795	-0.9625735020593764	0.15118140485050224	-3.2211255279972604	0.08352281813795416	-4.350665141287858	0.3212083667402881	-0.5528419686577808	0.05191774362752287	-2.0856568428805593	0.14436580818180175	-0.8996294548824371	0.29945627760259	-1.295849483160201	0.1530014669522125	-1.6946486305533763	0.5825679855807734	-0.5543957967264024	0.1530014669522125	-1.3809066693732572	7.651051691178927	-1.2620126736665693	0.0	-0.3010299956639812	0.5837627542562649	-1.2262135550188065	6.658211482751795	-0.3010299956639812	0.12788521234298175	-5.294136287716081	0.6320123587068813	-2.2668027348934308	0.10260769930728557	-3.166215625343521	6.658211482751795	-0.5058454059815571	0.262554387515977	-0.8538719643217619	0.9928402084271338	-1.0467236633326955	0.0	-0.3010299956639812	0.9928402084271338	-0.9469215565165803	0.3215678264272834	-0.5243288116755703	0.0943992948333837
Nkx3-1	0.08347814654731091	-5.166852888087215	0.010253593508178562	-0.42712839779951983	0.09707628343787113	-5.856985199745905	0.10372461118790198	-7.617982957425132	0.10563222410377007	-3.3151546383555877	0.08994661886780837	-5.151810883008602	6.658211482751795	-0.8386319977650252	0.1170235898408038	-0.9507819773298184	0.24233363365797544	-2.1864190114318083	0.7360050781248082	-1.3334820194451191	0.16105643306004822	-2.178486471595227	0.33624589627672	-3.493494967595128	0.0	-0.6020599913279624	0.2047874334622558	-1.3861581781239307	0.7350471164355067	-0.8927900303521317	0.07483467021508126	-2.5243288116755704	0.42078425518450696	-2.9030899869919438	0.13891510666447165	-5.221125527997261	6.658211482751795	-0.3010299956639812	0.552235168270869	-2.1186153432294272	0.5300219509042567	-1.282329496997738	0.054594680096095805	-2.6716203965612624	0.04277722459971516	-1.9546770212133424	0.9928402084271338	-1.3362990746103518	0.05174621802062433
Nobox	0.0	-0.06803388527182737	-0.992840208427134	-0.04817696468408802	0.0	-0.6020599913279624	-0.805812207555703	-0.007446482167864384	-0.992840208427134	-0.014573525916998339	0.040181743965345885	-1.2321023839819094	0.6965257640348199	-300.0	0.8864046126641653	-300.0	0.7388501425591715	-299.9999999999946	0.3354622078673977	-74.01322826573376	0.4940403732112058	-122.55909091793478	0.4811094112691813	-130.12205304837082	0.385946033181264	-103.48280410205003	0.7325320548765851	-300.0	0.7162436938909296	-300.0	0.17780240989813978	-10.782516055786093	0.4014563571071318	-46.71444269099223	0.3262487344172796	-58.89962945488244	-1.5754081940079072	-0.009217308196862182	0.0	-0.12493873660829993	-6.658211482751795	-0.05012229596312526	-1.5754081940079072	-0.011441043121384484	0.0	-0.3010299956639812	-0.583762754256265	-0.03432802877989328	0.19193092393438646
ZNF354C	0.3104494887798628	-125.24184537803261	0.218406374495936	-58.158640529545146	0.27678066458822337	-71.40120949323689	0.29568414900420664	-92.1090204030103	0.3462178409044693	-136.3565473235138	0.15936763917728355	-32.86966623150499	-7.651051691178929	-0.0004345117740176917	-8.233619676759702	0.0	-7.651051691178929	-0.0008694587126288915	-1.8727222491803717	0.0	0.0	-0.027797161620935564	0.0	-0.3010299956639812	0.08700876132146171	-18.276544327964814	-7.651051691178929	-0.0008694587126288915	6.658211482751795	-0.9030899869919435	0.0	-0.1624115617644887	-6.658211482751795	-0.027797161620935564	6.658211482751795	-0.3010299956639812	0.2204478614412516	-78.73754891026957	0.003911775556201197	-0.46470587995722945	0.1366883037787712	-30.17134010346468	0.3628152332484791	-203.40011692792632	0.4496904754255335	-290.0199966283708	0.2600486229604532	-101.97469413473523	6.658211482751795
HINFP	0.3930271787089484	-24.889410289700752	0.3881541798345304	-22.33913452199613	0.1985304765020105	-2.17979854051436	0.2450221562147839	-10.698970004336019	0.22660530057144554	-8.640164517660113	0.2296399120358582	-4.806875401645538	6.658211482751795	-0.9030899869919435	0.9964067352759918	-1.0	0.8058122075557029	-2.00436480540245	8.233619676759702	-2.43297363384094	0.0	-0.1624115617644887	0.2758832407801518	-6.3260580013659125	0.17304872150408898	-1.5934598195660448	0.3218559763619709	-1.9625735020593764	0.26579745880878264	-4.542118103266008	0.0	-0.46344155742846993	0.5825679855807734	-0.40340290437353976	0.1782931060826838	-0.8664610916297825	0.3775948847192796	-23.191114132640188	0.0	-0.3010299956639812	0.08949467982780436	-1.2388241868442686	0.4789633139864607	-37.2335871528876	0.4501898581949412	-31.30803489723264	0.17181813195587142	-2.9430951486635273	0.9928402084271338
PDX1	-6.658211482751795	-0.027797161620935564	-1.5754081940079072	-0.0008694587126288915	6.658211482751795	-0.3010299956639812	6.658211482751795	-1.2041199826559248	0.0	-0.21253952548158495	0.07828419041920923	-3.54515513999149	0.6188249225068447	-300.0	0.8025214517171709	-300.0	0.6487772772076009	-300.0	0.3425300611720096	-110.98716277529483	0.5125096701284737	-177.0017406615763	0.5196832483618219	-200.56224943717962	0.4001228060364259	-110.5767541260632	0.654554603897976	-300.0	0.6134488098060478	-300.0	0.16613497810318265	-18.146301788223827	0.3802469694433588	-82.3223930472795	0.31574163394972776	-88.48280410205003	-6.658211482751795	-0.05012229596312526	0.0	-0.1624115617644887	0.0	-0.11182050608167508	0.0	-0.3010299956639812	6.658211482751795	-0.5058454059815571	0.0	-0.1624115617644887	0.16955537446253285
Lhx3	7.651051691178927	-1.2620126736665693	6.658211482751795	-0.9030899869919435	0.5837627542562649	-0.6989700043360187	-0.4138387496952185	-0.07987667370927601	0.15197638156952922	-0.9507819773298184	0.04999374255104183	-1.157390760389438	0.40848580950560703	-44.0395292224657	0.497724041406205	-43.61439372640169	0.4718137339456203	-30.962573502059378	0.0	-0.3010299956639812	0.12736992886781145	-1.024568191490737	-0.006869825799145296	-0.23136189875238547	0.2028049839564024	-2.769551078621726	0.4312106795291008	-9.709965388637482	0.3168950929219795	-15.498940737782249	7.651051691178927	-1.2041199826559248	0.6769916392135016	-0.978810700930062	0.9928402084271338	-0.7798919119599449	0.0	-0.1624115617644887	0.0	-0.1624115617644887	0.0	-0.09366495819490939	0.9928402084271338	-0.619788758288394	6.658211482751795	-0.5058454059815571	0.0	-0.3010299956639812	6.658211482751795
ELF5	6.658211482751795	-0.728158393463501	0.4846038408154149	-0.7471469690201069	1.5754081940079072	-2.4436974992327127	0.5825679855807734	-0.5816987086802545	1.9892469437031255	-1.8386319977650252	0.5825679855807734	-0.8124792791635369	0.5825679855807734	-0.7644715530924511	6.658211482751795	-0.9030899869919435	0.2312326562848773	-0.9871627752948278	0.19026709779660608	-41.920818753952375	0.14120474447065245	-18.25026368443094	0.15289287369391616	-28.600326278518963	0.07796035074227599	-0.4156687756324692	0.02202462499560096	-0.41005039867429227	6.658211482751795	-0.9030899869919435	0.12965440425505895	-15.381951903287908	0.10907857462095964	-9.55129368009492	0.07381561519713963	-7.876148359032914	0.13830865462260689	-20.044312249686495	0.1184309581424982	-11.671620396561263	0.15982262259556965	-17.97881070093006	0.17790733128000288	-2.3809066693732572	0.2552319017546378	-2.7235381958267557	0.268433168878227	-1.8416375079047504	0.1504704473745643
STAT1	0.0	-0.208309350979882	0.23127909184874546	-1.4400933749638876	0.9928402084271338	-1.2276782932770802	0.584162115102353	-1.279014255846261	0.05244834356553955	-0.32239304727950685	6.658211482751795	-1.8068754016455384	0.1765240939137396	-13.856985199745905	0.10164652179434863	-5.694648630553377	0.13109753647392375	-5.494850021680094	0.06932018380528703	-1.8860566476931633	0.0	-0.6439741428068773	0.0381885654587932	-1.0540392964224314	0.14279274182671656	-1.7033348097384688	6.658211482751795	-0.728158393463501	0.0974607426878511	-1.1726307269461747	0.019827442279808843	-0.640164517660112	0.08486392320596804	-0.46852108295774486	0.05926957090688874	-1.9318141382538383	0.09996257721251084	-1.3353580244438745	0.152339006405375	-10.7594507517174	0.23863104605189825	-6.448550002027125	-0.046291176385132235	-0.10846254232743552	0.0	-0.3010299956639812	0.0	-0.3010299956639812	0.06535571044020456
REST	0.26291423632467503	-1.0506099933550872	0.20431708416952812	-1.0915149811213503	0.12024407395688035	-0.5512936800949201	0.1843459122894126	-0.7851561519523022	0.3271115299956627	-2.4559319556497243	0.9928402084271338	-0.978810700930062	0.12390727923582393	-1.7423214251308154	0.0	-0.6020599913279624	0.9928402084271338	-1.0467236633326955	1.31761510201628	-1.7569619513137056	0.3023068048517937	-4.2441251443275085	0.19059584555560333	-2.630784142589857	0.6090230282675593	-25.468521082957746	0.4222146986345213	-11.84163750790475	0.2951848334429436	-6.35261702988538	0.6769916392135016	-1.1186153432294272	0.0	-0.24412514432750865	0.9964067352759918	-1.0343280287798933	0.3075590897790009	-6.804100347590766	0.09575444134736184	-1.2471835688117285	0.23330224949844236	-3.9469215565165805	0.25937463919693626	-4.928117992693875	0.12492059859467587	-1.705533773838407	0.2515112900997974	-2.3106911408763797	0.8058122075557029
CTCF	0.3009875004439864	-25.00788851221305	0.7226993329312765	-30.657577319177793	0.2630313231883101	-18.040481623027002	0.3517176871030968	-25.638272163982407	0.18282054993051888	-9.590066876668706	0.0	-0.12493873660829993	-7.651051691178929	-0.0008694587126288915	0.0	-0.057991946977686754	0.0	-0.3010299956639812	-6.658211482751795	-0.015472686656207449	-0.10333851548139618	-0.0008694587126288915	0.0	-0.3010299956639812	0.1796735291188061	-9.603800652904264	-0.03842914140194683	-0.046240308266771224	0.0	-0.3010299956639812	-6.658211482751795	-0.013676222949234684	-7.651051691178929	-0.007004901568658489	0.0	-0.1624115617644887	0.1873788664455296	-10.453457336521868	-0.015124313383853075	-0.15366288787019466	0.21243926479101596	-11.838631997765026	0.12657184405162153	-4.806875401645538	0.15272515625705965	-6.649751981665837	0.023485978798705474	-0.6615435063953952	-6.658211482751795
GATA1::TAL1	0.3212083667402881	-0.4921441283041691	-0.5825679855807733	-0.03432802877989328	0.4138387496952185	-0.6143937264016879	0.5837627542562649	-1.1180450286603996	6.658211482751795	-0.5058454059815571	0.5825679855807734	-0.45469288353417586	0.17870280863147064	-6.17979854051436	0.3610693868615141	-5.268411234813262	0.11534581050588645	-4.320572103387881	0.13517193694396326	-5.690369832574101	0.3861490935234751	-4.209714835966758	0.08510213364183725	-2.065501548756432	0.1499714109883977	-3.1778319206319825	0.2787691959985128	-8.354577730650908	0.2781484233812627	-9.145693958198919	0.1161701248533057	-3.3169529617611504	0.12421410836235595	-3.277366077466188	0.10330926604816576	-3.028724151261895	1.9892469437031255	-2.274905478918531	0.03660606740123518	-0.9871627752948278	1.9892469437031255	-2.3306831194338877	0.0	-0.3010299956639812	0.0	-0.6020599913279624	0.5825679855807734	-0.8124792791635369	0.2010009555048004
ESRRB	6.658211482751795	-0.728158393463501	0.9928402084271338	-0.6736641390712486	-0.4691772191884806	-0.0118871597316481	0.0	-0.6020599913279624	0.10432407968959727	-0.8041003475907662	0.0	-0.6020599913279624	0.3476424868664492	-1.0352690789463705	0.2262363488738305	-1.5257837359237447	6.658211482751795	-0.46344155742846993	0.6585028401937646	-49.84163750790475	0.7180994667207472	-35.8153085691824	0.9773801787324032	-145.04479346245805	0.2475153250100948	-7.866461091629782	0.2743071345647776	-5.204119982655925	0.1823255851649704	-4.787812395596042	-0.1923877983980869	-0.1518108830086013	0.3535498569129645	-1.518557371497695	0.2409677511695019	-1.5272435506827877	0.0	-0.3010299956639812	6.658211482751795	-0.8386319977650252	-0.1697248634048284	-0.10957898119908571	0.4138387496952185	-0.43415218132648237	0.035330188726926635	-0.5058454059815571	0.0	-0.3010299956639812	0.2409072540514341
Pou5f1::Sox2	-6.658211482751795	-0.027797161620935564	6.658211482751795	-1.2041199826559248	0.10495046086028813	-0.632644078973981	0.0	-0.08196966321511988	0.08583297677949357	-1.1965428843515862	0.12642555766131608	-5.590066876668706	0.2362147743952053	-33.09151498112135	0.3718658396276657	-64.63638802010786	0.1857534823775056	-11.935542010773082	0.06139401141455305	-0.5228787452803376	0.3218379518000209	-1.3196644865854368	6.658211482751795	-0.6439741428068773	0.4285607125138613	-10.135488918941608	1.0134778490328005	-41.71896663275227	0.4574128217381204	-22.939302159646388	0.31324977760420264	-39.87942606879415	0.34317909297948945	-29.23284413391782	0.2859867032168707	-28.034328028779893	-0.992840208427134	-0.010995384301463193	0.16972486340482829	-0.5331323796458906	-0.484603840815415	-0.07007043991541213	-0.9982000059537898	-0.0039263455147246756	6.658211482751795	-0.728158393463501	-0.32120836674028824	-0.11633856484638239	0.3233079097622145
SOX2	0.9928402084271338	-0.5171264163912462	0.0	-0.24412514432750865	0.09778898252943943	-3.2471835688117285	0.0	-0.3010299956639812	0.0	-0.3010299956639812	0.031804025298249376	-1.359518563029578	0.4476287707208968	-187.79588001734407	0.4589053937520227	-199.431798275933	0.3806767902910757	-132.7471469690201	0.0	-0.3010299956639812	0.5825679855807734	-0.3010299956639812	-6.658211482751795	-0.08990945440593186	0.246756839583859	-53.906578314837766	0.3501741137629575	-110.32330639037514	0.38965424616937744	-159.3288271572849	0.1443176300244938	-0.5086383061657274	0.3464064209101528	-2.4111682744057927	0.0	-0.20620961530918128	0.0	-0.3010299956639812	0.0	-0.040958607678906384	-7.651051691178929	-0.00261361560268669	6.658211482751795	-0.9030899869919435	0.0	-0.3010299956639812	0.0	-0.3010299956639812	6.658211482751795
STAT3	-0.036293846350344265	-0.15366288787019466	0.4691772191884805	-1.6777807052660807	0.0	-0.2749054789185309	0.22204945329943784	-0.575118363368933	6.658211482751795	-0.9030899869919435	0.5837627542562649	-1.0366844886138888	0.15150318256506992	-20.642065152999546	0.1404066207936274	-16.87942606879415	0.08948487190394304	-8.47755576649368	0.08886560700765192	-8.97469413473523	0.07624698346365928	-5.386158178123931	0.9928402084271338	-0.712198270069774	0.15430454349438694	-1.1040252676409354	0.05910590493860264	-1.5686362358410126	0.20640156636098933	-1.191789027075778	0.08495031687883199	-6.399027104313252	0.04660024743764487	-2.2335871528876003	0.05374537922922098	-3.9208187539523753	0.1314761389497858	-5.130768280269024	0.16951288711245072	-20.847711655616944	0.18952114974693995	-12.18111458540599	0.04306615039652801	-0.5316526695878427	0.5139556248253703	-1.0048037084028205	0.3212083667402881	-0.7304870557820835	0.1062452479345176
TFCP2	6.658211482751795	-0.5058454059815571	0.0	-0.3010299956639812	0.048090279935435534	-0.5361070110140926	0.2273591923313782	-1.3615107430453628	0.22230657984409	-0.9318141382538383	0.24641568761421534	-2.5900668766687054	0.06672514922074298	-1.623423042943488	0.2266533130375513	-4.543633966870956	0.054742222651884685	-1.3675427078152758	0.0616312495159048	-1.5816987086802545	0.07539635382431653	-1.5590909179347823	6.658211482751795	-1.2041199826559248	0.7363249658071498	-2.1511952989481964	0.11365499010122256	-3.11069829749369	0.2690208751293347	-5.303643611266668	0.0819518475626437	-1.978810700930062	0.1296480263723573	-3.3979400086720375	0.07301382466176706	-1.8794260687941502	0.21410888714492465	-2.4461169733561254	0.08101184435806348	-1.1771783546968955	0.8733775728531834	-2.1643094285075746	0.584162115102353	-1.5214335044061567	0.0	-0.20551195334083036	0.16501199707768455	-0.8096683018297085	0.11348766017695144
Zfx	0.15595209240218436	-23.5016894462104	0.3690321994974349	-11.555955204081924	0.2629657240580132	-1.2027324591692836	0.09669781163048864	-9.288192770958808	0.20247606317160627	-33.61439372640169	0.023206768969104927	-0.5030703519267851	0.0	-0.35556141053216145	0.0	-0.3010299956639812	0.13426982105833546	-0.744727494896694	0.9928402084271338	-1.5421181032660076	0.06500845510958705	-3.2684112348132612	0.19985417047346066	-20.430626090384955	0.2511905036542577	-52.342944147142894	0.14385905150077138	-17.252588192113578	0.2678804173081069	-36.43651891460559	0.0	-0.21253952548158495	0.0	-0.16430942850757438	6.658211482751795	-0.6439741428068773	0.27002590524902714	-64.62160209905186	0.09498048230591237	-8.335358024443874	0.2679493039508866	-34.50307035192679	0.3763555704899381	-130.6695862266508	0.3749186390726025	-113.04769199033788	0.07617682938680155	-3.6497519816658373	-0.0848639232059681
MYC	0.16961467981352152	-16.113509274827518	0.1375026493948682	-10.480172006224281	0.22758894225105786	-27.679853713888946	0.1323889792109059	-8.05749589383192	0.2434413882763763	-33.89619627904404	0.05828043969970365	-2.58838029403677	0.9976015039514836	-1.8356471442155629	0.0	-0.595166283380062	0.3781789878818017	-1.1592667653881934	0.06017218108649785	-2.910094888560602	0.09814698484125672	-5.032920265855503	0.31716683806040896	-4.598599459218456	0.5193007721504248	-147.51999305704285	0.26758747941256505	-41.3585258894959	0.1149439178871835	-7.289882634888183	1.31761510201628	-2.1360826230421397	0.0	-0.39040559077478	0.6769916392135016	-1.1487416512809248	0.2428814936969136	-32.405607449624576	0.0	-0.6020599913279624	0.18797022441449676	-17.91721462968355	0.3177383297932882	-52.45469288353418	0.29782459772063524	-47.98296666070122	0.1813059249822573	-17.625251653989896	6.658211482751795
FOXA1	1.5754081940079072	-0.8794260687941502	6.658211482751795	-0.9030899869919435	7.651051691178927	-2.4078232426041333	0.3368768715818643	-1.1771783546968955	0.14135490631390138	-10.342944147142896	0.16411844525740332	-16.183758700008216	0.16416822451106822	-8.749579997691106	0.23651008172726404	-27.630784142589857	0.15150642792411256	-9.554395796726402	0.17313177435602245	-11.415668775632469	0.16761007335962586	-5.806875401645538	0.2469499213175668	-17.638272163982407	0.4138387496952185	-0.3645162531850878	0.15633310385535798	-1.8761483590329142	0.0991925036979298	-4.379863945026242	0.3434814994251334	-34.46344155742847	0.4030530113498544	-37.99139982823808	0.4273746125206807	-55.1001794975729	-6.658211482751795	-0.05012229596312526	0.0	-0.5346171485515817	0.0	-0.3010299956639812	0.0	-0.13966199342900631	0.4846038408154149	-0.8996294548824371	0.1734443134356886	-2.8181564120552274	0.22491980814278772
EWSR1-FLI1	0.35136484010222313	-2.0555173278498313	0.9987992549944488	-2.517126416391246	0.24097927788319135	-2.083546051450075	0.892134612707172	-3.2298847052128985	0.16044234256361362	-1.140861702705469	0.0	-0.3010299956639812	0.0	-0.3010299956639812	-0.9964067352759918	-0.03385826726096737	0.0	-0.562249437179612	0.5825679855807734	-1.1203307943679464	-0.484603840815415	-0.06854212931099489	0.0	-0.24260397120697574	6.658211482751795	-1.453457336521869	0.0	-0.12493873660829993	-0.992840208427134	-0.04817696468408802	0.5825679855807734	-0.5016894462103995	0.0	-0.3010299956639812	0.0	-0.19586056766464954	0.2162883695580857	-1.5287082889410615	0.13745981962424764	-0.7011469235902933	0.3621126618029151	-0.6695862266508091	6.658211482751795	-1.5058454059815571	-0.0703778797933433	-0.13846558914096216	0.0	-0.2118316288588323	0.11538481101216125
Nfe2l2	0.19602484894055025	-8.567030709125595	0.6211002051879457	-2.447331783887807	0.8622014834540448	-6.72584215073632	0.18906711732358605	-8.76447155309245	0.24380713918266805	-16.661543506395397	1.5754081940079072	-1.078313524516398	0.0	-0.3010299956639812	0.0	-0.17783192063198247	0.0	-0.11182050608167508	0.28127723695133505	-8.018634490921455	0.3320189796832301	-27.728158393463502	0.3664839455088561	-41.378823718224965	0.3103299670802485	-9.18243463044022	0.07073381779056345	-2.282329496997738	0.0072973369859352264	-0.3809066693732573	0.03307150570877947	-0.8601209135987634	0.19816441243621052	-8.671620396561263	0.2365917126925234	-18.785156151952304	0.032630477046763494	-0.721246399047171	0.0	-0.22694530663573742	0.02914585495517933	-0.6989700043360187	0.1403416961728741	-6.920818753952375	0.34348095166466386	-37.537602002101046	0.34268349745449395	-38.63827216398241	0.18369065982352145
Arid3a	0.0	-0.3010299956639812	0.0	-0.19586056766464954	7.651051691178927	-1.485452247339714	0.4138387496952185	-0.438898616350944	0.9928402084271338	-0.978810700930062	0.22204945329943784	-0.6478174818886375	0.2922356445024983	-139.76955107862173	0.3369604205596218	-174.17522353752446	0.2403974489642148	-71.49620931694282	0.02813969820481457	-1.712198270069774	0.006792346090549633	-0.5272435506827877	0.012799409817891207	-0.9355420107730815	0.07979703205512463	-1.0	0.15812969507035884	-32.732828271596986	0.15496531449083562	-30.54821356447571	0.04980743341138491	-3.744727494896694	0.07605185762854899	-6.570247719997592	0.03648005960397424	-3.2549252084179425	6.658211482751795	-0.5058454059815571	0.0	-0.3010299956639812	0.0	-0.3010299956639812	0.0	-0.20551195334083036	6.658211482751795	-0.728158393463501	0.0	-0.3010299956639812	0.12098132925426207
NFATC2	6.658211482751795	-0.9030899869919435	0.030695980778848237	-0.5783960731301689	0.4144372516975249	-0.6882461389442457	6.658211482751795	-1.0467236633326955	0.0	-0.1797985405143598	0.4146371398920956	-0.8538719643217619	0.12036466928939428	-29.35163998901907	0.11201748424195768	-32.18111458540599	0.09368992031512134	-32.77989191195994	0.07037517017656987	-14.374687549038326	0.3621126618029151	-0.4596705252091262	0.17929890483463226	-1.2291479883578558	0.16972486340482829	-0.42945706011810236	0.3408345550278638	-1.1481303992702339	0.1772739328903025	-7.585026652029182	0.10455315871320704	-25.36251027048749	0.08263411755782102	-9.593459819566045	0.08179031984255274	-9.866461091629782	6.658211482751795	-0.9030899869919435	0.011629739526319774	-0.9244530386074693	-0.4138387496952185	-0.16052195262580163	0.0	-0.3010299956639812	0.9928402084271338	-0.5016894462103995	0.5825679855807734	-0.6736641390712486	0.1099524831284429
HNF1B	7.651051691178927	-1.2620126736665693	0.0	-0.3851027839668654	0.5825679855807734	-0.5670307091255943	6.658211482751795	-0.3010299956639812	0.0	-0.368556230986828	0.4138387496952185	-0.5100415205751654	0.4292180545400621	-26.667561540084396	0.5740402233903753	-40.35951856302958	0.460652153767953	-22.910094888560604	0.30247181670193235	-1.5100415205751654	0.6055060782044146	-2.9546770212133424	0.14335738588339922	-1.9281179926938745	0.3032879541922021	-8.35261702988538	0.4006220688615253	-24.899629454882437	0.4800530358706279	-29.950781977329818	0.27411690665155075	-1.3585258894959005	0.16174242565059738	-1.5030703519267852	0.9928402084271338	-1.2276782932770802	0.9928402084271338	-0.8761483590329142	0.9928402084271338	-0.5171264163912462	0.0	-0.3010299956639812	0.0	-0.21253952548158495	0.0	-0.1624115617644887	0.4138387496952185	-0.5100415205751654	0.0041396115770717355
EBF1	0.24097927788319135	-2.2041199826559246	0.9928402084271338	-1.3362990746103518	6.658211482751795	-0.8386319977650252	0.16770575750797884	-1.2196826878598488	0.19921475073005415	-29.728158393463502	0.23260705184813435	-1.2471835688117285	0.9928402084271338	-1.4156687756324693	0.3621126618029151	-0.8664610916297825	0.03689911090444367	-0.8961962790440432	0.13229684706604392	-5.453457336521869	0.1913772720308668	-21.954677021213342	0.06850837119959817	-3.453457336521869	0.4048707494286082	-129.45469288353416	0.2424951664542473	-45.485452247339715	0.08781736953838787	-5.2716462179787715	6.658211482751795	-0.3010299956639812	6.658211482751795	-0.728158393463501	0.0	-0.7644715530924511	0.21555210978315892	-35.92445303860747	0.0541628667235894	-2.91721462968355	0.17160383884352115	-22.135488918941608	0.1752653738415233	-23.939302159646388	0.21250059794861248	-30.61261017366127	0.4929626860735655	-4.924453038607469	0.0
INSM1	0.2394608272240944	-8.504455662453552	0.08683852485500533	-3.795880017344075	0.13534655816073998	-2.0649968485463455	0.3304128114126261	-9.070581074285707	0.3199681388397311	-41.995678626217355	0.07031398823901028	-2.192464971931147	0.5825679855807734	-0.4698003017969178	6.658211482751795	-0.5058454059815571	0.4138387496952185	-0.6946486305533762	0.0	-0.23062267392386154	0.016775573415681783	-0.5406075122407691	0.3368768715818643	-1.3695721249749762	0.3228652995831244	-44.87614835903292	0.14473393962505549	-8.823908740944319	0.058743292488211	-2.0433514207947967	0.0	-0.11182050608167508	0.0	-0.3010299956639812	0.9928402084271338	-0.978810700930062	0.20113046499025408	-17.747146969020108	0.0	-0.12493873660829993	0.2085524210801422	-12.809668301829708	0.21582753370213054	-19.34582345812204	0.2650686209311092	-28.55284196865778	0.1905621952696142	-8.79860287567955	1.5754081940079072
FEV	0.9928402084271338	-1.3362990746103518	0.4691772191884805	-1.5114492834995557	0.39210285415678897	-1.3334820194451191	0.9928402084271338	-1.3362990746103518	0.13563686622842547	-0.9208187539523752	0.16661775623557165	-1.0	0.0	-0.7644715530924511	0.5837627542562649	-1.1180450286603996	0.13707964236629186	-4.39577394691553	0.3625657990763872	-33.276544327964814	0.3619774259571789	-26.744727494896694	0.4581276206535924	-59.01863449092146	0.16382235153800653	-6.145693958198919	0.16823456187059002	-7.4698003017969175	0.16402123590598972	-4.882728704344236	0.2284288709182657	-8.832682665251824	0.3693655017252913	-19.96657624451305	0.2580654461705361	-19.61798295742513	0.125350178764913	-4.054039296422431	0.19121030245915213	-2.1209041204999273	0.049256830475203836	-1.1518108830086013	0.10629554629556867	-3.1655792963184672	0.24509858374560006	-3.75448733218585	0.6769916392135016	-1.785156151952302	0.33434992561953275
FOXO3	-0.2627941768696404	-0.12609840213553863	0.0	-0.12493873660829993	0.0	-0.057991946977686754	0.0	-0.6020599913279624	0.20701492397801596	-12.554395796726402	0.23125502436960405	-14.284832642151542	0.3211110251940512	-24.567030709125593	0.42794805892241344	-43.32790214206428	0.35373049733135553	-26.536107011014092	0.28590443104418223	-16.07058107428571	0.21201484991183966	-7.35261702988538	0.3252144871992084	-21.826813731587727	0.0680138416750687	-0.7619538968712046	0.4255886745200572	-12.350665141287859	0.30558216527223425	-20.52432881167557	0.4731416603572303	-33.96257350205938	0.4710658497698921	-34.192464971931145	0.4991970318138342	-57.769551078621724	-6.658211482751795	-0.08990945440593186	0.0	-0.08196966321511988	0.0	-0.18309616062433978	-6.658211482751795	-0.08990945440593186	-0.805812207555703	-0.002176919254274547	0.14524357506475052	-4.962573502059376	0.3994514148472259
HOXA5	0.0	-0.3010299956639812	-0.9964067352759918	-0.0061230850587887945	-0.5825679855807733	-0.1837587000082169	0.0	-0.3010299956639812	0.0	-0.3010299956639812	0.05623211315446406	-1.853871964321762	0.4589378673304637	-129.03905380426616	0.5591451428701595	-237.41907502432437	0.4806085710789314	-145.6401645176601	0.4107349978123165	-94.70996538863749	0.4559949767550785	-121.98296666070122	0.484542198928405	-149.04769199033788	0.3912605729843363	-102.48945498979339	0.5838895814782737	-247.63078414258985	0.5642173713009211	-223.41680122603137	0.249772263023512	-27.02502800570193	0.4139570202182369	-68.3223930472795	0.3877716255161797	-81.1354889189416	0.0	-0.057991946977686754	0.0	-0.12493873660829993	0.0	-0.3010299956639812	0.0	-0.3010299956639812	-6.658211482751795	-0.007004901568658489	0.0	-0.19586056766464954	0.21011290796846085
RARA::RXRA	0.08050261706909212	-2.369572124974976	0.39210285415678897	-1.5575202309355514	0.9928402084271338	-0.8761483590329142	6.658211482751795	-1.5058454059815571	0.07979948478941612	-1.978810700930062	0.0	-0.3010299956639812	6.658211482751795	-0.5058454059815571	0.0	-0.23582386760966928	6.658211482751795	-0.728158393463501	0.2537416769229588	-3.774690718274137	0.19218384325744514	-7.530177984021837	0.2120877242732101	-12.124360062995832	0.2708471999217961	-9.129596094720974	0.33310698684472073	-6.055024091587952	0.7649411668273913	-2.8632794328435933	0.30799023726994545	-0.9469215565165803	6.658211482751795	-0.6020599913279624	0.0	-0.3010299956639812	0.07781028253663788	-2.2006594505464183	0.9928402084271338	-0.9244530386074693	0.15293893479721682	-6.4723700991286615	0.13932211484329265	-5.244887733604929	0.18113189758724746	-8.63264407897398	0.06856132375584356	-0.9393021596463883	0.43587784256070455
NR4A2	0.03908723147403145	-2.7328282715969863	0.0229632970170772	-1.4723700991286615	0.02549063926105831	-1.665546248849069	0.0	-0.6020599913279624	6.658211482751795	-0.9030899869919435	0.0	-0.3010299956639812	0.22503949535194726	-1.9208187539523751	1.9892469437031255	-2.6635402661514704	6.658211482751795	-0.5058454059815571	0.2918269330882568	-27.869666231504993	0.5526965888713951	-30.231361898752386	0.5914120835360617	-113.72584215073633	0.1613922567015112	-43.12784372725171	0.289960702868078	-7.97469413473523	0.10555760449299402	-18.321481620959887	0.16042001915412354	-0.7878123955960422	1.9892469437031255	-1.812479279163537	0.16972486340482829	-0.42945706011810236	0.06009627249386544	-6.614393726401688	0.03706198086968688	-2.6345120151091	0.0	-0.595166283380062	0.1284544957745287	-23.946921556516582	0.12217540476074087	-20.476253533188437	0.5837627542562649	-1.0736575533743449	0.10431150259904767
NFIC	-0.1923877983980869	-0.14327110961711734	0.0	-0.3010299956639812	0.0	-0.12493873660829993	0.4846038408154149	-0.6556077263148893	0.0	-0.6020599913279624	-0.583762754256265	-0.058488567365596905	0.4433294390290947	-191.6946486305534	0.28898428979794377	-54.42021640338319	0.3666696751266711	-132.0400051616716	6.658211482751795	-0.46344155742846993	0.0	-0.19586056766464954	-0.992840208427134	-0.07883394936226125	0.4020326517940793	-164.83564714421556	0.2295398766805372	-42.46344155742847	0.2751707190898581	-63.62893213772826	-0.992840208427134	-0.004803708402820599	0.0	-0.1493537648169334	-6.658211482751795	-0.08990945440593186	0.31711792275393363	-97.89279003035213	0.4187209969278567	-172.41116827440578	0.5782155491219585	-300.0	0.07321410731024604	-5.853871964321762	-0.002916292095328387	-0.2335871528876005	0.10097265562875232	-3.619788758288394	6.658211482751795
EGR1	0.6765591954515886	-300.0	0.5468250437833636	-243.83863199776502	0.5246266528395765	-247.07417242537525	0.6258531933722005	-300.0	0.6757788099912128	-300.0	0.3621896591585648	-140.14996674231023	-6.658211482751795	-0.027797161620935564	-6.658211482751795	-0.013676222949234684	0.0	-0.3010299956639812	-6.658211482751795	-0.027797161620935564	0.0	-0.3010299956639812	-6.658211482751795	-0.013676222949234684	6.658211482751795	-0.46344155742846993	0.0	-0.040958607678906384	0.4138387496952185	-0.438898616350944	-6.658211482751795	-0.057991946977686754	0.0	-0.3010299956639812	0.0	-0.3010299956639812	0.37130442267516894	-119.97881070093007	-6.658211482751795	-0.027797161620935564	0.1787285687575173	-29.97881070093006	0.6650291083805238	-300.0	0.7469600814728361	-300.0	0.4950924194532638	-258.12959609472097	0.0
PLAG1	0.2681360900407679	-11.39577394691553	0.16130846450351874	-4.288192770958809	0.13421773567393191	-2.9788107009300617	0.1765461142149228	-5.568636235841012	0.4101588369166996	-20.99567862621736	0.2003960802949512	-3.869666231504994	0.0	-0.3010299956639812	0.9928402084271338	-0.9244530386074693	0.0	-0.37161106994968846	0.584162115102353	-1.204815410317576	0.4555678742300901	-2.319664486585437	0.1002971546007074	-0.8996294548824371	0.28086994438320695	-11.835647144215564	0.5139556248253703	-1.0414361167780326	0.06508523764711227	-0.5528419686577808	-6.658211482751795	-0.057991946977686754	6.658211482751795	-0.728158393463501	0.0	-0.22112552799726048	0.2972826608253373	-13.00788851221305	0.3216878259150542	-1.0195421077239	0.11046145034927732	-2.061480274823508	0.3022036917085737	-13.573488738635424	0.2320155412889844	-7.202732459169283	0.1949567972459499	-4.403402904373539	0.5825679855807734
Nr2e3	0.3621126618029151	-0.728158393463501	-0.23123265628487746	-0.05898575629443027	0.22394900667812515	-2.744727494896694	6.658211482751795	-0.728158393463501	0.08744958319626764	-0.6861327796308466	0.9976015039514836	-2.321481620959886	0.218318400883806	-20.950781977329818	0.17268497193585647	-14.823908740944319	0.0659628434207168	-3.0644927341752872	0.20644383157868548	-4.347753658996677	0.09931697038131038	-2.7904849854573692	0.35136484010222313	-1.8181564120552274	0.13449289456458652	-5.5638373529592435	0.1805560824403048	-1.6516951369518393	0.9976015039514836	-1.9469215565165803	0.12915443943279958	-6.094204119632131	0.15553306117435153	-7.1830961606243395	0.040263620484439926	-1.5512936800949202	0.5837627542562649	-1.254144804826271	0.2136886375508637	-10.6345120151091	0.10060259128499308	-2.9706162223147903	0.0	-0.4400933749638875	6.658211482751795	-0.728158393463501	0.05955572699482953	-1.1567672219019907	0.14740432016152352
ESR2	0.11297745447313255	-6.318758762624412	0.050233978573457454	-2.0172766123314547	0.06931841937783682	-3.3851027839668655	0.026603452429358482	-0.906578314837765	0.13766188584967726	-11.576754126063193	0.20158682775764308	-0.978810700930062	0.3212083667402881	-0.7189666327522725	0.4852620042475343	-2.657577319177794	6.658211482751795	-0.728158393463501	0.1444957619140833	-4.950781977329818	0.17496764898354944	-14.448550002027124	0.2030000838202816	-29.54515513999149	0.4014887838639866	-97.04575749056067	0.18212984195793674	-19.826813731587727	0.13658424796291416	-4.97061622231479	0.0	-0.3010299956639812	0.12924438488292314	-0.5391021572434522	6.658211482751795	-0.728158393463501	0.14615555797277582	-8.372634143407268	0.3217478593894844	-0.9913998282380825	0.04529737162103311	-1.9065783148377649	0.16101821884678655	-15.563837352959244	0.2181153437693995	-27.116338564846384	0.026520632483151063	-0.8153085691824012	0.0
ARNT::HIF1A	0.2280265113552741	-26.772113295386326	0.1595020715997664	-12.238824186844269	0.1864117537697625	-15.63264407897398	0.16684640615441448	-14.559090917934782	0.2588667363168044	-34.18375870000822	0.1854325840021636	-17.43533393574791	-0.5825679855807733	-0.13727247168202533	0.0	-0.3010299956639812	0.11940934963364665	-1.51427857351842	0.18881181413315534	-3.42021640338319	0.15233443241258424	-3.0619809025237896	0.2698810442866121	-8.7281583934635	0.4169759838948775	-21.442492798094342	0.15952145192584768	-9.910094888560602	0.0709853888447366	-1.5900668766687054	0.034884312541540154	-0.5346171485515817	0.09097291478988713	-2.7825160557860937	0.127181190222696	-7.31695296176115	0.3196490256362886	-50.65169513695184	0.21404523801702724	-0.9100948885606021	0.18509734517970666	-14.349692476868064	0.4711232140710574	-108.28903688100472	0.4105326612953008	-83.90308998699194	0.26824248605432993	-33.694648630553374	0.9928402084271338
SOX10	0.0	-0.12493873660829993	0.0	-0.1624115617644887	-0.006952736707985057	-0.16115090926274472	-6.658211482751795	-0.05012229596312526	0.2408064931534262	-0.5361070110140926	0.07313251197564125	-6.838631997765025	0.36387415127015854	-126.05601112492623	0.39638327023350056	-146.77469071827414	0.4136473198319358	-99.73992861201492	0.0	-0.3010299956639812	0.007379404543999574	-0.3526170298853802	0.22230657984409	-0.9706162223147904	0.22731455792555225	-44.05502409158795	0.3711092022364769	-89.44249279809434	0.3489195169951565	-98.10402526764094	0.050651953218818366	-2.0315170514460648	0.17593382789194775	-5.863279432843593	1.5754081940079072	-1.4975728800155674	0.0	-0.6020599913279624	0.0	-0.3010299956639812	-6.658211482751795	-0.0017406615763012698	0.0	-0.057991946977686754	-0.992840208427134	-0.07883394936226125	0.0	-0.3010299956639812	0.12193180263162165
Atoh1	0.7359391048932343	-113.21253952548159	0.8457009099635313	-285.19111413264017	0.7259469774094842	-300.0	0.7572062101741946	-101.6968039425795	0.0	-0.09258863922541387	0.0	-0.11182050608167508	-0.992840208427134	-0.014573525916998339	-1.9892469437031255	0.0	-0.992840208427134	-0.004803708402820599	0.0	-0.057991946977686754	-3.157171813061743	0.0	-6.658211482751795	-0.007004901568658489	-0.04372117038451195	-0.00261361560268669	-8.968666793195208	0.0	0.0	-0.3010299956639812	0.011343059525903849	-0.5331323796458906	-9.231221180711186	0.0	-6.658211482751795	-0.0017406615763012698	0.21146309432021126	-26.6458915608526	0.047712733815021065	-2.580044251510242	0.20784170277183556	-20.991399828238084	0.5312920963008048	-13.368556230986828	0.053937126435011834	-0.790484985457369	0.42974150568781855	-19.505845405981557	-0.03342284021587672
BATF::JUN	0.4259662857573649	-81.97061622231479	0.3201696120132109	-11.490797477668897	0.5765810680797683	-67.30980391997149	0.4054990222544051	-87.15490195998575	0.4571414799327582	-86.51004152057517	0.13199036161681507	-11.539102157243452	-0.992840208427134	-0.00261361560268669	-6.658211482751795	-0.013676222949234684	-6.658211482751795	-0.0034883278458213473	0.07414005128362569	-1.485452247339714	0.3582631727964521	-52.47495519296316	0.2581845651887232	-41.09151498112135	0.05668643301857345	-1.832682665251824	0.0	-0.18309616062433978	0.0	-0.3010299956639812	-6.658211482751795	-0.013676222949234684	0.25255772055290737	-27.99567862621736	0.051100525089065214	-2.4461169733561254	0.0	-0.3010299956639812	-0.992840208427134	-0.004803708402820599	0.0	-0.3010299956639812	0.2390997724518868	-23.021363051615527	0.6552644019628863	-183.0241088635982	0.6575382246103115	-277.1174754620451	0.0
BCL6	6.658211482751795	-1.453457336521869	0.07250520976026545	-0.7099653886374819	6.658211482751795	-1.5058454059815571	6.658211482751795	-0.5058454059815571	6.658211482751795	-0.5058454059815571	0.028649798349915757	-0.6903698325741012	0.1582593685576825	-5.049635145623877	0.10215247649481407	-2.218244625347531	1.31761510201628	-2.2732727909734276	0.17807078708949234	-5.769551078621726	0.05549358766660166	-0.7931741239681502	0.13198799311245685	-1.6216020990518623	-0.028566323663045505	-0.1811145854059901	0.0	-0.3448615651886179	0.7350471164355067	-1.1791420105603	0.12106732391004953	-1.6946486305533763	0.08246073152289092	-1.3675427078152758	0.15184296302245515	-0.6289321377282637	0.9976015039514836	-1.8013429130455774	0.20644610439338376	-6.057991946977687	0.1072178906247907	-1.91721462968355	0.9928402084271338	-1.2276782932770802	0.2514288955079241	-1.0366844886138888	0.4846038408154149	-0.5867002359187481	0.1817296256672972
BHLHE40	0.892134612707172	-2.835647144215563	0.3408345550278638	-1.3467874862246563	0.10522625907731803	-2.453457336521869	0.5300219509042567	-1.3477536589966768	0.12770388718967	-3.214670164989233	0.09513630879919016	-0.6736641390712486	0.05658075408887374	-0.7033348097384688	0.11001879003338212	-1.5934598195660448	0.4075855074050733	-3.484126156288321	0.24204209958096445	-8.503070351926786	0.4581386613312997	-11.018634490921455	0.33287131683510585	-15.448550002027124	0.449578109487004	-24.65169513695184	0.3112547552279114	-11.311580177997289	0.10355386799669293	-2.1487416512809245	0.0878686378531119	-0.9318141382538383	0.2145248868000207	-3.9913998282380825	0.504439584011129	-11.61261017366127	0.20275935432529046	-6.575118363368933	0.15786948712789173	-1.853871964321762	0.17855099097900015	-5.405607449624573	0.3916285772717823	-20.79048498545737	0.28653582248527976	-13.316952961761151	0.2857977557296146	-12.60906489289662	0.08260827943294025
CDX2	0.0	-0.3010299956639812	0.5847908024120109	-3.9136401693252516	0.4138387496952185	-0.6252516539898961	6.658211482751795	-0.5058454059815571	0.0	-0.18309616062433978	0.21678418894040052	-1.856985199745905	0.2467810595045773	-55.5003129173816	0.2421887761120351	-54.031984286006356	0.2068482868114896	-35.42712839779952	0.011629964035429914	-0.638272163982407	6.658211482751795	-0.9625735020593764	0.01897899489275472	-0.906578314837765	0.0	-0.12493873660829993	0.17054718189418705	-2.9546770212133424	0.11841665305159944	-13.078313524516398	0.0589184958205589	-2.962573502059376	0.04810449407491877	-1.9625735020593764	0.08214592217667624	-1.0942041196321315	6.658211482751795	-0.5058454059815571	0.0	-0.1493537648169334	-0.06410183833253233	-0.21824462534753114	6.658211482751795	-1.2041199826559248	-0.07396263525718914	-0.2328441339178196	6.658211482751795	-0.3010299956639812	0.10068690229137336
CEBPB	0.2362795535272036	-2.7594507517174005	6.658211482751795	-0.9030899869919435	0.5825679855807734	-0.906578314837765	0.3164468588481728	-3.9829666607012197	0.2101256914425577	-4.667561540084395	0.2892154577508305	-0.7399286120149252	0.061028203862677925	-1.1999706407558657	0.16442834893573818	-4.853871964321762	0.4606905432262551	-7.436518914605589	0.0	-0.25103713874383854	0.8473562070702821	-2.4111682744057927	6.658211482751795	-1.453457336521869	6.658211482751795	-0.5058454059815571	0.2223237428302161	-1.193820026016113	0.1397765321475403	-3.191789027075778	6.658211482751795	-0.6020599913279624	0.1365473612848967	-2.1824346304402193	0.16586214492483173	-4.436518914605589	0.08313438917585107	-0.7695510786217261	0.0	-0.3316140833099998	0.3212083667402881	-0.4775557664936801	0.2800851895035936	-3.424812155072339	0.27482894799456503	-2.485452247339714	6.658211482751795	-0.5058454059815571	6.658211482751795
Crx	0.9928402084271338	-1.136677139879544	0.0	-0.21253952548158495	6.658211482751795	-0.9030899869919435	0.5825679855807734	-0.5670307091255943	0.8065828080221078	-2.3151546383555877	1.5754081940079072	-1.174573882232177	0.1132480475844946	-3.567030709125594	0.1089092054664887	-4.91721462968355	0.0883190818586115	-3.826813731587726	0.11143523977213582	-6.254144804826271	0.9928402084271338	-1.485452247339714	0.0	-0.3010299956639812	0.0	-0.2924298239020636	0.03967294399389975	-1.157390760389438	0.04527370584918774	-1.4934949675951281	0.08336657192269302	-3.0163737128754655	0.14971266318308282	-3.5391021572434522	0.0	-0.24260397120697574	0.7350471164355067	-1.3946949538588904	0.09323101444229392	-2.7825160557860937	0.16313221495840746	-4.1830961606243395	0.07799548195748589	-0.7399286120149252	0.0	-0.562249437179612	-0.0506083121234908	-0.15242734085788773	0.0860167312957669
DUX4	0.4305534330433589	-3.2958494831602008	0.4138387496952185	-0.6020599913279624	0.3922101089409364	-2.258060922270801	0.4231280866051402	-3.0793549985932125	0.5955013270763907	-6.1555228242543185	0.4138387496952185	-0.5100415205751654	0.11323984006509012	-4.490797477668897	0.2451098046630864	-16.96657624451305	0.16610686855650406	-6.2604276555499085	0.1456760118356721	-7.332547047110046	0.19843268101549555	-7.673664139071248	0.1648189865869833	-7.903089986991944	6.658211482751795	-0.9030899869919435	0.10383445161081606	-3.191114132640188	0.20815805277570984	-6.012333735073725	0.21362280078155116	-10.665546248849068	0.2900680504477149	-12.543633966870956	0.1946983790758285	-10.303643611266669	0.0	-0.36051351073141397	0.06137442000632683	-0.40120949323688493	6.658211482751795	-0.9030899869919435	0.07634280375514815	-0.6270879970298935	1.9892469437031255	-1.665546248849069	-0.2892154577508304	-0.042871802323186915	0.20700641921237609
E2F3	0.9928402084271338	-0.3957739469155299	6.658211482751795	-0.9030899869919435	0.6769916392135016	-1.38933983691012	6.658211482751795	-0.3010299956639812	0.9964067352759918	-0.8794260687941502	0.0	-0.341035157335565	1.4120387556490082	-2.876148359032914	0.9964067352759918	-1.6695862266508092	0.6513281195537457	-2.0190880622231564	6.658211482751795	-0.6439741428068773	0.9964067352759918	-0.6946486305533762	0.0	-0.6020599913279624	0.9985594656407852	-2.359518563029578	0.5843620032969239	-1.494850021680094	0.5300219509042567	-1.6516951369518393	0.19238779839808692	-0.40230481407448765	7.651051691178927	-0.9625735020593764	0.5825679855807734	-1.1203307943679464	0.0	-0.3010299956639812	0.9928402084271338	-0.5171264163912462	1.9892469437031255	-2.4814860601221125	0.9964067352759918	-1.4236586497942072	0.5825679855807734	-0.906578314837765	0.5139556248253703	-1.0048037084028205	0.9964067352759918
E2F4	0.5198353783454878	-12.832682665251824	0.4024069272360199	-6.468521082957745	0.283680999850417	-1.1850868187249262	0.3330876744467495	-3.3872161432802645	0.0	-0.5346171485515817	0.13938380138456513	-0.9625735020593764	6.658211482751795	-2.1073489661226996	0.6769916392135016	-1.9065783148377649	6.658211482751795	-1.2041199826559248	0.2993523457984616	-0.9829666607012196	1.5754081940079072	-1.7144426909922261	0.3215678264272834	-0.9208187539523752	0.9928402084271338	-1.0467236633326955	7.651051691178927	-2.4078232426041333	0.4404370417874592	-2.489454989793388	0.9928402084271338	-0.562249437179612	0.18053453601139147	-0.7878123955960422	0.6513281195537457	-1.853871964321762	0.3942542983550599	-7.460923901207224	0.19238779839808692	-0.5559552040819238	0.20246698716337705	-1.6497519816658373	0.4816268153588733	-13.242603971206975	0.4945743807210652	-2.3757179041643317	0.31743835334982445	-2.6289321377282637	8.233619676759702
E2F6	0.2657285974813049	-101.84466396253494	0.2865384905769257	-27.172630726946174	0.19649503827793674	-21.950781977329818	0.20502449578567974	-61.95860731484178	0.3411874585998055	-157.3936186348894	0.10925276260934386	-16.35261702988538	0.9928402084271338	-1.0467236633326955	-0.992840208427134	-0.04817696468408802	0.0	-0.3010299956639812	0.0	-0.6020599913279624	6.658211482751795	-0.9625735020593764	0.0	-0.6020599913279624	0.045845539797602426	-3.6516951369518393	0.0	-0.3010299956639812	0.0	-0.1272611725273312	-0.32120836674028824	-0.09799710864927061	-0.5825679855807733	-0.11182050608167508	6.658211482751795	-0.9030899869919435	0.26568600230671274	-99.75448733218585	0.03291113861563517	-2.1897674820049158	0.1902277682648397	-42.585026652029185	0.3648476040221182	-189.9829666607012	0.36405246716102985	-173.04769199033788	0.16294741300467006	-33.54515513999149	0.0
EGR2	1.3229029330089734	-219.05898575629442	1.1727440014388562	-193.6090648928966	1.1065612473043511	-155.7447274948967	1.1805478155105915	-192.52287874528034	0.8886127419543133	-128.1278437272517	0.7657195636974384	-91.82973828460504	6.658211482751795	-0.3010299956639812	0.0	-0.16430942850757438	0.0	-0.3010299956639812	0.0	-0.3010299956639812	0.0	-0.6439741428068773	0.0	-0.12493873660829993	6.658211482751795	-0.5058454059815571	0.0	-0.3010299956639812	-0.992840208427134	-0.10347378251044473	0.0	-0.3777859770337047	0.0	-0.21824462534753114	-6.658211482751795	-0.027797161620935564	0.4266924215941396	-27.99567862621736	6.658211482751795	-0.3010299956639812	0.2860938951831851	-11.603800652904264	1.0232947996559534	-167.40011692792632	0.9824528649078679	-157.0154726866562	0.9018533868731922	-125.77469071827414	0.5825679855807734
ELF1	0.04834735300485308	-2.489454989793388	0.014882770169382857	-0.6161846340195687	0.057521789591673915	-0.8356471442155629	0.059293121367562825	-0.6536470255493614	0.062936822273694	-5.735182176990463	7.651051691178927	-1.709965388637482	6.658211482751795	-0.46344155742846993	0.0	-0.08196966321511988	-0.011680859218740106	-0.2814983111327258	0.13873623956539366	-21.96657624451305	0.2685804066708569	-15.642065152999546	0.1108617157513531	-14.76447155309245	0.06671595825442196	-4.924453038607469	0.059852824233704076	-1.360513510731414	0.7767498016950106	-2.00788851221305	0.1243266459999348	-3.6635402661514704	0.14059622052669335	-3.1817741063860443	6.658211482751795	-1.2041199826559248	0.19466149137476693	-45.09205147838773	0.14368127136612274	-26.27408836770495	0.1600399147040025	-33.10790539730952	0.1394688029312781	-23.159266765388193	0.09425959660626447	-11.51999305704285	1.31761510201628	-2.6439741428068775	0.19196276895373574
ERG	0.9928402084271338	-1.3362990746103518	6.658211482751795	-0.9625735020593764	0.371776004228172	-1.3545777306509081	6.658211482751795	-1.2041199826559248	0.4138387496952185	-0.707743928643524	0.2409072540514341	-0.9507819773298184	0.1312146706167276	-0.7721132953863266	0.06874549841653703	-2.294992040666664	0.10669436870022246	-4.173925197299173	0.3743479022623023	-45.31875876262441	0.36895185978356415	-34.63827216398241	0.4058829973237164	-59.13489602535887	0.1323240515632527	-5.2636034977233574	0.1542194185657478	-8.038578905933552	0.19504885124173812	-6.077793722560983	0.21494225814357287	-11.647817481888637	0.35194856174010497	-23.98296666070122	0.2271205603637699	-18.52870828894106	0.16803602579031526	-8.380906669373257	0.08001072145166797	-2.769551078621726	0.0659109584983529	-2.30715308072277	0.09276925953026348	-2.9706162223147903	0.3292698824750228	-3.2471835688117285	0.3311104724119397	-1.785156151952302	0.3120689137768067
FLI1	0.9928402084271338	-1.136677139879544	0.9928402084271338	-0.978810700930062	0.39210285415678897	-1.4236586497942072	6.658211482751795	-1.2041199826559248	0.9928402084271338	-0.619788758288394	0.27121676623050694	-1.3353580244438745	0.056952136987622214	-0.6595558851598816	0.11131129423827923	-1.3458234581220394	0.11210880984893272	-3.489454989793388	0.4338892220539647	-32.83863199776503	0.4375369863941089	-22.71669877129645	0.5001834168933315	-53.96657624451305	0.13826182183383592	-3.869666231504994	0.1807127214394323	-6.79317412396815	0.1691246246747464	-6.08460016478773	0.2458309614383111	-6.910094888560602	0.3822629520032755	-18.369572124974976	0.2562868817577329	-14.991399828238082	0.13775367557200616	-3.767003889607846	0.2421769303906899	-2.4400933749638876	0.07520389344136083	-1.087246696328677	0.06588673182745444	-1.3467874862246563	0.2717744071813502	-2.7423214251308154	0.9982000059537895	-1.9065783148377649	0.4150285274900403
FOS	0.43544150644276347	-85.45345733652186	0.30469145330338604	-13.536107011014092	0.6696571455053629	-72.1278437272517	0.440824185377723	-83.60906489289663	0.4607178497255854	-93.92445303860747	0.14095723066571186	-10.223298816011589	0.0	-0.040958607678906384	0.0	-0.3010299956639812	-0.992840208427134	-0.004803708402820599	0.07214906396441317	-2.3904055907747797	0.3639067677753648	-50.44009337496389	0.3401296842283083	-40.14630178822382	0.5359409906403018	-4.468521082957745	0.22222080472518416	-0.6179829574251317	6.658211482751795	-0.3010299956639812	-0.5825679855807733	-0.12609840213553863	0.307279322096839	-29.42481215507234	0.054870946435222674	-1.8297382846050425	0.0	-0.3010299956639812	-0.992840208427134	-0.014573525916998339	0.0	-0.3010299956639812	0.3090705892847891	-22.367542707815275	0.6069418189538074	-193.7055337738384	0.7552945709069928	-299.99999928775765	0.0
FOSL1	0.4280476518193165	-90.42136079003193	0.4536103657117539	-17.391473966422804	0.6868299979871023	-76.57348873863542	0.6027582646719476	-90.61261017366127	0.4380456140363608	-100.42250820016278	0.15392978565381904	-12.017276612331454	0.0	-0.3010299956639812	-0.7350471164355066	-0.0118871597316481	0.0	-0.3010299956639812	8.233619676759702	-2.9318141382538383	0.3717019480943482	-54.93181413825384	0.2971227967631245	-44.214670164989236	0.07497690208884533	-2.889410289700751	6.658211482751795	-0.5058454059815571	0.9964067352759918	-0.7423214251308154	0.4144372516975249	-0.707743928643524	0.26367556400311776	-23.471083299722345	0.03435127757831976	-1.2358238676096693	0.0	-0.3010299956639812	-0.9964067352759918	-0.005243055412371884	0.0	-0.1624115617644887	0.19397999186860884	-21.882728704344235	0.6221650653199767	-210.49757288001555	0.7535205946430958	-300.0	-0.4144372516975248
FOSL2	0.4663663340285773	-108.14813039927023	0.3760063127046601	-16.73754891026957	0.5842341309071081	-80.87942606879415	0.4094923265497881	-78.92081875395237	0.5234675567121769	-68.49757288001557	0.13042165528918956	-8.581698708680255	-6.658211482751795	-0.027797161620935564	-0.992840208427134	-0.032920265855502895	-1.4571403271094483	0.0	0.2894094987135689	-1.285670240254767	0.43279816647668057	-32.213248577854436	0.33296179903055545	-24.148130399270233	0.4680822148095912	-5.274088367704952	0.9928402084271338	-0.8210230527068306	0.9964067352759918	-1.0899094544059318	0.0	-0.1624115617644887	0.2901987407678525	-13.732828271596986	0.0	-0.1624115617644887	0.0	-0.3010299956639812	0.0	-0.12493873660829993	0.0	-0.25181197299379954	0.3781055967095688	-70.92445303860747	0.6913872598098734	-212.08884239126002	0.723261322388359	-212.61798295742514	-0.4147371568106228
FOXH1	0.0	-0.3010299956639812	0.0	-0.3010299956639812	0.0	-0.6020599913279624	0.0	-0.24949160514865382	0.7350471164355067	-1.575118363368933	0.031952838527529094	-0.9100948885606021	0.1776842648984125	-13.785156151952302	0.2324300779177697	-22.58004425151024	0.14267168308445896	-9.178486471595226	0.1473630743501199	-9.732828271596986	0.1644384704606074	-9.059483515067432	0.10433587346798967	-5.413412695328245	0.06863679350897177	-2.8210230527068307	0.16443619576474594	-12.370590400897282	0.15532551704311684	-10.44490555142168	0.19852776488199086	-13.143875555757699	0.2264581341823701	-14.536107011014092	0.20208140239837533	-17.950781977329818	0.9982000059537895	-1.586700235918748	0.7000930914267343	-3.42021640338319	0.4589403211556589	-1.1499667423102309	6.658211482751795	-0.9030899869919435	0.584162115102353	-1.260427655549908	0.5139556248253703	-1.1931419704811825	0.2405001731280257
Foxo1	6.658211482751795	-0.5058454059815571	6.658211482751795	-0.728158393463501	0.0	-0.4400933749638875	0.3215678264272834	-0.7670038896078462	0.09168992747341016	-7.707743928643524	0.15729415952681738	-23.49894073778225	0.22005335298104775	-47.4672456210075	0.23192917243418698	-55.705533773838404	0.2058417401099026	-42.80134291304558	0.2321565751115383	-24.129596094720974	0.1891874993956445	-12.248720896016657	0.1921473004653658	-19.140861702705468	0.1562384733067564	-7.860120913598763	0.1416604353207728	-13.913640169325252	0.2511738702996169	-35.86646109162978	0.2456138811251762	-41.49214412830417	0.2647844001578917	-40.643974142806876	0.2445047972544257	-43.067526235322845	0.7350471164355067	-1.0604807473813815	6.658211482751795	-0.9030899869919435	0.0	-0.3010299956639812	0.0	-0.6020599913279624	0.0	-0.19654288435158612	0.0703454396067544	-3.388276691992658	0.2470569291621331
FOXP1	0.0	-0.3010299956639812	0.4138387496952185	-0.5257837359237448	6.658211482751795	-0.46344155742846993	0.19788499231672	-0.9430951486635274	0.22555702338127154	-13.474955192963154	0.17577556861785087	-31.812479279163536	0.2049940035944341	-34.98716277529483	0.2881920967519769	-71.29670862188134	0.17633340242389692	-26.779891911959943	0.24384823442754985	-17.193820026016112	0.220967991352521	-10.774690718274137	0.274013578891493	-26.829738284605043	0.026033909683520286	-0.6363880201078557	0.19049993002141333	-9.34008379993015	0.3299467658216203	-18.174573882232178	0.2521120727930818	-40.772113295386326	0.3690901938683284	-52.39147396642281	0.4811492527056253	-62.046240308266775	0.0	-0.12493873660829993	0.0	-0.18309616062433978	0.0	-0.3010299956639812	0.0	-0.12493873660829993	-0.9964067352759918	-0.010995384301463193	0.13499801990401314	-4.987162775294828	0.2341103291766131
GATA4	0.07677883025962218	-1.245651664288981	0.2993523457984616	-0.978810700930062	0.9928402084271338	-1.0467236633326955	0.1906641484379561	-1.728158393463501	0.08090486504912751	-0.47886191629596364	6.658211482751795	-1.2041199826559248	6.658211482751795	-0.9030899869919435	0.3621126618029151	-0.9507819773298184	0.9928402084271338	-0.712198270069774	0.2047874334622558	-1.3968556273798178	0.0	-0.3010299956639812	0.5139556248253703	-1.1636758842932484	0.5825679855807734	-0.3010299956639812	0.262554387515977	-0.8664610916297825	6.658211482751795	-0.3010299956639812	0.11888138314154405	-7.2580609222708015	0.5825679855807734	-0.6736641390712486	0.16792506701511142	-1.3968556273798178	0.1294273484224337	-2.1018235165023236	0.03752171109136588	-1.9355420107730814	0.08821947345108333	-0.8041003475907662	1.31761510201628	-2.3458234581220396	0.11543099571257495	-0.5482135644757098	0.012673458918802444	-0.393618634889395	0.18999737186849625
Gfi1b	0.0	-0.368556230986828	0.0	-0.3010299956639812	0.0	-0.562249437179612	0.15748389625500608	-0.7772835288524167	0.05955460935115964	-0.7878123955960422	0.09946702118987004	-0.3010299956639812	0.037377448408028514	-1.9030899869919435	0.04931771159498755	-3.0746879085003505	0.0772984793850754	-4.667561540084395	0.12891299513961502	-15.43297363384094	0.1593045665299807	-17.928117992693874	0.3164660054879755	-12.540607512240769	0.08246073152289092	-1.9430951486635273	0.22376106459067507	-2.9788107009300617	0.1622027314408852	-8.567030709125595	0.1891084927845458	-24.681936665037238	0.19811269310757326	-22.66354026615147	0.1920547818323408	-29.931814138253838	0.13787447608652414	-7.252588192113577	0.14328283579981538	-17.084072788302883	6.658211482751795	-1.2041199826559248	0.08763621733148988	-3.1129456219490432	0.05782012765238706	-1.8728952016351923	0.5825679855807734	-0.6736641390712486	0.16312750685196126
HNF4G	0.2514838192210556	-1.4710832997223453	0.3369559107966285	-1.9956786262173574	0.1395796107022731	-2.5128616245228135	0.1468247693013856	-1.1360826230421395	0.09322623943437322	-2.906578314837765	0.2545318903288808	-2.002613615602687	1.31761510201628	-1.5406075122407692	0.5825679855807734	-0.7166987712964503	0.0	-0.3010299956639812	0.055613379631190375	-1.5543957967264024	0.11814019588212454	-4.860120913598763	0.05005745110832948	-2.4294570601181023	0.18823887399373374	-22.075720713938118	0.1065114924801463	-5.510041520575165	0.10544876310590168	-8.2839966563652	7.651051691178927	-1.8068754016455384	0.262554387515977	-0.438898616350944	0.0	-0.562249437179612	0.16972486340482829	-0.5331323796458906	0.004661352268299498	-0.39040559077478	6.658211482751795	-1.5058454059815571	0.06768644657724034	-3.7520267336381936	0.08486463655570749	-5.154281982033341	0.13749756245882996	-2.010995384301463	0.9928402084271338
HOXC9	0.1906641484379561	-1.6615435063953952	0.028011656420400242	-0.41005039867429227	7.651051691178927	-1.2620126736665693	0.10690529621536553	-0.978810700930062	0.9982000059537895	-1.586700235918748	0.14292960461417886	-0.9430951486635274	0.2728920136919742	-10.37571790416433	0.28611243771324363	-12.835647144215564	0.3216878259150542	-1.0675262353228467	0.4589403211556589	-1.494850021680094	0.09702173465015433	-1.424812155072339	0.2343380262423561	-0.8239087409443188	0.09008287851000596	-1.6439741428068773	0.16026244412438542	-3.7235381958267557	1.5754081940079072	-1.8761483590329142	7.651051691178927	-2.408935392973501	0.2847227655816499	-6.94692155651658	0.041449527355819415	-0.7825160557860937	1.31761510201628	-1.486782399932061	6.658211482751795	-0.9030899869919435	0.22222080472518416	-0.6615435063953952	6.658211482751795	-1.2041199826559248	0.0	-0.3010299956639812	0.0	-0.7644715530924511	0.13234855639081236
HSF1	7.651051691178927	-1.9507819773298183	6.658211482751795	-2.1073489661226996	0.3215678264272834	-1.0705810742857071	0.5837627542562649	-1.0366844886138888	0.3718723656867042	-2.078313524516398	1.5754081940079072	-1.5816987086802545	1.5754081940079072	-1.6108339156354674	0.13037979114337495	-0.8794260687941502	0.19168617690431566	-2.869666231504994	0.018145064252054536	-0.3133637307377066	1.5754081940079072	-2.1890957193312994	0.7350471164355067	-1.0277971616209356	0.0	-0.3010299956639812	0.1851910647537409	-1.4282911681913124	0.15184296302245515	-0.5670307091255943	0.4850149815948246	-1.2636034977233574	0.0	-0.22329881601158916	0.15184296302245515	-0.42136079003192767	0.11783247792870898	-1.9746941347352298	0.2953951765574445	-1.9318141382538383	0.4252532201937759	-4.815308569182402	7.651051691178927	-1.485452247339714	0.2969050695161453	-1.723538195826756	0.9976015039514836	-1.4045037781744258	0.4591858373753003
JUN	0.24438414248174475	-1.9665762445130504	0.0	-0.1797985405143598	1.5754081940079072	-1.078313524516398	6.658211482751795	-2.1073489661226996	0.0	-0.3010299956639812	6.658211482751795	-1.2041199826559248	-0.0034065210058427014	-0.25492520841794253	0.09802467917724296	-0.9318141382538383	0.03058795952422048	-0.8068754016455384	0.2579584434158956	-10.777283528852417	0.4576412745067549	-22.954677021213342	0.2558575818346344	-18.573488738635426	0.17543844626478505	-5.1938200260161125	0.24771205079022285	-7.356547323513813	0.031167663686763783	-0.8181564120552275	0.07617078657125899	-1.889410289700751	0.2853959943526846	-7.504455662453552	0.14668340028754592	-4.709965388637482	0.5139556248253703	-1.0048037084028205	6.658211482751795	-1.5058454059815571	0.9976015039514836	-1.1706962271689751	0.0	-0.21824462534753114	0.9982000059537895	-2.425968732272281	0.17817184705532005	-2.8632794328435933	0.07337163117629593
JUN(var.2)	0.564678763847845	-92.67778070526609	0.3611783438720024	-15.232844133917819	0.5610625577252704	-76.96257350205937	0.4466513631658694	-86.15801519540989	0.4049738713408282	-81.48811663902113	0.1612261256853201	-11.91721462968355	-0.992840208427134	-0.00788851221305034	0.0	-0.09366495819490939	0.0	-0.057991946977686754	1.5754081940079072	-0.8794260687941502	0.35719351401312466	-42.913640169325255	0.27003599598364963	-35.1438755557577	0.06229830659804261	-2.562249437179612	0.0	-0.3010299956639812	0.0	-0.12493873660829993	0.9928402084271338	-0.7644715530924511	0.2653429018833434	-23.03526907894637	0.2892154577508305	-0.8096683018297085	0.0	-0.3010299956639812	-6.658211482751795	-0.08990945440593186	6.658211482751795	-0.9030899869919435	0.2761407359879854	-25.73754891026957	0.5685468126632063	-173.30016227413276	0.7717081910473289	-282.36351210364666	7.651051691178927
JUNB	0.5137340071829014	-80.87614835903291	0.4694671505859175	-16.462180904926726	0.4567191514109783	-67.49757288001557	0.4516527675568856	-85.89619627904405	0.41602486100786107	-93.20620961530918	0.13474181561457427	-9.193820026016112	-6.658211482751795	-0.027797161620935564	-0.9964067352759918	-0.004364805402450088	0.0	-0.3010299956639812	1.9892469437031255	-2.2034256667895704	0.373604852573272	-50.00788851221305	0.28045970757281863	-40.10127481841051	0.055852855332441116	-2.260427655549908	-0.5825679855807733	-0.08196966321511988	0.0	-0.3010299956639812	0.3215678264272834	-0.7958800173440752	0.2527152683729838	-22.77728352885242	0.028623825359921137	-1.0395292224657011	0.0	-0.3010299956639812	-1.31761510201628	-0.002176919254274547	0.0	-0.12493873660829993	0.1781156829776437	-17.391473966422804	0.5822318952244198	-187.32148162095987	0.7811974741215896	-291.3914739653531	0.0
JUND	0.4206373660906262	-82.37986394502624	0.4712874440699512	-16.882728704344235	0.6605021367325652	-71.97881070093007	0.5856263406094588	-88.15989390554324	0.4313128485821705	-93.49079747766889	0.1469164110861665	-9.431798275933005	0.0	-0.12493873660829993	-6.658211482751795	-0.08990945440593186	0.0	-0.3010299956639812	8.233619676759702	-3.3115801779972895	0.3981062617133117	-51.51712641639125	0.3152801442180438	-40.54821356447571	0.06495497755405971	-2.6635402661514704	6.658211482751795	-0.3010299956639812	0.0	-0.37161106994968846	0.2627941768696405	-0.5406075122407691	0.2637496535962721	-20.882728704344235	0.30469302100966084	-1.1266793981846013	0.0	-0.3010299956639812	-0.9964067352759918	-0.004364805402450088	0.0	-0.12493873660829993	0.19708131918609595	-18.380906669373257	0.5798084493718849	-183.89279003035213	0.8166169415166634	-289.4647058799446	0.0
JUND(var.2)	0.1334260478025445	-2.109020403010311	-0.0759388566629171	-0.09745322068600858	0.02308320272748295	-0.5559552040819238	0.14583611043894346	-1.285670240254767	0.0	-0.3010299956639812	0.05656134176202124	-0.3010299956639812	-0.01982473069410583	-0.1290111862394247	0.06429680756789218	-1.1360826230421395	6.658211482751795	-0.46344155742846993	0.2848488831953561	-9.424812155072338	0.4682908533912258	-18.590066876668704	0.4005262717834753	-16.184422251675734	0.08875352187499827	-2.7670038896078464	0.2748152199031923	-9.774690718274137	0.03634138931519637	-0.9100948885606021	0.12831933813831686	-1.6073030467403342	0.2534657058543973	-4.958607314841775	0.12667748027995346	-3.3106911408763797	1.5754081940079072	-1.239577516576788	0.04140218238092285	-1.0443122496864943	0.2892154577508305	-0.6716203965612623	0.0	-0.18309616062433978	0.18358762505774415	-2.211831628858832	0.2127932703141283	-2.8297382846050425	0.11505420417415825
Klf1	0.4196334351197675	-136.81815641205523	0.25064598235433155	-41.85698519974591	0.2910893636619886	-63.85698519974591	0.32234420827925553	-83.44977164694491	0.3908737383245557	-120.46344155742847	0.2045043765883229	-35.89279003035213	0.15192298599946533	-0.47886191629596364	0.1698849360399496	-0.9507819773298184	0.0	-0.1624115617644887	-0.32120836674028824	-0.17134010346468015	0.15184296302245515	-0.393618634889395	0.0	-0.6020599913279624	0.13737249472837534	-0.5512936800949201	0.2628742042855876	-0.8794260687941502	0.0	-0.562249437179612	0.18840401546510688	-1.0132282657337552	0.4146371398920956	-0.7189666327522725	6.658211482751795	-0.9030899869919435	0.29153828709966817	-67.04963514562388	0.262554387515977	-0.6716203965612623	0.25975013040208056	-52.617982957425134	0.4518842563209134	-168.84466396253495	0.5086901539696984	-206.39902710431326	0.3673536027328002	-112.78251605578609	0.10431150259904767
Nr1h3::Rxra	0.17621897451537274	-5.703334809738469	6.658211482751795	-0.9625735020593764	6.658211482751795	-0.9625735020593764	0.1950868869907776	-6.021363051615526	0.0840633574428989	-2.744727494896694	0.10305665568903016	-0.4710832997223452	0.0	-0.1938200260161128	6.658211482751795	-1.2041199826559248	0.6513281195537457	-1.51427857351842	0.09460006084626013	-4.585026652029182	0.7830480850766298	-7.809668301829708	0.2438078140236077	-22.536107011014092	0.425708884865608	-4.464705879957229	0.4994982180994448	-5.714442690992226	0.4661352842810883	-7.404503778174426	0.0	-0.4400933749638875	0.4434539485268721	-1.490797477668897	0.4146371398920956	-0.8446639625349381	0.1702307366683278	-5.416801226031377	0.16271801670973926	-1.7619538968712045	0.9928402084271338	-1.1444808443321999	0.28570255178485593	-13.209714835966759	0.17981890024204375	-8.821023052706831	0.20153981631834836	-0.7670038896078462	6.658211482751795
MAFF	0.0	-0.3010299956639812	6.658211482751795	-0.9625735020593764	0.0	-0.18309616062433978	0.0	-0.1624115617644887	0.011226381766049657	-0.3316140833099998	0.3621126618029151	-0.8041003475907662	0.15828194766506878	-16.67571754470231	0.279778817378161	-52.381951903287906	0.14148106567267466	-12.496209316942819	0.4404034284731149	-137.79860287567953	0.4118419603980839	-93.47237009912867	0.399169112532674	-107.11747546204512	0.10495046086028813	-0.7878123955960422	0.16105635377221847	-18.160521952625803	0.20171919278608827	-9.903089986991944	0.4239614325870081	-97.34969247686806	0.46827737299631794	-101.93930215964639	0.4088346812495961	-116.70774392864352	0.9928402084271338	-0.3957739469155299	-0.583762754256265	-0.03432802877989328	6.658211482751795	-0.8386319977650252	0.0	-0.1700533040583641	6.658211482751795	-0.8386319977650252	7.651051691178927	-1.9507819773298183	0.5221983548805365
MAFK	0.3454283218110499	-33.420216403383186	0.16288881649607814	-5.669586226650809	0.11648489470549155	-6.739928612014925	0.19941228099897176	-25.829738284605043	0.15194179151746082	-21.61798295742513	6.658211482751795	-0.9625735020593764	0.0	-0.3010299956639812	0.4589403211556589	-1.3169529617611504	-0.32120836674028824	-0.0535477349869269	0.6793864460626802	-21.835647144215564	0.2942097019452088	-65.65169513695184	0.3138967285966123	-87.06298389253519	0.4208136859990846	-8.081445469449726	0.3621126618029151	-0.8961962790440432	0.0	-0.23957751657678789	0.9066101611551352	-6.181774106386045	0.1851786303255928	-21.01592296609717	0.19892232378599586	-35.131943638176956	0.1272679676806931	-6.5934598195660445	6.658211482751795	-0.9030899869919435	1.9892469437031255	-1.9469215565165803	0.381259037317112	-53.07314329105031	0.3326091511685763	-109.37778597703371	0.337513435090716	-81.1681302257195	0.999445437225196
MEF2C	0.0820810212167719	-3.567030709125594	0.2733841437271248	-97.1007268126824	0.1874678366736233	-33.79048498545737	0.057656394818836415	-5.586700235918748	0.0	-0.3851027839668654	0.17341576367366773	-30.896196279044045	0.539335634971287	-15.293282217663242	0.2918453926095209	-6.554395796726403	0.24641223823616695	-11.435333935747911	0.4002345532406002	-31.889410289700752	0.10403854048645947	-7.82102305270683	0.38159620841810493	-94.83863199776502	0.262554387515977	-0.7569619513137056	0.4471095080563193	-1.5985994592184558	0.2530871385327193	-2.237321436272564	0.5825679855807734	-0.3010299956639812	6.658211482751795	-0.6020599913279624	6.658211482751795	-0.9625735020593764	0.22204945329943784	-0.3957739469155299	0.0	-0.3010299956639812	-0.32120836674028824	-0.20971483596675833	0.12990199302721314	-7.809668301829708	0.0036263520217362467	-0.3467874862246563	1.5754081940079072	-0.8794260687941502	0.0
MEIS1	8.64745842645492	-5.419075024324381	0.0	-0.3010299956639812	7.651051691178927	-2.232102383981909	0.09100756211487923	-16.45099673797421	0.15545037152617006	-49.48811663902113	0.5300219509042567	-1.7423214251308154	7.651051691178927	-1.9507819773298183	0.056400506622395326	-4.795880017344075	0.0	-0.3010299956639812	0.3216878259150542	-0.8210230527068306	0.11585985761298813	-10.671620396561263	-0.1697248634048284	-0.13194363817695845	0.14244799904380193	-25.136677139879545	0.12475739085862447	-20.372634143407268	0.018983065521454002	-1.739928612014925	6.658211482751795	-0.9625735020593764	0.05328238804791041	-0.8356471442155629	-0.805812207555703	-0.00788851221305034	0.9928402084271338	-1.2276782932770802	0.16202783130996684	-61.701146923590294	0.17158587682828128	-82.3223930472795	6.658211482751795	-1.2041199826559248	0.08546901751576763	-7.950781977329818	0.13154617911349956	-50.89619627904404	8.233619676759702
MYOD1	0.02236434554915536	-0.42481215507233894	0.9964067352759918	-1.6695862266508092	0.12267556093852215	-1.4236586497942072	0.0	-0.42365864979420714	0.3176989723206892	-2.712198270069774	0.0	-0.2676062401770315	0.0	-0.18309616062433978	0.0	-0.3010299956639812	6.658211482751795	-0.5058454059815571	0.4082599784228208	-257.0731432910503	0.4634521133598936	-224.22112552799726	0.3078143364649923	-108.54821356447572	0.5638701918088849	-300.0	0.4631348342957503	-240.4522252946122	0.3389146735509557	-129.26680273489342	0.3992840560016367	-180.77989191195994	0.5058969441281145	-196.52287874528034	0.4638650837153653	-262.072629636961	0.16923632968897748	-36.83863199776503	0.1695336422013566	-27.946921556516582	0.22046284977347375	-55.95860731484178	0.055853054517363374	-4.703334809738469	0.05690477704474045	-4.913640169325252	6.658211482751795	-0.3010299956639812	0.3614483787420253
MYOG	0.0	-0.12493873660829993	0.0	-0.6020599913279624	0.0	-0.3010299956639812	0.0	-0.057991946977686754	0.0	-0.3010299956639812	0.0	-0.12493873660829993	0.2343380262423561	-0.6777807052660807	0.12821982962677336	-15.364516253185087	0.059716625284940414	-3.0447934624580584	0.9488833726759176	-300.0	0.9719246570366036	-300.0	0.6263107847364733	-300.0	0.8714211592116881	-300.0	0.7815798075540817	-300.0	0.5918693743871237	-300.0	0.930930925256012	-300.0	0.977252795784926	-300.0	0.8615405762386352	-300.0	0.05669793925409506	-3.703334809738469	0.08993544304267784	-8.559090917934782	0.13889458406839472	-17.782516055786093	0.0	-0.6020599913279624	0.262554387515977	-0.6126101736612706	0.0	-0.42365864979420714	0.8822711024682705
MAF::NFE2	0.19872572677939654	-7.621602099051862	0.6775313336802631	-2.153044674980176	1.1367171710555637	-5.72584215073632	0.1686312052073561	-6.363512103646634	0.267983678464048	-10.55284196865778	0.6513281195537457	-1.853871964321762	0.0	-0.0520763801682736	0.0	-0.23807216157947098	-0.992840208427134	-0.032452023781137915	0.3219215373167631	-15.187086643357144	0.4747721462265789	-30.6345120151091	0.4832971317456254	-46.77469071827414	0.12574340252924426	-3.5072396109731625	0.0	-0.48945498979338786	0.0	-0.22694530663573742	0.1681511022438715	-3.7594507517174005	0.27375549579910674	-7.860120913598763	0.3504208482990701	-16.80966830182971	0.0	-0.3010299956639812	0.0	-0.3010299956639812	0.0	-0.18309616062433978	0.07240745699242587	-1.7986028756795485	0.35373049733135553	-26.835647144215564	0.3993408112341808	-33.66958622665081	0.19264105264984235
NFYB	6.658211482751795	-0.5058454059815571	0.0409836673326905	-1.111820506081675	0.0	-0.3010299956639812	0.9964067352759918	-1.2168113089247425	0.26291423632467503	-0.8507808873446201	0.6513281195537457	-1.7772835288524167	0.1860208232535109	-13.454692883534175	0.10055044341550493	-4.525783735923745	0.16342315614533476	-13.290730039024169	0.08383019864775929	-1.9546770212133424	0.1135342767247307	-4.705533773838407	0.09593564364908694	-2.6819366650372385	0.5140980935124204	-120.11861534322942	0.36974417362892303	-60.34582345812204	0.3184662539244436	-47.995678626217355	0.03278620909133406	-0.3585258894959005	6.658211482751795	-0.9030899869919435	0.1443176300244938	-0.5800442515102421	0.5825679855807734	-1.2684112348132612	0.5843620032969239	-1.1771783546968955	0.24931626904208995	-1.5559552040819238	0.05601184212152389	-2.0061230850587886	0.09991803939094238	-4.8996294548824375	0.2312326562848773	-0.9913998282380825	0.0
Nkx2-5(var.2)	0.1056353373866982	-12.370590400897282	0.01941410590340162	-0.9355420107730815	0.05249650129078931	-2.4056074496245734	0.07517059601134934	-6.787812395596042	0.11129712085233656	-10.872895201635192	0.4327724726032258	-1.9746941347352298	0.2536671266696313	-0.9746941347352298	0.10747870442393738	-1.2464169411070933	6.658211482751795	-1.2041199826559248	0.108195493229649	-1.8181564120552274	0.12122388923050588	-5.97061622231479	0.112641247544168	-6.162411561764489	0.16803672557585192	-13.723538195826755	0.10677185537320688	-6.232844133917819	0.9964067352759918	-1.2168113089247425	1.4120387556490082	-1.8632794328435933	0.4148658214014607	-1.2890368810047244	0.05921442244240905	-1.0254883072626717	0.11086392247449044	-10.94692155651658	0.12286753177340845	-16.202040356262803	0.11901710731147346	-13.876148359032914	0.1739449487194176	-27.585026652029182	0.17465225799924422	-29.688246138944244	0.0942149685931204	-8.995678626217357	0.4471095080563193
NR2C2	0.23542351948543924	-18.317854923626168	0.08276669410061152	-3.0385789059335515	0.06782094286531863	-2.576754126063192	0.17677287918331702	-11.787812395596042	0.2414501561102212	-19.910094888560604	7.651051691178927	-2.232102383981909	0.5825679855807734	-0.5543957967264024	0.0	-0.33629907461035186	0.84671650261833	-1.5466816599529623	6.658211482751795	-0.9030899869919435	0.4851521850523576	-1.5030703519267852	0.07836455751023093	-1.8446639625349381	0.19926195400356325	-14.08460016478773	0.18811208647316693	-4.471083299722345	0.05175910615561062	-0.6575773191777937	0.0	-0.4400933749638875	0.0	-0.19586056766464954	0.9964067352759918	-0.7423214251308154	0.1902207070114308	-13.047207556955907	0.5837627542562649	-0.707743928643524	0.11494710366644595	-5.288192770958809	0.21390774780143065	-14.414539270491499	0.2217599151781588	-16.643974142806876	0.09051150396038624	-3.7328282715969863	0.0
Nr5a2	1.5754081940079072	-1.078313524516398	0.84671650261833	-1.575118363368933	0.3212083667402881	-0.8356471442155629	0.4471095080563193	-1.239577516576788	0.7360050781248082	-1.8927900303521317	0.40654287018841184	-3.0114410431213843	0.05083543851530492	-1.485452247339714	6.658211482751795	-0.728158393463501	0.0	-0.3010299956639812	0.21770282358144727	-21.209011524911183	0.3443482750187597	-37.20134935455473	0.31619744270672484	-54.709965388637485	0.3505672985268877	-50.09044397075883	0.18154198899560864	-13.826813731587725	0.036916931027867986	-1.469800301796918	0.0	-0.3625102704874893	6.658211482751795	-0.6020599913279624	6.658211482751795	-0.5058454059815571	0.09215380960233599	-4.209011524911184	0.07070818440419857	-2.4814860601221125	0.01274305013135222	-0.5702477199975919	0.0827242632500253	-3.4989407377822483	0.11295826799784048	-5.787812395596042	0.892134612707172	-3.362510270487489	0.0
NRF1	0.3630750984070289	-13.924453038607469	0.39518655921645496	-12.628932137728263	0.171173940681354	-1.8761483590329142	0.14989196654320167	-3.571865205971211	0.28150676168880323	-9.665546248849068	0.027797381087265836	-0.48945498979338786	0.0	-0.11182050608167508	0.0	-0.19586056766464954	0.008877605028848965	-0.3565473235138126	0.0	-0.1313555616051742	0.0	-0.1624115617644887	0.1637963582510172	-3.5900668766687054	0.336852559316718	-13.244887733604928	0.18239642819465526	-4.455931955649724	0.14981842551604185	-2.492144128304169	0.0	-0.3010299956639812	6.658211482751795	-0.3010299956639812	0.3025172864997595	-2.283996656365201	0.3534503694641074	-14.790484985457368	6.658211482751795	-0.5058454059815571	0.18337609517170464	-4.229884705212898	0.4251230340308306	-21.681936665037238	0.30424911760206896	-10.76447155309245	0.3219023345459444	-4.458420756053419	1.5754081940079072
POU2F2	0.0	-0.12493873660829993	0.08572421233147404	-0.9706162223147904	0.1976921355381724	-8.278189384787453	0.08190412936064416	-4.021363051615526	0.22169719911183555	-9.85078088734462	0.17973234651962688	-16.262012673666568	1.7288222776663111	-27.65169513695184	0.4011270882343874	-19.87942606879415	0.24660154829158415	-1.826813731587726	0.0	-0.22694530663573742	1.9892469437031255	-2.679853713888946	-0.4138387496952185	-0.06550154875643228	1.7364848446182246	-32.23284413391782	0.4667322639900424	-23.1331221856625	0.5669537773200919	-6.464705879957229	0.24709995555425496	-25.77728352885242	0.2290412662307747	-18.489454989793387	0.2929671954570962	-32.34008379993015	0.0	-0.12493873660829993	0.0	-0.08196966321511988	-0.9964067352759918	-0.013676222949234684	-6.658211482751795	-0.027797161620935564	0.9928402084271338	-0.5361070110140926	0.0	-0.21824462534753114	0.21146058396799167
PRDM1	0.2094411814146776	-2.958607314841775	0.03306900582356825	-2.065501548756432	0.09848727642315608	-1.853871964321762	0.3957465255324179	-1.889410289700751	1.5754081940079072	-1.3178549236261683	0.0	-0.3010299956639812	0.022453977096813342	-0.44369749923271273	-0.10431150259904763	-0.10568393731556154	0.0	-0.3010299956639812	0.024204509225863848	-0.7594507517174003	-0.992840208427134	-0.040958607678906384	0.262554387515977	-0.4659738939438649	0.0	-0.3010299956639812	-0.07796035074227615	-0.25258819211357675	6.658211482751795	-0.728158393463501	0.053565174963600734	-1.7721132953863266	0.09727532515859534	-0.5316526695878427	-0.262554387515977	-0.06348625752110666	0.06416538026574782	-7.323306390375134	0.1311876458015584	-25.41566877563247	0.04198019895508966	-3.9546770212133424	0.2461342755419096	-2.3124710387853655	0.0	-0.3010299956639812	6.658211482751795	-1.2041199826559248	0.06711358356676338
RFX1	0.06403950019906675	-2.6903698325741012	0.4202375967340304	-12.24033215531037	0.26923883051444525	-13.18111458540599	0.5058624838380483	-13.338187314462738	0.1649742730912903	-13.555955204081924	0.3920853642942851	-47.7825160557861	0.08888814970647703	-1.9665762445130504	-0.992840208427134	-0.032920265855502895	0.4138387496952185	-0.6252516539898961	-6.658211482751795	-0.027797161620935564	-0.9995493690293242	0.0	-6.658211482751795	-0.08990945440593186	0.09215380960233599	-4.192464971931146	-0.5825679855807733	-0.0381045263321496	0.4138387496952185	-0.5833594926617189	-6.658211482751795	-0.057991946977686754	0.0	-0.12493873660829993	6.658211482751795	-0.5058454059815571	0.0752055272554843	-2.3767507096020997	-0.020420508382943892	-0.08830984124613889	0.02622253535783263	-0.9393021596463883	0.05192512179532245	-0.6882461389442457	1.5754081940079072	-1.3178549236261683	0.24927308415028085	-29.405607449624572	0.0
RFX5	0.27060842471069285	-2.1272611725273314	0.9998688637874944	-22.1249387366083	0.6186609001019044	-20.630784142589857	0.5601455162058109	-15.131355561605174	0.3436808340049468	-7.1911141326401875	0.8758735793103954	-52.38721614328026	0.9964067352759918	-1.1260984021355387	0.0	-0.18309616062433978	6.658211482751795	-1.2041199826559248	0.0	-0.3010299956639812	-6.658211482751795	-0.027797161620935564	0.0	-0.024568191490737076	0.01585308013494701	-0.3526170298853802	6.658211482751795	-0.8386319977650252	0.9928402084271338	-0.744727494896694	0.0	-0.3010299956639812	-6.658211482751795	-0.057991946977686754	7.651051691178927	-1.2620126736665693	0.5139556248253703	-1.1778319206319825	0.0	-0.1624115617644887	0.9928402084271338	-0.6736641390712486	0.12024407395688035	-0.5214335044061567	6.658211482751795	-2.1073489661226996	0.6306119533647698	-31.372634143407268	0.0
RUNX2	0.06159426842051113	-2.2806687130162735	0.06957798245485226	-2.94692155651658	6.658211482751795	-1.5058454059815571	0.0	-0.6020599913279624	0.10255931275424338	-0.8386319977650252	0.2390583542734528	-3.707743928643524	0.15106442197944112	-7.647817481888637	0.263018376868443	-4.051098239029786	0.1377926699661326	-3.3353580244438743	0.20637691965529711	-0.9318141382538383	0.4670086744858944	-2.6861327796308467	0.11519952102508825	-6.027797161620936	0.1765561792564032	-9.527243550682787	0.07193571840125924	-2.6270879970298933	0.1239876292796966	-6.2644011003018205	0.10776987983050827	-2.7375489102695707	0.4726707450521858	-2.7904849854573692	0.16135997682862982	-4.866461091629782	0.011755735313604604	-0.48811663902112556	0.4138387496952185	-0.9393021596463883	0.3216878259150542	-0.9507819773298184	0.06857377897781372	-2.593459819566045	0.09953494270773104	-5.168130225719498	0.06661378801639442	-2.6556077263148894	0.328554417007341
Rxra	1.5754081940079072	-1.4975728800155674	0.15748389625500608	-0.7011469235902933	0.16972486340482829	-0.7144426909922262	1.5754081940079072	-1.8761483590329142	1.5754081940079072	-1.9746941347352298	0.37427342191953705	-2.0726296369609765	0.0	-0.6020599913279624	6.658211482751795	-1.453457336521869	7.651051691178927	-2.4078232426041333	0.06010846621601992	-0.5128616245228135	0.2478919257598813	-1.5575202309355514	0.0	-0.3809066693732573	0.2853617644185219	-2.377785977033705	0.4851521850523576	-1.7986028756795485	6.658211482751795	-0.9030899869919435	0.2628742042855876	-0.7423214251308154	0.7350471164355067	-0.7878123955960422	0.9928402084271338	-0.9469215565165803	0.24778522413229506	-0.7878123955960422	0.09308937127304297	-0.5883802940367698	0.5300219509042567	-1.1931419704811825	0.3476424868664492	-1.0433514207947967	0.3217478593894844	-1.1655792963184675	1.2613536425104257	-3.583359492661719	0.0
SMAD2::SMAD3::SMAD4	0.13608414016815834	-18.34486156518862	0.05984142843796739	-2.709965388637482	0.9990991601075466	-3.9706162223147903	0.10495604684741863	-8.489454989793387	0.09739638905842657	-9.896196279044043	0.0	-0.3010299956639812	0.0	-0.7644715530924511	0.5825679855807734	-0.5816987086802545	0.9976015039514836	-1.4045037781744258	7.651051691178927	-1.2620126736665693	0.0	-0.3010299956639812	6.658211482751795	-0.3010299956639812	0.1784948398547207	-28.72584215073632	0.034311839510252004	-1.8761483590329142	0.04470266573312828	-1.7825160557860937	0.9928402084271338	-1.0467236633326955	0.0	-0.3010299956639812	6.658211482751795	-1.2041199826559248	0.2899948259930529	-81.45345733652186	0.318353627874818	-87.09908693226234	0.33393614331984983	-101.55595520408193	0.26203948174073016	-66.34008379993016	0.21280555357282466	-42.920818753952375	0.1543112397757624	-24.402304814074487	0.0
Sox3	0.0	-0.12493873660829993	0.9928402084271338	-0.5361070110140926	0.008717193159208185	-0.6179829574251317	0.0	-0.3010299956639812	0.5837627542562649	-0.9956786262173574	0.07594864709186573	-9.991399828238082	0.32622172076520073	-148.8569851997459	0.3526650062665437	-177.61618463401956	0.2879358980636681	-133.86012091359876	0.07979703205512463	-0.9829666607012196	0.1487289850795932	-1.709965388637482	0.025808262927797518	-0.5199930570428494	0.285460073723154	-34.94309514866353	0.3689827426432501	-72.542118103266	0.40316831749356097	-105.62160209905186	0.021802194662914904	-1.1518108830086013	0.09384800281148713	-7.669586226650809	0.5139556248253703	-1.0830199526796178	6.658211482751795	-0.9030899869919435	-0.5825679855807733	-0.07727454200673997	0.0	-0.11918640771920865	0.0	-0.08196966321511988	0.0	-0.12493873660829993	0.0	-0.6020599913279624	0.11067320514324304
Sox6	0.0	-0.040958607678906384	-0.4144372516975248	-0.05403929642243141	0.5825679855807734	-0.7644715530924511	-0.5825679855807733	-0.08196966321511988	0.0	-0.3809066693732573	0.08129100766050541	-6.2441251443275085	0.4915437829926546	-196.2580609222708	0.5437156482263551	-234.73754891026957	0.453875694192334	-183.25103713874384	0.0641018383325323	-0.32513885926218844	0.04691977562468553	-0.6777807052660807	0.0	-0.3010299956639812	0.30548606051999744	-78.97469413473523	0.4121116991413385	-139.9393021596464	0.4836231349108842	-184.88605664769315	0.2969050695161453	-1.30189945437661	0.08828982055040452	-3.696803942579511	0.9928402084271338	-0.9469215565165803	-0.5825679855807733	-0.030118356253500032	0.0	-0.3010299956639812	0.0	-0.3010299956639812	0.0	-0.4400933749638875	0.0	-0.3010299956639812	0.0	-0.12493873660829993	0.0600908786722198
SP2	0.5030656041996251	-65.50445566245355	0.4086479607159607	-41.77989191195994	0.3833251548127408	-49.0	0.42831271264393744	-49.542118103266006	0.5515006372222326	-74.6197887582884	0.17894552091623672	-11.638272163982407	6.658211482751795	-0.728158393463501	0.0	-0.25884840114821495	6.658211482751795	-0.728158393463501	6.658211482751795	-1.2041199826559248	7.651051691178927	-1.2041199826559248	6.658211482751795	-0.5058454059815571	6.658211482751795	-0.728158393463501	0.0	-0.4400933749638875	0.5825679855807734	-0.4698003017969178	0.0	-0.3010299956639812	0.0	-0.3777859770337047	0.5825679855807734	-0.4621809049267259	0.1574147208250376	-7.055517327849831	6.658211482751795	-0.3010299956639812	0.06846125443933629	-2.3080348972326394	0.4615288816249887	-55.03574036980315	0.5207017503587215	-67.0893755951108	0.2630321158616573	-24.752026733638193	6.658211482751795
STAT1::STAT2	0.02564744742401196	-0.44611697335612566	0.04545596411566201	-1.9507819773298183	1.1679248693586182	-2.6716203965612624	0.19923988610365528	-0.9172146296835499	0.15184296302245515	-0.5734887386354247	0.13044361431383922	-9.41907502432438	0.0618462941715198	-2.4225082001627745	0.060621910256763466	-2.555955204081924	0.2457241380398401	-2.0824944904474534	0.08576880196041424	-4.2564902352715706	0.1996577778705804	-1.749579997691106	0.7350471164355067	-1.3946949538588904	1.5754081940079072	-1.239577516576788	0.4138387496952185	-0.5257837359237448	0.0	-0.6020599913279624	0.1087201742272028	-5.667561540084395	0.3478671036459426	-1.899629454882437	0.1505879581368387	-3.6363880201078556	0.5825679855807734	-0.4621809049267259	0.5825679855807734	-0.7644715530924511	0.7350471164355067	-1.0604807473813815	0.3212083667402881	-0.4921441283041691	6.658211482751795	-0.3010299956639812	-0.030367255464857974	-0.24184537803261005	0.15877758307091072
Stat4	0.9928402084271338	-0.3957739469155299	0.43587784256070455	-1.4168012260313771	0.5825679855807734	-0.6946486305533762	0.0	-0.3372421683184259	0.15184296302245515	-0.4710832997223452	0.9976015039514836	-1.8356471442155629	0.1467889607775408	-14.364516253185087	0.09465830837778537	-7.585026652029182	0.1608204015558994	-5.847711655616943	0.07832483943805174	-4.87942606879415	0.048949674449289736	-1.3362990746103518	0.3212083667402881	-0.8356471442155629	0.11605229139825075	-1.3496924768680636	1.31761510201628	-1.486782399932061	0.643531749664713	-2.703334809738469	0.08151452619021386	-4.649751981665837	0.044134265445214566	-1.6777807052660807	0.06240949536441005	-2.1493537648169334	0.15672279858437607	-4.886056647693163	0.16202848809226736	-15.638272163982407	0.17210908561390345	-10.640164517660113	0.5837627542562649	-1.3381873144627388	0.06272211580818486	-0.5421181032660076	0.13737249472837534	-0.5030703519267851	0.1204324586830361
Stat5a::Stat5b	6.658211482751795	-0.46344155742846993	0.3621126618029151	-0.8664610916297825	1.4120387556490082	-2.962573502059376	0.0	-0.21253952548158495	6.658211482751795	-1.2041199826559248	7.651051691178927	-2.1890957193312994	0.1608049871912445	-10.195179321278838	0.31407045096689645	-3.032452023781138	0.11437729533117805	-7.531652669587842	0.08689246152105076	-3.6903698325741012	0.021157367607594086	-0.7670038896078462	0.514264211474923	-1.7351821769904636	-0.016029219288442982	-0.21324857785443882	6.658211482751795	-0.9030899869919435	0.0	-0.24184537803261005	0.03961299329440107	-1.6882461389442456	0.279926185232567	-0.7423214251308154	0.02938736074278625	-1.099086932262331	0.061220526914681564	-3.4710832997223453	0.16127180120651818	-16.03574036980315	0.2059989964404334	-6.474955192963154	0.0	-0.6020599913279624	6.658211482751795	-1.2041199826559248	7.651051691178927	-1.709965388637482	0.05203455953541571
Stat6	0.09946702118987004	-0.596879478824182	0.1843459122894126	-0.9208187539523752	0.341007994083388	-4.497572880015567	0.8058122075557029	-1.5734887386354248	0.1804591640426968	-0.6179829574251317	0.20630301490289288	-0.6536470255493614	0.10691446309026187	-6.168130225719498	0.1252140947272351	-8.892790030352131	0.04884795378678064	-1.9956786262173574	0.11613042418825277	-7.804100347590766	0.27007467510092026	-3.415668775632469	6.658211482751795	-0.9030899869919435	0.9928402084271338	-0.6439741428068773	0.017276956858790403	-0.38615817812393083	0.0	-0.6020599913279624	0.1877480389775358	-13.667561540084394	0.0906266200404015	-3.401209493236885	0.10051739762292004	-6.127261172527331	0.4343014694073525	-2.7825160557860937	0.11856495922633853	-5.218244625347531	0.2312326562848773	-0.9829666607012196	0.7649411668273913	-2.85078088734462	7.651051691178927	-1.7144426909922261	0.6769916392135016	-1.3106911408763797	0.21606214225866385
Tcf12	0.0	-0.3010299956639812	0.0	-0.057991946977686754	0.5825679855807734	-0.5670307091255943	-6.658211482751795	-0.027797161620935564	-6.658211482751795	-0.08990945440593186	0.0	-0.42365864979420714	0.9964067352759918	-0.8538719643217619	0.11459593273599822	-4.471083299722345	6.658211482751795	-0.8386319977650252	0.8134921365949399	-300.0	0.8554381415521888	-300.0	0.6018928304319813	-252.32513885926218	0.8016681487874124	-300.0	0.7355309375370317	-300.0	0.5751120259413876	-239.2898826348882	0.8242335421157552	-300.0	0.8956486690858073	-300.0	0.7387523768747382	-300.0	0.11370984512537093	-12.718966632752272	0.13958330624090504	-19.732828271596986	0.1652240040497249	-25.049148541111453	0.0	-0.562249437179612	-0.003436339807235284	-0.22767829327708014	0.0	-0.3010299956639812	0.7646027499007391
TCF3	0.0945314718134216	-14.371611069949688	0.3250633914060592	-3.9318141382538383	0.105352658065716	-14.229884705212898	0.04270266180222518	-3.709965388637482	0.18841770478867487	-51.75448733218585	0.0	-0.6020599913279624	-6.658211482751795	-0.013676222949234684	0.0	-0.057991946977686754	6.658211482751795	-0.46344155742846993	0.17572681126753878	-48.67366413907125	0.26967251225689665	-86.51712641639125	0.15118963273469102	-20.51427857351842	0.4571483469416216	-300.0	0.26126200204999805	-104.7619538968712	0.2574593486996631	-48.29929628285498	0.10889268883328722	-16.365522729839267	0.18023676944451086	-33.469800301796916	0.2706880117540266	-65.92811799269387	0.3115819081698484	-135.9706162223148	0.14258747744394495	-26.847711655616944	0.2964224886641073	-100.07779372256098	0.2916148477122664	-118.27327279097342	0.2807580902828097	-110.02181948306259	0.060934281524691526	-5.246416941107094	0.1764248797417297
TCF7L2	0.0	-0.3010299956639812	0.8058122075557029	-1.4213607900319276	6.658211482751795	-0.9625735020593764	0.0	-0.17783192063198247	-6.658211482751795	-0.05012229596312526	0.07796035074227599	-0.4145392704914993	0.1819733397963481	-21.99567862621736	0.19043997080823447	-18.97881070093006	0.08561759944133136	-3.774690718274137	0.10562731960777856	-8.421360790031928	0.16517809465166686	-4.747146969020107	0.1349169526357656	-1.2083093509798821	0.0811172061064346	-3.3089185078770313	0.09440735145408588	-3.254144804826271	0.046909930880120736	-2.401209493236885	0.26329613878519603	-35.09908693226233	0.17801126624970035	-13.91721462968355	0.05567770325205184	-3.1056839373155616	6.658211482751795	-0.9625735020593764	0.9964067352759918	-1.749579997691106	0.20452612809485252	-2.598599459218456	6.658211482751795	-1.5058454059815571	0.9928402084271338	-1.2276782932770802	0.0	-0.33068311943388784	0.29223197414161245
TFAP2C	0.1121159665024171	-10.958607314841775	0.11338065644285313	-4.730487055782084	0.04877506906252717	-1.5157001606532141	0.12111916948997987	-3.677780705266081	0.2843238375892081	-66.55752023093555	0.279926185232567	-0.6757175447023074	0.32178389027522875	-1.2636034977233574	0.1925163520854386	-0.6882461389442457	0.4846038408154149	-1.2090115249111841	0.04498695372381415	-1.2358238676096693	0.1313251357228362	-11.772113295386326	0.13404729138598598	-12.943095148663527	0.416370418745136	-152.83268266525184	0.2339445316379473	-45.55284196865778	0.1554652078769788	-18.616184634019568	0.0	-0.12493873660829993	0.09112869030651136	-0.494850021680094	0.23559319043076596	-1.9030899869919435	0.26432779925103617	-60.605548319173785	0.06285492277723946	-4.2247537402597635	0.2369454140143779	-39.11520463605102	0.2799537170624841	-68.00788851221306	0.28213745576276744	-63.6345120151091	0.1096943366871012	-9.450996737974211	0.0
TP63	0.2892154577508305	-0.9355420107730815	0.9928402084271338	-0.978810700930062	6.658211482751795	-1.8068754016455384	0.16982487339001906	-0.6090648928966209	0.9976015039514836	-1.5686362358410126	7.651051691178927	-1.9507819773298183	0.9964067352759918	-1.1260984021355387	0.584162115102353	-1.0	0.6769916392135016	-1.2433638917541519	0.5825679855807734	-0.5670307091255943	0.0	-0.3010299956639812	6.658211482751795	-0.6439741428068773	1.5754081940079072	-1.6840296545430822	6.658211482751795	-0.5058454059815571	0.0	-0.3851027839668654	-0.15184296302245506	-0.16749108729376366	6.658211482751795	-0.6020599913279624	6.658211482751795	-1.2041199826559248	0.0	-0.4089353929735008	0.5021469899577509	-1.6695862266508092	0.09946702118987004	-0.5528419686577808	0.2627941768696405	-0.6536470255493614	0.9987992549944488	-2.856985199745905	1.219650957250921	-2.178486471595227	0.9928402084271338
USF2	0.3369559107966285	-1.9913998282380825	0.3409357062636774	-1.764471553092451	0.13460929086873324	-9.661543506395395	0.0	-0.42365864979420714	0.4138387496952185	-0.5100415205751654	6.658211482751795	-0.728158393463501	0.1422490736059832	-3.170053304058364	0.2708270708085946	-2.7399286120149253	0.26297430731299226	-1.4145392704914994	0.25988668471735743	-15.511449283499555	0.3042271557964021	-17.735182176990463	0.3370305931616284	-26.11013827874181	0.29962540528525244	-42.35359627377693	0.2847954052848243	-16.217527375833715	0.2894094987135689	-1.2806687130162733	1.31761510201628	-1.0741724253752576	0.051992295135969334	-0.5900668766687054	0.15748389625500608	-0.6307841425898572	0.07775085197989108	-3.1505805862031004	0.07664092937985277	-3.1493537648169334	0.07500025681754229	-2.46344155742847	0.11510383672588224	-6.007004901568658	0.2055190130720596	-18.2572748686953	0.1137732793883132	-6.388276691992658	0.5837627542562649
ZBTB33	0.6149299650339117	-15.334419008982048	0.371936634568688	-5.11690664142431	0.30799023726994545	-1.239577516576788	0.4067901388960676	-7.8297382846050425	0.38991706443973495	-6.255707016877324	0.3102284684316526	-1.4921441283041692	0.9928402084271338	-0.9469215565165803	0.0	-0.17522353752445435	0.0965660746983811	-1.0061230850587888	0.0	-0.6020599913279624	-0.4138387496952185	-0.10347378251044473	0.2611058603165507	-3.401209493236885	0.9928402084271338	-0.6736641390712486	0.0	-0.3010299956639812	0.84671650261833	-1.9913998282380825	0.0	-0.3010299956639812	0.0	-0.23062267392386154	1.9892469437031255	-2.3914739664228057	0.2549815055419046	-3.6819366650372385	6.658211482751795	-1.2041199826559248	0.3140831630874171	-4.226945306635737	0.6764835857097022	-19.161150909262744	0.4940796085536975	-12.039529222465701	0.3148388434182408	-3.3306831194338877	0.0
ZNF263	0.2673933120710078	-138.8664610916298	0.17723633512344206	-30.718966632752274	0.19104253489000447	-31.707743928643524	0.2172220979674602	-88.52432881167557	0.35652015358659306	-229.1580151954099	0.1434316277417665	-24.54060751224077	0.3212083667402881	-0.8356471442155629	-0.24080649315342625	-0.07623803917129968	0.0	-0.26680273489343054	0.0	-0.3851027839668654	0.012823470418059478	-0.3467874862246563	0.035330188726926635	-0.4775557664936801	0.02918942438701094	-2.3757179041643317	-0.137437977985816	-0.13253251214094852	-0.2627941768696404	-0.07935499859321243	0.0	-0.11182050608167508	0.0	-0.1624115617644887	0.12542168214126515	-0.4934949675951279	0.2539351158502311	-126.49894073778225	0.038512448847628764	-3.586700235918748	0.19865576248609146	-59.28483264215154	0.35464909433945924	-240.73048705578208	0.3679099707162329	-249.99567862621737	0.21598143923014948	-74.73754891026957	-0.4138387496952185
Bach1::Mafk	0.21526032520192745	-4.485452247339714	0.16770575750797884	-1.2464169411070933	0.4954586746240493	-5.920818753952375	0.151999753946634	-3.7619538968712045	0.4071599576994303	-12.906578314837764	0.4691772191884805	-1.728158393463501	-0.992840208427134	-0.15739076038943792	-0.06708298321851146	-0.15058058620310055	-0.5825679855807733	-0.0381045263321496	0.3924674454962775	-22.66554624884907	0.6437135521625754	-47.4145392704915	0.5931577551475911	-49.76700388960785	0.3383759888074343	-15.407823242604133	0.14438646582018294	-3.2269453066357374	0.0	-0.42365864979420714	0.27224339362975897	-5.15676722190199	0.4034281596672077	-15.2518119729938	0.36795272306554777	-21.406713932979542	0.029243831740907174	-0.5316526695878427	0.0	-0.595166283380062	0.4144372516975249	-0.9318141382538383	0.16169667687135508	-4.2636034977233574	0.5221354129214325	-37.33535802444388	0.4271787650210973	-29.29328221766324	0.2745476845040625
ESRRA	0.0	-0.6020599913279624	0.16972486340482829	-0.585026652029182	0.0	-0.3010299956639812	6.658211482751795	-1.5058454059815571	0.2114006132430052	-0.832682665251824	-6.658211482751795	-0.08990945440593186	0.22777819317586756	-1.8632794328435933	0.873922994185923	-3.6989700043360187	0.19923988610365528	-0.8827287043442358	0.4987594380300932	-48.270025714300445	0.4170589434795921	-48.01144104312139	0.8000229271233652	-157.92811799269387	0.2351874493777292	-27.09420411963213	0.1288542126146212	-8.621602099051863	0.09843335378874364	-5.982966660701219	0.9928402084271338	-0.3010299956639812	0.609922594123938	-3.8297382846050425	0.6777114266097282	-2.785156151952302	0.3368768715818643	-1.245651664288981	0.8058122075557029	-1.869666231504994	0.0034126249131318626	-0.36051351073141397	0.03459842444454927	-1.2254830342714504	0.04291760239723516	-1.332547047110046	0.0	-0.3010299956639812	0.4846038408154149
FOXP2	0.5825679855807734	-0.3777859770337047	6.658211482751795	-0.9030899869919435	0.0	-0.3726341434072674	-0.0506083121234908	-0.1797985405143598	0.1943614278545508	-10.853871964321762	0.17917300835276997	-25.939302159646388	0.30258092822024385	-69.61261017366127	0.3138193268659722	-78.72584215073633	0.3090262304570333	-73.85387196432177	0.36569422076704333	-18.294136287716082	0.15003607046328735	-9.522878745280337	0.2595909434247228	-31.43651891460559	0.13975232392412731	-5.447331783887806	0.1819593590886303	-20.199970640755865	0.20798910079928207	-36.00788851221305	0.3138400957740654	-44.55284196865778	0.34336892600147834	-47.72584215073632	0.3156553047411166	-60.56863623584101	-0.992840208427134	-0.032452023781137915	-0.15184296302245506	-0.13608262304213956	6.658211482751795	-0.3010299956639812	0.9928402084271338	-0.5016894462103995	0.0	-0.3010299956639812	0.10634272560158407	-4.063486257521107	0.3916830783439478
HOXA9	1.5754081940079072	-1.6840296545430822	0.0	-0.3010299956639812	0.0	-0.2898826348881837	6.658211482751795	-0.9030899869919435	0.06412866030124814	-1.0675262353228467	0.5591834514259544	-2.9746941347352296	0.2890885160039388	-9.282329496997738	0.35193128579521205	-13.640164517660113	0.3851093097438143	-13.44490555142168	0.2582380872404767	-8.134896025358872	0.3219208815744575	-10.346787486224656	0.22740479453827656	-6.623423042943488	0.05171380058534838	-0.9030899869919435	0.3489135136141006	-16.47755576649368	0.3250195107316237	-13.100179497572904	0.2915654842636983	-7.1095789811990855	0.3842364015169382	-11.76447155309245	0.3389926168991447	-13.044312249686493	6.658211482751795	-0.9030899869919435	0.0	-0.3010299956639812	0.3212083667402881	-0.35556141053216145	0.0	-0.4400933749638875	6.658211482751795	-1.0467236633326955	0.08241504024289087	-0.38615817812393083	0.30505624864523995
SREBF1	0.23255767536794986	-22.69897000433602	0.03970944954991528	-1.4647058799572297	0.06344025737474877	-2.024568191490737	0.15720322232884887	-11.747146969020108	0.104304272145654	-4.464705879957229	0.5825679855807734	-0.4621809049267259	0.0	-0.3010299956639812	0.10683599371302292	-0.438898616350944	-0.12547625833885906	-0.1687703061329367	0.9982000059537895	-2.653647025549361	0.9976015039514836	-1.2588484011482148	0.03932598519026407	-1.2365720064370627	0.584162115102353	-1.4190750243243806	0.3216878259150542	-0.9030899869919435	0.051798300586803035	-1.3615107430453628	0.5825679855807734	-0.6439741428068773	0.0	-0.26440110030182007	0.22222080472518416	-0.6757175447023074	0.3797178184565485	-31.03715731879876	0.3609468136650928	-21.752026733638193	0.3056211249003333	-16.7594507517174	0.3400161629201269	-51.619788758288394	0.3232929697156228	-55.71896663275227	0.23446070741746675	-8.958607314841775	0.9928402084271338
SREBF2	0.17443677730199875	-16.70996538863748	0.9964067352759918	-0.8794260687941502	0.05876239118947502	-2.2967086218813386	0.09780105638728256	-5.8124792791635365	0.07930964575826242	-3.8632794328435933	6.658211482751795	-0.46344155742846993	0.0	-0.6020599913279624	0.04579641911907071	-0.42596873227228116	0.0	-0.595166283380062	6.658211482751795	-0.728158393463501	0.06954028851516869	-1.8961962790440432	0.06933590930224567	-2.136677139879544	0.06806347201208654	-1.9469215565165803	0.02317062936092081	-0.7055337738384071	0.12274785694974324	-4.701146923590294	0.5300219509042567	-1.1095789811990857	-0.015976675617296376	-0.17522353752445435	0.0	-0.3526170298853802	0.2291930889663689	-24.471083299722345	0.4546636083564309	-24.869666231504993	0.21209565561490654	-16.99567862621736	0.2940593737216445	-42.09205147838773	0.276010578345931	-40.60205999132796	0.1988358133773182	-13.387216143280265	6.658211482751795
THAP1	0.3544274197281607	-40.82102305270683	0.3474260275136253	-25.391473966422804	0.2461999584315604	-13.385102783966865	0.18468123038029252	-19.31069114087638	0.2811163448909023	-105.04479346245806	0.1901496236827016	-9.126098402135538	0.010437629843463487	-1.0700704399154122	-6.658211482751795	-0.013676222949234684	0.030645801942740556	-4.739928612014925	-6.658211482751795	-0.08990945440593186	0.03650745048016577	-4.764471553092451	0.22204945329943784	-0.3467874862246563	0.27743908328488004	-291.1007268121347	0.14691450787402688	-84.30980391997149	0.13361063328134776	-69.94692155651659	0.0	-0.18309616062433978	0.0	-0.08990945440593186	-0.4146371398920956	-0.017276612331454656	0.2174821261570172	-166.84771165561693	0.1048213128468118	-44.995678626217355	0.23830802310623786	-183.47886191629595	0.2346668239658005	-172.47886191629595	0.3110673098086497	-207.9100948885606	0.14380357763699347	-69.05551732784983	0.0
EHF	0.019024765947636142	-1.1079053973095196	0.04974874566202876	-0.5257837359237448	0.3522352493277832	-2.447331783887807	-0.02914045829781663	-0.21681130892474243	0.013922334246391513	-0.8446639625349381	6.658211482751795	-1.5058454059815571	0.3621126618029151	-0.9625735020593764	6.658211482751795	-0.9030899869919435	-0.031701891717693505	-0.21395878975744578	0.14279295810611287	-27.744727494896694	0.17760896206257856	-18.84163750790475	0.11347388225443605	-16.471083299722345	6.658211482751795	-1.2041199826559248	0.1443176300244938	-0.5451551399914898	0.0	-0.6020599913279624	0.2041955930113076	-5.716698771296451	0.10988286925855834	-5.017728766960431	0.3621126618029151	-0.8961962790440432	0.1409746305496169	-25.020907099361672	0.14429619332445812	-25.787812395596042	0.13122269687736365	-21.195179321278836	0.07206056253123992	-7.667561540084395	0.5023236024774256	-2.638272163982407	0.7767498016950106	-2.7189666327522723	0.08566207938680853
KLF5	0.3112165795324146	-110.72124639904717	0.16936967245424692	-34.542118103266006	0.1968159023798134	-50.92445303860747	0.2307024013624415	-71.47108329972235	0.3421476518065797	-158.34678748622466	0.14829410018271996	-31.148741651280925	-0.9964067352759918	-0.024568191490737076	0.0	-0.3010299956639812	0.0	-0.3010299956639812	0.0	-0.1624115617644887	0.0	-0.4400933749638875	0.0	-0.1493537648169334	0.021518416361575855	-0.7695510786217261	-0.08449366878686305	-0.01908806222315645	0.5825679855807734	-0.978810700930062	0.0	-0.25492520841794253	6.658211482751795	-0.728158393463501	0.11318839386301675	-0.645891560852599	0.2354956734602371	-76.78515615195231	-0.02085635421215087	-0.026410376572743116	0.18322126395154045	-44.111259039317105	0.3604850518023285	-183.94692155651657	0.4035465660346832	-218.53017798402183	0.2537855855269691	-88.95860731484177	0.05970212756076695
RFX2	0.3071346215776836	-2.5590909179347823	0.7863489126856351	-24.869666231504993	0.7369208622103274	-25.366531544420415	0.5931881891643818	-14.393618634889394	0.3988440138593671	-8.872895201635192	0.9151930669395192	-58.485452247339715	0.9928402084271338	-1.1444808443321999	0.0	-0.3010299956639812	6.658211482751795	-0.728158393463501	0.0	-0.3010299956639812	-6.658211482751795	-0.027797161620935564	-0.992840208427134	-0.032920265855502895	0.0	-0.3010299956639812	6.658211482751795	-0.8386319977650252	6.658211482751795	-0.6439741428068773	0.0	-0.3010299956639812	-6.658211482751795	-0.057991946977686754	7.651051691178927	-1.709965388637482	0.584162115102353	-1.1870866433571443	0.0	-0.2456516642889812	0.9928402084271338	-0.8761483590329142	0.4144372516975249	-1.0123337350737254	7.651051691178927	-2.4078232426041333	0.7383857694019995	-38.91721462968355	0.0
Arid3b	0.9928402084271338	-1.136677139879544	6.658211482751795	-0.6439741428068773	0.9928402084271338	-0.9469215565165803	0.0	-0.3010299956639812	0.16037539098516684	-0.6420651529995461	0.058067940100468236	-4.3851027839668655	0.3758049970834863	-177.70996538863747	0.4919791584918517	-271.0700704399154	0.43416075442588536	-155.09854167860388	0.0	-0.3010299956639812	0.0253383077452773	-1.3106911408763797	0.05591747858329742	-4.304518323509803	0.2306747345826781	-8.882728704344236	0.3914013110150881	-73.22402566887064	0.2967162898845143	-74.1007268126824	0.0	-0.3010299956639812	0.84671650261833	-1.0604807473813815	0.9964067352759918	-0.8794260687941502	-6.658211482751795	-0.013676222949234684	0.9928402084271338	-0.744727494896694	0.0	-0.3010299956639812	0.0	-0.3010299956639812	6.658211482751795	-0.46344155742846993	0.0	-0.6020599913279624	0.4144372516975249
Arid5a	0.22204945329943784	-0.44611697335612566	0.26297430731299226	-1.6478174818886375	0.6513281195537457	-1.5346171485515816	0.0	-0.39147396642280585	0.0	-0.24260397120697574	6.658211482751795	-0.9030899869919435	0.22185256495608194	-34.89279003035213	0.2127211630248883	-27.200659450546418	0.2273487332330361	-27.281498311132726	0.7649411668273913	-2.5214335044061564	0.84671650261833	-1.0952844547213192	6.658211482751795	-1.5058454059815571	0.09946702118987004	-0.3957739469155299	0.06205763067141869	-0.749579997691106	0.13408342876650675	-6.863279432843593	1.5754081940079072	-1.3178549236261683	0.6769916392135016	-0.8728952016351923	0.9928402084271338	-0.9469215565165803	0.5837627542562649	-1.0952844547213192	0.9928402084271338	-0.744727494896694	6.658211482751795	-1.0467236633326955	0.9964067352759918	-1.0343280287798933	0.262554387515977	-0.3496924768680635	0.5825679855807734	-0.9393021596463883	1.4120387556490082
Arntl	0.09310838555020397	-3.18575240426808	0.6769916392135016	-1.3106911408763797	0.09994648526118728	-3.7721132953863266	0.0	-0.48945498979338786	0.17149820559831133	-6.42021640338319	0.02700274088631933	-0.6840296545430823	0.4691772191884805	-1.269217724333611	0.3718723656867042	-2.135488918941608	0.5341824902885202	-3.4596705252091264	0.25720462089345913	-12.85078088734462	0.29044607814449946	-14.496209316942819	0.3265422563840525	-29.183758700008216	0.35031987346697285	-33.71669877129645	0.2374205522801909	-12.785156151952302	0.12198920114327097	-4.950781977329818	0.029027880408748773	-0.4736607226101559	0.1442075434081853	-3.9030899869919438	0.5959895228701803	-6.113509274827518	0.20529903333838914	-11.97469413473523	0.06901086446744194	-2.1073489661226996	0.16277274594799485	-8.026410376572743	0.3127837410317976	-25.090979145788843	0.27490789235554697	-22.1791420105603	0.2538063226877649	-19.393618634889396	0.034019379617766125
Atf1	1.5754081940079072	-2.073657553374345	6.658211482751795	-0.5058454059815571	0.0879774339506316	-1.8927900303521317	0.1873573110248113	-2.141462802430361	0.25524950867392976	-6.924453038607469	0.12291260537436828	-3.176525770829699	0.08870212697300878	-1.6382721639824072	0.2282622854543322	-5.774690718274137	0.029610980784201126	-0.6055483191737837	0.20019310797171166	-7.393618634889395	0.2830132656316818	-9.469800301796917	0.31137036284918285	-16.09528445472132	0.2200671940950372	-4.684029654543083	0.22175180565158525	-5.507239610973163	0.023845953622484088	-0.518557371497695	0.17298134019087474	-3.9829666607012197	0.4003912947786457	-11.211831628858832	0.2566752179238464	-11.018634490921455	0.12670210374804694	-3.232102383981909	1.5754081940079072	-1.4975728800155674	8.233619676759702	-2.9318141382538383	0.2889011909778771	-6.4723700991286615	0.3407486931017445	-10.756961951313706	0.3207758052742923	-8.79317412396815	0.1466670761148514
ATF3	1.31761510201628	-2.0	0.10687558413151532	-0.5361070110140926	0.0528480097506452	-0.6363880201078557	0.3118473039922832	-1.485452247339714	0.4138387496952185	-0.7235381958267558	0.0	-0.3010299956639812	-0.992840208427134	-0.10347378251044473	1.5754081940079072	-1.174573882232177	0.13743797798581614	-0.5391021572434522	0.56698271279625	-9.385102783966865	0.8437988950011033	-15.388276691992658	0.5710893306327192	-8.488116639021126	0.530350358515595	-3.0741724253752576	0.41058874373843696	-5.235823867609669	0.22204945329943784	-0.44611697335612566	0.7879440630841831	-2.1817741063860447	0.5127600892719913	-5.226945306635737	0.4338307951635133	-4.302770657240282	6.658211482751795	-1.8068754016455384	0.09728626202649604	-0.826813731587726	0.3215678264272834	-1.0705810742857071	0.4138387496952185	-0.6252516539898961	0.3869361023723808	-2.7189666327522723	0.31943534864231826	-4.512861624522813	0.530350358515595
NFAT5	0.0	-0.3010299956639812	7.651051691178927	-1.2620126736665693	0.0	-0.6020599913279624	0.08740983314712805	-0.4962093169428189	0.0	-0.18309616062433978	0.371776004228172	-1.4989407377822486	0.08917296570242679	-25.49894073778225	0.09849514825016464	-19.08565684288056	0.10458291303108386	-17.906578314837766	0.04466565380081966	-7.2168113089247425	0.09952422490777517	-0.721246399047171	0.06453612710495985	-0.7304870557820835	0.9928402084271338	-0.9469215565165803	1.219650957250921	-1.8356471442155629	0.17961650006039293	-9.866461091629782	0.10338393723786553	-21.869666231504993	0.0537003874742126	-6.391473966422806	0.07600729587835964	-13.735182176990463	0.0	-0.3010299956639812	0.0	-0.6020599913279624	0.15184296302245515	-0.5734887386354247	0.22204945329943784	-0.34582345812203946	6.658211482751795	-0.9030899869919435	0.0	-0.562249437179612	0.1202719107690477
Bhlha15	0.6077625036058911	-64.94692155651659	0.4838960360140645	-211.74232142513083	0.5766255370822232	-299.99999999998226	0.5797737054952921	-65.62708799702989	0.0	-0.3010299956639812	-6.658211482751795	-0.08990945440593186	6.658211482751795	-0.3010299956639812	-8.233619676759702	0.0	-1.5754081940079072	-0.0004345117740176917	0.16814392504244755	-41.81247927916354	0.07606161201784366	-7.58838029403677	0.0	-0.12493873660829993	0.2326877568236485	-81.78251605578609	0.03404972345434762	-2.576754126063192	-7.651051691178929	-0.0013048416883442813	0.31344700450489354	-112.18976748200491	0.1827006828081587	-35.007004901568656	0.11703911670077505	-23.707743928643524	0.17411469434462076	-39.51570016065322	0.08490061312594835	-11.602059991327963	0.13535145327784592	-25.958607314841775	0.22343472908318865	-10.021363051615525	0.04747697394954326	-0.6819366650372385	0.2108191873157549	-11.707743928643524	0.2706468508717688
Creb3l2	0.2924360229577283	-5.605548319173784	0.07437836068771006	-0.8860566476931632	0.21939746256709014	-6.860120913598763	0.16553905312578612	-4.1938200260161125	0.2598267016739793	-10.237321436272564	0.1819942416693641	-5.632644078973981	0.0	-0.37675070960209955	0.02185860595456041	-0.4698003017969178	6.658211482751795	-0.9030899869919435	0.15358788121018208	-4.044793462458058	0.23297162729712664	-5.627087997029894	0.1914753605312476	-4.229884705212898	0.4321596822650196	-17.083546051450075	0.414999932519539	-6.017728766960432	0.2114782226905332	-1.7520267336381934	0.0	-0.3010299956639812	0.06495404900055432	-0.9665762445130504	0.1159391491036744	-2.6989700043360187	0.19930475265902933	-6.370590400897281	0.2893609639852813	-0.9430951486635274	0.15595965302574305	-4.273272790973428	0.3121185843255535	-14.348721986001856	0.3095384177817587	-15.005243055412372	0.2810427975678545	-11.995678626217357	0.11538481101216125
CREM	0.09070328344509053	-3.0109953843014634	1.5754081940079072	-2.196542884351586	0.13122462332612786	-0.9208187539523752	0.1996577778705804	-2.2034256667895704	0.06005077388718135	-1.679853713888946	0.0	-0.39147396642280585	0.9964067352759918	-1.6695862266508092	6.658211482751795	-1.2041199826559248	0.16982487339001906	-0.5686362358410126	0.2252583961945234	-9.97469413473523	0.339587303828481	-25.649751981665837	0.2661886266486302	-21.73754891026957	0.2328064407448205	-15.213248577854438	0.3668605472695017	-14.67366413907125	0.034853388947389825	-0.8860566476931632	0.8058122075557029	-0.978810700930062	0.3625537230398613	-5.863279432843593	0.1757473812937335	-3.1958605676646497	0.17817774870167827	-9.455931955649724	0.23272557145623565	-16.906578314837766	0.1776271491882229	-7.393618634889395	0.2035764327577511	-11.79860287567955	0.23553531097139774	-16.410050398674294	0.11609550700264855	-3.795880017344075	0.9928402084271338
DMRT3	0.04722339524590099	-1.0338582672609675	0.06154950580813014	-1.6595558851598817	0.5139556248253703	-1.2798406965940432	0.01917167232346313	-0.4659738939438649	-0.14679154253811585	-0.06956040523329989	0.0012616375307874046	-0.30451832350980257	6.658211482751795	-1.2041199826559248	1.3767384535225866	-4.262807357295262	0.5139556248253703	-1.2247537402597635	0.6775313336802631	-2.4271283977995197	0.0	-0.20551195334083036	0.0	-0.2798406965940431	0.5837627542562649	-0.9956786262173574	0.0	-0.595166283380062	0.3408345550278638	-1.1481303992702339	0.040492936927312484	-1.342944147142896	8.233619676759702	-1.709965388637482	0.5837627542562649	-1.0145735259169983	-6.658211482751795	-0.08990945440593186	0.892134612707172	-2.9706162223147903	0.29533449461740985	-1.0	0.0	-0.6020599913279624	6.658211482751795	-0.9625735020593764	0.1782931060826838	-0.8664610916297825	0.04764468805206147
Dux	-0.484603840815415	-0.058488567365596905	0.0	-0.47886191629596364	7.651051691178927	-1.7144426909922261	-0.5825679855807733	-0.05305672930217457	0.0	-0.6020599913279624	0.0	-0.2596373105057561	0.3785905986823726	-70.72353819582676	0.5054071175767776	-125.44249279809435	0.2843013193434548	-43.73992861201493	0.4935877803247658	-118.59176003468815	0.5727324585958391	-115.04769199033788	0.4018802349774828	-73.27327279097342	0.219964183823625	-23.159266765388193	0.3997596543473269	-76.59516628338007	0.2897514815974188	-48.31158017799729	0.5333653030940366	-99.10402526764094	0.5738867233026004	-103.26360349772335	0.4030626220440896	-95.58335949266171	0.5825679855807734	-0.6736641390712486	-6.658211482751795	-0.027797161620935564	0.0	-0.20551195334083036	0.3212083667402881	-0.48678239993206096	0.0	-0.3010299956639812	0.0	-0.42365864979420714	0.4341014603696469
EMX1	-0.992840208427134	-0.014573525916998339	0.0	-0.024568191490737076	0.5825679855807734	-0.978810700930062	6.658211482751795	-0.728158393463501	6.658211482751795	-0.46344155742846993	0.12667052428175654	-5.616184634019569	0.6553626263868497	-292.0319842813315	0.8400614436020597	-300.0	0.6554701290848121	-263.8996294548824	0.4531787715938483	-107.7594507517174	0.5512500193877716	-166.79317412396816	0.5456667927758478	-186.94692155651657	0.3925830970918397	-106.01682492796219	0.7033573517563037	-300.0	0.6633175058545075	-300.0	0.19284399349822287	-18.714442690992225	0.40508581605366456	-68.87289520163519	0.3814363319168213	-83.49349496759513	0.9928402084271338	-0.3010299956639812	6.658211482751795	-0.3010299956639812	0.0	-0.12493873660829993	0.0	-0.057991946977686754	0.0	-0.19586056766464954	0.0	-0.21253952548158495	0.16721074777570188
FOXG1	6.658211482751795	-0.3010299956639812	0.0	-0.3010299956639812	0.0	-0.12493873660829993	0.0	-0.6020599913279624	0.14148793967310472	-10.54821356447571	0.2039341735766032	-20.93554201077308	0.30214148874752594	-45.22548303427145	0.4496800648103352	-77.56383735295924	0.2655615300173477	-35.58169870868026	0.2278562693059087	-10.623423042943488	0.1941594001784552	-9.286509456906057	0.1903640866313038	-18.258848401148214	0.022116124929172053	-0.6675615400843947	0.2549494484456157	-19.21824462534753	0.27269895494622554	-23.782516055786093	0.4310743891538551	-29.68402965454308	0.4325819667040586	-41.612610173661274	0.3585124870507901	-66.1354889189416	-1.31761510201628	-0.0008694587126288915	0.0	-0.20551195334083036	0.0	-0.3010299956639812	0.0	-0.12493873660829993	-0.7360050781248081	-0.0061230850587887945	0.09650700234277276	-3.563837352959244	0.3996775668711864
Foxj2	6.658211482751795	-0.9625735020593764	0.0	-0.3010299956639812	0.0	-0.1624115617644887	6.658211482751795	-0.9030899869919435	0.14179101204268987	-11.801342913045577	0.17265162956117808	-29.91364016932525	0.32390047006425593	-75.53017798402183	0.3758767082463785	-137.3946949538589	0.2604272798118709	-64.7594507517174	0.1207005963175886	-12.978810700930062	0.1545346739746714	-15.145693958198919	0.18811318493060908	-31.614393726401687	0.07809146915825113	-2.3665315444204134	0.22886229551681275	-31.785156151952304	0.2908308084424689	-38.093126465277926	0.2304399745644036	-39.343901797987165	0.39378355950514177	-57.80134291304558	0.3245767296344687	-78.8096683018297	-0.992840208427134	-0.040958607678906384	0.0	-0.19586056766464954	-0.7350471164355066	-0.014573525916998339	0.0	-0.3010299956639812	0.0	-0.057991946977686754	0.09839196054588696	-5.423658649794207	0.24147479903282876
Gmeb1	0.16600448769288206	-3.1931419704811828	0.2898879531396127	-9.503070351926786	0.223740883379825	-5.542118103266008	0.17578796201557534	-4.609064892896621	0.2575946073278377	-9.080921907623926	0.21003035269268389	-6.341988603342887	0.9964067352759918	-1.0343280287798933	0.3621126618029151	-0.8041003475907662	0.0	-0.20901152491118416	6.658211482751795	-0.5058454059815571	0.3691659534880094	-2.281498311132726	0.18852393455802766	-4.703334809738469	0.1063491799742608	-1.9871627752948278	0.892134612707172	-3.099086932262331	-0.992840208427134	-0.032452023781137915	0.9928402084271338	-0.562249437179612	0.1725976664270554	-2.3946949538588904	0.12752085960478393	-2.8728952016351923	0.2412950212113801	-7.52432881167557	0.9964067352759918	-0.8794260687941502	0.12074756293616153	-1.8068754016455384	0.3152715809270125	-11.712198270069774	0.24935329660436195	-8.03810452633215	0.3258458507399154	-13.19586056766465	1.5754081940079072
HES2	0.2308164166378588	-11.57186520597121	0.14333213138978412	-4.962573502059376	0.1707612110410734	-5.962573502059376	0.13216012750216793	-4.117475462045119	0.14957436611058605	-5.782516055786093	0.03495918667424533	-0.7166987712964503	0.0	-0.3010299956639812	0.9928402084271338	-0.619788758288394	0.1096205227824469	-1.570247719997592	0.1805655898549948	-3.2636034977233574	0.16095014945331185	-3.5128616245228135	0.3361961835450365	-13.785156151952302	0.4170079142501068	-21.371611069949687	0.14916841517530816	-3.7423214251308154	0.2313139307888621	-3.8664610916297826	0.0	-0.3010299956639812	0.07545058387643537	-1.090979145788844	0.1378553481509682	-2.939302159646388	0.2860789158790731	-17.82390874094432	0.21862184448944533	-2.289036881004724	0.14364320870754996	-4.294992040666664	0.4493342504559413	-42.10127481841051	0.35806622683566663	-29.323306390375134	0.3230137804077242	-9.407823242604133	-0.2627941768696404
LBX1	-6.658211482751795	-0.027797161620935564	-6.658211482751795	-0.027797161620935564	0.0	-0.06803388527182737	6.658211482751795	-0.3010299956639812	0.22204945329943784	-0.712198270069774	0.15374476833928455	-6.995678626217358	0.5533977797185865	-183.41116827440578	0.7572901717686438	-300.0	0.5304382810058202	-164.60205999132796	0.26825078473419506	-48.99139982823808	0.4285949765532654	-75.48678239993207	0.366536549736259	-64.00261361560268	0.30979882088264143	-53.913640169325255	0.584036103054522	-207.71444269099223	0.5558676170983597	-171.92081875395237	0.09176471824661143	-4.777283528852417	0.24286663251700724	-24.627087997029893	0.1889613804026989	-17.987162775294827	0.0	-0.3010299956639812	-6.658211482751795	-0.027797161620935564	-0.5825679855807733	-0.04191415147891488	0.0	-0.1624115617644887	0.0	-0.6020599913279624	-6.658211482751795	-0.015472686656207449	0.13249693195295362
LIN54	0.0	-0.42365864979420714	0.9928402084271338	-0.9469215565165803	0.032902017279715	-2.378823718224965	0.14423953185139346	-3.8507808873446203	0.13384686998101836	-1.485452247339714	0.08336857755401575	-9.730487055782083	0.059747050587648766	-2.4546928835341757	0.14123930338128235	-9.718966632752272	0.053483839024322376	-1.812479279163537	0.0	-0.39040559077478	0.0	-0.18309616062433978	6.658211482751795	-0.3010299956639812	0.0	-0.3010299956639812	0.0	-0.3010299956639812	-0.04371475296808406	-0.14996674231023102	0.14304118352730086	-16.27327279097343	0.06846605032952878	-5.355561410532162	0.15281807197023947	-11.954677021213342	0.9928402084271338	-0.9244530386074693	0.7360050781248082	-1.812479279163537	0.0	-0.12493873660829993	-0.992840208427134	-0.10347378251044473	-6.658211482751795	-0.0017406615763012698	0.0	-0.3010299956639812	0.1409983679789365
MITF	0.35346280231781385	-1.401209493236885	0.7360050781248082	-1.5734887386354248	0.09723378748586572	-3.8096683018297086	0.0	-0.3010299956639812	0.2627941768696405	-0.49894073778224846	0.9928402084271338	-0.5361070110140926	0.2410035137837485	-9.655607726314889	0.3231812188163436	-15.98296666070122	0.06884803848800794	-1.3840499483435988	0.3995981759708608	-20.299296282854982	0.41711383441487576	-22.47755576649368	0.3620510762691647	-27.53313237964589	0.3876704857555228	-26.058488567365597	0.3495161124214959	-23.120904120499926	0.09304933089556863	-0.5003129173815961	7.651051691178927	-1.2041199826559248	0.12644602487634565	-2.339134521996131	0.6513281195537457	-1.8041003475907664	0.08743632916226099	-0.40782324260413316	1.5801694895322569	-2.4934949675951277	2.3104553104434142	-3.1817741063860443	0.10732983945853933	-1.5670307091255944	0.10180804236507614	-3.835647144215563	0.12123394928599833	-5.440093374963888	0.5843620032969239
mix-a	6.658211482751795	-0.9030899869919435	6.658211482751795	-0.5058454059815571	6.658211482751795	-1.2041199826559248	0.0	-0.3010299956639812	0.5843620032969239	-1.8794260687941502	0.1101994112186873	-5.645891560852599	0.6630219137410489	-214.86012091359876	0.8382218084225147	-300.0	0.6161794406740551	-168.17263072694618	0.2766875881010417	-36.78781239559604	0.4527974367842563	-74.58670023591876	0.4049002977952133	-73.4948500216801	0.3866205961418105	-32.137868620686966	0.6378237601412922	-201.84163750790475	0.540494065383572	-140.3260580013659	0.015518450401615903	-0.5575202309355514	0.26581497188023584	-20.30891850787703	0.2042720784243508	-18.581698708680253	0.0	-0.1624115617644887	0.0	-0.1390633792999063	0.0	-0.3010299956639812	0.9964067352759918	-1.0899094544059318	6.658211482751795	-0.46344155742846993	0.0	-0.3010299956639812	0.09304933089556863
Mlxip	0.27784566543927497	-9.130768280269024	0.20956262720620145	-5.505845405981558	0.2482230992483675	-10.686132779630846	0.2176597119429116	-6.543633966870957	0.3212422435550814	-14.47237009912866	0.0631641367689208	-1.5257837359237447	0.22204945329943784	-0.4534573365218689	0.0	-0.20551195334083036	0.02399058388033974	-0.6307841425898572	0.12922085479691803	-4.368556230986828	0.21204773822099507	-8.277366077466187	0.20163117295392016	-9.85078088734462	0.3605847915963146	-28.20620961530918	0.22074992703501986	-10.139063379299907	0.08064441317155713	-1.8416375079047504	0.10305665568903016	-0.575118363368933	0.06866508691257894	-1.3133637307377066	0.1239870248458654	-4.221125527997261	0.1720969257919081	-6.94692155651658	0.14437183271519102	-1.0515870342213989	0.1658678114021886	-6.6252516539898965	0.3546304221600841	-26.460923901207224	0.3972712640149548	-24.903089986991944	0.2698741147234412	-16.17979854051436	0.1443778577518411
NEUROG1	0.9672151410034416	-88.41228903498109	1.1133841379242295	-134.87614835903292	0.7873067074489397	-135.82681373158772	0.8460619151001205	-67.05700040663396	0.5825679855807734	-0.8446639625349381	0.4138387496952185	-0.3645162531850878	0.0	-0.12493873660829993	0.0	-0.0520763801682736	0.0	-0.3010299956639812	0.0	-0.024568191490737076	0.0	-0.05012229596312526	-0.9964067352759918	-0.01954210772389994	0.0	-0.11182050608167508	-0.992840208427134	-0.020451625295904902	0.0	-0.1390633792999063	-1.5754081940079072	-0.026410376572743116	-0.5825679855807733	-0.07109230975604729	0.0	-0.19586056766464954	0.3297434057917921	-12.125518182300533	0.0507624266331472	-1.2153827073671246	0.2753481548923525	-11.344861565188618	0.29101074606372423	-12.404503778174426	0.07860896034546333	-2.4559319556497243	0.34736761835486424	-22.69680394257951	0.0
NFATC1	0.0	-0.057991946977686754	0.9964067352759918	-1.30715308072277	6.658211482751795	-1.8068754016455384	0.0	-0.6020599913279624	-0.16343692589353648	-0.08565684288055926	0.5837627542562649	-0.8068754016455384	0.10571897605005792	-30.752026733638193	0.10564142856534386	-31.07727454200674	0.14302436842765706	-41.537602002101046	0.0547411603600728	-7.906578314837765	0.5825679855807734	-0.619788758288394	6.658211482751795	-0.9030899869919435	0.5844820027846946	-2.2254830342714502	0.0853889634546399	-1.3526170298853801	0.11570376650878242	-16.636388020107855	0.08200138701291379	-14.406713932979542	0.08382279751006375	-9.371611069949688	0.05149772897719803	-7.419075024324381	0.5825679855807734	-0.45469288353417586	6.658211482751795	-0.6439741428068773	0.0	-0.19586056766464954	0.0	-0.20551195334083036	6.658211482751795	-0.9030899869919435	0.08241504024289087	-0.3565473235138126	0.09729009223690416
NFATC3	0.5825679855807734	-0.3010299956639812	0.9964067352759918	-2.0942041196321313	6.658211482751795	-1.8068754016455384	0.0	-0.3010299956639812	0.0	-0.19586056766464954	0.03378673079494738	-0.5228787452803376	0.11193245073964116	-28.045275209020936	0.11471574388937195	-28.4089353929735	0.1392910036576003	-34.05453141486818	0.059172310403611976	-8.425968732272281	0.0	-0.46344155742846993	6.658211482751795	-0.46344155742846993	0.1519630291553216	-0.7520267336381934	0.12552632828754487	-1.9100948885606022	0.18753210926183786	-13.91721462968355	0.09308875815034724	-15.386158178123932	0.08613725182734018	-10.995678626217357	0.06580189346287066	-8.661543506395395	0.0	-0.6020599913279624	0.2993523457984616	-0.7423214251308154	0.0	-0.3010299956639812	6.658211482751795	-0.9625735020593764	6.658211482751795	-0.9030899869919435	0.0	-0.20551195334083036	0.1097621047124608
Npas2	0.1729394779437498	-11.756961951313706	0.16586214492483173	-4.573488738635425	0.16912156754311686	-14.262807357295262	0.3335856865200253	-5.224025668870631	0.2640787513477021	-10.801342913045577	0.08316482503091258	-1.6020599913279623	0.0	-0.12493873660829993	-0.2892154577508304	-0.10402526764093542	0.5825679855807734	-0.7878123955960422	0.17798984502303308	-2.616184634019569	0.16848918529593426	-6.00436480540245	0.16660193035663934	-5.801342913045578	0.3358359918884329	-30.568636235841012	0.1746231313513156	-7.419075024324381	0.2457241380398401	-1.9913998282380825	-0.1923877983980869	-0.18309616062433978	0.10172540195410013	-1.0496351456238768	0.08506592262345074	-1.728158393463501	0.1531349695683558	-8.452225294612177	0.3941803946747408	-2.7189666327522723	0.19184617095821746	-17.66554624884907	0.3302238705551111	-30.910094888560604	0.2618455216574889	-28.896196279044045	0.23686013163162706	-24.158015195409885	0.9928402084271338
POU2F3	0.0	-0.18309616062433978	0.0	-0.3010299956639812	0.20974353120214145	-4.275724130399211	0.06117355126453395	-1.978810700930062	0.18147596419337805	-9.709965388637482	0.17870480049484908	-17.79317412396815	0.9454237889719992	-19.284832642151542	0.2518888928506502	-46.80134291304558	0.2717744071813502	-2.6108339156354674	0.0	-0.1624115617644887	6.658211482751795	-0.9625735020593764	0.0	-0.3010299956639812	1.1373461617252494	-26.764471553092452	0.3189156194142366	-25.688246138944244	0.4235703817641711	-8.018181392829336	0.2513971602878994	-36.98716277529483	0.2845268522815652	-39.408935392973504	0.27872493162159945	-55.507239610973166	0.0	-0.4122890349810886	-0.7350471164355066	-0.005243055412371884	-0.5825679855807733	-0.02090709936167361	0.0	-0.19586056766464954	6.658211482751795	-0.5058454059815571	0.0	-0.12493873660829993	0.2341463864763754
POU6F1	6.658211482751795	-1.2041199826559248	6.658211482751795	-0.9030899869919435	0.9928402084271338	-0.978810700930062	0.0	-0.06803388527182737	1.31761510201628	-2.0	0.08759334452777406	-4.032920265855503	0.7160538073565639	-261.9136401693253	0.9343139891895464	-300.0	0.6782229552904864	-208.35359627377693	0.24835005517566255	-31.197910742118268	0.4594288710122211	-82.65757731917779	0.3959260352595477	-74.1890957193313	0.4054475491597821	-51.473660722610155	0.6796063783245351	-257.7594507517174	0.6304186269241856	-204.3429441471429	0.16042001915412354	-0.7099653886374819	0.3246032879144355	-30.19586056766465	0.23230624600533495	-24.489454989793387	0.0	-0.18309616062433978	6.658211482751795	-0.5058454059815571	0.0	-0.3010299956639812	0.0	-0.3010299956639812	0.0	-0.3010299956639812	0.0	-0.3010299956639812	0.07681494769512769
Rhox11	0.0	-0.4122890349810886	0.0	-0.057991946977686754	0.9928402084271338	-0.9244530386074693	6.658211482751795	-0.728158393463501	0.4471095080563193	-1.3353580244438745	0.09784317432180874	-1.2471835688117285	0.029286943846394436	-0.832682665251824	0.15145096949651032	-8.58335949266172	0.09469986824328787	-3.9172146296835497	0.2662013817546054	-25.869666231504993	0.2411095474259347	-15.866461091629782	0.17958888136041162	-12.701146923590294	0.3217478593894844	-0.8794260687941502	0.12712846332714373	-5.651695136951839	0.17099773015949848	-6.338187314462739	0.3866161079673716	-41.254925208417944	0.3967094736905157	-35.730487055782085	0.3330532688388045	-40.46852108295774	0.16989161229339614	-0.9665762445130504	0.09335970870493562	-3.815308569182401	0.4138387496952185	-0.9393021596463883	0.1804591640426968	-0.7189666327522725	0.0	-0.6020599913279624	6.658211482751795	-0.5058454059815571	0.3679723273446707
SHOX	0.0	-0.17522353752445435	-6.658211482751795	-0.015472686656207449	7.651051691178927	-1.709965388637482	6.658211482751795	-0.3010299956639812	0.0	-0.24260397120697574	0.2894483382597765	-2.0052430554123717	0.5975603916235335	-300.0	0.8144412811462254	-300.0	0.6348358265635525	-300.0	0.2786622741337796	-82.46092390120722	0.3885793155306645	-124.26921772433361	0.39037395866078173	-144.01144104312138	0.5549059540156969	-71.75696195131371	0.5686674895093461	-300.0	0.5809770977518618	-300.0	0.116534161329547	-10.031517051446064	0.2977410110071457	-53.304518323509804	0.2498462493709256	-54.772113295386326	0.0	-0.12493873660829993	-6.658211482751795	-0.0017406615763012698	0.0	-0.12493873660829993	0.0	-0.3010299956639812	0.0	-0.6020599913279624	0.0	-0.3010299956639812	0.12928249473603426
Six3	0.17506897938399948	-1.494850021680094	0.3729895306823973	-3.6270879970298933	0.06863334819040669	-1.2350770153501116	7.651051691178927	-1.9507819773298183	6.658211482751795	-1.2041199826559248	0.0	-0.47886191629596364	0.21404523801702724	-0.9136401693252518	0.279926185232567	-0.7258421507363202	0.3621126618029151	-0.7958800173440752	7.651051691178927	-1.709965388637482	6.658211482751795	-0.6020599913279624	-0.04305586748530597	-0.20204035626280387	0.4737068762746941	-1.9136401693252518	6.658211482751795	-0.5058454059815571	0.0	-0.3010299956639812	0.9928402084271338	-0.712198270069774	0.9964067352759918	-0.9244530386074693	0.0	-0.3010299956639812	0.24778522413229506	-0.8961962790440432	0.3867621789455896	-1.3565473235138126	6.658211482751795	-1.5058454059815571	6.658211482751795	-0.9030899869919435	0.19699193686652025	-1.0065637695023884	0.08572775080281672	-1.5214335044061567	0.0
TCFL5	0.22098505755787096	-7.58838029403677	0.2730123979614796	-10.399027104313252	0.1285121948803086	-3.193820026016113	0.1595428105536573	-4.6020599913279625	0.17449437705867155	-5.430626090384954	0.09530471070785558	-1.869666231504994	0.0	-0.16430942850757438	0.19238779839808692	-0.38827669199265824	0.030373009564500376	-0.6161846340195687	0.09784179137458596	-1.1243600629958317	0.0411044225132616	-0.7235381958267558	0.2113600832534303	-7.230622673923862	0.2281814308627069	-7.533132379645891	0.049104489194785404	-0.9546770212133425	6.658211482751795	-0.3010299956639812	0.0916231988933874	-0.7471469690201069	0.584162115102353	-0.9172146296835499	0.22334589236276847	-7.341988603342887	0.33095042988862355	-16.26760624017703	0.0	-0.3010299956639812	0.2283562556146232	-6.872895201635193	0.4998163592708624	-35.40782324260413	0.28697665518322524	-12.84163750790475	0.27416915665028885	-10.928117992693874	0.0
Twist2	0.4375650240256304	-96.4236586497942	1.1741870464130086	-149.0670191780768	0.439255570762228	-151.181114585406	0.3610965987732808	-72.99567862621736	0.02813843648977681	-1.3115801779972893	-6.658211482751795	-0.027797161620935564	0.0	-0.057991946977686754	0.0	-0.3010299956639812	-7.651051691178929	-0.004803708402820599	-6.658211482751795	-0.027797161620935564	-7.651051691178929	-0.0034883278458213473	-6.658211482751795	-0.007004901568658489	0.0	-0.3010299956639812	-8.233619676759702	0.0	-1.5754081940079072	-0.0008694587126288915	6.658211482751795	-0.3010299956639812	-8.233619676759702	0.0	-6.658211482751795	-0.013676222949234684	0.3383117627567946	-10.94692155651658	0.0	-0.3010299956639812	0.1553831836060372	-9.568636235841012	0.2301743991893372	-17.703334809738468	0.1352421129125438	-13.732828271596986	0.2296870811145754	-41.07987667370928	0.0
ALX3	-6.658211482751795	-0.0034883278458213473	-6.658211482751795	-0.027797161620935564	0.0	-0.2041199826559248	0.0	-0.6020599913279624	6.658211482751795	-0.3010299956639812	0.118053564767838	-2.9507819773298185	0.5475934907761681	-270.99567862621734	0.7650825166935701	-300.0	0.5910925313360347	-276.014573525917	0.3346862363283856	-109.96657624451305	0.4076200963472833	-124.99139982823809	0.4059379965689526	-136.47108329972235	0.2722443104700278	-35.139063379299905	0.5256634691276731	-284.52287874528037	0.531610979643044	-255.09636748391577	0.16627014033448112	-18.443697499232712	0.33572743080859546	-60.381951903287906	0.29441275084582863	-66.07160414774329	0.0	-0.3010299956639812	-6.658211482751795	-0.013676222949234684	0.0	-0.12493873660829993	0.0	-0.12493873660829993	0.0	-0.6020599913279624	-1.5754081940079072	-0.007446482167864384	0.16762077096312036
BARHL2	0.0	-0.6020599913279624	0.0	-0.40230481407448765	0.4138387496952185	-0.3645162531850878	-0.1804591640426967	-0.13253251214094852	6.658211482751795	-1.453457336521869	0.07267920262719232	-2.2984320149440727	0.2847115196257867	-38.32975414692588	0.4367034602499959	-85.60205999132796	0.3688262398220756	-54.78781239559604	0.13521432440263156	-8.416801226031378	0.16786210610568722	-11.832682665251824	0.20854347321064887	-20.248720896016657	0.12431622398324155	-1.1694113313148558	0.2121371338342708	-26.29073003902417	0.31911768207775715	-48.18641901143181	0.18798841929825405	-12.832682665251824	0.2472654433366114	-18.847711655616944	0.3177603604415927	-23.542118103266006	0.0	-0.6020599913279624	0.0	-0.3010299956639812	0.5825679855807734	-0.6946486305533762	0.9964067352759918	-1.2168113089247425	0.0	-0.6020599913279624	0.5837627542562649	-0.9956786262173574	0.21140162243046595
BHLHE41	0.3784006794262738	-1.9244530386074692	0.3311104724119397	-1.5171264163912463	0.2629542805919922	-1.1662156253435212	0.07274411135172675	-0.5934598195660448	0.262554387515977	-0.6882461389442457	0.15192298599946533	-0.6716203965612623	0.3216878259150542	-1.0840727883028842	0.5300219509042567	-1.4436974992327127	0.4226131291211268	-3.583359492661719	0.3133958824588884	-4.886056647693163	0.3951142689062229	-6.17979854051436	0.5579526091147047	-11.76447155309245	0.4205476216723928	-8.005682847330363	0.3113384127311715	-4.823908740944319	0.15085538723311234	-1.596879478824182	0.0	-0.46344155742846993	0.1744859921898134	-1.4001169279263121	0.435465803518356	-7.184422251675732	0.2629657240580132	-1.583359492661719	0.892134612707172	-2.835647144215563	0.32188001226505497	-2.774690718274137	0.41500410626575546	-6.801342913045577	0.3174602700836049	-4.910094888560602	0.3915416551411568	-5.261219441515631	6.658211482751795
CENPB	0.24164766721024206	-3.7772835288524167	0.3453092135622774	-6.913640169325252	0.040927361015774114	-0.5559552040819238	-0.040412004171978086	-0.1493537648169334	0.3893876591027927	-7.812479279163537	1.058268906475336	-6.142064735280571	9.231221180711186	-6.910094888560602	0.9928402084271338	-0.40340290437353976	0.14904617639628248	-1.747146969020107	-0.032178013133429065	-0.16749108729376366	0.15866280471394478	-0.7619538968712046	0.07305883623596911	-0.7746907182741372	9.815383295813536	-11.595166283380062	0.3212083667402881	-0.42021640338318983	0.3355673894833579	-3.570247719997592	2.5730096979593906	-4.357535479757878	0.14197238134758391	-0.5883802940367698	0.2800897351453825	-4.080398976215889	0.2707541279210257	-4.1555228242543185	6.658211482751795	-0.5058454059815571	0.14583611043894346	-1.3160528692484879	0.26587960660271504	-4.316052869248487	0.38298094463944987	-7.856985199745905	0.2376752048507008	-2.9913998282380825	3.5718089529538397
CREB3	8.233619676759702	-2.43297363384094	0.262554387515977	-0.8538719643217619	6.658211482751795	-1.2041199826559248	0.7099837123419069	-2.207608310501746	0.3815320381207024	-6.055517327849832	0.02326790279771371	-0.41116827440579273	0.15527153423110054	-2.306273051076353	0.222380577181654	-3.505845405981557	0.584162115102353	-1.5985994592184558	0.28175423986774417	-4.628932137728264	0.29766654008137017	-4.543633966870956	0.2817584218178408	-5.721246399047171	0.33670961731842297	-7.7423214251308154	0.2797013210591354	-5.860120913598763	0.3898876150396522	-3.3142582613977365	0.17849270576160894	-2.184422251675733	0.7367252251151857	-3.5100415205751654	0.2862915181527197	-6.049635145623877	0.2616135926067419	-4.392544976785332	0.051071924302553307	-0.6536470255493614	1.5754081940079072	-2.196542884351586	0.32648536554983	-6.995678626217358	0.32914487534919074	-7.698970004336019	0.18302168530865648	-2.795880017344075	0.06356232776888793
DBP	0.1250335814713859	-3.115204636051019	0.3173295216947148	-8.79317412396815	0.19009034121579368	-2.18575240426808	0.13803824288175226	-3.703334809738469	0.2537386940693401	-3.2924298239020637	0.1825778024531654	-1.8827287043442358	0.4380601775941431	-4.732828271596986	0.10213088156936267	-2.4509967379742124	0.9964067352759918	-1.214670164989233	0.09513630879919016	-0.6736641390712486	0.6518269765494902	-2.677780705266081	0.6769916392135016	-1.26440110030182	0.9928402084271338	-0.619788758288394	6.658211482751795	-0.9030899869919435	0.0	-0.5985994592184558	0.6368579446172795	-1.6003262785189618	0.16343692589353648	-0.5767541260631921	0.13360006166595256	-3.5686362358410126	0.3212083667402881	-0.8356471442155629	0.0	-0.6020599913279624	0.9928402084271338	-1.4156687756324693	0.0	-0.3010299956639812	0.0	-0.3010299956639812	0.4846038408154149	-0.9281179926938746	0.0
ELF3	0.07347304743824704	-9.744727494896694	0.0458033513994182	-1.6003262785189618	0.0395153454352517	-2.673664139071249	0.05193085822351093	-2.9546770212133424	0.08095878295562857	-10.270025714300445	0.0029593147766086283	-0.3269790928711038	6.658211482751795	-0.9030899869919435	-0.16982487339001892	-0.06600683616875765	6.658211482751795	-0.9030899869919435	0.07988399993688768	-12.638272163982407	0.07267427131258046	-7.428291168191312	0.059404126252541774	-6.527243550682788	0.7360050781248082	-1.6252516539898962	0.11098858232799708	-0.575118363368933	0.11538481101216125	-0.5287082889410614	0.09598546565872587	-2.4647058799572297	0.1151948636360532	-1.7189666327522726	0.0	-0.4975728800155673	0.183631242042342	-59.04143611677803	0.13441103594037274	-32.213248577854436	0.14851427960845812	-42.97881070093006	0.1197972944606138	-25.101274818410506	0.10179374513650248	-19.193820026016112	0.04363135086570211	-4.512861624522813	0.07568806816674394
ELF4	0.9928402084271338	-0.6736641390712486	0.0	-0.6020599913279624	1.1679248693586182	-3.265200170411153	0.5825679855807734	-0.8124792791635369	1.5754081940079072	-1.078313524516398	0.5837627542562649	-0.8068754016455384	0.0	-0.6020599913279624	0.2536671266696313	-1.3160528692484879	0.9928402084271338	-0.619788758288394	0.2971459056603499	-6.042871802323187	0.5023825012066623	-2.9208187539523753	0.3538520556420368	-11.767003889607846	0.06898386078284399	-0.9469215565165803	0.0	-0.21467016498923297	0.4148372223241404	-1.3767507096020994	0.15340281571855532	-1.7619538968712045	0.6877521142917213	-2.3027706572402824	0.15814326709034307	-3.261219441515631	0.22315070051628005	-5.006563769502388	0.0945600490283918	-1.5086383061657274	0.1861206950535716	-3.9136401693252516	0.20075589795126889	-4.20342566678957	0.166110943764764	-3.184422251675733	0.43587784256070455	-1.8664610916297826	0.18520693588146725
EN2	0.0	-0.0520763801682736	-1.5754081940079072	-0.0004345117740176917	0.0	-0.595166283380062	0.0	-0.10513034325474745	-0.137437977985816	-0.08777794346758447	0.1300527190060255	-1.5451551399914898	0.5827789231376901	-208.73992861201492	0.8222252442943798	-300.0	0.6279138105022577	-236.08460016478773	0.5354358341845968	-183.7055337738384	0.6995525899644693	-247.26280735729526	0.6058727245367079	-237.51427857351842	0.5611453906960057	-180.55129368009491	0.8150591253947244	-300.0	0.7295907814736092	-300.0	0.3501612334646741	-54.58670023591875	0.5565717916677995	-122.41005039867429	0.4899116300213273	-149.11069829749368	0.4138387496952185	-0.5171264163912462	-6.658211482751795	-0.027797161620935564	0.0	-0.3010299956639812	0.0	-0.3010299956639812	0.0	-0.3010299956639812	-0.1923877983980869	-0.12147820449879354	0.2990077118312468
Esrrg	0.0	-0.4122890349810886	0.0	-0.23807216157947098	-6.658211482751795	-0.027797161620935564	0.5825679855807734	-0.6736641390712486	0.15000592758728445	-1.1018235165023234	0.5825679855807734	-0.6736641390712486	0.2774574901230661	-1.238072161579471	6.658211482751795	-1.5058454059815571	0.4138387496952185	-0.5100415205751654	0.4594268895723971	-61.26042765554991	0.44191167231043776	-45.11747546204512	0.6695863650021805	-192.54668165995295	0.19831473250676407	-14.57186520597121	0.3044641251419616	-5.910094888560602	0.1474604339235214	-8.162411561764488	6.658211482751795	-0.6020599913279624	0.2248483264122133	-1.5086383061657274	0.19522982837903705	-1.3477536589966768	0.0	-0.12493873660829993	6.658211482751795	-0.8386319977650252	0.0	-0.24488773360492885	0.0	-0.4122890349810886	0.5825679855807734	-0.6946486305533762	0.0	-0.3010299956639812	0.14679154253811585
ESX1	0.0	-0.06803388527182737	-0.9964067352759918	-0.011441043121384484	0.0	-0.7644715530924511	0.0	-0.1624115617644887	0.262554387515977	-0.40230481407448765	0.2353505750221046	-2.1255181823005334	0.6672507227474275	-300.0	0.9109151436906164	-300.0	0.7045407321254886	-300.0	0.34417673674190097	-100.47755576649368	0.5024983427873428	-164.42596873227228	0.458402960003998	-161.13846558914096	0.40695548580679536	-93.58004425151024	0.6733224801248324	-300.0	0.6810700058783403	-300.0	0.17157745467744348	-17.13608262304214	0.4083202369085288	-79.64975198166584	0.31639076137424504	-71.10790539730952	-6.658211482751795	-0.027797161620935564	-7.651051691178929	-0.004803708402820599	-0.992840208427134	-0.0381045263321496	-0.992840208427134	-0.012780770091995148	6.658211482751795	-0.9030899869919435	-6.658211482751795	-0.08990945440593186	0.2064498776836132
ETV6	0.21571253304936333	-2.4934949675951277	0.0898792794730948	-0.9706162223147904	0.27828321298227066	-3.9706162223147903	0.3478764690080459	-3.2494916051486538	2.3104553104434142	-4.018181392829336	0.0	-0.3010299956639812	0.22204945329943784	-0.6478174818886375	0.262554387515977	-0.4067139329795427	0.5825679855807734	-0.5816987086802545	0.1744567509446212	-14.97061622231479	0.183710700485617	-12.209011524911185	0.13944043475419496	-10.560667306169737	0.8058122075557029	-1.3904055907747799	0.0	-0.6020599913279624	6.658211482751795	-2.1073489661226996	0.07240791856013536	-2.3279021420642825	0.05725693882632341	-1.728158393463501	0.09317079658022012	-5.001740661576301	0.2553191075496743	-27.575118363368933	0.14166017572153328	-10.135488918941608	0.20746137531847028	-18.5016894462104	0.1734815235790331	-13.374687549038326	0.22835904186275166	-13.327902142064282	0.21995368356963316	-3.3133637307377066	0.12640346327602486
GCM1	0.29551726175906456	-24.404503778174426	0.07586815616248008	-2.496209316942819	0.1531206567709846	-7.497572880015567	0.2527929549064954	-18.98296666070122	0.2993449248685645	-25.718966632752274	0.09706112307125353	-3.596879478824182	1.9892469437031255	-2.0190880622231564	6.658211482751795	-0.728158393463501	0.5139556248253703	-1.1931419704811825	1.5754081940079072	-1.812479279163537	7.651051691178927	-1.2041199826559248	0.21566407357765802	-0.9430951486635274	0.3837454404238592	-16.576754126063193	0.07986918553967177	-1.978810700930062	0.9989706064201948	-2.91721462968355	0.10683599371302292	-0.4190750243243807	0.2774574901230661	-1.1444808443321999	6.658211482751795	-1.2041199826559248	0.2474133849827835	-15.29413628771608	0.16489038559755104	-6.903089986991944	0.2754722545925399	-20.154281982033343	0.33044016268263204	-28.80966830182971	0.4012536326480892	-43.58335949266172	0.2381218608934944	-16.962573502059378	0.0
GRHL1	0.04616648748348615	-0.575118363368933	0.39210285415678897	-1.469800301796918	0.12853971274939235	-2.1157712303673963	0.14437183271519102	-1.0788339493622612	6.658211482751795	-0.46344155742846993	0.14502449790574873	-4.2839966563652006	0.0	-0.595166283380062	0.9928402084271338	-1.75448733218585	0.4147371568106227	-1.4122890349810886	6.658211482751795	-0.46344155742846993	0.3212083667402881	-0.43415218132648237	6.658211482751795	-1.5058454059815571	6.658211482751795	-0.9030899869919435	0.5825679855807734	-0.5436339668709569	0.17798138887265633	-1.6882461389442456	1.319767832381073	-2.7189666327522723	0.2571291180738705	-1.7746907182741372	1.5754081940079072	-1.3178549236261683	0.16990274054997714	-1.2898826348881838	0.055591352143519714	-1.1857524042680798	0.5825679855807734	-1.1203307943679464	0.9928402084271338	-0.3957739469155299	0.0	-0.057991946977686754	0.0	-0.6020599913279624	0.050718819046030233
GSC	1.9892469437031255	-2.7304870557820835	0.9928402084271338	-1.136677139879544	0.9928402084271338	-0.744727494896694	0.5825679855807734	-0.640164517660112	0.5523880527962578	-3.692503962086787	0.14015040154223407	-0.9030899869919435	0.08514725198794683	-2.987162775294828	0.09673773855984197	-4.060480747381382	0.10751204505503133	-4.657577319177793	0.5232876757078327	-2.1220530483708115	0.7350471164355067	-1.1674910872937636	6.658211482751795	-0.6439741428068773	0.3409357062636774	-1.7825160557860937	0.25858763579930616	-4.045275209020937	0.07462639661842572	-2.621602099051862	0.24507076031368416	-1.3695721249749762	0.33600006595894394	-2.048176964684088	-0.0493266581697754	-0.05453141486818027	1.9892469437031255	-2.1360826230421397	0.17706270477629096	-3.4353339357479107	0.3856354992779421	-9.698970004336019	0.0	-0.2924298239020636	0.3781789878818017	-1.0282604091122218	0.9928402084271338	-0.8210230527068306	0.2140850142783306
HEY2	0.21903456145232286	-12.046723663332696	0.2035190141714208	-2.3555614105321614	0.15019070062510267	-5.327902142064283	0.1051251128303602	-3.585026652029182	0.18471690120287168	-11.517126416391246	0.050037789561839185	-0.645891560852599	0.0	-0.6020599913279624	0.9928402084271338	-0.712198270069774	0.1062521629579608	-1.173277479831008	0.2483013210517492	-4.432973633840939	0.16015028082896554	-6.696803942579511	0.3982416708718817	-9.341035157335565	0.3976588532145671	-48.79317412396815	0.1856023967549468	-12.018634490921455	0.20656695027976088	-11.892790030352131	-0.019627471505596367	-0.2247537402597636	0.04827266196412488	-1.1325325121409484	0.1432060996726293	-6.482804102050026	0.28822989583654035	-26.06752623532285	0.10201394119749167	-3.9746941347352296	0.1964643528978409	-10.089375595110798	0.3869214398324588	-44.612610173661274	0.3149027694577307	-29.020907099361672	0.250714624898925	-7.555955204081924	-0.13896152795779598
HOXA13	0.5825679855807734	-0.5670307091255943	0.0653245076160916	-1.1450869776921444	6.658211482751795	-1.2041199826559248	0.0	-0.562249437179612	6.658211482751795	-0.9030899869919435	0.08406099843609285	-1.1561445773768388	0.3015801858197299	-23.022276394711152	0.21444111354284706	-12.153044674980176	0.23946287018640786	-13.906578314837764	0.06411608470869896	-0.5214335044061567	0.9964067352759918	-0.978810700930062	6.658211482751795	-0.46344155742846993	0.0929905105427134	-2.835647144215563	0.08113583124395286	-2.4788619162959638	0.26542486391308506	-9.694648630553376	1.5754081940079072	-1.1444808443321999	6.658211482751795	-0.6020599913279624	0.036773542120939716	-0.8239087409443188	6.658211482751795	-0.728158393463501	6.658211482751795	-1.2041199826559248	0.5825679855807734	-1.2684112348132612	0.4846038408154149	-0.8153085691824012	0.0	-0.3010299956639812	0.19238779839808692	-0.6126101736612706	1.31761510201628
HOXC11	0.18757814413693566	-0.8124792791635369	0.2408064931534262	-0.6946486305533762	0.14904617639628248	-1.692503962086787	0.19792124585375045	-1.812479279163537	0.7350471164355067	-1.000869458712629	0.3065886553317708	-1.8416375079047504	0.20404072074976806	-7.4698003017969175	0.25351310661970045	-12.665546248849068	0.06367624754597133	-1.3477536589966768	0.17718826499769327	-4.252588192113577	0.22236952377761016	-1.6840296545430822	0.0967505283246156	-1.6861327796308465	0.0	-0.3010299956639812	0.09146020263042652	-2.4436974992327127	1.31761510201628	-1.6289321377282637	0.13882324836427662	-2.0381045263321496	0.2520914428851513	-4.562249437179612	0.0889312357713012	-1.4989407377822486	0.16972486340482829	-0.6516951369518393	0.9928402084271338	-0.9469215565165803	0.07035499476730463	-0.4412914294668343	0.0	-0.6020599913279624	0.0	-0.3010299956639812	0.4589403211556589	-1.1897674820049158	0.14992695402022552
IRF8	0.22204945329943784	-0.5654310959658013	-0.1332254800952196	-0.06854212931099489	0.4147371568106227	-1.4365189146055894	0.4846038408154149	-0.8041003475907662	1.5754081940079072	-1.6840296545430822	6.658211482751795	-1.5058454059815571	0.3560176193646113	-1.6695862266508092	0.13743797798581614	-0.6143937264016879	0.9964067352759918	-1.0	0.2629382614173182	-1.1817741063860445	0.3368768715818643	-1.0039263455147247	6.658211482751795	-1.2041199826559248	0.3215678264272834	-0.9208187539523752	0.3781789878818017	-0.832682665251824	0.5825679855807734	-1.2684112348132612	0.9928402084271338	-0.8761483590329142	0.0	-0.2388241868442685	0.19923988610365528	-0.8761483590329142	0.0	-0.6020599913279624	0.7360050781248082	-1.812479279163537	0.0	-0.6020599913279624	0.2627941768696405	-0.7055337738384071	0.4138387496952185	-0.9393021596463883	0.0	-0.3010299956639812	0.4019731522257141
IRF9	0.3215678264272834	-0.9956786262173574	0.0	-0.2724587429714435	0.4327724726032258	-1.9030899869919435	0.5021469899577509	-1.9208187539523751	1.9892469437031255	-2.3306831194338877	0.0	-0.6020599913279624	0.048893023400290905	-0.4400933749638875	0.0	-0.4225082001627747	0.12542168214126515	-0.6420651529995461	0.8058122075557029	-1.5044556624535514	0.7350471164355067	-1.1674910872937636	0.4138387496952185	-0.790484985457369	0.07035499476730463	-0.47237009912866135	0.5825679855807734	-1.1203307943679464	0.4138387496952185	-0.5257837359237448	6.658211482751795	-0.9625735020593764	0.15192298599946533	-0.49079747766889714	0.2312326562848773	-0.9913998282380825	0.0	-0.6020599913279624	6.658211482751795	-0.6439741428068773	0.0	-0.3809066693732573	0.3408345550278638	-1.2175273758337137	0.9928402084271338	-0.5016894462103995	0.0	-0.4400933749638875	0.7615830148004726
ISX	-0.992840208427134	-0.00788851221305034	-0.7350471164355066	-0.009661145212398569	7.651051691178927	-1.9507819773298183	0.0	-0.42365864979420714	0.0	-0.3010299956639812	0.1251885638594231	-4.246416941107094	0.5756315720204048	-285.70333480973846	0.7317308079270681	-300.0	0.5677083424732743	-272.1226286541302	0.2860587483561701	-77.03058408764602	0.3989509102060155	-113.11918640771921	0.3932349200735419	-135.13727247168202	0.2643102706007883	-68.4353339357479	0.5559863010276945	-299.9999057683212	0.5368922509778231	-272.02136305161554	0.1266629048944085	-9.48412615628832	0.2830198899704489	-45.038578905933555	0.2434611196820345	-50.580044251510245	0.0	-0.12493873660829993	-6.658211482751795	-0.013676222949234684	0.0	-0.06803388527182737	0.0	-0.1624115617644887	0.0	-0.6020599913279624	0.0	-0.12493873660829993	0.1032034996323308
JDP2	0.6072343054796543	-66.542118103266	0.30894332288825216	-12.826813731587727	0.7411052946812997	-54.40230481407449	0.5293159628705955	-63.77469071827414	0.4650199724623771	-52.10846254232744	0.1451532400624476	-5.517126416391246	-6.658211482751795	-0.007004901568658489	-7.651051691178929	-0.00261361560268669	0.0	-0.08618614761628333	6.658211482751795	-0.8386319977650252	0.3496307236524189	-21.97469413473523	0.2742129852015077	-16.79048498545737	0.0670829832185115	-0.5003129173815961	-0.583762754256265	-0.01908806222315645	0.0	-0.1624115617644887	-6.658211482751795	-0.057991946977686754	0.3053555001820616	-10.939302159646388	6.658211482751795	-1.2041199826559248	6.658211482751795	-0.3010299956639812	-6.658211482751795	-0.007004901568658489	0.0	-0.3010299956639812	0.3823043321410191	-18.610833915635467	0.6233942287739134	-100.65169513695184	0.8054057073560311	-158.17979854051435	0.0
JDP2(var.2)	0.18142929568949806	-1.6420651529995463	0.05244834356553955	-0.47237009912866135	0.16972486340482829	-0.5376020021010439	0.1715943484386221	-1.5128616245228135	0.5825679855807734	-0.6736641390712486	0.0	-0.3010299956639812	0.0	-0.1493537648169334	0.9928402084271338	-0.8210230527068306	0.22222080472518416	-0.6635402661514704	0.5405171542061786	-9.534617148551582	0.7875194208278828	-14.100179497572904	0.4050290563372517	-8.294992040666664	0.5144186452710955	-3.3496924768680634	0.3902818715283761	-5.455931955649724	0.0	-0.1726307269461747	0.6625223809429179	-2.10292299679058	0.5687644976799037	-4.978810700930062	0.3332199801750189	-5.20342566678957	6.658211482751795	-0.9030899869919435	0.9928402084271338	-0.712198270069774	0.4846038408154149	-1.0343280287798933	0.1925163520854386	-0.5934598195660448	0.2630103631203604	-2.7878123955960423	0.3387723121847278	-4.450996737974212	0.5847439933309788
KLF13	0.4338307951635133	-4.144480844332199	0.6279540827708887	-9.53313237964589	0.44740069391582105	-5.182434630440219	0.5096016087410604	-6.047207556955908	0.5145216532201577	-8.016373712875465	0.9976015039514836	-1.6615435063953952	-0.1153848110121612	-0.21824462534753114	0.84671650261833	-2.113509274827518	0.3212083667402881	-0.8356471442155629	6.658211482751795	-0.9030899869919435	0.0	-0.12493873660829993	0.0	-0.3010299956639812	0.048086272337944234	-0.42945706011810236	6.658211482751795	-0.6439741428068773	0.07035499476730463	-0.47237009912866135	0.0	-0.43062609038495414	0.9976015039514836	-1.3615107430453628	0.6769916392135016	-1.5243288116755704	0.24097927788319135	-2.083546051450075	0.0	-0.1797985405143598	0.15495951288501505	-1.2890368810047244	0.3409964259627714	-3.4881166390211256	0.6180709101105976	-11.958607314841775	0.289480123851106	-3.185086818724926	6.658211482751795
LHX6	-0.4138387496952185	-0.19928292171761497	-0.4138387496952185	-0.06956040523329989	0.262554387515977	-0.5346171485515817	0.0	-0.562249437179612	0.15918603506350798	-1.5072396109731625	0.3003698258811806	-3.7878123955960423	0.6694123146234463	-180.0443122496865	0.9033016664757456	-300.0	0.6622670829628781	-164.01188715973166	0.4507508446825241	-82.88605664769317	0.6795065132090412	-147.95467702121334	0.5064653206342657	-101.43651891460559	0.4285110680222584	-83.10568393731556	0.7794522215959611	-264.2104192878356	0.6951402680091486	-201.01863449092144	0.23499211315565666	-15.707743928643524	0.490929325265701	-57.10513034325475	0.3842949523506451	-56.378823718224965	0.0	-0.057991946977686754	-0.4138387496952185	-0.029653123769906618	-6.658211482751795	-0.08990945440593186	-6.658211482751795	-0.08990945440593186	6.658211482751795	-1.2041199826559248	0.0	-0.3010299956639812	0.2814896364920389
MAFG	0.0	-0.3010299956639812	6.658211482751795	-0.728158393463501	0.0	-0.1390633792999063	-0.5825679855807733	-0.08196966321511988	0.016332262959474018	-0.48017200622428124	0.3476424868664492	-0.7931741239681502	0.1196224762974924	-10.835647144215564	0.27935460455228994	-56.21824462534753	0.11620547117272398	-10.339134521996131	0.4513549230471244	-156.3819519032879	0.4456439256867429	-118.10679324694016	0.4140806092373163	-126.69897000433602	0.16982487339001906	-0.6126101736612706	0.16454375305807226	-19.50445566245355	0.10917718993536787	-9.645891560852599	0.4141086462434814	-98.67985371388895	0.458098851498139	-104.39469495385889	0.4467272880759173	-145.0872466963287	0.9964067352759918	-0.7423214251308154	-0.1254216821412651	-0.13076828026902382	6.658211482751795	-0.3010299956639812	6.658211482751795	-0.5058454059815571	0.0	-0.6020599913279624	1.5754081940079072	-1.3316140833099999	0.4960915715059742
MEF2B	0.14464388543546894	-6.103473782510445	0.2434141914745789	-10.17979854051436	0.0	-0.47886191629596364	0.09003109884966692	-2.8210230527068307	-6.658211482751795	-0.015472686656207449	0.0	-0.3010299956639812	0.511369474371632	-32.309803919971486	0.4110256612569096	-20.57839607313017	0.4802689863227766	-21.756961951313706	0.38260772343743255	-19.647817481888637	0.5105027220655138	-18.856985199745903	0.7379141371043372	-58.494850021680094	1.5754081940079072	-2.0177287669604316	0.16532657445857676	-1.8827287043442358	0.9990991601075466	-3.9172146296835497	0.4846038408154149	-0.8210230527068306	0.3623412254754577	-0.9430951486635274	0.0	-0.6020599913279624	0.09093397138123177	-2.876148359032914	-6.658211482751795	-0.027797161620935564	0.0	-0.6020599913279624	0.2859056422237816	-22.136677139879545	0.12536128393578366	-4.308918507877031	0.0	-0.1624115617644887	0.0
MEOX1	-6.658211482751795	-0.08990945440593186	-6.658211482751795	-0.027797161620935564	6.658211482751795	-0.9030899869919435	0.0	-0.6020599913279624	0.2408064931534262	-0.6289321377282637	0.10585358260561918	-4.309803919971486	0.6233281968857911	-224.6946486305534	0.8384217536251696	-300.0	0.6582911493806329	-236.95467702121334	0.4621032312319788	-127.48545224733971	0.6564059481913069	-208.52287874528034	0.5732617257945192	-192.28149831113274	0.4156456105006993	-117.86012091359876	0.7659590033711355	-300.0	0.6955901284433169	-299.99998084803565	0.2331144871535051	-22.71669877129645	0.507749022742856	-91.91364016932525	0.416212559676282	-99.11407366019857	0.0	-0.20551195334083036	0.0	-0.3010299956639812	0.0	-0.057991946977686754	0.0	-0.595166283380062	-6.658211482751795	-0.007004901568658489	0.0	-0.040958607678906384	0.2310385438445123
MIXL1	-6.658211482751795	-0.013676222949234684	-0.9985594656407851	-0.0008694587126288915	0.4138387496952185	-0.8297382846050425	6.658211482751795	-0.46344155742846993	-0.09304933089556867	-0.1837587000082169	0.6074465148725353	-2.9913998282380825	0.6218404943259125	-300.0	0.8459021884148477	-300.0	0.6362460289844953	-300.0	0.3939127231590973	-148.67366413907124	0.493038273366	-186.47625353318844	0.4606878540277473	-181.83564714421556	0.3055011039859085	-67.19586056766465	0.600815492530802	-300.0	0.6125562776346651	-300.0	0.2238747886015496	-32.35457773065091	0.4288609172471996	-99.89962945488244	0.3665920802629345	-106.8096683018297	0.0	-0.12493873660829993	-1.9892469437031255	-0.0004345117740176917	0.0	-0.024568191490737076	0.0	-0.18309616062433978	6.658211482751795	-0.9030899869919435	-0.992840208427134	-0.008330992620051499	0.23051047060839125
MLX	6.658211482751795	-0.9625735020593764	0.3621126618029151	-0.8124792791635369	0.1225393270382934	-1.9706162223147903	0.0	-0.2749054789185309	7.651051691178927	-2.709965388637482	0.7360050781248082	-1.5482135644757098	0.9256578579562244	-6.896196279044043	0.2161232938265613	-3.5934598195660445	0.2199576835479542	-4.423658649794207	0.35243329618767943	-7.0695604052333	0.3422944258577978	-7.188424994129407	0.4916335312590575	-14.018634490921455	0.5474627641580538	-18.712198270069774	0.3170172360492056	-8.143271109617118	0.16438146058745445	-3.148130399270234	0.07542419428341764	-1.0530567293021746	0.3218679938629254	-1.7304870557820837	0.3390628201479146	-4.94692155651658	0.11507253156654874	-1.764471553092451	0.6513281195537457	-1.7772835288524167	0.18585927927461054	-3.2254830342714502	0.3134062384018056	-9.061480274823507	0.28526034731860617	-7.995678626217358	0.2397709020519132	-5.590066876668706	0.07935549362436532
MLXIPL	0.048829975436421834	-1.1056839373155616	0.3621126618029151	-0.8124792791635369	0.13092878377098838	-3.9244530386074694	0.011458933340849358	-0.41793663708829126	0.09397469020650884	-2.515700160653214	0.584162115102353	-1.170053304058364	0.5745933260975342	-5.910094888560602	0.198863856777848	-4.739928612014925	0.24996274588726644	-3.607303046740334	0.2469405080611621	-11.19586056766465	0.3001826910255928	-12.939302159646388	0.3021788657930304	-15.712198270069774	0.4486990272223879	-20.85078088734462	0.2848966173384773	-9.987162775294827	0.1179110923938089	-2.309803919971486	0.11571245396594193	-2.1884249941294067	0.1483343910805513	-3.290730039024169	0.16738450115210102	-5.772113295386326	0.12338030386837527	-3.3798639450262424	0.6513281195537457	-1.6073030467403342	0.13263542189349958	-3.709965388637482	0.2781141757187673	-14.425968732272281	0.24495557744892504	-12.021819483062586	0.2113919027629823	-9.272458742971443	0.12265174628527845
MSC	6.658211482751795	-0.3010299956639812	0.0	-0.1272611725273312	0.17868741845892305	-1.5436339668709569	0.0	-0.0520763801682736	6.658211482751795	-0.3010299956639812	0.0	-0.11182050608167508	0.0	-0.18309616062433978	7.651051691178927	-2.232102383981909	6.658211482751795	-0.728158393463501	0.6548451097673706	-215.64397414280688	0.6659864130786739	-179.6197887582884	0.4200722563155418	-87.5361070110141	0.6367750418531672	-200.83564714421556	0.5296336625247804	-145.00524305541236	0.3811602780507435	-75.1592667653882	0.7663230236300179	-232.97469413473522	0.7583983498455888	-199.39040559077478	0.5612148467969397	-171.88941028970075	0.0934515213100819	-4.559090917934782	0.1694722569847946	-14.489454989793387	0.1782168157737747	-15.903089986991944	0.0	-0.3010299956639812	0.0	-0.3010299956639812	0.0	-0.3010299956639812	0.7360569935219878
MSX1	0.0	-0.12493873660829993	-1.5801694895322569	-0.0004345117740176917	6.658211482751795	-0.5058454059815571	-6.658211482751795	-0.007004901568658489	-6.658211482751795	-0.013676222949234684	0.0	-0.595166283380062	0.6198081132770701	-300.0	0.8395317257677113	-300.0	0.6834750353511756	-300.0	0.37336865502636135	-109.65757731917779	0.4694457167901333	-141.7055337738384	0.4635264971556888	-172.27327279097344	0.38403683221793977	-113.31875876262441	0.6786891315478132	-300.0	0.6619719330278258	-300.0	0.2170761177779052	-27.05060999335509	0.3597088491508412	-64.06499684854634	0.3411900087387012	-88.12436006299583	0.0	-0.06803388527182737	-6.658211482751795	-0.007004901568658489	0.0	-0.057991946977686754	-1.5754081940079072	-0.007446482167864384	-0.5825679855807733	-0.027334407733889104	-6.658211482751795	-0.00877392430750515	0.2518190459583015
MYF6	6.658211482751795	-1.453457336521869	-0.014948792340595282	-0.22988470521289836	0.11253264990949184	-3.093664958194909	0.0	-0.1272611725273312	0.0	-0.18309616062433978	0.0	-0.24718356881172854	0.0	-0.20551195334083036	0.6517021894607391	-2.441291429466834	0.0	-0.42365864979420714	0.6681442266087287	-69.23732143627257	0.4257383660385475	-35.180456064458134	0.279629829656997	-23.812479279163536	0.3563753154930055	-41.98296666070122	0.3469319703963861	-33.171984935776024	0.21216368856573067	-15.294992040666664	0.6517515674773675	-97.01010543628122	0.6381729267814229	-77.65757731917779	0.4517665658017203	-58.1944991418416	0.050389694065355324	-1.324221658325915	0.11193470064732423	-4.790484985457369	0.051333176082228524	-1.2588484011482148	0.0	-0.12493873660829993	0.0	-0.12493873660829993	0.9928402084271338	-0.6736641390712486	0.6121947626365674
NEUROD2	0.4542994557369345	-101.40120949323689	0.6731678127603364	-248.76700388960785	0.7505958023898232	-300.0	0.5042272811150131	-99.28735029837279	6.658211482751795	-1.2041199826559248	0.4138387496952185	-0.6143937264016879	0.0	-0.0520763801682736	-6.658211482751795	-0.027797161620935564	0.0	-0.3010299956639812	-7.651051691178929	0.0	-1.31761510201628	-0.009661145212398569	0.0	-0.12493873660829993	0.0	-0.3851027839668654	-1.5754081940079072	-0.004364805402450088	-0.9964067352759918	-0.015472686656207449	-1.5754081940079072	-0.0008694587126288915	-6.658211482751795	-0.027797161620935564	-1.8022189428316948	0.0	0.22053820108044764	-24.712198270069774	0.03455696335172802	-1.1487416512809248	0.153155957737845	-15.213248577854438	0.17612007806397198	-15.354577730650908	0.06639166915220912	-3.204815410317576	0.1850156719682436	-21.970616222314792	-1.5754081940079072
NEUROG2	1.0505776194563032	-67.32882715728492	0.7728383170300798	-154.6903698325741	0.8556605073723106	-177.24184537803262	0.9574501266600509	-54.53313237964589	0.0	-0.6020599913279624	0.0	-0.3010299956639812	0.0	-0.12493873660829993	6.658211482751795	-0.46344155742846993	0.0	-0.6020599913279624	0.0	-0.3010299956639812	-6.658211482751795	-0.057991946977686754	-1.5754081940079072	-0.011441043121384484	0.0	-0.595166283380062	0.0	-0.040958607678906384	0.0	-0.12493873660829993	0.0	-0.3010299956639812	-6.658211482751795	-0.057991946977686754	-6.658211482751795	-0.05012229596312526	0.2692295494397587	-15.823908740944319	0.08022364113031494	-2.1687703061329366	0.17668041585573785	-9.249491605148654	0.4233315609149351	-10.669586226650809	0.18805003062849385	-1.5086383061657274	0.4177742659189547	-15.405607449624574	0.0
NFIA	1.5754081940079072	-1.8761483590329142	0.5825679855807734	-0.4621809049267259	0.0	-0.057991946977686754	-0.09308937127304286	-0.12959609472097292	0.0	-0.12493873660829993	-0.992840208427134	-0.11182050608167508	0.5161105041646428	-300.0	0.3639955959165026	-173.6757175447023	0.4325815430442556	-225.73754891026957	0.0	-0.3010299956639812	6.658211482751795	-0.6020599913279624	-6.658211482751795	-0.027797161620935564	0.3002556018876387	-118.01592296609716	0.21969646796117512	-60.01772876696043	0.2789415744207539	-94.25258819211358	-7.651051691178929	-0.0034883278458213473	6.658211482751795	-0.9030899869919435	0.0	-0.3010299956639812	0.1854127439084495	-30.161150909262744	0.2811327449753796	-94.48811663902113	0.426677480681676	-206.94309514866353	0.7350471164355067	-1.0277971616209356	6.658211482751795	-1.2041199826559248	0.5430130389684387	-4.189767482004916	-0.992840208427134
NFIX	0.5825679855807734	-0.4621809049267259	0.0	-0.562249437179612	-6.658211482751795	-0.013676222949234684	0.0	-0.057991946977686754	-0.24080649315342625	-0.10017949757290372	0.0	-0.12493873660829993	0.4429188781867245	-300.0	0.2628430767056755	-129.56066730616973	0.3320371227661138	-299.9999999907061	-0.992840208427134	-0.032920265855502895	-6.658211482751795	-0.057991946977686754	-6.658211482751795	-0.0034883278458213473	0.5414677807831721	-300.0	0.30757490944473875	-210.15864052954515	0.3643668859779088	-269.6345120151091	-2.5730096979593906	0.0	0.0	-0.3010299956639812	-6.658211482751795	-0.027797161620935564	0.22910032648318815	-200.3968556273798	0.32158493112491404	-243.34969247686806	0.4842264306714621	-300.0	0.0804185579038891	-32.18575240426808	0.03642842910460034	-7.165579296318468	0.04083476423678317	-7.950781977329818	0.0
NKX2-3	0.07568994664609244	-6.052566278112949	0.3922101089409364	-2.197910742118267	0.08554751864466036	-7.464705879957229	0.07570695037710844	-6.090443970758825	0.09247860908352187	-8.623423042943488	0.0883017783156167	-2.721246399047171	0.0	-0.6020599913279624	0.4846038408154149	-0.7375489102695705	0.584162115102353	-1.24184537803261	6.658211482751795	-0.6439741428068773	0.1307587405380786	-2.2426039712069756	0.1641147073491244	-3.552841968657781	0.09304933089556863	-0.5030703519267851	0.0	-0.36051351073141397	0.5837627542562649	-1.1999706407558657	0.8058122075557029	-1.0861861476162833	0.09666676207953692	-0.6903698325741012	0.24322547257614735	-1.4225082001627747	0.07351749239462406	-5.661543506395395	0.08858607994180613	-7.950781977329818	0.1037205303139767	-11.581698708680255	0.11224977794060018	-12.226213555018806	0.15911393640396745	-22.628932137728263	0.08571836518240566	-7.723538195826756	0.9928402084271338
NKX2-8	0.15789761627210325	-37.11463877996849	0.03653808752615029	-2.2932822176632413	0.07499977060466059	-7.281498311132726	0.1440077927447762	-31.752026733638193	0.090096937319729	-13.051587034221399	0.04242172551980408	-1.6635402661514704	0.2409576662016543	-1.3925449767853315	6.658211482751795	-1.2041199826559248	0.3212083667402881	-0.6289321377282637	0.9928402084271338	-0.978810700930062	0.5846192062422277	-2.0814454694497266	0.2547030352096468	-3.694648630553376	0.9928402084271338	-0.5361070110140926	0.3212083667402881	-0.41680122603137726	0.9928402084271338	-0.5171264163912462	6.658211482751795	-0.6020599913279624	0.9976015039514836	-1.5128616245228135	0.4305534330433589	-3.6345120151091	0.12359636871693025	-23.48678239993206	0.1282328616144655	-24.93554201077308	0.11909717407276245	-19.744727494896694	0.19342367565595586	-59.180456064458134	0.1901023607566784	-55.694648630553374	0.08863224408670513	-10.651695136951838	0.552235168270869
NKX6-1	0.0	-0.3010299956639812	0.0	-0.4400933749638875	0.9928402084271338	-1.3362990746103518	6.658211482751795	-0.728158393463501	0.2892154577508305	-0.5100415205751654	0.08898213457292037	-3.6458915608525992	0.5302139696498276	-271.0985416786039	0.7184329443062337	-300.0	0.523708575955524	-244.88272870434423	0.2465633930840557	-59.199970640755865	0.3712989528008297	-103.08512818245995	0.32392226913001065	-97.11633856484639	0.24748219326794305	-42.69897000433602	0.5145714311515618	-287.9665762445126	0.4921010870276206	-241.3018994543766	0.1136197710182561	-9.452225294612177	0.2971125906049075	-50.274905478918534	0.2141462117232145	-39.37571790416433	0.0	-0.19586056766464954	-0.992840208427134	-0.07883394936226125	0.0	-0.3010299956639812	0.0	-0.3010299956639812	0.0	-0.6020599913279624	0.0	-0.3010299956639812	0.12392993042254907
NKX6-2	0.0	-0.6020599913279624	0.0	-0.20551195334083036	0.5825679855807734	-0.9393021596463883	6.658211482751795	-0.5058454059815571	6.658211482751795	-0.3010299956639812	6.658211482751795	-0.9030899869919435	0.5747241299130552	-300.0	0.7724787955744159	-300.0	0.5714693321940327	-300.0	0.22820684006607764	-62.795880017344075	0.3301366045391201	-105.52578373592374	0.3300048130761189	-114.19586056766465	0.4929316087550331	-62.67778070526608	0.6844220395871539	-300.0	0.5224053495061182	-300.0	0.1347963042145048	-15.434152181326482	0.29422947682185485	-60.27818938478745	0.2053694795608736	-43.60380065290426	0.0	-0.3010299956639812	-0.992840208427134	-0.0017406615763012698	0.0	-0.3010299956639812	0.0	-0.3010299956639812	0.0	-0.6020599913279624	6.658211482751795	-0.3010299956639812	0.1669710794861796
Nr2e1	0.14025587895877475	-4.950781977329818	0.12461767805910985	-1.3288271572849168	6.658211482751795	-0.5058454059815571	0.14212189688435345	-3.3979400086720375	0.1443176300244938	-0.5072396109731625	6.658211482751795	-0.8386319977650252	0.0	-0.1797985405143598	0.5825679855807734	-0.8124792791635369	0.4144372516975249	-0.9430951486635274	0.1079968150990816	-11.200659450546418	0.0402474272702654	-1.8096683018297086	0.09087091693668883	-9.313363730737706	6.658211482751795	-0.9030899869919435	0.0	-0.3010299956639812	0.0	-0.12493873660829993	0.031808595098292314	-1.2479515521805615	0.7350471164355067	-0.978810700930062	0.6769916392135016	-1.38933983691012	0.0	-0.1493537648169334	0.262980983566439	-1.6252516539898962	0.9982000059537895	-2.0385789059335515	-0.992840208427134	-0.10347378251044473	0.9928402084271338	-0.8761483590329142	0.10291481542007157	-1.6252516539898962	0.07537241776997416
Nr2f6	0.04438046167695495	-0.384049948343599	0.2993523457984616	-0.8013429130455774	0.1804591640426968	-0.6635402661514704	0.2409576662016543	-1.2628073572952627	7.651051691178927	-1.709965388637482	0.4148658214014607	-1.6946486305533763	0.2408064931534262	-0.744727494896694	0.9976015039514836	-1.6989700043360187	7.651051691178927	-1.709965388637482	0.1006916560513944	-2.050609993355087	0.24574834451461536	-4.7121982700697735	0.1586948336552453	-4.826813731587726	0.38952792562801103	-18.92445303860747	0.15941537864390734	-2.899629454882437	0.058888880462800525	-0.6108339156354675	0.1170235898408038	-0.8153085691824012	0.5825679855807734	-0.6736641390712486	0.3621126618029151	-0.9746941347352298	0.5021469899577509	-1.5361070110140926	0.4138387496952185	-0.5917600346881504	0.1926252627442239	-1.7772835288524167	0.09310439530328686	-1.0762380391712998	0.514264211474923	-1.812479279163537	0.6777114266097282	-3.0639892042847903	0.0
OLIG2	0.7894997713788198	-85.00348832784582	1.064270070828146	-181.47755576649368	0.7761657748718925	-174.89279003035213	0.7708971272504964	-81.97061622231479	0.0	-0.21824462534753114	0.0	-0.12493873660829993	-7.651051691178929	-0.0008694587126288915	-8.64745842645492	0.0	0.0	-0.3010299956639812	-2.3104553104434142	-0.0004345117740176917	-6.658211482751795	-0.027797161620935564	-6.658211482751795	-0.027797161620935564	-0.992840208427134	-0.004803708402820599	-6.658211482751795	-0.027797161620935564	0.0	-0.057991946977686754	-7.651051691178929	-0.0017406615763012698	-6.658211482751795	-0.027797161620935564	-6.658211482751795	-0.007004901568658489	0.34712161417935106	-10.546681659952963	0.9964067352759918	-1.0343280287798933	0.2454035655524445	-6.4179366370882915	0.5013702827811264	-13.5016894462104	6.658211482751795	-0.5058454059815571	0.3890321421834933	-16.931814138253838	-1.219650957250921
ONECUT1	6.658211482751795	-0.8386319977650252	1.5754081940079072	-1.4975728800155674	0.3560176193646113	-1.4801720062242814	0.0	-0.3010299956639812	-6.658211482751795	-0.00877392430750515	0.0	-0.3851027839668654	0.3939448619030446	-62.423658649794206	0.4224622818898394	-63.89619627904404	0.23958780488463016	-21.64016451766011	6.658211482751795	-0.9625735020593764	-0.21140061324300527	-0.07779372256098363	0.0	-0.19586056766464954	0.6161160208837531	-16.14569395819892	0.3457428127805605	-4.300162274132754	0.08252614876269111	-3.505845405981557	0.08137578726197167	-2.393618634889395	0.0013878607730065096	-0.3053948010664313	0.0	-0.06803388527182737	6.658211482751795	-0.3010299956639812	0.0	-0.06803388527182737	0.2408064931534262	-0.6946486305533762	0.1804591640426968	-0.4609239012072234	0.3212083667402881	-0.8210230527068306	0.4846038408154149	-0.9430951486635274	0.09953470595801647
PAX7	0.9928402084271338	-0.5171264163912462	0.0	-0.595166283380062	0.5825679855807734	-0.906578314837765	-6.658211482751795	-0.013676222949234684	0.0	-0.5985994592184558	6.658211482751795	-0.6439741428068773	0.6877253145334173	-28.090979145788843	0.7369306214366185	-32.05453141486818	0.614218330658455	-17.2958494831602	0.2085650452754678	-1.7825160557860937	-0.992840208427134	-0.1390633792999063	6.658211482751795	-0.5058454059815571	0.3374207655617875	-5.962573502059376	0.4635995753100745	-15.61798295742513	0.564170588317944	-15.688246138944246	0.1000238626866808	-1.0969100130080565	0.21220983268640847	-2.2494916051486538	0.0	-0.7644715530924511	0.0	-0.3010299956639812	0.6368579446172795	-1.9829666607012197	0.0	-0.3010299956639812	0.0	-0.3010299956639812	0.0	-0.18309616062433978	-0.4138387496952185	-0.19928292171761497	0.057712611455965575
PHOX2B	0.2628742042855876	-0.7544873321858501	6.658211482751795	-0.6439741428068773	0.3621126618029151	-0.5406075122407691	0.5300219509042567	-1.3615107430453628	0.08743632916226099	-0.5361070110140926	0.9976015039514836	-1.9469215565165803	0.213929550684444	-25.14569395819892	0.2598884105616301	-32.91721462968355	0.21387154803778846	-22.129596094720974	0.262554387515977	-0.6716203965612623	0.0	-0.12493873660829993	1.5754081940079072	-1.3316140833099999	6.658211482751795	-0.6439741428068773	6.658211482751795	-1.0467236633326955	0.059333769597369836	-2.616184634019569	0.12024407395688035	-0.5228787452803376	1.5754081940079072	-0.8761483590329142	0.0	-0.33068311943388784	0.7350471164355067	-0.8927900303521317	6.658211482751795	-1.2041199826559248	0.0	-0.3809066693732573	0.9928402084271338	-0.5016894462103995	0.5825679855807734	-0.6946486305533762	6.658211482751795	-0.9030899869919435	6.658211482751795
PITX1	0.19431617209232968	-18.681936665037238	0.03612932597478475	-1.899629454882437	0.2894094987135689	-1.2276782932770802	0.1716489326234712	-14.57186520597121	0.906049829211978	-2.6108339156354674	-0.019312957960854915	-0.1917890270757779	0.03747146077151503	-0.5128616245228135	-0.1114987349784496	-0.04191415147891488	0.371776004228172	-1.6536470255493614	0.0	-0.3010299956639812	6.658211482751795	-0.6020599913279624	0.0	-0.42365864979420714	0.0	-0.11182050608167508	0.022194038813093817	-0.38721614328026455	0.06139401141455305	-0.6289321377282637	-0.992840208427134	-0.1390633792999063	0.014212458954787304	-0.36051351073141397	-0.992840208427134	-0.014573525916998339	0.17224821572341947	-16.899629454882437	0.1078319961279268	-7.007004901568658	0.08922231589693863	-4.211124884224583	0.3128637645682873	-55.47495519296316	0.2498635233480834	-31.82390874094432	6.658211482751795	-1.453457336521869	0.0
POU4F2	-0.992840208427134	-0.05502409158795214	0.0	-0.1624115617644887	0.0	-0.20551195334083036	0.0	-0.1700533040583641	0.3590120018964414	-2.661543506395395	0.2563071383470026	-2.0762380391712996	0.5381947108375917	-22.89279003035213	0.6145669051044174	-31.6345120151091	0.4545498180456662	-17.200659450546418	0.1012655553543582	-0.5783960731301689	0.07038646551766327	-0.8356471442155629	0.262554387515977	-0.7569619513137056	0.2965133295410519	-4.804100347590766	0.5067523992320054	-23.742321425130815	0.4730545713535492	-20.24565166428898	0.18246842255761092	-2.136677139879544	0.8705302468371703	-6.698970004336019	0.25555020793056743	-5.991399828238082	0.0	-0.12493873660829993	0.0	-0.3010299956639812	-0.5825679855807733	-0.027334407733889104	0.0	-0.12493873660829993	-0.5139556248253703	-0.015472686656207449	0.0	-0.3010299956639812	0.1607475716875318
RUNX3	0.10651452236488716	-13.48412615628832	0.03446118540842059	-2.153662887870195	0.7350471164355067	-1.2321023839819094	0.0797914690948649	-8.18243463044022	0.9964067352759918	-1.30715308072277	0.5401588389518879	-1.6345120151091004	-0.09304933089556867	-0.16494389827988373	6.658211482751795	-0.3010299956639812	6.658211482751795	-0.9030899869919435	0.25050381365508706	-1.8416375079047504	0.192608281537602	-1.000869458712629	0.06784215487934231	-2.8239087409443187	6.658211482751795	-0.46344155742846993	0.22204945329943784	-0.5867002359187481	0.11538481101216125	-0.36653154442041347	0.2271611909658994	-2.24184537803261	0.6371438021682305	-2.444905551421681	0.9928402084271338	-0.5016894462103995	0.05678043352751287	-4.444905551421681	0.08547482051265133	-6.649751981665837	0.05992094848019916	-3.9507819773298185	0.10082529921874686	-12.199282921717614	0.08848175035246716	-9.638272163982407	6.658211482751795	-0.9030899869919435	0.6769916392135016
SP4	0.5449712922731247	-18.756961951313706	0.5596983940221097	-18.899629454882437	0.5422086878060053	-21.779891911959943	0.5020186232583921	-16.215382707367123	0.43773759890167774	-12.649751981665837	0.2207982961527793	-4.675717544702307	0.0	-0.12493873660829993	0.3216878259150542	-0.9956786262173574	0.0	-0.6020599913279624	6.658211482751795	-2.1073489661226996	0.7350471164355067	-0.7644715530924511	0.0	-0.3010299956639812	6.658211482751795	-0.728158393463501	0.0	-0.3010299956639812	6.658211482751795	-0.46344155742846993	0.3212083667402881	-0.5100415205751654	1.219650957250921	-1.4522252946121774	0.41479719028505296	-1.4621809049267258	0.24662715981932454	-4.166852888087215	0.0	-0.1624115617644887	0.9964067352759918	-1.9208187539523751	0.5903285423849962	-21.43533393574791	0.4364195091989078	-12.076755981369724	0.3716877169934245	-11.75448733218585	0.09618323041462527
SPDEF	0.18053453601139147	-1.1101382787418115	0.0	-0.3214816209598861	0.2381034580786828	-1.3979400086720375	1.31761510201628	-1.7569619513137056	0.10961523204016604	-1.0268721464003012	0.1925163520854386	-0.5466816599529624	0.9976015039514836	-1.1706962271689751	0.2087411075577152	-3.0757207139381184	0.13429066654107402	-1.3585258894959005	0.26206657533544303	-6.29073003902417	0.5764592372448569	-9.790484985457368	0.3894824460984879	-9.094204119632131	0.2728052811902587	-6.349692476868063	0.2370196819329222	-2.5185573714976948	0.3332199801750189	-5.085656842880559	0.2630178241804396	-3.0114410431213843	0.24926982552181495	-4.113509274827518	0.4852208161687653	-2.2984320149440727	0.19750370645114115	-3.8927900303521317	0.2273976679851417	-3.3496924768680634	0.15838485161727991	-2.9913998282380825	0.5023236024774256	-2.9546770212133424	0.4379992598738949	-2.586700235918748	1.581763619053837	-3.9469215565165805	0.16349357996313396
SPIC	0.9928402084271338	-0.6439741428068773	0.07099871311601078	-1.122628654130226	0.06581740076862969	-1.393618634889395	0.5825679855807734	-0.5816987086802545	0.0	-0.3010299956639812	0.028175134210967238	-1.080398976215889	1.2468843842398418	-5.761953896871205	0.2409072540514341	-0.8696662315049939	0.255181609687598	-1.1045774539605921	0.11189218546999173	-7.458420756053419	0.05444264670434965	-0.4962093169428189	0.17401889126819947	-2.0877779434675845	1.1248209346660472	-5.642065152999546	0.9964067352759918	-0.9665762445130504	0.05770395398718646	-0.5528419686577808	0.12880443082309806	-6.886056647693163	0.0693342933764918	-2.3458234581220396	0.11663902157250775	-1.4814860601221125	0.9928402084271338	-0.5171264163912462	0.12484473039498672	-1.4749551929631548	6.658211482751795	-0.728158393463501	0.3212083667402881	-0.48678239993206096	0.9928402084271338	-1.0467236633326955	1.5754081940079072	-1.3316140833099999	0.13574041152153513
TBX2	0.3781932316233513	-119.51286162452281	0.2346322345211898	-8.039529222465701	0.18333556674484516	-24.686132779630846	0.18367025833510556	-30.087246696328677	0.9928402084271338	-0.6439741428068773	0.4146371398920956	-0.9871627752948278	-0.9987992549944488	-0.0008694587126288915	-6.658211482751795	-0.00877392430750515	-1.5754081940079072	-0.0008694587126288915	0.0	-0.3809066693732573	-0.9964067352759918	-0.0034883278458213473	-0.992840208427134	-0.032920265855502895	-2.5730096979593906	0.0	-0.992840208427134	-0.008330992620051499	0.0	-0.057991946977686754	-0.992840208427134	-0.032920265855502895	0.0	-0.3010299956639812	-8.233619676759702	0.0	0.4988437434568711	-237.34198860334288	0.5855861749274139	-300.0	0.6672458564021027	-300.0	0.4755816106445313	-217.85078088734463	0.3618369086388251	-130.30277065724027	0.14650250795341732	-19.585026652029182	0.0
TBX20	0.474140775293061	-87.59516628338007	0.21503607964635588	-13.596879478824182	0.2610527646459207	-25.661543506395397	0.28870648767227625	-33.133712660915805	0.7350471164355067	-0.7594507517174003	6.658211482751795	-0.5058454059815571	0.0	-0.057991946977686754	-7.651051691178929	-0.0013048416883442813	-0.32120836674028824	-0.06854212931099489	-6.658211482751795	-0.08990945440593186	6.658211482751795	-0.3010299956639812	0.0	-0.3010299956639812	-0.262554387515977	-0.06348625752110666	-0.992840208427134	-0.10347378251044473	0.0	-0.15366288787019466	6.658211482751795	-0.5058454059815571	0.0	-0.3010299956639812	0.0	-0.3010299956639812	0.5304188541745363	-125.97469413473523	0.6081162070623188	-176.04866248120408	0.6269626237510444	-167.76700388960785	0.5393941877436192	-134.8728952016352	0.3950894526469124	-73.70774392864352	0.1937765118950823	-16.872895201635192	6.658211482751795
TBX21	0.4249060946193211	-80.79860287567955	0.1362932246876369	-8.772113295386326	0.2302382516788445	-22.75448733218585	0.2053057264392464	-18.627087997029893	0.0	-0.1272611725273312	0.3212083667402881	-0.4921441283041691	0.0	-0.057991946977686754	-0.992840208427134	-0.014573525916998339	0.0	-0.3010299956639812	0.0	-0.18309616062433978	-6.658211482751795	-0.013676222949234684	-6.658211482751795	-0.027797161620935564	-0.992840208427134	-0.0381045263321496	-6.658211482751795	-0.027797161620935564	-6.658211482751795	-0.027797161620935564	0.0	-0.08990945440593186	0.0	-0.3010299956639812	-7.651051691178929	-0.0004345117740176917	0.5757024736849663	-165.79588001734407	0.6608984171319463	-238.49894073778225	0.7439155314273359	-236.51144928349956	0.5731291464008601	-170.66354026615147	0.39264780712912	-81.50723961097316	0.1279232369351345	-7.94692155651658	0.0
TFAP4	0.0	-0.3010299956639812	-0.07213174530265401	-0.1390633792999063	0.06633486744392254	-0.5157001606532141	0.0	-0.20551195334083036	0.0	-0.19586056766464954	0.0	-0.3010299956639812	0.0	-0.4400933749638875	0.09438097309524336	-4.774690718274137	0.1782931060826838	-1.0123337350737254	0.7762706472322105	-300.0	0.7814632329227491	-277.9100948885606	0.5842863990231576	-191.5016894462104	0.7568988254998955	-300.0	0.7052799311599705	-282.8068754016455	0.5064772416834902	-141.52724355068278	0.7804994271793599	-272.14752000636315	0.8110619178962329	-255.88605664769315	0.6603513427115726	-264.45842075605344	0.9964067352759918	-1.0899094544059318	0.15397581274387248	-5.632644078973981	0.11669211857879512	-7.512861624522814	0.0	-0.057991946977686754	6.658211482751795	-0.5058454059815571	6.658211482751795	-0.9030899869919435	0.7619419406512331
TFEB	0.042448284254755	-1.6363880201078558	7.651051691178927	-1.485452247339714	0.14699840288163554	-11.480172006224281	0.0	-0.27083521030722996	0.8293742967027182	-3.39040559077478	0.13426982105833546	-0.7772835288524167	0.2115006538265907	-8.84163750790475	0.27310489005645605	-13.69680394257951	0.20068802912884645	-3.2269453066357374	0.2977294516295221	-13.285670240254767	0.3509558055103084	-18.421360790031926	0.3291298329704587	-24.600326278518963	0.3141948242896906	-50.244887733604926	0.3646996855696345	-22.530177984021837	0.09449313035561248	-1.5734887386354248	0.5825679855807734	-0.47886191629596364	0.1525278445530132	-3.2097148359667584	0.4453296280719381	-3.616184634019569	0.10353419424271222	-6.102922996790579	0.0668713438572194	-3.2062096153091812	0.11884434018867955	-7.97469413473523	0.1778844824862871	-16.829738284605043	0.1963790229322853	-21.22112552799726	0.1542981733988472	-12.366531544420413	6.658211482751795
VDR	0.1952544009449524	-12.630784142589857	0.05900263886344422	-1.91721462968355	0.0925293707006583	-2.0034883278458215	0.11679396069801293	-8.703334809738468	6.658211482751795	-1.2041199826559248	0.2409072540514341	-0.9665762445130504	0.0	-0.12493873660829993	6.658211482751795	-0.5058454059815571	0.0	-0.3010299956639812	0.9928402084271338	-0.978810700930062	6.658211482751795	-1.5058454059815571	0.0	-0.3010299956639812	0.2027811900648573	-1.334419008982047	0.9928402084271338	-0.5016894462103995	0.0	-0.562249437179612	6.658211482751795	-1.2041199826559248	0.584162115102353	-0.9172146296835499	0.0	-0.3010299956639812	0.13047892886649645	-6.632644078973981	0.09650758944673486	-9.126098402135538	0.06749071043534695	-4.2262135550188065	0.2139707923475639	-15.290730039024169	0.1072239037064174	-4.452225294612178	0.029400488456228432	-0.728158393463501	6.658211482751795
ZBTB7B	0.4812752776345375	-55.94309514866353	0.305134648694952	-22.66958622665081	0.2613486191844654	-16.54515513999149	0.36342388728444003	-33.338187314462736	0.4533128408111029	-48.296708621881336	0.2545696776356077	-16.33913452199613	-0.4138387496952185	-0.0767559813697235	0.9928402084271338	-0.6736641390712486	6.658211482751795	-1.5058454059815571	-0.09304933089556867	-0.20342566678957033	6.658211482751795	-0.6020599913279624	0.4144372516975249	-0.6882461389442457	0.010341202910242065	-0.34008379993014975	0.4851521850523576	-1.5406075122407692	1.219650957250921	-1.785156151952302	0.9928402084271338	-0.3010299956639812	6.658211482751795	-0.6020599913279624	0.5825679855807734	-0.5543957967264024	0.13884293736441944	-5.5003129173815966	0.1925163520854386	-0.5466816599529624	0.07328821194917866	-1.9281179926938745	0.378204670560669	-35.65955588515988	0.4419678630647271	-43.416801226031374	0.3365212316337921	-26.806875401645538	0.0779884531810709
ZBTB7C	0.4254330227816189	-157.9829666607012	0.30083523703887466	-80.94692155651659	0.27642565496680105	-66.05109823902978	0.3550361309895326	-116.35753547975789	0.4678705214499093	-194.42250820016278	0.2722104253059303	-64.00612308505879	-6.658211482751795	-0.013676222949234684	0.0	-0.3010299956639812	6.658211482751795	-0.8386319977650252	0.0	-0.12493873660829993	-0.992840208427134	-0.040958607678906384	0.0	-0.3010299956639812	0.9928402084271338	-0.40340290437353976	0.0	-0.7644715530924511	0.3621126618029151	-0.6575773191777937	0.0	-0.3957739469155299	-0.4148372223241405	-0.018181392829336417	0.0	-0.39040559077478	0.2141459745100228	-39.89962945488244	0.0	-0.38615817812393083	0.14100242687759013	-14.244887733604928	0.4780629370449366	-199.6382721639824	0.5449297127442587	-253.56383735295924	0.3436077439978515	-100.1592667653882	0.11538481101216125
ZIC1	0.31164982021144955	-9.367542707815275	0.3863414006909441	-13.03526907894637	0.270551400031008	-5.790484985457369	0.20536669495082047	-4.139661993429006	0.3930384421892841	-14.66354026615147	0.3409357062636774	-1.7695510786217261	0.0	-0.6020599913279624	0.0	-0.6020599913279624	0.9976015039514836	-1.6989700043360187	0.1079052451580815	-0.9136401693252518	0.018145064252054536	-0.3467874862246563	0.9928402084271338	-0.3010299956639812	0.3517855626243969	-10.131943638176958	0.9964067352759918	-1.30715308072277	0.21675699564442907	-1.2175273758337137	6.658211482751795	-0.6020599913279624	1.219650957250921	-1.4522252946121774	0.7350471164355067	-0.8538719643217619	0.2975818498399729	-8.440093374963887	0.0	-0.3010299956639812	0.2630229563729298	-5.187086643357144	0.4411419420079996	-17.407823242604135	0.3666626177855016	-12.494850021680094	0.14409546410100424	-2.217527375833714	0.9964067352759918
ZIC3	0.3946235301109048	-23.187086643357144	0.4196385667893686	-14.056011124926227	0.20181655911487856	-4.94692155651658	0.2246119081276516	-8.066006836168757	0.4374963778267245	-28.872895201635192	0.10048995323467977	-1.9625735020593764	0.9928402084271338	-0.5361070110140926	6.658211482751795	-0.3010299956639812	1.9892469437031255	-2.274905478918531	7.651051691178927	-1.2620126736665693	0.09618323041462527	-0.46470587995722945	0.5825679855807734	-0.5543957967264024	0.2060122587741054	-6.651695136951839	0.3781789878818017	-1.1084625423274357	0.08745801967452102	-1.0352690789463705	0.9928402084271338	-0.6736641390712486	0.0	-0.25181197299379954	0.27291489196758084	-1.2104192878355746	0.3599749443924952	-18.732828271596986	0.11538481101216125	-0.36754270781527576	0.25084681295019723	-7.289882634888183	0.3707873465274304	-20.471083299722345	0.4049050524790413	-23.694648630553377	0.20470521237570874	-5.7544873321858505	8.233619676759702
ZBTB18	0.0	-0.24412514432750865	6.658211482751795	-0.3010299956639812	-0.5825679855807733	-0.10347378251044473	0.0	-0.3010299956639812	6.658211482751795	-0.3010299956639812	-0.583762754256265	-0.046240308266771224	0.6513281195537457	-1.5559552040819238	0.24219490896419416	-7.554395796726403	0.16879460544814892	-4.494850021680094	0.8181392216751819	-300.0	0.7815392827440313	-237.07572071393813	0.6700787172457188	-149.1045774539606	0.2994156928700136	-39.65169513695184	0.35752028031706073	-53.00305075150462	0.23117178550046846	-26.448550002027126	1.080725192176397	-300.0	1.0591265076035792	-300.0	0.94461266304493	-300.0	0.06751905138004627	-2.679853713888946	0.12949885373190814	-8.1944991418416	0.026103572272735538	-0.8860566476931632	0.9928402084271338	-0.5171264163912462	0.0	-0.3010299956639812	0.0	-0.21253952548158495	1.002213969666652
LBX2	0.0	-0.18309616062433978	-1.5754081940079072	-0.004803708402820599	6.658211482751795	-1.2041199826559248	0.0	-0.3010299956639812	0.13737249472837534	-0.5543957967264024	0.08719712392265466	-2.262012673666569	0.66143345171949	-299.99999999999926	0.9102602532092364	-300.0	0.6791205584835771	-295.45965800969833	0.4001264092130481	-120.09963287134353	0.5460372981405003	-175.72353819582676	0.4998113731816709	-171.93181413825383	0.4668408863490314	-105.10846254232743	0.7109617729676103	-300.0	0.6894929080111709	-300.0	0.20974483249063894	-22.815308569182402	0.4203567644817672	-74.95860731484177	0.3541693642853316	-83.07883394936226	0.0	-0.19586056766464954	-6.658211482751795	-0.013676222949234684	-0.992840208427134	-0.11182050608167508	0.0	-0.11182050608167508	6.658211482751795	-0.728158393463501	0.0	-0.6020599913279624	0.20187794821540145
LHX2	6.658211482751795	-0.3010299956639812	-1.5754081940079072	-0.017276612331454656	0.0	-0.6020599913279624	-6.658211482751795	-0.027797161620935564	0.0	-0.6020599913279624	0.9928402084271338	-0.8761483590329142	0.5634914985134585	-213.40011692792632	0.7268656563660307	-300.0	0.6182732666067032	-226.82681373158772	0.217590391267278	-33.903089986991944	0.2985428209780201	-48.32330639037513	0.33168001995259033	-69.76955107862173	0.2682134710439145	-57.38615817812393	0.5528846109472338	-234.07109230975604	0.5807474617738909	-236.32148162095987	0.10926845678100472	-6.698970004336019	0.2402430283404073	-23.35753547975788	0.22359878660676888	-30.79048498545737	0.0	-0.3010299956639812	0.0	-0.12493873660829993	0.0	-0.024568191490737076	6.658211482751795	-1.0467236633326955	-6.658211482751795	-0.027797161620935564	0.0	-0.6020599913279624	0.1263816986584575
LHX9	-6.658211482751795	-0.08990945440593186	0.0	-0.024568191490737076	6.658211482751795	-0.8386319977650252	6.658211482751795	-0.46344155742846993	0.9928402084271338	-0.9469215565165803	0.14127484078887328	-5.3585258894959	0.6259620434543693	-232.60730304674033	0.8171888116720093	-300.0	0.6085646261989905	-199.83268266525184	0.35548910762823843	-73.97881070093007	0.4865955008480378	-105.28483264215154	0.44269739275216297	-109.79048498545737	0.35414091086145205	-81.67778070526609	0.6834173084696222	-292.9430951105675	0.6263306822681803	-237.3334820194451	0.10269848988443853	-5.199970640755866	0.3035668920167243	-32.422508200162774	0.23011241610012226	-29.158640529545146	0.0	-0.3010299956639812	0.0	-0.12493873660829993	0.0	-0.3010299956639812	6.658211482751795	-0.46344155742846993	6.658211482751795	-0.728158393463501	0.0	-0.21253952548158495	0.09989796302428712
LMX1A	6.658211482751795	-1.5058454059815571	6.658211482751795	-0.5058454059815571	0.84671650261833	-1.442492798094342	-6.658211482751795	-0.08990945440593186	0.6513281195537457	-1.350665141287858	0.18541102312509047	-8.378823718224965	0.64657688163063	-176.39902710431326	0.8390573553754193	-283.6946486305534	0.6186007795428885	-160.10347378251043	0.3031021111873193	-41.96657624451305	0.480679759531885	-78.46852108295775	0.4456735442881266	-85.0343280287799	0.2819622013939585	-36.9100948885606	0.6426113685039745	-189.3665315444204	0.5799315311434958	-145.44249279809435	0.0921925648519452	-2.3115801779972895	0.3166052715199276	-25.216096420727265	0.2437081537827213	-24.51427857351842	6.658211482751795	-0.46344155742846993	0.0	-0.19586056766464954	0.0	-0.057991946977686754	0.0	-0.47886191629596364	6.658211482751795	-0.3010299956639812	0.0	-0.3010299956639812	0.06081517408484221
LMX1B	0.3621126618029151	-0.8860566476931632	0.9928402084271338	-0.40340290437353976	6.658211482751795	-0.5058454059815571	0.06137442000632683	-0.40120949323688493	0.5088487363572292	-2.8601209135987635	0.19554753181016205	-7.54515513999149	0.6132108997627794	-128.86012091359876	0.7934132937568106	-212.77211329538633	0.5714916295805488	-106.51712641639125	0.2552164546144651	-22.659555885159882	0.3883635127617357	-38.96657624451305	0.347708954877174	-40.57675412606319	0.2423182072943757	-22.237321436272563	0.6034312865441698	-125.67985371388895	0.5041320715470148	-89.93181413825384	0.0	-0.46344155742846993	0.2300034181452521	-11.356547323513812	0.17491899635674515	-10.607303046740334	0.4138387496952185	-0.3645162531850878	0.0	-0.14996674231023102	0.0	-0.3010299956639812	0.0	-0.3010299956639812	0.0	-0.3010299956639812	0.3476424868664492	-0.8446639625349381	-0.015138437984659803
Lhx4	6.658211482751795	-1.2041199826559248	6.658211482751795	-0.5058454059815571	0.9976015039514836	-1.8601209135987635	0.0	-0.3010299956639812	0.9964067352759918	-1.214670164989233	0.1841753063180336	-5.688246138944246	0.6333202776362081	-300.0	0.8597672856610565	-300.0	0.6224481102958535	-293.41005028703046	0.3426741574473851	-103.99567862621736	0.460641093595988	-148.61261017366127	0.42809183185803373	-150.07109230975604	0.2431711960605845	-59.64781748188864	0.6209558025090283	-300.0	0.5805243514530521	-299.70245833218183	0.14626024072386756	-13.48678239993206	0.3717017356983125	-66.89962945488244	0.2755706206833997	-57.619788758288394	6.658211482751795	-0.5058454059815571	0.0	-0.18309616062433978	0.0	-0.12493873660829993	0.0	-0.3809066693732573	6.658211482751795	-0.46344155742846993	0.0	-0.3010299956639812	0.16783252797265075
Lhx8	-0.992840208427134	-0.012780770091995148	-0.992840208427134	-0.008330992620051499	0.0	-0.595166283380062	-6.658211482751795	-0.08990945440593186	0.0	-0.3010299956639812	1.9892469437031255	-2.3914739664228057	0.6483700635029988	-247.09366495819492	0.7834061323198492	-300.0	0.5820562198626279	-227.21896306137887	0.526415345036926	-223.8569851997459	0.613350962224015	-247.9393021596464	0.5777006559577513	-212.86012091359876	0.4387214752034861	-132.0150228735845	0.7898956745150321	-300.0	0.7096731577311958	-299.9999999962347	0.36290180852848936	-73.0096611452124	0.5580556450120173	-136.9706162223148	0.4520845861852195	-146.84466396253495	0.0	-0.4122890349810886	0.0	-0.057991946977686754	0.0	-0.3010299956639812	-0.992840208427134	-0.10347378251044473	7.651051691178927	-1.2620126736665693	0.0	-0.3010299956639812	0.32627292695080523
MEOX2	-0.992840208427134	-0.061980902523789703	0.0	-0.1624115617644887	0.0	-0.3010299956639812	6.658211482751795	-0.9030899869919435	0.0	-0.11747546204511952	0.30799023726994545	-1.2448877336049289	0.6227098065287928	-300.0	0.8495169522506058	-300.0	0.6598903624849828	-300.0	0.42782622459775466	-173.48678239993205	0.5594903793543354	-244.8569851997459	0.5066581949168298	-231.9706162223148	0.3160546193795433	-103.25414480482627	0.6450361658027579	-300.0	0.63391400103913	-300.0	0.2699299729207835	-47.51855737149769	0.4958215223564623	-139.35163998901908	0.42160052758886535	-149.4814860601221	0.0	-0.0520763801682736	0.0	-0.3010299956639812	-6.658211482751795	-0.013676222949234684	0.0	-0.3010299956639812	0.0	-0.3010299956639812	0.0	-0.3010299956639812	0.250600580753095
MNX1	0.0	-0.11182050608167508	-0.992840208427134	-0.15739076038943792	0.9964067352759918	-1.4509967379742121	6.658211482751795	-0.9030899869919435	0.0	-0.1272611725273312	0.06747604982204365	-3.316052869248488	0.5724586938538354	-300.0	0.7472172273543585	-300.0	0.5858538496082009	-300.0	0.19901626142612705	-43.86646109162978	0.3180867174140138	-78.45717457304082	0.3020801883571665	-89.79048498545737	0.2429306743994413	-34.15739076038944	0.5080920539199303	-289.571865205955	0.5332620661412559	-294.0525657879389	0.06092009638784529	-3.430626090384954	0.2354388550094268	-35.27083521030723	0.1889700215968896	-33.623423042943486	0.0	-0.12493873660829993	-6.658211482751795	-0.027797161620935564	-6.658211482751795	-0.08990945440593186	0.0	-0.3010299956639812	0.0	-0.6020599913279624	0.0	-0.11182050608167508	0.09014217035178253
MSX2	6.658211482751795	-0.46344155742846993	-0.992840208427134	-0.008330992620051499	0.9928402084271338	-1.0467236633326955	-6.658211482751795	-0.013676222949234684	0.0	-0.0520763801682736	0.025672653510075742	-1.0404816230270018	0.6109644988484735	-280.95467702121334	0.842332481595726	-300.0	0.6452010051690839	-280.1944991418416	0.3606388323111262	-95.63264407897398	0.4483992568667022	-121.29499204066667	0.4462613067691228	-145.15366288787018	0.4342474330290792	-91.3223930472795	0.6527426765075864	-300.0	0.6637087778500197	-300.0	0.2008014365030378	-22.309803919971486	0.32992757571763554	-50.903089986991944	0.310262639104312	-66.25649023527157	0.0	-0.06803388527182737	-0.9982000059537898	-0.0061230850587887945	0.0	-0.12493873660829993	0.0	-0.057991946977686754	-6.658211482751795	-0.027797161620935564	-1.5754081940079072	-0.005682847330363273	0.1735153332400055
Msx3	-1.5754081940079072	-0.014124642691606343	-7.651051691178929	-0.0008694587126288915	6.658211482751795	-0.9030899869919435	-1.5754081940079072	-0.0008694587126288915	0.0	-0.12493873660829993	0.03166521505425848	-1.4723700991286615	0.5900769242764339	-299.99999999999915	0.8003121414621304	-300.0	0.6086705005832576	-299.9877112601654	0.36154663381059604	-104.32148162095989	0.4688501994465247	-132.41116827440578	0.46220061604888396	-171.9100948885606	0.349929819739001	-94.93181413825384	0.6639480325076789	-300.0	0.6759056317484173	-300.0	0.20057827597981187	-21.421360790031926	0.3481315903243149	-57.63638802010786	0.3224934384197087	-81.44855000202712	-0.992840208427134	-0.032920265855502895	-1.5754081940079072	-0.0004345117740176917	-6.658211482751795	-0.027797161620935564	-1.5754081940079072	-0.0034883278458213473	0.0	-0.057991946977686754	-1.9892469437031255	-0.0004345117740176917	0.17352103334525354
NOTO	0.0	-0.12493873660829993	0.0	-0.09366495819490939	6.658211482751795	-1.2041199826559248	0.5825679855807734	-0.4698003017969178	0.9964067352759918	-1.583359492661719	0.13405996378485166	-8.853871964321762	0.4983346916824211	-215.89279003035213	0.6667178676868986	-300.0	0.5225720272856936	-213.25492520841794	0.3110282136749052	-62.6615435063954	0.4725478156809617	-122.79317412396816	0.3858680821975264	-121.4948500216801	0.4207479322394369	-71.68402965454308	0.6350674044898853	-298.50723961097316	0.5319734754256907	-256.2958494831602	0.16304534690120098	-13.701146923590294	0.35177411131565306	-62.49894073778225	0.27171893725343904	-58.198596289982646	0.0	-0.18309616062433978	-0.583762754256265	-0.0381045263321496	-6.658211482751795	-0.05012229596312526	0.0	-0.19586056766464954	6.658211482751795	-0.5058454059815571	0.0	-0.6020599913279624	0.15375321331925873
OTX1	0.12778263900240908	-10.835647144215564	0.016933135405159096	-0.692503962086787	0.35346280231781385	-1.2660007134616131	0.13192701529514295	-11.356547323513812	0.5523880527962578	-3.72584215073632	0.09309437874415474	-0.7011469235902933	0.1012655553543582	-0.749579997691106	0.0	-0.7644715530924511	0.23260705184813435	-1.3788237182249647	0.0	-0.3010299956639812	6.658211482751795	-0.5058454059815571	6.658211482751795	-0.3010299956639812	0.9928402084271338	-0.40340290437353976	0.17506011714466693	-1.2464169411070933	0.4138387496952185	-0.6946486305533762	0.0	-0.4400933749638875	0.14582135740246413	-0.7055337738384071	0.02800893719925762	-0.3496924768680635	0.14372130785427525	-14.292429823902063	0.0883052825363935	-5.411168274405792	0.07073381779056345	-2.30715308072277	0.2493091523175349	-42.7851561519523	0.19631188326102386	-26.459670525209127	0.9964067352759918	-1.9208187539523751	6.658211482751795
OTX2	0.18719697047062045	-19.6458915608526	0.0780020098132511	-3.896196279044043	0.9964067352759918	-0.9665762445130504	0.15879666346356938	-13.627087997029893	0.9928402084271338	-1.5421181032660076	0.0703807414686644	-0.5243288116755703	0.1282955492490869	-0.7328282715969863	0.09304933089556863	-0.42945706011810236	0.030367255464858	-0.33441900898204685	0.3212083667402881	-0.6363880201078557	0.8058122075557029	-0.8728952016351923	0.3212083667402881	-0.48280410205002566	0.0	-0.3010299956639812	1.5754081940079072	-1.239577516576788	0.262554387515977	-0.5214335044061567	6.658211482751795	-0.6020599913279624	0.16597171277602893	-0.632644078973981	0.0	-0.3010299956639812	0.1535526748571077	-14.57186520597121	0.08605935313385239	-4.565431095965801	0.2253662003119421	-4.071604147743286	0.2700457032435018	-44.23284413391782	0.2071272377991296	-23.818156412055227	0.16343692589353648	-0.749579997691106	0.0
PHOX2A	0.01435457880713609	-0.35066514128785814	0.5825679855807734	-0.6736641390712486	7.651051691178927	-1.485452247339714	0.059497943974823685	-0.7304870557820835	0.02959326447855395	-0.48945498979338786	0.20854347321064887	-1.3788237182249647	0.3287844189561455	-56.98296666070122	0.4096172642024611	-81.37882371822496	0.3571540440472148	-56.274088367704955	-0.005740135453105452	-0.21395878975744578	0.0	-0.4400933749638875	0.1208740950763576	-3.5044556624535517	0.4524100127342347	-3.319664486585437	0.17645198520481606	-17.289882634888183	0.2703560357796273	-37.423658649794206	-6.658211482751795	-0.057991946977686754	0.22233518629623686	-0.906578314837765	0.014625457853510956	-0.5833594926617189	-0.992840208427134	-0.014573525916998339	0.0	-0.24260397120697574	-0.1697248634048284	-0.09151498112135022	0.0	-0.1624115617644887	0.0	-0.12493873660829993	-0.5825679855807733	-0.043351420794796675	0.0
PITX3	0.05027300036039836	-3.0793549985932125	0.0	-0.4400933749638875	6.658211482751795	-0.5058454059815571	0.06288468742059095	-4.519993057042849	0.1890161087452812	-1.7721132953863266	0.262554387515977	-0.3496924768680635	0.2545318903288808	-2.002613615602687	0.5837627542562649	-1.254144804826271	0.4471095080563193	-1.1791420105603	0.07616721112452904	-0.832682665251824	0.16874283382480196	-1.4710832997223453	0.5825679855807734	-0.906578314837765	0.1468289237053761	-1.321481620959886	0.17297441860584162	-2.1123826996642636	0.0	-0.5985994592184558	0.16172513973301436	-0.9430951486635274	0.02384280081611093	-0.33818731446273875	-0.22230657984409005	-0.039529222465701036	0.07133353565796295	-5.707743928643524	0.07612212457236968	-5.847711655616943	0.3658381296803809	-4.876148359032914	0.1412244482727706	-19.856985199745903	0.07452445561923816	-5.686132779630847	0.6368579446172795	-1.8356471442155629	0.1101660821470791
PROP1	0.16972486340482829	-0.3819519032879073	0.055846026994471915	-0.5686362358410126	1.31761510201628	-1.3496924768680636	0.06377238594945611	-0.692503962086787	0.13737249472837534	-0.5030703519267851	0.08587561196933838	-1.5451551399914898	0.24964180139765466	-18.570247719997592	0.28417000027820377	-22.2518119729938	0.26077624571263835	-17.087246696328677	0.0	-0.3010299956639812	6.658211482751795	-0.6020599913279624	0.262554387515977	-0.7695510786217261	0.5846192062422277	-2.1180450286603993	0.1448498825084089	-3.5114492834995557	0.217228195411868	-12.785156151952302	0.0	-0.12493873660829993	0.0	-0.3010299956639812	0.0	-0.3010299956639812	0.0	-0.0520763801682736	0.0	-0.3851027839668654	0.0	-0.13018179202067184	0.0	-0.20551195334083036	0.0	-0.3010299956639812	0.0	-0.3010299956639812	0.0
PRRX1	0.0	-0.057991946977686754	-6.658211482751795	-0.027797161620935564	6.658211482751795	-1.453457336521869	6.658211482751795	-0.3010299956639812	0.0	-0.3010299956639812	0.2571291180738705	-2.4400933749638876	0.5976404984272625	-300.0	0.8022056157645949	-300.0	0.6104270437122687	-300.0	0.3154210250809027	-89.48678239993207	0.4116133193315792	-134.62160209905187	0.3984595449941719	-146.8569851997459	0.3303093835661531	-64.28567024025477	0.5682953195383155	-300.0	0.5741471437272405	-300.0	0.12542925932770801	-11.31695296176115	0.3116834454403086	-56.36552272983927	0.2615189168910355	-59.140261433802856	0.0	-0.12493873660829993	-0.992840208427134	-0.004803708402820599	0.0	-0.3010299956639812	6.658211482751795	-0.3010299956639812	0.0	-0.6020599913279624	0.0	-0.18309616062433978	0.13648414944207254
RAX2	-1.5754081940079072	-0.017276612331454656	-0.5825679855807733	-0.02090709936167361	7.651051691178927	-1.485452247339714	0.0	-0.3010299956639812	0.0	-0.26042765554990815	0.2774574901230661	-1.4341521813264824	0.6321331905730405	-300.0	0.8568052634352644	-300.0	0.6592256788274454	-300.0	0.34129052993376185	-113.34486156518862	0.4429963010559088	-150.568636235841	0.4264991667939305	-157.84466396253495	0.34070089387559205	-79.41228903498109	0.6182121354859811	-300.0	0.6140347707852362	-300.0	0.16717853012045036	-18.630784142589857	0.3565347056727551	-69.28735029837279	0.296045039950368	-70.23807216157947	0.0	-0.12493873660829993	-0.992840208427134	-0.00261361560268669	0.0	-0.057991946977686754	0.0	-0.12493873660829993	0.0	-0.6020599913279624	0.0	-0.1624115617644887	0.1711155770933285
RAX	0.0	-0.18309616062433978	-0.4138387496952185	-0.03668448861388872	7.651051691178927	-1.9507819773298183	-6.658211482751795	-0.08990945440593186	0.5139556248253703	-1.0830199526796178	0.2670834076966341	-3.3080348972326394	0.6351224252741057	-299.9999995092475	0.8149469751328553	-300.0	0.6314580067478645	-288.636388020106	0.2586648348735264	-56.96657624451305	0.4011732510644162	-105.04720755695591	0.3906253413584754	-116.46852108295775	0.3715177909974562	-82.24795155218057	0.5982994107254328	-300.0	0.6248199741249607	-300.0	0.08798005662951433	-5.255707016877324	0.29725984957821017	-43.34582345812204	0.24213950872093964	-42.96657624451305	-1.5754081940079072	-0.00261361560268669	-0.906049829211978	-0.0004345117740176917	0.0	-0.3010299956639812	0.0	-0.09366495819490939	0.0	-0.595166283380062	0.0	-0.12493873660829993	0.13080054155477566
RHOXF1	0.22300181861349466	-17.24412514432751	0.1727629340719527	-3.886056647693163	0.05886965395055365	-0.3477536589966768	0.2520840516208062	-9.1331221856625	6.658211482751795	-0.9625735020593764	0.0	-0.057991946977686754	0.008313475778014863	-0.7033348097384688	0.0	-0.19586056766464954	0.03426982067609133	-3.176525770829699	0.0	-0.3010299956639812	0.0	-0.1493537648169334	0.5825679855807734	-0.906578314837765	0.011567859318389514	-0.9030899869919435	0.0	-0.3036436112666678	0.04730559986863664	-5.090979145788844	-0.992840208427134	-0.015472686656207449	6.658211482751795	-1.2041199826559248	0.0	-0.24718356881172854	0.19691014389962844	-32.52432881167557	0.12533911035548967	-27.92445303860747	0.13686881225072875	-35.79317412396815	0.3626891739905548	-62.03479829897409	0.3445047038876345	-41.903089986991944	6.658211482751795	-0.6439741428068773	-0.4138387496952185
Shox2	-0.992840208427134	-0.008330992620051499	-0.9964067352759918	-0.015472686656207449	0.9928402084271338	-1.5421181032660076	0.0	-0.3010299956639812	0.0	-0.4400933749638875	0.12976544162777015	-3.5016894462103996	0.6010528595555473	-299.99999999994486	0.7782481585661625	-300.0	0.6082421065568764	-287.75945075171717	0.3058938833726766	-83.00480370840282	0.428420794731015	-125.29499204066667	0.4230759829576992	-143.9706162223148	0.31072128844582564	-77.12551818230054	0.5918140045531896	-300.0	0.583104034588332	-299.99999731172545	0.13428506945771634	-11.042392712939904	0.30835477555266244	-49.585026652029185	0.2725590432590651	-58.42481215507234	0.0	-0.12493873660829993	-6.658211482751795	-0.013676222949234684	0.0	-0.06803388527182737	0.0	-0.12493873660829993	0.0	-0.6020599913279624	0.0	-0.12493873660829993	0.1165252348679122
UNCX	0.0	-0.18309616062433978	0.0	-0.12493873660829993	0.9928402084271338	-1.3362990746103518	6.658211482751795	-0.3010299956639812	0.9928402084271338	-0.619788758288394	0.40654287018841184	-2.8728952016351923	0.6062409036778794	-300.0	0.8253855506726846	-300.0	0.620186084705296	-299.999999999924	0.30791664319751355	-93.93181413825384	0.40753922863257935	-126.63264407897398	0.39677582713582893	-132.8728952016352	0.2965548891158612	-62.41341269532825	0.6108456881154714	-300.0	0.5679600053563165	-299.9999999997386	0.14441884135244018	-14.363512103646634	0.3230923999933192	-57.935542010773084	0.2584893643889636	-54.093126465277926	0.0	-0.3010299956639812	-0.992840208427134	-0.014573525916998339	0.0	-0.12493873660829993	0.0	-0.3010299956639812	0.0	-0.6020599913279624	0.0	-0.18309616062433978	0.15518468008651287
VAX1	0.0	-0.0520763801682736	-6.658211482751795	-0.027797161620935564	6.658211482751795	-0.6439741428068773	6.658211482751795	-0.6439741428068773	-0.992840208427134	-0.07109230975604729	0.12662787754248245	-1.747146969020107	0.6173062342615978	-300.0	0.7868576703387211	-300.0	0.6077013269911411	-300.0	0.2831494946167545	-88.19859628998265	0.3969231126837172	-133.71219827006976	0.39359133052210016	-157.38721614328026	0.31644845642585456	-69.59687947882418	0.5937817588040313	-300.0	0.5573747927129437	-300.0	0.13303083405445545	-13.616184634019568	0.3370833439293974	-70.76447155309245	0.2557317002196008	-61.430626090384955	0.0	-0.3010299956639812	0.0	-0.3010299956639812	0.0	-0.12493873660829993	0.0	-0.3010299956639812	0.0	-0.6020599913279624	0.0	-0.18309616062433978	0.15141111470662258
VAX2	0.0	-0.1390633792999063	-6.658211482751795	-0.0034883278458213473	0.0	-0.7644715530924511	6.658211482751795	-0.6439741428068773	0.0	-0.0520763801682736	0.20452612809485252	-2.6675615400843946	0.5996882896139673	-300.0	0.7968798389292672	-300.0	0.6041227436713508	-300.0	0.3149405255403308	-100.78515615195231	0.4710371840572537	-151.04624030826676	0.4302824411558061	-173.92811799269387	0.3500083580265307	-93.42250820016278	0.5912618095070665	-300.0	0.5781430456533341	-300.0	0.16551304875052714	-19.51999305704285	0.37250156052283534	-83.17069622716897	0.282984444540959	-72.67162039656127	0.0	-0.12493873660829993	0.0	-0.3010299956639812	0.0	-0.12493873660829993	0.0	-0.3010299956639812	0.0	-0.6020599913279624	0.0	-0.18309616062433978	0.17053576062842848
VENTX	6.658211482751795	-0.3010299956639812	6.658211482751795	-0.6439741428068773	6.658211482751795	-0.9625735020593764	0.0	-0.08618614761628333	0.0	-0.3010299956639812	1.5754081940079072	-1.4067139329795428	0.5890617321049287	-119.14146280243037	0.7743330864446158	-207.01682492796218	0.6746345999668989	-143.11350927482752	0.2762792038633085	-27.91721462968355	0.3919289315169437	-42.111259039317105	0.4247159235206489	-55.82102305270683	0.37916093135654855	-60.60032627851896	0.6666538410325394	-173.82390874094432	0.6896248066517789	-178.1681302257195	0.1955904917333304	-9.856985199745905	0.3258149444173073	-22.15676722190199	0.27235385195195344	-24.744727494896694	0.0	-0.06803388527182737	0.5825679855807734	-0.906578314837765	6.658211482751795	-0.3010299956639812	0.0	-0.595166283380062	6.658211482751795	-0.9625735020593764	0.0	-0.24260397120697574	0.20353133968712772
VSX1	-6.658211482751795	-0.015472686656207449	-0.992840208427134	-0.021363051615525673	0.5825679855807734	-0.5670307091255943	6.658211482751795	-0.6439741428068773	0.9928402084271338	-0.712198270069774	0.13134383577476394	-4.0746879085003505	0.6484734540277586	-300.0	0.8487330004750854	-300.0	0.6743990765031098	-300.0	0.31102243602981544	-82.49214412830418	0.4515133443264198	-124.72353819582676	0.4373793898140045	-140.0273344077339	0.2741857481297257	-69.54060751224077	0.6275958155123276	-300.0	0.6224919443242247	-300.0	0.09222033168204072	-5.4089353929735005	0.3131389690034745	-47.51570016065322	0.26038149038677694	-48.265200170411156	0.0	-0.12493873660829993	-6.658211482751795	-0.027797161620935564	0.0	-0.20551195334083036	0.0	-0.20551195334083036	6.658211482751795	-1.2041199826559248	-6.658211482751795	-0.08990945440593186	0.1213171910563839
VSX2	-0.992840208427134	-0.061980902523789703	0.0	-0.040958607678906384	6.658211482751795	-1.0467236633326955	0.0	-0.3010299956639812	0.0	-0.7644715530924511	0.1758008871791437	-5.774690718274137	0.6502901564079939	-284.0990869322623	0.8426429793365762	-300.0	0.6541195656052774	-256.23732143627257	0.3206548543924571	-70.01144104312138	0.4671069834877923	-115.02181948306259	0.4347672921870032	-119.10623823794205	0.3025212933070501	-67.64016451766011	0.6492181904484574	-300.0	0.6140023091442359	-259.63638802010786	0.09140759093950993	-4.458420756053419	0.31695520486449275	-37.65955588515988	0.2362780611416955	-33.63264407897398	0.0	-0.7644715530924511	0.0	-0.057991946977686754	0.0	-0.22329881601158916	-0.992840208427134	-0.10347378251044473	6.658211482751795	-0.9030899869919435	0.0	-0.3010299956639812	0.12308480856093702
NR3C2	0.2853213214789811	-1.39577394691553	0.0	-0.3010299956639812	-0.07399109124652664	-0.09366495819490939	0.9964067352759918	-1.1260984021355387	0.12926369802559606	-0.8297382846050425	0.3311581835375925	-2.9208187539523753	0.3215678264272834	-0.8416375079047502	0.3246985000496284	-4.158015195409886	0.19262667798013608	-1.7258421507363202	0.34782964726398136	-1.9469215565165803	0.10961523204016604	-0.9136401693252518	0.1267447610287492	-1.0767559813697236	0.3583726066830109	-2.277366077466188	0.38525565576304827	-5.151195298948196	0.374812137068088	-4.709965388637482	0.11244549304538144	-0.5590909179347823	-0.5825679855807733	-0.07109230975604729	0.12551995352808218	-1.1624115617644888	0.4850149815948246	-1.2104192878355746	0.5837627542562649	-1.3381873144627388	0.14435376062455166	-0.7670038896078462	0.9964067352759918	-1.1260984021355387	0.4138387496952185	-0.790484985457369	0.07037215714091558	-0.41680122603137726	0.0
Nr2f6(var.2)	0.3892593074363067	-11.496209316942819	0.17921564520948338	-2.5214335044061564	0.4884378197021324	-6.22329881601159	0.363332430522416	-9.387216143280265	0.2408064931534262	-0.7399286120149252	0.22944527247603844	-1.679853713888946	6.658211482751795	-0.9030899869919435	0.0	-0.3010299956639812	0.0	-0.1493537648169334	0.9928402084271338	-0.744727494896694	6.658211482751795	-0.9625735020593764	0.7350471164355067	-1.3062730510763532	0.4846038408154149	-0.9430951486635274	6.658211482751795	-1.0467236633326955	0.0	-0.22329881601158916	6.658211482751795	-0.9030899869919435	0.9928402084271338	-0.4400933749638875	0.0	-0.6020599913279624	0.2326518042407623	-4.661543506395395	0.1385096262561706	-1.4259687322722812	0.0	-0.24949160514865382	0.5238122886582883	-21.707743928643524	0.4888158928816877	-14.913640169325252	0.3103028942555577	-2.94692155651658	0.9982000059537895
RARA	0.9928402084271338	-0.978810700930062	1.31761510201628	-1.486782399932061	6.658211482751795	-1.5058454059815571	6.658211482751795	-0.8386319977650252	0.3476424868664492	-0.7878123955960422	0.0	-0.3010299956639812	6.658211482751795	-0.6439741428068773	6.658211482751795	-0.9625735020593764	0.4138387496952185	-0.5257837359237448	0.4138387496952185	-0.707743928643524	6.658211482751795	-0.728158393463501	0.6368579446172795	-2.2291479883578558	0.2892154577508305	-0.8096683018297085	0.0	-0.3010299956639812	1.31761510201628	-1.6289321377282637	6.658211482751795	-0.3010299956639812	7.651051691178927	-1.2041199826559248	0.0	-0.3010299956639812	0.9982000059537895	-2.1220530483708115	0.09946702118987004	-0.3010299956639812	0.0	-0.3010299956639812	0.699746814309085	-2.0565054840938974	0.2628742042855876	-0.8096683018297085	0.9964067352759918	-1.214670164989233	0.5837627542562649
RARA(var.2)	0.1804591640426968	-0.4609239012072234	-0.13737249472837526	-0.1408617027054692	0.0	-0.4089353929735008	0.0	-0.595166283380062	0.9976015039514836	-1.8013429130455774	0.0	-0.44369749923271273	1.5754081940079072	-1.3316140833099999	0.2893609639852813	-1.158015195409886	6.658211482751795	-1.453457336521869	0.3667397211336635	-4.120904120499928	0.648078408643218	-7.863279432843593	0.7711016691356929	-16.769551078621728	0.5655347960101956	-8.954677021213342	0.4694236378336921	-5.308918507877031	0.4884378197021324	-5.696803942579511	6.658211482751795	-0.9030899869919435	0.699746814309085	-1.496209316942819	0.4138387496952185	-0.5171264163912462	0.0	-0.3372421683184259	6.658211482751795	-1.2041199826559248	0.5825679855807734	-0.9393021596463883	0.0	-0.3334820194451191	0.9928402084271338	-1.75448733218585	0.0	-0.3010299956639812	0.173987373369984
BCL6B	6.658211482751795	-0.9030899869919435	0.4138387496952185	-0.6020599913279624	1.9892469437031255	-1.9469215565165803	6.658211482751795	-0.9625735020593764	0.9928402084271338	-0.40340290437353976	0.0	-0.1390633792999063	0.5825679855807734	-0.3777859770337047	0.9964067352759918	-0.8794260687941502	0.5825679855807734	-0.6556077263148893	6.658211482751795	-0.3010299956639812	-6.658211482751795	-0.057991946977686754	0.9964067352759918	-1.1674910872937636	0.0	-0.12493873660829993	0.0	-0.3010299956639812	0.9928402084271338	-1.4156687756324693	1.5754081940079072	-0.8210230527068306	0.0	-0.1624115617644887	0.7350471164355067	-1.000869458712629	6.658211482751795	-0.8386319977650252	6.658211482751795	-1.0467236633326955	0.0	-0.6020599913279624	0.0	-0.6020599913279624	0.9928402084271338	-1.2276782932770802	0.0	-0.3010299956639812	6.658211482751795
EGR3	1.3765683359141618	-146.45967052520913	1.2412643944924888	-119.15614457737684	1.0231557003193472	-88.29929628285498	1.1512380832210938	-107.86012091359876	0.8602998974148518	-64.28650945690606	0.6333260454926402	-42.71669877129645	0.0	-0.6020599913279624	0.0	-0.1797985405143598	0.9928402084271338	-0.3957739469155299	-6.658211482751795	-0.007004901568658489	0.9928402084271338	-0.562249437179612	0.0	-0.3010299956639812	6.658211482751795	-0.9625735020593764	0.0	-0.06803388527182737	-0.2220494532994379	-0.13253251214094852	0.0	-0.22329881601158916	0.0	-0.3010299956639812	-6.658211482751795	-0.08990945440593186	0.3772703273586457	-13.056505484093897	0.0	-0.11182050608167508	0.2711377590556014	-6.847711655616943	1.0063374672980734	-88.59859945921846	0.9155770004697479	-69.75696195131371	0.7242056257801155	-51.28232949699774	-0.4138387496952185
EGR4	0.7805634736073506	-269.5833594926617	0.6234539397887351	-174.21395878975744	0.5923262029688703	-166.1112590393171	0.7395692101284483	-240.26360349772335	0.6946324428034893	-222.11182050608167	0.4123427868005544	-92.93930215964639	0.0	-0.6020599913279624	0.0	-0.12493873660829993	0.0	-0.3010299956639812	0.0	-0.3010299956639812	6.658211482751795	-0.6020599913279624	-0.992840208427134	-0.012780770091995148	6.658211482751795	-0.3010299956639812	-6.658211482751795	-0.08990945440593186	0.0	-0.3010299956639812	6.658211482751795	-0.5058454059815571	6.658211482751795	-0.6020599913279624	0.0	-0.0520763801682736	0.3176598728561639	-45.580044251510245	0.0	-0.3010299956639812	0.1438049711431286	-10.55129368009492	0.7026093475514985	-229.24488773360494	0.7592770631447172	-262.0222763947111	0.4746775272976786	-116.73992861201492	0.0
GLI2	0.8645609947041668	-96.67366413907125	0.6100410137458838	-52.138465589140964	0.6336420261749934	-42.12784372725171	0.6794306228140795	-64.58335949266171	0.7928124729391738	-89.32790214206429	0.5432004203238052	-41.38090666937326	0.0	-0.2189630613788682	0.0	-0.12609840213553863	0.0	-0.12493873660829993	0.0	-0.3010299956639812	0.0	-0.46344155742846993	0.0	-0.16430942850757438	0.0	-0.595166283380062	0.0	-0.4122890349810886	0.5825679855807734	-0.8446639625349381	0.0	-0.11182050608167508	-0.805812207555703	-0.021819483062586086	0.0	-0.12493873660829993	0.3311146940785321	-16.10790539730952	0.0	-0.1390633792999063	0.2585566311701994	-8.642065152999546	0.6587173782060853	-63.71669877129645	0.787154672241549	-91.80410034759076	0.5698076713274647	-46.60032627851896	0.0
GLIS1	1.5754081940079072	-1.078313524516398	6.658211482751795	-0.9030899869919435	1.5754081940079072	-1.4067139329795428	0.0	-0.3010299956639812	0.0	-0.562249437179612	7.651051691178927	-1.485452247339714	0.0	-0.19586056766464954	0.0	-0.3010299956639812	0.0	-0.3010299956639812	7.651051691178927	-2.232102383981909	0.0	-0.20551195334083036	0.9928402084271338	-0.619788758288394	6.658211482751795	-1.2041199826559248	0.0	-0.3010299956639812	6.658211482751795	-0.728158393463501	0.9928402084271338	-1.2620126736665693	0.9928402084271338	-0.6439741428068773	6.658211482751795	-0.8386319977650252	0.0	-0.6020599913279624	-0.5825679855807733	-0.07727454200673997	0.9928402084271338	-1.5421181032660076	6.658211482751795	-1.2041199826559248	6.658211482751795	-0.9030899869919435	0.0	-0.595166283380062	0.0
GLIS2	0.3570387322949306	-14.869666231504993	0.2602288507263253	-8.028260409112221	0.16174458665038927	-2.6716203965612624	0.24391967726023955	-7.889410289700751	0.4638246677664179	-23.686132779630846	0.1757473812937335	-3.0457574905606752	0.15184296302245515	-0.4698003017969178	0.7360050781248082	-2.156144577376839	0.4144372516975249	-0.7569619513137056	0.6769916392135016	-1.749579997691106	0.5846192062422277	-1.8961962790440432	1.5754081940079072	-1.174573882232177	0.1685930289937543	-2.72584215073632	1.219650957250921	-2.645891560852599	0.12313654488402008	-1.0614802748235082	0.0	-0.3010299956639812	0.10683599371302292	-0.34008379993014975	6.658211482751795	-0.6439741428068773	0.28458726421389946	-8.899629454882437	0.16037539098516684	-0.4497716469449059	0.19718255911309546	-3.201349354554731	0.4700131822572687	-22.341035157335565	0.3978652009529058	-15.96657624451305	0.27381006242348943	-8.131943638176958	0.5825679855807734
GLIS3	0.5047345994048527	-6.962573502059376	0.2877684301884717	-2.5257837359237447	0.3259452207456523	-3.0447934624580584	0.3253651925928788	-3.400116927926312	0.4959036937486258	-7.151810883008602	0.17952908215393554	-1.3726341434072673	0.4846038408154149	-0.6556077263148893	0.16037539098516684	-0.5590909179347823	0.0	-0.3010299956639812	0.8058122075557029	-1.739928612014925	0.5139556248253703	-0.8996294548824371	0.22204945329943784	-0.5086383061657274	1.5754081940079072	-1.078313524516398	0.4147371568106227	-1.2898826348881838	0.3409357062636774	-1.7569619513137056	6.658211482751795	-1.2041199826559248	0.0	-0.3010299956639812	0.19238779839808692	-0.48678239993206096	0.30662499245949065	-2.8632794328435933	0.06557343344090187	-0.5734887386354247	0.4513002603731574	-3.8477116556169437	0.5047345994048527	-6.94692155651658	0.5380343766467348	-7.623423042943488	0.3400370958205163	-3.632644078973981	0.4138387496952185
HIC2	0.19462448933585214	-26.801342913045577	0.1679348069127556	-18.26600071346161	0.1403485208673486	-8.823908740944319	0.14635389610963878	-14.531652669587842	0.2605740928933161	-38.031984286006356	0.2401983528318753	-8.257274868695301	0.061437428122140765	-10.958607314841775	-0.3621126618029153	-0.05012229596312526	0.09445555533009913	-22.0670191780768	0.0	-0.1624115617644887	-0.7350471164355066	-0.04191415147891488	0.0	-0.6020599913279624	0.31518601952590103	-245.3565473235138	0.1659551844374911	-68.6345120151091	0.16185771210597608	-53.63078414258986	0.0	-0.3010299956639812	0.0	-0.3010299956639812	-0.583762754256265	-0.03621217265444471	0.1828800508791647	-71.94692155651659	0.06464536668481298	-11.061480274823507	0.2206546507921583	-99.73754891026957	0.2239291405152909	-102.41341269532825	0.2999102550780636	-109.0634862575211	0.11799881408502565	-27.441291429466833	0.0
Hic1	0.0699476200322695	-10.237321436272564	0.09365357804760556	-0.9956786262173574	0.0	-0.3010299956639812	0.06805281779491315	-10.009661145212398	0.11097292932315084	-14.26440110030182	0.0	-0.18309616062433978	0.1298496226945986	-30.272458742971445	0.514264211474923	-1.889410289700751	0.1481359358451867	-38.49894073778225	0.0	-0.3010299956639812	0.0	-0.21824462534753114	0.0	-0.1624115617644887	0.3013176455567628	-174.46470587995722	0.1772881904853076	-40.906578314837766	0.1784748442388681	-54.268411234813264	-0.7350471164355066	-0.045757490560675115	0.0	-0.3010299956639812	0.0	-0.057991946977686754	0.24331704594145234	-108.22184874961636	0.16366255610552735	-54.68402965454308	0.35570239761155564	-196.83564714421556	0.1863550322893587	-63.30715308072277	0.1813414335912445	-58.60205999132796	0.1219142744372812	-24.600326278518963	0.0
KLF14	0.6581763496876805	-86.95467702121334	0.5535019162197696	-57.679853713888946	0.5463866640133785	-57.91721462968355	0.5931374057972865	-72.82973828460504	0.5252605569182969	-52.6345120151091	0.3703627593024783	-26.42596873227228	0.3212083667402881	-0.35556141053216145	1.9892469437031255	-1.8386319977650252	0.0	-0.6020599913279624	0.9928402084271338	-0.6439741428068773	-0.4138387496952185	-0.10846254232743552	0.0	-0.25492520841794253	0.0	-0.3010299956639812	6.658211482751795	-0.728158393463501	0.0	-0.3010299956639812	0.9964067352759918	-1.174573882232177	1.31761510201628	-1.5816987086802545	0.4304725423885327	-2.073143291050308	0.32283920952609024	-21.962573502059378	-0.992840208427134	-0.04817696468408802	0.18274368280459224	-6.886056647693163	0.621712904154343	-85.72353819582676	0.6631005433433463	-81.91364016932525	0.4416735881523989	-40.99139982823808	0.0
KLF16	0.5053885298467211	-226.8096683018297	0.3432238782479767	-104.17134010346469	0.3776022215426717	-135.9100948885606	0.4213838126121991	-161.542118103266	0.533300652608026	-242.3585258894959	0.2592148424727897	-66.31785492362617	-0.583762754256265	-0.01908806222315645	0.262554387515977	-0.5406075122407691	0.0	-0.6020599913279624	6.658211482751795	-0.9030899869919435	6.658211482751795	-0.3010299956639812	0.5825679855807734	-0.6736641390712486	0.0	-0.3010299956639812	0.0	-0.3010299956639812	6.658211482751795	-0.46344155742846993	6.658211482751795	-1.2041199826559248	0.0	-0.3010299956639812	0.0	-0.42481215507233894	0.29402484069951346	-79.7619538968712	-6.658211482751795	-0.027797161620935564	0.1880782605282877	-33.58670023591875	0.5197214730930098	-256.3334820194451	0.6073775903865519	-300.0	0.39098058593390544	-155.1791420105603	0.0
Klf12	0.4008570218393617	-28.97881070093006	0.21486258958539425	-9.44490555142168	0.355838920066027	-19.0695604052333	0.3274394879939748	-18.614393726401687	0.25663247353765256	-12.701146923590294	0.1956609149271269	-7.127261172527331	0.0	-0.13194363817695845	0.4138387496952185	-0.5171264163912462	0.5825679855807734	-0.8446639625349381	0.5825679855807734	-0.5436339668709569	0.5825679855807734	-0.7798919119599449	7.651051691178927	-1.7144426909922261	0.0	-0.562249437179612	0.9928402084271338	-1.0467236633326955	0.0	-0.6020599913279624	1.5754081940079072	-1.2276782932770802	6.658211482751795	-0.9030899869919435	0.5843620032969239	-1.6179829574251317	0.2805372301250396	-15.473660722610155	0.0	-0.3010299956639812	0.2017886685049484	-5.655607726314889	0.5207384197153382	-47.56383735295925	0.5148386868464402	-48.07314329105031	0.35586916938465496	-21.319664486585438	0.7350471164355067
SCRT1	0.2954457639592872	-7.787812395596042	0.1640662414307671	-8.531652669587842	0.15952145192584768	-10.127843727251706	0.12490244654984745	-6.673664139071248	0.9928402084271338	-1.5421181032660076	0.9928402084271338	-1.0467236633326955	0.5844820027846946	-1.8446639625349381	0.7350471164355067	-1.0277971616209356	0.4144372516975249	-0.623423042943488	0.9928402084271338	-0.6736641390712486	0.2223237428302161	-0.9665762445130504	0.0	-0.3010299956639812	0.1127486419699292	-5.785156151952302	0.0	-0.3010299956639812	0.5837627542562649	-0.6989700043360187	0.7350471164355067	-1.1674910872937636	6.658211482751795	-0.9030899869919435	0.3212083667402881	-0.8210230527068306	0.1684213221453717	-9.539102157243452	0.14621905535602042	-6.410050398674292	0.13326528652884248	-6.6307841425898575	0.025708222710498132	-0.8386319977650252	0.2767917717186625	-1.739928612014925	0.10043685972881593	-1.6777807052660807	0.0770514219199397
SCRT2	0.168514308993246	-11.319664486585436	0.14201750040940064	-6.576754126063192	0.1506895106623649	-8.061480274823507	0.11434190221173925	-6.8326826652518236	0.08479350514687843	-3.869666231504994	0.6769916392135016	-1.6363880201078558	0.0	-0.19586056766464954	0.0	-0.21253952548158495	0.7350471164355067	-0.7746907182741372	6.658211482751795	-0.6439741428068773	0.2993523457984616	-0.7235381958267558	0.0	-0.1390633792999063	0.11030364771361892	-6.460923901207224	0.01120339792924242	-0.5086383061657274	0.3621126618029151	-0.5406075122407691	6.658211482751795	-0.6020599913279624	0.9976015039514836	-1.583359492661719	0.0	-0.6020599913279624	0.14599150171992475	-10.570247719997592	0.12139055277262563	-7.560667306169737	0.14714628506541216	-10.707743928643524	0.0605834966712321	-2.462180904926726	0.12621081063664785	-1.576754126063192	0.06441154141735281	-2.5543957967264026	0.5825679855807734
SNAI2	0.20477514813515416	-7.518557371497695	0.3621126618029151	-0.7351821769904635	0.05661899147695736	-2.4100503986742923	0.15002300417447484	-4.892790030352131	0.08968519817104936	-5.8297382846050425	0.023845953622484088	-0.48280410205002566	0.2627941768696405	-0.6497519816658371	0.0	-0.22694530663573742	6.658211482751795	-0.3010299956639812	0.11990891582547472	-11.6903698325741	0.11982866297079099	-8.270025714300445	0.6769916392135016	-1.0574958938319192	0.3561655119811012	-94.13906337929991	0.1550216894244016	-17.265200170411152	0.1534130928865748	-13.199970640755865	0.10958881109214644	-7.289882634888183	0.15460265293761044	-11.939302159646388	0.2276333301059065	-29.962573502059378	0.20665002766133694	-30.5016894462104	0.1787338856320154	-23.198596289982646	0.2295097615850817	-26.950781977329818	0.13940236888513555	-14.08039897621589	0.12402166982501706	-3.08460016478773	0.0	-0.6020599913279624	0.10736310075375227
SP3	0.5065624415720336	-131.0877779434676	0.3478450843854285	-58.64781748188864	0.42227844162399936	-87.07109230975605	0.4574920503444622	-111.18442225167573	0.4936379994243975	-120.41793663708829	0.2889853729196158	-45.50307035192679	6.658211482751795	-0.9030899869919435	0.0	-0.47886191629596364	0.9928402084271338	-0.40340290437353976	0.0	-0.3010299956639812	0.0	-0.20551195334083036	0.0	-0.19586056766464954	0.0	-0.1624115617644887	0.0	-0.18775530319963077	-0.4144372516975248	-0.09745322068600858	0.9928402084271338	-0.9469215565165803	0.4846038408154149	-0.6946486305533762	6.658211482751795	-0.9625735020593764	0.2735192352127659	-39.525783735923746	-0.992840208427134	-0.00788851221305034	0.18388929227278647	-16.869666231504993	0.5287728074759233	-150.53610701101408	0.6129728527883387	-179.97881070093007	0.3943839789216419	-83.27002571430044	0.0
SP8	0.4459141152482781	-239.27002571430043	0.3466432154009378	-114.06550154875643	0.34013324445630744	-133.21183162885885	0.4285420940556758	-180.73518217699046	0.4505819552495627	-248.10513034325476	0.24579056099366056	-77.72124639904717	-0.5825679855807733	-0.1837587000082169	0.9928402084271338	-1.75448733218585	6.658211482751795	-0.728158393463501	0.0	-0.4400933749638875	0.9928402084271338	-0.712198270069774	6.658211482751795	-0.3010299956639812	0.0	-0.3010299956639812	-0.4138387496952185	-0.0400051616715838	0.0	-0.15739076038943792	1.5754081940079072	-1.75448733218585	0.5825679855807734	-0.5171264163912462	6.658211482751795	-1.2041199826559248	0.2881639339103379	-100.58169870868025	0.0	-0.21253952548158495	0.18564421209266985	-39.48412615628832	0.495611536718168	-299.9999999999999	0.5890618395001613	-300.0	0.3799704329973973	-180.1232050237993	0.4138387496952185
YY2	0.33262271103283986	-31.25026368443094	0.36277896236201534	-33.430626090384955	0.2406572444719681	-12.578396073130168	0.2744234738867117	-22.396855627379818	0.28535006889246145	-20.815308569182402	0.17384105770039945	-5.73754891026957	0.0	-0.12493873660829993	0.9928402084271338	-0.712198270069774	0.10410157108226528	-1.0888423912600234	0.7350471164355067	-1.1999706407558657	0.22227798076677005	-0.8632794328435933	0.3922101089409364	-2.080398976215889	0.09638952978519576	-3.1249387366083	0.09018370858609696	-0.585026652029182	0.17863458138291166	-2.886056647693163	0.9928402084271338	-0.8761483590329142	0.9928402084271338	-0.595166283380062	0.11545410193760602	-0.6003262785189618	0.3332740761545964	-29.459670525209127	0.2409072540514341	-1.0026136156026866	0.2159868949035764	-9.886056647693163	0.53747520662571	-74.60380065290427	0.4742452656649218	-55.82102305270683	0.28482546970550204	-17.45099673797421	0.9928402084271338
ZBED1	0.5825679855807734	-0.5436339668709569	0.3621126618029151	-0.9625735020593764	0.15184296302245515	-0.5702477199975919	0.0	-0.4400933749638875	0.0	-0.6020599913279624	0.0	-0.7644715530924511	0.0	-0.7644715530924511	0.0	-0.341035157335565	0.8058122075557029	-1.739928612014925	6.658211482751795	-0.3010299956639812	0.0	-0.10347378251044473	0.4144372516975249	-1.0268721464003012	0.5837627542562649	-0.7798919119599449	0.0	-0.17522353752445435	0.892134612707172	-2.844663962534938	0.8058122075557029	-1.2676062401770314	0.0	-0.20134935455473107	0.5825679855807734	-0.640164517660112	0.5825679855807734	-0.5543957967264024	0.2627941768696405	-0.7099653886374819	0.0	-0.08618614761628333	0.262554387515977	-0.4698003017969178	0.9928402084271338	-0.9244530386074693	0.0	-0.6020599913279624	0.9976015039514836
ZBTB7A	0.13838274616313442	-12.72584215073632	0.09246560055184892	-3.462180904926726	1.5754081940079072	-2.2291479883578558	0.4712143589430845	-4.032452023781138	0.16622582521952184	-17.525783735923746	6.658211482751795	-0.6439741428068773	0.0	-0.18309616062433978	6.658211482751795	-1.5058454059815571	0.0	-0.36351210364663455	0.08336345079028215	-5.361510743045363	0.1770078726574351	-14.258848401148216	0.19571651343859994	-21.701146923590294	0.2053981880272844	-25.18641901143181	0.1306679966805993	-8.03526907894637	0.13970219581514354	-0.9136401693252518	1.31761510201628	-1.214670164989233	0.13474491408288986	-1.6903698325741012	0.26297430731299226	-1.6073030467403342	0.32943380219111856	-64.15552282425432	0.11375310796558954	-8.962573502059376	0.2718594969493839	-41.01010543628123	0.3136173138172571	-57.32790214206428	0.2313892480676422	-31.7594507517174	0.06459666410888051	-3.2932822176632413	6.658211482751795
ZIC4	0.33958205879223746	-37.12784372725171	0.29165147637683986	-20.747146969020108	0.2508308305329753	-12.216811308924742	0.19880216032071887	-16.405607449624572	0.4265376164385343	-70.21538270736713	0.15701944026408748	-7.528708288941061	0.0	-0.6020599913279624	0.5825679855807734	-0.4621809049267259	0.584162115102353	-1.3535962737769305	6.658211482751795	-0.9030899869919435	0.22233518629623686	-0.8927900303521317	0.9964067352759918	-0.7423214251308154	0.31265440513537274	-37.98716277529483	0.06192726575432276	-2.2668027348934308	0.15610511093120827	-1.4271283977995197	6.658211482751795	-0.728158393463501	0.3621126618029151	-0.6289321377282637	0.6513281195537457	-1.7011469235902934	0.3552098602139129	-49.11069829749369	-0.992840208427134	-0.15739076038943792	0.2347032760377683	-16.795880017344075	0.3837168679084906	-57.112945621949045	0.4283800799715472	-70.14508697769215	0.20904596601939587	-14.521433504406156	0.9976015039514836
ZNF410	6.658211482751795	-1.2041199826559248	0.0	-0.48945498979338786	0.0	-0.3010299956639812	0.4846038408154149	-0.9281179926938746	0.9976015039514836	-1.3187587626244128	0.0	-0.1797985405143598	6.658211482751795	-0.9030899869919435	0.2993523457984616	-0.978810700930062	0.999699532428178	-10.070581074285707	-0.262554387515977	-0.09963287134352969	0.9982000059537895	-1.4814860601221125	0.7931424223223029	-4.536107011014092	0.5139556248253703	-0.9281179926938746	0.3621126618029151	-1.068542129310995	0.0	-0.3809066693732573	0.16972486340482829	-0.5800442515102421	0.5825679855807734	-0.5016894462103995	0.7587649724515548	-6.00788851221305	0.9928402084271338	-0.5361070110140926	0.20630301490289288	-0.8124792791635369	0.9928402084271338	-1.136677139879544	0.3212083667402881	-0.4145392704914993	0.0	-0.7644715530924511	0.0	-0.3010299956639812	2.5730096979593906
ZNF740	0.42290108490570855	-100.48545224733971	0.3296926702227737	-56.40230481407449	0.3057144382433887	-60.903089986991944	0.3616482477716999	-75.75448733218585	0.5000323648323853	-145.43062609038495	0.19245348212695054	-25.785156151952304	0.4846038408154149	-0.8860566476931632	0.9928402084271338	-0.6736641390712486	6.658211482751795	-0.5058454059815571	0.29533449461740985	-1.1034737825104446	1.5754081940079072	-1.4156687756324693	0.4032422177145936	-2.3819519032879075	0.0	-0.6020599913279624	0.0	-0.562249437179612	6.658211482751795	-1.8068754016455384	0.9928402084271338	-0.9469215565165803	0.13322548009521962	-0.5800442515102421	0.12128588801354227	-0.7644715530924511	0.24485921076278594	-34.730487055782085	0.0	-0.37161106994968846	0.11517119189211808	-9.220403508742175	0.41043625745622014	-98.76700388960785	0.4963854520191254	-137.21824462534752	0.30857701815583394	-65.07468790850035	0.5825679855807734
CUX1	6.658211482751795	-1.2041199826559248	0.0	-0.562249437179612	0.1254762583388591	-0.4921441283041691	0.9928402084271338	-1.136677139879544	0.0	-0.595166283380062	0.0	-0.2564902352715703	0.6017295817136668	-72.8569851997459	0.5979861802959994	-69.83863199776502	0.4438981984893993	-38.129011186239424	0.10690388097945344	-0.8761483590329142	6.658211482751795	-0.728158393463501	0.1117058328131346	-1.5228787452803376	0.4199280371404219	-26.114073660198567	0.36930395407029787	-27.576754126063193	0.353632114722063	-27.166852888087213	0.14185871687241822	-3.4111682744057927	0.13113771910605634	-2.7670038896078464	0.139492663706549	-1.8827287043442358	0.0	-0.3316140833099998	0.35346280231781385	-1.324221658325915	0.5846192062422277	-2.614393726401688	0.0	-0.3010299956639812	6.658211482751795	-0.3010299956639812	0.3212083667402881	-0.6289321377282637	0.20798958965646144
CUX2	0.4846038408154149	-0.826813731587726	0.3212083667402881	-0.6363880201078557	6.658211482751795	-0.9030899869919435	6.658211482751795	-0.5058454059815571	0.0	-0.3010299956639812	0.0	-0.4485500020271248	0.5964027905204831	-62.34582345812204	0.6010943404179174	-60.070581074285705	0.4901474258975127	-35.48811663902113	0.1136478238889883	-1.078313524516398	6.658211482751795	-0.9625735020593764	0.11445367728181301	-1.5331323796458904	0.6198098482952734	-28.92445303860747	0.3607885649788379	-22.91364016932525	0.345541946722602	-20.772113295386326	0.16607486095861645	-3.642065152999546	0.08689635261186239	-1.2765443279648143	0.15648903778523954	-1.2975694635544748	0.0	-0.18775530319963077	0.4846038408154149	-1.3353580244438745	2.3104553104434142	-2.583359492661719	0.0	-0.4225082001627747	0.15184296302245515	-0.37675070960209955	0.10683599371302292	-0.5171264163912462	0.2033783497970092
ONECUT2	0.0	-0.562249437179612	0.6625223809429179	-2.96657624451305	0.02424347152183319	-0.34582345812203946	0.0	-0.3010299956639812	0.0	-0.6020599913279624	6.658211482751795	-0.3010299956639812	0.6276058157637998	-56.795880017344075	0.4802549096474415	-31.380906669373257	0.3197052062760526	-13.258848401148216	0.0	-0.3010299956639812	6.658211482751795	-0.6020599913279624	6.658211482751795	-1.5058454059815571	0.4288254640354569	-13.090979145788843	0.22482324759121025	-6.010550182333308	0.21618673839622352	-7.102372908709558	0.16643174388590665	-3.0979971086492704	1.5754081940079072	-0.712198270069774	6.658211482751795	-0.8386319977650252	0.0	-0.3010299956639812	0.0	-0.12493873660829993	6.658211482751795	-0.5058454059815571	0.0	-0.3010299956639812	0.3621126618029151	-0.8210230527068306	0.9964067352759918	-1.214670164989233	0.13544530092739246
ONECUT3	6.658211482751795	-0.728158393463501	1.31761510201628	-2.0	0.06139183397368631	-0.5451551399914898	6.658211482751795	-0.3010299956639812	0.0	-0.3010299956639812	0.0	-0.3010299956639812	0.7460657850334589	-37.6458915608526	0.4197061040519608	-27.05256627811295	0.25058704000735144	-9.03526907894637	6.658211482751795	-1.5058454059815571	0.0	-0.3010299956639812	0.0	-0.6020599913279624	0.4486440265867634	-10.903089986991944	0.2085758329844644	-3.135488918941608	0.19531738733691467	-3.9136401693252516	0.31307260510468	-1.3968556273798178	6.658211482751795	-0.6020599913279624	0.0	-0.6020599913279624	6.658211482751795	-0.728158393463501	-6.658211482751795	-0.013676222949234684	0.0	-0.36957212497497605	-0.07035499476730463	-0.1797985405143598	0.3216878259150542	-0.9430951486635274	0.7350471164355067	-1.114073660198569	0.5302682180367152
E2F7	7.651051691178927	-2.4078232426041333	0.4144372516975249	-0.7746907182741372	0.9928402084271338	-0.3957739469155299	6.658211482751795	-0.8386319977650252	0.5837627542562649	-0.9172146296835499	0.0	-0.3010299956639812	0.11538481101216125	-0.48280410205002566	6.658211482751795	-0.3010299956639812	2.3104553104434142	-3.3585258894959003	0.0	-0.3595185630295781	0.0	-0.6439741428068773	-0.3621126618029153	-0.07572071393811836	0.0	-0.3010299956639812	6.658211482751795	-0.3010299956639812	0.5843620032969239	-1.853871964321762	1.5754081940079072	-0.978810700930062	0.4846038408154149	-0.790484985457369	0.0	-0.3010299956639812	0.5837627542562649	-0.6989700043360187	0.9928402084271338	-0.6439741428068773	1.5754081940079072	-1.3178549236261683	0.0	-0.3010299956639812	0.2892154577508305	-0.6161846340195687	0.9964067352759918	-0.7423214251308154	7.651051691178927
ELK3	7.651051691178927	-1.485452247339714	0.1889983964254885	-1.3036436112666678	0.18142929568949806	-1.5816987086802545	1.5754081940079072	-1.3178549236261683	0.21337489263109186	-1.747146969020107	0.1768415814929554	-1.0963674839157624	0.24778522413229506	-0.8860566476931632	1.5754081940079072	-1.0241088635982072	0.07965832109833386	-2.050122295963125	0.3372435431746063	-21.281498311132726	0.3809125320744574	-21.701146923590294	0.4411836065510419	-40.65169513695184	0.18419664543297135	-6.139661993429006	0.15711781597308774	-5.278189384787454	0.12456444436418533	-3.0793549985932125	0.1570185763045695	-4.121478204498794	0.3557204652241773	-14.557520230935552	0.2819337575242491	-14.749579997691106	0.17182133309712086	-5.327902142064283	0.10583023375228542	-2.049635145623877	0.10217813233790833	-2.1469104701481343	0.17022159429562325	-5.651695136951839	0.17192089858095075	-5.943095148663527	0.9982000059537895	-2.1220530483708115	0.2582652046450038
ERF	6.658211482751795	-0.8386319977650252	7.651051691178927	-1.2620126736665693	0.5021469899577509	-1.4621809049267258	1.5754081940079072	-1.3316140833099999	6.658211482751795	-0.9030899869919435	0.13223768967580551	-1.295849483160201	0.09952586026691254	-0.7851561519523022	0.06349202209919537	-1.5451551399914898	0.05444702287704005	-1.2676062401770314	0.395579988083544	-35.67571754470231	0.3623445401247553	-23.68402965454308	0.4286704694100848	-46.35261702988538	0.10069253487663486	-2.7986028756795487	0.14553890931545818	-5.419075024324381	0.2088060476931048	-3.9956786262173574	0.21215044632199426	-8.322393047279506	0.3141928388325572	-14.935542010773082	0.2381160981670381	-14.863279432843592	0.15155690562116045	-5.402304814074488	0.19792577848137316	-2.3089185078770313	0.24322547257614735	-1.6840296545430822	0.13349276338040786	-3.7986028756795487	0.2299793605846919	-1.9355420107730814	0.84671650261833	-1.9913998282380825	0.28058369802796684
ETV1	0.0035577755441488423	-0.3391345219961308	0.0	-0.3214816209598861	0.10850812437531616	-0.6840296545430823	0.0	-0.6020599913279624	0.031441550566676135	-2.202040356262804	0.3621126618029151	-0.8761483590329142	0.15184296302245515	-0.46344155742846993	0.0	-0.4122890349810886	0.04752613315410401	-0.6675615400843947	0.17111141838787647	-41.61439372640169	0.2322291269720696	-24.64016451766011	0.20191278724196296	-30.835647144215564	0.04226556615672343	-2.537602002101044	0.06298353562233057	-1.2313618987523856	0.84671650261833	-1.9913998282380825	0.17570050295083786	-6.728158393463501	0.16593738382102874	-5.679853713888946	0.0793325210546997	-1.7423214251308154	0.16816300148103794	-39.025028005701934	0.12152793874753168	-23.125518182300535	0.14042757445965154	-33.19654288435159	0.07749567852036532	-9.166852888087215	0.036443998220143915	-2.4436974992327127	0.6513281195537457	-1.3334820194451191	0.1360391314820185
ETV2	0.0	-0.3010299956639812	0.9964067352759918	-1.0	0.4327724726032258	-2.0213630516155257	6.658211482751795	-0.9625735020593764	0.0	-0.19111413264018787	0.7350471164355067	-1.438898616350944	0.10962235431229	-2.642065152999546	0.17069141033918042	-2.598599459218456	0.10956232398126314	-2.939302159646388	0.4201318516466057	-29.285670240254767	0.3193305073883303	-14.077793722560983	0.4390868244388481	-37.07727454200674	0.2755684312412792	-1.5497508916806388	0.1388243624206944	-3.0083309926200514	0.140859888864189	-3.9746941347352296	0.3584423451776011	-9.148741651280925	0.3463844285641172	-13.85078088734462	0.2905846905563432	-13.607303046740334	0.07275481332489138	-1.413412695328245	0.0971772988952182	-2.2388241868442686	0.27550245157553765	-0.9172146296835499	6.658211482751795	-0.5058454059815571	0.09619927016070012	-0.7099653886374819	0.5139556248253703	-1.6003262785189618	0.3893078410086637
ETV3	0.9928402084271338	-0.744727494896694	0.7767498016950106	-2.0366844886138886	0.3102284684316526	-1.3851027839668655	7.651051691178927	-1.9706162223147903	0.30469302100966084	-1.0227337875727074	0.16708230713261304	-0.9871627752948278	0.06953255259284617	-0.575118363368933	0.0841189293732348	-1.712198270069774	0.026655324185339658	-0.7423214251308154	0.28298630819315784	-19.09963287134353	0.2921133739547179	-15.954677021213342	0.3054574118404869	-24.804100347590765	0.10916191315008583	-3.3205721033878812	0.1342577336454818	-5.078833949362261	0.2418016700607709	-3.0565054840938974	0.11923764218057703	-3.3925449767853313	0.2401557173158538	-9.899629454882437	0.2017910643022732	-10.844663962534938	0.17645545855784056	-7.130768280269024	0.23756530444471136	-3.6458915608525992	0.1306877506937629	-5.1180450286604	0.13769195943919732	-4.872895201635193	0.16391983135822005	-2.709965388637482	0.1108993439002524	-2.3381873144627385	0.16482091445441313
ETV4	0.12328182484545824	-3.028260409112222	6.658211482751795	-1.5058454059815571	0.9928402084271338	-1.136677139879544	0.3408345550278638	-1.1555228242543185	0.07697927659036857	-2.7670038896078464	0.9928402084271338	-0.744727494896694	0.04729020701433401	-0.41116827440579273	0.0	-0.3010299956639812	0.4144372516975249	-0.7033348097384688	0.13954075835473878	-25.03479829897409	0.13727523935422148	-12.537602002101044	0.18950996052058766	-16.703334809738468	0.10910760100543772	-3.5783960731301687	0.06637811249982069	-1.9065783148377649	0.0	-0.3010299956639812	0.07918856118057438	-8.913640169325252	0.0529527999321088	-3.115771230367396	6.658211482751795	-0.728158393463501	0.21203700159520572	-43.6903698325741	0.13301142838946414	-32.31247103878537	0.13816035381269035	-34.422508200162774	0.2248709021450358	-14.266000713461613	0.04979800692425377	-2.749579997691106	0.025005356033439403	-1.6635402661514704	0.07699289732922629
ETV5	0.17052961078038315	-27.042392712939904	0.061241642403856524	-4.655607726314889	0.0730524034122369	-3.8632794328435933	0.1430086984388793	-7.767003889607846	0.14008922295993886	-18.795880017344075	0.9928402084271338	-1.0467236633326955	6.658211482751795	-0.3010299956639812	0.7350471164355067	-0.8538719643217619	0.262554387515977	-0.4067139329795427	0.14573251415519092	-5.580044251510242	0.13098745420830465	-9.576754126063193	0.15000946167969453	-20.34008379993015	0.3096452502603181	-2.8664610916297826	0.08524008917561086	-0.8013429130455774	0.7350471164355067	-1.2676062401770314	0.7350471164355067	-0.640164517660112	0.1985355438695963	-2.1180450286603993	0.3325386733389353	-3.3535962737769305	0.31150448718934715	-83.54363396687096	0.1518278408902375	-22.600326278518963	0.24027296501473155	-50.92445303860747	0.3143241663979136	-83.83268266525182	0.2561898530372836	-57.66354026615147	0.1021279936851118	-9.995678626217357	0.2629382614173182
GATA5	0.0	-0.6020599913279624	0.0	-0.3010299956639812	0.4846038408154149	-0.5867002359187481	0.0	-0.2676062401770315	0.0	-0.6020599913279624	0.033939345458132215	-0.37365963262495766	0.10572071604566796	-2.8297382846050425	0.4147371568106227	-1.5128616245228135	0.18056281675548244	-2.5199930570428495	0.12480405497199885	-3.211831628858832	0.4846038408154149	-0.8356471442155629	0.2712593873053668	-1.8794260687941502	0.2223678884184725	-1.889410289700751	0.3702887969455571	-2.2426039712069756	0.21783672512423002	-4.145086977692144	0.14882080800481046	-8.441291429466835	7.651051691178927	-1.454692883534176	0.21928266590128254	-1.7772835288524167	0.7879440630841831	-2.9546770212133424	0.11870863890352655	-6.226945306635737	0.10674866874185428	-2.96657624451305	6.658211482751795	-1.5058454059815571	0.0	-0.3010299956639812	0.048901310535616006	-0.46852108295774486	0.17843525986452186
GCM2	0.4996537334064829	-112.54060751224077	0.24934267567532525	-33.07314329105031	0.3196358699661413	-50.25258819211358	0.39292539845622015	-83.11690664142431	0.4933118738954641	-125.97881070093007	0.26456846016519	-39.44369749923271	0.0	-0.6020599913279624	0.0	-0.1313555616051742	0.26291423632467503	-1.1073489661226996	0.0	-0.3010299956639812	0.9928402084271338	-1.2620126736665693	0.2223237428302161	-1.0	0.43587784256070455	-1.8664610916297826	0.04306229372924158	-0.4412914294668343	0.10689539035115793	-0.6345120151091003	0.0	-0.23807216157947098	0.1925163520854386	-0.5734887386354247	6.658211482751795	-0.9030899869919435	0.2609805109306021	-33.709965388637485	0.371776004228172	-1.24184537803261	0.1993757288196501	-19.131355561605176	0.4668042192279602	-108.64016451766011	0.5049853654228291	-127.040481623027	0.3919872350079575	-82.54363396687096	0.4138387496952185
LEF1	0.0	-0.37161106994968846	0.20158682775764308	-1.1713401034646802	0.262554387515977	-0.4659738939438649	0.0	-0.1390633792999063	0.0	-0.21253952548158495	0.0	-0.6020599913279624	0.3645321673666065	-4.1938200260161125	0.10793915816193136	-2.5590909179347823	0.06870865873653112	-0.8041003475907662	0.1255287390797051	-3.567030709125594	0.12105630622614788	-1.9355420107730814	0.5139556248253703	-1.2090115249111841	6.658211482751795	-1.5058454059815571	0.0	-0.3098039199714863	0.4846038408154149	-1.0920514783877278	0.1528198274595787	-3.600326278518962	0.14319167246217573	-2.5199930570428495	0.2408064931534262	-0.7520267336381934	0.16037539098516684	-0.7328282715969863	0.08147897948475992	-1.288192770958809	0.5403635316540238	-2.939302159646388	0.5300219509042567	-1.6716203965612624	0.9964067352759918	-0.9665762445130504	0.4589403211556589	-0.8181564120552275	0.2287105080084508
TCF7	7.651051691178927	-1.2620126736665693	0.30469302100966084	-1.0277971616209356	6.658211482751795	-0.3010299956639812	0.2627941768696405	-0.5482135644757098	0.0	-0.3010299956639812	-0.05548443987583028	-0.15428198203334137	0.1205482134106436	-9.958607314841775	0.14729783704435992	-12.94692155651658	0.05470537343151733	-1.7144426909922261	0.14880575579823632	-16.625251653989896	0.13249849748694803	-7.578396073130169	0.04155596924181238	-2.4190750243243806	0.4304725423885327	-1.9208187539523751	0.13382696881574682	-4.474955192963154	0.6513281195537457	-1.5346171485515816	0.2340028523431745	-31.575118363368933	0.16465445813633858	-15.573488738635424	0.06365424527824556	-4.671620396561262	0.3621126618029151	-0.8761483590329142	0.2927155180641544	-1.7931741239681502	0.4670086744858944	-3.094743951251549	0.09951277889903402	-0.5257837359237448	0.7350471164355067	-1.1450869776921444	0.0	-0.31695296176115045	0.2612960327059158
HSF2	1.5754081940079072	-1.812479279163537	6.658211482751795	-2.1073489661226996	0.2993523457984616	-1.0376306643299789	0.3212083667402881	-0.9355420107730815	0.5471375699307568	-1.9546770212133424	1.31761510201628	-1.5406075122407692	0.9928402084271338	-1.2276782932770802	0.07800003066460952	-1.1331221856625011	0.11623521828844538	-3.1643094285075746	0.0	-0.3010299956639812	1.5754081940079072	-1.75448733218585	0.9964067352759918	-1.2588484011482148	0.0	-0.6020599913279624	0.05496122354927925	-0.5767541260631921	0.3212083667402881	-0.4145392704914993	6.658211482751795	-0.728158393463501	-0.025936206316132897	-0.16304326294044952	0.0	-0.3851027839668654	0.4691772191884805	-1.586700235918748	0.18568274424917064	-2.5528419686577806	0.21445716225081646	-7.00788851221305	0.9928402084271338	-1.3362990746103518	0.27001673761937417	-1.4621809049267258	0.584162115102353	-1.6252516539898962	0.4591858373753003
HSF4	0.8058122075557029	-1.6126101736612706	0.32178389027522875	-1.1493537648169334	1.5801694895322569	-2.40340290437354	0.7350471164355067	-1.438898616350944	0.6914551999552505	-2.9318141382538383	0.10981730385527468	-1.24184537803261	0.09310822573398823	-2.8210230527068307	0.09386310519826588	-1.2189630613788682	0.1293381644579383	-4.6777807052660805	0.041565862375177086	-0.9469215565165803	0.9976015039514836	-1.2168113089247425	0.3781789878818017	-1.0195421077239	6.658211482751795	-0.6439741428068773	0.17630617682800462	-1.6073030467403342	0.0	-0.5985994592184558	0.04301883042357335	-0.9746941347352298	-0.02029935759015456	-0.14146280243036088	0.03764670900563909	-0.8239087409443188	0.1035753252904472	-3.9507819773298185	0.16992269832056225	-7.1938200260161125	0.230760919366441	-13.688246138944246	1.9892469437031255	-2.2034256667895704	0.2691236821691741	-1.6289321377282637	0.9982000059537895	-1.7423214251308154	0.2629382614173182
IRF7	-0.262554387515977	-0.09963287134352969	0.7360050781248082	-1.75448733218585	0.09547544650523183	-1.1414628024303608	0.21975540596814805	-1.7077439286435239	0.0	-0.47886191629596364	0.11700040280992112	-2.87942606879415	0.1204434401270614	-2.4723700991286615	0.030521448052324686	-0.6989700043360187	0.12995604751270098	-3.2549252084179425	0.20352188999133766	-2.826813731587726	0.03426827398514118	-0.4814860601221125	0.19657525204436596	-2.2365720064370627	0.4138387496952185	-0.6143937264016879	0.9928402084271338	-0.5171264163912462	0.4846038408154149	-0.9430951486635274	0.16643174388590665	-3.0433514207947967	0.01586615618210006	-0.4377071355435253	0.12139288564655012	-3.1817741063860443	1.5754081940079072	-1.9746941347352298	6.658211482751795	-1.5058454059815571	0.0	-0.6020599913279624	0.4144372516975249	-0.7033348097384688	0.0	-0.7644715530924511	0.9928402084271338	-1.3362990746103518	0.2276138593120487
MEF2D	0.13615854552683485	-5.97469413473523	0.2444152687064261	-13.138465589140962	0.019312957960855102	-0.46344155742846993	0.06256064204174143	-1.7958800173440752	-0.992840208427134	-0.004803708402820599	0.0	-0.1624115617644887	0.5246964418356035	-36.0	0.3973949408876455	-20.605548319173785	0.40826905571612393	-18.101823516502325	0.3941921235561888	-20.602059991327963	0.38944320091505535	-14.351639989019068	0.7252266350765422	-65.51286162452281	0.9976015039514836	-1.8601209135987635	0.06953255259284617	-0.6595558851598816	1.8022189428316948	-4.694648630553377	0.3212083667402881	-0.707743928643524	1.1679248693586182	-2.08196966321512	6.658211482751795	-0.3010299956639812	0.031026561975960706	-0.8386319977650252	0.0	-0.040958607678906384	0.0	-0.3010299956639812	0.23815728972220654	-17.109020403010312	0.08355594984018433	-2.543633966870957	6.658211482751795	-0.46344155742846993	0.0
MEIS2	0.7363249658071498	-2.8013429130455774	6.658211482751795	-0.46344155742846993	0.20161034171609352	-1.7375489102695705	0.10789139831303726	-10.351639989019068	0.2632624581488682	-55.446116973356126	0.03528808600304652	-0.7721132953863266	0.181101841603834	-2.1636758842932484	0.2437151259555741	-3.7375489102695707	0.12024407395688035	-0.623423042943488	0.020348501885620592	-0.728158393463501	0.16452404552070954	-11.69680394257951	0.23696115514802946	-1.027334407733889	0.23568012160934065	-29.188424994129406	0.2263205223365399	-17.049635145623878	0.10837510324800756	-4.467245621007502	6.658211482751795	-0.6020599913279624	0.07043410159982559	-2.3716110699496884	0.0	-0.2041199826559248	0.060996968816454326	-4.078313524516398	0.21554285224253425	-43.39794000867204	0.24122072756284474	-61.408935392973504	0.0	-0.6020599913279624	0.10330287633194143	-10.31069114087638	0.16992440152134536	-31.163043262940448	0.5825679855807734
MEIS3	0.08840137973138212	-12.37571790416433	6.658211482751795	-0.5058454059815571	0.0688160755014031	-3.369572124974976	0.1676734691342175	-29.954677021213342	0.20433103614980225	-54.287350298372786	0.27001673761937417	-1.360513510731414	0.20640156636098933	-1.1463017882238256	0.09527680067285946	-1.348721986001856	0.0	-0.3010299956639812	0.0	-0.2006594505464183	0.1092157585134117	-4.308918507877031	0.4846038408154149	-0.6556077263148893	0.14738761942729556	-9.335358024443874	0.13584801108859815	-6.2549252084179425	0.03959185948589771	-1.2557070168773237	0.5825679855807734	-0.6439741428068773	0.14197238134758391	-0.5528419686577808	0.0	-0.1272611725273312	0.0800792820395029	-10.407823242604133	0.2232327948039277	-78.31875876262441	0.21467461171481345	-78.35261702988538	6.658211482751795	-0.6439741428068773	0.110957292391546	-15.080921907623926	0.16928210239301344	-45.66756154008439	0.4138387496952185
MYBL1	0.11956744955143454	-0.9956786262173574	0.9928402084271338	-1.75448733218585	0.03988905024485407	-0.4329736338409397	0.0	-0.33535802444387447	6.658211482751795	-1.5058454059815571	6.658211482751795	-1.2041199826559248	0.9928402084271338	-1.3362990746103518	0.03746497316259652	-0.33818731446273875	0.2052963954017188	-1.8477116556169435	7.651051691178927	-1.485452247339714	0.3324653661988751	-1.2090115249111841	0.3035915523027402	-3.9430951486635273	1.5754081940079072	-1.496209316942819	7.651051691178927	-1.9706162223147903	0.13122462332612786	-0.8632794328435933	1.9892469437031255	-2.2291479883578558	0.7649411668273913	-1.728158393463501	0.1844049001244551	-1.6777807052660807	0.0	-0.6020599913279624	0.1855215185889608	-1.1378686206869628	0.3922101089409364	-2.283996656365201	0.0	-0.3010299956639812	0.057138248371989976	-0.562249437179612	0.0	-0.6020599913279624	0.09309738348550788
MYBL2	0.4148658214014607	-1.562249437179612	6.658211482751795	-0.6439741428068773	0.4846038408154149	-1.016824927962187	0.0	-0.4975728800155673	0.2894094987135689	-1.3925449767853315	0.22230657984409	-0.9318141382538383	1.31761510201628	-2.0	0.41479719028505296	-1.3757179041643317	0.28753825286916856	-2.4571745730408203	0.05513452897550801	-0.4596705252091262	0.5068850060315928	-4.167491087293763	0.7649411668273913	-2.896196279044043	0.7767498016950106	-2.0366844886138886	0.4591858373753003	-1.6382721639824072	0.2162883695580857	-1.6861327796308465	0.20637691965529711	-0.7328282715969863	0.21471421932039214	-1.3353580244438745	0.4244010755349771	-2.85078088734462	0.2450290370366142	-1.2907300390241692	0.0	-0.3726341434072674	0.41479719028505296	-1.7721132953863266	6.658211482751795	-0.728158393463501	0.0	-0.6020599913279624	6.658211482751795	-0.9030899869919435	0.3546133423465658
NFKB2	0.3241403373124849	-18.22112552799726	0.16803478174154615	-5.300162274132754	0.0	-0.1938200260161128	0.17246397072412792	-5.400116927926312	0.13399270233925129	-3.6989700043360187	0.6513281195537457	-1.6073030467403342	0.3212083667402881	-0.6289321377282637	0.3621126618029151	-0.7423214251308154	0.7360050781248082	-1.9244530386074692	0.0	-0.4571745730408201	0.15748389625500608	-0.7055337738384071	0.16770575750797884	-1.1890957193312996	0.11680014731741095	-0.9871627752948278	0.5139556248253703	-0.8664610916297825	0.27291489196758084	-1.1649438982798839	0.5825679855807734	-0.5016894462103995	0.0	-0.36653154442041347	0.4138387496952185	-0.5030703519267851	0.3357679407270261	-18.060980223551333	0.30799023726994545	-1.2448877336049289	0.21391275735733253	-4.229884705212898	0.4831401266008919	-43.1765257708297	0.36033565192583894	-21.679853713888946	0.2515021324717117	-1.8297382846050425	0.5837627542562649
PAX1	6.658211482751795	-1.8068754016455384	6.658211482751795	-1.2041199826559248	0.4846038408154149	-1.1313555616051743	1.31761510201628	-1.7746907182741372	0.3164200574599277	-2.275724130399211	0.0	-0.33254704711004607	1.9892469437031255	-1.665546248849069	0.9928402084271338	-0.3010299956639812	0.4244010755349771	-3.1511952989481964	0.4846038408154149	-1.016824927962187	0.4226131291211268	-2.6038006529042637	0.5021469899577509	-1.6126101736612706	0.3922458736562687	-3.07727454200674	0.1821704204034858	-1.1797985405143598	0.0544272405659759	-0.4775557664936801	0.22204945329943784	-0.4775557664936801	0.3218679938629254	-1.6161846340195687	7.651051691178927	-1.485452247339714	0.39953320895286737	-3.0856568428805593	0.0824464475550475	-0.5466816599529624	0.6775313336802631	-2.3736596326249577	0.21566407357765802	-0.978810700930062	0.3343541628826588	-2.3861581781239307	0.24507076031368416	-1.5406075122407692	1.5754081940079072
PAX3	0.0	-0.7644715530924511	6.658211482751795	-0.5058454059815571	0.5825679855807734	-0.8446639625349381	0.0	-0.057991946977686754	6.658211482751795	-0.3010299956639812	0.0	-0.6020599913279624	0.6805215806727416	-47.8153085691824	0.7451958430306759	-49.104577453960594	0.5990196630939726	-33.84771165561694	0.16792506701511142	-1.3334820194451191	0.9928402084271338	-0.5361070110140926	0.0	-0.19586056766464954	0.2999277128474161	-7.4089353929735005	0.4866480597814323	-26.071092309756047	0.4750713905041189	-22.896196279044045	0.10851901209736227	-1.1469104701481343	0.2213135232018105	-2.4828041020500256	0.9964067352759918	-0.8538719643217619	0.0	-0.6020599913279624	0.3867621789455896	-1.2211255279972604	0.0	-0.3010299956639812	0.0	-0.3010299956639812	0.0	-0.09366495819490939	0.0	-0.20134935455473107	0.08843303495010481
PAX9	0.9928402084271338	-0.978810700930062	6.658211482751795	-1.2041199826559248	0.2628742042855876	-0.8664610916297825	0.9982000059537895	-1.9065783148377649	0.4146371398920956	-1.2168113089247425	0.3212083667402881	-0.4775557664936801	0.9928402084271338	-1.2276782932770802	0.0	-0.4485500020271248	0.4591858373753003	-1.7695510786217261	0.3215678264272834	-0.9829666607012196	0.3621126618029151	-0.5214335044061567	0.9928402084271338	-1.1444808443321999	6.658211482751795	-0.46344155742846993	0.26291423632467503	-0.8664610916297825	0.0	-0.25492520841794253	6.658211482751795	-0.5058454059815571	0.0	-0.12493873660829993	7.651051691178927	-1.709965388637482	0.8293742967027182	-3.0338582672609675	0.09304933089556863	-0.32975414692587596	0.5844820027846946	-1.9355420107730814	0.9928402084271338	-0.7798919119599449	1.31761510201628	-2.159893905543242	0.2514288955079241	-1.0236500209967265	0.8058122075557029
PKNOX1	0.14362682240117294	-16.401209493236884	0.0	-0.2798406965940431	0.0896964446719547	-5.623423042943488	0.3326889171733093	-26.703334809738468	0.2431845719953021	-45.45345733652187	0.12588845114919975	-4.045275209020937	0.048090279935435534	-0.5833594926617189	0.13587542358742902	-1.575118363368933	0.028851977282103487	-0.42596873227228116	6.658211482751795	-1.2041199826559248	0.13782351551277144	-11.03905380426617	0.03419348211258449	-1.570247719997592	0.08285326097903747	-5.866461091629782	0.10323494691957674	-8.705533773838408	0.0479555112580208	-2.6635402661514704	-0.4146371398920956	-0.01954210772389994	6.658211482751795	-0.5058454059815571	0.0	-0.6020599913279624	0.11559762794217412	-9.358525889495901	0.12067671086622198	-11.892790030352131	0.13175315181173816	-14.987162775294827	0.14281100603789454	-15.84163750790475	0.2558377380769901	-49.51144928349956	0.2436107545841231	-45.76700388960785	0.0
PKNOX2	0.2709409068818537	-3.4190750243243806	0.4846038408154149	-1.016824927962187	0.2929591630449571	-4.889410289700751	0.2703389283737019	-3.6289321377282637	0.1870720564285783	-2.028260409112222	0.9928402084271338	-0.9244530386074693	0.9928402084271338	-0.744727494896694	0.0	-0.3010299956639812	0.10683599371302292	-0.3316140833099998	0.4850149815948246	-1.3080348972326397	0.08745694828544172	-0.7878123955960422	0.0	-0.3010299956639812	0.4265035992789015	-8.056505484093897	0.2188170993631018	-2.425968732272281	1.5754081940079072	-1.3316140833099999	0.5021469899577509	-1.4934949675951281	0.4846038408154149	-0.5833594926617189	0.0	-0.6020599913279624	0.2894858005866462	-3.906578314837765	0.2379282977562309	-3.431798275933005	0.40908346897699227	-7.2335871528876	0.9928402084271338	-0.5361070110140926	0.84671650261833	-2.0716041477432863	0.3861490935234751	-5.382999658879101	0.05443751035579018
POU1F1	0.0	-0.6020599913279624	0.0	-0.3010299956639812	7.651051691178927	-1.2620126736665693	0.3212083667402881	-0.8356471442155629	0.32710346889733993	-13.910094888560602	0.2495360030421605	-19.011887159731646	0.32759143420808096	-43.52870828894106	0.386171623068316	-69.41005039867429	0.1306585874859975	-8.045757490560675	0.0	-0.2572748686953018	0.3676271027329795	-1.6289321377282637	-0.2220494532994379	-0.13608262304213956	0.6311796544884796	-18.84163750790475	0.40267100100816977	-48.10679324694015	0.34344942590138466	-17.35066514128786	0.27362747976071194	-23.91364016932525	0.346424651987048	-37.39040559077478	0.324930655206268	-46.09205147838773	6.658211482751795	-0.9030899869919435	-0.992840208427134	-0.032452023781137915	-6.658211482751795	-0.027797161620935564	-6.658211482751795	-0.027797161620935564	6.658211482751795	-0.3010299956639812	0.0	-0.057991946977686754	0.24322946127393774
POU2F1	0.0	-0.3010299956639812	0.0	-0.3010299956639812	0.06529027812379723	-1.3400837999301498	0.07774562665127722	-3.785156151952302	0.2590465330735544	-12.255707016877324	0.1906824195482746	-20.231361898752386	0.4214058174470029	-23.26841123481326	0.2546824255181267	-52.18575240426808	0.15773351015189127	-2.5590909179347823	-0.32120836674028824	-0.07109230975604729	6.658211482751795	-0.728158393463501	6.658211482751795	-0.728158393463501	0.7340489781538042	-19.910094888560604	0.4601008076433138	-27.134896025358874	0.467480271263067	-12.47237009912866	0.24263649476415214	-34.17979854051436	0.3739810420275512	-41.0329202658555	0.28418752892433713	-59.33629907461035	0.0	-0.12493873660829993	-6.658211482751795	-0.08990945440593186	-6.658211482751795	-0.08990945440593186	0.0	-0.3010299956639812	-0.5825679855807733	-0.027334407733889104	0.0	-0.13194363817695845	0.2186105245054934
POU3F1	6.658211482751795	-0.5058454059815571	6.658211482751795	-0.6439741428068773	0.07262731890859501	-3.416801226031377	0.0883633797046806	-5.653647025549361	0.3693878203454371	-13.006123085058789	0.17448741215117758	-21.899629454882437	0.43644575328389584	-22.465973893943865	0.33916410005956243	-56.65169513695184	1.1511221560922025	-5.473660722610156	-0.4138387496952185	-0.12842706445412125	0.0544272405659759	-0.4122890349810886	6.658211482751795	-0.9030899869919435	0.569818831503224	-14.694648630553376	0.2502475308929753	-25.692503962086786	0.3791336915682389	-8.549750891680638	0.1934005671244555	-26.364516253185087	0.28344277233854	-30.019088062223158	0.21845665094506644	-38.029653123769904	0.0	-0.057991946977686754	0.0	-0.057991946977686754	0.0	-0.12493873660829993	0.0	-0.3010299956639812	-6.658211482751795	-0.08990945440593186	-6.658211482751795	-0.007004901568658489	0.15104794260107576
POU3F2	6.658211482751795	-0.46344155742846993	0.0	-0.595166283380062	7.651051691178927	-2.709965388637482	0.05599179001367443	-2.114073660198569	0.34721161884392243	-11.767003889607846	0.18442341390268732	-18.11918640771921	0.3156744421097871	-29.576754126063193	0.3785092786935131	-73.93554201077308	0.9992791930697476	-3.9746941347352296	-0.4138387496952185	-0.16052195262580163	0.05393376539765362	-0.4962093169428189	6.658211482751795	-0.9030899869919435	0.6796189628959506	-18.806875401645538	0.2685049730605851	-38.55129368009492	0.33531317360320273	-14.69680394257951	0.22428297814015435	-24.219682687859848	0.3174551350334269	-32.421360790031926	0.2799410454887273	-43.17327747983101	0.0	-0.024568191490737076	-0.484603840815415	-0.01908806222315645	0.0	-0.12493873660829993	-6.658211482751795	-0.007004901568658489	0.0	-0.1624115617644887	-6.658211482751795	-0.007004901568658489	0.2118988574708804
POU3F3	0.0	-0.3010299956639812	0.2408064931534262	-0.6289321377282637	6.658211482751795	-1.5058454059815571	7.651051691178927	-1.2620126736665693	0.2969747662751385	-11.41228903498109	0.2782226505465943	-17.46980030179692	0.24588046662859495	-32.89619627904404	0.3451679224972006	-80.83863199776502	0.20704207587404155	-11.806875401645538	-0.32120836674028824	-0.11407366019856895	6.658211482751795	-1.2041199826559248	1.5754081940079072	-1.496209316942819	0.3118956476287735	-2.3279021420642825	0.27548638752568705	-33.35359627377693	0.3203394938173786	-18.838631997765024	0.20176978290521916	-20.692503962086786	0.3417506810393873	-33.07211658966929	0.2443838067513411	-36.31785492362617	-1.1679248693586182	0.0	0.0	-0.3010299956639812	0.0	-0.3010299956639812	0.0	-0.3010299956639812	-0.992840208427134	-0.07109230975604729	0.0	-0.12493873660829993	0.18808001833339608
POU3F4	6.658211482751795	-0.9030899869919435	0.0	-0.21253952548158495	0.15254569628344386	-4.489454989793388	0.08281805213338463	-4.465973893943865	0.2280505310543016	-11.621602099051863	0.21453784991620733	-16.98296666070122	0.5482795072616592	-19.35753547975788	0.3059084496766405	-47.617982957425134	0.2110414301021788	-2.832682665251824	-6.658211482751795	-0.027797161620935564	0.0	-0.6439741428068773	0.0	-0.3010299956639812	0.555077471072869	-19.009661145212398	0.7528709305386383	-32.3840499483436	0.4758139369148259	-11.739928612014925	0.2664793715793042	-29.30189945437661	0.35418719376791713	-38.59516628338006	0.32905365815627696	-44.19111413264019	0.0	-0.13194363817695845	0.0	-0.3010299956639812	-6.658211482751795	-0.08990945440593186	0.0	-0.23582386760966928	0.0	-0.3010299956639812	0.0	-0.3010299956639812	0.20118943696455227
POU4F1	-6.658211482751795	-0.027797161620935564	0.0	-0.3010299956639812	0.2343380262423561	-0.9281179926938746	-0.16985823627855073	-0.060480747381381476	0.23279229747057886	-4.467245621007502	0.14111140813602793	-3.2636034977233574	0.2755932065665665	-43.27327279097343	0.3950569439985702	-88.08301995267962	0.2125808855130451	-25.610833915635467	0.0	-0.3010299956639812	0.9928402084271338	-0.7644715530924511	0.0	-0.3851027839668654	0.807097382256101	-6.4698003017969175	0.6056903395932354	-20.12726117252733	0.4530382426737488	-21.610833915635467	0.0729790257585198	-3.0861861476162833	0.2747101099269748	-6.844663962534939	0.08555637734516819	-4.772113295386326	0.0	-0.1272611725273312	0.0	-0.19586056766464954	-6.658211482751795	-0.05012229596312526	0.0	-0.1624115617644887	0.0	-0.3010299956639812	0.0	-0.3010299956639812	0.09964973125996436
POU4F3	0.0	-0.1272611725273312	0.0	-0.23807216157947098	0.4846038408154149	-0.826813731587726	-0.2222208047251841	-0.042871802323186915	0.2672080213459729	-4.570247719997592	0.21788304919979265	-2.073657553374345	0.3473986361501472	-59.74714696902011	0.4891230892717611	-107.94692155651659	0.3175546290098261	-41.85387196432176	0.0	-0.20134935455473107	0.15197638156952922	-0.8569851997459049	6.658211482751795	-0.6439741428068773	0.7103658952201309	-8.207608310501746	0.3781446731535505	-28.889410289700752	0.3826490901146072	-31.518557371497696	0.09671354408040797	-4.064996848546345	0.1578448356759478	-7.653647025549361	0.13329945761699716	-8.09799710864927	0.0	-0.1624115617644887	0.0	-0.3010299956639812	-0.5825679855807733	-0.14206473528057098	0.0	-0.3010299956639812	0.0	-0.3010299956639812	0.0	-0.3010299956639812	0.14489995200935735
POU5F1B	0.0	-0.6020599913279624	-0.992840208427134	-0.11182050608167508	0.09600952552811012	-2.7471469690201067	0.07101192765467343	-3.8507808873446203	0.2727237224808152	-8.899629454882437	0.19936466445922765	-23.364516253185087	0.23843350846072994	-24.642065152999546	0.2678990596716849	-61.97469413473523	0.2064385474782727	-2.8416375079047502	0.0	-0.040958607678906384	0.9928402084271338	-0.595166283380062	0.0	-0.3010299956639812	0.6293167754780475	-18.35753547975788	0.4822153064225088	-34.81247927916354	0.445664190735193	-11.089909454405932	0.2285419860137849	-37.95860731484178	0.3079707383202742	-41.38827669199266	0.2762361776848111	-57.122628654130224	-0.992840208427134	-0.10347378251044473	0.0	-0.3010299956639812	-6.658211482751795	-0.08990945440593186	0.0	-0.22694530663573742	0.0	-0.1493537648169334	0.0	-0.057991946977686754	0.16711795694730658
POU6F2	-0.9964067352759918	-0.045757490560675115	0.0	-0.3010299956639812	0.9928402084271338	-0.978810700930062	0.0	-0.3010299956639812	7.651051691178927	-1.9507819773298183	0.2159902121033205	-7.342944147142896	0.5323173959568284	-129.64975198166584	0.6908578987832477	-215.6946486305534	0.4753347171547985	-101.6903698325741	0.2763088969686801	-34.59345981956604	0.5132872365858712	-88.46218090492673	0.3547329188691155	-58.83268266525182	0.3435584506478068	-45.605548319173785	0.5941233951940146	-182.0150228735845	0.5019842713693463	-124.85387196432177	0.15255675587492565	-8.287350298372788	0.3441923734031212	-33.694648630553374	0.2624809767013493	-31.530177984021837	0.0	-0.3010299956639812	0.0	-0.12493873660829993	-6.658211482751795	-0.05012229596312526	0.0	-0.19586056766464954	0.9928402084271338	-1.136677139879544	0.5825679855807734	-0.6736641390712486	0.170442375997229
PROX1	0.3448890216495588	-6.006123085058789	0.906049829211978	-2.7235381958267557	0.0568991848154299	-0.6968039425795111	0.170874909922431	-2.283996656365201	0.19792124585375045	-1.9136401693252518	0.1117411413358263	-1.140261433802853	0.4138387496952185	-0.707743928643524	0.4138387496952185	-0.438898616350944	-0.4138387496952185	-0.12842706445412125	0.2872378086149908	-2.3124710387853655	0.7364850162001071	-2.469800301796918	0.7350471164355067	-1.3545777306509081	0.0	-0.1624115617644887	0.9964067352759918	-1.1674910872937636	-0.32120836674028824	-0.14266750356873156	0.4084001769320417	-3.0560111249262283	0.1804591640426968	-0.6161846340195687	0.1355051724963521	-1.4056074496245734	0.25796465953402914	-3.7825160557860937	0.3792149825555951	-7.7423214251308154	0.29259185090140616	-5.137868620686963	0.4062989510125395	-9.402304814074487	-0.020755573650279892	-0.24033215531036953	0.26487839145769915	-3.6020599913279625	0.2808769738887081
SMAD3	0.14435376062455166	-0.7351821769904635	0.3143567237831529	-4.163675884293248	0.234458181816281	-6.0915149811213505	0.2409408598020262	-1.2907300390241692	0.0	-0.595166283380062	6.658211482751795	-1.0467236633326955	0.9928402084271338	-1.3362990746103518	6.658211482751795	-1.5058454059815571	0.0	-0.5346171485515817	0.9928402084271338	-0.5016894462103995	0.2290027447816532	-1.7619538968712045	6.658211482751795	-0.5058454059815571	0.1271039136001178	-1.322393047279507	6.658211482751795	-1.2041199826559248	0.11344813143361462	-1.041914151478915	1.8022189428316948	-2.5243288116755704	1.31761510201628	-1.496209316942819	0.5636980224837524	-3.4685210829577446	0.15192298599946533	-0.5512936800949201	0.20637691965529711	-0.8927900303521317	0.13695379189289514	-2.036212172654445	0.3624556161157741	-1.826813731587726	7.651051691178927	-1.9706162223147903	0.6775313336802631	-2.5016894462103996	1.581763619053837
TGIF1	0.5844820027846946	-2.0310503190186573	0.4138387496952185	-0.7235381958267558	0.2558039184891686	-2.0936649581949096	0.3317924605914662	-2.5214335044061564	0.4138387496952185	-0.9172146296835499	0.5825679855807734	-0.8124792791635369	6.658211482751795	-0.8386319977650252	0.0	-0.3010299956639812	0.2627941768696405	-0.6020599913279624	7.651051691178927	-1.2620126736665693	6.658211482751795	-0.728158393463501	6.658211482751795	-0.5058454059815571	0.9292844666725562	-6.995678626217358	0.2700529456234065	-2.059483515067433	0.371776004228172	-1.2487208960166578	6.658211482751795	-0.9030899869919435	0.2893609639852813	-0.679853713888946	6.658211482751795	-0.9030899869919435	0.3810122970027088	-2.580044251510242	0.1870585622064496	-1.2284125191187447	0.4328970776431346	-4.311580177997289	6.658211482751795	-0.9625735020593764	0.5846954586026912	-3.185086818724926	0.5234247795576639	-3.7399286120149253	0.22233518629623686
TGIF2	0.20162798079098934	-4.747146969020107	0.4138387496952185	-0.6252516539898961	0.21258678222823452	-6.701146923590294	0.1583065083643039	-3.749579997691106	0.14900628153228418	-3.4122890349810886	0.5825679855807734	-0.8124792791635369	6.658211482751795	-0.8386319977650252	0.0	-0.12493873660829993	0.13737249472837534	-0.5575202309355514	7.651051691178927	-1.485452247339714	0.16425168528717754	-2.8181564120552274	6.658211482751795	-0.5058454059815571	0.3585605184560071	-10.593459819566045	0.2805800966422146	-9.39577394691553	6.658211482751795	-1.453457336521869	0.12879697667235335	-1.6345120151091004	0.06784019134355891	-0.7851561519523022	6.658211482751795	-0.9625735020593764	0.2441695441729006	-7.838631997765025	0.3261373301574921	-14.489454989793387	0.3083632545666881	-14.348721986001856	6.658211482751795	-1.2041199826559248	0.17176169508355987	-3.9469215565165805	0.29425391692824954	-10.363512103646634	0.1277329100476958
RFX3	0.07858410338415772	-3.4828041020500256	0.5532896820740805	-17.767003889607846	0.4391867548817439	-14.647817481888637	0.7883854651040181	-12.79317412396815	0.21687576784271825	-16.336299074610352	0.54431002063133	-44.37059040089728	0.04661048591767746	-1.3625102704874892	0.0	-0.08196966321511988	0.0	-0.4400933749638875	-6.658211482751795	-0.05012229596312526	-2.3104553104434142	-0.0004345117740176917	-6.658211482751795	-0.08990945440593186	0.1867411524986364	-14.517126416391246	0.0043487121671973595	-0.37161106994968846	0.04328906087788797	-1.5199930570428493	0.0	-0.19586056766464954	0.0	-0.3010299956639812	6.658211482751795	-0.9030899869919435	0.11443796683089648	-3.303643611266668	-0.001150924298491782	-0.27818938478745336	0.04686143354501123	-1.6861327796308465	0.033755326557071565	-1.0476919903378747	0.05862720045975533	-1.9208187539523751	0.4123009273448047	-30.03198428600636	0.0
RFX4	0.4149282331720101	-2.4775557664936803	0.6138686561727744	-23.732828271596986	0.6344013343153004	-24.010550182333308	0.4139057847499039	-18.4907974776689	0.3926266867029997	-11.255707016877324	0.6901497966046145	-68.35654732351381	1.5754081940079072	-1.174573882232177	0.0	-0.3010299956639812	0.0	-0.3979400086720376	0.0	-0.3010299956639812	-1.5754081940079072	-0.012780770091995148	-0.5825679855807733	-0.057495893831919324	0.0	-0.4122890349810886	0.0	-0.7644715530924511	0.7350471164355067	-1.0277971616209356	0.0	-0.3010299956639812	-6.658211482751795	-0.057991946977686754	6.658211482751795	-1.2041199826559248	0.279926185232567	-1.0629838925351858	0.0	-0.2456516642889812	0.9928402084271338	-0.7798919119599449	1.219650957250921	-1.9746941347352298	7.651051691178927	-1.9706162223147903	0.6510854507773782	-40.170696227168975	0.0
EOMES	0.3927275437891475	-85.17069622716897	0.20736464454105707	-7.85078088734462	0.20097212119648694	-20.3767507096021	0.1851777877371172	-17.742321425130815	6.658211482751795	-0.6439741428068773	0.0	-0.33629907461035186	0.0	-0.11918640771920865	-7.651051691178929	-0.0008694587126288915	-6.658211482751795	-0.0017406615763012698	-0.4138387496952185	-0.0947439512515487	-0.992840208427134	-0.020451625295904902	-0.992840208427134	-0.07109230975604729	0.0	-0.09366495819490939	-0.992840208427134	-0.014573525916998339	0.0	-0.057991946977686754	0.0	-0.10347378251044473	0.0	-0.3010299956639812	-7.651051691178929	-0.0008694587126288915	0.5398336807127289	-184.1837587000082	0.6428793516848869	-285.61261017366127	0.6877579908633824	-259.4497716469449	0.5546236043710118	-200.67366413907124	0.39133314241205297	-101.73992861201492	0.1579176381633184	-14.231361898752386	0.0
MGA	0.3929130267752881	-127.18575240426809	0.10657123615556964	-11.03810452633215	0.23692083894044774	-29.946921556516582	0.2313501245161076	-42.401209493236884	0.1178344840771086	-3.1018235165023236	6.658211482751795	-0.6439741428068773	-7.651051691178929	-0.0008694587126288915	-7.651051691178929	0.0	-6.658211482751795	-0.0017406615763012698	-6.658211482751795	-0.08990945440593186	-6.658211482751795	-0.057991946977686754	0.0	-0.057991946977686754	-6.658211482751795	-0.08990945440593186	-1.5754081940079072	-0.0004345117740176917	0.0	-0.18309616062433978	-1.5754081940079072	-0.026410376572743116	0.0	-0.1837587000082169	-1.5754081940079072	-0.004803708402820599	0.4777547232694331	-222.7594507517174	0.4952015886358933	-232.8632794328436	0.6101312105850587	-292.0021769148895	0.5370942294448051	-289.6478174818693	0.438954482835455	-186.79317412396816	0.21516716267756	-37.872895201635195	0.0
TBR1	0.3639809718504693	-71.11463877996849	0.18234333513510198	-10.0	0.2435941725863849	-21.764471553092452	0.17404998713086564	-16.334419008982046	0.0	-0.21253952548158495	0.4138387496952185	-0.6143937264016879	-1.5754081940079072	-0.006563769502388274	-1.5754081940079072	-0.0004345117740176917	0.0	-0.6020599913279624	0.0	-0.057991946977686754	0.0	-0.12493873660829993	0.0	-0.1390633792999063	-7.651051691178929	-0.0008694587126288915	-6.658211482751795	-0.013676222949234684	0.0	-0.18309616062433978	-7.651051691178929	-0.0034883278458213473	0.0	-0.3010299956639812	0.0	-0.3010299956639812	0.5277938522304115	-168.97469413473522	0.6344003350142762	-257.4497716469449	0.700017965515873	-263.91721462968354	0.4889689836280156	-150.96657624451305	0.3488246256580339	-77.77469071827414	0.15105259127029244	-11.18575240426808	0.0
TBX15	0.4162312694136753	-121.24033215531037	0.17287852648415364	-17.61261017366127	0.2452547282428149	-26.20551195334083	0.4094795152697027	-79.06449273417529	0.1913206115517036	-21.692503962086786	6.658211482751795	-0.5058454059815571	-6.658211482751795	-0.007004901568658489	-7.651051691178929	-0.00261361560268669	-6.658211482751795	-0.007004901568658489	0.0	-0.12493873660829993	0.0	-0.12493873660829993	-0.5825679855807733	-0.06701917807680184	0.0	-0.3010299956639812	-8.233619676759702	0.0	0.0	-0.18309616062433978	0.0	-0.3010299956639812	0.0	-0.3010299956639812	-1.5754081940079072	-0.007446482167864384	0.4181943397753827	-133.77989191195994	0.3986765128713811	-119.8096683018297	0.7835307184139743	-231.20342566678957	0.4948351879317421	-190.77211329538633	0.4019761631150802	-123.08830984124614	0.1895178786406153	-20.906578314837766	0.9928402084271338
TBX19	0.2907538306989773	-3.408935392973501	0.4851521850523576	-1.9746941347352298	0.11188419817968104	-1.027334407733889	0.09585647566494976	-1.3288271572849168	-0.07035499476730463	-0.21395878975744578	-0.014212458954787312	-0.24033215531036953	6.658211482751795	-1.2041199826559248	-0.992840208427134	-0.040958607678906384	0.0	-0.18309616062433978	0.3215678264272834	-0.6420651529995461	-0.052457879995367836	-0.20901152491118416	0.0	-0.6020599913279624	0.0	-0.3010299956639812	0.0	-0.3010299956639812	-0.15184296302245506	-0.23582386760966928	6.658211482751795	-0.3010299956639812	0.0	-0.46344155742846993	-0.2222208047251841	-0.07935499859321243	0.2566805030879191	-4.559090917934782	0.3581455786823696	-12.657577319177793	0.3526595851302031	-11.171984935776024	0.20536669495082047	-4.303643611266668	0.30662499245949065	-2.9244530386074694	0.2034076388113143	-4.809668301829708	0.0
TBX1	0.36884854290680574	-79.3133637307377	0.08574499285686127	-5.39040559077478	0.2363360026280331	-25.35163998901907	0.2455271820989421	-27.485452247339715	0.022817754254428932	-0.5934598195660448	6.658211482751795	-0.5058454059815571	-6.658211482751795	-0.00877392430750515	-7.651051691178929	0.0	-6.658211482751795	-0.007004901568658489	-6.658211482751795	-0.08990945440593186	0.0	-0.12493873660829993	0.0	-0.057991946977686754	0.0	-0.3010299956639812	-1.9892469437031255	0.0	0.0	-0.19586056766464954	0.0	-0.18309616062433978	-0.5825679855807733	-0.07883394936226125	-1.5754081940079072	-0.004803708402820599	0.5367399023032215	-150.27901425584625	0.5471249738715773	-202.68824613894424	0.7219249123143713	-217.02965312376992	0.51787330380618	-175.22257317761068	0.4027677697888448	-107.77469071827414	0.28880253029795977	-21.071092309756047	0.0
TBX4	0.3723199040588013	-154.3968556273798	0.09257712028246896	-10.742321425130815	0.20476459838564176	-38.16557929631847	0.2372452788490549	-63.93930215964639	0.04242516363451227	-2.1007268126823964	6.658211482751795	-0.5058454059815571	-6.658211482751795	-0.0034883278458213473	-8.233619676759702	0.0	-6.658211482751795	-0.007004901568658489	0.0	-0.18309616062433978	0.0	-0.12493873660829993	-6.658211482751795	-0.08990945440593186	0.0	-0.3010299956639812	-8.233619676759702	0.0	0.0	-0.19586056766464954	0.0	-0.11182050608167508	0.0	-0.22694530663573742	-0.992840208427134	-0.00788851221305034	0.4602896411141072	-265.40782324260414	0.4756204904397485	-288.68193666503515	0.5721621306599481	-300.0	0.4964242954204076	-300.0	0.38256330118395815	-172.7447274948967	0.15878713549521348	-27.30102999566398	6.658211482751795
TBX5	0.3916496996516163	-284.9665762445131	0.1347610724070256	-33.15428198203334	0.20761858263249308	-58.619788758288394	0.28574194574579914	-156.24184537803262	0.16959874623070664	-55.54668165995296	0.028233611659927788	-2.321481620959886	-6.658211482751795	-0.007004901568658489	-8.233619676759702	0.0	-6.658211482751795	-0.007004901568658489	0.0	-0.06803388527182737	-6.658211482751795	-0.057991946977686754	-6.658211482751795	-0.08990945440593186	-6.658211482751795	-0.08990945440593186	-1.3204870809095028	0.0	0.0	-0.18309616062433978	-0.7350471164355066	-0.021819483062586086	0.4138387496952185	-0.48945498979338786	-0.992840208427134	-0.010995384301463193	0.3944099415073529	-300.0	0.36220891115537546	-234.5185573714977	0.4535671810272415	-300.0	0.4539583537038998	-300.0	0.4014656354420879	-300.0	0.2277194265659286	-80.62160209905186	0.0
TEAD3	0.3215678264272834	-0.9956786262173574	0.003008734185495787	-0.35066514128785814	0.262554387515977	-0.6126101736612706	0.0	-0.3010299956639812	6.658211482751795	-1.2041199826559248	0.9928402084271338	-0.40340290437353976	0.1501372829969609	-4.003926345514724	0.11418515126848652	-5.087246696328677	0.139764807620232	-3.9430951486635273	6.658211482751795	-1.2041199826559248	0.0	-0.4400933749638875	0.9928402084271338	-0.978810700930062	1.5754081940079072	-1.5816987086802545	0.12104411878601473	-3.167491087293764	0.14023654352219184	-3.364516253185088	1.5801694895322569	-2.2034256667895704	0.07786375936405664	-2.0629838925351858	0.12167738971375446	-5.554395796726403	0.1378553481509682	-2.939302159646388	0.10788697162484943	-4.407823242604133	0.08108764764662092	-2.7399286120149253	0.0641018383325323	-0.40450377817442584	0.0	-0.3010299956639812	0.04730377575160854	-0.7099653886374819	1.5801694895322569
TEAD4	0.3621126618029151	-0.6635402661514704	6.658211482751795	-0.8386319977650252	0.1843459122894126	-0.826813731587726	0.9928402084271338	-0.5171264163912462	0.0	-0.6020599913279624	0.0	-0.3010299956639812	0.05547438665004182	-3.9706162223147903	0.054950279464907964	-2.5346171485515816	0.09783056812349243	-5.490797477668897	0.20637691965529711	-0.8477116556169436	1.5801694895322569	-2.0	0.0712498833110829	-0.6003262785189618	0.6371438021682305	-3.3018994543766103	0.11591089801056242	-3.9507819773298185	0.6097917635494453	-3.417936637088291	0.4146371398920956	-0.9871627752948278	0.5206421549984463	-2.037630664329979	0.06972152485243684	-2.362510270487489	0.07982758676365795	-7.2636034977233574	0.09358969445557697	-9.651695136951838	0.09752414587031027	-9.03810452633215	0.3148043570697268	-2.069050968832477	0.025975608759003375	-1.3665315444204136	6.658211482751795	-1.2041199826559248	0.017919681892571915
TFAP2A(var.2)	0.16547937702443388	-14.555955204081924	0.20134044288910075	-6.235823867609669	0.0784731092398661	-2.281498311132726	0.0638487734483487	-4.590066876668706	0.3131219721416708	-76.75696195131371	0.032356678096966386	-1.4294570601181025	0.4138387496952185	-0.6252516539898961	0.0	-0.2456516642889812	0.2892154577508305	-0.8601209135987634	0.029901175834932767	-0.8477116556169436	0.14621229243165554	-13.605548319173783	0.1208150137399899	-11.22257317761069	0.422359475430772	-143.8728952016352	0.2302422195066064	-43.01999662841625	0.15124640988175836	-16.32513885926219	0.0	-0.12493873660829993	0.5837627542562649	-0.8297382846050425	0.14972489819009638	-1.0851281824599497	0.2855573719190519	-66.95078197732983	0.04570129662402448	-2.4596705252091264	0.2535992894509892	-42.27083521030723	0.2949547068494712	-71.92081875395237	0.3120431836682983	-74.13727247168202	0.12062909353852992	-10.508638306165727	0.0
TFAP2B	0.12472590914685047	-12.568636235841012	0.11427187333085095	-4.567030709125595	0.05356595389410552	-1.6536470255493614	0.111771754883425	-3.6458915608525992	0.28790983446797924	-61.95078197732982	0.1254944609677444	-0.7798919119599449	0.3368768715818643	-1.3625102704874892	0.279926185232567	-0.6757175447023074	0.5837627542562649	-1.0952844547213192	0.04198204221999773	-1.2262135550188065	0.1523127063872838	-11.906578314837764	0.1314167242794662	-11.835647144215564	0.4113236097288971	-138.1438755557577	0.2353691851123928	-40.48945498979339	0.1571001862343724	-17.69680394257951	0.0	-0.06803388527182737	0.1519630291553216	-0.6252516539898961	0.190308354517227	-1.6595558851598817	0.2552938464277839	-50.761953896871205	0.05986026189048441	-3.6216020990518625	0.2290468589238306	-33.701146923590294	0.2830668915452591	-63.170053304058364	0.2830751050006983	-58.70333480973847	0.1204176437086386	-10.280668713016274	0.0
TFAP2B(var.2)	0.1326028517281536	-7.488116639021126	0.12610731779381484	-5.021363051615525	0.03431362253921737	-0.6736641390712486	0.12844587773614408	-3.359518563029578	0.24431657900502216	-27.28735029837279	0.29945627760259	-1.2027324591692836	0.16461360632382382	-1.486782399932061	0.0	-0.2479515521805615	0.019365036043402784	-0.5590909179347823	0.030568482711673412	-1.1243600629958317	0.1448859301931942	-7.87942606879415	0.17086789980086942	-10.473660722610155	0.4421345325314445	-98.0	0.23410350808149144	-26.259637310505756	0.1667231038994361	-10.266000713461613	0.2629542805919922	-0.9956786262173574	0.459308694848965	-2.106793246940152	0.014820270453279456	-0.5767541260631921	0.27706499952577435	-35.19791074211827	0.31599853602407	-3.774690718274137	0.2321385807282343	-22.053056729302174	0.3409630451936006	-42.86966623150499	0.2989090143222945	-34.145086977692145	0.1102003077443759	-5.326979092871104	0.9928402084271338
TFAP2B(var.3)	0.1294571475991788	-4.492144128304169	0.321862531250782	-2.191789027075778	0.036804502006343484	-0.692503962086787	0.14683307834467407	-1.7077439286435239	0.24831793137297506	-16.185086818724926	1.5754081940079072	-1.496209316942819	6.658211482751795	-0.6439741428068773	0.04242902585807671	-0.4736607226101559	0.06790306555857327	-1.640164517660112	0.06871041211149398	-1.0083309926200514	0.14928693152284606	-4.96657624451305	0.1609865874622696	-2.9956786262173574	0.40053369030461466	-45.60032627851896	0.30407515135390273	-24.29073003902417	0.15961020556771546	-5.723538195826756	-0.09304933089556867	-0.1481303992702337	1.5754081940079072	-1.2620126736665693	0.22222080472518416	-0.7772835288524167	0.2848883277242823	-21.714442690992225	0.05987074598412601	-1.58838029403677	0.2957234735053144	-17.075720713938118	0.310797930872888	-26.26121944151563	0.3152532720793476	-24.703334809738468	0.0461475924038421	-0.906578314837765	6.658211482751795
TFAP2C(var.2)	0.20592545174503346	-52.49620931694282	0.13169508119995488	-12.844663962534938	6.658211482751795	-1.0467236633326955	0.1469427101280796	-24.262012673666568	0.21318973944413064	-54.86966623150499	0.9928402084271338	-0.744727494896694	0.16972486340482829	-0.530177984021837	0.0	-0.20551195334083036	6.658211482751795	-1.5058454059815571	0.0	-0.4400933749638875	0.10950463753862733	-2.370590400897281	0.11074013906035912	-10.67778070526608	0.16694675989204175	-33.87614835903292	0.29592094244742395	-6.815308569182402	0.1578177045648303	-20.54515513999149	0.09112869030651136	-0.5272435506827877	0.9928402084271338	-0.7644715530924511	6.658211482751795	-0.3010299956639812	0.2958730694116565	-112.24260397120698	0.0945222887791213	-10.767003889607846	0.2669633070033799	-50.30803489723264	0.3857881006496273	-194.33724216831843	0.338923521224728	-135.14874165128091	0.12776723800077608	-12.35261702988538	0.0
TFAP2C(var.3)	0.13518750235869104	-5.393618634889395	0.3271115299956627	-2.614393726401688	0.042538499641087565	-0.7328282715969863	0.1162727100607785	-2.5199930570428495	0.2584376530930617	-16.625251653989896	0.5139556248253703	-1.1636758842932484	6.658211482751795	-0.728158393463501	0.09951277889903402	-0.5016894462103995	0.06332494249611757	-1.4436974992327127	0.0561416213373404	-0.9625735020593764	0.15382871293840533	-4.1791420105603	0.1899149247782793	-2.899629454882437	0.3958498475262019	-41.304518323509804	0.2662550432212412	-17.467245621007503	0.16558342324648076	-5.872895201635193	0.0	-0.1624115617644887	6.658211482751795	-0.728158393463501	0.22204945329943784	-0.712198270069774	0.27662510836110066	-19.557520230935552	6.658211482751795	-1.453457336521869	0.2938668862407786	-15.6345120151091	0.34549204784086274	-27.191789027075778	0.3235624731615698	-24.667561540084396	0.05119247419611362	-1.0296531237699067	1.5754081940079072
Ascl2	0.0	-0.3010299956639812	0.0	-0.6020599913279624	6.658211482751795	-0.5058454059815571	0.0	-0.18309616062433978	0.0	-0.3010299956639812	-0.1697248634048284	-0.14874165128092473	6.658211482751795	-1.453457336521869	0.1836281560188392	-6.853871964321762	0.0470460155025429	-0.6073030467403343	0.6502145253975795	-300.0	0.902436462991638	-300.0	0.5210403282714882	-206.90308998699194	0.6884946786454265	-300.0	0.5868020003285044	-300.0	0.41956395021957377	-194.0619809025238	0.6685081171184646	-300.0	0.6774401004927323	-300.0	0.5927121213259976	-300.0	0.16698642532318675	-28.534617148551582	0.13693721742880152	-21.480172006224283	0.1892285738347316	-37.11690664142431	6.658211482751795	-0.5058454059815571	0.0	-0.6020599913279624	0.0	-0.24949160514865382	0.6319280584792224
BHLHE23	0.9704239046085248	-80.0695604052333	1.01728144474148	-153.51286162452283	1.0041307958716894	-137.6458915608526	0.7137717945769751	-71.6458915608526	6.658211482751795	-0.8386319977650252	0.0	-0.6020599913279624	0.0	-0.3010299956639812	-6.658211482751795	-0.027797161620935564	0.0	-0.12493873660829993	0.0	-0.11918640771920865	0.0	-0.1272611725273312	-0.9964067352759918	-0.03385826726096737	-0.992840208427134	-0.15739076038943792	0.0	-0.024568191490737076	0.0	-0.21824462534753114	-6.658211482751795	-0.007004901568658489	0.0	-0.11182050608167508	-6.658211482751795	-0.0034883278458213473	0.3126469028162883	-9.540607512240769	0.0	-0.6020599913279624	0.19576720787623075	-6.231361898752385	0.310330813182433	-9.886056647693163	1.5754081940079072	-1.5816987086802545	0.3213368612066258	-16.886056647693163	0.0
BHLHE22	0.8427106640807132	-80.00436480540245	0.9321863096381071	-171.0	0.9536740626932401	-164.48811663902111	0.6225286363958711	-85.93554201077308	-6.658211482751795	-0.05012229596312526	0.0	-0.057991946977686754	0.0	-0.3010299956639812	0.0	-0.3010299956639812	-6.658211482751795	-0.007004901568658489	0.0	-0.1624115617644887	-3.4463872708125742	0.0	-6.658211482751795	-0.013676222949234684	-6.658211482751795	-0.08990945440593186	0.0	-0.3010299956639812	0.0	-0.06803388527182737	-7.651051691178929	-0.0034883278458213473	-8.64745842645492	0.0	-6.658211482751795	-0.08990945440593186	0.30294772809915044	-12.434152181326482	1.31761510201628	-1.5406075122407692	0.2292222338792095	-11.795880017344075	0.4653169211108885	-11.709965388637482	0.06806266909796582	-1.207608310501746	0.3172164543747156	-20.65364702554936	-1.294679170944598
CLOCK	0.1931669603546054	-13.368556230986828	0.17363278709094854	-11.301029995663981	0.2667048761929262	-28.87942606879415	0.10151092929419908	-4.350665141287858	0.14185989993855266	-8.351639989019068	0.9928402084271338	-1.136677139879544	0.9928402084271338	-0.9469215565165803	0.1604468079918456	-1.2104192878355746	1.5754081940079072	-2.0177287669604316	0.2718942010220652	-3.844663962534938	0.2515112900997974	-1.832682665251824	0.2208686597719408	-4.856985199745905	0.31739612239608106	-15.053547734986926	0.30946624111619103	-5.576754126063192	0.7767498016950106	-2.438898616350944	1.4120387556490082	-2.3251388592621884	0.15695225263323515	-0.9507819773298184	0.1894622244908515	-1.9469215565165803	0.1549269679705715	-5.146910470148135	0.15198305865740522	-1.1414628024303608	0.1267546658408627	-3.1180450286603993	0.3840237094264768	-16.744727494896694	0.1913478293161622	-14.136082623042139	0.17358810109996195	-13.476253533188435	0.15022523709441704
FIGLA	0.2862408613803569	-1.7189666327522726	0.5143671569252425	-2.896196279044043	0.4730094292592187	-5.651695136951839	0.27550245157553765	-1.1958605676646494	6.658211482751795	-1.2041199826559248	0.0	-0.562249437179612	6.658211482751795	-0.5058454059815571	-1.5754081940079072	-0.004364805402450088	-6.658211482751795	-0.013676222949234684	0.3526529549505259	-257.7258421507363	0.3564649168120101	-195.15739076038943	0.2326257813098641	-91.21968268785984	0.4450115009282062	-300.0	0.3107117555015984	-188.85078088734463	0.2343423056833721	-91.05403929642243	0.3648699142036001	-222.52724355068278	0.3843457172173258	-201.98716277529482	0.3807599220755827	-267.09420411963214	0.1407022657113823	-29.659555885159882	0.1337914967959405	-31.229147988357855	0.15267178816911547	-36.19654288435159	0.03934345509926609	-3.4710832997223453	0.01830708857201189	-1.2596373105057561	0.9964067352759918	-0.9665762445130504	0.3520213519768471
HES5	0.3855991180180506	-3.6289321377282637	0.3623412254754577	-1.2426039712069759	0.5825679855807734	-1.2684112348132612	0.20158682775764308	-1.0996328713435297	0.02169180905021304	-0.3893398369101201	0.0	-0.3010299956639812	-0.05888166904897867	-0.15119529894819628	6.658211482751795	-0.5058454059815571	0.2409576662016543	-1.4377071355435254	0.15964058894108538	-1.490797477668897	6.658211482751795	-0.5058454059815571	0.9537602180963656	-6.335358024443875	0.5741308423973626	-5.943095148663527	6.658211482751795	-0.5058454059815571	0.41479719028505296	-1.5406075122407692	0.0	-0.12493873660829993	6.658211482751795	-0.9030899869919435	0.8058122075557029	-1.3904055907747799	0.3849851780392698	-4.58838029403677	0.29274862988713685	-2.910094888560602	0.9964067352759918	-1.0899094544059318	0.7093341520965256	-13.665546248849068	0.4593906366695488	-7.562249437179612	0.5234704969823964	-5.025028005701931	-0.992840208427134
HES7	0.4947266177131944	-9.801342913045577	0.22237969988714024	-3.2062096153091812	0.5300219509042567	-1.5287082889410615	0.2467768377186315	-3.3010299956639813	0.15184296302245515	-0.5670307091255943	6.658211482751795	-0.46344155742846993	-0.10185562806733003	-0.13253251214094852	6.658211482751795	-0.5058454059815571	0.3140323208030245	-1.8827287043442358	0.9928402084271338	-0.6736641390712486	6.658211482751795	-0.5058454059815571	0.4555678742300901	-3.18575240426808	0.3546133423465658	-3.336299074610352	6.658211482751795	-0.5058454059815571	0.2536671266696313	-0.9746941347352298	-0.23433802624235625	-0.061480274823508096	6.658211482751795	-0.9030899869919435	0.2408064931534262	-0.7958800173440752	0.400216721976185	-8.036212172654444	0.2790571448143921	-4.913640169325252	0.2837369718441133	-1.6861327796308465	0.581413087832092	-16.18575240426808	0.4940796085536975	-12.071604147743287	0.6163370066034014	-2.8297382846050425	0.0
HEY1	0.2400990151813469	-11.866461091629782	0.13547405833207635	-3.749579997691106	0.1778513480500975	-7.006123085058789	0.1281771394538946	-4.024568191490737	0.20887185178244266	-10.071092309756047	0.06996114425709282	-1.3840499483435988	0.0	-0.6020599913279624	1.5754081940079072	-1.3178549236261683	0.04519867407035075	-0.9546770212133425	0.12402166982501706	-3.0181813928293364	0.19949158968929545	-5.325138859262188	0.2365815303991571	-11.003926345514724	0.4033486000656797	-26.931814138253838	0.15561637313573753	-4.52432881167557	0.24030049476292514	-3.6055483191737836	0.11538481101216125	-0.42136079003192767	0.08954944638730804	-1.2097148359667584	0.10473931118223127	-3.0649968485463455	0.2182929982397122	-10.714442690992227	0.2394352931428235	-2.0867160982395814	0.14809640133242175	-5.088309841246139	0.4266381522289341	-38.171984935776024	0.3350758193697532	-25.467245621007503	0.2787432091286904	-16.286509456906057	-0.4589403211556589
MNT	0.16034327409145033	-5.860120913598763	0.09575671202252953	-1.8761483590329142	0.18579739274160945	-8.560667306169737	0.10174065260157797	-2.266000713461613	0.19712403134773185	-9.122053048370812	0.06862103918695356	-1.8297382846050425	6.658211482751795	-0.46344155742846993	0.16037539098516684	-0.6038006529042637	0.4004679930251279	-3.3675427078152755	0.26677702650822244	-6.342944147142896	0.22322379923990165	-9.280668713016274	0.2771995612003137	-11.284832642151542	0.44630131415491053	-33.772113295386326	0.2317571169012734	-10.943095148663527	0.10557687105249404	-2.543633966870957	0.039526559095101985	-0.5228787452803376	0.08572874162715642	-1.7375489102695705	0.12051784059180765	-4.359518563029578	0.3625501675090229	-7.694648630553377	0.43587784256070455	-1.7594507517174003	0.16500524940353584	-7.272458742971444	0.3438891589592709	-28.576754126063193	0.30466943666745405	-23.806875401645538	0.2573100927830269	-16.812479279163536	0.11538481101216125
OLIG1	0.9693387239699582	-85.84771165561695	1.1240587894043466	-194.19178902707577	1.1703963787979472	-183.63638802010786	0.8836108619233188	-79.15490195998575	0.0	-0.06803388527182737	0.0	-0.12493873660829993	-6.658211482751795	-0.027797161620935564	-8.233619676759702	0.0	-0.992840208427134	-0.00261361560268669	0.0	-0.12493873660829993	-1.9892469437031255	0.0	0.0	-0.040958607678906384	0.0	-0.12493873660829993	-2.3104553104434142	0.0	6.658211482751795	-0.3010299956639812	-1.9892469437031255	0.0	-7.651051691178929	-0.007004901568658489	-7.651051691178929	-0.0004345117740176917	0.3330730251624207	-12.468521082957745	6.658211482751795	-1.453457336521869	0.2104157344109458	-7.388276691992658	0.5049628685017559	-11.96657624451305	0.04026293374487401	-0.7670038896078462	0.31123806286296746	-16.659555885159882	-1.581763619053837
OLIG3	0.4872800983314556	-84.37263414340727	0.7072716128767924	-250.431798275933	0.7460417192525206	-288.2418453780318	0.6605034775348281	-82.8569851997459	-6.658211482751795	-0.05012229596312526	0.0	-0.12493873660829993	-6.658211482751795	-0.007004901568658489	-8.233619676759702	0.0	-6.658211482751795	-0.027797161620935564	0.0	-0.12493873660829993	-6.658211482751795	-0.013676222949234684	-6.658211482751795	-0.013676222949234684	-6.658211482751795	-0.007004901568658489	-6.658211482751795	-0.015472686656207449	0.0	-0.12493873660829993	-7.651051691178929	-0.0004345117740176917	-6.658211482751795	-0.027797161620935564	-6.658211482751795	-0.0034883278458213473	0.3029553005491171	-9.096367483915762	7.651051691178927	-1.709965388637482	0.12511486314873205	-6.655607726314889	0.5186292339627315	-13.331614083309999	6.658211482751795	-0.5058454059815571	0.4730495551359902	-15.455931955649724	-1.4120387556490082
SREBF2(var.2)	0.27960994371647563	-9.097453220686008	0.12748641947495554	-2.540607512240769	0.08352066850981434	-1.2479515521805615	0.3101975429399822	-11.104577453960593	7.651051691178927	-2.4078232426041333	0.5139556248253703	-1.3872161432802645	1.219650957250921	-2.1157712303673963	1.5754081940079072	-1.7619538968712045	0.2470679094485732	-2.4341521813264824	0.19902240566719587	-2.7189666327522723	0.2868551343427451	-2.7351821769904636	0.4961893872750662	-8.356547323513812	0.21756795187886407	-1.9355420107730814	1.2210200597196328	-4.651695136951839	0.9928402084271338	-0.712198270069774	0.17893838924874653	-0.8507808873446201	0.0	-0.3565473235138126	0.7517641448970291	-5.045275209020937	0.1872397059570743	-4.806875401645538	0.12337889615061674	-2.279840696594043	0.19792577848137316	-2.3106911408763797	0.42584936161770587	-20.10790539730952	0.2353351394291465	-7.847711655616943	0.23264285238168525	-2.8041003475907664	0.19261645729981425
SREBF1(var.2)	0.3470863310300246	-10.27083521030723	0.3006429303845818	-5.342944147142896	0.3621126618029151	-0.5406075122407691	0.4785538540021832	-16.297569463554474	0.4144372516975249	-0.5606673061697374	6.658211482751795	-0.9625735020593764	0.0	-0.6020599913279624	0.08740983314712805	-0.4571745730408201	6.658211482751795	-0.6439741428068773	0.35041947205134105	-2.208309350979882	0.13194684270846507	-5.576754126063192	0.2343817703679354	-16.567030709125593	0.0	-0.0520763801682736	0.02073972217949421	-0.645891560852599	0.0601606258278892	-1.5228787452803376	0.9964067352759918	-0.978810700930062	0.0339777763615408	-0.8239087409443188	0.11966867877199233	-4.064996848546345	0.26038095801369743	-6.607303046740334	0.0921734315043232	-3.7375489102695707	0.15841596728434973	-1.486782399932061	0.25595837640570496	-19.777283528852415	0.14174382165058688	-7.132532512140949	0.00933756239074102	-0.36957212497497605	0.2343380262423561
TCF4	0.3118956476287735	-2.3861581781239307	0.9964067352759918	-0.8794260687941502	0.023422969068074454	-1.438898616350944	0.9985594656407852	-2.856985199745905	0.10198499811348426	-16.09312646527793	0.9928402084271338	-0.978810700930062	0.0	-0.3010299956639812	0.3212083667402881	-0.7189666327522725	0.0	-0.2749054789185309	0.2102752261153012	-81.24872089601666	0.3005835239874283	-116.64206515299955	0.18897911045383786	-41.444905551421684	0.4843796553748744	-300.0	0.3206883755165945	-169.84771165561693	0.28618928922000103	-84.76955107862173	0.15085099881217784	-33.85387196432176	0.24563476679738194	-60.627087997029896	0.3031072003928896	-105.45842075605341	0.26459420627877506	-109.97061622231479	0.16108885452413502	-39.48412615628832	0.2560791846873041	-78.78515615195231	0.2058849388790542	-65.29499204066667	0.15548882895192132	-35.86966623150499	0.0	-0.3010299956639812	0.11275153141796099
TFE3	0.07753428490041307	-1.1999706407558657	0.4144372516975249	-0.7851561519523022	0.12349866702041945	-5.714442690992226	0.0	-0.4400933749638875	0.299508270669474	-2.114073660198569	0.22230657984409	-0.8356471442155629	0.2894774747843003	-3.095284454721319	0.07845451772042994	-3.563837352959244	0.20480361139509493	-2.1931419704811828	0.2984477951228321	-16.863279432843594	0.23487296175127756	-17.512861624522813	0.3272992300589551	-33.133712660915805	0.21465066454925785	-23.137868620686962	0.17446763060210804	-13.280668713016274	0.20319839223307384	-2.109020403010311	0.0	-0.4698003017969178	0.08802083537817057	-2.9788107009300617	0.3189208973744806	-3.795880017344075	0.16533587226061786	-8.101823516502323	0.10597081114749617	-3.0520763801682738	0.05755628256226328	-2.322393047279507	0.2814099095306831	-22.536107011014092	0.26523550137710844	-18.14996674231023	0.1801529419313963	-16.3829996588791	0.9928402084271338
Tcf21	0.0	-0.6020599913279624	0.5837627542562649	-1.2262135550188065	0.1966712533021664	-1.692503962086787	0.4846038408154149	-0.5867002359187481	0.11538481101216125	-0.5316526695878427	6.658211482751795	-0.9625735020593764	6.658211482751795	-0.9030899869919435	0.3624556161157741	-1.6635402661514704	6.658211482751795	-0.46344155742846993	0.8710836366907777	-100.58502665202919	0.7514572599227948	-56.27818938478745	0.540306102012102	-36.18775530319963	0.5947863991182518	-42.01637371287546	0.5580613189353401	-36.008773924307505	0.3738472655996263	-17.92445303860747	1.0828921832079623	-126.3829996588791	0.9501627065524726	-84.43770713554352	0.7428724624239585	-77.92445303860747	0.17733890053545495	-2.9355420107730814	0.2088811112151952	-4.575118363368933	0.2695339855408537	-6.5951662833800615	0.0	-0.4122890349810886	0.0	-0.3010299956639812	6.658211482751795	-0.9625735020593764	1.0116936606252234
ATF4	0.06469988476203943	-0.6108339156354675	0.0	-0.42596873227228116	-0.32120836674028824	-0.11633856484638239	0.1277442276195147	-1.1209041204999273	6.658211482751795	-0.9625735020593764	0.05244834356553955	-0.44490555142168087	0.2343380262423561	-0.8124792791635369	0.14003803744475335	-5.679853713888946	0.12185636233236045	-3.421360790031928	0.1194622919020338	-4.614393726401688	0.1677250356573993	-4.97469413473523	0.20194483387559792	-8.447331783887806	0.0	-0.12493873660829993	0.6775313336802631	-2.0809219076239263	0.07413041579437406	-1.5734887386354248	0.186297146065222	-7.189767482004916	0.2177506878523555	-7.510041520575165	0.2668122102675319	-15.085656842880558	0.5825679855807734	-0.978810700930062	0.004224524009162462	-0.3419886033428876	0.9928402084271338	-0.9244530386074693	0.0	-0.19654288435158612	0.3102284684316526	-1.2211255279972604	0.4589403211556589	-1.2321023839819094	0.2459052260649542
ATF7	0.9976015039514836	-1.8356471442155629	0.0995013355237817	-0.619788758288394	0.04438046167695495	-0.4089353929735008	0.15198019697640766	-0.9746941347352298	6.658211482751795	-0.5058454059815571	0.22204945329943784	-0.3010299956639812	0.0	-0.2749054789185309	0.13490432755041554	-0.8569851997459049	0.7350471164355067	-0.978810700930062	0.4670673350231042	-5.458420756053419	0.7715852629640545	-7.402304814074488	0.5849102338960116	-11.306273051076353	0.38896111715881065	-2.752026733638193	0.3179309946023961	-3.062482107982653	0.0	-0.3010299956639812	0.8226400215062942	-3.1123826996642636	0.3257312846984717	-2.425968732272281	0.4661352842810883	-7.638272163982407	6.658211482751795	-0.728158393463501	0.19238779839808692	-0.6179829574251317	0.4146371398920956	-1.0472075569559078	0.0	-0.562249437179612	0.24438414248174475	-1.8446639625349381	0.357121038384402	-4.4698003017969175	1.098437627610065
BATF3	0.3847054668100072	-74.80410034759076	0.5556423468521785	-9.360513510731414	0.4940642428868151	-62.3767507096021	0.3874265177235057	-80.24336389175416	0.4491598615097096	-81.61261017366127	0.1377521695737888	-10.97061622231479	-0.992840208427134	-0.014573525916998339	-6.658211482751795	-0.027797161620935564	-7.651051691178929	-0.0008694587126288915	0.06422152058916973	-1.5670307091255944	0.32782468292042777	-46.348721986001856	0.2510088311901884	-40.204119982655925	0.041987646177644986	-1.2104192878355746	0.0	-0.6020599913279624	0.0	-0.040958607678906384	-0.3033339387921674	-0.008330992620051499	0.2519778597212777	-24.847711655616944	0.035122603231824166	-1.5003129173815961	0.0	-0.3010299956639812	-6.658211482751795	-0.027797161620935564	0.0	-0.595166283380062	0.22219089877304293	-17.36151074304536	0.6430489179384656	-169.85387196432177	0.6420566281844852	-253.17069622716897	-6.658211482751795
CEBPD	0.07035499476730463	-0.4400933749638875	0.0	-0.6020599913279624	0.0	-0.19654288435158612	0.3624556161157741	-1.6575773191777936	0.3802190277704858	-3.5331323796458904	0.3621126618029151	-0.8210230527068306	0.16505629240236655	-5.246416941107094	0.16726178744465464	-13.18045606445813	0.3701610536326437	-7.270025714300444	0.1548758118528378	-1.8601209135987635	0.4138387496952185	-0.5670307091255943	0.2536671266696313	-0.9281179926938746	0.0	-0.18508681872492605	0.10690954214803862	-1.2403321553103694	0.11382682299123754	-6.2716462179787715	0.10131622941508546	-4.5718652059712115	0.24600706325211996	-3.062482107982653	0.14201792025633886	-9.070070439915412	0.0	-0.6020599913279624	0.5837627542562649	-0.7798919119599449	0.13737249472837534	-0.4596705252091262	-0.1254216821412651	-0.13076828026902382	0.017699829920694216	-0.3133637307377066	0.22204945329943784	-0.5702477199975919	0.06745169701548606
CEBPE	0.09596024798672488	-3.45717457304082	0.5825679855807734	-0.9393021596463883	0.9964067352759918	-0.8538719643217619	0.12324926008824005	-5.192464971931146	0.13547116988519795	-4.806875401645538	0.15184296302245515	-0.5702477199975919	0.05196217376047575	-0.906578314837765	0.1395096018209104	-3.958607314841775	0.4360622203805981	-7.231361898752385	0.0	-0.3010299956639812	0.7879440630841831	-2.2097148359667584	6.658211482751795	-1.453457336521869	6.658211482751795	-0.5058454059815571	0.2034758866394296	-0.889410289700751	0.13961916793337673	-3.3516399890190685	6.658211482751795	-0.6020599913279624	0.13750007241308831	-2.1056839373155616	0.16811919267159653	-4.655607726314889	0.10039316006966656	-0.8664610916297825	0.0	-0.2740883677049518	0.3212083667402881	-0.4775557664936801	0.3273343532854152	-4.214670164989233	0.28442029506514976	-2.832682665251824	6.658211482751795	-0.3010299956639812	6.658211482751795
[truncated: 373 more rows]
[truncated: 35 more columns]
