# Supplementary material for: Comparative cellular analysis of motor cortex in human, marmoset and mouse
Source: Nature. 2021 Oct 6;598(7879):111–9. doi: 10.1038/s41586-021-03465-8 (PMC8494640; doi:10.1038/s41586-021-03465-8)
Supplement: Supplementary file 4 — This zipped folder contains Supplementary Tables 1-23. [file 41586_2021_3465_MOESM4_ESM.zip › Supplementary Table 19.csv]

	lamp5.hs.atac	sncg.hs.atac	vip.hs.atac	sst.chodl.hs.atac	sst.hs.atac	pvalb.hs.atac	l2.3.it.hs.atac	l5.it.hs.atac	l5.et.hs.atac	l5.6.np.hs.atac	l6.it.hs.atac	l6.it.car3.hs.atac	l6.ct.hs.atac	l6b.hs.atac	opc.hs.atac	astro.hs.atac	oligo.hs.atac	micro.pvm.hs.atac	vlmc.hs.atac	endo.hs.atac	lamp5.cj.atac	sncg.cj.atac	meis2.cj.atac	vip.cj.atac	sst.chodl.cj.atac	sst.cj.atac	pvalb.cj.atac	l2.3.it.cj.atac	l5.it.cj.atac	l5.et.cj.atac	l5.6.np.cj.atac	l6.it.cj.atac	l6.it.car3.cj.atac	l6.ct.cj.atac	l6b.cj.atac	opc.cj.atac	astro.cj.atac	oligo.cj.atac	micro.pvm.cj.atac	vlmc.cj.atac	peri.cj.atac	endo.cj.atac	l2.3.it.cj.dnam	l2.3.it.hs.dnam	l2.3.it.mm.dnam	l5.6.np.cj.dnam	l5.6.np.hs.dnam	l5.6.np.mm.dnam	l5.et.cj.dnam
cluster_1	-0.280287458734499	-0.274550740102728	0.593958734021163	1.43465199380017	0.875336512218505	0.660726321993229	5.53943700385919	2.13525746734224	1.19205729837121	-0.386867141144517	1.9886879761351	2.63752508856918	0.747854535222791	-0.0116919389558672	-0.569096353810095	-0.284121522432341	-0.467358750247199	0.0179837630368188	0.230221236142668	0.302000225837617	-0.292419642820539	-0.531636844973596	-0.796464338159412	0.726110438551324	1.71687190099111	28.1173311158579	2.1694353105881	7.35590446834459	2.62606475080911	6.07642918821701	-0.405942864970535	5.74748815121763	7.50633566213362	1.5329123140008	0.436362403331815	-0.48150895427594	-0.600503224392183	-0.347308426691261	-0.165750988337732	-0.0578333537012549	0.079884559923754	0.136623056296916	-108.1481304	-17.39147397	-80.87942607	-94.31158018	-104.35164	-15.75696195	-15.46724562
cluster_2	0.415627375913586	0.551036600172049	0.510016211136752	0.201382652654716	0.267363757213662	0.495356388450477	0.654598815563691	0.716902474974037	0.854290693075359	0.500646315493367	0.518743431077301	0.519654124473749	0.645304083470742	0.597880790832619	0.599608532861862	1.13468139357775	0.369191471045269	0.387073469981769	1.32522353478251	0.562502556304909	0.448539972184496	0.370696121024206	1.11827129826	0.447697272770427	0.653932445524297	0.13925817138532	0.24613917849288	0.833577822155733	0.900589851172082	0.650663110086445	0.384140446707652	0.805931240930502	0.800929850662385	0.56221018956722	0.776502905893627	0.423562023199141	0.509568687302383	0.297369216289872	0.0642226713315864	0.988138292269205	0.632984111284776	0.530402064961667	-3.400116928	-1.995678626	-2.512861625	-4.313363731	-5.42945706	-2.345823458	-15.58335949
cluster_3	1.37059014236692	1.60703648030111	1.53415795004545	0.88127243111886	0.634177419707544	1.09573424497853	0.35114950450963	0.30246447555049	0.318829049133325	0.359274134771896	0.228112612563518	0.0883929804209062	0.145187581760858	0.102158164392736	2.18750144369548	4.00942617628233	0.930344444368405	0.634509280940213	0.722899126923574	0.7678485026705	1.88504280451471	1.93137248614909	4.36414624526336	1.9391899171802	1.03788193423329	1.26588059633097	1.71413234743684	0.682854885075388	0.490928145828143	0.726954110002505	0.369005131979752	0.430405386043135	0.219583649968974	0.223900284359238	0.0757782206048782	1.33776719016717	4.0293733204271	0.699060451845041	0.70089548763442	0.546276018946922	0.514123790448086	0.771452732825652	-1.505845406	-2.138465589	-5.809668302	-2.331614083	-2.860120914	-8.853871964	-1.268411235
cluster_4	0.423661982606177	0.601749162717419	0.567785226331993	0.655016840565846	0.390250213082086	0.792840125413423	0.373374810249766	0.581119533132495	0.889889686019431	0.700157734477983	0.33298372394363	0.565229964448273	0.41975037451157	0.417152800504294	0.966109421855158	1.43901483230448	1.04146139870859	1.43895352265855	1.5071611014774	1.16894519415034	0.409953757587547	0.595564761116813	-0.130755558812766	0.552559425843416	0.978250288696624	0.377942110608853	0.580677189860555	0.583858279433245	0.613230082651425	1.11329784471571	0.676832844518341	0.531762782321259	0.520352863461201	0.566568877256933	0.630134297877578	0.667950494890898	1.25683071428149	0.698911678664927	0.759118220406229	1.04095653768028	0.850108924518076	1.26622819875742	-18.31785492	-3.038578906	-2.576754126	-11.7878124	-25.42365865	-2.232102384	-29.11577123
cluster_5	0.686164485517369	0.632313615156056	0.522232169765687	0.204167646158418	0.496139558474509	0.503458783130702	0.903136685039451	0.42635028790396	0.600552759989043	0.475306427924524	0.416126214484474	0.337018299219927	0.604606434138435	0.555241434130438	0.5484976106686	0.949716900668186	0.450265880119986	1.60741698322033	1.02882226116486	0.907710921193431	0.861339577337933	0.529672071318989	-0.552439963344526	0.560395267734579	0.258025679108455	0.737117494274766	0.727532606625638	1.14073803815299	0.714328083814469	0.672062910051612	1.30805222385487	0.654613560407048	0.359491283678884	0.421914612856186	0.599725373948114	0.361239767206196	0.834741065195427	0.531849634396585	1.17384391833313	1.1409675839544	0.872276399915246	0.626423301215689	-11.75945075	-8.793174124	-2.530177984	-5.192464972	-6.083546051	-2.612610174	-10.27572413
cluster_6	0.341346977416674	0.459886010120038	0.326090427803065	0.191448088770019	0.201286454681315	0.46383558655417	0.303874556711423	0.58520466200216	0.69310111601075	0.48964198879724	0.379473280137303	0.332879049486486	0.428443060269917	0.433975085684499	0.674689868478746	0.689876337759257	0.239041524537673	0.511449619476186	0.717802947350629	0.408355421986767	0.350794481289563	0.53616762751963	-0.520211318217611	0.30700130625035	0.252545092585735	0.269074403701415	0.42791327821631	0.646694387225923	0.698722667383831	0.590634838263968	0.423135410888275	0.689811129753445	0.592894230286151	0.518692062801212	0.469399177292585	0.312112757210055	0.284772108730908	0.0942315029090428	0.0759455090084852	0.398512015230331	0.323371714359999	0.22646044850238	-52.49620932	-12.84466396	-2.281498311	-24.26201267	-76.75696195	-2.273272791	-112.242604
cluster_7	0.765562088071105	0.839176838635131	0.859097629241204	0.962547547281116	0.682193451824547	0.779205315501162	0.482876578536006	0.494032636439273	0.36916859464095	0.589493238950587	0.504634784469246	0.549047706175221	0.547817649083925	0.62953309359397	0.789670980256297	1.07874408860051	1.16913394260803	1.57384801121386	1.04923833139772	1.04695738197141	0.983363546579739	1.03244419041735	1.37188109706543	0.885099183449449	0.736272108741587	0.742604473876095	0.928544927882687	0.551814483718295	0.702330411040135	0.532085018214098	0.826356859458952	0.607775911817275	0.823939263654813	0.429715424965622	0.68067609994178	0.740570725443821	0.755612188438367	0.854875993130954	1.13760866881743	0.719554215923895	0.94108365874512	0.746735331608303	-26.7721133	-15.64975198	-31.73754891	-16.29756946	-34.1837587	-17.43533394	-50.65169514
cluster_8	0.140817987295116	0.532419249849238	1.22114357997426	1.4711742720525	0.878477124271936	1.14526569600131	1.09577670224952	1.9190688133469	0.781887299436043	1.54856089259087	0.960629664184956	0.442896877614059	1.19867863378591	0.379711690543407	0.518401109620321	-0.0703723431378007	0.00299324209058375	-0.119070476611665	0.295679423036712	0.375183274740749	0.0192618263626726	0.244110997101849	-0.403321301286688	0.863025445144634	0.347738971441035	0.637958693783362	0.837951938886856	0.780354472853931	1.96507734074274	0.71721344005232	2.59696618172271	1.08011627814138	0.558406762784569	1.06937614446986	0.436592353751561	0.408906809641874	-0.328620391340495	0.0657976115156818	-0.103154423818709	0.153984479083858	-0.085228424125422	-0.150372039354457	-113.2125395	-285.1911141	-300	-101.6968039	-55.87942607	-2.196542884	-154.2479516
cluster_9	1.15829529015717	1.32606197477549	1.09507124155571	1.28093694506382	0.946692290326319	0.957395273902796	0.250797243493089	0.166325030975323	0.199476575294267	0.161407638733508	0.0895261421523925	0.00597629087996605	-0.127279997391574	0.356233290236376	2.2447205330836	1.79611763558958	2.35032204387584	1.5104211547503	3.09713974515011	2.31651813062648	1.08334748843059	1.16816115726537	0.195186787232654	1.19013720636667	0.481107602905785	1.4338948688474	1.06237917020085	0.70854356986849	0.270508302318259	0.614096914555198	0.381200821367334	0.27763436875632	0.0348141362788545	0.00959426723024161	0.13438620742477	2.0108138833714	1.55722438454485	2.48793678050571	1.19202877024202	1.55241841116007	2.86595817560433	1.99618897246699	-3.612610174	-1.991399828	-2.407823243	-6.386158178	-18.24260397	-34.56066731	-1.060480747
cluster_10	0.786633930182511	0.9683766808941	0.760489503752956	0.779673322996148	0.512208029971825	0.606160787100437	0.564044975219513	0.537674142285772	0.470279271922038	0.389831072746519	0.514833981597669	0.39656833611522	0.413697311170269	0.474802020552005	1.33629165542159	1.38152784647254	0.838978446517599	0.941284810193728	1.2146788601635	0.923248917649826	0.900709196644742	0.853824939972034	2.60734445771799	0.774859719549714	0.551718133093625	0.683891562378388	0.789202477250261	0.779690228494474	0.608773000706684	0.467273375655239	0.844180592277147	0.725716233730044	1.00997330812619	0.446185229196978	0.510870177222428	1.21609046780702	0.910469153576126	0.808076594016216	0.69902866091372	0.738524135785265	0.780267057945172	0.913159213178929	-2.482804102	-8.26520017	-3.274905479	-2.249491605	-2.153044675	-2.974694135	-1.583359493
cluster_11	0.348556961908546	0.413598221699946	0.284824704705646	0.41813381014237	0.22248539942757	0.284265617418607	0.644082249605663	0.567658315393003	0.560963051260451	0.348622627385464	0.571613313822176	0.496839633467144	0.456565912062767	0.471457054711125	0.452354599110971	0.423095763857595	0.235447894374112	0.40291438168847	0.861844040460883	0.560282712531008	0.339924116578248	0.519574876987511	2.5415122946153	0.267644167569255	0.0872033217840099	0.252679282473064	0.225811536538357	0.935069799837993	0.69513066265042	0.649091409769156	0.378079640159965	0.872390927086026	0.660577649689601	0.515282006625018	0.571061063966726	0.304735324606515	0.104247528006125	0.173791741069821	0.288968621852018	0.286775735982516	0.301680442145591	0.287999942660061	-118.3968556	-70.079355	-62.74472749	-89.73048706	-125.4841262	-56.88941029	-49.1106983
cluster_12	-0.0451301829771387	0.0533592190774858	0.020068717763873	0.377969397582126	0.00315801174428686	0.00870324578536351	1.41196135072657	1.63821664486684	0.577517052217211	0.760591938113165	1.89609178337714	1.69202799704321	2.57680675175416	1.19902047984118	-0.199157699340909	-0.00535844530235578	-0.160720985998131	0.220993748794723	0.200897755673186	0.271370797121065	-0.160016739190655	-0.138332533131958	-0.824228968801173	-0.173441164786859	0.342305154416614	-0.168088466204219	-0.302167927423594	0.985676750880338	1.94369075413187	0.0964566933600166	0.868343635028264	2.39073304744124	3.1917099137014	1.50375451888477	1.39328678788118	-0.307092065942951	-0.347055193644504	-0.221309832974273	0.0949728866450327	0.126819862839002	-0.0683183784242875	0.0858743413070914	-284.9665762	-36.01954211	-70.88605665	-156.2418454	-73.22112553	-4.809668302	-300
cluster_13	0.538586635317197	0.789029170955295	0.957868425066488	0.683093340756451	0.498733998672769	1.04573786206496	0.401077474008106	0.664472592405382	0.846495193603342	0.835135474256378	0.371893327381161	0.541687957548783	0.475767201808376	0.484497366425157	1.1218104632046	1.55865748246443	1.10740958998031	0.985251816478681	0.81355703972385	1.29844684496056	0.515980571745546	0.701189917391468	-0.452687417374865	1.04704771613631	-0.283364542035929	0.500821101481435	1.04606717394308	0.573311347487406	0.755737414539213	0.601352979285134	0.914908776474449	0.623474624051289	0.66761129592551	0.553819588607698	0.412787047839297	0.675034965574769	0.910611058081124	0.91851520937188	1.04084015146645	0.555484327318797	0.931092063576538	0.620898811542735	-1.928117993	-2.279840697	-4.046723663	-1.381951903	-2.630784143	-0.943095149	-0.596879479
cluster_14	1.12573973983755	1.17657198149088	1.14924036911145	0.892827695126259	0.592513798602081	0.810690606251948	0.301581742979227	0.575190207951662	0.733936989071303	0.548244284442505	0.619019941908685	0.169937141651307	0.674039148060263	0.646209034684332	2.51072226537862	1.55453886125398	1.38191381946967	1.20543552240686	0.926553110696731	1.0326301055721	1.20878813155167	1.52408619544209	0.838897883421091	1.21491164557141	1.34206029198605	0.950391846768009	0.937042634794931	0.43670521855062	0.543585753945607	0.867884711903353	0.742048562890495	0.7625173266145	0.295463048411074	0.644632854729835	0.650223457594763	2.12502997865618	1.68306217090187	1.0469897685607	0.710010465715736	0.896882078893157	0.59253407362151	0.792697797648331	-1.204119983	-2.966576245	-1.480172006	-1.13667714	-0.602059991	-0.643974143	-0.728158393
cluster_15	0.627552997572629	0.819248686692658	0.73486753067343	0.681658424774733	0.57057786452637	0.650220909568059	0.700955417350233	0.918829809612769	0.835462084592219	0.673092634463426	0.745279644406305	0.805506251316259	0.710838812314633	0.932911744208966	0.67253338134738	0.58345404959251	0.525693382248799	0.970735909675421	0.608961031789484	0.968699516239066	0.499056702348867	0.539049164503761	-0.282525222615652	0.775645945876385	0.586905490096528	0.650379837525662	0.574284933428653	0.737170910102802	0.953926334723136	0.430834854047626	0.837824127137925	0.872097388171479	0.620946576384603	0.732881667159107	0.874701036679027	0.748340603142072	0.311477481856331	0.430042778927866	0.623559462943767	0.319527392246079	0.554253397707747	0.602560460136288	-2.679853714	-5.576754126	-6.153662888	-2.403402904	-6.19859629	-1.42365865	-7.665546249
cluster_16	0.351757854582892	0.345931777952501	0.317909772487575	0.540958820474779	0.405965376439284	0.446760601429056	0.274515401828357	0.386091158047681	0.373300526653927	0.468037038770316	0.292768291603253	0.31982918519552	0.597992315515946	0.573535188049151	0.8497894300923	1.12012193565959	1.32507707208765	30.804295349678	2.43312192139968	2.75237178049913	0.646621263085613	0.63028863174187	0.36009826049284	0.493956141527556	1.3704790179134	0.785234151659744	0.766321874069197	0.334866384447507	0.48634536262663	0.57386255404513	0.597738609861801	0.455533071893049	0.503919410783848	0.634259649436402	0.48041696799955	0.805090212907659	1.37825434334727	0.831576469058522	4.10619701720502	0.907134383120399	2.90574878851539	2.09381458927108	-73.73518218	-7.510041521	-10.23582387	-44.01727661	-49.40560745	-3.913640169	-104.4609239
cluster_17	0.514795559693185	0.576064097695796	0.398429384619454	0.316139689020857	0.204665740924387	0.282361886513835	0.659420462832791	0.679059453363374	0.873290575148657	0.554601036358074	0.593348767738212	0.507452035630147	0.859177027993719	0.793049881495476	0.626351840449749	1.10430648064367	0.443621615810196	0.823725339534404	0.931172656570195	0.503549633683427	0.49221235259211	0.288383281201261	-0.653587716169118	0.397309806742328	0.162510810926473	0.183227616762594	0.304304826090388	0.805048647264376	0.969674896269713	0.719636920787651	0.718281952604008	0.831781197442029	0.54290946735769	0.797490576374328	1.24034073786539	0.126047591296502	0.251470827155687	0.269064277141789	0.467293078015481	0.5264668778457	0.278002531573659	0.545228678318291	-3.607303047	-4	-2.403402904	-3.628932138	-2.931814138	-1.581698709	-27.1481304
cluster_18	0.618541041517931	0.701637297404426	0.875235353777487	1.31421643938827	0.895802466771097	1.04063983745484	0.578992494472605	0.403759375885463	0.781632188581341	0.632253291834699	0.202943631732674	0.731749133101756	0.59531019683617	0.426799220251746	0.729572107025028	0.993625020515668	1.60293782286816	1.32673802069569	1.36238248172545	1.12342245926125	1.1079935740138	1.4201513724541	2.50042037746593	1.37659479134432	0.699970845819457	1.40169538015291	1.55646725241503	0.382475821118424	0.502582720436944	0.514311533648157	0.546322250373799	0.317240572966464	0.497501852911834	0.415350434310813	0.515298625279319	1.22508498881138	1.32014159140694	1.54894247957722	1.24729040949729	1.31138668798583	2.62112298268427	1.97248129513957	-4.427128398	-3.15864053	-2.76700389	-7.619788758	-6.924453039	-4.583359493	-9.455931956
cluster_19	0.444819461733818	0.664532184745087	0.742427178427459	0.263926351585588	0.262687135838419	0.481233059383651	0.677009664824729	0.620538405658212	1.21923274120096	0.578449970652802	0.279713743183114	0.211064990009866	0.676767946159295	0.492980455078609	1.19866420669965	2.36272039803625	0.49915387527784	0.397543751816456	1.68953905269491	1.52039627362268	0.354198093026859	0.252075168002089	-0.231815427315515	0.376327631473225	-0.475447056677438	0.14271729810904	0.511305479355851	1.03235982401861	0.893482560680684	1.13398938501116	0.715085891692254	0.460987885434918	0.181679919679849	0.357194146938131	0.672337154527253	0.939039540195462	1.99262544373241	0.694782555274724	0.00719225864132688	1.02694639621754	0.673203848795036	0.303505632228192	-1.4867824	-0.485452247	-0.162411562	-1.625251654	-1.995678626	-3.179142011	-2.716698771
cluster_20	0.46251775454848	0.666072392827366	0.764852492304433	0.5389157034274	0.393476215211013	0.796747474099176	0.546775962407891	0.665316080557712	0.938899462342969	0.860581515702789	0.484363213067862	0.624455212978457	0.606837236189269	0.42720442566253	0.551466100395655	1.0071321283855	1.05894088699188	1.93022244841281	1.55770609816679	1.06287920586888	0.439602324014793	0.289649484133439	-0.409064722540389	0.78667836065527	0.731610094086473	0.493324575069483	0.69414664128746	0.575974431353703	0.640462254723657	0.475798288373932	0.85040557849511	0.589891765498402	0.781347686088403	0.75622932604552	0.596344371632529	0.535901007918962	1.02817954226895	0.984872819553185	0.814919840159691	1.65382778240201	0.765678206354889	1.48439337334129	-34.54363397	-13.17717835	-4.366531544	-12.56224944	-14.04866248	-1.078313525	-39.49620932
cluster_21	1.15051796230444	1.44418665032833	1.36127425095168	0.813108785060909	0.47934080195414	0.798477148170791	0.319745029421489	0.296528181737023	0.15552602934762	0.346746626781421	0.263620104240287	0.134261922282854	0.205936004215508	0.151351458017692	2.69513866271467	3.93129965826662	1.10430685557899	0.795173865252229	1.00359265060707	0.964192683309494	1.74414092642375	1.48038758591588	0.469258403652053	1.46128035891029	0.947010661289609	1.01697160426484	1.15872981748295	0.728812305062605	0.424295336781692	0.485484006618446	0.426482081801026	0.424011370176501	0.195041799410743	0.276973071601632	0.264689060589695	1.58741476062903	4.45207125348803	0.879612596276063	0.728412448914978	0.662776979356264	0.405066103313885	0.715483606752896	-1.542118103	-1.505845406	-0.906578315	-0.602059991	-4.257274869	-5.388276692	-0.764471553
cluster_22	0.737977841428709	0.736843868528694	0.803636918768508	0.587476246940027	0.610790041802033	0.769258165311222	0.622639131384056	0.633275164092956	0.868453510746003	0.625732661560362	0.567573773166053	0.394791627079793	0.612765743862057	0.581279306079528	0.740719256209947	0.979891768001149	0.545100373077803	0.632378284793341	0.622600975962204	0.698178135890512	0.754017698051537	0.769506018076928	2.31855684180569	0.711616761725718	0.313807017793488	0.787923780940612	0.654045899318704	0.746701399921783	0.798628960667136	0.713980859908678	0.559124574148782	0.989999855913433	0.754527472879039	0.693503203967038	0.442214970252718	0.581515603241236	0.62270721178167	0.415621580237884	0.753734105965641	0.730190053194011	0.847968278781539	0.659990295334889	-1.806875402	-1.204119983	-1.131355562	-1.906578315	-2.27572413	-1.324221658	-3.085656843
cluster_23	0.819823836192315	1.12854464582887	1.11029457988177	0.998166982858304	0.752788579629817	0.226296274601664	0.727648890356286	0.192787757808782	2.1213094796191	0.0495857315035902	-0.138927181703389	-0.104263848036037	-0.0927442455021143	-0.115487129231235	1.43677806873187	1.55753482475335	0.398456249844587	0.457467749095865	0.373495240599477	0.511056686802664	1.21500032710603	1.53723313741603	0.450898678313165	1.35935873891766	0.972354124148072	1.41760045111092	0.422315250117716	1.39335964367073	0.459799834403524	2.41412928730797	0.419462755395646	0.263591187674067	0.0914120249775994	-0.079181048643627	-0.154829990946832	1.15326592508884	1.34129992853509	0.383279797869007	0.704324576623635	0.399072900523227	0.312622862992673	0.387682010140749	-0.903089987	-1.204119983	-8.278189385	-5.653647026	-13.91009489	-23.36451625	-0.924453039
cluster_24	0.488193508379094	0.586127299752071	0.339651985539492	0.305331040658196	0.270380363796636	0.432570878957637	0.520236516542158	0.669326260672304	0.577673862933249	0.4830727508815	0.517391635595479	0.446605182052129	0.746795275568975	0.802887448295594	0.75192510464552	1.21663488331736	0.251131596885198	0.756907258723525	0.998330803138877	1.05755665668145	0.387529213167791	0.328466515914184	0.0463737899733102	0.275951605065937	-0.173323228303293	0.246294860743689	0.237934979169992	0.7910723232116	0.818630821208074	0.625700137386484	0.481236908062701	0.899155711051964	0.779027041120269	0.822503482373306	1.25431340848395	0.216310327556912	0.325682367252562	0.0811829329652376	0.187572643974378	0.375607009339441	0.415118488088836	0.382346829746433	-280.8356471	-83.21467016	-92.96657624	-200.6882461	-300	-107.0814455	-62.81530857
cluster_25	1.29632831123645	1.38445372002026	1.35913347996123	0.171319956433329	0.321390156633061	0.313011565296183	0.35820084118751	0.416711182285281	0.461012963974769	0.215495001791971	0.0652341358530545	-0.0739167733778146	0.107059037320207	0.375242874043943	2.57337990328506	2.33139457413424	6.95815966720141	0.772474096756027	1.33898286105825	1.37003539100412	1.17940521081649	1.37776982950683	0.171322561921714	1.26582457006149	0.331427715924446	0.368027160535368	0.256657438148425	0.562905132153472	0.520951418779213	0.449063962972688	0.240091211299393	0.146318692637592	-0.142447145545687	0.191486802163962	0.376007324603534	2.44475398885021	1.8378588371954	4.23548052665053	0.423972240839765	0.759491738879873	0.634813404959877	1.14708276982951	-1.415668776	-1.505845406	-4.522878745	-0.879426069	-18.93930216	-9.991399828	-1.068542129
cluster_26	0.694209659578159	1.44331459351898	0.906048930229218	2.89437651554415	0.698927487208659	0.0571157324516237	1.16919387743383	0.301321017838072	0.533190598796505	0.698148566311216	1.24596527215229	1.26754404371243	0.772917223839655	1.92663265597538	0.301146651051348	1.84901407975844	-0.0178841645367435	-0.135390757187887	-0.0460782708398416	0.0589953201309833	1.26483998446271	2.18810818532284	6.1902363436578	1.10090571125881	3.46357326462691	1.25243173356492	0.394802124465759	1.4463645553947	0.443692359266275	0.867896987613523	1.08247627936283	0.570626165532902	0.720413727754687	0.666280341857615	1.96424832643154	0.805893767239671	1.26412058290037	0.190929268434265	0.0250572079698298	0.433606089657661	0.287451831188891	-0.053460459362302	-3.482804102	-24.86966623	-25.36653154	-18.49079748	-16.33629907	-68.35654732	-6.169411331
cluster_27	0.708208158818803	1.37476682800469	0.778301175597746	-0.275086736314992	-0.144269508436667	0.358069019497247	0.234434964402517	0.4290511741579	1.09767193653724	0.0781405685627024	0.506495963751062	0.0771026383534734	0.387045443976161	0.638607141525898	2.84596968036512	4.57860654428659	0.716272570904307	0.121307774833934	1.01348708512497	0.578699632198778	0.504109740462925	0.861422490730321	-0.595905976666908	0.639779488675141	-0.349194352153329	-0.20172147788298	0.12530608153026	0.589744872338054	0.681697388834561	1.2434847289477	0.132345012299808	0.611028049400402	-0.0784421860914769	0.190765873483179	0.621802885276767	2.12446997101224	2.2654907712616	0.727323716460007	0.196706315595139	0.475100824841855	0.115437397654562	0.102815772908731	-2.085128182	-3.580044252	-1.262012674	-0.580044252	-0.602059991	-1.505845406	-25.93554201
cluster_28	0.704420688300787	0.767321462142776	0.703668513032684	0.524756369279712	0.495627475228266	0.546495418118467	0.538229556306128	0.631401279299665	1.12942869106647	0.569736582390363	0.674367582122867	0.537623911795215	0.693367417673139	0.541059686036478	0.993776381693305	1.30963811757275	0.705762183074691	0.815942260804678	1.13596681775281	0.840374634632303	0.657872277254197	0.747046147005741	2.06905528684317	0.669037157768312	1.87254572655206	0.717072434381506	0.537028650646231	0.813803761753845	0.612853443448553	0.889982723645943	0.776320350833514	0.841986419189674	0.667593657648442	0.82477949041725	0.623748639374191	0.764412261854951	0.852338888518934	0.530439816349867	0.494794289460846	0.54298707319477	0.773368429615589	0.872850344791139	-29.19859629	-6.039529222	-2.1837587	-23.41680123	-3.725842151	-1.278189385	-32.52432881
cluster_29	0.846940883738293	0.834860167279377	0.443099722180479	-0.111335373279241	0.406994147230873	1.9840673227035	0.355870853433344	0.746684776225776	1.14886373000213	0.530157283377332	0.5699744191533	0.414723856925423	0.526040317490873	0.989873858935322	-0.010183849744467	0.23714618246219	-0.0280346609309397	1.36649600221381	1.3690926603239	1.10118665616084	0.857603879247139	0.584033667264068	1.59473494293133	0.408653529756859	-0.158295995872021	0.632843676603293	4.28548381975371	0.445033676098396	1.39917839886788	1.41443576579937	1.44643241649236	0.563576444496431	0.705491926266043	-0.146155121712703	0.521898196570813	-0.362045827914198	-0.335687418709489	-0.283060848407235	0.268809826398308	0.202445097778825	0.594834251516117	0.181180093033936	-14.14387556	-124.1643094	-37.39794001	-8.804100348	-0.821023053	-36.33913452	-6.175223538
cluster_30	0.372107211627863	0.686746043923944	0.680580435508168	0.343979061891111	0.450909770939403	1.22909349175955	0.399958879548189	0.683296305289368	0.976305060747691	1.03513584781712	0.385786425913803	0.67144814111465	0.467504125918045	0.321194995346093	0.807628375516252	1.09991831996565	0.659189698960386	0.923255922231666	0.708041095474265	0.596200009149152	0.36001797127907	0.550630865432474	-0.322720683254207	0.467246194619098	0.253336323850361	0.444771708451182	0.884701553687183	0.585089688142704	0.707575524033935	1.04479588760346	1.15120253620707	0.590569541171749	0.829319617271473	0.598399118202638	0.424561470434886	0.371528419144519	0.778121992667587	0.585951435303743	0.599572641849029	0.757174919108028	0.333136186507641	0.777198313982772	-7.4225082	-3.396855627	-1.204119983	-1.505845406	-7.160521953	-0.602059991	-6.581698709
cluster_31	0.417840286163788	0.536802638284507	0.398849269405586	0.338551064839109	0.354167855443731	0.410132994992264	0.543296645098481	0.762521272715993	0.772093423732855	0.577945417049037	0.642207588668605	0.522876747553108	0.691425290483377	0.675068695819934	0.822713001579377	0.841509553145552	0.337611961536055	0.924776541588944	1.04348221617036	0.963650198756327	0.411847033369796	0.469455365739371	-0.338114561837685	0.305678182205507	0.390225794952536	0.439817566130286	0.361975284999643	0.812144558058903	0.833765042081282	0.830632012192216	0.781647920534597	0.816696766977577	0.466691863254801	0.749923888683815	0.796515827751337	0.441984365346768	0.37807551648338	0.202593007373226	0.324320840518416	0.272349472477126	0.637241608596671	0.593108609658291	-18.22112553	-5.300162274	-0.804100348	-5.400116928	-18.82973828	-3.128427064	-18.06098022
cluster_32	0.602288964781549	0.62679095173828	0.623821327766545	0.793423303569426	0.399999186867773	0.516213271345794	0.922454330569261	0.473438626106142	0.662232414431568	0.148936881771673	0.463032997526893	0.644162941547105	0.559784607835269	0.327212601620392	0.453598588276176	0.539079962988092	0.579916436167066	0.598735118536405	0.694773768728494	0.441284254049408	0.525160375579971	0.548226429801787	0.418303742374499	0.600020823990477	0.280012499387719	0.649484960187588	0.745370433439535	1.04253563289601	0.69153837452052	0.944205641741841	0.194100311819023	0.773810837369399	0.928475374612788	0.745989963981082	0.416629486363177	0.423652556048673	0.348343985601924	0.428511245225243	0.363098674994405	0.313295492076346	0.299865363404246	0.272169701588029	-12.3757179	-0.505845406	-3.403402904	-29.95467702	-55.44611697	-3.253365801	-10.40782324
cluster_33	0.519835735316514	0.656295267728107	0.536419239884503	0.717296147989714	0.438695900078331	0.467817652206484	0.544059402557778	0.577789795953121	0.446574462726663	0.491333406403528	0.537215670832279	0.515571894882874	0.504700181658337	0.717544110085362	0.729326087534105	0.514710684826542	0.412140233198212	0.921621699017941	0.513665939028938	3.27885698231998	0.867588533033168	0.412734687736352	1.56189146959167	0.912943611183979	1.68326245897478	0.447330104327161	0.543736168168432	0.816418870096678	0.626580507943429	0.587249346364653	0.614721429869322	0.705033882677142	0.696119002083771	0.707315400978249	0.980716675936656	0.440784340982141	0.365201063293482	0.203115517116929	0.38930646675855	0.716670655311089	0.355638093190145	0.655170033935822	-157.9829667	-80.94692156	-66.05109824	-116.3575355	-194.4225082	-64.00612309	-39.89962945
cluster_34	0.180765333587477	0.261498608356915	0.0546452818945804	0.458243574825256	0.0713165151691019	-0.0890337067109255	0.425264435032902	0.229631378230612	0.230756433050014	0.128233290813998	0.354258595798388	0.501717275227824	0.24107410255806	0.288331889772784	0.425975634318229	0.481846462458332	0.641025623681881	1.47853081458549	1.08548266375652	1.01511915705315	0.431311384531652	0.439341245813925	0.0267785433561532	0.16428493036093	0.420201621358922	0.291126922349176	-0.00857797652500963	0.561318243818351	0.298680717204869	0.253807221517362	0.277818710773664	0.518850415106446	0.417481702815193	0.246317569036963	0.393360373596972	0.17778745652575	0.426334952168996	0.284914457332909	0.877678134088481	0.880128243517257	0.815812849827608	1.06747876077621	-300	-243.838632	-247.0741724	-300	-300	-140.1499667	-148.0181814
cluster_35	0.263796135091634	0.398970712814961	0.477640577027545	2.47133626879346	0.35887924395814	0.000113763388441113	0.919820053896576	0.847755566618174	0.280379176852039	1.00273170140665	1.03783350315235	0.567740341109432	0.998774734088662	1.17700134418779	1.05764741119345	0.848962406483545	0.584661663902073	0.796173331374382	0.560494130109562	1.04812826021965	0.252596206130059	0.459698446439866	-0.295275171778386	0.343520004576454	1.65558367883366	0.509220124263445	-0.042231964047067	1.07977262859977	0.967130638819097	0.413027828251743	1.3842740028339	0.909920248650209	0.244536281820418	0.858698743659535	0.863552338689671	0.561632143000683	0.204682620344654	0.395911308528631	0.0634440173110535	0.308686409639111	0.26640633244838	0.146285833804311	-11.31966449	-8.53165267	-10.12784373	-6.832682665	-3.869666232	-1.63638802	-10.57024772
cluster_36	0.270541800737966	0.458505462259207	0.458248407027172	0.272236257676565	0.295373372727167	0.542389029809101	0.559245919804984	0.618419703417955	0.713232106126059	0.601735439902869	0.603791836073048	0.697996291209971	0.581500614246886	0.335516695702917	0.771371235046317	0.96514418312338	1.17251522621557	1.45411432685023	1.01015258394235	0.993087800536229	0.149108315287007	0.444803531182585	0.554558265655387	0.516190168568578	0.368900400868336	0.28130667737338	0.563384121093767	0.676172663985644	0.708888884361588	0.962644413389605	0.812483181866571	0.731941927216967	0.718516258697	0.605067621528021	0.621724853666546	0.395132084912317	0.651026130940889	0.836504335474386	0.802547626996598	0.691217323654045	0.733296791309624	0.6741049782494	-13.13489603	-5.744727495	-6.223298816	-9.387216143	-2.89279003	-1.679853714	-7.126098402
cluster_37	0.789972119321289	0.972046669071082	0.998473514845889	0.679913829260558	0.389538079916112	0.693162525208873	0.454783263695693	0.427310604455948	0.539293097831833	0.430809685913233	0.392501295065391	0.121920072307861	0.398318789987703	0.267720953549421	1.55671826711204	1.54551490400957	0.911666425781863	0.87212073614053	0.642348472290687	0.932361679800379	0.82158517630417	1.47572739176561	0.0710016495292464	1.42384278328524	0.393227998926366	0.672256084113723	0.864177015467998	0.658957819127244	0.482160795923128	0.502974337392827	0.471907764335468	0.554745142303017	0.290436616000991	0.322035782092465	0.105966206720915	1.46471622112018	1.78660035697811	0.923963392297149	1.18880344575915	0.808623671017009	0.494190209618786	1.14697950437955	-3.295849483	-0.673664139	-2.258060922	-3.079354999	-6.155522824	-1.946921557	-0.89279003
cluster_38	1.30925032599899	1.72165453488144	1.55966149794182	0.949421328310075	0.56730717159908	0.70696851973301	0.313543274140462	0.250931982160542	0.55493985468012	0.276101180695539	0.0782194000398144	0.0367918396449418	0.125944423393264	0.0936939175000756	2.50142186848181	1.82167057526435	1.28378184942845	1.01912233010094	0.994191000515828	1.61490842844645	1.51393719861481	2.36045051204874	0.971812020205284	1.93899461874999	0.262304794427806	1.06692878849753	0.970302743535989	0.749178947366202	0.331020050947137	1.2612886096639	0.647944542456082	0.33186002020953	0.0967593665933559	0.195236203097597	0.0283676978221174	1.74798075908469	1.71263309991255	1.20920798207872	0.719172260266435	1.04704724427128	0.291555190022024	0.632602134394268	-1.262012674	-0.694648631	-0.928117993	-0.425968732	-4.57024772	-3.263603498	-1.046723663
cluster_39	0.660496954691209	0.60189458632004	0.462912170938933	0.479337534596251	0.449807854505751	0.564029792907604	0.186300355476973	0.387405244726552	0.600182785050379	0.348219434670635	0.227276960039369	0.199331497555029	0.231289083787375	0.582722086452361	2.32930977566309	1.88625000499405	0.889597279790863	8.50212691933143	2.77532105559841	1.75360459552754	0.561549595089565	0.565228672012466	0.24977634936633	0.438559361083808	1.33551676546995	0.572483135854856	0.561290438778823	0.531735796461195	0.584366070993131	0.685746821032873	0.394623856934953	0.462732055428065	0.47238260724695	0.402727592672252	0.82557937249462	1.14051746687662	1.06546436304628	0.41364071569955	1.99538882490118	1.2529400626485	1.1954325520007	1.44676987978746	-4.777283529	-6.721246399	-6.351639989	-2.93930216	-2.402304814	-19.70553377	-1.974694135
cluster_40	0.65779402607582	0.791807354951231	0.671667001551895	0.584417811922079	0.370527321740899	0.465494517235231	0.675023700455084	0.705157823476479	0.876604281530231	0.530813253398309	0.584611518550685	0.418045711083482	0.658073623215787	0.656688365576531	0.817162837215085	0.591377148852452	0.871210364682037	0.844059479300899	0.54789607102618	1.18480310306267	0.628735298259264	0.611152171332573	-0.46426884780637	0.584436790946198	-0.170362463371579	0.353713337744089	0.276408145279769	0.803159559283232	0.720755377579174	0.70607987536626	0.678084052452361	0.818420972986944	0.631001335735618	0.721846535035084	0.83744573155186	0.559342689330157	0.452637485697817	0.831658307910592	0.693314383563931	0.875610467580876	1.66975883411433	0.56415902695184	-1.033858267	-1.659555885	-2.109578981	-0.465973894	-0.876148359	-0.782516056	-0.149353765
cluster_41	0.965892269465028	1.09064901761949	1.04924032641256	0.824338094338011	0.627856670778992	0.81885366399144	0.509932717758004	0.538104397173951	0.440022491369141	0.282245901291725	0.4158037352597	0.176927858463638	0.281548757016175	0.340319852506717	1.28993692702279	0.874878163795821	0.714716959087016	0.591417670098171	0.777329217858789	1.32102536057217	1.0269931454574	1.2819293697085	0.652416219625696	1.00900330032135	-0.250148720793761	1.00579443221622	1.1237792965142	0.722038673870386	0.556277975118627	1.24519497156514	0.516833092033014	0.723883321041664	0.301900171033921	0.476347086422319	0.368881490073081	0.915164303800674	0.567385410407202	0.706986078671589	0.584836406673954	0.936395237739935	0.487316359004349	0.331220645662937	-0.749579998	-1.906578315	-1.485452247	-0.978810701	-2.029188389	-1.041914151	-0.602059991
cluster_42	0.915726565085452	0.814002745360058	0.700064710236764	0.881612814287746	1.05449393569664	1.49638997861795	0.367822926786661	0.383181417054785	0.61716452560332	0.313520669771517	0.232091385637392	0.365142220917436	0.381276910788133	0.249267092548823	0.695367303354792	1.02920467141241	0.431039599957118	1.32957477706062	0.535714520932063	0.449415648832085	1.05582237402762	0.653171574381516	-0.825169045971393	0.490369798201976	-0.228191948728399	1.71021264176955	2.06929906470543	1.00778996200352	0.515856485195728	0.913485947237565	0.27059695371593	0.615123712291132	0.617694766494675	0.489206158071631	0.224983412404323	0.26583859835273	0.476977350739107	0.349211807592458	0.82170615431131	0.482026550446662	-0.287362259338385	0.257530023403875	-1.046723663	-0.962573502	-0.643974143	-0.301029996	-2.119186408	-0.804100348	-1.496209317
cluster_43	0.908115996362214	0.882634782136188	0.801984380801622	0.99555838782904	0.872757849580897	0.95044429288052	0.522543710385048	0.576566721997919	0.83737936379808	0.846626758698409	0.511150521776613	0.563396898343294	0.592825544290191	0.610484140343751	1.24103552900708	1.25997061412894	1.0333236478938	1.79824734446251	1.07657973535544	2.03654953290934	0.810018613873804	1.32275105799886	0.555345471659143	0.956184546108465	0.90577122486374	1.07388732027355	1.10569817670596	0.579174858671319	0.652346465429666	0.791019802637314	0.923656019719892	0.651293962614452	0.383480502891905	0.772256763616377	0.758043118166041	0.972651607463966	0.759308534195766	0.839855049412285	0.844326777746657	1.12015136481247	1.39616886193551	1.02717518330954	-1.562249437	-1.754487332	-1.016824928	-0.71219827	-2.120330794	-2.562249437	-1.290730039
cluster_44	0.714024973775582	0.624233368513123	0.535205467561744	-0.163901827426573	-0.0858668782166042	0.10366991093973	0.735879118021745	0.699906991288756	1.12293679871169	0.290892788772191	0.685785009941415	0.305612371882538	0.928137479115063	0.94255231270651	1.06219632331707	2.25566070266469	0.0460640768460898	-0.0680679823064679	0.211943012779024	0.145312047871189	0.534589033540533	0.376413337181508	-0.0917722486593923	0.366269797192776	-0.316704791828907	-0.208543784146491	-0.0964820101487709	1.03580167411275	0.986252611005493	0.900130387234873	0.0990329192438191	1.1174099862259	0.397775364005054	0.742263132702253	1.35027672915774	0.595192516615282	0.639645032327222	0.149574818680946	-0.146975988546783	0.0352076860951062	-0.348980996471535	-0.129248894845085	-40.82102305	-25.39147397	-13.38510278	-19.31069114	-105.0447935	-9.126098402	-200.3968556
cluster_45	0.640211967083388	0.797511389652982	0.672727452054302	0.492635995866112	0.417780321198651	0.420325973320901	0.815114154614939	0.708038165344744	0.78787963758228	0.683842221405009	0.790746049364072	0.642515896850096	0.790846524168636	0.753163860998323	0.639650304553372	0.717052621296924	0.491040713057931	0.944908815056032	0.733551272464802	0.903056580592386	0.728376596756297	0.73862734068704	-0.368403495064832	0.65451454129059	0.592268775621136	0.355865346462561	0.388526647372328	0.978403118819901	0.896770226704752	0.810070718944089	0.395950650352072	0.998110456551161	0.869717420406852	0.650599705605032	0.729119630355807	0.193324148205563	0.54496630850735	0.461243128748782	0.352565238773911	0.628981725744345	0.154631683851971	0.325539928616633	-2.448550002	-4.159893906	-2.094743951	-4.35261703	-1.568636236	-1.950781977	-3.991399828
cluster_46	0.519140978329436	0.644139486727933	0.799183483993099	0.474540364150364	0.42100097037122	1.88819702387024	0.369734747507275	0.780741539043929	0.956293229674706	0.979125601397122	0.264666434044066	0.784359738835703	0.369759366683491	0.336436460593584	0.82739900253679	1.9224407464703	0.727649681708321	1.04263783922611	1.22901460656346	0.95364251038111	0.425398734346331	0.661437857445682	0.753441831304474	0.733236873551752	0.158039870167569	0.330226603563567	1.87740406414005	0.432662101761716	1.08967950788046	1.27173250357412	1.29028043630898	0.486287844319375	1.58460440956466	0.410988779459937	0.375740455371276	0.508808892020035	1.66791843098378	0.622858134816972	0.48165506471551	0.931806544787688	0.582436266158672	0.601542264011484	-12.63078414	-38.24718357	-58.44129143	-8.70333481	-5.036212173	-3.011441043	-14.09366496
cluster_47	0.774114864785304	0.743777829183197	0.687371069100483	0.776485407172514	0.57786833309175	0.632097754617337	0.656828847894827	0.674196325948704	0.814516388537417	0.716368250886567	0.748041381576563	0.662564519624506	0.723498773125974	0.762258249619742	0.758590163194426	0.569018191811732	0.696677581397692	0.726221148341278	0.917711748162936	0.843617986280501	0.690945594793747	1.04724621563097	-0.585373550055352	0.779630960156744	0.525776247237084	0.916842941778933	0.739818869064555	0.84218395365956	0.809068500352831	1.1241805368187	0.86450674471634	0.831107256132537	0.709187044329089	0.881906357475972	0.523187283304009	0.505258967922433	0.123812083549982	0.383012596657401	0.14577151732504	0.583437491279745	0.448980588977932	0.414660633339381	-112.5406075	-33.07314329	-50.25258819	-83.11690664	-125.9788107	-39.4436975	-33.70996539
cluster_48	0.401366267914726	0.489312453689107	0.409819184287528	0.555257326025437	0.478458617849602	0.515914445074924	0.770031539433586	1.05153264946675	1.02883312810694	0.862164128586641	0.843211174774033	0.630228681595533	0.990103366249132	0.744567190493866	0.452134365688398	0.217998600230226	0.366026611112343	0.99559298491422	0.449934188319632	0.523835236136516	0.263620474098085	0.411657818154109	1.46290713481881	0.329141881302549	0.161068835631438	0.433213282423127	0.298762305967074	0.945240883791289	1.01811534187238	0.943584496340221	0.861596082506097	0.945802457093466	0.657932075282485	0.789218409155987	0.531909508049855	0.266513090254835	-0.0418735687040163	0.390987582926211	0.543579610636536	0.381213110743031	0.262179823310262	0.342297325075902	-45.59176003	-92.3053948	-64.41907502	-42.89962945	-0.643974143	-1.204119983	-2.954677021
cluster_49	0.755495501449125	0.70143056187085	0.713343978265834	0.863608881024401	0.616859831261481	0.622606192732197	0.360135644689493	0.428087614146869	0.443696353285504	0.515959751572216	0.387788133244848	0.373139010153089	0.452401318952291	0.586653838174248	1.20527588233109	1.16782936490291	1.14321379086005	1.65976498367178	1.75353086574694	1.13943738614069	0.964761367877049	1.07334143947699	0.274153747165043	0.897260540049474	1.22917285365507	0.871158794493965	0.763522982966195	0.403647956444144	0.527416382444428	0.599579334525875	0.794088630631489	0.458980722792629	0.468353346793963	0.669293271311009	0.693428638564026	0.811398969853171	0.936543232173099	0.610595982312332	1.07418907405953	1.5217189083735	0.956213965761058	1.04064744653493	-101.844664	-27.17263073	-21.95078198	-61.95860731	-157.3936186	-17.22184875	-99.75448733
cluster_50	0.558066944003815	0.61162439351193	0.497203834462479	0.579096777497131	0.421282942927772	0.603290768759949	0.681391215680197	0.683841272818744	0.561509854151164	0.42989826378046	0.604367183946145	0.533047842221895	0.575429086912674	0.432099139696994	0.760165089112648	1.15519064626844	0.452437188363842	0.724357875829346	0.701539937985103	0.857499545810511	0.495811329568704	0.369427974447608	0.0343803786811347	0.389528584267173	0.229596138225786	0.559593980886138	0.545006560823705	0.960030887761276	0.816207608554989	0.401347867226852	0.337299934911936	1.00644885407658	0.744773856000574	0.567692556213065	0.543351165770961	0.397803862172438	0.538534020717455	0.263124931693664	0.353976915356019	0.342715573627681	0.377084704202815	0.426694482104586	-64.40671393	-13.91364017	-32.16430943	-53.35359627	-70.9788107	-22.48412616	-23.4867824
cluster_51	0.599709214746724	0.797417395087062	0.69384558262348	0.895854190279831	0.616902131317948	0.721866368291575	0.56189087401769	0.711249423249156	0.650869401517397	0.728456319618267	0.540247481812492	0.449510998582634	0.714919204113784	0.739412570125784	0.814381705036813	1.06302380418598	0.413503798196282	1.12970704410129	0.902982843693883	0.96542283487475	0.659784226311834	0.605559468202944	-0.288884633173455	0.535185546922456	1.50318677657464	0.742169274558755	0.74838274357039	0.818003770053235	0.785460524997851	0.794935789605869	0.762772550104809	0.749058499066323	0.51440740057572	0.631085946964709	0.87186099463633	0.505411292719423	0.680280573443391	0.353881536430137	0.481300921747391	0.772597763003792	0.74770031395335	0.648723054782479	-3.095825632	-3.250263684	-5.698970004	-2.232102384	-1.739928612	-4.283996656	-4.744727495
cluster_52	0.785299217722742	0.799954926319545	0.733775592442171	0.558525370036297	0.713179483344711	0.92081076343086	0.394598277938757	0.505226525767283	0.703196136895408	0.323547380776722	0.505359054904887	0.277003003032039	0.598057316534618	0.627600267379326	0.840737186157137	0.727792638240939	0.413111719770477	0.400288115152576	0.54250644946215	0.596553464536832	0.494895437230505	0.518875826373237	-0.372489223092957	0.667447703276727	0.454699192550992	0.864154687099174	1.06475338336905	0.5905683076961	0.612149519416867	0.718518905591502	0.362792649318176	0.778160866358855	0.631885263288302	0.801560428327775	0.586013579709178	0.633428456684044	0.315616578081299	0.350964732546611	0.302387558361448	0.695836077175196	0.315053870742764	0.141306095564373	-0.838631998	-0.510041521	-0.562249437	-0.777283529	-0.787812396	-0.982966661	-7.252588192
cluster_53	0.551801119358649	0.445117473324103	0.449662818146082	0.46292829877897	0.156265165241746	0.41196685108245	1.12427684243141	0.515271841257592	0.711340807280286	-0.0826961740870229	0.629897209476469	1.04028795854204	0.321599467343787	0.0612841125847563	-0.02209368991648	0.114506426862569	0.296377640593206	0.355320687747361	0.335642637743592	0.447015021247165	0.23290094347223	0.175916974198749	0.179711340941586	0.3023860510183	0.520587003865242	0.275379941212971	0.315771691392185	1.21250013917597	0.732454858472546	0.92578565756953	-0.271609084931833	1.520265669909	1.32336689088719	0.548495191732668	0.0769080889926111	-0.0146150608661873	0.0243412145651264	0.183342757486292	0.0609448825960856	0.080865862237538	0.073435313470981	0.105305487387887	-27.20481541	-0.434152181	-8.149353765	-30.91364017	-65.75696195	-4.056011125	-27.0501223
cluster_54	0.383281337400725	0.538087369735951	0.541541022641611	0.490304055828528	0.371402092726397	0.90768680791261	0.442489185266851	0.703405739047142	1.01940728612726	0.765981839166676	0.481883900560496	0.634902214182308	0.69173955345262	0.402419500056957	0.479690555400165	1.11899660297449	0.921104823480499	1.33345952616606	0.701510779461542	0.637787591706171	0.407352822837211	0.731804166012503	-0.612102210373224	0.608402614772342	-0.0252656865918889	0.590128101174041	0.846629017470467	0.564595101665375	0.77822426058152	1.6189502670767	0.799153458659865	0.780510510493546	0.848916823435178	0.63564871598374	0.387840801422139	0.370924864288867	0.640292030120817	0.56837829850399	0.422541546366258	0.556834839754021	0.679757580351923	0.555692866950419	-5.70333481	-0.962573502	-0.962573502	-6.021363052	-2.744727495	-0.866461092	-5.416801226
cluster_55	0.428267705690969	0.566523602140368	0.563397114575853	0.221043251787765	0.28608097715147	0.823311517806695	0.568212561336921	0.781014315479009	0.872590773349663	0.687645620678632	0.496042421590877	0.665822072796156	0.516535074152361	0.407749238077449	0.534338872739977	0.908263033720671	0.742986769312443	0.713425857597543	0.889665884554215	0.661315352806422	0.39631229417132	0.747436378082408	-0.46494039260352	0.60580030843927	-0.378742406145692	0.327885671903462	0.922967392565194	0.580031719548102	0.996356154954814	0.70568385611703	0.566218022995332	0.652883103758033	1.04960890359633	0.476599061605839	0.38492151637166	0.254445619291918	0.772238756366204	0.451674285123184	0.24596281777396	0.439506726391426	0.705043870343706	0.383728849032481	-6.318758763	-2.017276612	-3.385102784	-2.761953897	-11.57675413	-0.978810701	-8.372634143
cluster_56	0.478683103744603	0.722911131052754	0.548439052266271	0.445471392528324	0.424114971530327	0.481223883015901	0.838305335059053	1.0833287222078	0.810578706307895	0.827137609978539	0.829997737647093	0.971460586657084	1.17886898801772	0.925858810488848	0.448265132722152	0.600965636456358	0.268379528912624	0.5371270728604	0.583726597592926	1.41088768964949	0.381368383627641	0.0185515430094495	-0.58389542862927	0.39263015241521	-0.506775452576714	0.595528475851263	0.235210919385688	0.963431874054905	0.917180775295761	0.627292464215212	0.400723296215898	1.0366231780789	1.10400833773225	1.38121573036712	0.834486984377061	0.111063915194974	0.168276571338444	0.32010472805226	1.06312584141015	0.017330491693101	0.107132905523097	0.297279394851423	-5.41453927	-1.974694135	-2.09420412	-1.519993057	-0.595166283	-0.508638306	-6.707743929
cluster_57	0.532428241984485	0.671345246661883	0.670498461024725	0.335469862166309	0.320958580904108	0.474436895454274	0.483093154646536	0.650754354705154	0.628460434739344	0.5524518773669	0.54169410133418	0.475503863135417	0.480912117927575	0.570288130626548	0.939984717581024	1.18540489485558	0.614945535827794	2.47326358135884	1.14794605236834	0.675238213135935	0.5042119273418	0.38131175249817	1.01917059068811	0.619195156057242	-0.204911311392255	0.559387789972325	0.468948033697985	0.750345088378601	0.77757017875777	0.338384755536969	0.783646039094527	0.66302560647294	0.934765093626837	0.70651939298625	0.702533272762604	0.834334962195073	0.476976761743993	0.413723928684337	0.458674074491229	0.490507681171398	0.574947586579441	0.475618145261306	-13.48412616	-2.946921557	-15.0259491	-8.18243463	-41.02273379	-20.47366072	-10.40782324
cluster_58	0.474465527378573	0.651710160273776	0.799950681511679	0.812058563548948	0.448330738753511	0.904433133500897	0.488845952881484	0.685780099877823	0.86055514502142	1.00232197728961	0.443940232725585	0.417033882151918	0.516858133054412	0.419926715850547	0.853998544050458	1.35263141847253	0.643065709574401	1.29812540528317	0.991997717807562	1.15313610093431	0.694666689549458	0.865191147111658	-0.0348619103041565	0.732806816041418	0.912023304447604	0.630851955640487	1.08889174379257	0.617438899731832	0.778587151955302	1.21933208523003	1.03211040089452	0.514495376732131	0.601906834621653	0.710023315527163	0.529407947928769	0.558311859138648	0.817731985122514	0.544859969207797	0.522119051361985	1.13064894186538	0.607229949003786	0.757692843717309	-1.273272791	-1.709965389	-2.443697499	-1.216811309	-1.93930216	-0.853871964	-1.920818754
cluster_59	0.510542370446376	0.634650191664868	0.584998269438255	0.307804606112732	0.418973557593816	0.724535478675953	0.524537830774717	0.780211818947955	0.838263037207656	0.706594513301412	0.490106312363151	0.334223464666447	0.637424690414072	0.570823605738828	0.436181236371211	0.510442121829247	0.177887858652681	0.366778955458408	0.450314432352271	0.406112048660211	0.280899565972037	0.277593470738615	-0.682654519707234	0.395999603864664	0.185629522350764	0.402690569878372	0.489525781784122	0.928559320326274	0.859735073046964	0.565596912447579	0.533641689770754	0.734251557122701	0.572968931983168	0.60341802075586	0.665029009693688	0.27436779834135	0.0488621441875305	0.223149112300978	0.213879339296731	0.273669145700075	0.10461637041395	0.100381082620361	-14.54975089	-8.431798276	-11.54668166	-17.20204036	-40.75945075	-4.482804102	-80.02918839
cluster_60	-0.0468356967172078	0.0492728804076951	-0.152982425622637	-0.0212458140542336	-0.111130837542719	-0.168571030040289	0.728486779511176	0.279036835200619	0.281142281760865	0.0260730530846558	0.417186523665291	0.450887358590937	0.290280475235997	0.178195642296779	0.339512183620219	0.457885139064263	-0.0360730629321846	0.322075273602632	0.414429599737004	0.19434110747337	-0.01826259523022	-0.0233207720300092	-0.640585355326785	-0.147083733304303	0.723244312753155	-0.0429739577347435	-0.112686857678689	1.16913123659217	0.500709385373607	0.303468293181756	0.0993232584732739	1.00373096417527	0.926882427941147	0.259931557693254	0.363695488931895	0.0167064874526016	0.0153878700563145	-0.21687883214395	-0.263968941837035	-0.0938155863556675	-0.00939421961615074	-0.136035141493745	-300	-145.5606673	-179.4497716	-231.4828041	-300	-108.3214816	-132.322393
cluster_61	0.465818866749948	0.59725191967095	0.432935933406236	0.905466750231062	0.29023546757891	0.488619835351024	0.0525429275740736	0.238276224623921	0.350040913872553	0.545931251294925	0.0631986703026466	0.110572723478777	0.132098325226377	0.305420837663311	1.29483334174414	0.910677683530709	0.771993636132563	0.801979808185022	1.02909575114843	0.92124843069823	0.547521938667859	0.712138772860587	0.722889782622543	0.422893333406825	1.05789473081297	0.356998126196062	0.345921073956002	0.48119613932567	0.313499090978771	0.46965170960976	0.663676589383568	0.397205415522385	0.447537721578899	0.345069720251971	0.446421865581544	0.658110206148097	0.645964134467506	0.289548676744207	0.333388581738591	0.411101657447299	0.266812785601272	0.375282764916201	-30.20411998	-23.74958	-6.278189385	-18.68402965	-70	-3.732828272	-68.1079054
cluster_62	0.558818718160575	0.548284692167848	0.559025958439011	0.648616452677955	0.342154631632872	0.375476579661583	0.339792324557234	0.369339419022008	0.433875496391886	0.486852666517461	0.288907248467167	0.341850948807624	0.499792233466597	0.527338406563084	1.14110279943182	1.2964037873973	1.55508500205225	1.50363464863831	0.940401069830727	1.07618784104858	0.669665685068639	0.831867393317968	0.391422950919309	0.741695920294141	1.747523187096	0.518711399158228	0.60389241808472	0.399994729989238	0.448342075148541	0.460127591180318	0.656105701157216	0.428012440397887	0.258813342017129	0.471679484310889	0.40821841393829	0.94425031504735	1.07990201335473	1.07509796549641	1.50502532080333	0.724417333901071	1.19538294321781	0.910221461526927	-31.25026368	-33.43062609	-12.57839607	-22.39685563	-20.81530857	-5.73754891	-29.45967053
cluster_63	-0.0856330667568573	-0.0485163593998335	-0.201917488149797	-0.0235012490500326	-0.0893399124250914	-0.0658112371162755	0.554792982386657	0.370520271025987	0.579814078284753	0.0808077488419233	0.764462157364595	0.644575593432131	0.596190862692507	0.332224880023313	0.128568329958032	0.157957227618581	0.352402265809186	1.12537506085565	0.390595787871228	0.46792308389831	-0.0088214191450181	0.06375120185058	-0.116898079889515	-0.0999220095883395	0.348289113316802	0.0959579762395064	0.0853633831964057	0.725080825748483	0.44765730360573	0.784252226603172	0.362375778670229	0.761057530123833	0.5548882714947	0.546995715231903	0.552050986934885	-0.179925748066156	-0.109326808678259	-0.0446657953340226	0.371005347448028	-0.00878774798116659	0.459264616873709	0.262957865945726	-101.0447935	-24.65757732	-10.21752738	-71.08039898	-32.01412464	-9.274905479	-56.24795155
cluster_64	0.553813338796508	0.465996583856129	0.502893907655542	0.647093459741464	0.646792497387679	0.535644733734956	0.319871497666991	0.329952132580321	0.485983875984002	0.508324470245229	0.321472903479286	0.353478611583702	0.418610007855311	0.536622080461586	1.06131919133622	1.01507353549366	0.860547518146937	1.48303397047488	1.63294078098017	1.03344233231736	0.869557150526144	0.936957962617867	-0.130265017817613	0.683230986151883	2.40880602785245	0.777025215964074	0.992329089713686	0.555896181974555	0.56563856191381	0.41706784768146	1.04096403934701	0.565874264076332	0.68345413674155	0.746151495442661	0.600102294624252	0.577759570132375	0.526299884574922	0.82452530204235	0.570296331756122	1.17481030183811	0.975003771029153	0.948011045894191	-15.33441901	-5.116906641	-1.239577517	-7.829738285	-6.255707017	-1.492144128	-3.681936665
cluster_65	0.557128452806899	0.718039551113343	0.448877213780081	0.717179799498473	0.371797387074369	0.400881620308595	0.264341373875862	0.350309994773551	0.628881802021833	0.449704271313503	0.254770552129392	0.173091603492971	0.268227444401845	0.509684274313338	1.62566684977578	1.41342494936843	0.429292940718507	0.549367765671201	0.720533360805372	0.104441380037314	0.837499246659642	0.528922118975216	-0.770930317130657	0.468562440735293	-0.316713305266069	0.419667891203056	0.403465407984785	0.848071356650591	0.500740875797527	0.854134215400163	0.45971253350343	0.6445414544331	0.527184861922241	0.354468399230723	0.400584794279345	0.920783720306374	0.655034852418811	0.186585209510321	0.355144503847584	0.360750987961163	0.161592571656688	0.0206571056273803	-43.50031292	-8.576754126	-6.187086643	-17.82390874	-65.71219827	-3.958607315	-40.55909092
cluster_66	0.635413422971264	0.61010736715455	0.484874370757286	0.387352994647059	0.401319311549419	0.360995428558737	0.350356551757698	0.272257290371838	0.362191294115872	0.269297093257515	0.338389804810344	0.255054266364604	0.300791159686115	0.538545250290861	1.72599469625649	1.15181444496145	0.388989887519867	0.177728507993109	0.569289833519561	0.116791574000374	0.875887869121932	0.585896925881681	2.66692813428147	0.39191444854789	0.804936223301084	0.524272295918042	0.296793786138057	0.61161536491963	0.434820198179226	0.303185222989731	0.577683289060401	0.583082337320396	0.289526023789342	0.476429838727498	0.698502790833812	1.08752509050948	0.908621617250447	0.398431279202913	0.566783096179355	0.320101026235458	0.410839684581982	0.682998825839282	-58.18045606	-24.01818139	-19.03810453	-36.65560773	-103.9871628	-17.25026368	-19.41116827
cluster_67	0.221896735979814	0.277344545520175	0.092039579744265	0.361878187884234	0.12904202209277	0.257115564569554	0.452017213319508	0.688668429344626	0.711727871716176	0.389857338981562	0.336818027282873	0.388771157114098	0.567079822003032	0.466345456842008	1.15867121384324	1.1600060465555	-0.0252310005388961	0.629387507831539	0.716070434602329	0.191848215431984	0.0478568339840968	-0.0303032969106569	-0.379026289994079	-0.0152130445484723	-0.129301234572081	-0.0335365013421424	0.127714471614197	0.736658956905673	0.795811177615305	0.223001312544424	0.325451205035009	0.82425949763429	0.880489590602266	0.615293147946195	0.61255671064859	0.684300192256099	0.55016345005296	-0.0694747806337778	0.290760277732314	0.402088416085529	0.131325807951648	-0.147465441154595	-2.958607315	-2.065501549	-1.853871964	-1.88941029	-1.317854924	-0.301029996	-7.32330639
cluster_68	0.508198509009836	0.471146715983848	0.359055297120077	0.578238111489038	0.397114296051588	0.509129338678932	0.41797053991621	0.849814870181486	0.823526315141943	0.735606331157033	0.562245776609975	0.21937719057713	0.768322511306342	1.03078545250007	0.620900185742078	0.855505783418507	0.0297385418283768	0.89951644364092	0.750839778681588	0.929172506937772	0.434016967688934	0.243336052808101	-0.350535270876239	0.310331943183814	-0.372435375391959	0.297259952372982	0.289715258148341	0.729113722533958	0.810163402954291	0.858629281610158	0.806256515777472	0.629450393433651	0.30507253668141	0.435194960150617	0.957726381570388	0.397770990462659	0.53246782257563	0.0345788785862302	0.164244496705728	0.296609399591534	0.0658716164221865	0.341807112443517	-0.505845406	-1.195179321	-2.36251027	-1.030584088	-0.301029996	-2.677780705	-2.454692884
cluster_69	0.332232156182051	0.43936761149793	0.372919262861694	0.0308841076961793	0.0761099582782747	0.316442834539581	0.236118635028392	0.425141200367592	0.55282784127803	0.176077688502584	0.269817868532145	0.160538183534991	0.320895019073315	0.236252245816479	0.847874207893132	0.769195124687335	0.399460600593822	0.445637411561313	0.414363106865585	0.34545727215402	0.437475312432802	0.477066102848029	-0.432727111716888	0.197473427885093	0.272797385824316	0.127162155079104	0.224836597525982	0.554751094080506	0.572698985166919	0.478896971215774	0.305064791728967	0.560128263643839	0.457612788731522	0.388682879430863	0.472722827093183	0.551726783361652	0.566233410750636	0.217413452056177	0.297635639169334	0.0721196929082955	0.348906571583163	0.296874755814053	-9.978810701	-5.351639989	-2.671620397	-3.123782159	-52.86966623	-1.262012674	-55.13194364
cluster_70	0.642126709080032	0.759161578599729	0.614274004794575	0.354645376203746	0.405764180917018	0.585940617265034	0.60642780195607	0.64304047328294	0.698818108444598	0.578554256436896	0.629659969275095	0.527329411431378	0.66421609901754	0.615985772050175	0.77161995754101	1.15403601024854	0.473239622593478	0.700929928464685	0.917779297358342	0.788345551909076	0.39178062535199	0.503921983867489	0.860860780063976	0.441149662472196	0.0577852619061624	0.512944358323923	0.642297215633685	0.89688925074284	0.747677963137936	0.880055125519436	0.354150665962597	0.703511843771062	0.506108199350576	0.68100080409323	0.715191341468854	0.471897253770122	0.466374594088859	0.439155427979013	0.517865816028181	0.357343580367878	0.590913208056494	0.571396462435733	-3.189095719	-1.543633967	-0.735182177	-2.931814138	-1.318758763	-0.602059991	-0.71219827
cluster_71	0.259663557941416	0.262614784972144	0.133042549021089	0.049883573689917	0.054203985801117	0.121495772601941	0.156821539219091	0.281845977498521	0.368667131104208	0.214833087009153	0.234423999827098	0.124798687859369	0.236435955889004	0.231829098557809	0.772036390713039	0.710340338400156	0.335883928636459	0.768354923969167	0.683900210491058	0.511921818820864	0.49915568774556	0.241728015019255	1.47119973116876	0.198740512850708	0.594181552930531	0.15436723527949	0.161200856087985	0.418626955379508	0.429927216911471	0.351852016057737	0.256418100338555	0.369479136407451	0.189005326529879	0.4391699076897	0.480833068912968	0.560760841830244	0.399621448839156	0.176812008411165	0.302684539097207	0.257881201506461	0.150716584100643	0.190824691401607	-11.39577395	-4.288192771	-2.978810701	-5.568636236	-20.99567863	-3.869666232	-13.00788851
cluster_72	0.298102887140904	0.561069775789114	0.278093448264437	0.049632134957864	0.161516894335222	0.45520531711415	0.505574327102981	0.800369907113854	0.916504714693444	0.503483040799346	0.593231637566575	0.506278817065592	0.587045812203764	0.458726088463302	0.426853583422707	0.532692325714487	0.0639349939999615	0.341414835546529	0.727903015184581	0.523377362095079	0.438356172072367	0.319561575046089	0.0423555648492372	0.229575580992283	0.042204708102268	0.209227350921395	0.415057291103105	0.729244850200233	0.820822002539377	0.575275521486127	0.309930682142368	0.722034684838554	0.380173862497742	0.456314535512343	0.764001101521018	0.0612163683771745	0.192060359365501	0.0479437687109747	0.188615837005502	0.273508222758487	0.0259734193780799	0.134574708463439	-32.13018179	-5.59345982	-1.581698709	-10.22988471	-17.10402527	-0.931814138	-76.60730305
cluster_73	0.503623807404893	0.547259696310417	0.506140153790192	0.165593209024828	0.204024185715498	0.33351821924026	0.669199398905089	1.14053934834677	0.883832467012433	0.708006523987948	0.998662335430543	0.769394084787776	1.26614803087304	1.10874905587675	0.361923546093372	0.363081711966346	0.0684300679956872	0.0189508241027272	0.166281417264289	-0.0176076642078535	0.30647471137449	0.33092722998868	-0.723408126966639	0.478776458956784	-0.0192425774797884	0.032136980511701	0.215244665964175	0.697957161741402	1.19388136545834	0.405020800087292	0.7133023277745	1.15574658529946	0.871519799930386	1.19043546443773	1.26113589123804	0.108629623597937	-0.0742870236820671	-0.0502755900402185	-0.0320643120770716	0.43372517346054	-0.125027242497288	-0.00352794857151081	-18.34486157	-2.709965389	-3.970616222	-8.48945499	-9.896196279	-0.301029996	-81.45345734
cluster_74	0.139992287548219	0.249526883058114	0.13776987597347	0.333746310910208	0.103940411668029	0.0483412795313814	0.146211969642352	0.123573621300347	0.286392916080386	0.0744282047079051	0.347288824156711	0.318232491026112	0.263267870317615	0.475031648620652	2.63199798919591	2.4080739893665	1.34835336620776	3.76342865420719	2.64472896605224	1.99664544087125	0.353453768404651	0.27096848934866	1.77203490393049	0.35100601157167	-0.15874551426208	0.467989110911297	0.299068342794106	0.343955346019334	0.258333552247457	0.467257821415592	0.505119548381251	0.325549186064892	0.383087815692707	0.140606850718563	0.561527293604074	1.13268776942179	1.20499699491354	0.713956107994124	1.58250284354481	0.99498705949858	1.15092439047592	0.881832871656258	-47.11918641	-39.20901152	-14.73282827	-29.42365865	-0.057991947	-21.33535802	-8.612610174
cluster_75	0.478947269204692	0.594085926395699	0.272895315127661	0.782771230585896	0.659578933969443	0.600353969335238	0.692882525740665	0.707740195066826	1.13382852436355	0.665051011808654	0.692244954697193	0.64169456002989	0.8226160685865	0.668413638833592	0.846543163883127	0.87100577906049	0.538741234464124	1.34449882461037	0.737788991803086	0.825948930136391	0.398606187788349	0.596483984192558	-0.667510237772156	0.244121403072697	1.17481498692232	0.50215466130622	0.59129742465838	0.770265297514884	0.715722628847528	1.0897316163071	0.577522467937646	0.571751689860005	0.752684055923233	0.887934070128824	0.76787465601599	0.760755875757784	0.575177015581979	0.43528286258555	0.500989706847196	0.998701192695354	1.12147416498546	1.0753004644866	-6.006123085	-2.723538196	-0.696803943	-2.283996656	-1.913640169	-1.140261434	-3.782516056
cluster_76	0.492469369551843	0.490261540892473	0.542419026428494	0.932623145405196	0.531479626585836	0.615733270977705	0.176676848542831	0.318176706797277	0.351216726778061	0.405400832865694	0.136531890411553	0.289325669985804	0.0832102852343078	0.486884817794441	1.17213505902361	0.508822723055126	0.608411558312873	1.20169845446468	0.983843130412351	0.770160321288116	0.605342337900136	0.933961337813657	-0.601817510304314	0.860365380428935	1.30255755218489	0.909050494052275	1.11921844515787	0.375069640938761	0.529275476494633	0.490503135133652	0.793436932947408	0.551550338151176	0.167236866270489	0.492209148751062	0.440968573944017	0.530799308211053	0.197800744399866	0.334435934570473	0.753991607846046	0.939827135921967	1.21908209110981	0.476510548447384	-24.88941029	-22.33913452	-2.179798541	-10.69897	-8.640164518	-4.806875402	-23.19111413
cluster_77	0.445650922797872	0.514268406898721	0.567338200275549	1.16298928123008	0.635510482263802	0.561307325919381	-0.0921716627801054	0.0204914907575704	-0.0276182466089223	0.260450756727321	-0.116370632956658	0.0353772703988137	0.0102035989322002	0.236758280134921	1.11821704459504	0.694229252288313	0.650870500581991	1.07565784066894	1.29332996249636	0.814906861494871	0.799820301017866	1.08653108753012	0.85000272276576	0.67005463992005	0.855561682310776	0.88143044207473	0.876935800442113	0.12963113273331	0.214827702858272	0.407006515194641	0.690279258684322	0.151710199761873	0.212718644987925	0.318660225494613	0.460069926474107	0.532264068798113	0.181565976116268	0.253915426975621	0.770620515890053	0.221830354445406	0.627300992814285	0.417544463922457	-13.92445304	-12.62893214	-1.876148359	-3.571865206	-9.665546249	-0.48945499	-14.79048499
cluster_78	0.677045043623602	0.8325886585879	0.676924141022037	0.839444656540812	0.734924231373802	0.750395508264368	0.537723918225509	0.711710819034113	0.684165781357219	0.585595382021029	0.620710207724475	0.43414178574162	0.655284432633406	0.641178214830563	0.680582743008871	0.664796998454404	0.301784599179071	0.295797714939957	0.49323753450885	0.356139111003297	0.478764519529808	0.825056264178676	2.02338620310982	0.624174908171017	0.211404760864505	0.735868517788313	0.788733715686362	0.664655997310047	0.793337930448677	0.612195943200528	0.810453824607277	0.686732024697442	0.350162814181803	0.704797412793623	0.807164413576054	0.544010148361953	0.353370474142391	0.426337867860044	0.213369457118915	0.0690829807317059	0.223648655806656	0.420260303324479	-1.651695137	-0.896196279	-0.924453039	-1.742321425	-10.19449914	-1.406713933	-53.37365963
cluster_79	0.543383611876182	0.629746177689835	0.563308357859778	0.546619196315235	0.53961544488467	0.693856185675551	0.617045611471146	0.862031559537666	0.881822664544683	0.91044398677809	0.691528513562191	0.502716049616465	0.850778319759669	0.55797420595702	0.672960942225822	0.548402026869835	0.428370187204066	0.663625859107363	0.81723437860639	0.845210597893981	0.418501594955935	0.418457962476766	-0.252187555362559	0.371175795215344	0.0999284518961084	0.450639660143421	0.441160074696047	0.839938600225371	0.826009293739717	1.49697792836853	0.887667690484966	0.885352053979826	0.688195841966835	1.14061009732228	0.925386677000544	0.230633059977152	0.262077222570489	0.248696584225858	0.593888634192763	0.677969332551073	0.149034924337635	0.735890831889327	-12.75696195	-3.627087997	-1.235077015	-3.247951552	-4.8569852	-0.651695137	-36.46852108
cluster_80	0.445176578403177	0.365665196143237	0.339413032105502	0.255643190303658	0.206810973024644	0.177670145163596	0.478988029085997	0.450892786252699	0.67703072280994	0.32272827351507	0.215947388622441	0.22074283776662	0.376556938341661	0.32565244644794	1.0328560711836	0.812614585227208	0.0421515045535252	0.515720322744972	0.375460198035039	0.323240756326337	0.458701668673746	0.225608684520241	0.222972533558409	0.613778909242947	0.154201207459581	0.304346295637539	0.243842089884277	0.808369361829568	0.544742600158205	0.581605905397037	0.491938661755236	0.633099750110496	0.516894358105746	0.560759743266368	0.421216563959333	0.763599854029656	0.61728747902973	0.100159611601561	-0.0952394601031129	-0.0506438544772385	0.0937501818326722	-0.127550292872774	-2.055517328	-2.517126416	-2.083546051	-3.229884705	-3.935542011	-0.966576245	-1.528708289
cluster_81	0.483376154588266	0.60142115011741	0.459259729800087	0.878904975190916	0.387580391146827	0.441139284319757	0.547057153677731	0.440854933457071	0.618847260238139	0.33269368557554	0.479156828234289	0.512418944838141	0.456320202742369	0.675212742354775	0.320433867548367	-0.00278076850432032	-0.0279878834598848	0.0983471958742301	0.292307647760005	0.38660329700376	0.34561404707746	1.05580077327681	-0.252878220063789	0.532193818841567	-0.263578342456379	0.628017784776229	0.386787047711485	1.02363002719874	0.66161136567638	0.95936259008167	0.466856729310865	0.737912367900078	0.665340605985619	0.436289828371347	0.456652511707109	-0.0898933931491264	-0.222548881617124	-0.178109484755702	-0.0900472655899174	0.00455266344666053	0.0603426393146556	-0.040978328669301	-48.57839607	-16.3053948	-16.17587417	-20.03668449	-52.19382003	-18.16749109	-70.17783192
cluster_82	0.792434982604215	0.77835231150973	0.728630646022783	0.389231812933748	0.551661903759695	0.611870199250434	0.533613831737563	0.662948572306773	0.860768035568985	0.724176807436879	0.475371242559492	0.399160869863389	0.764678346741801	0.871497485196982	0.641365806442476	1.17057692081978	0.411524293962294	0.39244595991282	0.40972551058551	0.87043802671761	0.647870051140917	0.53884281601456	-0.771862038193603	0.568689145825354	-0.168661390688904	0.283216963901871	0.514843010322108	0.907586603360564	0.779763018748945	0.960434151531802	0.420107934788008	1.03645725700279	0.964167777126768	0.714069995275747	1.46392971969108	0.3517158527192	0.605119965305486	0.0897214578979008	0.490567233656554	0.0410444133720415	0.163879884883947	-0.080178090440075	-0.728158393	-0.058985756	-2.744727495	-0.728158393	-0.68613278	-2.321481621	-1.254144805
cluster_83	2.26518387516292	2.40365293548899	2.20129532932256	3.193433401814	1.49620512897847	2.91814672941365	-0.210476366860534	1.12031263508272	0.812705882910091	4.70080220812431	-0.0178030306309162	0.3940722517007	0.0854664628154839	1.44347402095479	1.79993937206964	0.296416979322268	4.75906523519602	1.61208080631727	2.32615713951817	1.58711746594752	3.19558327912139	4.86488740169557	5.58852569416248	3.57867121726555	2.92277168113859	2.17594075228825	2.84464950861305	-0.186659696516469	0.0558240396638336	0.471131124496942	3.75144028202844	-0.285692824962886	0.081340624974707	0.214571527494632	0.466883452477471	2.3989930863928	2.23205092739384	2.61062727415613	2.1341979629969	1.15680305494712	1.60598683125478	0.800801153665818	-25.00788851	-30.65757732	-18.04048162	-25.63827216	-9.590066877	-0.124938737	-10.45345734
cluster_84	0.275820558013221	0.336130257541576	0.330472044634318	0.0613480403383751	0.016849667695367	0.147335236543178	-0.0563637408186688	0.086175659301777	0.305913642358471	0.16582586958949	0.0777206494120789	0.0274870091470179	0.173454059143752	0.0750811040624056	0.767966812712552	1.51128598124604	1.21735608985796	1.61934908703439	1.2544192256419	0.90882201178828	0.314706926182215	0.384603103484284	2.75905264191839	0.246059420488179	0.456986726748725	0.105512626877193	0.065207329874873	0.157388315910424	0.181506850942478	0.533668115069991	-0.0170500268089764	0.128373404680011	-0.0532583948455961	0.158233124649251	0.0532037684918239	0.744694432596125	1.37557392501058	0.825620061521926	0.53250975939398	0.715367794298182	0.815311420722352	0.713415715899075	-23.50168945	-11.5559552	-1.202732459	-9.288192771	-33.61439373	-0.503070352	-64.6216021
cluster_85	0.561242533691642	0.598805540921944	0.374696633564482	-0.00282876611757451	0.112710007540102	0.193920096804839	0.219341995550011	0.423048696131582	0.649902876269307	0.371064361636275	0.225908047422873	0.18466736117984	0.389484491651668	0.379142642679436	0.834625055883518	1.00416271030193	0.568513040711367	0.559118103873888	0.667081920932313	0.323907549659504	0.403781727039289	0.700829141780379	0.473573332012693	0.221805972307683	0.528867339757958	0.299775453019381	0.123358490132952	0.471364791154996	0.4678380478777	0.302683654599225	0.3231699782862	0.526524297671758	0.537696206088828	0.408341066306582	0.540237849696883	0.282849315914881	0.847509285374464	0.346381853272091	0.0982143308359302	0.650066446825427	0.357046287019867	0.663979207466766	-1.341035157	-2.469800302	-1.49757288	-0.903089987	-30.99139983	-0.872895202	-31.1266794
cluster_86	0.5089201129998	0.627250925859968	0.47011389571862	0.132431567128888	0.347294971434703	0.419347055162218	0.663306092675088	0.542972941957481	0.500123471221916	0.448422175881547	0.615788646924436	0.608393635129373	0.802619898052242	0.498055483504896	0.456814668523883	0.853403056209908	0.851156308472581	0.66754727597414	0.646664914004523	1.12465715569256	1.02716029654988	0.631958165597167	2.16765783013476	0.713793809623878	0.257066663733651	0.331457825312651	0.412009531586428	0.880796397304504	0.597180024155703	0.521851981006899	0.922202515478628	0.854030242723518	0.332544208939511	0.507470873062381	0.593890508557826	0.169171708250769	0.579684856585484	0.7614023756531	0.344691384186931	0.509046407761455	0.36673867278533	0.55586576025822	-2.935542011	-0.628932138	-0.764471553	-1.186419011	-5.659555885	-1.661543506	-3.087777943
cluster_87	0.670466552331684	0.546875996484794	0.489470916302525	0.582373941382544	0.392143968828363	0.519670723201356	0.439008518382338	0.609816088534616	0.460047999370664	0.434798496215673	0.486776449562568	0.433342365901835	0.51685053853945	0.4574952121247	1.01148061002576	1.27156778527975	0.518079334922109	1.24115035457401	0.880062110498208	0.836037169224567	0.49280132780123	0.442051466444011	-0.0172804141663267	0.386911454156961	0.767144702580567	0.239827979573598	0.410525085297592	0.856116849376202	0.851713657379893	0.503003235633128	0.527513975526312	0.953510811867587	0.848534349556181	0.83478706375985	0.824362852911632	0.380584838449715	0.447558276821206	0.242272169624899	0.220038234446999	0.642845591335623	0.468068776203225	0.494474118899501	-3.389339837	-1.250263684	-0.528708289	-1.661543506	-4.110698297	-1.046723663	-1.012333735
cluster_88	0.807428482936065	0.788109713501251	0.803632767420539	1.04144889513519	0.867686201845057	1.10036558800897	0.490662504512588	0.633331057066101	0.820006410416384	0.504128975765944	0.498657612162395	0.426409105268936	0.575266399277015	0.554103666057268	0.787675501117241	0.41889727555804	0.259718701356576	0.394192643541892	0.609597616530845	0.605458062970011	0.70709039954103	0.746063123867679	-0.292517607436034	1.0972005989481	0.549690163452396	1.05657357999539	1.1749745117861	0.576300056954104	0.830632361263274	1.11939819420494	1.0535334402952	0.634006365523779	0.496244473557446	0.84235076517548	0.697805501664584	0.300454724719881	0.0583819470866464	0.20449820362569	0.506431422392244	0.578576320671532	0.275281607551732	0.270843090574002	-3.575118363	-8.53165267	-0.432973634	-3.860120914	-10.50168945	-1.299296283	-18.03245202
cluster_89	0.642523374076094	0.921634234533222	0.818498538687441	0.897134074131768	0.216018590793564	0.552923902360811	-0.128126025140128	-0.0706323565000222	0.0257126545669534	-0.0212681577744849	-0.173855815135974	-0.218920372985122	-0.125850717355864	-0.0975796957160935	3.06054904009618	2.68121066266271	0.892664888737955	0.980163769645514	1.23888210419249	0.861024997455207	0.732745826404501	1.40303637578267	1.26251784994228	1.12269600029304	0.388878043328174	0.717211058763447	0.931705753434642	0.445744268523006	0.19318448808949	0.318811579834087	0.157471115900625	0.173154233223947	-0.0468826592467226	0.0305185472756172	-0.0548515890962714	1.18260796265025	1.84025266652337	0.39733450626704	0.394756431914786	0.343756426034913	0.426682896779435	0.470845333409817	-0.301029996	-0.195860568	-1.485452247	-0.438898616	-0.978810701	-0.647817482	-0.505845406
cluster_90	0.698647125008167	0.687807275073141	0.615554478043943	0.59766758868818	0.639639258525762	1.09986241247464	0.585955666827039	0.817315100568963	0.880641017797725	0.722343199303234	0.600041243379121	0.555495707015313	0.50408840125976	0.933733306798405	0.614782003644031	0.580169435732852	0.316853793274904	1.04002260760689	0.737208822667125	1.15782732175571	0.435412704219639	0.0237729160902554	-0.398529373835906	0.511461169318337	0.137361397725681	0.550054689116356	1.28820978226227	0.547443286340341	1.2275118517647	0.603796235661561	0.864875925277307	0.799298079781315	0.892399956740345	0.346607095505051	0.552685031110698	0.616298975273952	0.0910264717442712	0.25503021620206	0.574213211056373	0.306517036342507	0.651825039114342	0.851298742787676	-0.924453039	-43.86012091	-27.05109824	-3.638272164	-0.759450752	-4.360513511	-0.903089987
cluster_91	0.913701114421619	0.858980259548008	0.889751690531104	1.15758111800121	0.680330291521151	0.814830506307066	0.62198547125498	0.559372981779619	0.689364626219268	0.492939930628129	0.492985962884709	0.715169276576319	0.617318217023113	0.474263539328877	0.922132455528912	0.88745794716745	0.877194070771001	1.08178708798762	0.779814167055148	1.13821963845678	1.22738278406208	1.19734783550788	-0.536730220550057	1.55099055565944	1.45975604589343	1.01145147918941	0.892034789664276	0.617401237410129	0.643621858744131	1.19640710049761	1.07326258991605	0.707363414959403	0.801520434587362	0.54513332933456	0.62946922795931	0.573394523129007	0.867274593940231	0.779000409259009	0.952619282006816	1.46458532213799	0.701220976307053	1.23820161026734	-0.73754891	-0.301029996	-1.657577319	-0.673664139	-0.89279003	-1.978810701	-0.251811973
cluster_92	NA	NA	NA	NA	NA	NA	NA	NA	NA	NA	NA	NA	NA	NA	NA	NA	NA	NA	NA	NA	NA	NA	NA	NA	NA	NA	NA	NA	NA	NA	NA	NA	NA	NA	NA	NA	NA	NA	NA	NA	NA	NA	-3.19314197	-9.503070352	-5.542118103	-4.609064893	-9.080921908	-6.341988603	-7.524328812
cluster_93	0.388050366310411	0.526302750452082	0.405707889581187	0.641338334885087	0.27009786799568	0.345079524988893	0.533829076048522	0.745798464012303	0.563214398502713	0.679485646999622	0.548296575698867	0.539693709988315	0.691346668392798	0.773669550983355	0.52614330929834	0.931557489011701	0.199574271699271	0.442889160755695	0.699360675764032	0.919585407294588	0.260921047217484	0.254232963156048	-0.135174690182785	0.292654861205318	0.159593320017118	0.0815710921675725	0.150573849095242	0.871886969604596	0.991460567672791	0.215203875525061	0.778273376271962	0.675815934391582	0.345431782019587	0.805675204083361	0.83379900187531	0.207617177077414	0.364226768346911	0.0107770416150686	0.330932641701708	0.194393166431098	0.310046670484043	0.466016228420049	-1.432973634	-1.987162775	-2.642065153	-1.262012674	-0.224025669	-0.440093375	-9.847711656
cluster_94	0.590782159844451	0.58400538095669	0.539717040436115	0.776551980972689	0.509404156008913	0.744085576227112	0.405242525576964	0.615212790735371	0.847479629237073	0.796181053255667	0.506091019688917	0.356109781324965	0.567379281099388	0.548040765827517	1.58529254438356	1.40298526668535	0.46842297580868	0.882369387411549	1.08412494639485	1.28248895883514	0.661156264851424	0.48293572901629	-0.852994543510363	0.471690994350118	0.857967458984853	0.616706584744585	0.897843100872753	0.57366063811193	0.606724985065503	0.410066663527572	0.469357452099806	0.633550348652794	0.3432237609598	0.452612509050432	0.52370140643555	1.12673471086452	1.32842939009472	0.562055342155241	0.429532908624516	0.934272634112887	0.472249626746114	0.565340952672181	-0.643974143	-1.262012674	-0.850780887	-0.301029996	-0.88941029	-0.946921557	-0.301029996
cluster_95	0.398553435617323	0.586788391043015	0.520736755486741	0.100508062180274	0.160358790574037	0.34661777751703	0.385422651596917	0.603463139904746	0.46421160832263	0.273338406598734	0.512746986899505	0.43012699922269	0.411500472983272	0.513544993848572	0.823307655904634	1.0686632578708	0.427598247890113	0.33522756434014	0.574062475833679	0.268419918479818	0.554299936099143	0.460467567995535	-0.495520948468879	0.477820301442546	0.181562913677343	0.119803238644443	0.351237750341328	0.72069417308409	0.754631134458178	0.230767888943048	0.018928848556572	0.656598602029569	0.421686756841757	0.490333165719508	0.645633033181863	0.547551062726175	0.470933673115115	0.370990554383241	0.116416714431908	0.531974667456067	0.683989525719031	0.209223958200621	-14.78515615	-4.872895202	-2.199282922	-5.197910742	-23.36957212	-1.42945706	-39.34582346
cluster_96	0.287850781813003	0.372503883938603	0.262870558006412	0.150034229992288	0.203217622214126	0.332091075503781	0.817569145396934	0.969812364518063	0.757969702066029	0.533444619704468	0.903212889758518	0.5599204483095	0.951001889980292	0.597569778695903	0.569659760911167	0.681431783117192	0.206865163712687	0.641196019382815	0.590926445040573	0.515964329910246	0.0763458317372261	0.458376327680288	0.2510075037392	0.379777112942444	-0.718816571705059	0.216471863771436	0.282305931176691	1.11376532211917	0.910141590329854	0.479139134418526	0.523536781242348	0.942345573227223	0.706167751465747	0.559934654050305	0.442482259338305	0.265146423949233	0.178594354253688	0.307841956538253	0.10906664945855	0.0947500441570531	0.844888188829055	0.129226313706865	-5	-3.543633967	-0.935542011	-3.389339837	-2.300162274	-0.978810701	-5.806875402
cluster_97	1.00486539523509	1.33068762333443	1.41834213481925	0.882061410039416	0.74813628963232	0.945421282402509	0.253941466257935	0.526358148800262	0.248081489860318	0.551850278220797	0.408779642343064	0.172723016370127	0.484339386123513	0.339251145578489	1.64298398598296	1.07592331206124	1.37298613362472	1.33431536966109	0.996350353368151	0.971623468948604	0.554094187564713	1.05674257566185	-0.0322139112213218	1.2989951567225	0.120077519755181	0.585879194852561	0.729930091080497	0.535204982495641	0.502549599211639	1.40858844619702	0.325667578698602	0.540591381062341	0.260923559013783	0.615012335500818	0.612981543491561	1.40600743704351	0.908658440861166	0.970222517059386	1.54102281711301	1.29474094882961	0.989131678549396	0.634299387983822	-0.446116973	-1.647817482	-1.534617149	-0.391473966	-0.242603971	-0.903089987	-1.095284455
cluster_98	0.242938369663881	0.326758477891822	0.256438705081967	-0.00642443523478344	0.11720721370564	0.162782258675707	0.755005352779587	0.825987256390586	0.722794592725823	0.239102326746572	0.840956831544327	0.621403298105732	0.720423940630708	0.542037340329821	0.0396665191048359	-0.0358008149452828	-0.125449073826288	-0.14574027160663	-0.0458115437416899	0.202543492225002	0.0779419740370264	0.267905299805641	-0.452892833674004	0.213364522896617	-0.457453986764405	0.150242640546038	-0.0332799193351773	1.19289272392701	0.937759747532055	0.251647590447844	0.190752892592971	1.30734911137824	0.876966372611778	0.730963961557873	0.682045301982212	-0.217326725749793	-0.408060555820183	-0.206626222559037	-0.200009008699898	-0.119460996095712	-0.359505827865098	-0.190280976308182	-125.2418454	-58.15864053	-71.40120949	-92.1090204	-136.3565473	-32.86966623	-78.73754891
cluster_99	0.46956583931575	0.42757715656753	0.368720562599588	1.29172483106647	0.850857756062949	1.05590587881556	0.595412732322913	0.480922397919552	0.729632515239373	0.87260697624248	0.589499010855373	0.713405637315808	0.648307492680987	0.774599687398032	0.716181368711281	0.403777642697742	1.2259802976342	1.48569372340723	0.66068982673431	1.27719373741895	0.642113041650879	0.264766523015879	-0.438847932953037	0.311477942132018	1.46782798830242	0.67325721354357	0.797132131415056	1.23104506264749	0.493194760357583	0.535584575344017	0.227706322875465	0.846075982412516	0.505529643807914	0.692405583446167	1.17351408800357	0.417392414301663	0.37381621361797	0.763472622414409	0.685263156234622	1.38847655569855	1.25157113147287	1.4475261433196	-2.850780887	-0.71219827	-1.48148606	-8.759450752	-1.296708622	-5.815308569	-0.580044252
cluster_100	0.55202703597458	0.580968505708922	0.429400116058697	0.406053429451422	0.330789053667423	0.354924431028726	0.683356299501779	0.700527691699863	0.642045135986731	0.462702515820731	0.660595040243574	0.281856066801433	0.68434072016627	0.439035862539282	0.512483008797709	0.712667932393959	0.383509283551093	0.962964531681025	0.701121454618729	0.30058554205881	0.412857542456187	0.338360671810131	-0.486215405504286	0.23939296850038	-0.36787503038285	0.291964327363522	0.305549446491629	0.999275509108004	0.804997312358266	0.811202574779524	0.397801612412057	0.969282373301926	0.558347272811436	0.942993442013307	0.924009633380853	-0.0509512277646436	0.217468734560721	0.117972872048013	0.918960081323351	0.355749441479653	0.177778490117166	0.351639282736115	-3.377785977	-15.10513034	-7.4710833	-3.191114133	-2.879426069	-0.07211659	-0.728158393
cluster_101	0.593258022716412	0.702081085589513	0.633910807527228	0.709262766579597	0.597563143986937	0.78192680838245	0.592854839275254	0.747424630778045	0.670109886441008	0.776822859495677	0.654763887033739	0.737559888127116	0.675230263335703	0.74305183096304	0.720888174751991	0.564234564842048	0.22957795653023	0.213117499040359	0.435729284413584	0.574104640727172	0.42141204947046	0.539389783008398	-0.581111600862961	0.523791960893692	0.109774341203407	0.47741220016082	0.503586385126614	0.951397792689303	0.942132104223596	0.566385096479209	0.61702003197844	0.761209080381048	1.19903286529408	0.714201794956074	0.558253393747236	0.480505230730451	0.254119264265815	0.157049155951119	0.260884989486325	0.0941003518659209	-0.153001556252984	0.314346455574378	-0.534617149	-1.171340103	-0.779891912	-1.42136079	-2.928117993	-3.128427064	-3.612610174
cluster_102	0.569029507150115	0.689354169923749	0.491950912529507	0.442449958502206	0.375828186057418	0.428152846115839	0.785836403331011	0.837779904870399	1.09357790986311	0.578311998281116	0.911396554429163	0.752289198844171	0.67389537414261	0.91066398852478	0.542473330628487	0.129841294376909	-0.22879834441385	-0.251126043909617	0.0916397312041213	0.135339539029625	0.497838682368756	0.803803285499542	-0.258447964851498	0.472722083978009	0.851567772459283	0.361837681215773	0.187384116105419	1.60081307947466	0.799643985347817	0.846476110591771	0.251372566032056	1.31918743542747	0.960995829233055	0.707664847727123	1.00124404847526	0.0180157109200248	-0.392734044130282	-0.325046957711667	-0.341170270085354	-0.211230459276174	-0.392663651543015	-0.208250415921301	-1.36552273	-1.742321425	-2.102922997	-1.671620397	-2.709965389	-1.525783736	-1.458420756
cluster_103	0.721205437007968	0.822431236632399	0.885063287420859	0.707723578302498	0.581117245520779	0.79208494128724	0.597749043237899	0.864000664757167	0.837449879515296	0.68126031756207	0.624647373510114	0.349415125529289	0.803948121222878	0.632511632169705	0.663805944490058	0.232898455983403	0.585072449213383	0.668648873929645	0.662892745240298	0.344396559915722	0.517305701533873	0.691185935257419	-0.124691278727898	1.30723592881487	-0.162024201350547	0.564799147530679	0.673124318602368	0.870838928453552	0.737454293589657	0.30143780467484	0.929244362922374	0.717689025486407	0.387912658539328	0.646449499495741	0.359263241150903	0.573336544497116	0.034481880656561	0.626447229134182	0.336327490724828	0.454599929500419	0.430680275746949	0.204557167142017	-0.492144128	-0.034328029	-0.614393726	-1.118045029	-0.505845406	-0.454692884	-2.274905479
cluster_104	0.365388675329822	0.398715936953273	0.346186987135936	0.588724571673709	0.2855012019418	0.393134692296551	0.428260084923423	0.605969646797564	0.752880502682506	0.647249855404154	0.573670231381815	0.598259177387681	0.742954372803703	0.572931829877292	0.674148106413545	0.732659847237863	1.06289011361735	1.3569521977833	1.25990218620338	1.49622811022943	0.941979917703485	0.61552523615585	1.24679865105296	0.518554551206585	-0.2986482813613	0.239039523540444	0.487740743607473	0.459299647500004	0.511723241408532	0.541294991833983	0.535126136326709	0.49601764052265	0.527006028553845	0.579973870785392	0.590895663733704	0.554855921328274	0.765278947146757	0.712463523211382	0.797174607141392	0.664803215691414	1.22336458578581	1.04978288108114	-1.66756154	-1.316952962	-1.227678293	-1.663540266	-2.311580178	-0.728158393	-2.772113295
cluster_105	0.574204987322806	0.801828228675277	0.757070047665093	0.829383180714984	0.469353147958817	0.568176089212215	0.635135099257975	0.728373341707117	0.702711825165532	0.610200275334506	0.707272989766072	0.622523005232147	0.661464429086508	0.530640856192245	0.500683542660189	0.570055993315339	0.56371618630143	0.651171679599733	0.507158521928839	0.385005031126072	0.503610858097109	0.169977174081817	1.38115297127657	0.545261502206919	1.23004670855859	0.484711475025718	0.394176873722115	1.03998223325283	0.815644170658874	0.50104376055399	0.347526725269464	1.00820001727724	0.504700469173194	0.593485569033047	0.741249571163096	0.274077189624685	0.102387668012609	0.427291035931809	0.167478100318031	-0.0728821580178498	0.111315830121905	0.874635803315327	-0.124938737	-6.63638802	-4.27572413	-0.069560405	-0.002176919	-0.280668713	-0.09420412
cluster_106	0.529824048969992	0.773936684723007	0.625858469049879	0.102900228530222	0.263075938812485	0.811072598760328	0.554253050858885	0.854967267126347	0.79259060264455	0.485976141308071	0.515814613932128	0.381026368152488	0.579880023154559	0.478209867005162	0.376019195092644	0.406213137173478	-0.0468091400984844	-0.154282714388693	-0.112441988697371	0.454669654288669	0.089106833276367	0.119987061139381	-0.204438720185849	0.558433898273925	0.523016736965926	0.298745650056224	0.572477016495348	0.946408714997071	0.943427846223111	0.581662161500623	0.346733987848371	0.782801196990611	1.02097306614061	0.458429553977275	0.818792559170333	0.300871409421252	-0.0373332862400491	-0.0369938539645855	-0.206956243157477	0.427072268713958	-0.0195598188064802	-0.112489318499046	-1.050609993	-1.091514981	-0.55129368	-0.785156152	-2.455931956	-0.978810701	-6.804100348
cluster_107	0.210250505693969	0.222465465102012	0.0550324657872154	0.108240479859744	-0.0621117179253707	-0.123185830809723	0.581976403454085	0.203317966196662	0.178137013448314	-0.0884616991689721	0.542324870759917	0.531705979594839	0.204643692350103	0.291005011434967	0.650307190870186	0.693184445177283	0.298762795797054	0.450230898446523	0.566016989661348	0.413434952293248	0.144059872056132	0.17508747194942	-0.385228633060117	-0.0300348536862391	-0.0869687572245404	-0.0067487137147427	-0.211989645911166	1.26221868235198	0.400986902401432	0.229884887179418	0.026932636616897	1.13017236507138	0.768667845395681	0.37986560384735	0.513235723042458	0.109626006642112	0.0508467029126061	-0.0496588857292806	-0.121297717073409	0.0591587035241051	0.0476923165695451	-0.00634231328156062	-41.44490555	-24.36855623	-32.29670862	-35.15428198	-53.79317412	-12.81815641	-3.322393047
cluster_108	0.461119887909348	0.603428836202998	0.49626347726235	0.121386717352949	0.586975731190052	0.785205551889859	0.763992188206123	1.03159794208349	0.686387794894282	0.780893963463227	0.66054176782574	0.495061607399604	0.614261314260449	0.712408523732978	0.430950426813131	0.770586210516487	0.486581279714005	0.933862607213406	1.31146886007897	1.81829166796511	0.686324121734933	0.71101409943144	-0.553640248825388	0.382783488517178	0.409706144809268	0.48469273283213	0.465082733615854	0.624646337579765	1.02281778388235	0.205527702881655	0.5873734789529	0.849175929064875	0.549065087314448	0.55463673774764	0.595108543881281	0.483680527829595	0.388505480828071	0.743223007328165	1.58237235527412	0.604815118962432	0.730159703840772	1.00132124139991	-0.876148359	-1.070581074	-2.189767482	-1.327902142	-0.226945307	-1.046723663	-2.407823243
cluster_109	0.31662710312352	0.33947291596524	0.261645707478032	-0.0452484778160825	0.0308200999504872	0.225836022590632	0.728050867332323	0.914560684859931	1.28150673219404	0.522714633963074	0.602155991100391	0.527503050902349	0.798884855727428	0.595740561727449	0.425047609348374	0.625887991747442	-0.136432052792434	-0.0827684923284204	0.36967322405472	0.320915660307181	0.114492862796468	0.0268695421750551	-0.613732022673419	0.158166558850911	2.98866810063109	0.0217371489091423	-0.0182930080553664	1.29234741879494	0.953236471148269	0.39190787701861	0.287668046433211	1.13284240207242	0.526259338643949	0.857506233919248	0.973924230108538	-0.0439925355725154	0.0325931492792311	-0.181123152296026	-0.0934711408080213	-0.0739965009128223	0.126903219179839	-0.291799159617185	-2.097453221	-2.273272791	-1.024108864	-2.163043263	-4.906578315	-2.170053304	-5.928117993
cluster_110	0.387950048927189	0.890518904669955	2.08345110094073	1.83831384336638	1.35029750524508	2.38017049865709	0.122766667516039	0.661792903629707	0.29405034599786	0.955628109002301	0.229415525777542	0.11489824416978	0.578875628176766	0.414990548763346	1.10215804465241	-0.098626461716323	0.213577833534604	-0.160066818303038	0.294470770696959	0.514813134086306	0.221266069794645	0.455921973684281	-0.780993995598881	1.11107172657377	0.951590682798367	1.5885922371772	2.05725453765891	0.560467315480461	0.869456327320783	0.202698489905413	1.17982773491767	0.456622744462726	0.216798368457883	0.614826249681014	0.572576754421856	0.428246412045941	-0.289150152603077	0.12979214552957	-0.141705544543255	0.0689042261228007	-0.232288121111442	0.0138438599165328	-0.081969663	-0.463441557	-0.301029996	-0.643974143	-1.512861625	-0.643974143	-11.14508698
cluster_111	0.385691476113297	0.625652825026292	0.522193278232781	0.630434721735734	0.392820283583876	0.739717605173331	0.614863165277695	0.885490130699511	0.656773076485365	0.899045074424058	0.532540727777512	0.430869403933615	0.667611861644727	0.683693458778411	0.673397216818491	0.724652724536035	0.554675059397794	0.516670286634417	0.342768217836759	0.301273642103449	0.210960859002428	0.278125923709047	1.50593508696099	0.495702652890811	0.00294296132647771	0.233553319708009	0.528277893727015	0.801337011416753	0.944411635386188	0.431135263798849	0.378007814712521	0.767523646153186	0.80302340758138	0.414802555554003	0.590039501061102	0.440462370872841	0.410526824571249	0.402381046251035	0.439450507135059	0.609131334761703	0.477862050406594	0.470285980840228	-1.258848401	-3.386158178	-2.093664958	-0.694648631	-3.490797478	-0.978810701	-2.035269079
[truncated: 207 more columns]
