# Supplementary material for: Comparative cellular analysis of motor cortex in human, marmoset and mouse
Source: Nature. 2021 Oct 6;598(7879):111–9. doi: 10.1038/s41586-021-03465-8 (PMC8494640; doi:10.1038/s41586-021-03465-8)
Supplement: Supplementary file 4 — This zipped folder contains Supplementary Tables 1-23. [file 41586_2021_3465_MOESM4_ESM.zip › Supplementary Table 20.xlsx]

## Sheet: Sheet1
genes	Human	Marmoset	Mouse
RORA	TRUE	TRUE	TRUE
TMEM132D	TRUE	TRUE	FALSE
CNTN5	TRUE	TRUE	FALSE
HTR1F	TRUE	FALSE	TRUE
SGCD	TRUE	TRUE	TRUE
FSTL5	TRUE	TRUE	TRUE
NFIB	TRUE	TRUE	TRUE
CA8	TRUE	TRUE	FALSE
THSD7A	TRUE	TRUE	TRUE
TOX	TRUE	TRUE	TRUE
NYAP2	TRUE	TRUE	TRUE
TRPS1	TRUE	TRUE	TRUE
DOCK10	TRUE	FALSE	FALSE
ALK	TRUE	TRUE	TRUE
FRMPD4	TRUE	TRUE	FALSE
NPNT	TRUE	FALSE	FALSE
PLEKHH2	TRUE	FALSE	FALSE
UNC5C	TRUE	TRUE	FALSE
GRID2	TRUE	TRUE	FALSE
COL15A1	TRUE	FALSE	FALSE
TENM4	TRUE	TRUE	TRUE
SRGAP1	TRUE	FALSE	TRUE
CDH20	TRUE	TRUE	FALSE
EDIL3	TRUE	FALSE	FALSE
DGKB	TRUE	FALSE	TRUE
OLFM3	TRUE	TRUE	TRUE
COL11A1	TRUE	FALSE	FALSE
PDE4D	TRUE	TRUE	TRUE
GULP1	TRUE	TRUE	FALSE
KIAA1456	TRUE	FALSE	TRUE
HPSE2	TRUE	FALSE	FALSE
AUTS2	TRUE	TRUE	FALSE
LHFPL3	TRUE	TRUE	TRUE
PTPRK	TRUE	FALSE	FALSE
CRH	TRUE	FALSE	FALSE
ADAM12	TRUE	FALSE	FALSE
COL12A1	TRUE	FALSE	FALSE
UNC5B	TRUE	TRUE	TRUE
DOK5	TRUE	TRUE	FALSE
B3GALT1	TRUE	TRUE	FALSE
FUT9	TRUE	FALSE	FALSE
ZNF536	TRUE	TRUE	TRUE
FAM19A4	TRUE	TRUE	FALSE
ARAP2	TRUE	TRUE	FALSE
GRIA1	TRUE	TRUE	FALSE
TIAM1	TRUE	TRUE	TRUE
SCG2	TRUE	FALSE	TRUE
CCDC85A	TRUE	TRUE	FALSE
DLGAP2	TRUE	FALSE	FALSE
AK5	TRUE	FALSE	TRUE
SDK1	TRUE	FALSE	TRUE
CSMD2	TRUE	TRUE	FALSE
PHACTR1	TRUE	FALSE	FALSE
SEZ6L	TRUE	FALSE	FALSE
NBEA	TRUE	FALSE	FALSE
KIAA1211	TRUE	FALSE	TRUE
LRRC4C	TRUE	FALSE	FALSE
EPHA5	TRUE	FALSE	TRUE
SLC6A1	TRUE	FALSE	FALSE
GRIA4	TRUE	FALSE	FALSE
KCNQ5	TRUE	FALSE	FALSE
CDH6	TRUE	FALSE	TRUE
CNTNAP4	TRUE	TRUE	FALSE
PTPN13	TRUE	TRUE	FALSE
PLD5	TRUE	FALSE	FALSE
SLC9A9	TRUE	FALSE	FALSE
RGS6	TRUE	FALSE	FALSE
SLC24A3	TRUE	TRUE	TRUE
MGAT4C	TRUE	FALSE	FALSE
NACC2	TRUE	FALSE	FALSE
FAM110B	TRUE	FALSE	FALSE
PCSK2	TRUE	TRUE	TRUE
KCNMB4	TRUE	TRUE	FALSE
SPOCK1	TRUE	FALSE	FALSE
CALN1	TRUE	FALSE	FALSE
COBLL1	TRUE	FALSE	FALSE
ELMO1	TRUE	TRUE	TRUE
CSMD3	TRUE	TRUE	TRUE
PCDH8	TRUE	FALSE	TRUE
CNTNAP5	TRUE	TRUE	FALSE
HDAC9	TRUE	FALSE	FALSE
DPP10	TRUE	TRUE	TRUE
MDGA2	TRUE	FALSE	FALSE
GNG4	TRUE	FALSE	FALSE
MEF2C	TRUE	FALSE	TRUE
KCNIP1	TRUE	FALSE	TRUE
SIPA1L1	TRUE	FALSE	TRUE
GSG1L	TRUE	TRUE	FALSE
SORL1	TRUE	FALSE	FALSE
AFF3	TRUE	FALSE	FALSE
CLSTN2	TRUE	FALSE	TRUE
RYR1	TRUE	FALSE	FALSE
HS3ST5	TRUE	FALSE	FALSE
KHDRBS3	TRUE	TRUE	FALSE
PKNOX2	TRUE	FALSE	FALSE
PREX2	TRUE	FALSE	FALSE
GPM6A	TRUE	FALSE	FALSE
PDE1C	TRUE	FALSE	FALSE
PRR16	TRUE	FALSE	FALSE
DPY19L1	TRUE	FALSE	FALSE
CTNNA2	TRUE	TRUE	FALSE
ADAMTS5	TRUE	FALSE	FALSE
KIAA0319	TRUE	FALSE	FALSE
CAMK4	TRUE	FALSE	FALSE
SHANK2	TRUE	FALSE	FALSE
ANKS1B	TRUE	TRUE	FALSE
SVIL	TRUE	FALSE	FALSE
MAST4	TRUE	FALSE	TRUE
ATP1B1	TRUE	FALSE	FALSE
KCNIP4	TRUE	TRUE	FALSE
PLEKHA1	TRUE	FALSE	FALSE
CPSF6	TRUE	TRUE	FALSE
CTTNBP2	TRUE	TRUE	TRUE
KCNH1	TRUE	FALSE	FALSE
SEZ6	TRUE	FALSE	FALSE
BCL11B	TRUE	FALSE	FALSE
KCNQ3	TRUE	FALSE	FALSE
DNER	TRUE	FALSE	TRUE
GALNTL6	TRUE	FALSE	FALSE
UNC13C	TRUE	FALSE	FALSE
ZNF608	TRUE	TRUE	TRUE
2020-09-11	TRUE	FALSE	FALSE
KCTD16	TRUE	FALSE	FALSE
GRIN3A	TRUE	FALSE	FALSE
TMEM132B	TRUE	FALSE	FALSE
ARID1B	TRUE	FALSE	FALSE
LDLRAD3	TRUE	FALSE	TRUE
SUSD4	TRUE	FALSE	FALSE
CPED1	TRUE	FALSE	FALSE
FGF13	TRUE	FALSE	TRUE
RGS12	TRUE	FALSE	FALSE
MYO1B	TRUE	TRUE	FALSE
ZEB2	TRUE	FALSE	FALSE
MME	TRUE	FALSE	FALSE
C8orf34	TRUE	FALSE	FALSE
CPNE8	TRUE	TRUE	FALSE
MTUS2	TRUE	TRUE	FALSE
ITGA8	TRUE	FALSE	FALSE
HMP19	TRUE	FALSE	FALSE
CABP1	TRUE	FALSE	FALSE
NTNG1	TRUE	FALSE	FALSE
TOX3	TRUE	FALSE	TRUE
ARHGAP18	TRUE	FALSE	TRUE
C1QL1	TRUE	FALSE	FALSE
PTCHD4	TRUE	FALSE	FALSE
SLC4A10	TRUE	FALSE	TRUE
KITLG	TRUE	FALSE	FALSE
ZNF804B	TRUE	FALSE	TRUE
PDZRN3	TRUE	FALSE	FALSE
AJAP1	TRUE	FALSE	FALSE
ELMOD1	TRUE	FALSE	FALSE
SYT17	TRUE	FALSE	FALSE
EML1	TRUE	FALSE	FALSE
RAPH1	TRUE	FALSE	FALSE
GRID1	TRUE	TRUE	TRUE
GAP43	TRUE	FALSE	FALSE
HTRA1	TRUE	FALSE	TRUE
SYT1	TRUE	FALSE	TRUE
SYN3	TRUE	FALSE	FALSE
TENM1	TRUE	FALSE	TRUE
ARHGAP24	TRUE	FALSE	FALSE
MCTP1	TRUE	FALSE	FALSE
CXADR	TRUE	FALSE	FALSE
PRICKLE2	TRUE	FALSE	FALSE
GABRG3	TRUE	TRUE	FALSE
ATP1B2	TRUE	FALSE	FALSE
PCDH20	TRUE	FALSE	FALSE
GABRD	TRUE	FALSE	FALSE
TNKS	TRUE	FALSE	FALSE
PCSK1	TRUE	FALSE	FALSE
JMJD1C	TRUE	FALSE	FALSE
PARM1	TRUE	FALSE	FALSE
PELI2	TRUE	FALSE	FALSE
SLITRK5	TRUE	FALSE	FALSE
EPHA4	TRUE	FALSE	FALSE
TMEM196	TRUE	FALSE	TRUE
MID1	TRUE	FALSE	FALSE
NAALAD2	TRUE	FALSE	FALSE
RASGRF2	TRUE	FALSE	FALSE
DAB1	TRUE	TRUE	TRUE
SYTL5	TRUE	FALSE	FALSE
CASK	TRUE	FALSE	FALSE
DOCK9	TRUE	FALSE	FALSE
COL5A3	TRUE	TRUE	FALSE
ASAP1	TRUE	FALSE	FALSE
NAPEPLD	TRUE	FALSE	FALSE
SFMBT2	TRUE	FALSE	FALSE
NOTCH2	TRUE	FALSE	FALSE
ADCY8	TRUE	TRUE	FALSE
R3HDM1	TRUE	FALSE	FALSE
ANKRD28	TRUE	FALSE	FALSE
RANBP17	TRUE	FALSE	FALSE
VWC2	TRUE	FALSE	FALSE
TPD52	TRUE	FALSE	FALSE
RNF150	TRUE	TRUE	FALSE
TSPAN7	TRUE	FALSE	FALSE
PCDH18	TRUE	FALSE	FALSE
CDH12	TRUE	FALSE	TRUE
MPDZ	TRUE	FALSE	TRUE
FAM19A1	TRUE	TRUE	FALSE
NCOA1	TRUE	FALSE	FALSE
NMNAT3	TRUE	FALSE	FALSE
CNKSR2	TRUE	TRUE	FALSE
KCNC1	TRUE	FALSE	FALSE
GRIN2C	TRUE	FALSE	FALSE
PDE9A	TRUE	FALSE	FALSE
NCAM1	TRUE	FALSE	FALSE
LMO4	TRUE	FALSE	FALSE
KCND3	TRUE	FALSE	TRUE
FAM20C	TRUE	FALSE	FALSE
SOBP	TRUE	FALSE	FALSE
SAMD12	TRUE	FALSE	FALSE
GABRG2	TRUE	FALSE	FALSE
TMEM106B	TRUE	FALSE	FALSE
GPR149	TRUE	FALSE	FALSE
MTUS1	TRUE	FALSE	FALSE
LRRC63	TRUE	FALSE	FALSE
PCDH19	TRUE	FALSE	TRUE
RBM17	TRUE	FALSE	FALSE
PRNP	TRUE	FALSE	FALSE
PHF20L1	TRUE	TRUE	FALSE
NEDD4L	TRUE	FALSE	TRUE
CNTN4	FALSE	TRUE	TRUE
CDK14	FALSE	TRUE	FALSE
BMPER	FALSE	TRUE	FALSE
FAM126A	FALSE	TRUE	FALSE
KHDRBS2	FALSE	TRUE	FALSE
EPHA3	FALSE	TRUE	TRUE
LYPD6B	FALSE	TRUE	FALSE
SSBP2	FALSE	TRUE	FALSE
ADCY2	FALSE	TRUE	FALSE
ITGA9	FALSE	TRUE	FALSE
PTPRT	FALSE	TRUE	FALSE
RASA1	FALSE	TRUE	FALSE
FAT3	FALSE	TRUE	FALSE
LYPD6	FALSE	TRUE	FALSE
COL5A1	FALSE	TRUE	FALSE
GRM1	FALSE	TRUE	FALSE
CREB5	FALSE	TRUE	FALSE
CCNH	FALSE	TRUE	FALSE
NETO2	FALSE	TRUE	FALSE
ARHGAP6	FALSE	TRUE	FALSE
ADAMTS3	FALSE	TRUE	FALSE
ADARB2	FALSE	TRUE	FALSE
STXBP6	FALSE	TRUE	FALSE
TANC1	FALSE	TRUE	FALSE
GPR137C	FALSE	TRUE	FALSE
GNPTAB	FALSE	TRUE	FALSE
CACNG3	FALSE	TRUE	TRUE
GRIK2	FALSE	TRUE	FALSE
LGI1	FALSE	TRUE	FALSE
MYO16	FALSE	TRUE	FALSE
PEX5L	FALSE	TRUE	FALSE
GHR	FALSE	TRUE	FALSE
PRKG1	FALSE	TRUE	TRUE
CALM1	FALSE	TRUE	FALSE
RARB	FALSE	TRUE	FALSE
FBLN7	FALSE	TRUE	FALSE
B3GAT2	FALSE	TRUE	FALSE
MPPED2	FALSE	TRUE	FALSE
AMOTL1	FALSE	TRUE	FALSE
INPP4B	FALSE	FALSE	TRUE
CACNA2D3	FALSE	FALSE	TRUE
SGCZ	FALSE	FALSE	TRUE
PID1	FALSE	FALSE	TRUE
MCTP2	FALSE	FALSE	TRUE
HS3ST2	FALSE	FALSE	TRUE
NRXN3	FALSE	FALSE	TRUE
HS3ST4	FALSE	FALSE	TRUE
ASTN2	FALSE	FALSE	TRUE
SNTG1	FALSE	FALSE	TRUE
HS6ST3	FALSE	FALSE	TRUE
SNCA	FALSE	FALSE	TRUE
FRAS1	FALSE	FALSE	TRUE
MAPK4	FALSE	FALSE	TRUE
UNC5D	FALSE	FALSE	TRUE
DLGAP1	FALSE	FALSE	TRUE
PTPRD	FALSE	FALSE	TRUE
MAF	FALSE	FALSE	TRUE
FAM19A2	FALSE	FALSE	TRUE
MGLL	FALSE	FALSE	TRUE
PDE3A	FALSE	FALSE	TRUE
ADAMTS17	FALSE	FALSE	TRUE
MSRA	FALSE	FALSE	TRUE
ELFN1	FALSE	FALSE	TRUE
KIT	FALSE	FALSE	TRUE
PDE11A	FALSE	FALSE	TRUE
CELF4	FALSE	FALSE	TRUE
LIMCH1	FALSE	FALSE	TRUE
PLCXD3	FALSE	FALSE	TRUE
ANO4	FALSE	FALSE	TRUE
ITGA6	FALSE	FALSE	TRUE
NEGR1	FALSE	FALSE	TRUE
HIVEP3	FALSE	FALSE	TRUE
GPR158	FALSE	FALSE	TRUE
KCND2	FALSE	FALSE	TRUE
CPNE5	FALSE	FALSE	TRUE
LAMB1	FALSE	FALSE	TRUE
TMEM108	FALSE	FALSE	TRUE
OPCML	FALSE	FALSE	TRUE
RAB6A	FALSE	FALSE	TRUE
CNTNAP2	FALSE	FALSE	TRUE
GFRA1	FALSE	FALSE	TRUE
CACNA1D	FALSE	FALSE	TRUE
PCDH15	FALSE	FALSE	TRUE
COL26A1	FALSE	FALSE	TRUE
RPH3A	FALSE	FALSE	TRUE
PHACTR2	FALSE	FALSE	TRUE
NRSN1	FALSE	FALSE	TRUE
ZBTB7C	FALSE	FALSE	TRUE
TCF4	FALSE	FALSE	TRUE
SLC44A5	FALSE	FALSE	TRUE
TEAD1	FALSE	FALSE	TRUE
ALCAM	FALSE	FALSE	TRUE
CDK17	FALSE	FALSE	TRUE
MTSS1L	FALSE	FALSE	TRUE
ITPR1	FALSE	FALSE	TRUE
CRTAC1	FALSE	FALSE	TRUE
ATP2C1	FALSE	FALSE	TRUE
PDZRN4	FALSE	FALSE	TRUE
PDE10A	FALSE	FALSE	TRUE
TMEM200A	FALSE	FALSE	TRUE
GPR176	FALSE	FALSE	TRUE
ERBB4	FALSE	FALSE	TRUE
CACNB2	FALSE	FALSE	TRUE
SPATS2L	FALSE	FALSE	TRUE
NEK7	FALSE	FALSE	TRUE
MEI4	FALSE	FALSE	TRUE
PPM1H	FALSE	FALSE	TRUE
SYN2	FALSE	FALSE	TRUE
DIP2A	FALSE	FALSE	TRUE
NWD2	FALSE	FALSE	TRUE
PXDC1	FALSE	FALSE	TRUE
PTPN4	FALSE	FALSE	TRUE
KCNJ6	FALSE	FALSE	TRUE
DLC1	FALSE	FALSE	TRUE
TACR1	FALSE	FALSE	TRUE
VSTM2A	FALSE	FALSE	TRUE
TLL1	FALSE	FALSE	TRUE
TNIK	FALSE	FALSE	TRUE
PPFIA2	FALSE	FALSE	TRUE
CACNA1G	FALSE	FALSE	TRUE
HIPK2	FALSE	FALSE	TRUE
CDKL5	FALSE	FALSE	TRUE
NRG2	FALSE	FALSE	TRUE
CDH4	FALSE	FALSE	TRUE
TSPAN5	FALSE	FALSE	TRUE
KCNMB2	FALSE	FALSE	TRUE
ANK1	FALSE	FALSE	TRUE
MSI2	FALSE	FALSE	TRUE
ARHGEF37	FALSE	FALSE	TRUE
FAM184A	FALSE	FALSE	TRUE
BASP1	FALSE	FALSE	TRUE
EPHA6	FALSE	FALSE	TRUE
ANGPT1	FALSE	FALSE	TRUE
SPHKAP	FALSE	FALSE	TRUE
MAP7	FALSE	FALSE	TRUE
