# Supplementary material for: Comparative cellular analysis of motor cortex in human, marmoset and mouse
Source: Nature. 2021 Oct 6;598(7879):111–9. doi: 10.1038/s41586-021-03465-8 (PMC8494640; doi:10.1038/s41586-021-03465-8)
Supplement: Supplementary file 4 — This zipped folder contains Supplementary Tables 1-23. [file 41586_2021_3465_MOESM4_ESM.zip › Supplementary Table 21.xlsx]

## Sheet: Sheet1
gene	Human	Macaque	Marmoset	Mouse
ADRA1A	1	1	1	1
VAT1L	1	0	1	1
NFIB	1	1	1	1
GRIK2	1	1	1	1
BCL11B	1	1	1	1
ROBO2	1	1	1	0
CNTNAP5	1	1	0	1
LMO7	1	1	1	0
NRP1	1	1	1	1
CLEC2L	1	1	1	0
ADAMTSL3	1	1	0	0
PPARGC1A	1	1	1	1
DAB1	1	1	1	1
FAM19A1	1	1	1	1
DSCAML1	1	1	1	1
ASIC2	1	1	1	0
SNX29	1	0	0	0
CDH20	1	1	1	1
NTM	1	1	1	0
PTPRN2	1	1	0	1
LPP	1	1	1	1
NTNG1	1	1	1	1
PDE1C	1	0	0	0
EPHA6	1	1	1	1
RYR3	1	1	1	1
SPHKAP	1	0	1	0
MYO16	1	1	1	0
ANO4	1	1	1	1
COL5A2	1	1	0	0
SLC26A4	1	1	1	1
DOCK4	1	0	0	0
TMTC2	1	1	1	0
MAML2	1	1	0	0
SLC5A8	1	1	0	0
SLIT2	1	1	1	0
CRYM	1	0	0	0
NEBL	1	1	1	1
PROS1	1	0	0	0
MEIS2	1	1	1	1
COL24A1	1	0	1	0
ENOX1	1	0	0	0
GFRA1	1	1	1	0
FAM135B	1	1	1	1
ESRRG	1	1	1	1
KCNN2	1	1	1	1
PAPPA	1	0	0	0
CDH13	1	0	1	0
FHOD3	1	0	0	0
VWA3A	1	0	0	0
ARAP2	1	1	0	0
ST3GAL1	1	1	1	0
MPP6	1	1	0	1
HTR4	1	1	1	1
GRIK3	1	1	0	0
ITGA7	1	0	0	0
RAB37	1	1	0	0
SEMA6A	1	0	0	1
IQSEC1	1	1	0	1
ROBO1	1	1	1	1
STK39	1	1	1	1
ERC1	1	1	1	0
TXK	1	0	0	0
ANGPT1	1	0	0	0
ADK	1	0	1	0
NCKAP5	1	0	0	0
PBX1	1	0	0	0
PCSK5	1	0	0	1
TEAD1	1	1	1	0
TENM3	1	0	0	0
PSD3	1	1	0	0
GRM8	1	0	1	0
KCNIP4	1	0	0	0
HDAC9	1	1	1	1
ARL15	1	0	1	0
SORBS1	1	1	0	1
ACSL6	1	1	0	0
TMEM108	1	1	1	1
SLC35F3	1	1	1	0
DPP6	1	0	0	1
GRB14	1	1	1	0
NLGN1	1	1	1	1
ARHGEF3	1	0	0	0
DNAI1	1	0	0	0
TFDP2	1	1	1	1
CHST8	1	1	1	1
PCDH15	1	1	1	0
DGKD	1	1	0	0
POU3F1	1	1	1	1
RBM20	1	0	0	0
CERS6	1	0	0	0
FRMD4A	1	1	1	1
CRTAC1	1	1	0	0
HOMER1	1	1	1	0
TRDMT1	1	1	0	0
SH3RF1	1	1	1	0
SCARA3	1	0	0	0
PTPRM	1	0	0	0
LRRFIP1	1	1	0	0
THSD4	1	0	1	0
PIK3R3	1	0	0	0
MAP2	1	1	1	1
GREM2	1	0	0	0
GRIA3	1	1	1	1
RNF152	1	1	0	0
RAB3C	1	1	0	1
C4orf22	1	0	1	0
HCN1	1	1	1	1
ANXA4	1	0	1	0
HRH3	1	0	0	0
ZC3H12C	1	0	1	0
EML1	1	1	0	0
DCLK1	1	1	1	0
SLIT3	1	1	1	1
SRPK1	1	0	1	0
DLGAP1	1	1	0	0
MAST4	1	0	1	0
IGSF21	1	1	1	1
CBLN2	1	0	0	0
TRPC4	1	1	1	1
KIAA1217	1	0	0	0
GPRIN3	1	1	0	1
SULF2	1	1	1	1
PEX5L	1	1	1	1
DCX	1	1	1	0
TMEM163	1	1	0	1
UNC80	1	0	1	0
LRRTM4	1	1	1	1
DAPK1	1	1	1	0
BAALC	1	0	0	0
COG5	1	0	0	1
LMF1	1	0	0	0
RAPGEF6	1	1	0	0
NAV1	1	1	1	1
VSTM2L	1	0	0	0
LIFR	1	0	0	0
TMEM44	1	0	0	0
CNR1	1	0	0	0
PRKCE	1	1	1	0
DGKG	1	1	1	0
DIP2A	1	1	1	0
ERG	1	0	1	0
PAM	1	0	0	0
PIP4K2A	1	1	1	0
PPIP5K2	1	1	0	0
BBS9	1	0	0	0
CRISPLD1	1	0	0	0
FNBP1L	1	0	1	0
ITGA8	1	0	0	0
CDHR3	1	0	0	0
SORCS2	1	1	1	1
RAB31	1	0	0	0
CHL1	1	1	1	1
ASAP1	1	1	1	1
TMEM132B	1	0	0	1
SEL1L3	1	1	1	1
B3GAT1	1	1	1	0
DGKE	1	0	0	0
PRKCA	1	1	0	0
RAVER2	1	1	1	1
SPOCK3	1	1	0	0
DLC1	1	1	1	0
GDA	1	1	0	0
RASGRP1	1	1	0	0
RAB8B	1	0	1	1
ABHD2	1	0	0	0
NR3C2	1	0	0	1
FEZF2	1	1	1	1
GARNL3	1	1	0	0
MITF	1	0	0	0
PALLD	1	0	1	0
OSBPL3	1	1	1	0
FAM189A1	1	1	1	0
TENM1	1	0	0	0
ARHGAP31	1	0	0	0
FGD4	1	1	0	0
TIAM2	1	1	1	0
IL1RAPL1	1	1	0	0
MGAT5	1	1	0	0
SRSF7	1	0	0	0
HYDIN	1	0	0	0
GRIN2A	1	0	0	0
EIF2AK3	1	0	0	0
SSBP2	1	1	0	1
CSRNP3	1	0	0	0
KCNJ6	1	0	0	0
FLT3	1	0	1	1
CUBN	1	0	0	0
NFIA	1	1	0	1
USP24	1	0	0	0
ARL13B	1	0	0	0
WIPF3	1	1	0	0
LRP2	1	0	0	0
FRAS1	1	0	1	0
OXNAD1	1	0	0	0
RERG	1	1	0	0
CHST11	1	1	1	0
CDH6	1	1	0	1
CDK6	1	1	1	0
PTPRO	1	1	1	1
TOX2	1	1	1	1
LIN52	1	0	0	0
TESPA1	1	1	0	0
PTCHD1	1	0	0	0
SLC39A11	1	1	1	0
CAMK2G	1	1	0	0
PAK3	1	1	1	1
TCERG1L	1	1	1	1
SNCG	1	1	1	0
DENND1B	1	0	0	0
GRID1	1	1	0	0
STOX2	1	0	0	0
CORO6	1	0	0	1
CABP1	1	0	1	0
MAOB	1	1	0	0
RPE	1	0	0	0
CTTNBP2	1	1	1	1
BCL6	1	1	1	1
TTLL11	1	1	0	0
EVI5	1	0	0	0
RAPGEF5	1	1	1	1
PCDH19	1	0	0	0
CRYBG3	1	1	0	0
FRY	1	1	1	0
ARHGAP10	1	1	0	0
SGPP2	1	0	0	1
EPHA10	1	0	0	0
RGMA	1	1	0	1
EPDR1	1	1	0	0
USP25	1	1	0	1
ABLIM1	1	0	0	0
SLC4A8	1	1	1	0
CACNA1D	1	0	0	0
GRIN3A	1	1	0	0
MAGI1	1	1	0	1
KANSL1L	1	1	1	0
MEIKIN	1	0	0	0
DGKH	1	1	0	0
EFR3B	1	1	0	0
TRIM36	1	1	1	0
SUSD4	1	1	0	0
MTUS2	1	0	0	0
ANO6	1	1	0	0
FARP1	1	0	0	1
TMEM150C	1	1	0	1
ARHGAP22	1	1	1	0
BCO2	1	0	0	0
ATF7IP2	1	0	0	0
RNF24	1	0	0	0
TLN2	1	0	1	0
FAM126A	1	1	1	1
CNKSR3	1	0	0	0
MYLIP	1	0	0	1
NEURL1B	1	0	0	0
SPON2	1	0	0	0
NEFH	1	1	1	1
TTBK2	1	0	0	0
SIPA1L1	1	0	0	0
SMYD3	1	0	0	0
SAT1	1	0	0	0
ZFPM2	1	1	0	0
CLIP1	1	1	0	0
TNIK	1	0	0	0
SEMA3C	1	0	1	0
ARMC3	1	0	0	0
FNDC3A	1	0	0	0
KIAA1324L	1	0	0	0
ETV6	1	0	0	0
TEC	1	0	0	0
ZNF804B	1	1	1	0
SOS1	1	0	0	0
GRIA2	1	1	0	1
LUZP2	1	0	1	1
C20orf194	1	0	0	0
FZD6	1	0	0	0
EGF	1	0	0	0
ETV5	1	0	0	1
IRF2	1	0	0	0
FAM84B	1	0	0	0
KLHL32	1	0	0	1
BHLHE40	1	0	0	1
DYNC1I1	1	1	1	1
PDZD2	1	0	0	1
STAT4	1	1	0	0
ANKRD29	1	0	0	0
SEZ6	1	0	0	0
HTR7	1	1	1	0
PKDCC	1	0	0	0
PCGF5	1	0	0	1
DDHD1	1	0	0	0
PPP1R16B	1	0	0	0
FAM135A	1	0	0	0
IRS2	1	1	0	0
ZNF827	1	1	0	0
ARHGAP5	1	0	0	0
SH3PXD2A	1	0	0	0
MSI2	1	0	0	0
ZNF516	1	0	1	0
SRGAP2	1	0	1	0
PAQR8	1	0	1	0
KIAA1841	1	0	0	0
CAMK2D	1	1	0	0
FAT3	1	1	1	0
EML6	1	0	0	0
FGF12	1	0	0	0
SEMA3D	1	0	0	0
PTK2B	1	1	1	0
ESYT2	1	0	0	0
RGL1	1	1	1	0
MYO3A	1	0	0	0
PPP1R9A	1	0	1	0
NBAS	1	0	0	0
RASGRF2	1	0	0	0
RIT2	1	1	0	0
IQCA1	1	1	0	0
VPS13D	1	0	0	0
C14orf39	1	0	0	0
RCOR1	1	0	0	0
ABHD12B	1	0	0	0
KCNH7	1	1	0	0
DGKB	1	0	0	0
VWA8	1	0	0	0
WSB1	1	0	0	0
GRID2	1	1	1	1
PRKCB	1	0	0	0
PRKCG	1	0	0	1
CDS1	1	1	0	1
SPATA7	1	0	0	0
SH3D19	1	0	0	0
ZNF189	1	0	0	0
LPIN2	1	0	0	0
CYP46A1	1	1	0	0
CEP85L	1	1	0	0
DMD	1	0	0	0
SAMD3	1	0	0	0
SLC22A15	1	1	0	0
GRIN2B	1	1	0	0
MSRA	1	1	0	0
NYAP2	1	0	0	0
ANTXR1	1	0	0	0
ADAMTS2	1	0	0	1
CACNA1H	1	0	1	1
SFXN5	1	0	0	0
STRBP	1	0	0	0
DCN	1	0	0	0
SUSD1	1	0	0	0
XYLT1	1	0	0	0
VEGFA	1	0	0	0
DTNA	1	0	0	0
DNAAF1	1	0	0	0
NEK10	1	1	0	0
UVRAG	1	0	0	0
GULP1	1	0	1	0
ADCY8	1	1	1	1
POLR3G	1	0	0	0
SMAD3	1	1	0	0
AASS	1	0	0	0
KIAA0368	1	0	0	0
CCBE1	1	0	0	0
PRRG1	1	0	0	0
CACHD1	1	1	1	0
FAM161A	1	0	0	0
MTSS1	1	0	1	1
AKAP7	1	0	0	0
MIPEP	1	0	0	0
NRG1	1	1	0	0
SPON1	1	1	0	1
VWC2	1	0	0	0
PREX1	1	0	0	1
COTL1	1	0	0	0
E2F3	1	0	1	0
COLGALT2	1	1	0	0
SLC23A2	1	0	0	0
GLRA3	1	0	0	0
HSPA12A	1	1	1	0
PPM1E	1	0	0	1
ZNF609	1	0	0	0
EXT1	1	0	0	0
SPATA6	1	0	0	0
C1orf21	1	0	0	0
ZEB1	1	0	0	1
ATP10B	1	0	0	0
VASH2	1	0	0	0
LSS	1	0	0	0
STARD9	1	0	0	0
ABCB11	1	0	0	0
SCPEP1	1	1	0	0
TMEM132C	1	0	0	0
UNC13B	1	1	1	0
RHOQ	1	0	0	0
ARL6	1	0	0	0
RASSF5	1	0	1	0
WWOX	1	0	1	1
GPR63	1	0	0	0
ULK3	1	0	0	0
BMP2K	1	0	0	0
TM6SF1	1	0	0	0
CAMKMT	1	0	0	0
AMOTL1	1	0	1	0
PTPN9	1	0	0	0
NAALADL2	1	0	0	0
CACNG3	1	0	1	0
SLCO3A1	1	1	1	0
SNX25	1	1	1	1
KCNAB3	1	0	0	0
DYNC2H1	1	0	0	0
RAB3B	1	0	0	0
DAB2	1	0	0	0
EML4	1	0	0	0
CTNNBL1	1	0	0	0
OSBPL2	1	0	0	0
SNRPA1	0	1	0	0
KIAA1211	0	1	0	0
SV2C	0	1	1	1
EML5	0	1	0	0
C9orf3	0	1	1	0
SGCZ	0	1	1	1
BICC1	0	1	0	0
RAMP1	0	1	1	0
CLU	0	1	0	0
COL11A1	0	1	0	0
AKAP13	0	1	0	0
PJA1	0	1	0	0
DSC3	0	1	0	0
GBE1	0	1	1	0
SEMA6D	0	1	0	1
PRKD1	0	1	0	0
PTPRZ1	0	1	1	0
SFMBT2	0	1	1	0
CDH22	0	1	0	1
FAM171A1	0	1	0	0
STXBP5L	0	1	0	0
LRRK1	0	1	0	0
GRAMD1B	0	1	1	1
ST6GALNAC3	0	1	1	0
GALNT14	0	1	1	0
LTBP1	0	1	1	0
CSMD2	0	1	0	0
VPS53	0	1	0	0
DSG2	0	1	0	0
LYST	0	1	0	0
LAMB1	0	1	0	0
CALD1	0	1	0	0
KIF26B	0	1	1	1
PTPN13	0	1	1	0
GRIP1	0	1	0	0
ARHGEF28	0	1	0	0
LDLRAD4	0	1	1	0
PGM2L1	0	1	0	0
SPECC1	0	1	1	1
ABCC4	0	1	0	0
EPHB1	0	1	0	0
SCN4B	0	1	1	0
KLHL5	0	1	0	0
EPS8	0	1	1	0
DNAH6	0	1	0	0
MGAT4C	0	1	0	0
FRK	0	1	0	0
SYNPO2	0	1	0	0
PPP4R4	0	1	1	0
KCNN1	0	1	1	0
CNTN4	0	1	0	0
GPSM2	0	1	0	0
NELL1	0	1	0	0
CPLX1	0	1	1	1
ADAM19	0	1	0	0
AACS	0	1	0	0
BICD1	0	1	1	0
SPTAN1	0	1	0	0
GMPR	0	1	1	0
L3MBTL4	0	1	0	1
TTC3	0	1	0	0
CDH4	0	1	0	0
KIAA0930	0	1	1	0
TSPAN5	0	1	0	0
CERKL	0	1	0	0
ST3GAL3	0	1	0	0
GALNT13	0	1	0	1
CAMTA1	0	1	0	1
P3H2	0	1	1	0
TMEM26	0	1	1	0
P4HA3	0	1	0	0
CSMD3	0	1	0	0
MAP4	0	1	0	0
PRSS12	0	1	1	1
RAP1GAP	0	1	0	0
SPATA13	0	1	0	0
RIMKLA	0	1	0	0
EYA2	0	1	0	0
CNIH3	0	1	0	0
AFF2	0	1	1	0
PDE6B	0	1	0	0
SLC12A2	0	1	0	0
GRIA1	0	1	0	0
PPP2R2C	0	1	0	0
VSTM2A	0	1	0	0
TFB1M	0	1	0	0
ILDR2	0	1	1	0
FOCAD	0	1	1	1
ABLIM3	0	1	0	0
GRHPR	0	1	0	0
SYN3	0	1	0	0
RHOBTB3	0	1	0	0
TMEM2	0	1	0	0
CADPS	0	1	1	0
KCNAB2	0	1	0	0
PNKD	0	1	1	0
WTIP	0	1	0	0
PHKA1	0	1	0	0
SHANK2	0	1	0	0
SPARC	0	1	0	0
GABRA5	0	1	0	0
MAD1L1	0	1	0	0
ECHDC3	0	1	0	0
LRRC6	0	1	0	0
WNK2	0	1	0	0
MAP1B	0	1	1	0
IARS	0	1	0	0
LRP1B	0	1	1	0
RGS7BP	0	1	1	0
PLCB1	0	1	0	0
DZANK1	0	1	0	0
SLC38A11	0	1	0	0
TPK1	0	1	0	0
AEN	0	1	0	0
NTRK2	0	1	0	0
LINC01183	0	1	0	0
SACS	0	1	0	0
COMT	0	1	0	0
PDE3A	0	1	0	0
MAP1A	0	1	0	0
ICK	0	1	1	0
NFASC	0	1	0	0
C14orf132	0	1	0	0
PFKFB3	0	1	0	0
IGF2R	0	1	0	0
GAP43	0	1	0	1
MASP1	0	1	0	0
C1orf74	0	1	0	0
FAM81A	0	1	1	0
PCSK2	0	1	0	0
NEDD4L	0	1	1	0
ADAMTSL1	0	1	0	0
FGF9	0	1	0	0
DNAH9	0	1	0	1
DYSF	0	1	1	0
CCDC146	0	1	1	0
SLC9A7	0	1	0	0
CASP3	0	1	0	0
RTN4RL1	0	1	0	0
PRSS55	0	1	0	0
CAPRIN2	0	1	0	0
NXN	0	1	0	0
SLC36A4	0	1	0	0
ASNS	0	1	0	0
POPDC3	0	1	0	0
ARHGAP6	0	1	1	0
PIP5K1B	0	1	0	0
PTPRE	0	1	0	0
PASK	0	1	0	0
NDST3	0	1	0	1
DST	0	1	1	0
ITGAV	0	1	0	0
SYNE1	0	1	1	0
DOK7	0	1	0	0
LIMK1	0	1	0	1
NPAS2	0	1	0	0
ASTN2	0	1	1	0
POLN	0	1	0	0
TTC8	0	1	0	0
DSC2	0	1	0	0
IL10RB	0	1	0	0
PLA2R1	0	1	1	0
MPPED2	0	1	0	0
DACT3	0	1	0	0
SSFA2	0	1	0	0
ROCK2	0	1	0	0
MPC1	0	1	0	0
STMN2	0	1	0	0
FAM19A5	0	1	0	0
ATP1A3	0	1	1	1
UBE2F	0	1	0	0
RUSC1	0	1	0	0
SEZ6L	0	1	0	1
TRPM2	0	1	1	0
FAM19A4	0	1	0	0
INTS10	0	1	0	0
GRIK1	0	0	1	0
DPP10	0	0	1	0
WDR63	0	0	1	0
PIEZO2	0	0	1	0
TOX	0	0	1	1
GREB1	0	0	1	0
NTN4	0	0	1	0
HIP1	0	0	1	0
CDC14B	0	0	1	0
FBN2	0	0	1	0
MYO1E	0	0	1	0
PCDH11X	0	0	1	0
NEFM	0	0	1	1
MYO1B	0	0	1	0
RIN2	0	0	1	0
HS3ST2	0	0	1	0
PEPD	0	0	1	0
AFF1	0	0	1	0
CFAP221	0	0	1	0
SGK1	0	0	1	1
PTCHD4	0	0	1	0
LGR6	0	0	1	0
TRAF3	0	0	1	0
SRGAP1	0	0	1	0
DTNBP1	0	0	1	1
GALNT2	0	0	1	0
RELN	0	0	1	1
PLEKHA5	0	0	1	0
DIXDC1	0	0	1	0
GMCL1	0	0	1	0
ZNF804A	0	0	1	0
PLXDC1	0	0	1	0
APC	0	0	1	0
PDE9A	0	0	1	1
TMEM200A	0	0	1	1
RNF150	0	0	1	0
DENND2C	0	0	1	0
NSF	0	0	1	0
TTLL7	0	0	1	0
WLS	0	0	1	0
DCDC2	0	0	1	0
LMO3	0	0	1	0
HS3ST5	0	0	1	0
PDZRN4	0	0	1	0
SLC41A2	0	0	1	0
PCP4	0	0	1	0
ADCY1	0	0	1	0
EDA	0	0	1	0
CAST	0	0	1	0
TLK1	0	0	1	0
RARB	0	0	1	0
GNG2	0	0	1	0
PYGB	0	0	1	0
EFR3A	0	0	1	1
DAAM1	0	0	1	0
CLMP	0	0	1	0
CLVS1	0	0	1	1
HS6ST2	0	0	1	1
RAB3IP	0	0	1	0
FRYL	0	0	1	0
LRRC7	0	0	1	0
RANBP17	0	0	1	0
SEPT10	0	0	1	0
C14orf37	0	0	1	0
CNTFR	0	0	1	0
APBB2	0	0	1	0
ST6GAL1	0	0	1	0
FCHO2	0	0	1	0
SERPINE2	0	0	1	1
SYDE2	0	0	1	0
NAV2	0	0	1	0
KCNG1	0	0	1	1
ETS2	0	0	1	0
COL12A1	0	0	1	0
SGSM1	0	0	1	0
MIPOL1	0	0	1	0
ABTB2	0	0	1	0
FAM155A	0	0	1	1
LEP	0	0	1	0
ABI3BP	0	0	1	0
PXDN	0	0	1	0
PRPSAP2	0	0	1	0
PLEKHH2	0	0	1	0
CCDC85A	0	0	1	1
B3GALT1	0	0	1	0
HECTD2	0	0	1	0
PHYHIPL	0	0	1	0
CNST	0	0	1	0
CLEC16A	0	0	1	0
DOCK9	0	0	1	0
PROM1	0	0	1	0
IGFBP2	0	0	1	0
GBGT1	0	0	1	0
TRIM2	0	0	1	0
INPP4B	0	0	1	0
VRK1	0	0	1	0
SPIDR	0	0	1	0
PHTF1	0	0	1	0
KCNA6	0	0	1	0
SKAP2	0	0	1	0
CBR4	0	0	1	0
HTR2C	0	0	1	0
ELOVL5	0	0	1	0
MYO1C	0	0	1	0
ARHGEF2	0	0	1	0
LUZP1	0	0	1	1
PRUNE2	0	0	1	0
SLC25A21	0	0	1	0
ACOT7	0	0	1	0
CIDEA	0	0	1	0
ANXA11	0	0	1	0
ETV1	0	0	1	1
PISD	0	0	1	0
ACER3	0	0	1	0
PEAK1	0	0	1	1
PPARA	0	0	1	0
ANKRD27	0	0	1	0
EPHX4	0	0	1	0
RNPC3	0	0	1	0
PTK2	0	0	1	0
VOPP1	0	0	1	0
ANKS1B	0	0	0	1
CTNNA2	0	0	0	1
MAGI2	0	0	0	1
RALGAPA2	0	0	0	1
RALYL	0	0	0	1
LDB2	0	0	0	1
NKAIN3	0	0	0	1
PARM1	0	0	0	1
KIAA1456	0	0	0	1
SORCS1	0	0	0	1
NRIP3	0	0	0	1
LAMP5	0	0	0	1
NPR3	0	0	0	1
KCTD8	0	0	0	1
GNG7	0	0	0	1
SLC1A1	0	0	0	1
MARCH11	0	0	0	1
NPNT	0	0	0	1
ATP2B1	0	0	0	1
PBX3	0	0	0	1
RHBDL3	0	0	0	1
SEC14L1	0	0	0	1
PEG3	0	0	0	1
CNTN6	0	0	0	1
ARHGAP12	0	0	0	1
IQGAP2	0	0	0	1
CALN1	0	0	0	1
OSBPL6	0	0	0	1
RBMS1	0	0	0	1
CDH8	0	0	0	1
SLC8A1	0	0	0	1
GALNT9	0	0	0	1
KLHL1	0	0	0	1
HTR1F	0	0	0	1
HAGHL	0	0	0	1
GPC5	0	0	0	1
ABAT	0	0	0	1
GPRC5B	0	0	0	1
CRIM1	0	0	0	1
TRPC7	0	0	0	1
ARHGAP26	0	0	0	1
SPATA6L	0	0	0	1
PARD3	0	0	0	1
KHDRBS2	0	0	0	1
KIRREL3	0	0	0	1
SEMA3E	0	0	0	1
ADAMTS18	0	0	0	1
GAS6	0	0	0	1
PLS1	0	0	0	1
VGF	0	0	0	1
MPPED1	0	0	0	1
NKAIN2	0	0	0	1
EPHA5	0	0	0	1
FAM131A	0	0	0	1
RBM24	0	0	0	1
CACNA2D2	0	0	0	1
CLCN2	0	0	0	1
CDH7	0	0	0	1
ATP1B1	0	0	0	1
SIK3	0	0	0	1
BACH2	0	0	0	1
ARHGAP18	0	0	0	1
FRMD5	0	0	0	1
SORL1	0	0	0	1
MAGI3	0	0	0	1
SDK2	0	0	0	1
UST	0	0	0	1
OSBPL8	0	0	0	1
NTRK3	0	0	0	1
LGR5	0	0	0	1
BCKDHB	0	0	0	1
INA	0	0	0	1
DEXI	0	0	0	1
CACNG8	0	0	0	1
TMEM117	0	0	0	1
GALNT16	0	0	0	1
UNC5C	0	0	0	1
CTNND2	0	0	0	1
GPR22	0	0	0	1
ATP8A2	0	0	0	1
KSR1	0	0	0	1
GRM1	0	0	0	1
PIK3C2B	0	0	0	1
RASGRF1	0	0	0	1
LAYN	0	0	0	1
CXXC4	0	0	0	1
FAM49B	0	0	0	1
COL8A1	0	0	0	1
PFKFB4	0	0	0	1
CEMIP	0	0	0	1
AGTPBP1	0	0	0	1
MBLAC2	0	0	0	1
SNX24	0	0	0	1
AFF3	0	0	0	1
ANK1	0	0	0	1
CTNNA3	0	0	0	1
NCAM1	0	0	0	1
FAM20A	0	0	0	1
CCSER1	0	0	0	1
CLIP4	0	0	0	1
FKBP5	0	0	0	1
UGT8	0	0	0	1
B3GALT5	0	0	0	1
ALK	0	0	0	1
PAK1	0	0	0	1
ENAH	0	0	0	1
VEGFC	0	0	0	1
ST8SIA5	0	0	0	1
SPARCL1	0	0	0	1
TMEFF2	0	0	0	1
NCAM2	0	0	0	1
EPHB2	0	0	0	1
SLC4A7	0	0	0	1
GAB2	0	0	0	1
MLLT3	0	0	0	1
NRIP1	0	0	0	1
ZNF608	0	0	0	1
DSCAM	0	0	0	1
NCEH1	0	0	0	1
GABRG3	0	0	0	1
HCRTR2	0	0	0	1
LRRTM3	0	0	0	1
IGFBP4	0	0	0	1
ATP9B	0	0	0	1
TANC1	0	0	0	1
PDE1A	0	0	0	1
FGFR1	0	0	0	1
TSHZ2	0	0	0	1
FOXP2	0	0	0	1
GNG12	0	0	0	1
PCCA	0	0	0	1
PACSIN2	0	0	0	1
CHN1	0	0	0	1
LONRF1	0	0	0	1
ST7	0	0	0	1
FMN1	0	0	0	1
FAM110B	0	0	0	1
SNRPN	0	0	0	1
C2orf88	0	0	0	1
GALNT7	0	0	0	1
NSUN7	0	0	0	1
VWA5B2	0	0	0	1
PRKAR2A	0	0	0	1
SHC3	0	0	0	1
DISP2	0	0	0	1
PPFIA2	0	0	0	1
