# Supplementary material for: Comparative cellular analysis of motor cortex in human, marmoset and mouse
Source: Nature. 2021 Oct 6;598(7879):111–9. doi: 10.1038/s41586-021-03465-8 (PMC8494640; doi:10.1038/s41586-021-03465-8)
Supplement: Supplementary file 4 — This zipped folder contains Supplementary Tables 1-23. [file 41586_2021_3465_MOESM4_ESM.zip › Supplementary Table 22.xlsx]

## Sheet: Sheet1
	human	macaque	marmoset	mouse
SLC4A4	0.500594	0.145846	-0.104531	-0.634183
SLC25A29	0.50343	0.250592	0.224573	0.0906353
COLQ	0.504883	0.110723	-0.0050306	-0.0989427
GIPC1	0.513775	0.502022	0.121241	0.044731
DLGAP4	0.516062	0.408898	0.404524	0.14055
DYNC2H1	0.517349	0.165144	0.0412671	-0.0803285
KLRG2	0.519463	0.0172607	0.0106154	0.00618536
CYP1B1	0.5198	0.0156093	0.00557475	-0.000876424
AASS	0.523264	0.0838101	0.0594488	0.0039943
FAM53B	0.523324	0.0384451	0.0180231	0
LANCL1	0.524515	0.45872	0.328988	0.167378
ABCB11	0.525109	0.0254102	0.0217284	-0.00489921
EPN2	0.530364	0.462724	0.263928	0.0975402
IL1RAP	0.532249	0.414785	0.409673	-0.424985
ZNF609	0.538184	-0.0288661	-0.0455449	-0.221737
TMEM120B	0.54277	0.375933	0.23782	0.0616943
FAM35A	0.544253	0.282161	0.163884	0.125205
HADHB	0.548578	0.293281	0.218084	0.148722
CTNNBL1	0.549046	0.23094	0.16107	0.0995949
SLC23A2	0.553075	0.212225	0.0716041	-0.394252
UVRAG	0.553628	0.286428	0.0874323	-0.293946
TBC1D30	0.553884	0.449421	0.284409	-0.0136913
NXPE3	0.555225	0.474348	0.473149	0.27259
ARSJ	0.555633	0.0367173	-0.019603	-0.0355536
C1GALT1	0.557954	0.203697	0.0770434	0.0704587
LRRC49	0.563103	0.497758	0.207642	-0.0591604
TM6SF1	0.582789	0.374688	-0.0298186	-0.199349
NFKBIZ	0.586754	0.156217	0.00861139	-0.114241
SCPEP1	0.589043	0.576035	0.0995557	-0.0405599
ARHGEF10	0.590187	0.299584	0.162229	0.0190688
VASH2	0.598329	0.496986	0.188516	0.0192386
FAM135A	0.59851	0.588555	0.25229	-0.169226
NWD2	0.608281	0.271537	-0.0347761	-1.18302
DDR2	0.610787	0.184793	0.0145607	0.00940288
ATP2B4	0.615349	0.346658	0.139809	-0.000882891
ZNF438	0.615968	0.289898	0.183577	0.00884189
ZNF189	0.636846	0.354049	0.194408	0.0714635
LPIN2	0.64329	0.129758	0.0696568	0
ATP10B	0.652776	0.164753	0.00463177	-0.00658522
MAPK4	0.653681	0.369762	-0.0567538	-1.4544
MIPEP	0.655942	0.367882	0.23131	0.0479218
ARL6	0.65721	0.594752	0.175913	0.170934
CLIP1	0.676139	0.6684	0.279015	0.027375
TTLL11	0.679929	0.669764	0.162561	-0.163906
NEK10	0.683119	0.642942	0.491708	0.0645822
SH3PXD2A	0.695592	0.516705	0.397826	0.372012
SPON2	0.698371	0.029104	0	-6.46363e-05
GHR	0.701254	0.244669	0.145933	-0.108901
SLC22A15	0.70718	0.697816	0.124714	0.0134485
IQCA1	0.714692	0.651716	0.166303	-0.0068676
NOX4	0.724416	0.0515748	0.0174042	-0.024383
EVI5	0.729551	0.173223	0.00446954	-0.0859511
RNF24	0.730738	-0.141831	-0.203318	-0.295198
IRS2	0.734346	0.731119	0.287297	0.266171
ST6GALNAC5	0.743651	-0.4479	-0.457993	-1.32325
IRF2	0.767529	0.270762	0.0281309	-0.643159
FNDC3A	0.785746	0.383212	0.125972	-0.210602
SUSD4	0.787535	0.779556	0.112702	-0.618347
ALCAM	0.791802	0.278729	-0.305525	-1.87192
TMEM132C	0.802344	0.758276	0.470464	-0.00387922
KIAA1324L	0.816	-0.0721478	-0.226823	-0.657443
EPDR1	0.817456	0.591374	0.394245	0.379954
RAPGEF6	0.819969	0.705864	0.487296	0.315895
TPK1	0.820011	0.776651	0.162109	0.0428408
PCDH19	0.829274	0.344699	0.234303	0.224823
CNKSR3	0.844427	0.0643571	0.00271046	-7.88782e-05
ETV6	0.852877	0.492583	0.275943	0.108278
CAMK2G	0.857547	0.706551	0.277122	0.00139808
TRIM36	0.861177	0.844662	0.630065	0.0415478
CRYBG3	0.862327	0.805324	0.221115	0.0159798
STAT4	0.87986	0.809511	0.118284	-0.0332533
NYAP2	0.90657	0.433557	-0.053867	-0.104799
DGKB	0.91428	0.330917	0.249031	-0.303464
MAOB	0.91856	0.748952	0.211696	-0.0101063
OXNAD1	0.919887	0.494822	0.122567	0.053707
IL1RAPL1	0.921524	0.821523	0.586271	0.274774
CERS6	0.933575	0.378661	0.345136	-0.28848
CUBN	0.933919	0.484549	0.0811322	0.073517
SEMA3D	0.943187	0.302531	0.112212	-0.061347
ARHGAP31	0.954933	0.394132	0.172548	-0.306819
MEIKIN	0.969145	0.318915	0.129046	0.0180597
ARHGAP10	0.973335	0.890521	0.0847335	-0.264877
DGKE	0.978372	0.187705	0.122058	0.0876073
LRRFIP1	0.994009	0.783229	0.516434	0.451936
SRSF7	0.999461	0.402924	0.295864	0.00640821
ABHD2	1.00235	0.378804	0.239043	-0.258554
USP24	1.00736	0.306453	0.109574	0.0554139
MGAT5	1.01065	0.734313	0.591715	-0.552522
EIF2AK3	1.0126	0.445756	0.430082	0.148278
PSD3	1.03759	0.758921	0.288166	0.198547
VSTM2L	1.05243	0.358653	0.093462	-0.0186667
RASGRF2	1.08006	-0.107977	-0.332857	-0.426274
DGKD	1.11408	1.10054	0.35852	0.288662
CRISPLD1	1.12786	0.256996	-0.00397945	-0.161485
ACSL6	1.15745	1.09977	0.571954	0.334517
NLGN1	1.16507	1.09474	1.04655	0.478632
GDA	1.18336	0.874293	0.263647	0.18445
RERG	1.18389	0.536888	0.391278	0.0299298
KCNH7	1.19071	0.996061	0.265433	0.0988458
TRDMT1	1.24863	0.555895	0.0885356	0.0311236
GRB14	1.29508	1.01146	0.660798	-0.0899371
RBM20	1.31604	0.349251	0.216614	0.149329
TESPA1	1.31932	1.20641	0.587686	0.0183087
PRKCA	1.33062	0.713155	-0.896677	-1.11584
ARAP2	1.34117	1.03151	0.416875	0.289776
ITGA7	1.3715	0.402004	0.0704475	0.0280432
TENM1	1.39472	0.333188	0.0848619	-0.652373
PTPRM	1.40176	0.531981	0.0687291	-0.75466
RAB37	1.46535	1.23937	0.0158324	-0.0444838
PAPPA	1.52223	0.639539	0.378369	0.0047393
TXK	1.57162	0.0355624	0.016306	0.0108622
GRIK3	1.61138	1.4764	0.420165	-0.441892
DOCK4	1.6232	0.537319	0.208336	-0.342471
SLC5A8	1.63281	1.03449	0.136996	0.00322308
FHOD3	1.63494	0.650036	-0.0750668	-0.912501
TMEM108	1.64376	1.44083	1.2614	0.832924
KIAA1217	1.66304	0.330584	-0.0430456	-1.86616
SPOCK3	1.72142	1.40391	0.831154	-0.132109
GFRA1	1.73808	1.33159	0.942698	0.0148039
ANGPT1	1.82242	0.543311	0.0349574	0.0282866
HTR4	1.82983	1.72416	1.1904	1.17026
SLIT3	1.8482	1.74243	1.61418	1.36767
LMO7	2.00656	1.33524	0.851903	0.502966
MEIS2	2.0182	1.56946	1.32519	1.00686
MAML2	2.3198	1.29379	0.0525705	-0.0184982
GRIK2	2.63063	2.17558	1.61758	1.44772
PDE1C	2.88875	0.689064	0.421629	0.0145651
SLIT2	3.05785	2.59083	2.23037	0.35298
COL5A2	3.05994	1.81143	0.111781	-0.00840381
EPHA6	3.40392	2.77512	2.3704	2.00434
ROBO2	4.09029	2.26906	1.73005	0.38334
