# Supplementary material for: Comparative cellular analysis of motor cortex in human, marmoset and mouse
Source: Nature. 2021 Oct 6;598(7879):111–9. doi: 10.1038/s41586-021-03465-8 (PMC8494640; doi:10.1038/s41586-021-03465-8)
Supplement: Supplementary file 4 — This zipped folder contains Supplementary Tables 1-23. [file 41586_2021_3465_MOESM4_ESM.zip › Supplementary Table 23.tsv]

Species	Cell Class	DNAm type	Markers
Human	Glutamatergic	CHN	ABHD3,ABLIM3,ACO1,ACVR1C,ADAM23,ADAMTS16,ADAMTS6,ADCY2,ADCYAP1R1,ADD3,ADGRF2,ADGRG1,ADGRL2,ADGRL3,ADORA1,ADRA1D,ADTRP,AK5,ALCAM,ANGPT1,ANKRD6,ARHGAP10,ARHGAP26,ARHGAP29,ARHGAP42,ARHGEF10L,ARRB1,ARSJ,ASIC2,ATOH8,ATP8B4,B3GALT1,B3GAT2,B4GALT1,BCAR3,BDNF,BMPR1B,BRCA1,BTBD9,CA10,CA12,CABP7,CADM1,CADM2,CADPS,CADPS2,CALCRL,CAMK2D,CAMK2N1,CBLN2,CCBE1,CDH11,CDH12,CDH2,CDH20,CDH22,CDH6,CDH7,CDH8,CDK14,CDK…
Human	GABAergic	CHN	ABI1,ABL2,ABTB2,ADAM23,ADAMTS5,ADAMTS6,ADCY2,ADGRF5,ADGRG1,ADGRL3,ADRA1B,AFAP1L2,AK4,AK5,ALCAM,ANGPT1,ANKRD6,ARHGAP10,ARHGAP18,ARHGAP24,ARHGAP42,ARHGEF10L,ARPP21,ASIC2,ASIC4,ASS1,ATP2B1,ATXN7L1,B3GALT1,B4GALT1,B4GALT6,BANK1,BCAR3,BCHE,BCL11A,BMP7,BMPER,BMPR1B,BRINP1,BTBD11,BTBD3,BTBD9,C14orf39,C1QTNF7,C3orf70,CA10,CA12,CA2,CA8,CACNA1D,CACNA2D3,CADM1,CADM2,CADPS,CADPS2,CALB1,CAMK2D,CAMK4,CBLN2,CBL…
Human	Non-Neuronal	CGN	ABCB1,ABCG2,ABLIM1,ADCY2,ADGRA3,ADGRF5,ADGRL2,AGPAT4,AMZ2,ANGPTL2,AQP4,ARHGAP15,ARHGAP24,ARHGAP29,ARHGDIB,ARHGEF10L,ARHGEF4,ASAP2,ASIC2,ATP8A1,ATP8B4,B3GALT1,BCAS1,BMPR1B,BNC2,C9orf172,CA10,CADPS,CAPZB,CBLN2,CDH11,CDH12,CELF4,CERCAM,CHST11,CLDN5,CLMN,COL15A1,COL1A2,COLEC12,CPE,CREB5,CSF1R,CSMD3,CST3,CTNNA2,CX3CR1,DAGLA,DCC,DCLK1,DCLK2,DENND1A,DGKB,DPP10,DPYSL5,DSCAM,DTNB,DTWD2,DUSP10,EBF1,EDIL3,E…
Marmo	Glutamatergic	CHN	ABCC5,ABLIM3,ADAM23,ADAMTS16,ADD3,ADGRL2,ADGRL3,ADRA1B,ADRA1D,AGMO,AIFM3,AK5,ALCAM,ALPL,ANKMY2,ANKRD6,ANXA5,ARHGAP10,ARHGAP15,ARSJ,ASAP2,ASIC2,ATP11A,ATP1A1,B3GALT1,B4GALT1,BICD1,BMPER,BRCA1,BTBD9,C2CD3,C3H4orf22,CA10,CADPS,CADPS2,CAMK2D,CAMK2N1,CBFB,CBLN2,CCBE1,CCNJL,CDH11,CDH12,CDH20,CDH22,CDH6,CDH7,CDH8,CDK14,CDK6,CELF4,CENPP,CEP112,CHL1,CHRM2,CHRNA2,CHST11,CHST9,CLMP,CNIH3,CNTNAP5,CNTRL,COL5A…
Marmo	GABAergic	CHN	ABCB1,ABLIM1,ABTB2,ADAM22,ADAMTS5,ADCY2,ADGRA3,ADGRL2,ADGRL3,ADORA1,ADRA1B,AFAP1L2,AGFG1,AIFM3,AK4,AK5,AKAIN1,ALCAM,ANKRD29,ANKRD50,ANKRD6,ANKS6,APP,ARHGAP10,ARHGAP18,ARHGAP24,ARHGAP26,ARHGEF3,ARPP21,ASIC2,ASIC4,ATG5,ATOH8,ATP1A3,ATP2B1,ATP8A1,ATXN7L1,BCAR3,BCL11A,BMP7,BMPER,BMPR1B,BNC2,BRINP1,BTBD11,BTBD9,C3H4orf22,CA10,CA8,CACNA1B,CACNA2D3,CACNB4,CACNG3,CADM1,CADM2,CADPS2,CALB1,CAPN13,CAST,CBLN…
Marmo	Non-Neuronal	CGN	ABCB1,ABCG2,ABHD12,ADCY2,ADGRF5,ADGRG1,ADGRL2,AFAP1L2,ALCAM,ARHGAP10,ARHGAP15,ARHGAP26,ARHGEF4,ARHGEF7,ARRB1,ASIC2,ATP11A,ATP8A1,B3GALT1,BICD1,BMP7,BMPR1B,BNC2,CA10,CACNA2D3,CADM1,CADPS2,CALD1,CARD11,CASK,CD84,CDH12,CELF2,CHL1,CHST11,CHST3,CLDN5,CLDN9,CLMN,COL1A2,COL4A5,COLEC12,CPE,CPM,CSF1R,CSMD3,CTNNA2,CXCR3,CYP7A1,DCLK2,DGKB,DLG1,DLG2,DOCK9,DSCAM,DTNA,DUSP10,DYNC1I1,EBF1,EDIL3,EDNRA,ELMO1,ELOV…
Mouse	Glutamatergic	CHN	1500009L16Rik,1810041L15Rik,Abat,Ablim3,Adamts16,Adcy2,Adcyap1r1,Adra1b,Adtrp,Ak5,Alcam,Angpt1,Angpt2,Ankrd6,Arhgap15,Arhgap42,Asic2,Atp2b1,Atp8a1,B3gat2,B4galt1,Bag1,Bbs9,Bcl6,Bmpr1b,Brca1,Btbd9,Cacna2d3,Cadps,Cadps2,Calb1,Camk2d,Car10,Ccbe1,Ccl1,Cd164,Cdh12,Cdh2,Cdh20,Cdh8,Cdk14,Celf4,Cep112,Chgb,Chl1,Chrm2,Chst11,Clic5,Clmp,Cnih3,Cntnap5a,Col15a1,Col5a1,Col8a1,Coro6,Cpe,Cplx3,Csmd3,Ctbp2,Ctnna…
Mouse	GABAergic	CHN	1190002N15Rik,9130011E15Rik,Abtb2,Acsl3,Acvr1,Adamts16,Adamts5,Adamts6,Adcy2,Adgra3,Adgrl2,Adgrl3,Adra1b,Agpat4,Ak5,Alcam,Angpt1,Ankrd29,Antxr2,Ap1s2,App,Arhgap15,Arhgap18,Arhgap5,Arpp21,Asap1,Asic2,Ass1,Atg7,Atp8a1,B3galt1,B3gat1,B3gat2,Barx2,Bbs9,Bcar3,Bcl6,Bfsp1,Blm,Bmper,Brinp2,Btbd11,Btbd9,C1qtnf7,Cacna1d,Cacna2d3,Cacng3,Cadm2,Cadps2,Calb1,Camk2d,Camk4,Car10,Cbln2,Ccdc88a,Ccnd2,Cdh12,Cdh2,Cd…
Mouse	Non-Neuronal	CGN	1700025G04Rik,5730559C18Rik,Aadat,Abcd3,Abcg2,Abhd2,Abtb2,Acsl3,Actr3,Adgrf5,Adgrl4,Afap1l2,Aff3,Aifm3,Akt2,Alcam,Aldh1a2,Aldoc,Ampd3,Angpt2,Ankrd11,Ankrd12,Ankrd6,Anxa1,Anxa5,App,Aqp4,Arhgap10,Arhgap15,Arhgap24,Arhgap26,Arhgap29,Arhgap42,Arl4a,Arpp21,Arsb,Atp1b2,Atp8b4,B4galt1,Bank1,Bcas1,Bicdl1,Bmp7,Bmpr1b,Bnc2,Bpgm,Brinp1,C1qc,C1qtnf7,Cacnb4,Cadm2,Cald1,Cap2,Capzb,Car2,Ccnd2,Ccnd3,Ccr2,Cd74,Cd…
